# Supplementary material for: Gain-of-function cardiomyopathic mutations in RBM20 rewire splicing regulation and re-distribute ribonucleoprotein granules within processing bodies
Source: Nat Commun. 2021 Nov 3;12:6324. doi: 10.1038/s41467-021-26623-y (PMC8566601; doi:10.1038/s41467-021-26623-y)
Supplement: Supplementary file 8 — Supplementary Data 2 [file 41467_2021_26623_MOESM8_ESM.xlsx]

## Sheet: Supp.Data.2
# RBM20 wild-type iPSC-CM eCLIP IDR peaks (produced from the standard ENCODE pipeline)
Chromosome	Start Position	End Position	Geomean of the log2 fold changes	Minimum of the -log10 p-value between two replicates	Strand	Peak Location	Gene ID(s)	Gene Symbol(s)
chr4	114426656	114426717	6.54419	4.98661	-	proxintron;ENSG00000145349.12	ENSG00000145349.12	CAMK2D
chr8	36621980	36622003	9.5633	3.93769	+	noncoding_exon;ENSG00000199985.1||noncoding_distintron;lncRNA|lnc-ZNF596-7||noncoding_distintron;lncRNA|LINC00588||noncoding_distintron;lncRNA|lnc-ZNF623-2||noncoding_distintron;lncRNA|lnc-ZNF707-1||noncoding_distintron;lncRNA|lnc-FBXO25-1	ENSG00000199985.1	RNA5SP264
chr8	36621962	36621980	9.5633	3.93769	+	noncoding_exon;ENSG00000199985.1||noncoding_distintron;lncRNA|lnc-ZNF596-7||noncoding_distintron;lncRNA|LINC00588||noncoding_distintron;lncRNA|lnc-ZNF623-2||noncoding_distintron;lncRNA|lnc-ZNF707-1||noncoding_distintron;lncRNA|lnc-FBXO25-1	ENSG00000199985.1	RNA5SP264
chr2	179582467	179582540	27.8417	5.06632	-	CDS;ENSG00000155657.19	ENSG00000155657.19	TTN
chr2	40576199	40576258	9.29432	5.14171	-	distintron;ENSG00000183023.14	ENSG00000183023.14	SLC8A1
chr1	228491053	228491146	9.33107	4.44591	+	proxintron;ENSG00000154358.15	ENSG00000154358.15	OBSCN
chr2	179512490	179512553	37.3006	5.19488	-	proxintron;ENSG00000155657.19	ENSG00000155657.19	TTN
chr11	65194342	65194368	19.0938	5.66944	+	noncoding_exon;ENSG00000245532.4||noncoding_exon;lncRNA|NEAT1	lncRNA|NEAT1||ENSG00000245532.4	NEAT1
chr2	40599520	40599596	5.25952	4.50225	-	distintron;ENSG00000183023.14	ENSG00000183023.14	SLC8A1
chr12	2393184	2393250	3.15055	4.40601	+	distintron;ENSG00000151067.16||noncoding_distintron;lncRNA|CACNA1C-IT3||noncoding_distintron;lncRNA|lnc-CCDC77-6||noncoding_distintron;ENSG00000256721.1	ENSG00000151067.16	CACNA1C
chr11	65194648	65194697	26.3342	6.85118	+	noncoding_exon;ENSG00000245532.4||noncoding_exon;lncRNA|NEAT1	lncRNA|NEAT1||ENSG00000245532.4	NEAT1
chr11	65268315	65268388	400	3.80685	+	noncoding_exon;lncRNA|MALAT1||noncoding_exon;ENSG00000251562.3	lncRNA|MALAT1||ENSG00000251562.3	MALAT1
chr11	65268388	65268396	83.7612	3.55453	+	noncoding_exon;lncRNA|MALAT1||noncoding_exon;ENSG00000251562.3	ENSG00000251562.3||lncRNA|MALAT1	MALAT1
chr14	55071069	55071152	8.88397	5.52317	+	distintron;ENSG00000020577.9	ENSG00000020577.9	SAMD4A
chr14	55071152	55071218	6.742	5.12751	+	distintron;ENSG00000020577.9	ENSG00000020577.9	SAMD4A
chr2	179534443	179534501	40.5625	7.18622	-	3ss;ENSG00000155657.19	ENSG00000155657.19	TTN
chr19	21365932	21366036	7.62559	4.17332	+	CDS;ENSG00000196705.4||noncoding_distintron;lncRNA|LINC01480	ENSG00000196705.4	ZNF431
chr1	228488033	228488112	11.5017	5.98854	+	proxintron;ENSG00000154358.15	ENSG00000154358.15	OBSCN
chr1	228488112	228488168	7.15398	5.63241	+	proxintron;ENSG00000154358.15	ENSG00000154358.15	OBSCN
chr11	65201607	65201661	19.0688	4.34523	+	noncoding_exon;ENSG00000245532.4||noncoding_exon;lncRNA|NEAT1	lncRNA|NEAT1||ENSG00000245532.4	NEAT1
chr2	179528639	179528654	48.7274	7.86701	-	3ss;ENSG00000155657.19	ENSG00000155657.19	TTN
chr2	179528572	179528639	70.8342	5.71633	-	CDS;ENSG00000155657.19	ENSG00000155657.19	TTN
chr7	35151111	35151190	3.5652	4.48613	-	noncoding_distintron;lncRNA|lnc-TBX20-3||noncoding_distintron;lncRNA|WEE2-AS1||noncoding_distintron;ENSG00000189212.8	ENSG00000189212.8||lncRNA|WEE2-AS1||lncRNA|lnc-TBX20-3	DPY19L2P1|lnc-TBX20-3|WEE2-AS1
chr15	63341611	63341679	8.04447	4.48193	+	proxintron;ENSG00000140416.15	ENSG00000140416.15	TPM1
chr6	123940784	123940846	3.36526	4.73197	-	noncoding_distintron;lncRNA|LINC00242||distintron;ENSG00000186439.8	ENSG00000186439.8	TRDN
chr6	123940727	123940784	4.78406	3.80756	-	distintron;ENSG00000186439.8||noncoding_distintron;lncRNA|LINC00242	ENSG00000186439.8	TRDN
chr2	179583172	179583239	14.2294	4.65107	-	CDS;ENSG00000155657.19	ENSG00000155657.19	TTN
chr2	179583052	179583172	22.8621	3.92726	-	CDS;ENSG00000155657.19	ENSG00000155657.19	TTN
chr2	40600126	40600178	5.025	5.02216	-	distintron;ENSG00000183023.14	ENSG00000183023.14	SLC8A1
chr10	88447282	88447327	18.2444	6.24175	+	proxintron;ENSG00000122367.15	ENSG00000122367.15	LDB3
chr10	88447327	88447356	18.4258	5.93796	+	proxintron;ENSG00000122367.15	ENSG00000122367.15	LDB3
chr10	88447356	88447372	8.04447	5.0873	+	proxintron;ENSG00000122367.15	ENSG00000122367.15	LDB3
chr2	179590337	179590429	27.883	4.36509	-	CDS;ENSG00000155657.19	ENSG00000155657.19	TTN
chr9	99276980	99277034	5.90282	5.15597	-	distintron;ENSG00000081377.12	ENSG00000081377.12	CDC14B
chr1	237343771	237343843	12.15	5.99346	+	distintron;ENSG00000198626.11	ENSG00000198626.11	RYR2
chr15	25238276	25238369	6.2273	3.73278	+	noncoding_distintron;ENSG00000214265.7||noncoding_distintron;lncRNA|lnc-SNRPN-8||noncoding_exon;lncRNA|lnc-SNRPN-1||noncoding_distintron;ENSG00000224078.8	lncRNA|lnc-SNRPN-1	lnc-SNRPN-1
chr6	13214380	13214445	9.97666	4.39678	+	noncoding_distintron;lncRNA|HCG26||noncoding_distintron;lncRNA|HCP5||noncoding_exon;ENSG00000206702.1||noncoding_distintron;lncRNA|HCG23||noncoding_distintron;lncRNA|lnc-RING1-8||noncoding_distintron;lncRNA|HLA-DQB1-AS1||noncoding_distintron;lncRNA|lnc-DUSP22-1||noncoding_distintron;lncRNA|HCG9||noncoding_distintron;lncRNA|lnc-PSMB9-6||noncoding_distintron;lncRNA|MDC1-AS1||noncoding_distintron;ln…	ENSG00000206702.1	RNU1-11P
chr1	217029306	217029424	3.78376	5.16517	-	noncoding_distintron;lncRNA|lnc-GPATCH2-6||distintron;ENSG00000196482.12||noncoding_distintron;lncRNA|lnc-OR4F29-8	ENSG00000196482.12	ESRRG
chr1	228487697	228487752	8.04447	4.69362	+	CDS;ENSG00000154358.15	ENSG00000154358.15	OBSCN
chr1	228487663	228487697	3.38464	3.01152	+	CDS;ENSG00000154358.15	ENSG00000154358.15	OBSCN
chr8	84838462	84838596	8.69216	4.43224	+	noncoding_distintron;lncRNA|lnc-ZNF707-1||noncoding_distintron;lncRNA|lnc-RALYL-1||noncoding_distintron;lncRNA|lnc-ZNF623-2||noncoding_distintron;ENSG00000254202.1	lncRNA|lnc-ZNF707-1||ENSG00000254202.1||lncRNA|lnc-ZNF623-2||lncRNA|lnc-RALYL-1	lnc-RALYL-1|RP11-120I21.2|lnc-ZNF623-2|lnc-ZNF707-1
chr12	2389938	2390023	3.56068	4.89705	+	noncoding_distintron;ENSG00000256721.1||noncoding_distintron;lncRNA|CACNA1C-IT3||distintron;ENSG00000151067.16||noncoding_distintron;lncRNA|lnc-CCDC77-6	ENSG00000151067.16	CACNA1C
chr16	85699449	85699526	5.90282	5.22939	+	3ss;ENSG00000131149.13	ENSG00000131149.13	GSE1
chr16	85698213	85698303	13.0152	6.35353	+	proxintron;ENSG00000131149.13	ENSG00000131149.13	GSE1
chr16	85698144	85698213	5.00083	4.76717	+	proxintron;ENSG00000131149.13	ENSG00000131149.13	GSE1
chr16	85698303	85698343	3.56068	4.57101	+	proxintron;ENSG00000131149.13	ENSG00000131149.13	GSE1
chr2	179534529	179534625	42.3467	6.76082	-	proxintron;ENSG00000155657.19	ENSG00000155657.19	TTN
chr2	40599816	40599910	15.282	5.60967	-	distintron;ENSG00000183023.14	ENSG00000183023.14	SLC8A1
chr2	40599711	40599816	15.4116	5.4197	-	distintron;ENSG00000183023.14	ENSG00000183023.14	SLC8A1
chr12	2392208	2392282	6.83941	5.39602	+	distintron;ENSG00000151067.16||noncoding_distintron;lncRNA|CACNA1C-IT3||noncoding_distintron;lncRNA|lnc-CCDC77-6||noncoding_distintron;ENSG00000256721.1	ENSG00000151067.16	CACNA1C
chr12	2392282	2392369	8.28396	4.96655	+	noncoding_distintron;ENSG00000256721.1||distintron;ENSG00000151067.16||noncoding_distintron;lncRNA|CACNA1C-IT3||noncoding_distintron;lncRNA|lnc-CCDC77-6	ENSG00000151067.16	CACNA1C
chr9	112705309	112705337	3.15055	4.49501	+	distintron;ENSG00000241978.5||CDS;ENSG00000243444.3||CDS;ENSG00000157654.13	ENSG00000243444.3||ENSG00000157654.13	PALM2|PALM2-AKAP2
chr10	112492437	112492549	10.617	5.93311	+	distintron;ENSG00000203867.7	ENSG00000203867.7	RBM20
chr5	138614471	138614486	55.9442	4.34317	+	5ss;ENSG00000015479.13||noncoding_exon;ENSG00000200959.1||noncoding_5ss;lncRNA|SNHG4	ENSG00000200959.1	SNORA74A
chr5	138614519	138614525	58.6987	4.23248	+	noncoding_5ss;lncRNA|SNHG4||5ss;ENSG00000015479.13||noncoding_exon;ENSG00000200959.1	ENSG00000200959.1	SNORA74A
chr5	138614512	138614519	58.2367	4.20526	+	noncoding_5ss;lncRNA|SNHG4||noncoding_exon;ENSG00000200959.1||5ss;ENSG00000015479.13	ENSG00000200959.1	SNORA74A
chr12	2235723	2235878	3.78376	4.44488	+	distintron;ENSG00000151067.16||noncoding_distintron;lncRNA|lnc-CCDC77-6	ENSG00000151067.16	CACNA1C
chr2	179489170	179489192	8.72704	4.67736	-	CDS;ENSG00000155657.19	ENSG00000155657.19	TTN
chr2	179588432	179588480	16.5582	5.58573	-	3ss;ENSG00000155657.19	ENSG00000155657.19	TTN
chr18	34245517	34245609	3.36526	5.12318	+	distintron;ENSG00000134775.11	ENSG00000134775.11	FHOD3
chr18	34245609	34245721	3.78376	5.11998	+	distintron;ENSG00000134775.11	ENSG00000134775.11	FHOD3
chr2	179528654	179528682	35.1059	7.56329	-	3ss;ENSG00000155657.19	ENSG00000155657.19	TTN
chr3	46853870	46853961	6.1128	4.70265	-	noncoding_distintron;lncRNA|AADACL2-AS1||noncoding_distintron;lncRNA|lnc-ALG1L-2||5utr;ENSG00000206549.8||noncoding_distintron;lncRNA|lnc-RYBP-11||noncoding_exon;lncRNA|lnc-PRSS50-1||noncoding_exon;ENSG00000188086.8||noncoding_exon;ENSG00000226074.4	ENSG00000206549.8	PRSS50
chr2	179514637	179514655	25.9334	5.41947	-	3ss;ENSG00000155657.19	ENSG00000155657.19	TTN
chr2	179514547	179514602	68.8404	4.17382	-	CDS;ENSG00000155657.19	ENSG00000155657.19	TTN
chr1	144890677	144890748	4.20051	4.97909	-	noncoding_distintron;lncRNA|lnc-OR4F29-8||3utr;ENSG00000178104.15||noncoding_distintron;lncRNA|SERTAD4-AS1	ENSG00000178104.15	PDE4DIP
chr10	88447593	88447688	21.2997	6.34547	+	distintron;ENSG00000122367.15	ENSG00000122367.15	LDB3
chr2	40630518	40630598	7.82123	4.97358	-	distintron;ENSG00000183023.14	ENSG00000183023.14	SLC8A1
chr2	40656414	40656512	9.07941	3.01136	-	CDS;ENSG00000183023.14	ENSG00000183023.14	SLC8A1
chr11	65191159	65191172	19.3335	6.04163	+	noncoding_exon;lncRNA|NEAT1||noncoding_exon;ENSG00000245532.4	lncRNA|NEAT1||ENSG00000245532.4	NEAT1
chr10	88446186	88446248	8.92471	5.21212	+	distintron;ENSG00000122367.15	ENSG00000122367.15	LDB3
chr10	88446146	88446186	11.6332	3.9508	+	distintron;ENSG00000122367.15	ENSG00000122367.15	LDB3
chr10	88446082	88446146	7.95896	3.64443	+	distintron;ENSG00000122367.15	ENSG00000122367.15	LDB3
chr11	65190270	65190285	30.8878	3.4073	+	noncoding_exon;lncRNA|NEAT1||noncoding_exon;ENSG00000245532.4	ENSG00000245532.4||lncRNA|NEAT1	NEAT1
chr2	40575522	40575564	4.83947	4.78526	-	distintron;ENSG00000183023.14	ENSG00000183023.14	SLC8A1
chr12	2451753	2451837	3.99132	4.78876	+	noncoding_distintron;lncRNA|lnc-CCDC77-6||distintron;ENSG00000151067.16	ENSG00000151067.16	CACNA1C
chr2	179545912	179545937	9.33756	5.94737	-	3ss;ENSG00000155657.19	ENSG00000155657.19	TTN
chr2	179545865	179545912	14.4502	4.04793	-	CDS;ENSG00000155657.19	ENSG00000155657.19	TTN
chr2	179529816	179529872	58.8203	7.03621	-	proxintron;ENSG00000155657.19	ENSG00000155657.19	TTN
chr1	228479993	228480009	13.8517	6.63662	+	proxintron;ENSG00000154358.15	ENSG00000154358.15	OBSCN
chr1	228480009	228480043	15.1808	6.22061	+	proxintron;ENSG00000154358.15	ENSG00000154358.15	OBSCN
chr1	228479957	228479993	6.742	5.83122	+	5ss;ENSG00000154358.15	ENSG00000154358.15	OBSCN
chr3	187989849	187989924	3.36526	4.01477	+	distintron;ENSG00000145012.8||noncoding_distintron;lncRNA|lnc-CHL1-7	ENSG00000145012.8	LPP
chr2	179517338	179517373	37.7189	7.48149	-	5ss;ENSG00000155657.19	ENSG00000155657.19	TTN
chr2	179517327	179517338	31.3623	7.26214	-	5ss;ENSG00000155657.19	ENSG00000155657.19	TTN
chr2	179527605	179527676	48.2658	6.89194	-	5ss;ENSG00000155657.19	ENSG00000155657.19	TTN
chr11	65192908	65192917	36.2828	5.3681	+	noncoding_exon;ENSG00000245532.4||noncoding_exon;lncRNA|NEAT1	lncRNA|NEAT1||ENSG00000245532.4	NEAT1
chr11	65192871	65192908	38.0092	5.36152	+	noncoding_exon;lncRNA|NEAT1||noncoding_exon;ENSG00000245532.4	ENSG00000245532.4||lncRNA|NEAT1	NEAT1
chr11	65192917	65192929	18.7236	4.21898	+	noncoding_exon;ENSG00000245532.4||noncoding_exon;lncRNA|NEAT1	ENSG00000245532.4||lncRNA|NEAT1	NEAT1
chr15	63336729	63336800	6.60579	3.67835	+	proxintron;ENSG00000140416.15	ENSG00000140416.15	TPM1
chr18	56163710	56163782	6.64375	4.06194	-	distintron;ENSG00000198796.6||noncoding_distintron;lncRNA|lnc-THOC1-1	ENSG00000198796.6	ALPK2
chr4	114426272	114426311	25.24	6.92813	-	3ss;ENSG00000145349.12	ENSG00000145349.12	CAMK2D
chr4	114426311	114426376	28.087	6.53904	-	proxintron;ENSG00000145349.12	ENSG00000145349.12	CAMK2D
chr4	114426376	114426403	6.1128	4.64559	-	proxintron;ENSG00000145349.12	ENSG00000145349.12	CAMK2D
chr10	88448750	88448773	15.4116	6.27042	+	distintron;ENSG00000122367.15	ENSG00000122367.15	LDB3
chr10	88448719	88448750	15.0892	5.87935	+	distintron;ENSG00000122367.15	ENSG00000122367.15	LDB3
chr10	88448630	88448719	16.5797	5.34561	+	distintron;ENSG00000122367.15	ENSG00000122367.15	LDB3
chr2	179532128	179532159	12.944	4.89857	-	5ss;ENSG00000155657.19	ENSG00000155657.19	TTN
chr1	228491519	228491549	3.78376	4.04811	+	CDS;ENSG00000154358.15	ENSG00000154358.15	OBSCN
chr1	201335827	201335875	3.99132	3.43259	-	noncoding_distintron;lncRNA|SERTAD4-AS1||5ss;ENSG00000118194.14||noncoding_distintron;lncRNA|lnc-OR4F29-8	ENSG00000118194.14	TNNT2
chr2	40440697	40440791	3.10003	3.94463	-	distintron;ENSG00000183023.14	ENSG00000183023.14	SLC8A1
chr11	65271291	65271305	400	3.37704	+	noncoding_exon;ENSG00000251562.3||noncoding_exon;lncRNA|MALAT1	ENSG00000251562.3||lncRNA|MALAT1	MALAT1
chr12	2391447	2391586	18.0618	6.11186	+	noncoding_distintron;lncRNA|lnc-CCDC77-6||noncoding_distintron;lncRNA|CACNA1C-IT3||distintron;ENSG00000151067.16||noncoding_distintron;ENSG00000256721.1	ENSG00000151067.16	CACNA1C
chr2	179536822	179536838	63.1725	5.84823	-	CDS;ENSG00000155657.19	ENSG00000155657.19	TTN
chr10	716104	716220	3.78376	3.92615	-	distintron;ENSG00000151240.11||noncoding_distintron;lncRNA|lnc-OR13A1-1	ENSG00000151240.11	DIP2C
chr12	1100817	1100972	3.28165	3.53732	+	5utr;ENSG00000082805.15||noncoding_distintron;lncRNA|lnc-CCDC77-6	ENSG00000082805.15	ERC1
chr12	2452287	2452364	4.61453	5.14414	+	distintron;ENSG00000151067.16||noncoding_distintron;lncRNA|lnc-CCDC77-6	ENSG00000151067.16	CACNA1C
chr12	2473992	2474143	5.61439	3.98266	+	distintron;ENSG00000151067.16||noncoding_distintron;lncRNA|lnc-CCDC77-6	ENSG00000151067.16	CACNA1C
chr12	2655271	2655408	11.8932	5.96637	+	distintron;ENSG00000151067.16||noncoding_distintron;lncRNA|lnc-CCDC77-6	ENSG00000151067.16	CACNA1C
chr12	98988458	98988550	4.16413	3.91858	+	distintron;ENSG00000075415.8	ENSG00000075415.8	SLC25A3
chr7	35150363	35150447	7.81177	5.28094	-	noncoding_distintron;ENSG00000189212.8||noncoding_distintron;lncRNA|lnc-TBX20-3||noncoding_distintron;lncRNA|WEE2-AS1	ENSG00000189212.8||lncRNA|WEE2-AS1||lncRNA|lnc-TBX20-3	WEE2-AS1|lnc-TBX20-3|DPY19L2P1
chr2	179593196	179593221	32.4598	6.73768	-	5ss;ENSG00000155657.19	ENSG00000155657.19	TTN
chr2	179593221	179593252	36.9655	4.74962	-	CDS;ENSG00000155657.19	ENSG00000155657.19	TTN
chr2	179593252	179593309	28.2735	4.35287	-	CDS;ENSG00000155657.19	ENSG00000155657.19	TTN
chr9	94677728	94677797	8.25891	5.35485	-	distintron;ENSG00000169071.10	ENSG00000169071.10	ROR2
chr9	94677797	94677843	6.32475	5.00071	-	distintron;ENSG00000169071.10	ENSG00000169071.10	ROR2
chr2	179582937	179582999	14.5183	4.35096	-	CDS;ENSG00000155657.19	ENSG00000155657.19	TTN
chr6	17480201	17480343	4.20051	4.37682	+	noncoding_distintron;lncRNA|lnc-IRF4-1||distintron;ENSG00000112186.7||noncoding_distintron;lncRNA|LINC00574||noncoding_distintron;lncRNA|lnc-IRF4-2||noncoding_distintron;lncRNA|lnc-OR2J2-2||noncoding_distintron;lncRNA|lnc-TCF19-1||noncoding_distintron;lncRNA|LINC01015||noncoding_distintron;lncRNA|HCP5||noncoding_distintron;lncRNA|HCG26||noncoding_distintron;lncRNA|HCG23||noncoding_distintron;lncR…	ENSG00000112186.7	CAP2
chr10	68873773	68873840	8.04447	4.34792	-	distintron;ENSG00000183230.12	ENSG00000183230.12	CTNNA3
chr18	56162780	56162913	11.7084	5.07582	-	distintron;ENSG00000198796.6||noncoding_distintron;lncRNA|lnc-THOC1-1	ENSG00000198796.6	ALPK2
chr13	114125438	114125479	3.78376	4.23472	-	distintron;ENSG00000150401.10	ENSG00000150401.10	DCUN1D2
chr3	187988172	187988251	29.4003	7.4829	+	distintron;ENSG00000145012.8||noncoding_distintron;lncRNA|lnc-CHL1-7	ENSG00000145012.8	LPP
chr2	179605482	179605565	21.4406	4.32202	-	CDS;ENSG00000155657.19	ENSG00000155657.19	TTN
chr2	179514756	179514803	58.1402	6.82716	-	5ss;ENSG00000155657.19	ENSG00000155657.19	TTN
chr2	179514743	179514756	40.863	6.20436	-	proxintron;ENSG00000155657.19	ENSG00000155657.19	TTN
chr6	73593394	73593514	3.15055	3.85311	+	noncoding_distintron;lncRNA|LINC00574||noncoding_distintron;lncRNA|lnc-IRF4-1||distintron;ENSG00000185760.11	ENSG00000185760.11	KCNQ5
chr11	65271590	65271609	400	3.95805	+	noncoding_exon;lncRNA|MALAT1||noncoding_exon;ENSG00000251562.3	ENSG00000251562.3||lncRNA|MALAT1	MALAT1
chr16	85698862	85698952	6.742	4.87203	+	proxintron;ENSG00000131149.13	ENSG00000131149.13	GSE1
chr2	179553990	179554010	13.8851	5.11434	-	5ss;ENSG00000155657.19	ENSG00000155657.19	TTN
chr2	40681973	40682024	3.1968	3.99882	-	distintron;ENSG00000183023.14	ENSG00000183023.14	SLC8A1
chr1	228486936	228487008	4.41642	4.50825	+	CDS;ENSG00000154358.15	ENSG00000154358.15	OBSCN
chr17	22022875	22022916	6.21157	3.41646	+	5utr;ENSG00000256618.1||noncoding_distintron;lncRNA|KANSL1-AS1||noncoding_distintron;lncRNA|MAPT-IT1	ENSG00000256618.1	MTRNR2L1
chr2	179489414	179489461	23.4816	4.95567	-	CDS;ENSG00000155657.19	ENSG00000155657.19	TTN
chr2	179489375	179489414	18.8441	4.53512	-	CDS;ENSG00000155657.19	ENSG00000155657.19	TTN
chr12	2389032	2389149	5.04798	5.0985	+	distintron;ENSG00000151067.16||noncoding_distintron;lncRNA|CACNA1C-IT3||noncoding_distintron;lncRNA|lnc-CCDC77-6||noncoding_distintron;ENSG00000256721.1	ENSG00000151067.16	CACNA1C
chr17	22022766	22022811	41.9167	5.63436	+	5utr;ENSG00000256618.1||noncoding_distintron;lncRNA|KANSL1-AS1||noncoding_distintron;lncRNA|MAPT-IT1	ENSG00000256618.1	MTRNR2L1
chr17	22022737	22022766	41.6984	5.63011	+	noncoding_distintron;lncRNA|KANSL1-AS1||noncoding_distintron;lncRNA|MAPT-IT1||5utr;ENSG00000256618.1	ENSG00000256618.1	MTRNR2L1
chr12	10977957	10978045	3.36526	4.49501	-	noncoding_proxintron;ENSG00000111215.7||noncoding_distintron;lncRNA|LOH12CR2||noncoding_distintron;lncRNA|lnc-SLC6A12-2||CDS;ENSG00000121318.2	ENSG00000121318.2	TAS2R10
chr2	179586822	179586831	22.356	4.75792	-	CDS;ENSG00000155657.19	ENSG00000155657.19	TTN
chr2	179586831	179586880	21.809	4.06711	-	CDS;ENSG00000155657.19	ENSG00000155657.19	TTN
chr2	179552735	179552819	39.7156	7.24038	-	5ss;ENSG00000155657.19	ENSG00000155657.19	TTN
chr5	108387578	108387670	5.04798	3.88963	+	noncoding_distintron;lncRNA|lnc-PLEKHG4B-3||distintron;ENSG00000151422.8	ENSG00000151422.8	FER
chr2	179597635	179597712	62.8511	5.66042	-	CDS;ENSG00000155657.19	ENSG00000155657.19	TTN
chr2	179597621	179597635	30.9242	5.00142	-	CDS;ENSG00000155657.19	ENSG00000155657.19	TTN
chr2	179597572	179597621	41.3821	4.57385	-	CDS;ENSG00000155657.19	ENSG00000155657.19	TTN
chr15	25239825	25239889	3.99132	3.69099	+	noncoding_distintron;ENSG00000224078.8||noncoding_distintron;ENSG00000214265.7||noncoding_exon;lncRNA|lnc-SNRPN-1||noncoding_distintron;lncRNA|lnc-SNRPN-8	lncRNA|lnc-SNRPN-1	lnc-SNRPN-1
chr11	65200138	65200166	13.0152	5.89366	+	noncoding_exon;lncRNA|NEAT1||noncoding_exon;ENSG00000245532.4	lncRNA|NEAT1||ENSG00000245532.4	NEAT1
chr2	179581794	179581883	41.0283	5.72429	-	CDS;ENSG00000155657.19	ENSG00000155657.19	TTN
chr2	179600698	179600727	26.2864	4.46835	-	CDS;ENSG00000155657.19	ENSG00000155657.19	TTN
chr2	179593436	179593494	36.0184	4.51131	-	CDS;ENSG00000155657.19	ENSG00000155657.19	TTN
chr2	179535787	179535864	40.4561	5.65361	-	CDS;ENSG00000155657.19	ENSG00000155657.19	TTN
chr2	179535864	179535897	22.0826	3.99961	-	CDS;ENSG00000155657.19	ENSG00000155657.19	TTN
chr2	40575976	40576070	17.4016	5.41005	-	distintron;ENSG00000183023.14	ENSG00000183023.14	SLC8A1
chr8	28912733	28912889	5.04798	4.36777	+	noncoding_distintron;lncRNA|lnc-FBXO25-1||noncoding_distintron;lncRNA|lnc-ZNF623-2||noncoding_distintron;lncRNA|lnc-ZNF596-7||noncoding_distintron;ENSG00000147421.13||noncoding_distintron;lncRNA|lnc-ZNF707-1||noncoding_distintron;lncRNA|LINC00588	lncRNA|lnc-ZNF623-2||lncRNA|lnc-ZNF596-7||lncRNA|LINC00588||ENSG00000147421.13||lncRNA|lnc-FBXO25-1||lncRNA|lnc-ZNF707-1	lnc-ZNF623-2|lnc-FBXO25-1|HMBOX1|LINC00588|lnc-ZNF596-7|lnc-ZNF707-1
chr8	1780762	1780869	3.80998	3.86235	+	noncoding_distintron;lncRNA|lnc-FBXO25-1||noncoding_distintron;lncRNA|KBTBD11-OT1||noncoding_distintron;lncRNA|lnc-ZNF596-7||noncoding_distintron;lncRNA|lnc-ZNF623-2||distintron;ENSG00000104728.11||noncoding_distintron;lncRNA|lnc-ZNF707-1||noncoding_distintron;lncRNA|LINC00588	ENSG00000104728.11	ARHGEF10
chr5	15649010	15649031	4.61453	5.28102	+	noncoding_distintron;lncRNA|lnc-PLEKHG4B-3||distintron;ENSG00000183580.8	ENSG00000183580.8	FBXL7
chr2	179600652	179600682	23.8621	4.70035	-	CDS;ENSG00000155657.19	ENSG00000155657.19	TTN
chr2	179600631	179600652	19.2445	4.45853	-	CDS;ENSG00000155657.19	ENSG00000155657.19	TTN
chr4	8414169	8414313	4.79126	5.63278	-	noncoding_distintron;lncRNA|CPEB2-AS1||distintron;ENSG00000087008.11	ENSG00000087008.11	ACOX3
chr2	40537589	40537736	3.1968	4.46779	-	distintron;ENSG00000183023.14	ENSG00000183023.14	SLC8A1
chr11	63488143	63488258	5.025	4.7181	+	CDS;ENSG00000133318.9	ENSG00000133318.9	RTN3
chr10	21895172	21895278	3.15055	3.33726	+	noncoding_distintron;lncRNA|LINC01515||noncoding_distintron;lncRNA|lnc-SAMD8-1||noncoding_distintron;lncRNA|DLG5-AS1||distintron;ENSG00000078403.12	ENSG00000078403.12	MLLT10
chr18	56187362	56187413	10.4187	5.21396	-	distintron;ENSG00000198796.6||noncoding_distintron;lncRNA|lnc-THOC1-1	ENSG00000198796.6	ALPK2
chr18	56187413	56187435	8.46721	4.96388	-	noncoding_distintron;lncRNA|lnc-THOC1-1||distintron;ENSG00000198796.6	ENSG00000198796.6	ALPK2
chr12	2657851	2657941	14.8613	6.39222	+	noncoding_distintron;lncRNA|lnc-CCDC77-6||distintron;ENSG00000151067.16	ENSG00000151067.16	CACNA1C
chr12	2657953	2657990	5.67832	5.51946	+	noncoding_distintron;lncRNA|lnc-CCDC77-6||distintron;ENSG00000151067.16	ENSG00000151067.16	CACNA1C
chr12	2657782	2657851	4.61453	5.11484	+	noncoding_distintron;lncRNA|lnc-CCDC77-6||distintron;ENSG00000151067.16	ENSG00000151067.16	CACNA1C
chr9	112826548	112826660	3.36526	3.70253	+	distintron;ENSG00000157654.13||distintron;ENSG00000241978.5	ENSG00000157654.13||ENSG00000241978.5	PALM2-AKAP2|AKAP2
chr2	40440402	40440468	3.36526	4.08293	-	distintron;ENSG00000183023.14	ENSG00000183023.14	SLC8A1
chr2	179532206	179532260	46.7488	6.34582	-	CDS;ENSG00000155657.19	ENSG00000155657.19	TTN
chr2	179532180	179532206	23.9941	5.06103	-	CDS;ENSG00000155657.19	ENSG00000155657.19	TTN
chr2	179532166	179532180	10.9921	4.28246	-	CDS;ENSG00000155657.19	ENSG00000155657.19	TTN
chr19	2271265	2271305	5.67575	4.31209	+	3ss;ENSG00000104904.8||noncoding_distintron;lncRNA|LINC01480	ENSG00000104904.8	OAZ1
chr19	2271226	2271265	4.78406	4.09549	+	noncoding_distintron;lncRNA|LINC01480||proxintron;ENSG00000104904.8	ENSG00000104904.8	OAZ1
chr1	74930362	74930455	3.15055	4.61353	+	CDS;ENSG00000259030.2||distintron;ENSG00000116783.10||noncoding_distintron;lncRNA|SLC16A1-AS1	ENSG00000259030.2	FPGT-TNNI3K
chr17	56080824	56080833	4.83947	4.04255	-	3utr;ENSG00000136450.8||distintron;ENSG00000266086.1	ENSG00000136450.8	SRSF1
chr17	56080833	56080873	4.16413	3.28707	-	distintron;ENSG00000266086.1||3utr;ENSG00000136450.8	ENSG00000136450.8	SRSF1
chr11	65193678	65193707	40.1441	6.68854	+	noncoding_exon;lncRNA|NEAT1||noncoding_exon;ENSG00000245532.4	ENSG00000245532.4||lncRNA|NEAT1	NEAT1
chr11	65193707	65193767	44.0124	5.57582	+	noncoding_exon;lncRNA|NEAT1||noncoding_exon;ENSG00000245532.4	ENSG00000245532.4||lncRNA|NEAT1	NEAT1
chr11	65270075	65270088	400	4.57182	+	noncoding_exon;lncRNA|MALAT1||noncoding_exon;ENSG00000251562.3	ENSG00000251562.3||lncRNA|MALAT1	MALAT1
chr2	179517529	179517565	22.3949	7.10174	-	5ss;ENSG00000155657.19	ENSG00000155657.19	TTN
chr2	179517521	179517529	19.7591	6.95586	-	5ss;ENSG00000155657.19	ENSG00000155657.19	TTN
chr16	1007734	1007821	4.20051	4.99549	-	noncoding_distintron;lncRNA|lnc-MSLNL-3||distintron;ENSG00000103227.14||noncoding_distintron;lncRNA|GLIS2-AS1	ENSG00000103227.14	LMF1
chr11	65194050	65194136	44.4271	4.72245	+	noncoding_exon;ENSG00000245532.4||noncoding_exon;lncRNA|NEAT1	ENSG00000245532.4||lncRNA|NEAT1	NEAT1
chr3	98589408	98589451	3.5652	4.19084	-	distintron;ENSG00000057019.11||noncoding_distintron;lncRNA|AADACL2-AS1||noncoding_distintron;lncRNA|lnc-ALG1L-2	ENSG00000057019.11	DCBLD2
chr1	237269319	237269412	4.19143	3.46132	+	distintron;ENSG00000198626.11	ENSG00000198626.11	RYR2
chr3	120169440	120169507	5.00083	5.22939	-	noncoding_distintron;lncRNA|lnc-ALG1L-2||noncoding_distintron;lncRNA|AADACL2-AS1||5ss;ENSG00000163430.5	ENSG00000163430.5	FSTL1
chr2	40606863	40606973	6.43315	3.07387	-	distintron;ENSG00000183023.14	ENSG00000183023.14	SLC8A1
chr11	120895194	120895289	8.25891	5.64733	+	proxintron;ENSG00000154114.8	ENSG00000154114.8	TBCEL
chr10	88446967	88447054	12.1079	5.24895	+	CDS;ENSG00000122367.15	ENSG00000122367.15	LDB3
chr2	179536995	179537022	83.7986	7.21842	-	3ss;ENSG00000155657.19	ENSG00000155657.19	TTN
chr2	179536988	179536995	58.7031	6.49815	-	CDS;ENSG00000155657.19	ENSG00000155657.19	TTN
chr2	179536966	179536988	65.9094	6.28377	-	CDS;ENSG00000155657.19	ENSG00000155657.19	TTN
chr2	179536958	179536966	63.145	5.89101	-	CDS;ENSG00000155657.19	ENSG00000155657.19	TTN
chr2	179536941	179536958	64.6941	5.74309	-	CDS;ENSG00000155657.19	ENSG00000155657.19	TTN
chr2	179536898	179536902	33.6634	5.13926	-	CDS;ENSG00000155657.19	ENSG00000155657.19	TTN
chr2	179536902	179536924	40.4115	5.08702	-	CDS;ENSG00000155657.19	ENSG00000155657.19	TTN
chr2	179536924	179536941	44.8163	5.07139	-	CDS;ENSG00000155657.19	ENSG00000155657.19	TTN
chr2	179536895	179536898	26.7058	4.92231	-	CDS;ENSG00000155657.19	ENSG00000155657.19	TTN
chr18	56159566	56159688	8.69216	4.48998	-	distintron;ENSG00000198796.6||noncoding_distintron;lncRNA|lnc-THOC1-1	ENSG00000198796.6	ALPK2
chr1	237280922	237281010	3.99132	3.2392	+	distintron;ENSG00000198626.11	ENSG00000198626.11	RYR2
chr12	2299115	2299252	4.20051	4.63839	+	distintron;ENSG00000151067.16||noncoding_distintron;lncRNA|lnc-CCDC77-6	ENSG00000151067.16	CACNA1C
chr2	179549159	179549181	12.1079	6.20239	-	3ss;ENSG00000155657.19	ENSG00000155657.19	TTN
chr4	186527816	186527958	3.36526	3.73197	-	distintron;ENSG00000154556.13	ENSG00000154556.13	SORBS2
chr12	2391970	2392048	14.8616	6.64231	+	noncoding_distintron;ENSG00000256721.1||noncoding_distintron;lncRNA|lnc-CCDC77-6||distintron;ENSG00000151067.16||noncoding_distintron;lncRNA|CACNA1C-IT3	ENSG00000151067.16	CACNA1C
chr12	2391924	2391970	3.38546	4.66196	+	noncoding_distintron;ENSG00000256721.1||noncoding_distintron;lncRNA|lnc-CCDC77-6||noncoding_distintron;lncRNA|CACNA1C-IT3||distintron;ENSG00000151067.16	ENSG00000151067.16	CACNA1C
chr2	179554179	179554219	13.8851	5.20538	-	5ss;ENSG00000155657.19	ENSG00000155657.19	TTN
chr9	94668768	94668877	6.742	5.09383	-	distintron;ENSG00000169071.10	ENSG00000169071.10	ROR2
chr4	114424168	114424231	6.32475	4.8771	-	3ss;ENSG00000145349.12	ENSG00000145349.12	CAMK2D
chr2	179542461	179542467	48.7756	5.00156	-	CDS;ENSG00000155657.19	ENSG00000155657.19	TTN
chr2	179542410	179542455	67.6756	4.57746	-	CDS;ENSG00000155657.19	ENSG00000155657.19	TTN
chr2	179542363	179542406	61.6311	4.55317	-	CDS;ENSG00000155657.19	ENSG00000155657.19	TTN
chr5	852471	852556	5.25952	5.24288	-	noncoding_distintron;lncRNA|LINC01511||noncoding_distintron;ENSG00000028310.13||noncoding_distintron;lncRNA|LINC02197||noncoding_distintron;lncRNA|lnc-TAF9-1	ENSG00000028310.13||lncRNA|LINC01511||lncRNA|lnc-TAF9-1||lncRNA|LINC02197	LINC02197|lnc-TAF9-1|LINC01511|BRD9
chr2	179545783	179545794	24.1445	6.69584	-	5ss;ENSG00000155657.19	ENSG00000155657.19	TTN
chr2	179545760	179545783	21.2568	6.62617	-	5ss;ENSG00000155657.19	ENSG00000155657.19	TTN
chr4	21490488	21490600	6.32475	4.24424	-	distintron;ENSG00000185774.10	ENSG00000185774.10	KCNIP4
chr10	68911942	68912034	5.47695	5.29082	-	distintron;ENSG00000183230.12	ENSG00000183230.12	CTNNA3
chr3	46847947	46848015	3.78753	3.20253	-	distintron;ENSG00000206549.8||noncoding_distintron;lncRNA|lnc-ALG1L-2||noncoding_distintron;lncRNA|AADACL2-AS1||noncoding_distintron;ENSG00000188086.8||noncoding_distintron;lncRNA|lnc-PRSS50-1||noncoding_distintron;lncRNA|lnc-RYBP-11	ENSG00000206549.8	PRSS50
chr15	25239420	25239524	6.742	4.31968	+	noncoding_distintron;lncRNA|lnc-SNRPN-8||noncoding_exon;lncRNA|lnc-SNRPN-1||noncoding_distintron;ENSG00000214265.7||noncoding_distintron;ENSG00000224078.8	lncRNA|lnc-SNRPN-1	lnc-SNRPN-1
chr3	46850083	46850137	6.1128	5.27933	-	noncoding_distintron;lncRNA|lnc-ALG1L-2||noncoding_distintron;lncRNA|AADACL2-AS1||distintron;ENSG00000206549.8||noncoding_distintron;lncRNA|lnc-RYBP-11||noncoding_distintron;ENSG00000188086.8||noncoding_distintron;lncRNA|lnc-PRSS50-1	ENSG00000206549.8	PRSS50
chr2	179528303	179528330	30.4984	7.00773	-	5ss;ENSG00000155657.19	ENSG00000155657.19	TTN
chr3	98535372	98535474	3.96853	5.21318	-	noncoding_distintron;lncRNA|AADACL2-AS1||noncoding_distintron;lncRNA|lnc-ALG1L-2||distintron;ENSG00000057019.11	ENSG00000057019.11	DCBLD2
chr4	174455852	174455914	12.3164	5.29114	+	noncoding_exon;lncRNA|HAND2-AS1||noncoding_distintron;ENSG00000237125.4||noncoding_distintron;lncRNA|LINC01060||noncoding_distintron;lncRNA|LINC01262	lncRNA|HAND2-AS1	HAND2-AS1
chr11	65272269	65272274	400	4.71435	+	noncoding_exon;lncRNA|MALAT1||noncoding_exon;ENSG00000251562.3	lncRNA|MALAT1||ENSG00000251562.3	MALAT1
chr11	65272274	65272328	400	4.58337	+	noncoding_exon;ENSG00000251562.3||noncoding_exon;lncRNA|MALAT1	lncRNA|MALAT1||ENSG00000251562.3	MALAT1
chr8	23566311	23566412	7.82123	5.34347	+	noncoding_distintron;lncRNA|lnc-ZNF623-2||noncoding_distintron;lncRNA|lnc-ZNF596-7||noncoding_distintron;ENSG00000253471.1||noncoding_distintron;lncRNA|lnc-FBXO25-1||noncoding_distintron;lncRNA|LINC00588||noncoding_exon;lncRNA|lnc-SLC25A37-3||noncoding_distintron;lncRNA|lnc-ZNF707-1	lncRNA|lnc-SLC25A37-3	lnc-SLC25A37-3
chr3	62419380	62419455	16.2701	6.07646	-	distintron;ENSG00000163618.13||noncoding_distintron;lncRNA|lnc-ALG1L-2||noncoding_distintron;lncRNA|AADACL2-AS1||noncoding_distintron;lncRNA|lnc-RYBP-11	ENSG00000163618.13	CADPS
chrX	122600583	122600664	4.41642	4.5164	+	distintron;ENSG00000125675.13	ENSG00000125675.13	GRIA3
chr2	170702930	170702993	16.5582	4.26121	+	noncoding_distintron;lncRNA|lnc-EEF1B2-13||noncoding_distintron;lncRNA|lnc-ACP1-2||distintron;ENSG00000144357.12	ENSG00000144357.12	UBR3
chr4	169455293	169455451	6.08746	4.16996	+	noncoding_distintron;lncRNA|LINC01060||noncoding_distintron;lncRNA|LINC01262||distintron;ENSG00000129116.13	ENSG00000129116.13	PALLD
chr12	2298992	2299074	3.59256	3.09321	+	noncoding_distintron;lncRNA|lnc-CCDC77-6||distintron;ENSG00000151067.16	ENSG00000151067.16	CACNA1C
chr15	89445125	89445188	5.08003	3.14845	-	proxintron;ENSG00000140545.10	ENSG00000140545.10	MFGE8
chr15	89445188	89445259	3.98401	3.09466	-	proxintron;ENSG00000140545.10	ENSG00000140545.10	MFGE8
chr7	116660372	116660500	3.5652	4.22784	+	5utr;ENSG00000004866.14||noncoding_distintron;ENSG00000214188.5||noncoding_distintron;lncRNA|lnc-CAPZA2-2||miRNA;MI0021277	MI0021277	hsa-mir-6132
chr2	40597129	40597166	3.56068	4.79603	-	distintron;ENSG00000183023.14	ENSG00000183023.14	SLC8A1
chr2	170703490	170703547	5.00083	3.37626	+	noncoding_distintron;lncRNA|lnc-EEF1B2-13||noncoding_distintron;lncRNA|lnc-ACP1-2||distintron;ENSG00000144357.12	ENSG00000144357.12	UBR3
chr2	179528461	179528490	47.1763	7.88166	-	3ss;ENSG00000155657.19	ENSG00000155657.19	TTN
chr3	187988271	187988324	3.36526	4.24153	+	distintron;ENSG00000145012.8||noncoding_distintron;lncRNA|lnc-CHL1-7	ENSG00000145012.8	LPP
chr5	111065237	111065309	5.38557	3.20766	-	3utr;ENSG00000134986.9	ENSG00000134986.9	NREP
chr16	85698343	85698422	7.82123	5.48746	+	proxintron;ENSG00000131149.13	ENSG00000131149.13	GSE1
chr2	179540104	179540159	34.4455	7.56606	-	proxintron;ENSG00000155657.19	ENSG00000155657.19	TTN
chr2	179540095	179540104	17.345	6.71947	-	proxintron;ENSG00000155657.19	ENSG00000155657.19	TTN
chr2	179540159	179540168	13.8851	6.10375	-	proxintron;ENSG00000155657.19	ENSG00000155657.19	TTN
chr3	197900152	197900191	3.36526	4.00825	+	noncoding_distintron;lncRNA|lnc-LMLN-1||noncoding_distintron;ENSG00000236438.2	ENSG00000236438.2||lncRNA|lnc-LMLN-1	lnc-LMLN-1|FAM157A
chr4	174455096	174455168	26.314	6.34585	+	noncoding_exon;lncRNA|HAND2-AS1||noncoding_distintron;lncRNA|LINC01060||noncoding_exon;ENSG00000237125.4||noncoding_distintron;lncRNA|LINC01262	ENSG00000237125.4||lncRNA|HAND2-AS1	HAND2-AS1
chr4	174455080	174455087	4.20051	4.32226	+	noncoding_distintron;lncRNA|LINC01262||noncoding_exon;ENSG00000237125.4||noncoding_distintron;lncRNA|LINC01060||noncoding_exon;lncRNA|HAND2-AS1	lncRNA|HAND2-AS1||ENSG00000237125.4	HAND2-AS1
chr9	91006565	91006708	3.78376	4.69099	+	distintron;ENSG00000106723.12	ENSG00000106723.12	SPIN1
chr9	91006708	91006759	3.36526	3.78749	+	distintron;ENSG00000106723.12	ENSG00000106723.12	SPIN1
chr2	179534284	179534313	37.3422	6.39057	-	5ss;ENSG00000155657.19	ENSG00000155657.19	TTN
chr2	179534262	179534284	18.9507	6.3441	-	5ss;ENSG00000155657.19	ENSG00000155657.19	TTN
chr2	179534313	179534345	42.0754	5.02018	-	CDS;ENSG00000155657.19	ENSG00000155657.19	TTN
chr2	179534345	179534348	37.5769	4.89673	-	CDS;ENSG00000155657.19	ENSG00000155657.19	TTN
chr18	56159240	56159333	3.15055	3.44155	-	distintron;ENSG00000198796.6||noncoding_distintron;lncRNA|lnc-THOC1-1	ENSG00000198796.6	ALPK2
chr1	68621405	68621485	6.32475	5.42911	-	noncoding_distintron;lncRNA|SERTAD4-AS1||proxintron;ENSG00000116729.9||noncoding_distintron;lncRNA|lnc-OR4F29-8	ENSG00000116729.9	WLS
chr1	237342377	237342440	10.6223	6.24474	+	distintron;ENSG00000198626.11	ENSG00000198626.11	RYR2
chr11	65200569	65200601	12.956	4.17313	+	noncoding_exon;ENSG00000245532.4||noncoding_exon;lncRNA|NEAT1	lncRNA|NEAT1||ENSG00000245532.4	NEAT1
chr18	56162501	56162603	9.9752	5.01995	-	distintron;ENSG00000198796.6||noncoding_distintron;lncRNA|lnc-THOC1-1	ENSG00000198796.6	ALPK2
chr1	228487588	228487644	4.19143	3.10252	+	CDS;ENSG00000154358.15	ENSG00000154358.15	OBSCN
chr2	179514961	179514983	30.6393	4.28306	-	CDS;ENSG00000155657.19	ENSG00000155657.19	TTN
chr2	179514921	179514961	32.2227	3.53112	-	CDS;ENSG00000155657.19	ENSG00000155657.19	TTN
chr8	23566241	23566294	4.61681	4.57614	+	noncoding_distintron;lncRNA|LINC00588||noncoding_exon;lncRNA|lnc-SLC25A37-3||noncoding_distintron;lncRNA|lnc-ZNF707-1||noncoding_distintron;lncRNA|lnc-ZNF596-7||noncoding_distintron;lncRNA|lnc-ZNF623-2||noncoding_distintron;ENSG00000253471.1||noncoding_distintron;lncRNA|lnc-FBXO25-1	lncRNA|lnc-SLC25A37-3	lnc-SLC25A37-3
chr1	228477017	228477148	11.4655	4.15841	+	proxintron;ENSG00000154358.15	ENSG00000154358.15	OBSCN
chr18	34105685	34105745	3.15055	4.63506	+	distintron;ENSG00000134775.11	ENSG00000134775.11	FHOD3
chr1	237782127	237782231	3.36526	4.69244	+	distintron;ENSG00000198626.11	ENSG00000198626.11	RYR2
chr10	88447194	88447253	18.0105	6.66224	+	proxintron;ENSG00000122367.15	ENSG00000122367.15	LDB3
chr10	88447151	88447194	12.0869	5.75691	+	proxintron;ENSG00000122367.15	ENSG00000122367.15	LDB3
chr3	46847559	46847657	13.8517	5.67706	-	distintron;ENSG00000206549.8||noncoding_distintron;lncRNA|lnc-ALG1L-2||noncoding_distintron;lncRNA|AADACL2-AS1||noncoding_distintron;ENSG00000188086.8||noncoding_distintron;lncRNA|lnc-PRSS50-1||noncoding_distintron;lncRNA|lnc-RYBP-11	ENSG00000206549.8	PRSS50
chr5	132248295	132248360	3.98967	3.32074	-	distintron;ENSG00000072364.8	ENSG00000072364.8	AFF4
chr2	40657461	40657486	3.5652	4.47909	-	3ss;ENSG00000183023.14	ENSG00000183023.14	SLC8A1
chr2	40657313	40657381	7.68187	4.45643	-	CDS;ENSG00000183023.14	ENSG00000183023.14	SLC8A1
chr2	40657395	40657461	7.41487	3.3425	-	CDS;ENSG00000183023.14	ENSG00000183023.14	SLC8A1
chr2	179542571	179542583	34.8135	4.91682	-	CDS;ENSG00000155657.19	ENSG00000155657.19	TTN
chr2	179542538	179542570	64.2533	4.8641	-	CDS;ENSG00000155657.19	ENSG00000155657.19	TTN
chr2	179542518	179542531	73.142	4.83351	-	CDS;ENSG00000155657.19	ENSG00000155657.19	TTN
chr2	179542531	179542538	60.741	4.81544	-	CDS;ENSG00000155657.19	ENSG00000155657.19	TTN
chr1	219373933	219374107	4.0489	4.09397	+	distintron;ENSG00000143353.7	ENSG00000143353.7	LYPLAL1
chr2	179513563	179513632	67.6597	5.91143	-	proxintron;ENSG00000155657.19	ENSG00000155657.19	TTN
chr2	179513501	179513563	63.1191	5.50716	-	proxintron;ENSG00000155657.19	ENSG00000155657.19	TTN
chr2	179512147	179512155	106.908	6.10192	-	CDS;ENSG00000155657.19	ENSG00000155657.19	TTN
chr2	179512155	179512200	113.741	6.0376	-	CDS;ENSG00000155657.19	ENSG00000155657.19	TTN
chr2	40682120	40682208	4.59616	3.64521	-	distintron;ENSG00000183023.14	ENSG00000183023.14	SLC8A1
chr2	179587671	179587710	20.4218	5.52006	-	3ss;ENSG00000155657.19	ENSG00000155657.19	TTN
chr21	46216738	46216866	4.41642	4.49166	-	distintron;ENSG00000184787.14	ENSG00000184787.14	UBE2G2
chr15	25238878	25238973	6.54419	3.93005	+	noncoding_distintron;ENSG00000214265.7||noncoding_distintron;ENSG00000224078.8||noncoding_exon;lncRNA|lnc-SNRPN-1||noncoding_distintron;lncRNA|lnc-SNRPN-8	lncRNA|lnc-SNRPN-1	lnc-SNRPN-1
chr4	186544249	186544327	6.00574	3.5048	-	CDS;ENSG00000154556.13	ENSG00000154556.13	SORBS2
chr2	179528976	179529043	34.8612	6.38972	-	proxintron;ENSG00000155657.19	ENSG00000155657.19	TTN
chr1	237343500	237343627	23.6993	6.54894	+	distintron;ENSG00000198626.11	ENSG00000198626.11	RYR2
chr3	186682028	186682105	5.25952	4.47763	+	proxintron;ENSG00000073849.10||noncoding_distintron;lncRNA|lnc-CHL1-7||noncoding_exon;lncRNA|lnc-ADIPOQ-3	lncRNA|lnc-ADIPOQ-3	lnc-ADIPOQ-3
chr12	2391239	2391281	3.96853	5.31349	+	noncoding_distintron;ENSG00000256721.1||noncoding_distintron;lncRNA|CACNA1C-IT3||distintron;ENSG00000151067.16||noncoding_distintron;lncRNA|lnc-CCDC77-6	ENSG00000151067.16	CACNA1C
chr2	179526495	179526576	41.1126	5.00553	-	CDS;ENSG00000155657.19	ENSG00000155657.19	TTN
chr1	228491813	228491868	6.08746	5.66111	+	proxintron;ENSG00000154358.15	ENSG00000154358.15	OBSCN
chr2	179594609	179594663	36.9227	5.39545	-	CDS;ENSG00000155657.19	ENSG00000155657.19	TTN
chr2	179594663	179594680	36.9401	5.13969	-	CDS;ENSG00000155657.19	ENSG00000155657.19	TTN
chr12	42858796	42858899	3.15055	3.2523	-	noncoding_distintron;lncRNA|lnc-SLC6A12-2||CDS;ENSG00000139174.6	ENSG00000139174.6	PRICKLE1
chr17	12668333	12668423	3.5652	3.3504	+	noncoding_distintron;lncRNA|MAPT-IT1||noncoding_distintron;lncRNA|KANSL1-AS1||3utr;ENSG00000141052.13||noncoding_exon;lncRNA|lnc-ARHGAP44-2	ENSG00000141052.13	MYOCD
chr1	237918041	237918089	3.56068	4.68404	+	distintron;ENSG00000198626.11	ENSG00000198626.11	RYR2
chr2	179595986	179596010	23.6659	5.98746	-	5ss;ENSG00000155657.19	ENSG00000155657.19	TTN
chr2	179593852	179593888	21.8406	3.79902	-	CDS;ENSG00000155657.19	ENSG00000155657.19	TTN
chr2	179593888	179593911	17.5279	3.77523	-	CDS;ENSG00000155657.19	ENSG00000155657.19	TTN
chr8	28911406	28911482	3.98967	3.61515	+	noncoding_exon;lncRNA|lnc-EXTL3-4||noncoding_distintron;lncRNA|LINC00588||noncoding_distintron;ENSG00000147421.13||noncoding_distintron;lncRNA|lnc-ZNF707-1||noncoding_distintron;lncRNA|lnc-ZNF623-2||noncoding_distintron;lncRNA|lnc-ZNF596-7||noncoding_distintron;lncRNA|lnc-FBXO25-1	lncRNA|lnc-EXTL3-4	lnc-EXTL3-4
chr1	216679693	216679768	3.15055	3.98201	-	noncoding_distintron;lncRNA|lnc-OR4F29-8||3utr;ENSG00000196482.12	ENSG00000196482.12	ESRRG
chr10	88446007	88446048	20.242	5.3888	+	distintron;ENSG00000122367.15	ENSG00000122367.15	LDB3
chr10	88445968	88446007	16.0171	5.04229	+	distintron;ENSG00000122367.15	ENSG00000122367.15	LDB3
chr10	88445916	88445968	13.2521	4.6839	+	proxintron;ENSG00000122367.15	ENSG00000122367.15	LDB3
chr15	25231991	25232076	8.72704	4.2229	+	noncoding_exon;ENSG00000239014.1||noncoding_exon;lncRNA|lnc-SNRPN-1||noncoding_distintron;ENSG00000224078.8||noncoding_distintron;ENSG00000214265.7||noncoding_distintron;lncRNA|lnc-SNRPN-8	lncRNA|lnc-SNRPN-1||ENSG00000239014.1	lnc-SNRPN-1|SNORD108
chr4	79102911	79102956	6.742	5.91065	+	noncoding_distintron;lncRNA|LINC01060||noncoding_distintron;lncRNA|LINC01262||distintron;ENSG00000138759.13	ENSG00000138759.13	FRAS1
chr4	79102956	79102963	6.32475	5.81739	+	distintron;ENSG00000138759.13||noncoding_distintron;lncRNA|LINC01262||noncoding_distintron;lncRNA|LINC01060	ENSG00000138759.13	FRAS1
chr4	79102963	79102982	3.96853	5.35049	+	distintron;ENSG00000138759.13||noncoding_distintron;lncRNA|LINC01262||noncoding_distintron;lncRNA|LINC01060	ENSG00000138759.13	FRAS1
chr3	69837657	69837789	5.67832	4.62318	+	distintron;ENSG00000187098.10||noncoding_distintron;lncRNA|lnc-CHL1-7	ENSG00000187098.10	MITF
chr8	36622003	36622012	9.33107	3.91326	+	noncoding_distintron;lncRNA|lnc-ZNF596-7||noncoding_distintron;lncRNA|lnc-ZNF623-2||noncoding_distintron;lncRNA|lnc-FBXO25-1||noncoding_distintron;lncRNA|LINC00588||noncoding_distintron;lncRNA|lnc-ZNF707-1||noncoding_exon;ENSG00000199985.1	ENSG00000199985.1	RNA5SP264
chr2	179517452	179517469	25.4021	5.13281	-	CDS;ENSG00000155657.19	ENSG00000155657.19	TTN
chr2	179517389	179517452	23.3035	3.95812	-	CDS;ENSG00000155657.19	ENSG00000155657.19	TTN
chr2	179597437	179597467	32.1076	5.47278	-	CDS;ENSG00000155657.19	ENSG00000155657.19	TTN
chr2	179528383	179528445	40.8317	4.73334	-	CDS;ENSG00000155657.19	ENSG00000155657.19	TTN
chr4	79102828	79102888	4.61681	5.72472	+	distintron;ENSG00000138759.13||noncoding_distintron;lncRNA|LINC01262||noncoding_distintron;lncRNA|LINC01060	ENSG00000138759.13	FRAS1
chr1	237343079	237343153	14.5315	5.25313	+	distintron;ENSG00000198626.11	ENSG00000198626.11	RYR2
chr1	228485618	228485687	7.15398	4.45074	+	proxintron;ENSG00000154358.15	ENSG00000154358.15	OBSCN
chr1	237906987	237907059	5.025	4.67481	+	5ss;ENSG00000198626.11	ENSG00000198626.11	RYR2
chr1	237907067	237907123	5.025	4.35195	+	proxintron;ENSG00000198626.11	ENSG00000198626.11	RYR2
chr4	21490387	21490476	10.6223	5.38777	-	distintron;ENSG00000185774.10	ENSG00000185774.10	KCNIP4
chr2	179553507	179553528	36.3754	7.58392	-	3ss;ENSG00000155657.19	ENSG00000155657.19	TTN
chr2	179553456	179553466	45.7218	4.85171	-	CDS;ENSG00000155657.19	ENSG00000155657.19	TTN
chr2	179553466	179553505	31.8176	4.48642	-	CDS;ENSG00000155657.19	ENSG00000155657.19	TTN
chr18	56163515	56163595	7.82123	4.65797	-	distintron;ENSG00000198796.6||noncoding_distintron;lncRNA|lnc-THOC1-1	ENSG00000198796.6	ALPK2
chr18	56163456	56163515	5.00083	3.58756	-	noncoding_distintron;lncRNA|lnc-THOC1-1||distintron;ENSG00000198796.6	ENSG00000198796.6	ALPK2
chr2	179536787	179536799	60.3922	6.20397	-	CDS;ENSG00000155657.19	ENSG00000155657.19	TTN
chr2	179536769	179536785	48.7309	5.41481	-	CDS;ENSG00000155657.19	ENSG00000155657.19	TTN
chr2	179536753	179536769	48.6297	5.10301	-	CDS;ENSG00000155657.19	ENSG00000155657.19	TTN
chr4	186677925	186678032	3.77438	3.59974	-	distintron;ENSG00000154556.13	ENSG00000154556.13	SORBS2
chr12	2658636	2658710	5.04798	4.89766	+	noncoding_distintron;lncRNA|lnc-CCDC77-6||proxintron;ENSG00000151067.16	ENSG00000151067.16	CACNA1C
chr8	23564676	23564739	8.89949	5.43328	+	noncoding_distintron;lncRNA|lnc-ZNF707-1||noncoding_exon;lncRNA|lnc-SLC25A37-3||noncoding_distintron;lncRNA|LINC00588||noncoding_exon;ENSG00000253471.1||noncoding_distintron;lncRNA|lnc-FBXO25-1||noncoding_distintron;lncRNA|lnc-ZNF596-7||noncoding_distintron;lncRNA|lnc-ZNF623-2	lncRNA|lnc-SLC25A37-3||ENSG00000253471.1	RP11-175E9.1|lnc-SLC25A37-3
chr2	179535638	179535677	20.853	6.45731	-	proxintron;ENSG00000155657.19	ENSG00000155657.19	TTN
chr2	179583706	179583737	18.0113	6.46418	-	3ss;ENSG00000155657.19	ENSG00000155657.19	TTN
chr2	179583737	179583773	11.0646	5.90032	-	3ss;ENSG00000155657.19	ENSG00000155657.19	TTN
chr2	179583478	179583555	18.0655	4.38135	-	CDS;ENSG00000155657.19	ENSG00000155657.19	TTN
chr2	179583555	179583574	18.8893	4.1951	-	CDS;ENSG00000155657.19	ENSG00000155657.19	TTN
chr2	179583574	179583597	13.3738	4.09987	-	CDS;ENSG00000155657.19	ENSG00000155657.19	TTN
chr2	179583674	179583691	10.6025	4.04047	-	CDS;ENSG00000155657.19	ENSG00000155657.19	TTN
chr2	179583636	179583674	13.5695	3.98761	-	CDS;ENSG00000155657.19	ENSG00000155657.19	TTN
chr2	179583691	179583706	12.4579	3.81556	-	CDS;ENSG00000155657.19	ENSG00000155657.19	TTN
chr2	179583605	179583635	11.1668	3.7587	-	CDS;ENSG00000155657.19	ENSG00000155657.19	TTN
chr2	179536661	179536689	56.2411	7.36275	-	5ss;ENSG00000155657.19	ENSG00000155657.19	TTN
chr2	179536731	179536753	50.1484	5.47409	-	CDS;ENSG00000155657.19	ENSG00000155657.19	TTN
chr2	179536689	179536700	38.4932	5.35764	-	CDS;ENSG00000155657.19	ENSG00000155657.19	TTN
chr2	179536700	179536726	48.8736	5.30368	-	CDS;ENSG00000155657.19	ENSG00000155657.19	TTN
chr5	15643839	15643956	5.04798	4.23403	+	noncoding_distintron;lncRNA|lnc-PLEKHG4B-3||distintron;ENSG00000183580.8	ENSG00000183580.8	FBXL7
chr9	97784276	97784299	3.56068	5.1327	+	distintron;ENSG00000148120.10||noncoding_exon;lncRNA|lnc-MFSD14B-18	lncRNA|lnc-MFSD14B-18	lnc-MFSD14B-18
chr1	228482497	228482537	17.8078	6.67332	+	CDS;ENSG00000154358.15	ENSG00000154358.15	OBSCN
chr1	228482455	228482497	19.5975	5.9401	+	CDS;ENSG00000154358.15	ENSG00000154358.15	OBSCN
chr11	65271763	65271784	400	4.40341	+	noncoding_exon;lncRNA|MALAT1||noncoding_exon;ENSG00000251562.3	ENSG00000251562.3||lncRNA|MALAT1	MALAT1
chr11	65271786	65271795	400	4.26509	+	noncoding_exon;ENSG00000251562.3||noncoding_exon;lncRNA|MALAT1	lncRNA|MALAT1||ENSG00000251562.3	MALAT1
chr2	40633408	40633504	5.25952	3.62238	-	distintron;ENSG00000183023.14	ENSG00000183023.14	SLC8A1
chr2	179597060	179597099	48.1307	5.19521	-	CDS;ENSG00000155657.19	ENSG00000155657.19	TTN
chr2	179597012	179597060	29.7433	4.54958	-	CDS;ENSG00000155657.19	ENSG00000155657.19	TTN
chr2	179489061	179489096	11.5017	5.68748	-	5ss;ENSG00000155657.19	ENSG00000155657.19	TTN
chr1	110134996	110135102	3.47635	3.66883	+	3utr;ENSG00000065135.7||noncoding_distintron;lncRNA|SLC16A1-AS1	ENSG00000065135.7	GNAI3
chr2	179600476	179600506	51.7806	5.03865	-	CDS;ENSG00000155657.19	ENSG00000155657.19	TTN
chr2	179600387	179600474	71.9787	4.94273	-	CDS;ENSG00000155657.19	ENSG00000155657.19	TTN
chr2	179580522	179580571	11.8932	5.07089	-	3ss;ENSG00000155657.19	ENSG00000155657.19	TTN
chr2	179580507	179580522	9.9752	4.7229	-	3ss;ENSG00000155657.19	ENSG00000155657.19	TTN
chr1	228479865	228479937	4.83947	5.11897	+	5ss;ENSG00000154358.15	ENSG00000154358.15	OBSCN
chr1	228479804	228479865	8.88397	5.0213	+	CDS;ENSG00000154358.15	ENSG00000154358.15	OBSCN
chr1	228479706	228479737	5.04798	4.6928	+	CDS;ENSG00000154358.15	ENSG00000154358.15	OBSCN
chr1	228490830	228490915	6.1128	5.41699	+	proxintron;ENSG00000154358.15	ENSG00000154358.15	OBSCN
chr1	237342647	237342678	31.7799	7.34831	+	distintron;ENSG00000198626.11	ENSG00000198626.11	RYR2
chr1	237342639	237342647	29.1806	7.21375	+	distintron;ENSG00000198626.11	ENSG00000198626.11	RYR2
chr1	237342678	237342697	28.9525	7.14761	+	distintron;ENSG00000198626.11	ENSG00000198626.11	RYR2
chr1	237342697	237342705	9.9752	5.19488	+	distintron;ENSG00000198626.11	ENSG00000198626.11	RYR2
chr5	86604037	86604045	4.61453	4.83533	+	noncoding_distintron;lncRNA|lnc-PLEKHG4B-3||distintron;ENSG00000145715.10	ENSG00000145715.10	RASA1
chr5	86604045	86604060	4.61453	4.83533	+	noncoding_distintron;lncRNA|lnc-PLEKHG4B-3||distintron;ENSG00000145715.10	ENSG00000145715.10	RASA1
chr15	89444720	89444756	4.20051	4.88158	-	5ss;ENSG00000140545.10	ENSG00000140545.10	MFGE8
chr16	85699105	85699176	10.6187	6.13221	+	proxintron;ENSG00000131149.13	ENSG00000131149.13	GSE1
chr1	164545082	164545212	13.4404	5.27029	+	distintron;ENSG00000185630.14	ENSG00000185630.14	PBX1
chr6	157481153	157481270	4.61453	4.8298	+	noncoding_distintron;lncRNA|LINC00574||distintron;ENSG00000049618.17	ENSG00000049618.17	ARID1B
chr2	179543569	179543613	21.6537	5.5567	-	3ss;ENSG00000155657.19	ENSG00000155657.19	TTN
chr2	179543542	179543569	13.9706	3.72884	-	CDS;ENSG00000155657.19	ENSG00000155657.19	TTN
chr4	21491990	21492061	5.04798	4.60651	-	distintron;ENSG00000185774.10	ENSG00000185774.10	KCNIP4
chr18	56158806	56158893	3.78376	4.89991	-	noncoding_distintron;lncRNA|lnc-THOC1-1||distintron;ENSG00000198796.6	ENSG00000198796.6	ALPK2
chr2	179543817	179543858	64.1281	7.89776	-	proxintron;ENSG00000155657.19	ENSG00000155657.19	TTN
chr2	179543858	179543874	52.0261	7.70907	-	proxintron;ENSG00000155657.19	ENSG00000155657.19	TTN
chr2	179536838	179536858	69.0962	6.00738	-	CDS;ENSG00000155657.19	ENSG00000155657.19	TTN
chr2	179536876	179536895	34.0554	4.95621	-	CDS;ENSG00000155657.19	ENSG00000155657.19	TTN
chr2	179536858	179536876	34.3495	4.9422	-	CDS;ENSG00000155657.19	ENSG00000155657.19	TTN
chr2	179512068	179512086	108.214	9.07852	-	5ss;ENSG00000155657.19	ENSG00000155657.19	TTN
chr2	179512052	179512068	41.6465	7.3804	-	5ss;ENSG00000155657.19	ENSG00000155657.19	TTN
chr2	179512086	179512141	400	6.70177	-	CDS;ENSG00000155657.19	ENSG00000155657.19	TTN
chr2	170702101	170702186	11.5017	4.85507	+	noncoding_distintron;lncRNA|lnc-EEF1B2-13||noncoding_distintron;lncRNA|lnc-ACP1-2||distintron;ENSG00000144357.12	ENSG00000144357.12	UBR3
chr3	46851145	46851211	4.02529	4.37259	-	noncoding_3ss;lncRNA|lnc-PRSS50-1||noncoding_distintron;ENSG00000188086.8||noncoding_3ss;ENSG00000226074.4||noncoding_distintron;lncRNA|lnc-RYBP-11||distintron;ENSG00000206549.8||noncoding_distintron;lncRNA|AADACL2-AS1||noncoding_distintron;lncRNA|lnc-ALG1L-2	lncRNA|lnc-PRSS50-1||ENSG00000226074.4	lnc-PRSS50-1|PRSS44
chr9	112704075	112704142	6.1128	5.24525	+	distintron;ENSG00000241978.5||distintron;ENSG00000243444.3||distintron;ENSG00000157654.13	ENSG00000157654.13||ENSG00000241978.5||ENSG00000243444.3	PALM2-AKAP2|PALM2|AKAP2
chr2	179588392	179588430	49.7998	5.09593	-	CDS;ENSG00000155657.19	ENSG00000155657.19	TTN
chr2	179588344	179588392	40.3284	4.56095	-	CDS;ENSG00000155657.19	ENSG00000155657.19	TTN
chr2	179588276	179588340	19.4603	3.65496	-	CDS;ENSG00000155657.19	ENSG00000155657.19	TTN
chr9	112704810	112704861	5.04798	4.99465	+	proxintron;ENSG00000157654.13||proxintron;ENSG00000243444.3||distintron;ENSG00000241978.5	ENSG00000157654.13||ENSG00000243444.3	PALM2-AKAP2|PALM2
chr2	179586943	179586966	28.4584	6.24588	-	5ss;ENSG00000155657.19	ENSG00000155657.19	TTN
chr2	179586966	179587044	25.2364	4.36087	-	CDS;ENSG00000155657.19	ENSG00000155657.19	TTN
chr2	179528805	179528834	66.5318	6.51674	-	CDS;ENSG00000155657.19	ENSG00000155657.19	TTN
chr2	179528764	179528805	78.2559	5.92824	-	CDS;ENSG00000155657.19	ENSG00000155657.19	TTN
chr9	99277083	99277190	8.22324	5.39657	-	distintron;ENSG00000081377.12	ENSG00000081377.12	CDC14B
chr11	65271578	65271590	400	3.6957	+	noncoding_exon;lncRNA|MALAT1||noncoding_exon;ENSG00000251562.3	ENSG00000251562.3||lncRNA|MALAT1	MALAT1
chr11	65271556	65271578	400	3.52993	+	noncoding_exon;ENSG00000251562.3||noncoding_exon;lncRNA|MALAT1	lncRNA|MALAT1||ENSG00000251562.3	MALAT1
chr2	179600524	179600581	52.2865	5.89597	-	CDS;ENSG00000155657.19	ENSG00000155657.19	TTN
chr2	179600506	179600524	41.9282	5.50414	-	CDS;ENSG00000155657.19	ENSG00000155657.19	TTN
chr2	179518946	179519026	25.0677	4.41835	-	CDS;ENSG00000155657.19	ENSG00000155657.19	TTN
chr5	289499	289569	6.97166	5.02354	+	noncoding_distintron;lncRNA|lnc-PLEKHG4B-3||distintron;ENSG00000249915.3	ENSG00000249915.3	PDCD6
chr3	41241267	41241364	3.78753	3.30781	+	noncoding_distintron;lncRNA|lnc-CHL1-7||proxintron;ENSG00000168036.12	ENSG00000168036.12	CTNNB1
chr18	56149771	56149890	8.30387	5.06161	-	distintron;ENSG00000198796.6||noncoding_distintron;lncRNA|lnc-THOC1-1	ENSG00000198796.6	ALPK2
chr1	173710701	173710892	3.36526	4.07898	+	noncoding_exon;lncRNA|lnc-DARS2-4||distintron;ENSG00000076321.6||noncoding_exon;ENSG00000225591.2	lncRNA|lnc-DARS2-4||ENSG00000225591.2	lnc-DARS2-4|RP11-360D2.2
chr17	12666668	12666793	4.61453	3.2538	+	CDS;ENSG00000141052.13||noncoding_distintron;lncRNA|KANSL1-AS1||noncoding_distintron;lncRNA|MAPT-IT1	ENSG00000141052.13	MYOCD
chr8	23566116	23566218	9.98086	5.4452	+	noncoding_distintron;lncRNA|lnc-ZNF623-2||noncoding_distintron;lncRNA|lnc-ZNF596-7||noncoding_distintron;ENSG00000253471.1||noncoding_distintron;lncRNA|lnc-FBXO25-1||noncoding_distintron;lncRNA|LINC00588||noncoding_distintron;lncRNA|lnc-ZNF707-1||noncoding_exon;lncRNA|lnc-SLC25A37-3	lncRNA|lnc-SLC25A37-3	lnc-SLC25A37-3
chr10	112429041	112429119	3.99132	4.47305	+	distintron;ENSG00000203867.7	ENSG00000203867.7	RBM20
chr2	179522800	179522842	15.5113	4.72824	-	CDS;ENSG00000155657.19	ENSG00000155657.19	TTN
chr2	40677462	40677550	5.67832	5.19271	-	distintron;ENSG00000183023.14	ENSG00000183023.14	SLC8A1
chr13	114125007	114125060	3.15055	4.26126	-	distintron;ENSG00000150401.10	ENSG00000150401.10	DCUN1D2
chr17	22022568	22022593	11.5337	3.89914	+	noncoding_distintron;lncRNA|MAPT-IT1||noncoding_distintron;lncRNA|KANSL1-AS1||5utr;ENSG00000256618.1	ENSG00000256618.1	MTRNR2L1
chr17	22022593	22022632	10.9092	3.4345	+	5utr;ENSG00000256618.1||noncoding_distintron;lncRNA|MAPT-IT1||noncoding_distintron;lncRNA|KANSL1-AS1	ENSG00000256618.1	MTRNR2L1
chr2	179531598	179531628	38.8313	6.29434	-	CDS;ENSG00000155657.19	ENSG00000155657.19	TTN
chr2	179531581	179531598	39.0524	6.26846	-	CDS;ENSG00000155657.19	ENSG00000155657.19	TTN
chr2	179531562	179531581	28.2405	5.50845	-	CDS;ENSG00000155657.19	ENSG00000155657.19	TTN
chr9	134135548	134135665	5.67575	5.10457	-	3utr;ENSG00000126882.8	ENSG00000126882.8	FAM78A
chr9	94668110	94668183	15.5975	6.47542	-	distintron;ENSG00000169071.10	ENSG00000169071.10	ROR2
chr5	15649843	15649926	4.61681	4.17629	+	distintron;ENSG00000183580.8||noncoding_distintron;lncRNA|lnc-PLEKHG4B-3	ENSG00000183580.8	FBXL7
chr13	114125251	114125323	9.9578	5.45074	-	distintron;ENSG00000150401.10	ENSG00000150401.10	DCUN1D2
chr13	76381964	76382037	3.56068	3.26027	+	CDS;ENSG00000136153.15	ENSG00000136153.15	LMO7
chr2	179599536	179599554	29.5391	6.08127	-	CDS;ENSG00000155657.19	ENSG00000155657.19	TTN
chr3	197899895	197899993	4.61681	4.05275	+	noncoding_distintron;lncRNA|lnc-LMLN-1||noncoding_distintron;ENSG00000236438.2	ENSG00000236438.2||lncRNA|lnc-LMLN-1	lnc-LMLN-1|FAM157A
chr4	186661932	186662003	3.98967	3.1624	-	distintron;ENSG00000154556.13	ENSG00000154556.13	SORBS2
chr11	65212888	65212923	55.6283	3.18723	+	noncoding_exon;lncRNA|NEAT1||noncoding_exon;ENSG00000245532.4	ENSG00000245532.4||lncRNA|NEAT1	NEAT1
chr11	65212923	65212976	58.2726	3.09817	+	noncoding_exon;lncRNA|NEAT1||noncoding_exon;ENSG00000245532.4	ENSG00000245532.4||lncRNA|NEAT1	NEAT1
chr12	2480385	2480482	3.77438	3.39009	+	distintron;ENSG00000151067.16||noncoding_distintron;lncRNA|lnc-CCDC77-6	ENSG00000151067.16	CACNA1C
chr11	65206136	65206169	14.7561	5.1928	+	noncoding_exon;lncRNA|NEAT1||noncoding_exon;ENSG00000245532.4	ENSG00000245532.4||lncRNA|NEAT1	NEAT1
chr2	179542287	179542326	102.258	8.56453	-	5ss;ENSG00000155657.19	ENSG00000155657.19	TTN
chr2	179542326	179542357	56.2513	5.95618	-	CDS;ENSG00000155657.19	ENSG00000155657.19	TTN
chr2	179582696	179582713	17.5866	4.90068	-	CDS;ENSG00000155657.19	ENSG00000155657.19	TTN
chr2	179582666	179582696	14.2086	4.28269	-	CDS;ENSG00000155657.19	ENSG00000155657.19	TTN
chr2	179582713	179582771	15.5039	3.95655	-	CDS;ENSG00000155657.19	ENSG00000155657.19	TTN
chr4	186545638	186545695	5.025	4.92911	-	CDS;ENSG00000154556.13	ENSG00000154556.13	SORBS2
chr11	65191353	65191387	21.8003	4.98647	+	noncoding_exon;lncRNA|NEAT1||noncoding_exon;ENSG00000245532.4	lncRNA|NEAT1||ENSG00000245532.4	NEAT1
chr11	65191274	65191324	26.0635	4.3766	+	noncoding_exon;ENSG00000245532.4||noncoding_exon;lncRNA|NEAT1	lncRNA|NEAT1||ENSG00000245532.4	NEAT1
chr12	2391870	2391905	5.04798	5.22055	+	noncoding_distintron;ENSG00000256721.1||distintron;ENSG00000151067.16||noncoding_distintron;lncRNA|CACNA1C-IT3||noncoding_distintron;lncRNA|lnc-CCDC77-6	ENSG00000151067.16	CACNA1C
chr12	2474228	2474285	3.15055	4.06843	+	noncoding_distintron;lncRNA|lnc-CCDC77-6||distintron;ENSG00000151067.16	ENSG00000151067.16	CACNA1C
chr4	169454888	169454978	5.20299	3.56063	+	noncoding_distintron;lncRNA|LINC01060||noncoding_distintron;lncRNA|LINC01262||distintron;ENSG00000129116.13	ENSG00000129116.13	PALLD
chr2	179542480	179542496	56.8469	4.86108	-	CDS;ENSG00000155657.19	ENSG00000155657.19	TTN
chr2	179542474	179542480	40.2304	4.79086	-	CDS;ENSG00000155657.19	ENSG00000155657.19	TTN
chr2	179542467	179542474	39.6423	4.78204	-	CDS;ENSG00000155657.19	ENSG00000155657.19	TTN
chr2	179542512	179542518	62.5015	4.73931	-	CDS;ENSG00000155657.19	ENSG00000155657.19	TTN
chr2	179542496	179542512	71.2941	4.73681	-	CDS;ENSG00000155657.19	ENSG00000155657.19	TTN
chr5	79946483	79946537	6.8127	3.73677	-	5utr;ENSG00000271043.1||distintron;ENSG00000228716.2	ENSG00000271043.1	MTRNR2L2
chr2	179595828	179595860	55.1265	5.47961	-	CDS;ENSG00000155657.19	ENSG00000155657.19	TTN
chr1	228492132	228492224	3.95502	3.20988	+	CDS;ENSG00000154358.15	ENSG00000154358.15	OBSCN
chr9	94678681	94678804	5.17969	3.38969	-	distintron;ENSG00000169071.10	ENSG00000169071.10	ROR2
chr2	179582806	179582851	10.8657	4.33142	-	CDS;ENSG00000155657.19	ENSG00000155657.19	TTN
chr2	40708228	40708286	31.8079	7.59792	-	distintron;ENSG00000183023.14	ENSG00000183023.14	SLC8A1
chr2	40708286	40708299	24.3487	7.22881	-	distintron;ENSG00000183023.14	ENSG00000183023.14	SLC8A1
chr4	114426566	114426656	8.46721	5.43691	-	proxintron;ENSG00000145349.12	ENSG00000145349.12	CAMK2D
chr6	17433226	17433343	5.47695	4.63152	+	noncoding_distintron;lncRNA|lnc-PSMB9-6||noncoding_distintron;lncRNA|HCG9||noncoding_distintron;lncRNA|MDC1-AS1||noncoding_distintron;lncRNA|HCG14||noncoding_distintron;lncRNA|TRIM31-AS1||noncoding_distintron;lncRNA|HCG26||noncoding_distintron;lncRNA|HCP5||noncoding_distintron;lncRNA|HLA-DQB1-AS1||noncoding_distintron;lncRNA|lnc-DUSP22-1||noncoding_distintron;lncRNA|lnc-RING1-8||noncoding_distint…	ENSG00000112186.7	CAP2
chr9	112704891	112704945	7.81177	5.20235	+	distintron;ENSG00000241978.5||3ss;ENSG00000243444.3||3ss;ENSG00000157654.13	ENSG00000157654.13||ENSG00000243444.3	PALM2-AKAP2|PALM2
chr9	112704945	112704996	7.47022	4.30218	+	CDS;ENSG00000157654.13||CDS;ENSG00000243444.3||distintron;ENSG00000241978.5	ENSG00000157654.13||ENSG00000243444.3	PALM2|PALM2-AKAP2
chr2	238646760	238646947	4.87463	3.64119	+	distintron;ENSG00000124831.14||noncoding_distintron;lncRNA|lnc-ACP1-2	ENSG00000124831.14	LRRFIP1
chr15	25242019	25242111	7.3944	3.7243	+	noncoding_exon;lncRNA|lnc-SNRPN-8||noncoding_distintron;ENSG00000224078.8||noncoding_distintron;ENSG00000214265.7||noncoding_exon;lncRNA|lnc-SNRPN-1	lncRNA|lnc-SNRPN-1||lncRNA|lnc-SNRPN-8	lnc-SNRPN-8|lnc-SNRPN-1
chr4	186520746	186520808	3.5652	4.27627	-	distintron;ENSG00000154556.13	ENSG00000154556.13	SORBS2
chr10	112492908	112493003	9.98086	5.97845	+	distintron;ENSG00000203867.7	ENSG00000203867.7	RBM20
chr5	15648820	15648853	23.2599	6.97818	+	distintron;ENSG00000183580.8||noncoding_distintron;lncRNA|lnc-PLEKHG4B-3	ENSG00000183580.8	FBXL7
chr5	15648853	15648878	18.2444	6.40097	+	distintron;ENSG00000183580.8||noncoding_distintron;lncRNA|lnc-PLEKHG4B-3	ENSG00000183580.8	FBXL7
chr5	15648878	15648934	17.1547	6.39299	+	distintron;ENSG00000183580.8||noncoding_distintron;lncRNA|lnc-PLEKHG4B-3	ENSG00000183580.8	FBXL7
chr5	15648769	15648820	18.4587	6.04873	+	distintron;ENSG00000183580.8||noncoding_distintron;lncRNA|lnc-PLEKHG4B-3	ENSG00000183580.8	FBXL7
chr11	65202135	65202152	12.15	5.12328	+	noncoding_exon;lncRNA|NEAT1||noncoding_exon;ENSG00000245532.4	ENSG00000245532.4||lncRNA|NEAT1	NEAT1
chr2	179600313	179600325	26.5911	4.96256	-	CDS;ENSG00000155657.19	ENSG00000155657.19	TTN
chr2	40656564	40656645	9.98086	4.59612	-	CDS;ENSG00000183023.14	ENSG00000183023.14	SLC8A1
chr5	15648961	15649003	6.742	5.59912	+	noncoding_distintron;lncRNA|lnc-PLEKHG4B-3||distintron;ENSG00000183580.8	ENSG00000183580.8	FBXL7
chr12	2659344	2659419	5.17969	5.05582	+	proxintron;ENSG00000151067.16||noncoding_distintron;lncRNA|lnc-CCDC77-6	ENSG00000151067.16	CACNA1C
chr2	179588826	179588889	73.1164	6.07381	-	CDS;ENSG00000155657.19	ENSG00000155657.19	TTN
chr2	179588813	179588826	50.9354	5.76717	-	CDS;ENSG00000155657.19	ENSG00000155657.19	TTN
chr2	179588806	179588813	31.2941	5.50413	-	CDS;ENSG00000155657.19	ENSG00000155657.19	TTN
chr2	179588771	179588806	18.265	4.70659	-	CDS;ENSG00000155657.19	ENSG00000155657.19	TTN
chr2	179553328	179553377	34.0082	7.26851	-	5ss;ENSG00000155657.19	ENSG00000155657.19	TTN
chr2	179604934	179604978	9.42191	3.35452	-	CDS;ENSG00000155657.19	ENSG00000155657.19	TTN
chr2	179599673	179599679	40.3907	6.02611	-	CDS;ENSG00000155657.19	ENSG00000155657.19	TTN
chr2	179599679	179599725	54.2308	5.89684	-	CDS;ENSG00000155657.19	ENSG00000155657.19	TTN
chr2	179599657	179599673	22.6754	5.55041	-	CDS;ENSG00000155657.19	ENSG00000155657.19	TTN
chr3	46874752	46874845	10.8336	3.93536	-	noncoding_distintron;lncRNA|lnc-RYBP-11||3ss;ENSG00000178055.8||noncoding_distintron;lncRNA|lnc-ALG1L-2||noncoding_distintron;lncRNA|AADACL2-AS1	ENSG00000178055.8	PRSS42
chr17	948529	948641	6.97166	4.0863	-	distintron;ENSG00000159842.10||noncoding_distintron;lncRNA|MAPT-AS1	ENSG00000159842.10	ABR
chr11	65271120	65271202	400	7.10229	+	noncoding_exon;ENSG00000251562.3||noncoding_exon;lncRNA|MALAT1	lncRNA|MALAT1||ENSG00000251562.3	MALAT1
chr13	114125610	114125696	9.29432	5.21106	-	distintron;ENSG00000150401.10	ENSG00000150401.10	DCUN1D2
chr4	174446956	174447068	5.17969	4.42636	-	noncoding_proxintron;ENSG00000164107.7	ENSG00000164107.7	HAND2
chr10	68910692	68910755	7.3944	5.59321	-	distintron;ENSG00000183230.12	ENSG00000183230.12	CTNNA3
chrX	73423642	73423739	6.32475	5.2913	-	noncoding_exon;ENSG00000271430.1||noncoding_distintron;ENSG00000230590.3||noncoding_exon;lncRNA|FTX	lncRNA|FTX||ENSG00000271430.1	RP3-368A4.5|FTX
chr12	2655793	2655871	7.81177	5.74026	+	distintron;ENSG00000151067.16||noncoding_distintron;lncRNA|lnc-CCDC77-6	ENSG00000151067.16	CACNA1C
chr12	2452807	2452933	4.20051	3.60087	+	distintron;ENSG00000151067.16||noncoding_distintron;lncRNA|lnc-CCDC77-6	ENSG00000151067.16	CACNA1C
chr3	46853375	46853438	4.61453	4.36235	-	proxintron;ENSG00000206549.8||noncoding_distintron;lncRNA|AADACL2-AS1||noncoding_distintron;lncRNA|lnc-ALG1L-2||noncoding_3ss;lncRNA|lnc-PRSS50-1||noncoding_3ss;ENSG00000226074.4||noncoding_3ss;ENSG00000188086.8||noncoding_distintron;lncRNA|lnc-RYBP-11	lncRNA|lnc-PRSS50-1||ENSG00000188086.8||ENSG00000226074.4	PRSS44|lnc-PRSS50-1|PRSS45
chr1	144886680	144886767	4.61681	4.78749	-	noncoding_distintron;lncRNA|lnc-OR4F29-8||noncoding_distintron;lncRNA|SERTAD4-AS1||proxintron;ENSG00000178104.15	ENSG00000178104.15	PDE4DIP
chr9	91006759	91006832	5.025	4.21459	+	distintron;ENSG00000106723.12	ENSG00000106723.12	SPIN1
chr5	15648410	15648498	12.3164	5.751	+	distintron;ENSG00000183580.8||noncoding_distintron;lncRNA|lnc-PLEKHG4B-3	ENSG00000183580.8	FBXL7
chr2	179597376	179597409	51.7403	6.08915	-	CDS;ENSG00000155657.19	ENSG00000155657.19	TTN
chr2	179597327	179597376	57.2635	5.69045	-	CDS;ENSG00000155657.19	ENSG00000155657.19	TTN
chr17	75211998	75212077	5.80965	3.36492	+	3utr;ENSG00000129657.10	ENSG00000129657.10	SEC14L1
chr4	174455181	174455264	31.7799	6.88204	+	noncoding_exon;lncRNA|HAND2-AS1||noncoding_exon;ENSG00000237125.4||noncoding_distintron;lncRNA|LINC01060||noncoding_distintron;lncRNA|LINC01262	ENSG00000237125.4||lncRNA|HAND2-AS1	HAND2-AS1
chr4	174455264	174455279	5.4011	4.35774	+	noncoding_distintron;lncRNA|LINC01262||noncoding_exon;ENSG00000237125.4||noncoding_distintron;lncRNA|LINC01060||noncoding_exon;lncRNA|HAND2-AS1	ENSG00000237125.4||lncRNA|HAND2-AS1	HAND2-AS1
chr6	17940801	17940880	12.7739	6.26163	-	noncoding_distintron;lncRNA|LINC00242||noncoding_distintron;lncRNA|LINC01623||distintron;ENSG00000137177.14||noncoding_distintron;lncRNA|PSORS1C3||noncoding_distintron;lncRNA|SAPCD1-AS1||noncoding_distintron;lncRNA|LINC01394||noncoding_distintron;lncRNA|lnc-IER3-7||noncoding_distintron;lncRNA|lnc-FKBPL-3||noncoding_distintron;lncRNA|lnc-ZFP57-21||noncoding_distintron;lncRNA|LINC00533	ENSG00000137177.14	KIF13A
chr6	17940744	17940801	6.97166	5.45806	-	noncoding_distintron;lncRNA|PSORS1C3||noncoding_distintron;lncRNA|lnc-ZFP57-21||noncoding_distintron;lncRNA|LINC00533||noncoding_distintron;lncRNA|lnc-FKBPL-3||noncoding_distintron;lncRNA|lnc-IER3-7||noncoding_distintron;lncRNA|LINC01394||noncoding_distintron;lncRNA|SAPCD1-AS1||noncoding_distintron;lncRNA|LINC00242||distintron;ENSG00000137177.14||noncoding_distintron;lncRNA|LINC01623	ENSG00000137177.14	KIF13A
chr19	21366526	21366569	3.78753	3.53672	+	noncoding_distintron;lncRNA|LINC01480||CDS;ENSG00000196705.4	ENSG00000196705.4	ZNF431
chr19	21366504	21366526	4.16413	3.27853	+	CDS;ENSG00000196705.4||noncoding_distintron;lncRNA|LINC01480	ENSG00000196705.4	ZNF431
chr12	19739690	19739775	4.20051	4.71705	+	distintron;ENSG00000139154.10||noncoding_distintron;lncRNA|lnc-CCDC77-6	ENSG00000139154.10	AEBP2
chr1	245487159	245487245	5.90282	4.49555	+	distintron;ENSG00000162849.11	ENSG00000162849.11	KIF26B
chr19	21366087	21366133	6.08746	4.32739	+	noncoding_distintron;lncRNA|LINC01480||CDS;ENSG00000196705.4	ENSG00000196705.4	ZNF431
chr10	116240440	116240548	3.99132	4.87485	-	distintron;ENSG00000099204.14	ENSG00000099204.14	ABLIM1
chr2	179596878	179596914	31.8285	4.41568	-	CDS;ENSG00000155657.19	ENSG00000155657.19	TTN
chr2	179596860	179596878	24.136	4.18186	-	CDS;ENSG00000155657.19	ENSG00000155657.19	TTN
chr3	98535979	98536079	4.61681	5.40358	-	distintron;ENSG00000057019.11||noncoding_distintron;lncRNA|lnc-ALG1L-2||noncoding_distintron;lncRNA|AADACL2-AS1	ENSG00000057019.11	DCBLD2
chr2	179531997	179532026	78.9247	6.43259	-	CDS;ENSG00000155657.19	ENSG00000155657.19	TTN
chr2	179531964	179531997	46.9124	6.09849	-	CDS;ENSG00000155657.19	ENSG00000155657.19	TTN
chr2	179531956	179531964	32.014	5.88974	-	CDS;ENSG00000155657.19	ENSG00000155657.19	TTN
chr2	179531895	179531953	26.8807	5.83379	-	5ss;ENSG00000155657.19	ENSG00000155657.19	TTN
chr2	179532027	179532068	27.5498	5.61362	-	CDS;ENSG00000155657.19	ENSG00000155657.19	TTN
chr2	179592379	179592437	47.8297	5.89106	-	CDS;ENSG00000155657.19	ENSG00000155657.19	TTN
chr7	873685	873812	7.18361	5.14249	+	noncoding_distintron;lncRNA|lnc-UPK3B-5||distintron;ENSG00000164828.13	ENSG00000164828.13	SUN1
chr18	56162180	56162269	9.29432	5.28526	-	noncoding_distintron;lncRNA|lnc-THOC1-1||distintron;ENSG00000198796.6	ENSG00000198796.6	ALPK2
chr1	110135153	110135264	6.742	5.09383	+	noncoding_distintron;lncRNA|SLC16A1-AS1||3utr;ENSG00000065135.7	ENSG00000065135.7	GNAI3
chr6	82367072	82367255	4.62379	3.1758	-	noncoding_exon;lncRNA|lnc-IBTK-8||noncoding_distintron;lncRNA|LINC00242||distintron;ENSG00000112773.11	lncRNA|lnc-IBTK-8	lnc-IBTK-8
chr2	179601198	179601221	30.8519	5.90437	-	proxintron;ENSG00000155657.19	ENSG00000155657.19	TTN
chr2	179601221	179601266	42.5422	5.29793	-	proxintron;ENSG00000155657.19	ENSG00000155657.19	TTN
chr2	40440583	40440654	5.025	4.19678	-	distintron;ENSG00000183023.14	ENSG00000183023.14	SLC8A1
chr6	168365300	168365380	3.15055	3.86863	+	noncoding_distintron;lncRNA|LINC00574||distintron;ENSG00000130396.16	ENSG00000130396.16	MLLT4
chr2	179605675	179605726	9.19118	3.03469	-	CDS;ENSG00000155657.19	ENSG00000155657.19	TTN
chr18	5578304	5578419	8.88492	3.48197	-	noncoding_distintron;lncRNA|lnc-THOC1-1||noncoding_distintron;ENSG00000082397.11	ENSG00000082397.11||lncRNA|lnc-THOC1-1	EPB41L3|lnc-THOC1-1
chr2	179599439	179599536	57.6243	5.6018	-	CDS;ENSG00000155657.19	ENSG00000155657.19	TTN
chr19	21365472	21365551	26.0996	5.91013	+	noncoding_distintron;lncRNA|LINC01480||CDS;ENSG00000196705.4	ENSG00000196705.4	ZNF431
chr19	21365439	21365472	11.0646	5.69809	+	CDS;ENSG00000196705.4||noncoding_distintron;lncRNA|LINC01480	ENSG00000196705.4	ZNF431
chr19	21365551	21365607	7.64136	3.91575	+	noncoding_distintron;lncRNA|LINC01480||CDS;ENSG00000196705.4	ENSG00000196705.4	ZNF431
chr19	44681838	44681918	4.16413	3.68221	+	3utr;ENSG00000167380.12	ENSG00000167380.12	ZNF226
chr5	96369392	96369481	3.56971	3.97653	+	noncoding_distintron;lncRNA|lnc-PLEKHG4B-3||3utr;ENSG00000113441.11	ENSG00000113441.11	LNPEP
chr9	112704626	112704700	6.32475	5.59133	+	distintron;ENSG00000241978.5||proxintron;ENSG00000157654.13||proxintron;ENSG00000243444.3	ENSG00000243444.3||ENSG00000157654.13	PALM2-AKAP2|PALM2
chr12	7052972	7053045	6.54419	5.07026	+	5utr;ENSG00000111678.6||noncoding_exon;ENSG00000238923.1||noncoding_distintron;lncRNA|lnc-CCDC77-6	ENSG00000111678.6	C12orf57
chr19	21366425	21366461	5.67832	3.86834	+	CDS;ENSG00000196705.4||noncoding_distintron;lncRNA|LINC01480	ENSG00000196705.4	ZNF431
chr11	65196796	65196833	17.827	4.38687	+	noncoding_exon;lncRNA|NEAT1||noncoding_exon;ENSG00000245532.4	lncRNA|NEAT1||ENSG00000245532.4	NEAT1
chrX	73423010	73423102	9.54224	5.47285	-	noncoding_exon;lncRNA|FTX||noncoding_distintron;ENSG00000230590.3||noncoding_exon;ENSG00000271430.1	lncRNA|FTX||ENSG00000271430.1	RP3-368A4.5|FTX
chr15	25238711	25238765	5.17969	4.05065	+	noncoding_distintron;ENSG00000224078.8||noncoding_distintron;ENSG00000214265.7||noncoding_exon;lncRNA|lnc-SNRPN-1||noncoding_distintron;lncRNA|lnc-SNRPN-8	lncRNA|lnc-SNRPN-1	lnc-SNRPN-1
chr2	179581941	179582024	14.6348	4.06972	-	CDS;ENSG00000155657.19	ENSG00000155657.19	TTN
chr2	40595863	40595944	5.21588	3.1753	-	distintron;ENSG00000183023.14	ENSG00000183023.14	SLC8A1
chr2	179530045	179530070	41.4732	7.7395	-	5ss;ENSG00000155657.19	ENSG00000155657.19	TTN
chr2	179530070	179530091	59.4192	6.80984	-	5ss;ENSG00000155657.19	ENSG00000155657.19	TTN
chr4	174447078	174447189	3.56068	3.7913	-	noncoding_distintron;ENSG00000164107.7	ENSG00000164107.7	HAND2
chr2	40596757	40596836	3.78753	3.61353	-	distintron;ENSG00000183023.14	ENSG00000183023.14	SLC8A1
chr2	179534369	179534382	63.9493	5.703	-	CDS;ENSG00000155657.19	ENSG00000155657.19	TTN
chr2	179534348	179534369	75.448	5.46796	-	CDS;ENSG00000155657.19	ENSG00000155657.19	TTN
chr1	68621953	68622069	15.8414	6.51284	-	noncoding_distintron;lncRNA|lnc-OR4F29-8||noncoding_distintron;lncRNA|SERTAD4-AS1||distintron;ENSG00000116729.9	ENSG00000116729.9	WLS
chr12	2600354	2600445	5.01911	4.18466	+	noncoding_distintron;lncRNA|lnc-CCDC77-6||distintron;ENSG00000151067.16	ENSG00000151067.16	CACNA1C
chr2	179512141	179512147	67.7243	5.91601	-	CDS;ENSG00000155657.19	ENSG00000155657.19	TTN
chr14	55247674	55247768	3.96853	4.44922	+	distintron;ENSG00000020577.9	ENSG00000020577.9	SAMD4A
chr3	96336702	96336734	15.0625	3.18073	-	5utr;ENSG00000269028.2||noncoding_distintron;lncRNA|lnc-ALG1L-2||noncoding_exon;lncRNA|lnc-RIOX2-3||noncoding_distintron;lncRNA|AADACL2-AS1	ENSG00000269028.2	MTRNR2L12
chr3	96336734	96336755	14.9963	3.0272	-	5utr;ENSG00000269028.2||noncoding_exon;lncRNA|lnc-RIOX2-3||noncoding_distintron;lncRNA|lnc-ALG1L-2||noncoding_distintron;lncRNA|AADACL2-AS1	ENSG00000269028.2	MTRNR2L12
chr5	15648178	15648273	25.0118	6.97424	+	noncoding_distintron;lncRNA|lnc-PLEKHG4B-3||distintron;ENSG00000183580.8	ENSG00000183580.8	FBXL7
chr12	70213615	70213691	5.67832	4.42702	+	noncoding_distintron;ENSG00000258052.1||3utr;ENSG00000127328.17	ENSG00000127328.17	RAB3IP
chr10	88447529	88447581	18.0856	6.61386	+	distintron;ENSG00000122367.15	ENSG00000122367.15	LDB3
chr10	88447440	88447511	26.5156	6.31165	+	proxintron;ENSG00000122367.15	ENSG00000122367.15	LDB3
chr10	88447514	88447529	13.8517	6.15191	+	proxintron;ENSG00000122367.15	ENSG00000122367.15	LDB3
chr2	179549105	179549125	28.4132	5.46407	-	CDS;ENSG00000155657.19	ENSG00000155657.19	TTN
chr2	179549125	179549149	22.9227	5.08464	-	CDS;ENSG00000155657.19	ENSG00000155657.19	TTN
chr2	179549091	179549100	27.1037	5.00543	-	CDS;ENSG00000155657.19	ENSG00000155657.19	TTN
chr2	179549053	179549091	24.5721	4.05613	-	CDS;ENSG00000155657.19	ENSG00000155657.19	TTN
chr11	65197103	65197154	23.5714	4.97306	+	noncoding_exon;ENSG00000245532.4||noncoding_exon;lncRNA|NEAT1	ENSG00000245532.4||lncRNA|NEAT1	NEAT1
chr11	65197154	65197190	26.8038	4.71282	+	noncoding_exon;lncRNA|NEAT1||noncoding_exon;ENSG00000245532.4	ENSG00000245532.4||lncRNA|NEAT1	NEAT1
chr11	65197190	65197202	16.8008	4.36224	+	noncoding_exon;ENSG00000245532.4||noncoding_exon;lncRNA|NEAT1	lncRNA|NEAT1||ENSG00000245532.4	NEAT1
chr2	179600961	179601020	23.2599	7.15282	-	proxintron;ENSG00000155657.19	ENSG00000155657.19	TTN
chr2	179594252	179594281	35.9622	5.50958	-	CDS;ENSG00000155657.19	ENSG00000155657.19	TTN
chr2	179594281	179594299	29.9562	5.20017	-	CDS;ENSG00000155657.19	ENSG00000155657.19	TTN
chr2	179553132	179553173	15.4116	6.28888	-	proxintron;ENSG00000155657.19	ENSG00000155657.19	TTN
chr2	179553119	179553132	11.5017	5.95869	-	proxintron;ENSG00000155657.19	ENSG00000155657.19	TTN
chr1	228485687	228485757	8.69216	4.65195	+	proxintron;ENSG00000154358.15	ENSG00000154358.15	OBSCN
chr2	179488154	179488234	36.4202	7.28288	-	distintron;ENSG00000155657.19	ENSG00000155657.19	TTN
chr12	2660928	2661047	3.2779	3.12699	+	noncoding_distintron;lncRNA|lnc-CCDC77-6||distintron;ENSG00000151067.16	ENSG00000151067.16	CACNA1C
chr20	24635304	24635422	3.15055	4.14559	+	distintron;ENSG00000101463.5	ENSG00000101463.5	SYNDIG1
chr2	179587382	179587454	22.1536	3.72317	-	CDS;ENSG00000155657.19	ENSG00000155657.19	TTN
chr18	34009665	34009752	4.41642	5.55005	+	distintron;ENSG00000134775.11	ENSG00000134775.11	FHOD3
chr1	155629408	155629533	4.83947	4.6811	-	CDS;ENSG00000163374.15||noncoding_exon;ENSG00000246203.2||noncoding_distintron;lncRNA|SERTAD4-AS1||noncoding_distintron;lncRNA|lnc-OR4F29-8	ENSG00000163374.15	YY1AP1
chr13	76379597	76379730	3.28165	3.10101	+	CDS;ENSG00000136153.15||noncoding_exon;ENSG00000261553.1	ENSG00000136153.15	LMO7
chr9	99277558	99277632	5.4011	4.28174	-	proxintron;ENSG00000081377.12	ENSG00000081377.12	CDC14B
chr2	40594943	40595021	6.1128	4.3464	-	distintron;ENSG00000183023.14	ENSG00000183023.14	SLC8A1
chr1	245329248	245329386	3.56068	4.02788	+	distintron;ENSG00000162849.11	ENSG00000162849.11	KIF26B
chr13	114125143	114125251	11.7084	5.8813	-	distintron;ENSG00000150401.10	ENSG00000150401.10	DCUN1D2
chr1	237918512	237918582	12.5279	4.8673	+	distintron;ENSG00000198626.11	ENSG00000198626.11	RYR2
chr2	40439841	40439928	5.80965	4.07955	-	distintron;ENSG00000183023.14	ENSG00000183023.14	SLC8A1
chr2	179553191	179553234	16.4993	6.29613	-	proxintron;ENSG00000155657.19	ENSG00000155657.19	TTN
chr12	2730380	2730454	3.15055	3.50597	+	noncoding_distintron;lncRNA|lnc-CCDC77-6||distintron;ENSG00000151067.16	ENSG00000151067.16	CACNA1C
chr10	88446052	88446082	7.05828	4.36624	+	distintron;ENSG00000122367.15	ENSG00000122367.15	LDB3
chr6	82261979	82262044	3.96853	4.4658	-	distintron;ENSG00000112773.11||noncoding_distintron;lncRNA|LINC00242	ENSG00000112773.11	FAM46A
chr2	179534625	179534692	58.8564	7.33142	-	proxintron;ENSG00000155657.19	ENSG00000155657.19	TTN
chr2	33459245	33459324	5.025	4.60457	+	noncoding_distintron;lncRNA|lnc-ACP1-2||noncoding_distintron;lncRNA|lnc-EEF1B2-13||distintron;ENSG00000049323.11	ENSG00000049323.11	LTBP1
chr6	17434244	17434333	4.83947	4.7153	+	noncoding_distintron;lncRNA|lnc-IRF4-1||noncoding_distintron;lncRNA|lnc-IRF4-2||noncoding_distintron;lncRNA|LINC00574||distintron;ENSG00000112186.7||noncoding_distintron;lncRNA|LINC01015||noncoding_distintron;lncRNA|lnc-OR2J2-2||noncoding_distintron;lncRNA|lnc-TCF19-1||noncoding_distintron;lncRNA|lnc-RING1-8||noncoding_distintron;lncRNA|HCG23||noncoding_distintron;lncRNA|lnc-DUSP22-1||noncoding_d…	ENSG00000112186.7	CAP2
chr5	96370866	96370942	4.20051	3.80135	+	noncoding_distintron;lncRNA|lnc-PLEKHG4B-3||3utr;ENSG00000113441.11	ENSG00000113441.11	LNPEP
chr3	187988958	187989014	5.25952	5.13457	+	distintron;ENSG00000145012.8||noncoding_distintron;lncRNA|lnc-CHL1-7	ENSG00000145012.8	LPP
chr19	54379357	54379415	5.25952	5.03536	+	3utr;ENSG00000179820.11	ENSG00000179820.11	MYADM
chr19	54379415	54379495	4.61453	4.25585	+	3utr;ENSG00000179820.11	ENSG00000179820.11	MYADM
chr12	70326809	70326882	4.61681	4.87879	+	proxintron;ENSG00000166268.6	ENSG00000166268.6	MYRFL
chr11	65193783	65193888	60.4287	5.30891	+	noncoding_exon;lncRNA|NEAT1||noncoding_exon;ENSG00000245532.4	lncRNA|NEAT1||ENSG00000245532.4	NEAT1
chr19	58438192	58438259	3.5652	3.80384	-	CDS;ENSG00000196724.8	ENSG00000196724.8	ZNF418
chr2	179530091	179530099	64.0061	6.61121	-	5ss;ENSG00000155657.19	ENSG00000155657.19	TTN
chr2	179530150	179530195	38.0024	5.65628	-	CDS;ENSG00000155657.19	ENSG00000155657.19	TTN
chr2	179530099	179530106	37.119	5.45438	-	CDS;ENSG00000155657.19	ENSG00000155657.19	TTN
chr2	179530128	179530150	53.2501	5.43068	-	CDS;ENSG00000155657.19	ENSG00000155657.19	TTN
chr2	179530106	179530112	36.4319	5.31687	-	CDS;ENSG00000155657.19	ENSG00000155657.19	TTN
chr2	179530112	179530126	40.3284	5.22309	-	CDS;ENSG00000155657.19	ENSG00000155657.19	TTN
chr2	179599919	179599938	22.3949	6.72875	-	proxintron;ENSG00000155657.19	ENSG00000155657.19	TTN
chr17	15413496	15413591	3.77438	4.14054	-	distintron;ENSG00000175106.12||distintron;ENSG00000259024.2||noncoding_distintron;lncRNA|MAPT-AS1||noncoding_distintron;lncRNA|LHX1-DT	ENSG00000175106.12||ENSG00000259024.2	TVP23C-CDRT4|TVP23C
chr2	179509286	179509347	11.3212	3.00792	-	CDS;ENSG00000155657.19	ENSG00000155657.19	TTN
chr2	40556148	40556255	11.9327	4.46082	-	distintron;ENSG00000183023.14	ENSG00000183023.14	SLC8A1
chr11	65196234	65196281	13.0557	4.37305	+	noncoding_exon;lncRNA|NEAT1||noncoding_exon;ENSG00000245532.4	ENSG00000245532.4||lncRNA|NEAT1	NEAT1
chr1	228487347	228487395	4.41642	4.92584	+	proxintron;ENSG00000154358.15	ENSG00000154358.15	OBSCN
chr1	228487395	228487426	3.36526	4.53401	+	proxintron;ENSG00000154358.15	ENSG00000154358.15	OBSCN
chr11	65193466	65193551	33.3694	3.92528	+	noncoding_exon;ENSG00000245532.4||noncoding_exon;lncRNA|NEAT1	lncRNA|NEAT1||ENSG00000245532.4	NEAT1
chr2	179594216	179594245	32.7238	4.93788	-	CDS;ENSG00000155657.19	ENSG00000155657.19	TTN
chr2	179594187	179594216	26.1178	4.37649	-	CDS;ENSG00000155657.19	ENSG00000155657.19	TTN
chr9	133472892	133472999	6.97166	4.216	+	distintron;ENSG00000107164.15	ENSG00000107164.15	FUBP3
chr2	40575887	40575929	11.5017	6.03342	-	distintron;ENSG00000183023.14	ENSG00000183023.14	SLC8A1
chr2	40575929	40575959	9.12017	5.60344	-	distintron;ENSG00000183023.14	ENSG00000183023.14	SLC8A1
chr2	40575808	40575874	13.8851	5.58882	-	distintron;ENSG00000183023.14	ENSG00000183023.14	SLC8A1
chr2	40575874	40575887	5.47695	5.12318	-	distintron;ENSG00000183023.14	ENSG00000183023.14	SLC8A1
chr1	164545904	164545922	8.04447	5.55079	+	distintron;ENSG00000185630.14	ENSG00000185630.14	PBX1
chr1	164545923	164545985	6.1128	5.49238	+	distintron;ENSG00000185630.14	ENSG00000185630.14	PBX1
chr1	164545849	164545904	7.3944	4.88798	+	distintron;ENSG00000185630.14	ENSG00000185630.14	PBX1
chr11	65190285	65190315	400	3.19147	+	noncoding_exon;lncRNA|NEAT1||noncoding_exon;ENSG00000245532.4	ENSG00000245532.4||lncRNA|NEAT1	NEAT1
chr2	179584141	179584167	8.26905	3.31709	-	CDS;ENSG00000155657.19	ENSG00000155657.19	TTN
chr5	15648308	15648324	3.96853	4.55076	+	noncoding_distintron;lncRNA|lnc-PLEKHG4B-3||distintron;ENSG00000183580.8	ENSG00000183580.8	FBXL7
chr2	179595792	179595828	57.6668	5.99598	-	CDS;ENSG00000155657.19	ENSG00000155657.19	TTN
chr4	174454197	174454309	3.15055	3.50778	+	noncoding_distintron;lncRNA|LINC01060||noncoding_distintron;ENSG00000237125.4||noncoding_distintron;lncRNA|LINC01262||noncoding_exon;lncRNA|HAND2-AS1	lncRNA|HAND2-AS1	HAND2-AS1
chr2	179549257	179549288	11.9327	6.39005	-	proxintron;ENSG00000155657.19	ENSG00000155657.19	TTN
chr1	228488369	228488446	12.357	6.18129	+	distintron;ENSG00000154358.15	ENSG00000154358.15	OBSCN
chr1	237343704	237343752	7.87896	5.53058	+	distintron;ENSG00000198626.11	ENSG00000198626.11	RYR2
chr2	179534070	179534126	41.4732	7.09438	-	CDS;ENSG00000155657.19	ENSG00000155657.19	TTN
chr13	114128508	114128632	3.1968	3.21389	-	CDS;ENSG00000150401.10	ENSG00000150401.10	DCUN1D2
chr7	116660057	116660145	3.99132	4.47567	+	noncoding_distintron;ENSG00000214188.5||distintron;ENSG00000004866.14||miRNA_proximal;MI0021277||noncoding_distintron;lncRNA|lnc-CAPZA2-2	MI0021277	hsa-mir-6132
chr12	2655650	2655763	16.9262	5.88209	+	noncoding_distintron;lncRNA|lnc-CCDC77-6||distintron;ENSG00000151067.16	ENSG00000151067.16	CACNA1C
chr8	74658606	74658702	3.5652	3.09632	-	noncoding_distintron;ENSG00000258677.2||proxintron;ENSG00000040341.13	ENSG00000040341.13	STAU2
chr18	56162417	56162494	8.88397	5.30501	-	distintron;ENSG00000198796.6||noncoding_distintron;lncRNA|lnc-THOC1-1	ENSG00000198796.6	ALPK2
chr2	179582202	179582242	13.5531	4.90272	-	5ss;ENSG00000155657.19	ENSG00000155657.19	TTN
chr2	179582261	179582280	3.2371	3.01557	-	CDS;ENSG00000155657.19	ENSG00000155657.19	TTN
chr3	46853459	46853531	5.99566	4.00229	-	noncoding_distintron;lncRNA|lnc-RYBP-11||noncoding_3ss;lncRNA|lnc-PRSS50-1||noncoding_3ss;ENSG00000226074.4||noncoding_3ss;ENSG00000188086.8||noncoding_distintron;lncRNA|AADACL2-AS1||noncoding_distintron;lncRNA|lnc-ALG1L-2||proxintron;ENSG00000206549.8	ENSG00000188086.8||ENSG00000226074.4||lncRNA|lnc-PRSS50-1	lnc-PRSS50-1|PRSS44|PRSS45
chr3	46853531	46853584	3.10003	3.41005	-	proxintron;ENSG00000206549.8||noncoding_distintron;lncRNA|AADACL2-AS1||noncoding_distintron;lncRNA|lnc-ALG1L-2||noncoding_proxintron;lncRNA|lnc-PRSS50-1||noncoding_proxintron;ENSG00000188086.8||noncoding_proxintron;ENSG00000226074.4||noncoding_distintron;lncRNA|lnc-RYBP-11	ENSG00000206549.8	PRSS50
chr2	40678202	40678275	3.36526	4.46082	-	distintron;ENSG00000183023.14	ENSG00000183023.14	SLC8A1
chr2	179655322	179655386	18.8998	6.10621	-	5ss;ENSG00000155657.19	ENSG00000155657.19	TTN
chr2	179550640	179550725	39.9341	7.64703	-	proxintron;ENSG00000155657.19	ENSG00000155657.19	TTN
chr4	174447337	174447450	4.61681	5.0567	-	3utr;ENSG00000164107.7	ENSG00000164107.7	HAND2
chr3	46875041	46875128	7.61615	3.61093	-	noncoding_distintron;lncRNA|lnc-RYBP-11||CDS;ENSG00000178055.8||noncoding_distintron;lncRNA|lnc-ALG1L-2||noncoding_distintron;lncRNA|AADACL2-AS1	ENSG00000178055.8	PRSS42
chr15	37198477	37198578	5.04798	4.72732	-	distintron;ENSG00000134138.15	ENSG00000134138.15	MEIS2
chr11	65272081	65272113	400	4.88264	+	noncoding_exon;ENSG00000251562.3||noncoding_exon;lncRNA|MALAT1	lncRNA|MALAT1||ENSG00000251562.3	MALAT1
chr11	65272116	65272122	400	4.74625	+	noncoding_exon;ENSG00000251562.3||noncoding_exon;lncRNA|MALAT1	ENSG00000251562.3||lncRNA|MALAT1	MALAT1
chr11	65272122	65272150	400	4.5107	+	noncoding_exon;lncRNA|MALAT1||noncoding_exon;ENSG00000251562.3	lncRNA|MALAT1||ENSG00000251562.3	MALAT1
chr18	56189116	56189196	6.742	4.64501	-	noncoding_distintron;lncRNA|lnc-THOC1-1||distintron;ENSG00000198796.6	ENSG00000198796.6	ALPK2
chr18	56189097	56189116	5.67832	4.20124	-	noncoding_distintron;lncRNA|lnc-THOC1-1||distintron;ENSG00000198796.6	ENSG00000198796.6	ALPK2
chr9	99276910	99276971	15.8414	6.24987	-	distintron;ENSG00000081377.12	ENSG00000081377.12	CDC14B
chr9	99276887	99276910	11.0326	5.72633	-	distintron;ENSG00000081377.12	ENSG00000081377.12	CDC14B
chr1	228488210	228488255	3.99132	4.52124	+	proxintron;ENSG00000154358.15	ENSG00000154358.15	OBSCN
chr2	179514000	179514041	133.541	7.00771	-	CDS;ENSG00000155657.19	ENSG00000155657.19	TTN
chr2	179514041	179514074	86.5944	6.5264	-	CDS;ENSG00000155657.19	ENSG00000155657.19	TTN
chr2	179513954	179514000	65.9416	5.6608	-	CDS;ENSG00000155657.19	ENSG00000155657.19	TTN
chr2	179598528	179598565	77.4548	5.50327	-	CDS;ENSG00000155657.19	ENSG00000155657.19	TTN
chr2	179598454	179598521	82.4962	5.46066	-	CDS;ENSG00000155657.19	ENSG00000155657.19	TTN
chr2	179598419	179598454	44.2627	5.2531	-	CDS;ENSG00000155657.19	ENSG00000155657.19	TTN
chr2	179598565	179598590	58.3495	5.19157	-	CDS;ENSG00000155657.19	ENSG00000155657.19	TTN
chr2	179598614	179598633	25.6418	5.13101	-	CDS;ENSG00000155657.19	ENSG00000155657.19	TTN
chr2	179598371	179598419	43.8453	4.98159	-	CDS;ENSG00000155657.19	ENSG00000155657.19	TTN
chr2	179598590	179598614	31.5231	4.95308	-	CDS;ENSG00000155657.19	ENSG00000155657.19	TTN
chr11	65273502	65273527	400	7.70752	+	noncoding_exon;lncRNA|MALAT1||noncoding_exon;ENSG00000251562.3	lncRNA|MALAT1||ENSG00000251562.3	MALAT1
chr11	65273492	65273502	400	7.61338	+	noncoding_exon;ENSG00000251562.3||noncoding_exon;lncRNA|MALAT1	lncRNA|MALAT1||ENSG00000251562.3	MALAT1
chr11	65273527	65273545	400	5.81032	+	noncoding_exon;lncRNA|MALAT1||noncoding_exon;ENSG00000251562.3	ENSG00000251562.3||lncRNA|MALAT1	MALAT1
chr21	34123563	34123592	4.41642	4.56346	-	3ss;ENSG00000159086.10	ENSG00000159086.10	PAXBP1
chr21	34123533	34123563	4.41642	4.56346	-	3ss;ENSG00000159086.10	ENSG00000159086.10	PAXBP1
chr2	40444834	40444903	6.97166	4.72957	-	distintron;ENSG00000183023.14	ENSG00000183023.14	SLC8A1
chr4	186544038	186544150	8.30387	4.87248	-	CDS;ENSG00000154556.13	ENSG00000154556.13	SORBS2
chr2	135056269	135056420	5.04798	4.32196	+	noncoding_distintron;lncRNA|lnc-ACP1-2||noncoding_distintron;lncRNA|lnc-EEF1B2-13||distintron;ENSG00000152127.4	ENSG00000152127.4	MGAT5
chr3	62419059	62419132	5.04798	4.76027	-	noncoding_distintron;lncRNA|lnc-ALG1L-2||noncoding_distintron;lncRNA|AADACL2-AS1||distintron;ENSG00000163618.13||noncoding_distintron;lncRNA|lnc-RYBP-11	ENSG00000163618.13	CADPS
chr10	88445603	88445681	14.9292	6.84618	+	proxintron;ENSG00000122367.15	ENSG00000122367.15	LDB3
chrX	118557697	118557720	3.5652	3.38344	+	noncoding_exon;ENSG00000207175.1||distintron;ENSG00000077713.14	ENSG00000207175.1	RNU1-67P
chrX	118557724	118557769	3.56068	3.08124	+	noncoding_exon;ENSG00000207175.1||distintron;ENSG00000077713.14	ENSG00000207175.1	RNU1-67P
chr20	51682629	51682761	3.36526	4.94667	+	noncoding_distintron;lncRNA|lnc-PFDN4-3||distintron;ENSG00000182463.11	ENSG00000182463.11	TSHZ2
chr10	112419483	112419591	5.025	3.94463	+	distintron;ENSG00000203867.7	ENSG00000203867.7	RBM20
chr11	65197740	65197774	25.6418	5.07806	+	noncoding_exon;lncRNA|NEAT1||noncoding_exon;ENSG00000245532.4	ENSG00000245532.4||lncRNA|NEAT1	NEAT1
chr11	65197774	65197787	17.0092	4.81178	+	noncoding_exon;ENSG00000245532.4||noncoding_exon;lncRNA|NEAT1	ENSG00000245532.4||lncRNA|NEAT1	NEAT1
chr15	25230022	25230047	4.23703	3.07101	+	noncoding_exon;lncRNA|lnc-SNRPN-1||noncoding_distintron;ENSG00000224078.8||noncoding_distintron;ENSG00000214265.7||noncoding_exon;ENSG00000270704.2||noncoding_distintron;lncRNA|lnc-SNRPN-8	lncRNA|lnc-SNRPN-1||ENSG00000270704.2	lnc-SNRPN-1|SNORD64
chr2	179596258	179596320	46.3239	4.80132	-	CDS;ENSG00000155657.19	ENSG00000155657.19	TTN
chr10	88445818	88445828	24.3468	6.72092	+	proxintron;ENSG00000122367.15	ENSG00000122367.15	LDB3
chr10	88445828	88445875	31.5045	6.61595	+	proxintron;ENSG00000122367.15	ENSG00000122367.15	LDB3
chr10	88445799	88445818	24.1445	6.28816	+	proxintron;ENSG00000122367.15	ENSG00000122367.15	LDB3
chr10	88445766	88445782	27.5943	5.80633	+	proxintron;ENSG00000122367.15	ENSG00000122367.15	LDB3
chr10	88445705	88445766	30.96	5.59882	+	proxintron;ENSG00000122367.15	ENSG00000122367.15	LDB3
chr10	88445782	88445792	19.3737	5.41659	+	proxintron;ENSG00000122367.15	ENSG00000122367.15	LDB3
chr10	88445792	88445799	16.3714	5.2523	+	proxintron;ENSG00000122367.15	ENSG00000122367.15	LDB3
chr10	88445875	88445897	5.00083	3.93691	+	proxintron;ENSG00000122367.15	ENSG00000122367.15	LDB3
chr3	62419730	62419798	3.98967	3.44258	-	noncoding_distintron;lncRNA|lnc-RYBP-11||noncoding_distintron;lncRNA|lnc-ALG1L-2||noncoding_distintron;lncRNA|AADACL2-AS1||distintron;ENSG00000163618.13	ENSG00000163618.13	CADPS
chr2	40682796	40682925	9.19773	3.30739	-	distintron;ENSG00000183023.14	ENSG00000183023.14	SLC8A1
chr2	40682925	40682993	3.2779	3.03401	-	distintron;ENSG00000183023.14	ENSG00000183023.14	SLC8A1
chr2	179599259	179599290	79.8494	6.71452	-	CDS;ENSG00000155657.19	ENSG00000155657.19	TTN
chr2	179599290	179599305	82.4766	6.66712	-	CDS;ENSG00000155657.19	ENSG00000155657.19	TTN
chr2	179599305	179599337	75.8346	6.04758	-	CDS;ENSG00000155657.19	ENSG00000155657.19	TTN
chr2	179599250	179599259	39.5606	5.66811	-	CDS;ENSG00000155657.19	ENSG00000155657.19	TTN
chr5	15643721	15643787	3.1968	3.33785	+	noncoding_distintron;lncRNA|lnc-PLEKHG4B-3||distintron;ENSG00000183580.8	ENSG00000183580.8	FBXL7
chr3	46874207	46874391	10.6162	3.89277	-	noncoding_distintron;lncRNA|lnc-RYBP-11||5ss;ENSG00000178055.8||noncoding_distintron;lncRNA|lnc-ALG1L-2||noncoding_distintron;lncRNA|AADACL2-AS1	ENSG00000178055.8	PRSS42
chr1	228491297	228491328	4.61681	5.23711	+	3ss;ENSG00000154358.15	ENSG00000154358.15	OBSCN
chr1	228491275	228491297	3.96853	5.08283	+	3ss;ENSG00000154358.15	ENSG00000154358.15	OBSCN
chr9	114305638	114305719	3.80998	4.03175	+	3utr;ENSG00000173258.8	ENSG00000173258.8	ZNF483
chr5	102205369	102205451	4.41642	4.80073	+	noncoding_distintron;lncRNA|lnc-PLEKHG4B-3||distintron;ENSG00000145730.16	ENSG00000145730.16	PAM
chr3	46850203	46850308	21.2997	7.27744	-	distintron;ENSG00000206549.8||noncoding_distintron;lncRNA|AADACL2-AS1||noncoding_distintron;lncRNA|lnc-ALG1L-2||noncoding_distintron;lncRNA|lnc-PRSS50-1||noncoding_distintron;ENSG00000188086.8||noncoding_distintron;lncRNA|lnc-RYBP-11	ENSG00000206549.8	PRSS50
chr2	170701987	170702063	8.04447	5.05242	+	distintron;ENSG00000144357.12||noncoding_distintron;lncRNA|lnc-EEF1B2-13||noncoding_distintron;lncRNA|lnc-ACP1-2	ENSG00000144357.12	UBR3
chr1	228481428	228481488	3.77438	4.70271	+	proxintron;ENSG00000154358.15	ENSG00000154358.15	OBSCN
chr2	179550787	179550801	8.69216	5.59974	-	proxintron;ENSG00000155657.19	ENSG00000155657.19	TTN
chr2	179592901	179592966	68.7366	6.2248	-	CDS;ENSG00000155657.19	ENSG00000155657.19	TTN
chr2	179592966	179592988	57.2635	5.86668	-	CDS;ENSG00000155657.19	ENSG00000155657.19	TTN
chr2	179592988	179593016	40.7336	5.49142	-	CDS;ENSG00000155657.19	ENSG00000155657.19	TTN
chr2	179593016	179593034	32.9843	5.11647	-	CDS;ENSG00000155657.19	ENSG00000155657.19	TTN
chr2	179593034	179593079	34.9375	4.73562	-	CDS;ENSG00000155657.19	ENSG00000155657.19	TTN
chr4	169514377	169514471	3.15055	5.11079	+	distintron;ENSG00000129116.13||noncoding_distintron;lncRNA|LINC01060||noncoding_distintron;lncRNA|LINC01262	ENSG00000129116.13	PALLD
chr18	5580063	5580127	3.5652	4.43536	-	noncoding_distintron;lncRNA|lnc-THOC1-1||noncoding_distintron;ENSG00000082397.11	lncRNA|lnc-THOC1-1||ENSG00000082397.11	lnc-THOC1-1|EPB41L3
chr14	31433330	31433441	3.99132	3.11757	-	proxintron;ENSG00000196792.7	ENSG00000196792.7	STRN3
chr11	65270531	65270546	80.6504	3.22959	+	noncoding_exon;ENSG00000251562.3||noncoding_exon;lncRNA|MALAT1	ENSG00000251562.3||lncRNA|MALAT1	MALAT1
chr10	426107	426198	3.15055	4.48854	-	noncoding_distintron;lncRNA|lnc-OR13A1-1||distintron;ENSG00000151240.11	ENSG00000151240.11	DIP2C
chr2	40678423	40678493	4.20051	3.60784	-	distintron;ENSG00000183023.14	ENSG00000183023.14	SLC8A1
chr1	228481041	228481148	9.33107	4.25015	+	CDS;ENSG00000154358.15	ENSG00000154358.15	OBSCN
chr3	46847678	46847733	3.56068	3.91326	-	noncoding_distintron;lncRNA|lnc-RYBP-11||noncoding_distintron;ENSG00000188086.8||noncoding_distintron;lncRNA|lnc-PRSS50-1||noncoding_distintron;lncRNA|lnc-ALG1L-2||noncoding_distintron;lncRNA|AADACL2-AS1||distintron;ENSG00000206549.8	ENSG00000206549.8	PRSS50
chr7	132582236	132582350	3.15055	4.53874	-	noncoding_distintron;lncRNA|WEE2-AS1||distintron;ENSG00000106554.7	ENSG00000106554.7	CHCHD3
chr4	174455417	174455504	25.7161	6.39996	+	noncoding_exon;lncRNA|HAND2-AS1||noncoding_distintron;lncRNA|LINC01262||noncoding_distintron;lncRNA|LINC01060||noncoding_proxintron;ENSG00000237125.4	lncRNA|HAND2-AS1	HAND2-AS1
chr4	174455377	174455417	11.9327	5.52446	+	noncoding_exon;lncRNA|HAND2-AS1||noncoding_distintron;lncRNA|LINC01060||noncoding_proxintron;ENSG00000237125.4||noncoding_distintron;lncRNA|LINC01262	lncRNA|HAND2-AS1	HAND2-AS1
chr2	179488271	179488358	50.4362	7.77041	-	distintron;ENSG00000155657.19	ENSG00000155657.19	TTN
chr1	228493714	228493777	3.5652	4.66508	+	proxintron;ENSG00000154358.15	ENSG00000154358.15	OBSCN
chr18	5398714	5398841	4.61453	3.93302	-	noncoding_distintron;lncRNA|lnc-THOC1-1||distintron;ENSG00000082397.11	ENSG00000082397.11	EPB41L3
chr5	79946639	79946644	17.3966	3.65306	-	distintron;ENSG00000228716.2||5utr;ENSG00000271043.1	ENSG00000271043.1	MTRNR2L2
chr5	79946614	79946639	11.7797	3.33505	-	5utr;ENSG00000271043.1||distintron;ENSG00000228716.2	ENSG00000271043.1	MTRNR2L2
chr5	79946580	79946614	11.5834	3.32223	-	5utr;ENSG00000271043.1||distintron;ENSG00000228716.2	ENSG00000271043.1	MTRNR2L2
chr15	25275569	25275638	3.78376	3.55947	+	noncoding_distintron;ENSG00000272846.1||noncoding_exon;lncRNA|lnc-SNRPN-8	lncRNA|lnc-SNRPN-8	lnc-SNRPN-8
chr17	15415474	15415605	8.22324	4.8357	-	noncoding_distintron;lncRNA|MAPT-AS1||distintron;ENSG00000175106.12||distintron;ENSG00000259024.2||noncoding_distintron;lncRNA|LHX1-DT	ENSG00000259024.2||ENSG00000175106.12	TVP23C-CDRT4|TVP23C
chr3	197899686	197899789	26.4763	5.56592	+	noncoding_distintron;lncRNA|lnc-LMLN-1||noncoding_distintron;ENSG00000236438.2	ENSG00000236438.2||lncRNA|lnc-LMLN-1	FAM157A|lnc-LMLN-1
chr10	424422	424557	5.04798	4.58219	-	noncoding_distintron;lncRNA|lnc-OR13A1-1||distintron;ENSG00000151240.11	ENSG00000151240.11	DIP2C
chr1	144891390	144891509	16.7155	6.20011	-	noncoding_distintron;lncRNA|SERTAD4-AS1||3utr;ENSG00000178104.15||noncoding_distintron;lncRNA|lnc-OR4F29-8	ENSG00000178104.15	PDE4DIP
chr10	53068783	53068957	3.99132	5.23608	+	noncoding_distintron;lncRNA|LINC01515||noncoding_distintron;lncRNA|lnc-SAMD8-1||noncoding_distintron;lncRNA|DLG5-AS1||distintron;ENSG00000185532.10	ENSG00000185532.10	PRKG1
chr11	112844845	112844940	4.78406	5.16092	+	distintron;ENSG00000149294.12	ENSG00000149294.12	NCAM1
chr12	2655156	2655271	9.35268	5.16361	+	distintron;ENSG00000151067.16||noncoding_distintron;lncRNA|lnc-CCDC77-6	ENSG00000151067.16	CACNA1C
chr2	179516556	179516570	36.3754	7.74552	-	5ss;ENSG00000155657.19	ENSG00000155657.19	TTN
chr2	179516570	179516608	49.1693	6.28216	-	5ss;ENSG00000155657.19	ENSG00000155657.19	TTN
chr1	144892006	144892082	10.851	5.66921	-	noncoding_distintron;lncRNA|lnc-OR4F29-8||noncoding_distintron;lncRNA|SERTAD4-AS1||3utr;ENSG00000178104.15	ENSG00000178104.15	PDE4DIP
chr1	68621837	68621919	4.41642	5.07849	-	noncoding_distintron;lncRNA|lnc-OR4F29-8||noncoding_distintron;lncRNA|SERTAD4-AS1||distintron;ENSG00000116729.9	ENSG00000116729.9	WLS
chr2	40440475	40440560	3.78376	4.10743	-	distintron;ENSG00000183023.14	ENSG00000183023.14	SLC8A1
chr15	63340180	63340236	4.79126	3.78757	+	distintron;ENSG00000140416.15	ENSG00000140416.15	TPM1
chr15	37392174	37392278	3.96853	3.9265	-	5utr;ENSG00000134138.15	ENSG00000134138.15	MEIS2
chr1	228486139	228486217	10.8336	4.48998	+	CDS;ENSG00000154358.15	ENSG00000154358.15	OBSCN
chr2	179580746	179580796	8.69216	5.99501	-	proxintron;ENSG00000155657.19	ENSG00000155657.19	TTN
chr12	2250127	2250278	5.47695	4.01963	+	distintron;ENSG00000151067.16||noncoding_distintron;lncRNA|lnc-CCDC77-6	ENSG00000151067.16	CACNA1C
chr12	2661707	2661799	3.5652	3.4931	+	distintron;ENSG00000151067.16||noncoding_distintron;lncRNA|lnc-CCDC77-6	ENSG00000151067.16	CACNA1C
chr22	18342832	18342902	11.9327	6.08882	-	distintron;ENSG00000243156.3	ENSG00000243156.3	MICAL3
chr10	112504750	112504812	4.83947	5.21863	+	distintron;ENSG00000203867.7	ENSG00000203867.7	RBM20
chr2	179529333	179529376	121.649	8.91092	-	5ss;ENSG00000155657.19	ENSG00000155657.19	TTN
chr2	179529514	179529562	145.172	7.94287	-	5ss;ENSG00000155657.19	ENSG00000155657.19	TTN
chr2	179529376	179529390	152.565	7.53242	-	CDS;ENSG00000155657.19	ENSG00000155657.19	TTN
chr2	179529467	179529496	67.438	7.52805	-	3ss;ENSG00000155657.19	ENSG00000155657.19	TTN
chr2	179529562	179529588	400	7.06686	-	CDS;ENSG00000155657.19	ENSG00000155657.19	TTN
chr2	179529390	179529399	137.904	6.98528	-	CDS;ENSG00000155657.19	ENSG00000155657.19	TTN
chr2	179529399	179529423	165.65	6.86021	-	CDS;ENSG00000155657.19	ENSG00000155657.19	TTN
chr2	179529612	179529630	82.005	6.36255	-	CDS;ENSG00000155657.19	ENSG00000155657.19	TTN
chr2	179529588	179529596	81.8418	6.30241	-	CDS;ENSG00000155657.19	ENSG00000155657.19	TTN
chr2	179529423	179529443	61.7431	5.9246	-	CDS;ENSG00000155657.19	ENSG00000155657.19	TTN
chr2	179529630	179529673	64.8416	5.91984	-	CDS;ENSG00000155657.19	ENSG00000155657.19	TTN
chr2	179529443	179529467	48.5022	5.80862	-	CDS;ENSG00000155657.19	ENSG00000155657.19	TTN
chr2	179594716	179594781	203.137	9.91559	-	5ss;ENSG00000155657.19	ENSG00000155657.19	TTN
chr2	179594796	179594810	45.1618	7.68192	-	5ss;ENSG00000155657.19	ENSG00000155657.19	TTN
chr2	179594781	179594794	42.5676	7.67202	-	5ss;ENSG00000155657.19	ENSG00000155657.19	TTN
chr2	179594810	179594852	33.4867	5.32881	-	CDS;ENSG00000155657.19	ENSG00000155657.19	TTN
chr7	29251924	29251994	6.742	5.56681	+	noncoding_exon;ENSG00000237065.2||noncoding_exon;lncRNA|lnc-PRR15-6||noncoding_distintron;lncRNA|lnc-UPK3B-5||distintron;ENSG00000106069.16	ENSG00000237065.2||lncRNA|lnc-PRR15-6	lnc-PRR15-6|NANOGP4
chr18	56159788	56159855	7.81177	4.11998	-	distintron;ENSG00000198796.6||noncoding_distintron;lncRNA|lnc-THOC1-1	ENSG00000198796.6	ALPK2
chr18	56159688	56159788	10.6001	3.66008	-	distintron;ENSG00000198796.6||noncoding_distintron;lncRNA|lnc-THOC1-1	ENSG00000198796.6	ALPK2
chr5	15502607	15502699	3.15055	4.57997	+	distintron;ENSG00000183580.8||noncoding_distintron;lncRNA|lnc-PLEKHG4B-3	ENSG00000183580.8	FBXL7
chr3	160665494	160665576	7.47022	4.37415	+	distintron;ENSG00000163590.9||noncoding_distintron;lncRNA|lnc-CHL1-7	ENSG00000163590.9	PPM1L
chr2	40678998	40679070	4.57938	3.79854	-	5utr;ENSG00000183023.14	ENSG00000183023.14	SLC8A1
chr14	55075900	55076056	3.36526	4.51477	+	distintron;ENSG00000020577.9	ENSG00000020577.9	SAMD4A
chr19	52366416	52366508	3.99132	4.03582	-	distintron;ENSG00000161551.8||noncoding_distintron;lncRNA|LENG8-AS1||noncoding_distintron;lncRNA|lnc-ZNF649-3	ENSG00000161551.8	ZNF577
chr2	238580405	238580513	5.025	5.47469	+	distintron;ENSG00000124831.14||noncoding_distintron;lncRNA|lnc-ACP1-2	ENSG00000124831.14	LRRFIP1
chr2	179540394	179540478	49.3875	6.23444	-	CDS;ENSG00000155657.19	ENSG00000155657.19	TTN
chr2	179553377	179553396	15.8414	5.77234	-	5ss;ENSG00000155657.19	ENSG00000155657.19	TTN
chr2	179553396	179553447	49.7098	4.40682	-	CDS;ENSG00000155657.19	ENSG00000155657.19	TTN
chr2	179593563	179593614	37.3422	6.79352	-	5ss;ENSG00000155657.19	ENSG00000155657.19	TTN
chr2	179534126	179534184	39.476	6.33551	-	CDS;ENSG00000155657.19	ENSG00000155657.19	TTN
chr2	179585958	179585987	15.4116	6.21939	-	3ss;ENSG00000155657.19	ENSG00000155657.19	TTN
chr2	179585928	179585958	15.282	4.28707	-	CDS;ENSG00000155657.19	ENSG00000155657.19	TTN
chr17	75212428	75212515	6.73234	3.09209	+	3utr;ENSG00000129657.10	ENSG00000129657.10	SEC14L1
chr11	65272243	65272269	400	4.74883	+	noncoding_exon;ENSG00000251562.3||noncoding_exon;lncRNA|MALAT1	ENSG00000251562.3||lncRNA|MALAT1	MALAT1
chr8	84838265	84838385	5.83812	4.32589	+	noncoding_distintron;lncRNA|lnc-ZNF707-1||noncoding_distintron;lncRNA|lnc-RALYL-1||noncoding_distintron;ENSG00000254202.1||noncoding_distintron;lncRNA|lnc-ZNF623-2	lncRNA|lnc-RALYL-1||lncRNA|lnc-ZNF623-2||ENSG00000254202.1||lncRNA|lnc-ZNF707-1	lnc-RALYL-1|RP11-120I21.2|lnc-ZNF623-2|lnc-ZNF707-1
chr3	142483808	142483895	3.15055	3.80446	+	noncoding_distintron;lncRNA|lnc-CHL1-7||distintron;ENSG00000144935.10	ENSG00000144935.10	TRPC1
chr11	112845703	112845806	6.1128	5.47848	+	distintron;ENSG00000149294.12	ENSG00000149294.12	NCAM1
chr5	86604060	86604077	4.61453	4.83533	+	distintron;ENSG00000145715.10||noncoding_distintron;lncRNA|lnc-PLEKHG4B-3	ENSG00000145715.10	RASA1
chr2	179599157	179599171	49.5797	7.14934	-	CDS;ENSG00000155657.19	ENSG00000155657.19	TTN
chr2	179599118	179599157	57.9145	6.72525	-	CDS;ENSG00000155657.19	ENSG00000155657.19	TTN
chr2	179599171	179599201	42.5241	6.18501	-	CDS;ENSG00000155657.19	ENSG00000155657.19	TTN
chr3	46874395	46874465	4.20051	4.40032	-	CDS;ENSG00000178055.8||noncoding_distintron;lncRNA|AADACL2-AS1||noncoding_distintron;lncRNA|lnc-ALG1L-2||noncoding_distintron;lncRNA|lnc-RYBP-11	ENSG00000178055.8	PRSS42
chr2	179549719	179549751	87.9772	6.9748	-	3ss;ENSG00000155657.19	ENSG00000155657.19	TTN
chr2	179549657	179549719	63.264	4.43297	-	CDS;ENSG00000155657.19	ENSG00000155657.19	TTN
chr12	2658958	2659033	7.61635	5.99668	+	noncoding_distintron;lncRNA|lnc-CCDC77-6||3ss;ENSG00000151067.16	ENSG00000151067.16	CACNA1C
chr10	88445138	88445164	6.54419	4.34317	+	proxintron;ENSG00000122367.15	ENSG00000122367.15	LDB3
chr10	88445164	88445191	5.80675	3.86478	+	proxintron;ENSG00000122367.15	ENSG00000122367.15	LDB3
chr2	179595899	179595938	29.7433	4.76828	-	CDS;ENSG00000155657.19	ENSG00000155657.19	TTN
chr2	179595867	179595899	30.2333	4.57829	-	CDS;ENSG00000155657.19	ENSG00000155657.19	TTN
chr2	179595861	179595867	19.5213	4.35626	-	CDS;ENSG00000155657.19	ENSG00000155657.19	TTN
chr1	228485778	228485851	5.90282	4.60712	+	proxintron;ENSG00000154358.15	ENSG00000154358.15	OBSCN
chr2	179612864	179612946	13.4858	3.44693	-	CDS;ENSG00000155657.19	ENSG00000155657.19	TTN
chrX	73422931	73422994	5.47695	4.73197	-	noncoding_distintron;ENSG00000230590.3||noncoding_exon;ENSG00000271430.1||noncoding_exon;lncRNA|FTX	lncRNA|FTX||ENSG00000271430.1	RP3-368A4.5|FTX
chr4	114423788	114423884	12.15	5.87203	-	proxintron;ENSG00000145349.12	ENSG00000145349.12	CAMK2D
chr4	114423884	114423972	10.1996	4.38973	-	proxintron;ENSG00000145349.12	ENSG00000145349.12	CAMK2D
chr1	216680416	216680538	5.20299	4.42911	-	CDS;ENSG00000196482.12||noncoding_distintron;lncRNA|lnc-OR4F29-8	ENSG00000196482.12	ESRRG
chr2	40656292	40656327	3.96853	3.87879	-	CDS;ENSG00000183023.14	ENSG00000183023.14	SLC8A1
chr3	187989037	187989106	8.46721	5.72672	+	distintron;ENSG00000145012.8||noncoding_distintron;lncRNA|lnc-CHL1-7	ENSG00000145012.8	LPP
chr5	108387830	108387906	6.1128	4.35755	+	noncoding_distintron;lncRNA|lnc-PLEKHG4B-3||distintron;ENSG00000151422.8	ENSG00000151422.8	FER
chr5	108387764	108387830	4.83947	4.06757	+	noncoding_distintron;lncRNA|lnc-PLEKHG4B-3||distintron;ENSG00000151422.8	ENSG00000151422.8	FER
chr10	112502160	112502277	6.32475	4.7523	+	distintron;ENSG00000203867.7	ENSG00000203867.7	RBM20
chr2	40439740	40439824	8.89949	5.09133	-	distintron;ENSG00000183023.14	ENSG00000183023.14	SLC8A1
chr9	94667724	94667805	5.67575	5.12238	-	distintron;ENSG00000169071.10	ENSG00000169071.10	ROR2
chr9	94667805	94667889	3.36526	4.08882	-	distintron;ENSG00000169071.10	ENSG00000169071.10	ROR2
chr2	179542603	179542670	82.4962	6.08827	-	CDS;ENSG00000155657.19	ENSG00000155657.19	TTN
chr2	179542583	179542603	37.8061	5.57172	-	CDS;ENSG00000155657.19	ENSG00000155657.19	TTN
chr3	96336649	96336679	81.4192	6.64176	-	5utr;ENSG00000269028.2||noncoding_distintron;lncRNA|AADACL2-AS1||noncoding_exon;lncRNA|lnc-RIOX2-3||noncoding_distintron;lncRNA|lnc-ALG1L-2	ENSG00000269028.2	MTRNR2L12
chr3	96336633	96336649	80.5372	6.63108	-	5utr;ENSG00000269028.2||noncoding_distintron;lncRNA|lnc-ALG1L-2||noncoding_exon;lncRNA|lnc-RIOX2-3||noncoding_distintron;lncRNA|AADACL2-AS1	ENSG00000269028.2	MTRNR2L12
chr3	96336679	96336695	82.1507	6.37719	-	noncoding_distintron;lncRNA|AADACL2-AS1||noncoding_exon;lncRNA|lnc-RIOX2-3||noncoding_distintron;lncRNA|lnc-ALG1L-2||5utr;ENSG00000269028.2	ENSG00000269028.2	MTRNR2L12
chr3	96336621	96336625	27.2176	5.62128	-	5utr;ENSG00000269028.2||noncoding_distintron;lncRNA|lnc-ALG1L-2||noncoding_exon;lncRNA|lnc-RIOX2-3||noncoding_distintron;lncRNA|AADACL2-AS1	ENSG00000269028.2	MTRNR2L12
chr3	96336626	96336633	28.5697	5.20038	-	5utr;ENSG00000269028.2||noncoding_distintron;lncRNA|AADACL2-AS1||noncoding_exon;lncRNA|lnc-RIOX2-3||noncoding_distintron;lncRNA|lnc-ALG1L-2	ENSG00000269028.2	MTRNR2L12
chr9	112705929	112705985	3.96853	4.5723	+	3utr;ENSG00000243444.3||proxintron;ENSG00000157654.13||distintron;ENSG00000241978.5	ENSG00000243444.3	PALM2
chr2	179590683	179590757	14.3159	3.5985	-	CDS;ENSG00000155657.19	ENSG00000155657.19	TTN
chr1	14106261	14106384	4.61453	5.27805	+	noncoding_distintron;lncRNA|ZNF436-AS1||noncoding_distintron;lncRNA|SLC16A1-AS1||CDS;ENSG00000116731.18	ENSG00000116731.18	PRDM2
chr18	34248182	34248301	13.3885	3.29073	+	distintron;ENSG00000134775.11	ENSG00000134775.11	FHOD3
chr21	46894196	46894473	3.38546	3.0723	+	proxintron;ENSG00000182871.10	ENSG00000182871.10	COL18A1
chr1	74931981	74932122	3.15055	3.77011	+	distintron;ENSG00000259030.2||distintron;ENSG00000116783.10||noncoding_distintron;lncRNA|SLC16A1-AS1	ENSG00000116783.10||ENSG00000259030.2	TNNI3K|FPGT-TNNI3K
chr12	2655454	2655563	12.15	6.41434	+	distintron;ENSG00000151067.16||noncoding_distintron;lncRNA|lnc-CCDC77-6	ENSG00000151067.16	CACNA1C
chr4	21490641	21490708	5.04798	4.74068	-	distintron;ENSG00000185774.10	ENSG00000185774.10	KCNIP4
chr2	179528490	179528514	46.5178	7.99839	-	5ss;ENSG00000155657.19	ENSG00000155657.19	TTN
chr2	39893686	39893763	4.83947	5.30617	+	proxintron;ENSG00000152154.6||noncoding_distintron;lncRNA|lnc-ACP1-2||noncoding_distintron;lncRNA|lnc-EEF1B2-13	ENSG00000152154.6	TMEM178A
chr2	179587610	179587646	13.4373	4.82739	-	CDS;ENSG00000155657.19	ENSG00000155657.19	TTN
chr9	114304285	114304375	5.4011	3.88604	+	CDS;ENSG00000173258.8	ENSG00000173258.8	ZNF483
chr5	290444	290526	6.32475	5.27982	+	noncoding_distintron;lncRNA|lnc-PLEKHG4B-3||distintron;ENSG00000249915.3	ENSG00000249915.3	PDCD6
chr5	290386	290444	6.1128	4.89211	+	distintron;ENSG00000249915.3||noncoding_distintron;lncRNA|lnc-PLEKHG4B-3	ENSG00000249915.3	PDCD6
chr8	23564972	23565024	6.1128	5.33963	+	noncoding_distintron;lncRNA|LINC00588||noncoding_exon;lncRNA|lnc-SLC25A37-3||noncoding_distintron;lncRNA|lnc-ZNF707-1||noncoding_distintron;lncRNA|lnc-ZNF623-2||noncoding_distintron;lncRNA|lnc-ZNF596-7||noncoding_proxintron;ENSG00000253471.1||noncoding_distintron;lncRNA|lnc-FBXO25-1	lncRNA|lnc-SLC25A37-3	lnc-SLC25A37-3
chr5	96366312	96366399	4.02529	3.23608	+	noncoding_distintron;lncRNA|lnc-PLEKHG4B-3||3utr;ENSG00000113441.11	ENSG00000113441.11	LNPEP
chr2	179518063	179518093	23.4892	6.0108	-	3ss;ENSG00000155657.19	ENSG00000155657.19	TTN
chr2	179544140	179544153	32.8031	5.14054	-	CDS;ENSG00000155657.19	ENSG00000155657.19	TTN
chr2	179544106	179544140	34.5081	4.80101	-	CDS;ENSG00000155657.19	ENSG00000155657.19	TTN
chr2	40444540	40444703	13.5531	3.63539	-	distintron;ENSG00000183023.14	ENSG00000183023.14	SLC8A1
chr2	40444705	40444793	7.05828	3.60865	-	distintron;ENSG00000183023.14	ENSG00000183023.14	SLC8A1
chr10	88447407	88447440	8.89949	5.35967	+	proxintron;ENSG00000122367.15	ENSG00000122367.15	LDB3
chr2	179604222	179604318	14.5746	3.33173	-	CDS;ENSG00000155657.19	ENSG00000155657.19	TTN
chr2	179588116	179588135	44.1784	6.08877	-	5ss;ENSG00000155657.19	ENSG00000155657.19	TTN
chr2	179588135	179588157	65.7596	5.75727	-	CDS;ENSG00000155657.19	ENSG00000155657.19	TTN
chr2	179588157	179588216	68.9556	5.42057	-	CDS;ENSG00000155657.19	ENSG00000155657.19	TTN
chr5	111069250	111069351	3.98967	3.94258	-	distintron;ENSG00000134986.9	ENSG00000134986.9	NREP
chr1	245487349	245487413	3.56068	4.28174	+	distintron;ENSG00000162849.11	ENSG00000162849.11	KIF26B
chr12	2472851	2472939	7.18361	5.52222	+	distintron;ENSG00000151067.16||noncoding_distintron;lncRNA|lnc-CCDC77-6	ENSG00000151067.16	CACNA1C
chr9	72002040	72002146	3.78376	4.78094	+	distintron;ENSG00000135063.13	ENSG00000135063.13	FAM189A2
chr1	203671552	203671657	11.6961	5.12701	+	proxintron;ENSG00000058668.10	ENSG00000058668.10	ATP2B4
chr11	65192196	65192257	37.2954	6.01121	+	noncoding_exon;lncRNA|NEAT1||noncoding_exon;ENSG00000245532.4	lncRNA|NEAT1||ENSG00000245532.4	NEAT1
chr2	179517839	179517860	39.7674	5.5811	-	CDS;ENSG00000155657.19	ENSG00000155657.19	TTN
chr2	179517800	179517839	41.4483	5.15329	-	CDS;ENSG00000155657.19	ENSG00000155657.19	TTN
chr16	78503966	78504061	3.36526	4.80942	+	distintron;ENSG00000186153.12	ENSG00000186153.12	WWOX
chr2	179606587	179606637	7.56825	4.30085	-	CDS;ENSG00000155657.19	ENSG00000155657.19	TTN
chr2	179512351	179512378	88.5933	6.30182	-	proxintron;ENSG00000155657.19	ENSG00000155657.19	TTN
chr2	179512378	179512432	105.829	6.16346	-	proxintron;ENSG00000155657.19	ENSG00000155657.19	TTN
chr2	179595011	179595029	179.324	8.33197	-	CDS;ENSG00000155657.19	ENSG00000155657.19	TTN
chr2	179595029	179595047	180.659	8.17287	-	CDS;ENSG00000155657.19	ENSG00000155657.19	TTN
chr2	179595047	179595100	190.722	7.63301	-	CDS;ENSG00000155657.19	ENSG00000155657.19	TTN
chr2	179595100	179595109	34.2148	6.87935	-	3ss;ENSG00000155657.19	ENSG00000155657.19	TTN
chr2	179594928	179594952	89.8422	6.60941	-	CDS;ENSG00000155657.19	ENSG00000155657.19	TTN
chr2	179595002	179595011	41.5023	6.2985	-	CDS;ENSG00000155657.19	ENSG00000155657.19	TTN
chr2	179594952	179594976	75.4405	6.16262	-	CDS;ENSG00000155657.19	ENSG00000155657.19	TTN
chr2	179594976	179595001	71.0793	6.08556	-	CDS;ENSG00000155657.19	ENSG00000155657.19	TTN
chr2	179594890	179594928	56.8159	6.06388	-	CDS;ENSG00000155657.19	ENSG00000155657.19	TTN
chr2	179594877	179594890	28.1841	5.21556	-	CDS;ENSG00000155657.19	ENSG00000155657.19	TTN
chr2	179540057	179540085	16.0647	5.86044	-	proxintron;ENSG00000155657.19	ENSG00000155657.19	TTN
chr1	164691836	164691902	3.96853	4.91486	+	distintron;ENSG00000185630.14||noncoding_distintron;lncRNA|lnc-PBX1-4	ENSG00000185630.14	PBX1
chr19	21366201	21366262	6.74707	4.43302	+	noncoding_distintron;lncRNA|LINC01480||CDS;ENSG00000196705.4	ENSG00000196705.4	ZNF431
chr2	179509691	179509714	28.2405	6.86186	-	proxintron;ENSG00000155657.19	ENSG00000155657.19	TTN
chr2	179509634	179509691	28.8788	6.43091	-	proxintron;ENSG00000155657.19	ENSG00000155657.19	TTN
chr2	179509714	179509721	15.2719	5.99259	-	proxintron;ENSG00000155657.19	ENSG00000155657.19	TTN
chr2	179509721	179509729	11.7084	5.95731	-	proxintron;ENSG00000155657.19	ENSG00000155657.19	TTN
chr6	54060717	54060827	3.15055	3.84258	+	distintron;ENSG00000146147.10||noncoding_distintron;lncRNA|lnc-IRF4-1||noncoding_distintron;lncRNA|LINC00574	ENSG00000146147.10	MLIP
chr2	179588909	179588953	54.2126	7.30515	-	5ss;ENSG00000155657.19	ENSG00000155657.19	TTN
chr2	179588900	179588909	52.0261	7.23647	-	3ss;ENSG00000155657.19	ENSG00000155657.19	TTN
chr2	179588889	179588900	51.7403	6.59442	-	3ss;ENSG00000155657.19	ENSG00000155657.19	TTN
chr2	179512263	179512336	400	7.93437	-	3ss;ENSG00000155657.19	ENSG00000155657.19	TTN
chr2	179512249	179512263	82.6662	7.23801	-	3ss;ENSG00000155657.19	ENSG00000155657.19	TTN
chr2	179512208	179512249	71.6017	6.92646	-	3ss;ENSG00000155657.19	ENSG00000155657.19	TTN
chr9	112705703	112705776	8.88397	5.72507	+	distintron;ENSG00000241978.5||5ss;ENSG00000157654.13||CDS;ENSG00000243444.3	ENSG00000243444.3	PALM2
chr2	179514361	179514384	50.4362	7.43375	-	3ss;ENSG00000155657.19	ENSG00000155657.19	TTN
chr2	179514210	179514266	53.3825	7.14758	-	5ss;ENSG00000155657.19	ENSG00000155657.19	TTN
chr2	179514267	179514275	48.1912	7.05785	-	5ss;ENSG00000155657.19	ENSG00000155657.19	TTN
chr2	179514342	179514357	38.1987	5.83503	-	CDS;ENSG00000155657.19	ENSG00000155657.19	TTN
chr2	179514275	179514338	74.2389	5.82034	-	CDS;ENSG00000155657.19	ENSG00000155657.19	TTN
chr10	68685955	68686073	3.5652	4.36435	-	distintron;ENSG00000183230.12||noncoding_distintron;lncRNA|lnc-DNAJC12-7	ENSG00000183230.12	CTNNA3
chr12	2656191	2656243	5.25952	3.92211	+	noncoding_distintron;lncRNA|lnc-CCDC77-6||proxintron;ENSG00000151067.16	ENSG00000151067.16	CACNA1C
chr3	178739144	178739250	3.99132	4.26815	-	3utr;ENSG00000172667.6	ENSG00000172667.6	ZMAT3
chr11	65192089	65192141	19.9323	4.04395	+	noncoding_exon;ENSG00000245532.4||noncoding_exon;lncRNA|NEAT1	ENSG00000245532.4||lncRNA|NEAT1	NEAT1
chr11	65192054	65192089	16.7195	3.81732	+	noncoding_exon;lncRNA|NEAT1||noncoding_exon;ENSG00000245532.4	ENSG00000245532.4||lncRNA|NEAT1	NEAT1
chr10	88447131	88447151	12.3592	5.87448	+	proxintron;ENSG00000122367.15	ENSG00000122367.15	LDB3
chr10	88447107	88447131	14.868	5.35327	+	5ss;ENSG00000122367.15	ENSG00000122367.15	LDB3
chr10	88447096	88447107	8.51404	4.76249	+	5ss;ENSG00000122367.15	ENSG00000122367.15	LDB3
chr10	88447080	88447096	7.18361	4.72424	+	5ss;ENSG00000122367.15	ENSG00000122367.15	LDB3
chr4	114424034	114424146	7.82123	4.58378	-	CDS;ENSG00000145349.12	ENSG00000145349.12	CAMK2D
chr2	179510565	179510616	17.5866	5.23197	-	5ss;ENSG00000155657.19	ENSG00000155657.19	TTN
chr2	179534692	179534713	16.3378	5.53734	-	proxintron;ENSG00000155657.19	ENSG00000155657.19	TTN
chr21	44323538	44323600	3.5652	3.47909	+	CDS;ENSG00000160194.13	ENSG00000160194.13	NDUFV3
chr21	44323455	44323538	4.19143	3.2688	+	CDS;ENSG00000160194.13	ENSG00000160194.13	NDUFV3
chr11	65271215	65271224	400	6.46797	+	noncoding_exon;ENSG00000251562.3||noncoding_exon;lncRNA|MALAT1	ENSG00000251562.3||lncRNA|MALAT1	MALAT1
chr11	65271224	65271251	400	6.12918	+	noncoding_exon;ENSG00000251562.3||noncoding_exon;lncRNA|MALAT1	lncRNA|MALAT1||ENSG00000251562.3	MALAT1
chr4	21459058	21459134	6.02469	3.92807	-	noncoding_exon;lncRNA|lnc-ADGRA3-6||distintron;ENSG00000185774.10	lncRNA|lnc-ADGRA3-6	lnc-ADGRA3-6
chr2	179592660	179592710	41.2334	7.55881	-	3ss;ENSG00000155657.19	ENSG00000155657.19	TTN
chr6	17433454	17433511	7.3944	5.65095	+	noncoding_distintron;lncRNA|HCG14||noncoding_distintron;lncRNA|TRIM31-AS1||noncoding_distintron;lncRNA|lnc-PSMB9-6||noncoding_distintron;lncRNA|HCG9||noncoding_distintron;lncRNA|MDC1-AS1||noncoding_distintron;lncRNA|HLA-DQB1-AS1||noncoding_distintron;lncRNA|lnc-DUSP22-1||noncoding_distintron;lncRNA|HCG23||noncoding_distintron;lncRNA|lnc-RING1-8||noncoding_distintron;lncRNA|HCG26||noncoding_distin…	ENSG00000112186.7	CAP2
chr6	17433511	17433576	6.2273	5.04025	+	noncoding_distintron;lncRNA|lnc-IRF4-2||noncoding_distintron;lncRNA|LINC00574||distintron;ENSG00000112186.7||noncoding_distintron;lncRNA|lnc-IRF4-1||noncoding_distintron;lncRNA|LINC01015||noncoding_distintron;lncRNA|lnc-OR2J2-2||noncoding_distintron;lncRNA|lnc-TCF19-1||noncoding_distintron;lncRNA|HLA-DQB1-AS1||noncoding_distintron;lncRNA|lnc-DUSP22-1||noncoding_distintron;lncRNA|lnc-RING1-8||nonc…	ENSG00000112186.7	CAP2
chr6	17433399	17433454	3.15055	4.60252	+	noncoding_distintron;lncRNA|MDC1-AS1||noncoding_distintron;lncRNA|lnc-PSMB9-6||noncoding_distintron;lncRNA|HCG9||noncoding_distintron;lncRNA|HCG14||noncoding_distintron;lncRNA|TRIM31-AS1||noncoding_distintron;lncRNA|HCP5||noncoding_distintron;lncRNA|HCG26||noncoding_distintron;lncRNA|lnc-DUSP22-1||noncoding_distintron;lncRNA|HLA-DQB1-AS1||noncoding_distintron;lncRNA|lnc-RING1-8||noncoding_distint…	ENSG00000112186.7	CAP2
chr12	49890350	49890449	3.99132	4.27336	+	proxintron;ENSG00000123352.13	ENSG00000123352.13	SPATS2
chr10	88449310	88449346	4.41642	4.11191	+	distintron;ENSG00000122367.15	ENSG00000122367.15	LDB3
chr2	179553447	179553456	44.6738	5.13838	-	CDS;ENSG00000155657.19	ENSG00000155657.19	TTN
chr5	96368564	96368628	3.15055	3.85311	+	noncoding_distintron;lncRNA|lnc-PLEKHG4B-3||3utr;ENSG00000113441.11	ENSG00000113441.11	LNPEP
chr2	179552929	179552961	38.8674	4.59257	-	CDS;ENSG00000155657.19	ENSG00000155657.19	TTN
chr2	179552836	179552929	34.0554	4.09902	-	CDS;ENSG00000155657.19	ENSG00000155657.19	TTN
chr1	228490690	228490770	8.04447	5.69094	+	distintron;ENSG00000154358.15	ENSG00000154358.15	OBSCN
chr11	65271202	65271215	400	6.64301	+	noncoding_exon;lncRNA|MALAT1||noncoding_exon;ENSG00000251562.3	ENSG00000251562.3||lncRNA|MALAT1	MALAT1
chr13	114118044	114118152	3.56068	4.51058	-	distintron;ENSG00000150401.10	ENSG00000150401.10	DCUN1D2
chr11	63487640	63487792	3.77438	3.64772	+	CDS;ENSG00000133318.9	ENSG00000133318.9	RTN3
chr2	179517719	179517752	95.192	8.5559	-	5ss;ENSG00000155657.19	ENSG00000155657.19	TTN
chr2	179517685	179517719	89.5033	7.92761	-	5ss;ENSG00000155657.19	ENSG00000155657.19	TTN
chr2	179517752	179517764	52.2302	7.78558	-	5ss;ENSG00000155657.19	ENSG00000155657.19	TTN
chrX	73423140	73423241	15.0892	5.818	-	noncoding_exon;ENSG00000271430.1||noncoding_distintron;ENSG00000230590.3||noncoding_exon;lncRNA|FTX	ENSG00000271430.1||lncRNA|FTX	FTX|RP3-368A4.5
chr1	228491735	228491776	12.7962	6.53922	+	5ss;ENSG00000154358.15	ENSG00000154358.15	OBSCN
chr1	228491776	228491785	12.1079	6.47604	+	proxintron;ENSG00000154358.15	ENSG00000154358.15	OBSCN
chr2	179592793	179592832	43.4041	7.69551	-	5ss;ENSG00000155657.19	ENSG00000155657.19	TTN
chr1	237917949	237918029	3.56068	4.2523	+	distintron;ENSG00000198626.11	ENSG00000198626.11	RYR2
chr15	25231596	25231677	10.4119	3.15253	+	noncoding_distintron;lncRNA|lnc-SNRPN-8||noncoding_exon;lncRNA|lnc-SNRPN-1||noncoding_distintron;ENSG00000224078.8||noncoding_distintron;ENSG00000214265.7	lncRNA|lnc-SNRPN-1	lnc-SNRPN-1
chr4	174455614	174455713	44.333	5.86641	+	noncoding_exon;lncRNA|HAND2-AS1||noncoding_distintron;lncRNA|LINC01262||noncoding_distintron;lncRNA|LINC01060||noncoding_proxintron;ENSG00000237125.4	lncRNA|HAND2-AS1	HAND2-AS1
chr4	174455575	174455614	11.0646	5.3733	+	noncoding_distintron;lncRNA|LINC01262||noncoding_proxintron;ENSG00000237125.4||noncoding_distintron;lncRNA|LINC01060||noncoding_exon;lncRNA|HAND2-AS1	lncRNA|HAND2-AS1	HAND2-AS1
chr7	29098745	29098862	4.17365	4.00237	-	distintron;ENSG00000106066.9||noncoding_distintron;lncRNA|WEE2-AS1	ENSG00000106066.9	CPVL
chr12	2658838	2658912	4.20051	5.02331	+	noncoding_distintron;lncRNA|lnc-CCDC77-6||proxintron;ENSG00000151067.16	ENSG00000151067.16	CACNA1C
chr1	228486484	228486536	11.0326	5.78538	+	5ss;ENSG00000154358.15	ENSG00000154358.15	OBSCN
chr1	228486536	228486607	11.0646	5.4382	+	proxintron;ENSG00000154358.15	ENSG00000154358.15	OBSCN
chr4	114426080	114426153	10.6187	5.70859	-	CDS;ENSG00000145349.12	ENSG00000145349.12	CAMK2D
chr4	114426153	114426210	6.742	5.11474	-	CDS;ENSG00000145349.12	ENSG00000145349.12	CAMK2D
chr4	114426210	114426272	5.67575	4.97124	-	3ss;ENSG00000145349.12	ENSG00000145349.12	CAMK2D
chr4	169753948	169753999	3.15055	4.87245	+	noncoding_distintron;lncRNA|LINC01060||noncoding_distintron;lncRNA|LINC01262||distintron;ENSG00000129116.13	ENSG00000129116.13	PALLD
chr2	40738875	40738969	4.20051	4.06497	-	distintron;ENSG00000183023.14	ENSG00000183023.14	SLC8A1
chr1	237784539	237784657	3.59256	3.24979	+	distintron;ENSG00000198626.11	ENSG00000198626.11	RYR2
chr11	65271362	65271383	400	3.03218	+	noncoding_exon;ENSG00000251562.3||noncoding_exon;lncRNA|MALAT1	ENSG00000251562.3||lncRNA|MALAT1	MALAT1
chr11	63486300	63486441	3.99132	4.76815	+	CDS;ENSG00000133318.9	ENSG00000133318.9	RTN3
chr2	179544291	179544315	24.9859	6.54833	-	5ss;ENSG00000155657.19	ENSG00000155657.19	TTN
chr2	179544411	179544419	39.0885	6.33065	-	3ss;ENSG00000155657.19	ENSG00000155657.19	TTN
chr2	179544271	179544291	15.9272	5.61613	-	5ss;ENSG00000155657.19	ENSG00000155657.19	TTN
chr2	179544364	179544392	40.2137	4.71479	-	CDS;ENSG00000155657.19	ENSG00000155657.19	TTN
chr2	179544315	179544364	37.3779	4.49319	-	CDS;ENSG00000155657.19	ENSG00000155657.19	TTN
chr1	228479514	228479556	7.18361	5.95194	+	3ss;ENSG00000154358.15	ENSG00000154358.15	OBSCN
chr1	228479556	228479637	9.29432	5.65807	+	CDS;ENSG00000154358.15	ENSG00000154358.15	OBSCN
chr2	179529205	179529275	91.643	5.88791	-	CDS;ENSG00000155657.19	ENSG00000155657.19	TTN
chr5	34058401	34058482	6.97166	5.56411	-	noncoding_distintron;ENSG00000273294.1||noncoding_distintron;lncRNA|LINC02197||noncoding_distintron;lncRNA|lnc-TAF9-1	lncRNA|lnc-TAF9-1||lncRNA|LINC02197||ENSG00000273294.1	lnc-TAF9-1|LINC02197|RP11-1084J3.4
chr1	228482594	228482649	4.20051	4.25762	+	CDS;ENSG00000154358.15	ENSG00000154358.15	OBSCN
chr2	179522247	179522307	15.2719	4.35456	-	CDS;ENSG00000155657.19	ENSG00000155657.19	TTN
chr2	40575241	40575300	15.9344	5.03316	-	distintron;ENSG00000183023.14	ENSG00000183023.14	SLC8A1
chr2	40575300	40575336	11.0326	5.01462	-	distintron;ENSG00000183023.14	ENSG00000183023.14	SLC8A1
chr2	179595712	179595742	34.6862	5.43084	-	CDS;ENSG00000155657.19	ENSG00000155657.19	TTN
chr2	179595692	179595712	34.2148	5.34728	-	CDS;ENSG00000155657.19	ENSG00000155657.19	TTN
chr2	179595664	179595692	20.5262	4.18546	-	CDS;ENSG00000155657.19	ENSG00000155657.19	TTN
chr1	228486033	228486104	10.6187	6.18285	+	3ss;ENSG00000154358.15	ENSG00000154358.15	OBSCN
chr1	228485904	228486008	15.4116	6.09731	+	proxintron;ENSG00000154358.15	ENSG00000154358.15	OBSCN
chr12	2338943	2339027	5.00083	3.98201	+	noncoding_distintron;lncRNA|lnc-CCDC77-6||distintron;ENSG00000151067.16	ENSG00000151067.16	CACNA1C
chr1	228480441	228480532	6.32475	4.95378	+	CDS;ENSG00000154358.15	ENSG00000154358.15	OBSCN
chr10	88449741	88449825	14.0981	6.59865	+	distintron;ENSG00000122367.15	ENSG00000122367.15	LDB3
chr10	112443624	112443724	3.56068	4.07101	+	distintron;ENSG00000203867.7	ENSG00000203867.7	RBM20
chr1	237341534	237341573	3.96853	5.0544	+	distintron;ENSG00000198626.11	ENSG00000198626.11	RYR2
chr3	73618344	73618442	5.25952	4.91486	-	noncoding_distintron;lncRNA|lnc-ALG1L-2||noncoding_distintron;lncRNA|AADACL2-AS1||5utr;ENSG00000121440.10	ENSG00000121440.10	PDZRN3
chrX	73194598	73194686	3.5652	3.60825	+	noncoding_distintron;ENSG00000225470.2||noncoding_exon;lncRNA|JPX	lncRNA|JPX	JPX
chr2	179548822	179548836	23.9224	6.66294	-	3ss;ENSG00000155657.19	ENSG00000155657.19	TTN
chr2	179548747	179548764	36.8978	4.81102	-	CDS;ENSG00000155657.19	ENSG00000155657.19	TTN
chr2	179548765	179548822	50.9636	4.63932	-	CDS;ENSG00000155657.19	ENSG00000155657.19	TTN
chr2	179548723	179548747	15.282	3.76553	-	CDS;ENSG00000155657.19	ENSG00000155657.19	TTN
chr4	114426430	114426485	5.67575	5.11353	-	proxintron;ENSG00000145349.12	ENSG00000145349.12	CAMK2D
chr3	46852457	46852520	4.61681	4.31003	-	distintron;ENSG00000206549.8||noncoding_distintron;lncRNA|lnc-ALG1L-2||noncoding_distintron;lncRNA|AADACL2-AS1||noncoding_5ss;ENSG00000226074.4||noncoding_5ss;ENSG00000188086.8||noncoding_5ss;lncRNA|lnc-PRSS50-1||noncoding_distintron;lncRNA|lnc-RYBP-11	lncRNA|lnc-PRSS50-1||ENSG00000188086.8||ENSG00000226074.4	PRSS45|PRSS44|lnc-PRSS50-1
chr18	56150046	56150107	3.38546	4.00566	-	noncoding_distintron;lncRNA|lnc-THOC1-1||distintron;ENSG00000198796.6	ENSG00000198796.6	ALPK2
chr1	3098133	3098286	3.78376	3.91246	+	noncoding_distintron;lncRNA|SLC16A1-AS1||noncoding_distintron;lncRNA|ZNF436-AS1||distintron;ENSG00000142611.12	ENSG00000142611.12	PRDM16
chr1	228490521	228490632	6.08746	5.46244	+	distintron;ENSG00000154358.15	ENSG00000154358.15	OBSCN
chr19	54378494	54378559	5.04798	3.91865	+	3utr;ENSG00000179820.11	ENSG00000179820.11	MYADM
chr21	38450455	38450542	5.90282	3.95981	+	distintron;ENSG00000182670.9||noncoding_exon;lncRNA|lnc-TTC3-4	lncRNA|lnc-TTC3-4	lnc-TTC3-4
chr22	26365998	26366067	3.15055	4.1508	+	distintron;ENSG00000133454.11	ENSG00000133454.11	MYO18B
chr17	19558914	19558992	3.78376	4.46828	+	distintron;ENSG00000072210.14||noncoding_distintron;lncRNA|MAPT-IT1||noncoding_distintron;lncRNA|KANSL1-AS1	ENSG00000072210.14	ALDH3A2
chr17	20866076	20866219	3.56068	4.04478	+	noncoding_distintron;lncRNA|CCDC144NL-AS1||noncoding_distintron;lncRNA|MAPT-IT1||noncoding_distintron;lncRNA|KANSL1-AS1||noncoding_distintron;ENSG00000264660.1||noncoding_distintron;ENSG00000233098.4	ENSG00000264660.1||ENSG00000233098.4||lncRNA|KANSL1-AS1||lncRNA|CCDC144NL-AS1||lncRNA|MAPT-IT1	KANSL1-AS1|RP11-344E13.3|RP11-381P6.1|CCDC144NL-AS1|MAPT-IT1
chr11	2405622	2405768	4.83947	5.24474	+	noncoding_distintron;lncRNA|KCNQ1DN||distintron;ENSG00000110651.7	ENSG00000110651.7	CD81
chr16	31197521	31197618	3.15055	3.65597	+	distintron;ENSG00000089280.14	ENSG00000089280.14	FUS
chr1	144891615	144891689	6.32475	5.04478	-	noncoding_distintron;lncRNA|lnc-OR4F29-8||3utr;ENSG00000178104.15||noncoding_distintron;lncRNA|SERTAD4-AS1	ENSG00000178104.15	PDE4DIP
chr15	25239947	25240005	5.23908	3.1435	+	noncoding_distintron;ENSG00000224078.8||noncoding_distintron;ENSG00000214265.7||noncoding_exon;lncRNA|lnc-SNRPN-1||noncoding_distintron;lncRNA|lnc-SNRPN-8	lncRNA|lnc-SNRPN-1	lnc-SNRPN-1
chr2	179514983	179515009	23.7628	3.81086	-	CDS;ENSG00000155657.19	ENSG00000155657.19	TTN
chr2	40575474	40575522	5.025	4.95479	-	distintron;ENSG00000183023.14	ENSG00000183023.14	SLC8A1
chr1	228488446	228488503	5.90282	5.50355	+	distintron;ENSG00000154358.15	ENSG00000154358.15	OBSCN
chr4	186521030	186521058	10.851	6.54451	-	distintron;ENSG00000154556.13	ENSG00000154556.13	SORBS2
chr4	186521010	186521030	9.29432	6.31709	-	distintron;ENSG00000154556.13	ENSG00000154556.13	SORBS2
chr4	186521058	186521066	7.82123	6.01773	-	distintron;ENSG00000154556.13	ENSG00000154556.13	SORBS2
chr4	186521066	186521083	6.83911	5.43159	-	distintron;ENSG00000154556.13	ENSG00000154556.13	SORBS2
chr4	186521083	186521145	3.59256	4.77571	-	distintron;ENSG00000154556.13	ENSG00000154556.13	SORBS2
chr2	40655864	40655932	5.17969	3.64307	-	CDS;ENSG00000183023.14	ENSG00000183023.14	SLC8A1
chr4	114427492	114427554	5.025	4.27206	-	distintron;ENSG00000145349.12	ENSG00000145349.12	CAMK2D
chr4	114427701	114427758	6.1128	4.8464	-	distintron;ENSG00000145349.12	ENSG00000145349.12	CAMK2D
chr4	114427658	114427701	5.67832	4.7417	-	distintron;ENSG00000145349.12	ENSG00000145349.12	CAMK2D
chr12	2455467	2455585	3.15055	4.83324	+	distintron;ENSG00000151067.16||noncoding_distintron;lncRNA|lnc-CCDC77-6	ENSG00000151067.16	CACNA1C
chr6	123941075	123941203	5.25952	4.81541	-	noncoding_distintron;lncRNA|LINC00242||distintron;ENSG00000186439.8	ENSG00000186439.8	TRDN
chr9	94679140	94679226	8.69216	4.86349	-	distintron;ENSG00000169071.10	ENSG00000169071.10	ROR2
chr2	179535291	179535355	51.5891	7.34566	-	proxintron;ENSG00000155657.19	ENSG00000155657.19	TTN
chr2	179583807	179583881	19.7897	6.15095	-	5ss;ENSG00000155657.19	ENSG00000155657.19	TTN
chr11	65204842	65204852	13.6336	3.86882	+	noncoding_exon;lncRNA|NEAT1||noncoding_exon;ENSG00000245532.4	ENSG00000245532.4||lncRNA|NEAT1	NEAT1
chr11	65204855	65204881	11.1308	3.57955	+	noncoding_exon;lncRNA|NEAT1||noncoding_exon;ENSG00000245532.4	ENSG00000245532.4||lncRNA|NEAT1	NEAT1
chr11	65204881	65204905	8.90452	3.30599	+	noncoding_exon;ENSG00000245532.4||noncoding_exon;lncRNA|NEAT1	ENSG00000245532.4||lncRNA|NEAT1	NEAT1
chr11	65271251	65271285	400	5.55881	+	noncoding_exon;ENSG00000251562.3||noncoding_exon;lncRNA|MALAT1	lncRNA|MALAT1||ENSG00000251562.3	MALAT1
chr14	89061330	89061472	3.99132	4.01384	+	CDS;ENSG00000100722.14	ENSG00000100722.14	ZC3H14
chr9	133473238	133473345	4.41642	4.47469	+	distintron;ENSG00000107164.15	ENSG00000107164.15	FUBP3
chr2	179597467	179597518	42.5832	7.28102	-	5ss;ENSG00000155657.19	ENSG00000155657.19	TTN
chr2	179543928	179543986	27.427	6.12423	-	5ss;ENSG00000155657.19	ENSG00000155657.19	TTN
chr4	185309350	185309501	7.3944	5.34648	-	3utr;ENSG00000168310.6	ENSG00000168310.6	IRF2
chr5	15647780	15647836	11.7084	5.91895	+	distintron;ENSG00000183580.8||noncoding_distintron;lncRNA|lnc-PLEKHG4B-3	ENSG00000183580.8	FBXL7
chr5	15647748	15647780	3.77438	4.89855	+	noncoding_distintron;lncRNA|lnc-PLEKHG4B-3||distintron;ENSG00000183580.8	ENSG00000183580.8	FBXL7
chr3	46850469	46850604	4.83947	3.91418	-	noncoding_distintron;ENSG00000188086.8||noncoding_distintron;lncRNA|lnc-PRSS50-1||noncoding_distintron;lncRNA|lnc-RYBP-11||distintron;ENSG00000206549.8||noncoding_distintron;lncRNA|lnc-ALG1L-2||noncoding_distintron;lncRNA|AADACL2-AS1	ENSG00000206549.8	PRSS50
chr2	179544722	179544736	60.5809	5.7888	-	CDS;ENSG00000155657.19	ENSG00000155657.19	TTN
chr2	179544736	179544751	59.2941	5.62192	-	CDS;ENSG00000155657.19	ENSG00000155657.19	TTN
chr2	179544751	179544761	50.3876	5.53516	-	CDS;ENSG00000155657.19	ENSG00000155657.19	TTN
chr2	179544686	179544712	64.874	5.45461	-	CDS;ENSG00000155657.19	ENSG00000155657.19	TTN
chr2	179544761	179544813	45.9845	5.22616	-	CDS;ENSG00000155657.19	ENSG00000155657.19	TTN
chr2	179544712	179544722	42.3645	5.21915	-	CDS;ENSG00000155657.19	ENSG00000155657.19	TTN
chr2	179544616	179544686	69.4469	5.01028	-	CDS;ENSG00000155657.19	ENSG00000155657.19	TTN
chr2	179586715	179586758	13.8901	4.17741	-	CDS;ENSG00000155657.19	ENSG00000155657.19	TTN
chr1	237917794	237917883	7.82123	5.63315	+	distintron;ENSG00000198626.11	ENSG00000198626.11	RYR2
chr3	69837961	69838103	4.41642	4.59321	+	distintron;ENSG00000187098.10||noncoding_distintron;lncRNA|lnc-CHL1-7	ENSG00000187098.10	MITF
chr2	40555836	40555933	6.83911	3.46481	-	distintron;ENSG00000183023.14	ENSG00000183023.14	SLC8A1
chr10	88447713	88447755	13.0152	6.26308	+	distintron;ENSG00000122367.15	ENSG00000122367.15	LDB3
chr10	88447755	88447775	11.6961	5.54872	+	distintron;ENSG00000122367.15	ENSG00000122367.15	LDB3
chr17	15368452	15368618	3.36526	4.19244	-	distintron;ENSG00000239704.6||distintron;ENSG00000175106.12||distintron;ENSG00000259024.2||noncoding_distintron;lncRNA|MAPT-AS1||noncoding_distintron;lncRNA|LHX1-DT	ENSG00000175106.12||ENSG00000239704.6||ENSG00000259024.2	TVP23C|CDRT4|TVP23C-CDRT4
chr22	47344527	47344623	6.742	4.43198	+	distintron;ENSG00000054611.9	ENSG00000054611.9	TBC1D22A
chr12	2597528	2597645	4.78406	3.16862	+	noncoding_distintron;lncRNA|lnc-CCDC77-6||distintron;ENSG00000151067.16	ENSG00000151067.16	CACNA1C
chr9	91993919	91993979	3.99132	4.45175	-	CDS;ENSG00000187764.7	ENSG00000187764.7	SEMA4D
chr2	179510073	179510098	12.357	6.09857	-	distintron;ENSG00000155657.19	ENSG00000155657.19	TTN
chr2	179510041	179510073	14.8613	5.68597	-	distintron;ENSG00000155657.19	ENSG00000155657.19	TTN
chr2	179582051	179582083	8.51404	4.83279	-	CDS;ENSG00000155657.19	ENSG00000155657.19	TTN
chr18	56161925	56162062	20.6465	5.31709	-	noncoding_distintron;lncRNA|lnc-THOC1-1||distintron;ENSG00000198796.6	ENSG00000198796.6	ALPK2
chr18	56162062	56162141	9.5633	5.15616	-	noncoding_distintron;lncRNA|lnc-THOC1-1||distintron;ENSG00000198796.6	ENSG00000198796.6	ALPK2
chr9	112823390	112823501	3.78376	3.6758	+	distintron;ENSG00000241978.5||distintron;ENSG00000157654.13	ENSG00000241978.5||ENSG00000157654.13	PALM2-AKAP2|AKAP2
chr1	228490954	228491016	7.15398	5.44501	+	proxintron;ENSG00000154358.15	ENSG00000154358.15	OBSCN
chr1	228491016	228491042	5.00083	4.33055	+	proxintron;ENSG00000154358.15	ENSG00000154358.15	OBSCN
chr1	14107434	14107532	9.98086	5.31096	+	CDS;ENSG00000116731.18||noncoding_distintron;lncRNA|ZNF436-AS1||noncoding_distintron;lncRNA|SLC16A1-AS1	ENSG00000116731.18	PRDM2
chr13	114125515	114125581	7.15398	4.59695	-	distintron;ENSG00000150401.10	ENSG00000150401.10	DCUN1D2
chr6	28200631	28200791	4.61681	4.58378	+	noncoding_distintron;lncRNA|HCG26||noncoding_distintron;lncRNA|HCP5||noncoding_distintron;lncRNA|lnc-RING1-8||noncoding_distintron;lncRNA|HCG23||noncoding_distintron;lncRNA|HLA-DQB1-AS1||noncoding_distintron;lncRNA|lnc-DUSP22-1||noncoding_distintron;lncRNA|HCG9||noncoding_distintron;lncRNA|lnc-PSMB9-6||noncoding_distintron;lncRNA|MDC1-AS1||noncoding_distintron;lncRNA|TRIM31-AS1||noncoding_distint…	ENSG00000137185.7	ZSCAN9
chr10	88447940	88447982	5.01911	4.4265	+	distintron;ENSG00000122367.15	ENSG00000122367.15	LDB3
chr2	40576438	40576508	6.97166	5.34904	-	distintron;ENSG00000183023.14	ENSG00000183023.14	SLC8A1
chr10	88448473	88448546	26.3342	7.10495	+	distintron;ENSG00000122367.15	ENSG00000122367.15	LDB3
chr10	88448546	88448568	9.97666	4.96939	+	distintron;ENSG00000122367.15	ENSG00000122367.15	LDB3
chr10	88448568	88448596	8.84274	4.32049	+	distintron;ENSG00000122367.15	ENSG00000122367.15	LDB3
chr10	88448600	88448618	6.02469	4.16883	+	distintron;ENSG00000122367.15	ENSG00000122367.15	LDB3
chr2	40657059	40657167	6.00574	3.10588	-	CDS;ENSG00000183023.14	ENSG00000183023.14	SLC8A1
chr16	85699316	85699441	19.0938	6.82245	+	proxintron;ENSG00000131149.13	ENSG00000131149.13	GSE1
chr16	85699211	85699277	6.97166	5.57806	+	proxintron;ENSG00000131149.13	ENSG00000131149.13	GSE1
chr16	85699277	85699316	4.61681	4.93691	+	proxintron;ENSG00000131149.13	ENSG00000131149.13	GSE1
chr12	99477651	99477683	5.92431	3.38344	-	noncoding_exon;ENSG00000202324.1||distintron;ENSG00000185046.14	ENSG00000202324.1	RNA5SP366
chr12	99477634	99477650	5.92431	3.38344	-	distintron;ENSG00000185046.14||noncoding_exon;ENSG00000202324.1	ENSG00000202324.1	RNA5SP366
chr14	55248068	55248171	4.83947	4.98055	+	distintron;ENSG00000020577.9	ENSG00000020577.9	SAMD4A
chr9	111837895	111838006	3.56068	3.39705	-	distintron;ENSG00000106771.8	ENSG00000106771.8	TMEM245
chr2	179511328	179511366	85.0595	8.11765	-	3ss;ENSG00000155657.19	ENSG00000155657.19	TTN
chr2	179511305	179511328	155.04	7.9761	-	3ss;ENSG00000155657.19	ENSG00000155657.19	TTN
chr2	179511296	179511305	153.283	7.90601	-	3ss;ENSG00000155657.19	ENSG00000155657.19	TTN
chr2	179511270	179511296	400	6.51991	-	CDS;ENSG00000155657.19	ENSG00000155657.19	TTN
chr2	179511265	179511270	58.9512	5.90949	-	CDS;ENSG00000155657.19	ENSG00000155657.19	TTN
chr2	179511238	179511265	33.8795	5.43417	-	CDS;ENSG00000155657.19	ENSG00000155657.19	TTN
chr2	40534146	40534213	5.90282	5.40114	-	distintron;ENSG00000183023.14	ENSG00000183023.14	SLC8A1
chr2	40534213	40534268	4.61681	4.85311	-	distintron;ENSG00000183023.14	ENSG00000183023.14	SLC8A1
chr1	68621566	68621626	3.36526	5.10334	-	distintron;ENSG00000116729.9||noncoding_distintron;lncRNA|SERTAD4-AS1||noncoding_distintron;lncRNA|lnc-OR4F29-8	ENSG00000116729.9	WLS
chr11	65192369	65192396	83.6468	5.45802	+	noncoding_exon;lncRNA|NEAT1||noncoding_exon;ENSG00000245532.4	lncRNA|NEAT1||ENSG00000245532.4	NEAT1
chr11	65192362	65192369	60.5914	5.39752	+	noncoding_exon;ENSG00000245532.4||noncoding_exon;lncRNA|NEAT1	lncRNA|NEAT1||ENSG00000245532.4	NEAT1
chr11	65192396	65192425	57.2668	4.79926	+	noncoding_exon;lncRNA|NEAT1||noncoding_exon;ENSG00000245532.4	ENSG00000245532.4||lncRNA|NEAT1	NEAT1
chr11	65192303	65192362	50.0172	4.73472	+	noncoding_exon;lncRNA|NEAT1||noncoding_exon;ENSG00000245532.4	lncRNA|NEAT1||ENSG00000245532.4	NEAT1
chr11	65192425	65192452	59.9677	4.7136	+	noncoding_exon;lncRNA|NEAT1||noncoding_exon;ENSG00000245532.4	lncRNA|NEAT1||ENSG00000245532.4	NEAT1
chr11	65192524	65192533	87.2117	4.46806	+	noncoding_exon;ENSG00000245532.4||noncoding_exon;lncRNA|NEAT1	ENSG00000245532.4||lncRNA|NEAT1	NEAT1
chr11	65192533	65192645	400	4.26429	+	noncoding_exon;lncRNA|NEAT1||noncoding_exon;ENSG00000245532.4	lncRNA|NEAT1||ENSG00000245532.4	NEAT1
chr11	65192452	65192477	400	4.19988	+	noncoding_exon;lncRNA|NEAT1||noncoding_exon;ENSG00000245532.4	ENSG00000245532.4||lncRNA|NEAT1	NEAT1
chr11	65192493	65192517	400	4.16902	+	noncoding_exon;lncRNA|NEAT1||noncoding_exon;ENSG00000245532.4	ENSG00000245532.4||lncRNA|NEAT1	NEAT1
chr11	65192517	65192524	400	4.05315	+	noncoding_exon;lncRNA|NEAT1||noncoding_exon;ENSG00000245532.4	ENSG00000245532.4||lncRNA|NEAT1	NEAT1
chr2	179546118	179546193	24.4528	3.50473	-	CDS;ENSG00000155657.19	ENSG00000155657.19	TTN
chr18	5577057	5577136	11.841	3.07644	-	proxintron;ENSG00000082397.11||noncoding_distintron;lncRNA|lnc-THOC1-1	ENSG00000082397.11	EPB41L3
chr18	5577136	5577163	6.3842	3.06555	-	proxintron;ENSG00000082397.11||noncoding_distintron;lncRNA|lnc-THOC1-1	ENSG00000082397.11	EPB41L3
chr19	52365563	52365711	5.25952	3.73358	-	noncoding_distintron;lncRNA|lnc-ZNF649-3||noncoding_distintron;lncRNA|LENG8-AS1||distintron;ENSG00000161551.8	ENSG00000161551.8	ZNF577
chr1	68621232	68621304	13.6708	5.96713	-	noncoding_distintron;lncRNA|lnc-OR4F29-8||proxintron;ENSG00000116729.9||noncoding_distintron;lncRNA|SERTAD4-AS1	ENSG00000116729.9	WLS
chr1	68621304	68621361	7.15398	5.09974	-	proxintron;ENSG00000116729.9||noncoding_distintron;lncRNA|SERTAD4-AS1||noncoding_distintron;lncRNA|lnc-OR4F29-8	ENSG00000116729.9	WLS
chr1	201338666	201338748	6.49591	3.27543	-	proxintron;ENSG00000118194.14||noncoding_distintron;lncRNA|SERTAD4-AS1||noncoding_distintron;lncRNA|lnc-OR4F29-8	ENSG00000118194.14	TNNT2
chr10	88447775	88447854	14.7561	5.50053	+	distintron;ENSG00000122367.15	ENSG00000122367.15	LDB3
chr5	15648671	15648707	11.7312	5.36637	+	distintron;ENSG00000183580.8||noncoding_distintron;lncRNA|lnc-PLEKHG4B-3	ENSG00000183580.8	FBXL7
chr5	15648628	15648671	12.0869	5.21727	+	distintron;ENSG00000183580.8||noncoding_distintron;lncRNA|lnc-PLEKHG4B-3	ENSG00000183580.8	FBXL7
chr2	179510412	179510460	13.4373	5.85854	-	proxintron;ENSG00000155657.19	ENSG00000155657.19	TTN
chr2	39893909	39894017	4.61681	4.99929	+	proxintron;ENSG00000152154.6||noncoding_distintron;lncRNA|lnc-EEF1B2-13||noncoding_distintron;lncRNA|lnc-ACP1-2	ENSG00000152154.6	TMEM178A
chr4	21458489	21458540	7.61635	5.55275	-	noncoding_exon;lncRNA|lnc-ADGRA3-6||distintron;ENSG00000185774.10	lncRNA|lnc-ADGRA3-6	lnc-ADGRA3-6
chr4	21458540	21458674	12.1079	4.51863	-	noncoding_exon;lncRNA|lnc-ADGRA3-6||distintron;ENSG00000185774.10	lncRNA|lnc-ADGRA3-6	lnc-ADGRA3-6
chr2	179537325	179537364	15.3157	3.85991	-	CDS;ENSG00000155657.19	ENSG00000155657.19	TTN
chr2	179537364	179537415	19.5927	3.27292	-	CDS;ENSG00000155657.19	ENSG00000155657.19	TTN
chr2	179537415	179537479	10.8332	3.20485	-	CDS;ENSG00000155657.19	ENSG00000155657.19	TTN
chr5	129450121	129450136	9.97666	3.95347	+	noncoding_exon;ENSG00000199455.1||distintron;ENSG00000198108.3	ENSG00000199455.1	RNA5SP191
chr5	129450095	129450121	9.97666	3.95347	+	noncoding_exon;ENSG00000199455.1||distintron;ENSG00000198108.3	ENSG00000199455.1	RNA5SP191
chr5	129450136	129450140	9.77796	3.94021	+	distintron;ENSG00000198108.3||noncoding_exon;ENSG00000199455.1	ENSG00000199455.1	RNA5SP191
chr2	179532382	179532456	87.2578	6.79761	-	CDS;ENSG00000155657.19	ENSG00000155657.19	TTN
chr2	179592538	179592598	42.8278	5.40282	-	CDS;ENSG00000155657.19	ENSG00000155657.19	TTN
chr2	179597804	179597882	75.7103	6.23485	-	CDS;ENSG00000155657.19	ENSG00000155657.19	TTN
chr11	65270046	65270075	400	4.54087	+	noncoding_exon;lncRNA|MALAT1||noncoding_exon;ENSG00000251562.3	lncRNA|MALAT1||ENSG00000251562.3	MALAT1
chr19	21366612	21366679	8.04447	4.9325	+	CDS;ENSG00000196705.4||noncoding_distintron;lncRNA|LINC01480	ENSG00000196705.4	ZNF431
chr19	21366679	21366692	5.90282	4.31003	+	CDS;ENSG00000196705.4||noncoding_distintron;lncRNA|LINC01480	ENSG00000196705.4	ZNF431
chr19	21366692	21366735	3.96853	3.95756	+	noncoding_distintron;lncRNA|LINC01480||CDS;ENSG00000196705.4	ENSG00000196705.4	ZNF431
chr19	2135968	2136106	6.74707	4.60559	-	noncoding_distintron;lncRNA|LENG8-AS1||distintron;ENSG00000065000.11	ENSG00000065000.11	AP3D1
chr2	179594394	179594475	36.5301	4.45549	-	CDS;ENSG00000155657.19	ENSG00000155657.19	TTN
chr2	179581676	179581739	27.1857	6.59603	-	5ss;ENSG00000155657.19	ENSG00000155657.19	TTN
chr2	179581739	179581775	21.2568	6.06972	-	5ss;ENSG00000155657.19	ENSG00000155657.19	TTN
chr9	91006476	91006547	3.36526	4.48153	+	distintron;ENSG00000106723.12	ENSG00000106723.12	SPIN1
chr1	237206310	237206353	4.83947	4.54818	+	proxintron;ENSG00000198626.11	ENSG00000198626.11	RYR2
chr2	179595368	179595405	34.327	5.10548	-	CDS;ENSG00000155657.19	ENSG00000155657.19	TTN
chr2	179595449	179595518	38.7602	5.01274	-	CDS;ENSG00000155657.19	ENSG00000155657.19	TTN
chr2	179539852	179539893	26.5488	7.4086	-	3ss;ENSG00000155657.19	ENSG00000155657.19	TTN
chr2	179539800	179539852	22.4877	4.81049	-	CDS;ENSG00000155657.19	ENSG00000155657.19	TTN
chr10	21088832	21088919	7.82331	3.42	-	distintron;ENSG00000078114.14||noncoding_distintron;lncRNA|lnc-OR13A1-1	ENSG00000078114.14	NEBL
chr2	179515046	179515058	20.8438	5.98197	-	3ss;ENSG00000155657.19	ENSG00000155657.19	TTN
chr22	18340412	18340511	3.5652	4.47909	-	distintron;ENSG00000243156.3	ENSG00000243156.3	MICAL3
chr4	186543973	186544038	3.99132	4.88381	-	5ss;ENSG00000154556.13	ENSG00000154556.13	SORBS2
chr12	2291212	2291266	3.96853	3.39705	+	distintron;ENSG00000151067.16||noncoding_distintron;lncRNA|lnc-CCDC77-6	ENSG00000151067.16	CACNA1C
chr17	36955681	36955736	4.61453	4.37138	-	noncoding_distintron;lncRNA|MAPT-AS1||5utr;ENSG00000141720.7	ENSG00000141720.7	PIP4K2B
chr1	228482240	228482274	4.83947	5.45466	+	proxintron;ENSG00000154358.15	ENSG00000154358.15	OBSCN
chr6	163995022	163995095	22.2131	4.3569	+	noncoding_distintron;lncRNA|LINC00574||3utr;ENSG00000112531.12	ENSG00000112531.12	QKI
chr12	2656562	2656687	5.90282	5.42222	+	noncoding_distintron;lncRNA|lnc-CCDC77-6||CDS;ENSG00000151067.16	ENSG00000151067.16	CACNA1C
chr2	179605236	179605289	7.56825	3.5387	-	CDS;ENSG00000155657.19	ENSG00000155657.19	TTN
chr15	63336383	63336417	19.5055	6.34218	+	5ss;ENSG00000140416.15	ENSG00000140416.15	TPM1
chr15	63336351	63336383	10.9725	3.87726	+	5ss;ENSG00000140416.15	ENSG00000140416.15	TPM1
chr12	2255687	2255788	9.35268	3.89349	+	distintron;ENSG00000151067.16||noncoding_distintron;lncRNA|lnc-CCDC77-6	ENSG00000151067.16	CACNA1C
chr5	15647939	15648007	10.6223	4.65023	+	noncoding_distintron;lncRNA|lnc-PLEKHG4B-3||distintron;ENSG00000183580.8	ENSG00000183580.8	FBXL7
chr9	94806603	94806712	3.36526	4.46779	-	distintron;ENSG00000090054.9	ENSG00000090054.9	SPTLC1
chr22	38884207	38884271	11.3187	3.65481	-	CDS;ENSG00000100201.14	ENSG00000100201.14	DDX17
chr2	179518038	179518052	20.4218	6.03773	-	CDS;ENSG00000155657.19	ENSG00000155657.19	TTN
chr1	237341660	237341758	24.762	6.77466	+	distintron;ENSG00000198626.11	ENSG00000198626.11	RYR2
chr3	46874976	46875023	3.56068	4.31922	-	noncoding_distintron;lncRNA|lnc-RYBP-11||CDS;ENSG00000178055.8||noncoding_distintron;lncRNA|AADACL2-AS1||noncoding_distintron;lncRNA|lnc-ALG1L-2	ENSG00000178055.8	PRSS42
chr10	3171892	3172008	9.52447	3.72492	+	5utr;ENSG00000067057.12||noncoding_distintron;lncRNA|LINC01515||noncoding_distintron;lncRNA|DLG5-AS1||noncoding_distintron;lncRNA|lnc-SAMD8-1	ENSG00000067057.12	PFKP
chr4	114429987	114430073	3.78376	5.12617	-	distintron;ENSG00000145349.12	ENSG00000145349.12	CAMK2D
chr6	529005	529049	7.82123	5.54042	-	noncoding_distintron;lncRNA|LINC01623||noncoding_distintron;lncRNA|LINC00242||distintron;ENSG00000112685.9||noncoding_distintron;lncRNA|LINC00533	ENSG00000112685.9	EXOC2
chr6	528965	529005	7.3944	5.44431	-	noncoding_distintron;lncRNA|LINC00242||noncoding_distintron;lncRNA|LINC01623||distintron;ENSG00000112685.9||noncoding_distintron;lncRNA|LINC00533	ENSG00000112685.9	EXOC2
chr9	112705463	112705570	7.24201	4.46418	+	distintron;ENSG00000241978.5||CDS;ENSG00000243444.3||CDS;ENSG00000157654.13	ENSG00000243444.3||ENSG00000157654.13	PALM2-AKAP2|PALM2
chr2	179595297	179595358	59.8924	6.06161	-	CDS;ENSG00000155657.19	ENSG00000155657.19	TTN
chr11	65273452	65273492	400	7.00881	+	noncoding_exon;lncRNA|MALAT1||noncoding_exon;ENSG00000251562.3	lncRNA|MALAT1||ENSG00000251562.3	MALAT1
chr3	46852903	46853000	5.84459	4.82427	-	noncoding_distintron;lncRNA|AADACL2-AS1||noncoding_distintron;lncRNA|lnc-ALG1L-2||distintron;ENSG00000206549.8||noncoding_distintron;lncRNA|lnc-RYBP-11||noncoding_exon;lncRNA|lnc-PRSS50-1||noncoding_exon;ENSG00000188086.8||noncoding_3ss;ENSG00000226074.4	ENSG00000188086.8||lncRNA|lnc-PRSS50-1	PRSS45|lnc-PRSS50-1
chr3	46852831	46852903	6.60579	4.02877	-	noncoding_distintron;lncRNA|lnc-ALG1L-2||noncoding_distintron;lncRNA|AADACL2-AS1||distintron;ENSG00000206549.8||noncoding_distintron;lncRNA|lnc-RYBP-11||noncoding_exon;ENSG00000188086.8||noncoding_exon;ENSG00000226074.4||noncoding_exon;lncRNA|lnc-PRSS50-1	lncRNA|lnc-PRSS50-1||ENSG00000188086.8||ENSG00000226074.4	PRSS45|lnc-PRSS50-1|PRSS44
chr5	96369320	96369392	3.38464	3.79066	+	3utr;ENSG00000113441.11||noncoding_distintron;lncRNA|lnc-PLEKHG4B-3	ENSG00000113441.11	LNPEP
chr2	40537257	40537409	8.04447	4.25994	-	distintron;ENSG00000183023.14	ENSG00000183023.14	SLC8A1
chr10	426224	426356	13.0152	6.07251	-	noncoding_distintron;lncRNA|lnc-OR13A1-1||distintron;ENSG00000151240.11	ENSG00000151240.11	DIP2C
chr17	15415609	15415669	3.5652	4.21775	-	noncoding_distintron;lncRNA|LHX1-DT||noncoding_distintron;lncRNA|MAPT-AS1||distintron;ENSG00000175106.12||distintron;ENSG00000259024.2	ENSG00000175106.12||ENSG00000259024.2	TVP23C|TVP23C-CDRT4
chr17	15415669	15415744	4.41642	4.03243	-	distintron;ENSG00000175106.12||distintron;ENSG00000259024.2||noncoding_distintron;lncRNA|MAPT-AS1||noncoding_distintron;lncRNA|LHX1-DT	ENSG00000259024.2||ENSG00000175106.12	TVP23C|TVP23C-CDRT4
chr11	65190871	65190924	17.879	3.7533	+	noncoding_exon;ENSG00000245532.4||noncoding_exon;lncRNA|NEAT1	ENSG00000245532.4||lncRNA|NEAT1	NEAT1
chr11	65190862	65190871	11.8096	3.34787	+	noncoding_exon;lncRNA|NEAT1||noncoding_exon;ENSG00000245532.4	ENSG00000245532.4||lncRNA|NEAT1	NEAT1
chr1	228481841	228481937	6.32475	5.3283	+	CDS;ENSG00000154358.15	ENSG00000154358.15	OBSCN
chr11	65201535	65201601	27.3242	5.05076	+	noncoding_exon;ENSG00000245532.4||noncoding_exon;lncRNA|NEAT1	ENSG00000245532.4||lncRNA|NEAT1	NEAT1
chr2	179540754	179540848	111.969	8.84388	-	3ss;ENSG00000155657.19	ENSG00000155657.19	TTN
chr2	179540724	179540754	103.139	7.24234	-	3ss;ENSG00000155657.19	ENSG00000155657.19	TTN
chr2	179540595	179540642	39.0713	5.48205	-	5ss;ENSG00000155657.19	ENSG00000155657.19	TTN
chr2	179540673	179540704	87.3548	5.30583	-	CDS;ENSG00000155657.19	ENSG00000155657.19	TTN
chr2	179540665	179540673	68.5553	5.25822	-	CDS;ENSG00000155657.19	ENSG00000155657.19	TTN
chr1	228479138	228479247	7.82123	5.81568	+	proxintron;ENSG00000154358.15	ENSG00000154358.15	OBSCN
chr1	144892105	144892211	6.74707	4.66921	-	noncoding_distintron;lncRNA|lnc-OR4F29-8||noncoding_distintron;lncRNA|SERTAD4-AS1||3utr;ENSG00000178104.15	ENSG00000178104.15	PDE4DIP
chr1	237342760	237342779	21.2568	6.96431	+	distintron;ENSG00000198626.11	ENSG00000198626.11	RYR2
chr1	237342779	237342811	20.2039	6.83122	+	distintron;ENSG00000198626.11	ENSG00000198626.11	RYR2
chr1	237342723	237342760	17.0092	6.25046	+	distintron;ENSG00000198626.11	ENSG00000198626.11	RYR2
chr19	58438280	58438359	4.61681	4.51198	-	CDS;ENSG00000196724.8	ENSG00000196724.8	ZNF418
chr1	237342510	237342594	19.3335	6.66114	+	distintron;ENSG00000198626.11	ENSG00000198626.11	RYR2
chr14	23853419	23853494	6.54419	5.24685	-	proxintron;ENSG00000197616.7	ENSG00000197616.7	MYH6
chr9	114304404	114304488	5.22154	4.29885	+	CDS;ENSG00000173258.8	ENSG00000173258.8	ZNF483
chr6	17432735	17432813	3.56068	4.7523	+	noncoding_distintron;lncRNA|HCG26||noncoding_distintron;lncRNA|HCP5||noncoding_distintron;lncRNA|HLA-DQB1-AS1||noncoding_distintron;lncRNA|lnc-DUSP22-1||noncoding_distintron;lncRNA|HCG23||noncoding_distintron;lncRNA|lnc-RING1-8||noncoding_distintron;lncRNA|HCG9||noncoding_distintron;lncRNA|lnc-PSMB9-6||noncoding_distintron;lncRNA|MDC1-AS1||noncoding_distintron;lncRNA|HCG14||noncoding_distintron;l…	ENSG00000112186.7	CAP2
chr2	179487777	179487829	16.6768	6.34556	-	proxintron;ENSG00000155657.19	ENSG00000155657.19	TTN
chrX	107683433	107683489	4.16413	3.78494	+	CDS;ENSG00000188153.8	ENSG00000188153.8	COL4A5
chrX	107683397	107683433	3.98967	3.12024	+	CDS;ENSG00000188153.8	ENSG00000188153.8	COL4A5
chr4	186520537	186520597	3.99132	4.77853	-	distintron;ENSG00000154556.13	ENSG00000154556.13	SORBS2
chr2	179527092	179527155	22.2705	4.98568	-	CDS;ENSG00000155657.19	ENSG00000155657.19	TTN
chr12	2393540	2393580	5.80965	4.26962	+	noncoding_distintron;ENSG00000256721.1||noncoding_distintron;lncRNA|lnc-CCDC77-6||noncoding_distintron;lncRNA|CACNA1C-IT3||distintron;ENSG00000151067.16	ENSG00000151067.16	CACNA1C
chr12	2393491	2393540	5.67575	4.19591	+	noncoding_distintron;lncRNA|lnc-CCDC77-6||noncoding_distintron;lncRNA|CACNA1C-IT3||distintron;ENSG00000151067.16||noncoding_distintron;ENSG00000256721.1	ENSG00000151067.16	CACNA1C
chr12	2393580	2393668	8.84274	4.08244	+	distintron;ENSG00000151067.16||noncoding_distintron;lncRNA|CACNA1C-IT3||noncoding_distintron;lncRNA|lnc-CCDC77-6||noncoding_distintron;ENSG00000256721.1	ENSG00000151067.16	CACNA1C
chr11	65196959	65197009	19.4076	4.76455	+	noncoding_exon;ENSG00000245532.4||noncoding_exon;lncRNA|NEAT1	ENSG00000245532.4||lncRNA|NEAT1	NEAT1
chr1	237341598	237341641	4.83947	5.31495	+	distintron;ENSG00000198626.11	ENSG00000198626.11	RYR2
chr4	79103018	79103062	4.61453	5.38326	+	noncoding_distintron;lncRNA|LINC01060||noncoding_distintron;lncRNA|LINC01262||distintron;ENSG00000138759.13	ENSG00000138759.13	FRAS1
chr19	21366292	21366387	11.6961	4.85485	+	CDS;ENSG00000196705.4||noncoding_distintron;lncRNA|LINC01480	ENSG00000196705.4	ZNF431
chr20	45841098	45841215	3.96853	4.52101	-	5ss;ENSG00000101040.15	ENSG00000101040.15	ZMYND8
chr5	15647891	15647939	7.61635	4.57101	+	noncoding_distintron;lncRNA|lnc-PLEKHG4B-3||distintron;ENSG00000183580.8	ENSG00000183580.8	FBXL7
chr2	40598858	40598943	5.025	4.57529	-	distintron;ENSG00000183023.14	ENSG00000183023.14	SLC8A1
chr2	179590219	179590281	14.744	3.39413	-	CDS;ENSG00000155657.19	ENSG00000155657.19	TTN
chr17	20153354	20153469	3.38464	3.22692	+	noncoding_distintron;ENSG00000263494.1||distintron;ENSG00000128487.12||noncoding_distintron;lncRNA|MAPT-IT1||noncoding_distintron;lncRNA|KANSL1-AS1	ENSG00000128487.12	SPECC1
chr2	179592107	179592133	38.2494	6.4248	-	3ss;ENSG00000155657.19	ENSG00000155657.19	TTN
chr2	179592071	179592107	53.5772	5.19284	-	CDS;ENSG00000155657.19	ENSG00000155657.19	TTN
chr2	179592059	179592071	39.7325	4.67937	-	CDS;ENSG00000155657.19	ENSG00000155657.19	TTN
chr2	179591991	179592059	42.2674	3.99335	-	CDS;ENSG00000155657.19	ENSG00000155657.19	TTN
chr2	179587217	179587331	42.7721	4.82009	-	CDS;ENSG00000155657.19	ENSG00000155657.19	TTN
chr2	179553065	179553090	24.3487	7.3824	-	proxintron;ENSG00000155657.19	ENSG00000155657.19	TTN
chr2	179553090	179553110	13.6708	6.88539	-	proxintron;ENSG00000155657.19	ENSG00000155657.19	TTN
chr2	179553029	179553065	21.5245	6.60043	-	3ss;ENSG00000155657.19	ENSG00000155657.19	TTN
chr10	88449417	88449450	5.20299	4.66536	+	distintron;ENSG00000122367.15	ENSG00000122367.15	LDB3
chr2	40591828	40591927	3.98967	4.26684	-	distintron;ENSG00000183023.14	ENSG00000183023.14	SLC8A1
chr2	170701828	170701936	16.2632	5.15978	+	distintron;ENSG00000144357.12||noncoding_distintron;lncRNA|lnc-ACP1-2||noncoding_distintron;lncRNA|lnc-EEF1B2-13	ENSG00000144357.12	UBR3
chr2	179488638	179488688	24.3468	6.99541	-	distintron;ENSG00000155657.19	ENSG00000155657.19	TTN
chr2	179488602	179488638	22.5948	6.47591	-	distintron;ENSG00000155657.19	ENSG00000155657.19	TTN
chr20	51663807	51663997	5.67575	4.4207	+	distintron;ENSG00000182463.11||noncoding_distintron;lncRNA|lnc-PFDN4-3	ENSG00000182463.11	TSHZ2
chr1	237781816	237781893	3.56971	3.26225	+	distintron;ENSG00000198626.11	ENSG00000198626.11	RYR2
chr2	179537211	179537222	64.0992	8.29043	-	3ss;ENSG00000155657.19	ENSG00000155657.19	TTN
chr2	179537111	179537130	20.8438	6.45581	-	5ss;ENSG00000155657.19	ENSG00000155657.19	TTN
chr2	179537159	179537211	48.2369	4.85276	-	CDS;ENSG00000155657.19	ENSG00000155657.19	TTN
chr2	179537150	179537159	26.1172	4.79121	-	CDS;ENSG00000155657.19	ENSG00000155657.19	TTN
chr2	179537130	179537150	22.6762	4.16783	-	CDS;ENSG00000155657.19	ENSG00000155657.19	TTN
chr2	179517211	179517275	23.9309	3.57474	-	CDS;ENSG00000155657.19	ENSG00000155657.19	TTN
chr1	228481266	228481320	3.56068	4.65597	+	CDS;ENSG00000154358.15	ENSG00000154358.15	OBSCN
chr20	33647517	33647656	4.61681	3.90358	-	distintron;ENSG00000100991.7	ENSG00000100991.7	TRPC4AP
chr4	185309954	185310040	3.99132	4.69678	-	CDS;ENSG00000168310.6	ENSG00000168310.6	IRF2
chr2	179523551	179523575	7.61635	4.76763	-	3ss;ENSG00000155657.19	ENSG00000155657.19	TTN
chr2	179510769	179510817	45.1542	6.00957	-	3ss;ENSG00000155657.19	ENSG00000155657.19	TTN
chr2	179510733	179510769	58.1972	5.45256	-	CDS;ENSG00000155657.19	ENSG00000155657.19	TTN
chr2	179510705	179510733	27.0303	4.48784	-	CDS;ENSG00000155657.19	ENSG00000155657.19	TTN
chr2	179604604	179604615	4.87463	3.33428	-	CDS;ENSG00000155657.19	ENSG00000155657.19	TTN
chr10	112500912	112501002	3.96853	5.40154	+	distintron;ENSG00000203867.7	ENSG00000203867.7	RBM20
chr4	186527026	186527202	4.61681	4.66054	-	distintron;ENSG00000154556.13	ENSG00000154556.13	SORBS2
chr2	179536799	179536822	69.9694	5.88032	-	CDS;ENSG00000155657.19	ENSG00000155657.19	TTN
chr1	228480123	228480260	19.9912	6.91326	+	CDS;ENSG00000154358.15	ENSG00000154358.15	OBSCN
chr15	25241249	25241299	3.56068	3.97469	+	noncoding_distintron;ENSG00000214265.7||noncoding_distintron;ENSG00000224078.8||noncoding_exon;lncRNA|lnc-SNRPN-1||noncoding_distintron;lncRNA|lnc-SNRPN-8	lncRNA|lnc-SNRPN-1	lnc-SNRPN-1
chr2	179488741	179488782	23.2599	6.16394	-	proxintron;ENSG00000155657.19	ENSG00000155657.19	TTN
chr13	114124838	114124960	18.4258	6.34984	-	distintron;ENSG00000150401.10	ENSG00000150401.10	DCUN1D2
chr1	237206282	237206301	3.96853	3.82438	+	proxintron;ENSG00000198626.11	ENSG00000198626.11	RYR2
chr1	237206204	237206282	8.23026	3.68802	+	proxintron;ENSG00000198626.11	ENSG00000198626.11	RYR2
chr15	25239275	25239340	5.25952	3.81541	+	noncoding_distintron;ENSG00000224078.8||noncoding_distintron;ENSG00000214265.7||noncoding_proxintron;lncRNA|lnc-SNRPN-1||noncoding_distintron;lncRNA|lnc-SNRPN-8	lncRNA|lnc-SNRPN-1	lnc-SNRPN-1
chr2	179599201	179599229	24.7767	5.29932	-	CDS;ENSG00000155657.19	ENSG00000155657.19	TTN
chr9	21333003	21333083	3.15055	3.65597	-	noncoding_distintron;lncRNA|lnc-KLHL9-1||CDS;ENSG00000198642.5||noncoding_distintron;lncRNA|MAMDC2-AS1	ENSG00000198642.5	KLHL9
chr1	228486648	228486680	3.5652	4.46481	+	proxintron;ENSG00000154358.15	ENSG00000154358.15	OBSCN
chr10	425935	426043	9.12017	5.51338	-	distintron;ENSG00000151240.11||noncoding_distintron;lncRNA|lnc-OR13A1-1	ENSG00000151240.11	DIP2C
chr10	425879	425935	5.04798	5.08219	-	noncoding_distintron;lncRNA|lnc-OR13A1-1||distintron;ENSG00000151240.11	ENSG00000151240.11	DIP2C
chr2	179534404	179534411	69.9399	6.96144	-	3ss;ENSG00000155657.19	ENSG00000155657.19	TTN
chr2	179534382	179534404	80.9595	5.91468	-	CDS;ENSG00000155657.19	ENSG00000155657.19	TTN
chr10	70481120	70481208	4.61453	4.84626	+	5utr;ENSG00000060339.9||noncoding_distintron;lncRNA|lnc-SAMD8-1||noncoding_distintron;lncRNA|DLG5-AS1	ENSG00000060339.9	CCAR1
chr11	65200307	65200326	17.4456	5.75329	+	noncoding_exon;lncRNA|NEAT1||noncoding_exon;ENSG00000245532.4	ENSG00000245532.4||lncRNA|NEAT1	NEAT1
chr11	65200300	65200307	11.0295	5.42561	+	noncoding_exon;lncRNA|NEAT1||noncoding_exon;ENSG00000245532.4	lncRNA|NEAT1||ENSG00000245532.4	NEAT1
chr5	15648047	15648082	11.2771	5.89431	+	distintron;ENSG00000183580.8||noncoding_distintron;lncRNA|lnc-PLEKHG4B-3	ENSG00000183580.8	FBXL7
chr5	15648014	15648047	13.2366	5.59487	+	distintron;ENSG00000183580.8||noncoding_distintron;lncRNA|lnc-PLEKHG4B-3	ENSG00000183580.8	FBXL7
chr2	179582392	179582452	12.1079	5.57126	-	CDS;ENSG00000155657.19	ENSG00000155657.19	TTN
chr1	237205891	237206028	4.26671	3.35156	+	5ss;ENSG00000198626.11	ENSG00000198626.11	RYR2
chr2	179589100	179589110	8.60368	3.37474	-	CDS;ENSG00000155657.19	ENSG00000155657.19	TTN
chr4	114424283	114424366	3.15055	4.6508	-	proxintron;ENSG00000145349.12	ENSG00000145349.12	CAMK2D
chr5	43582227	43582335	6.32475	5.2913	-	noncoding_distintron;lncRNA|LINC02197||noncoding_distintron;lncRNA|lnc-TAF9-1||noncoding_distintron;ENSG00000248092.3||noncoding_distintron;lncRNA|NNT-AS1	lncRNA|NNT-AS1||ENSG00000248092.3||lncRNA|lnc-TAF9-1||lncRNA|LINC02197	lnc-TAF9-1|LINC02197|NNT-AS1
chr9	140535464	140535544	3.15055	4.24322	+	distintron;ENSG00000181090.13	ENSG00000181090.13	EHMT1
chr15	25276028	25276097	5.04798	3.63898	+	noncoding_distintron;ENSG00000272846.1||noncoding_exon;lncRNA|lnc-SNRPN-8	lncRNA|lnc-SNRPN-8	lnc-SNRPN-8
chr10	88446768	88446873	14.103	4.33122	+	CDS;ENSG00000122367.15	ENSG00000122367.15	LDB3
chr2	40599355	40599401	15.6234	5.71489	-	distintron;ENSG00000183023.14	ENSG00000183023.14	SLC8A1
chr2	40599401	40599421	9.5633	5.61322	-	distintron;ENSG00000183023.14	ENSG00000183023.14	SLC8A1
