# Supplementary material for: Gain-of-function cardiomyopathic mutations in RBM20 rewire splicing regulation and re-distribute ribonucleoprotein granules within processing bodies
Source: Nat Commun. 2021 Nov 3;12:6324. doi: 10.1038/s41467-021-26623-y (PMC8566601; doi:10.1038/s41467-021-26623-y)
Supplement: Supplementary file 9 — Supplementary Data 3 [file 41467_2021_26623_MOESM9_ESM.xlsx]

## Sheet: Supp.Data.2
# RBM20 R636S-HMZ iPSC-CM eCLIP IDR peaks (produced from the standard ENCODE pipeline)
Chromosome	Start Position	End Position	Geomean of the log2 fold changes	Minimum of the -log10 p-value between two replicates	Strand	Peak Location	Gene ID(s)	Gene Symbol(s)
chr12	22843171	22843194	36.8722	7.1882	+	noncoding_distintron;lncRNA|lnc-CCDC77-6||noncoding_exon;lncRNA|lnc-CMAS-6||3utr;ENSG00000139163.11	ENSG00000139163.11	ETNK1
chr12	22843138	22843171	40.7686	6.64158	+	noncoding_exon;lncRNA|lnc-CMAS-6||3utr;ENSG00000139163.11||noncoding_distintron;lncRNA|lnc-CCDC77-6	ENSG00000139163.11	ETNK1
chr12	22843122	22843138	32.9803	6.26175	+	noncoding_distintron;lncRNA|lnc-CCDC77-6||3utr;ENSG00000139163.11||noncoding_exon;lncRNA|lnc-CMAS-6	ENSG00000139163.11	ETNK1
chr12	22843097	22843122	24.9157	5.62381	+	noncoding_distintron;lncRNA|lnc-CCDC77-6||3utr;ENSG00000139163.11||noncoding_exon;lncRNA|lnc-CMAS-6	ENSG00000139163.11	ETNK1
chr1	90494010	90494076	6.92542	3.36295	+	noncoding_distintron;lncRNA|lnc-ZNF326-1||noncoding_distintron;lncRNA|SLC16A1-AS1||3utr;ENSG00000162664.12	ENSG00000162664.12	ZNF326
chr10	72186525	72186546	11.8235	5.15916	+	noncoding_distintron;lncRNA|lnc-SAMD8-1||noncoding_distintron;lncRNA|DLG5-AS1||3utr;ENSG00000148730.6	ENSG00000148730.6	EIF4EBP2
chr10	72186546	72186578	15.6574	4.90028	+	noncoding_distintron;lncRNA|lnc-SAMD8-1||noncoding_distintron;lncRNA|DLG5-AS1||3utr;ENSG00000148730.6	ENSG00000148730.6	EIF4EBP2
chr11	9195700	9195759	17.3099	4.34545	-	distintron;ENSG00000184014.3	ENSG00000184014.3	DENND5A
chr12	54627219	54627279	5.52213	3.23307	-	noncoding_distintron;lncRNA|lnc-SLC6A12-2||3utr;ENSG00000094916.9	ENSG00000094916.9	CBX5
chr16	46832558	46832582	25.5664	6.96862	-	3utr;ENSG00000155330.5	ENSG00000155330.5	C16orf87
chr17	48940679	48940739	6.39632	3.15862	-	CDS;ENSG00000141232.4	ENSG00000141232.4	TOB1
chr11	119226370	119226456	4.94093	3.33353	-	3utr;ENSG00000036672.11	ENSG00000036672.11	USP2
chr5	34955327	34955409	5.64838	4.2955	+	3utr;ENSG00000168724.10||noncoding_distintron;lncRNA|lnc-PLEKHG4B-3	ENSG00000168724.10	DNAJC21
chr1	227846736	227846811	5.3981	4.80241	+	3utr;ENSG00000181450.13	ENSG00000181450.13	ZNF678
chr15	44820836	44820856	15.3876	5.63761	+	3utr;ENSG00000137770.9	ENSG00000137770.9	CTDSPL2
chr2	114717833	114717869	5.78828	3.98428	+	noncoding_distintron;lncRNA|lnc-EEF1B2-13||noncoding_distintron;lncRNA|lnc-ACP1-2||3utr;ENSG00000115091.7	ENSG00000115091.7	ACTR3
chr1	205686675	205686724	40.652	5.98072	-	noncoding_distintron;lncRNA|lnc-OR4F29-8||noncoding_distintron;lncRNA|SERTAD4-AS1||3utr;ENSG00000069275.12	ENSG00000069275.12	NUCKS1
chr1	90061793	90061951	18.6284	5.74833	+	noncoding_distintron;lncRNA|SLC16A1-AS1||3utr;ENSG00000197147.8	ENSG00000197147.8	LRRC8B
chr10	76924444	76924499	10.5234	4.86173	+	CDS;ENSG00000156671.8||noncoding_distintron;lncRNA|DLG5-AS1||noncoding_distintron;lncRNA|lnc-SAMD8-1	ENSG00000156671.8	SAMD8
chr11	125535368	125535506	29.0905	5.3866	+	distintron;ENSG00000149554.8	ENSG00000149554.8	CHEK1
chr3	48015226	48015323	7.76301	3.92924	-	noncoding_distintron;lncRNA|lnc-RYBP-11||noncoding_distintron;lncRNA|AADACL2-AS1||3utr;ENSG00000047849.17||noncoding_distintron;lncRNA|lnc-ALG1L-2	ENSG00000047849.17	MAP4
chr7	94185015	94185122	6.69871	3.59785	+	CDS;ENSG00000127995.12	ENSG00000127995.12	CASD1
chr8	18385214	18385253	27.6821	6.88932	-	3utr;ENSG00000156011.12	ENSG00000156011.12	PSD3
chr1	68169092	68169134	12.7208	3.94841	-	noncoding_distintron;lncRNA|SERTAD4-AS1||noncoding_distintron;lncRNA|lnc-OR4F29-8||3utr;ENSG00000172380.5	ENSG00000172380.5	GNG12
chr2	212240705	212240794	52.9539	7.75914	-	3utr;ENSG00000178568.9	ENSG00000178568.9	ERBB4
chr7	66421672	66421747	26.136	3.40042	+	noncoding_distintron;lncRNA|lnc-UPK3B-5||3utr;ENSG00000106609.12	ENSG00000106609.12	TMEM248
chr9	134135550	134135558	6.55395	4.49838	-	3utr;ENSG00000126882.8	ENSG00000126882.8	FAM78A
chr9	134135532	134135550	6.55395	4.47952	-	3utr;ENSG00000126882.8	ENSG00000126882.8	FAM78A
chr9	134135558	134135587	13.4761	4.30271	-	3utr;ENSG00000126882.8	ENSG00000126882.8	FAM78A
chr9	134135587	134135647	12.6492	3.90139	-	3utr;ENSG00000126882.8	ENSG00000126882.8	FAM78A
chr1	205719109	205719158	14.0427	3.01854	-	noncoding_distintron;lncRNA|lnc-OR4F29-8||noncoding_distintron;lncRNA|SERTAD4-AS1||5utr;ENSG00000069275.12	ENSG00000069275.12	NUCKS1
chr2	122523262	122523346	4.96094	3.33908	+	3utr;ENSG00000211460.7||noncoding_distintron;lncRNA|lnc-ACP1-2||noncoding_distintron;lncRNA|lnc-EEF1B2-13	ENSG00000211460.7	TSN
chr15	44874159	44874248	4.53438	3.48333	-	distintron;ENSG00000104133.10	ENSG00000104133.10	SPG11
chr20	25427517	25427587	21.8562	5.83596	+	3utr;ENSG00000101003.8	ENSG00000101003.8	GINS1
chr6	32153334	32153422	9.13032	4.03141	-	noncoding_exon;lncRNA|lnc-PBX2-1||noncoding_distintron;lncRNA|LINC00242||noncoding_exon;ENSG00000273333.1||3utr;ENSG00000204304.7	ENSG00000204304.7	PBX2
chr1	207220577	207220647	10.1879	4.28931	-	3utr;ENSG00000180667.6||noncoding_distintron;lncRNA|SERTAD4-AS1||noncoding_distintron;lncRNA|lnc-OR4F29-8	ENSG00000180667.6	YOD1
chr12	88443064	88443151	19.6724	6.1521	+	3utr;ENSG00000133641.13	ENSG00000133641.13	C12orf29
chr1	222766246	222766339	6.41072	5.05648	+	noncoding_exon;ENSG00000225265.1||noncoding_exon;lncRNA|TAF1A-AS1	ENSG00000225265.1||lncRNA|TAF1A-AS1	RP11-378J18.3|TAF1A-AS1
chr1	220755447	220755516	7.7556	4.96016	+	distintron;ENSG00000116141.11	ENSG00000116141.11	MARK1
chr12	79983354	79983420	3.47251	3.264	-	3utr;ENSG00000177425.6	ENSG00000177425.6	PAWR
chr3	172116821	172116837	25.3993	5.99087	+	noncoding_distintron;lncRNA|lnc-CHL1-7||3utr;ENSG00000075420.8	ENSG00000075420.8	FNDC3B
chr3	172116769	172116821	26.0584	5.50092	+	noncoding_distintron;lncRNA|lnc-CHL1-7||3utr;ENSG00000075420.8	ENSG00000075420.8	FNDC3B
chr3	172116837	172116873	25.7827	5.42319	+	noncoding_distintron;lncRNA|lnc-CHL1-7||3utr;ENSG00000075420.8	ENSG00000075420.8	FNDC3B
chr3	172116750	172116769	9.7684	4.79994	+	noncoding_distintron;lncRNA|lnc-CHL1-7||3utr;ENSG00000075420.8	ENSG00000075420.8	FNDC3B
chr4	105392537	105392563	32.9803	6.08927	-	noncoding_exon;lncRNA|lnc-TACR3-2||3utr;ENSG00000168772.9	ENSG00000168772.9	CXXC4
chr4	105392563	105392607	30.4856	5.796	-	3utr;ENSG00000168772.9||noncoding_exon;lncRNA|lnc-TACR3-2	ENSG00000168772.9	CXXC4
chr4	105392517	105392529	19.2371	5.73874	-	3utr;ENSG00000168772.9||noncoding_exon;lncRNA|lnc-TACR3-2	ENSG00000168772.9	CXXC4
chr4	371259	371365	13.2004	4.77677	+	noncoding_distintron;lncRNA|LINC01262||distintron;ENSG00000131127.9||noncoding_distintron;lncRNA|lnc-ZNF718-3||noncoding_distintron;lncRNA|LINC01060	ENSG00000131127.9	ZNF141
chr4	371365	371435	3.23623	3.03321	+	noncoding_distintron;lncRNA|LINC01262||distintron;ENSG00000131127.9||noncoding_distintron;lncRNA|LINC01060||noncoding_distintron;lncRNA|lnc-ZNF718-3	ENSG00000131127.9	ZNF141
chr1	57176194	57176265	25.7047	4.76835	+	3utr;ENSG00000162409.6||noncoding_distintron;lncRNA|SLC16A1-AS1	ENSG00000162409.6	PRKAA2
chr5	36098754	36098864	6.55395	4.39873	-	3utr;ENSG00000164187.6||noncoding_distintron;lncRNA|lnc-TAF9-1||noncoding_distintron;lncRNA|LINC02197||noncoding_exon;lncRNA|lnc-UGT3A2-3	ENSG00000164187.6	LMBRD2
chr11	125535616	125535708	18.4331	6.04634	+	distintron;ENSG00000149554.8	ENSG00000149554.8	CHEK1
chrX	133560769	133560860	20.0711	5.10491	+	3utr;ENSG00000156531.12	ENSG00000156531.12	PHF6
chr17	65074222	65074277	7.09571	4.38864	-	3utr;ENSG00000198265.7	ENSG00000198265.7	HELZ
chr15	25238311	25238321	400	6.93497	+	noncoding_distintron;ENSG00000224078.8||noncoding_distintron;lncRNA|lnc-SNRPN-8||noncoding_distintron;ENSG00000214265.7||noncoding_exon;lncRNA|lnc-SNRPN-1	lncRNA|lnc-SNRPN-1	lnc-SNRPN-1
chr15	25238331	25238385	400	6.85373	+	noncoding_exon;lncRNA|lnc-SNRPN-1||noncoding_distintron;ENSG00000214265.7||noncoding_distintron;lncRNA|lnc-SNRPN-8||noncoding_distintron;ENSG00000224078.8	lncRNA|lnc-SNRPN-1	lnc-SNRPN-1
chr15	25238385	25238408	400	6.83765	+	noncoding_distintron;ENSG00000224078.8||noncoding_distintron;ENSG00000214265.7||noncoding_distintron;lncRNA|lnc-SNRPN-8||noncoding_exon;lncRNA|lnc-SNRPN-1	lncRNA|lnc-SNRPN-1	lnc-SNRPN-1
chr15	25238321	25238329	400	6.82172	+	noncoding_exon;lncRNA|lnc-SNRPN-1||noncoding_distintron;ENSG00000224078.8||noncoding_distintron;ENSG00000214265.7||noncoding_distintron;lncRNA|lnc-SNRPN-8	lncRNA|lnc-SNRPN-1	lnc-SNRPN-1
chr15	25238281	25238311	400	6.76557	+	noncoding_exon;lncRNA|lnc-SNRPN-1||noncoding_distintron;ENSG00000224078.8||noncoding_distintron;lncRNA|lnc-SNRPN-8||noncoding_distintron;ENSG00000214265.7	lncRNA|lnc-SNRPN-1	lnc-SNRPN-1
chr15	25238410	25238432	400	6.56285	+	noncoding_exon;lncRNA|lnc-SNRPN-1||noncoding_distintron;ENSG00000224078.8||noncoding_distintron;ENSG00000214265.7||noncoding_distintron;lncRNA|lnc-SNRPN-8	lncRNA|lnc-SNRPN-1	lnc-SNRPN-1
chr15	25238432	25238446	400	6.47841	+	noncoding_distintron;ENSG00000214265.7||noncoding_distintron;lncRNA|lnc-SNRPN-8||noncoding_distintron;ENSG00000224078.8||noncoding_exon;lncRNA|lnc-SNRPN-1	lncRNA|lnc-SNRPN-1	lnc-SNRPN-1
chr15	25238446	25238455	400	6.20577	+	noncoding_distintron;ENSG00000214265.7||noncoding_distintron;lncRNA|lnc-SNRPN-8||noncoding_distintron;ENSG00000224078.8||noncoding_exon;lncRNA|lnc-SNRPN-1	lncRNA|lnc-SNRPN-1	lnc-SNRPN-1
chr1	78481962	78482095	10.1528	3.49324	+	noncoding_distintron;ENSG00000137960.5||noncoding_distintron;lncRNA|SLC16A1-AS1||noncoding_distintron;lncRNA|lnc-DNAJB4-2||3utr;ENSG00000162616.8	ENSG00000162616.8	DNAJB4
chr22	36135350	36135394	17.6496	4.7264	-	3utr;ENSG00000100320.18	ENSG00000100320.18	RBFOX2
chr22	36135286	36135350	30.0866	4.67282	-	3utr;ENSG00000100320.18	ENSG00000100320.18	RBFOX2
chr5	36873650	36873735	13.2208	3.49967	-	noncoding_distintron;lncRNA|lnc-TAF9-1||noncoding_exon;lncRNA|NIPBL-AS1||noncoding_distintron;lncRNA|LINC02197	lncRNA|NIPBL-AS1	NIPBL-AS1
chr6	144151573	144151693	9.20148	5.21141	+	3utr;ENSG00000112419.10||noncoding_distintron;ENSG00000257065.1||noncoding_distintron;lncRNA|LINC00574	ENSG00000112419.10	PHACTR2
chr12	65089017	65089074	3.96098	3.53658	+	3utr;ENSG00000153179.7	ENSG00000153179.7	RASSF3
chr16	66651024	66651095	6.64651	4.01403	-	3utr;ENSG00000183723.8	ENSG00000183723.8	CMTM4
chr6	125412246	125412332	14.276	4.3715	+	noncoding_distintron;lncRNA|lnc-IRF4-1||3utr;ENSG00000146373.12||noncoding_distintron;lncRNA|LINC00574	ENSG00000146373.12	RNF217
chrX	47790866	47791023	4.18372	4.04675	+	distintron;ENSG00000197779.9	ENSG00000197779.9	ZNF81
chr1	211747585	211747620	6.39632	3.59683	-	3utr;ENSG00000170385.9||noncoding_distintron;lncRNA|lnc-OR4F29-8	ENSG00000170385.9	SLC30A1
chr17	55760012	55760014	18.9332	4.68127	+	3utr;ENSG00000153944.6	ENSG00000153944.6	MSI2
chr17	55760068	55760079	65.375	4.61965	+	3utr;ENSG00000153944.6	ENSG00000153944.6	MSI2
chr17	55760016	55760068	400	4.54741	+	3utr;ENSG00000153944.6	ENSG00000153944.6	MSI2
chr21	40669967	40670057	9.63002	3.72903	-	3utr;ENSG00000185658.9	ENSG00000185658.9	BRWD1
chr2	132483388	132483561	10.859	4.26748	+	distintron;ENSG00000197927.8||noncoding_distintron;lncRNA|lnc-ACP1-2||noncoding_distintron;lncRNA|lnc-EEF1B2-13	ENSG00000197927.8	C2orf27A
chr4	57801038	57801062	45.3414	6.35551	+	3utr;ENSG00000084093.11||noncoding_distintron;lncRNA|LINC01262||noncoding_distintron;lncRNA|LINC01060	ENSG00000084093.11	REST
chr4	57800981	57801038	400	5.89594	+	3utr;ENSG00000084093.11||noncoding_distintron;lncRNA|LINC01262||noncoding_distintron;lncRNA|LINC01060	ENSG00000084093.11	REST
chr4	57800933	57800981	58.6362	5.36292	+	noncoding_distintron;lncRNA|LINC01060||noncoding_distintron;lncRNA|LINC01262||3utr;ENSG00000084093.11	ENSG00000084093.11	REST
chr4	57800848	57800933	57.8623	4.87	+	noncoding_distintron;lncRNA|LINC01060||noncoding_distintron;lncRNA|LINC01262||3utr;ENSG00000084093.11	ENSG00000084093.11	REST
chr5	126853396	126853468	15.1844	3.99039	+	5utr;ENSG00000164244.16	ENSG00000164244.16	PRRC1
chr17	65073055	65073097	17.8352	6.46748	-	noncoding_exon;lncRNA|lnc-HELZ-4||3utr;ENSG00000198265.7	ENSG00000198265.7	HELZ
chr11	118394699	118394766	15.266	6.04675	+	3utr;ENSG00000118058.16	ENSG00000118058.16	KMT2A
chr6	90636704	90636784	11.2144	5.36014	-	3utr;ENSG00000112182.10||noncoding_distintron;lncRNA|LINC00242	ENSG00000112182.10	BACH2
chr5	111066310	111066366	400	6.48866	-	3utr;ENSG00000134986.9	ENSG00000134986.9	NREP
chr5	111066299	111066310	400	6.19743	-	3utr;ENSG00000134986.9	ENSG00000134986.9	NREP
chr7	34969472	34969528	18.6467	5.68247	-	noncoding_distintron;lncRNA|WEE2-AS1||3utr;ENSG00000173852.9	ENSG00000173852.9	DPY19L1
chr5	89812841	89812961	5.98426	3.33375	-	3utr;ENSG00000176018.8	ENSG00000176018.8	LYSMD3
chr15	40618620	40618666	5.98426	3.12434	+	noncoding_exon;ENSG00000259330.1||noncoding_exon;lncRNA|lnc-INAFM2-1	ENSG00000259330.1||lncRNA|lnc-INAFM2-1	lnc-INAFM2-1|LINC00984
chr5	178508107	178508198	5.07138	4.65468	+	3utr;ENSG00000177932.6	ENSG00000177932.6	ZNF354C
chr5	178508198	178508304	3.59104	3.92817	+	3utr;ENSG00000177932.6	ENSG00000177932.6	ZNF354C
chr2	164464512	164464573	7.62823	4.13761	-	3utr;ENSG00000182263.9	ENSG00000182263.9	FIGN
chr3	110609996	110610031	82.1912	4.24677	-	noncoding_distintron;lncRNA|AADACL2-AS1||noncoding_distintron;lncRNA|lnc-ALG1L-2||distintron;ENSG00000206532.2||noncoding_distintron;lncRNA|lnc-ZBED2-5	ENSG00000206532.2	RP11-553A10.1
chr3	110610053	110610112	67.7543	3.6205	-	distintron;ENSG00000206532.2||noncoding_distintron;lncRNA|lnc-ALG1L-2||noncoding_distintron;lncRNA|lnc-ZBED2-5||noncoding_distintron;lncRNA|AADACL2-AS1	ENSG00000206532.2	RP11-553A10.1
chr3	110610031	110610053	50.8068	3.53919	-	noncoding_distintron;lncRNA|AADACL2-AS1||noncoding_distintron;lncRNA|lnc-ZBED2-5||noncoding_distintron;lncRNA|lnc-ALG1L-2||distintron;ENSG00000206532.2	ENSG00000206532.2	RP11-553A10.1
chr3	110609914	110609996	72.2613	3.33769	-	noncoding_distintron;lncRNA|lnc-ZBED2-5||noncoding_distintron;lncRNA|lnc-ALG1L-2||distintron;ENSG00000206532.2||noncoding_distintron;lncRNA|AADACL2-AS1	ENSG00000206532.2	RP11-553A10.1
chr13	42860121	42860149	27.6971	6.08186	+	5utr;ENSG00000023516.7	ENSG00000023516.7	AKAP11
chr11	105969010	105969084	10.9993	5.14941	+	3utr;ENSG00000149313.6	ENSG00000149313.6	AASDHPPT
chr11	105968943	105969010	14.5949	4.94778	+	3utr;ENSG00000149313.6	ENSG00000149313.6	AASDHPPT
chr1	17733612	17733679	5.65708	4.13377	-	noncoding_distintron;lncRNA|SERTAD4-AS1||3utr;ENSG00000179051.9||noncoding_distintron;lncRNA|lnc-OR4F29-8||noncoding_distintron;lncRNA|LINC01355||noncoding_distintron;lncRNA|lnc-SCMH1-1	ENSG00000179051.9	RCC2
chr1	65697625	65697698	11.029	5.25661	+	noncoding_distintron;lncRNA|SLC16A1-AS1||3utr;ENSG00000162433.10||noncoding_exon;lncRNA|lnc-DNAJC6-2	ENSG00000162433.10	AK4
chr5	158630440	158630469	6.70938	3.78307	-	CDS;ENSG00000145860.7	ENSG00000145860.7	RNF145
chr5	158630469	158630519	5.64838	3.3715	-	CDS;ENSG00000145860.7	ENSG00000145860.7	RNF145
chr2	105965072	105965138	5.07138	4.53247	+	noncoding_distintron;lncRNA|lnc-EEF1B2-13||noncoding_distintron;lncRNA|lnc-ACP1-2||3utr;ENSG00000135974.5	ENSG00000135974.5	C2orf49
chr7	30124132	30124205	6.20407	3.87841	+	3utr;ENSG00000106086.14||noncoding_exon;lncRNA|lnc-MTURN-3||noncoding_distintron;lncRNA|lnc-UPK3B-5	ENSG00000106086.14	PLEKHA8
chr6	109687859	109687890	8.79388	3.50328	-	3utr;ENSG00000135535.10||noncoding_distintron;lncRNA|LINC00242	ENSG00000135535.10	CD164
chr10	18966447	18966512	55.625	5.78195	+	3utr;ENSG00000165997.4||noncoding_distintron;lncRNA|lnc-SAMD8-1||noncoding_distintron;lncRNA|LINC01515||noncoding_distintron;lncRNA|DLG5-AS1	ENSG00000165997.4	ARL5B
chr8	28426835	28426913	37.6651	5.5197	+	noncoding_distintron;lncRNA|lnc-FBXO25-1||noncoding_distintron;lncRNA|lnc-ZNF707-1||noncoding_distintron;lncRNA|LINC00588||noncoding_distintron;lncRNA|lnc-ZNF623-2||noncoding_distintron;lncRNA|lnc-ZNF596-7||3utr;ENSG00000104290.6	ENSG00000104290.6	FZD3
chr15	25279146	25279177	44.0394	4.4581	+	noncoding_exon;ENSG00000257151.1||noncoding_distintron;ENSG00000272846.1||noncoding_exon;lncRNA|lnc-SNRPN-8	ENSG00000257151.1||lncRNA|lnc-SNRPN-8	lnc-SNRPN-8|PWAR6
chr1	202551348	202551412	11.02	3.33967	+	3utr;ENSG00000077157.16	ENSG00000077157.16	PPP1R12B
chr1	160396156	160396284	33.2429	5.96611	+	3utr;ENSG00000162738.5	ENSG00000162738.5	VANGL2
chr18	29710272	29710339	10.3013	4.36617	+	3utr;ENSG00000134758.9	ENSG00000134758.9	RNF138
chr18	29710047	29710112	5.78828	4.34896	+	3utr;ENSG00000134758.9	ENSG00000134758.9	RNF138
chr18	29710112	29710190	8.34301	3.66601	+	3utr;ENSG00000134758.9	ENSG00000134758.9	RNF138
chr18	29710190	29710272	10.8099	3.34339	+	3utr;ENSG00000134758.9	ENSG00000134758.9	RNF138
chr3	107524830	107524911	8.81163	3.80712	+	3utr;ENSG00000114439.14||noncoding_distintron;lncRNA|lnc-CHL1-7	ENSG00000114439.14	BBX
chr3	107524706	107524816	8.79226	3.52128	+	noncoding_distintron;lncRNA|lnc-CHL1-7||3utr;ENSG00000114439.14	ENSG00000114439.14	BBX
chr2	20232451	20232497	9.74966	4.16744	-	3utr;ENSG00000068697.6	ENSG00000068697.6	LAPTM4A
chr10	11503417	11503523	6.01234	3.95647	-	3utr;ENSG00000148429.10||noncoding_distintron;lncRNA|lnc-OR13A1-1	ENSG00000148429.10	USP6NL
chr17	47373872	47373957	31.1714	6.48336	-	3utr;ENSG00000198740.4	ENSG00000198740.4	ZNF652
chr1	218617051	218617102	400	5.49458	+	3utr;ENSG00000092969.7||noncoding_exon;lncRNA|TGFB2-OT1	ENSG00000092969.7	TGFB2
chr1	218617102	218617178	400	5.08894	+	3utr;ENSG00000092969.7||noncoding_exon;lncRNA|TGFB2-OT1	ENSG00000092969.7	TGFB2
chr1	218617178	218617208	74.8888	4.97707	+	3utr;ENSG00000092969.7||noncoding_exon;lncRNA|TGFB2-OT1	ENSG00000092969.7	TGFB2
chr8	74705091	74705133	13.9283	4.39191	-	noncoding_distintron;ENSG00000258677.2||3utr;ENSG00000104343.15	ENSG00000104343.15	UBE2W
chr12	19672291	19672379	19.4457	4.83418	+	noncoding_distintron;lncRNA|lnc-AEBP2-1||noncoding_distintron;lncRNA|lnc-CCDC77-6||3utr;ENSG00000139154.10	ENSG00000139154.10	AEBP2
chr12	19672246	19672291	11.9757	4.57498	+	noncoding_distintron;lncRNA|lnc-AEBP2-1||noncoding_distintron;lncRNA|lnc-CCDC77-6||3utr;ENSG00000139154.10	ENSG00000139154.10	AEBP2
chr12	19672164	19672215	11.7138	4.28246	+	3utr;ENSG00000139154.10||noncoding_distintron;lncRNA|lnc-AEBP2-1||noncoding_distintron;lncRNA|lnc-CCDC77-6	ENSG00000139154.10	AEBP2
chr12	19672078	19672164	11.2739	4.23442	+	3utr;ENSG00000139154.10||noncoding_distintron;lncRNA|lnc-AEBP2-1||noncoding_distintron;lncRNA|lnc-CCDC77-6	ENSG00000139154.10	AEBP2
chr12	19672215	19672246	11.9064	4.05464	+	noncoding_distintron;lncRNA|lnc-AEBP2-1||noncoding_distintron;lncRNA|lnc-CCDC77-6||3utr;ENSG00000139154.10	ENSG00000139154.10	AEBP2
chr18	32722640	32722704	11.3554	5.00648	+	3utr;ENSG00000166974.8	ENSG00000166974.8	MAPRE2
chr15	38644842	38644909	13.4761	4.42582	+	3utr;ENSG00000166068.8	ENSG00000166068.8	SPRED1
chr16	64981120	64981190	8.53924	4.05747	-	3utr;ENSG00000140937.9	ENSG00000140937.9	CDH11
chr15	52840098	52840129	16.7789	4.62796	-	3utr;ENSG00000128989.6	ENSG00000128989.6	ARPP19
chr15	52840090	52840098	14.1756	4.06305	-	3utr;ENSG00000128989.6	ENSG00000128989.6	ARPP19
chr2	70132108	70132312	20.4716	4.87781	+	3utr;ENSG00000124380.6||distintron;ENSG00000059728.6||noncoding_distintron;lncRNA|lnc-ACP1-2||noncoding_distintron;lncRNA|lnc-EEF1B2-13	ENSG00000124380.6	SNRNP27
chr5	55235257	55235281	4.73556	3.251	-	3utr;ENSG00000134352.15||noncoding_distintron;lncRNA|LINC02197||noncoding_distintron;lncRNA|lnc-TAF9-1||noncoding_exon;lncRNA|lnc-ANKRD55-6	ENSG00000134352.15	IL6ST
chr8	59494317	59494399	9.40822	4.09412	+	noncoding_distintron;lncRNA|lnc-ZNF623-2||noncoding_distintron;lncRNA|lnc-ZNF707-1||3utr;ENSG00000137575.7	ENSG00000137575.7	SDCBP
chr14	53239024	53239126	67.3892	6.51431	+	noncoding_distintron;lncRNA|lnc-PSMC6-1||3utr;ENSG00000198252.7	ENSG00000198252.7	STYX
chr14	53238997	53239024	40.4293	6.45062	+	noncoding_distintron;lncRNA|lnc-PSMC6-1||3utr;ENSG00000198252.7	ENSG00000198252.7	STYX
chr14	53238929	53238997	40.652	6.06931	+	3utr;ENSG00000198252.7||noncoding_distintron;lncRNA|lnc-PSMC6-1	ENSG00000198252.7	STYX
chr13	98119342	98119432	35.1079	5.74099	+	3utr;ENSG00000125249.6	ENSG00000125249.6	RAP2A
chr13	98119316	98119342	5.0484	3.13106	+	3utr;ENSG00000125249.6	ENSG00000125249.6	RAP2A
chr10	112772033	112772133	5.75647	3.30077	+	3utr;ENSG00000108061.7	ENSG00000108061.7	SHOC2
chr10	112771959	112772033	5.03744	3.01525	+	3utr;ENSG00000108061.7	ENSG00000108061.7	SHOC2
chr15	99500642	99500675	5.81539	3.55835	+	CDS;ENSG00000140443.9	ENSG00000140443.9	IGF1R
chr9	72326406	72326475	400	7.19345	-	noncoding_distintron;lncRNA|MAMDC2-AS1||3utr;ENSG00000188647.8	ENSG00000188647.8	PTAR1
chr9	72326475	72326527	400	7.09007	-	3utr;ENSG00000188647.8||noncoding_distintron;lncRNA|MAMDC2-AS1	ENSG00000188647.8	PTAR1
chr9	72326603	72326635	44.8072	5.73651	-	3utr;ENSG00000188647.8||noncoding_distintron;lncRNA|MAMDC2-AS1	ENSG00000188647.8	PTAR1
chr9	72326534	72326603	55.5402	5.47657	-	3utr;ENSG00000188647.8||noncoding_distintron;lncRNA|MAMDC2-AS1	ENSG00000188647.8	PTAR1
chr9	72326355	72326406	27.3461	5.37676	-	3utr;ENSG00000188647.8||noncoding_distintron;lncRNA|MAMDC2-AS1	ENSG00000188647.8	PTAR1
chr2	70108451	70108471	4.39558	4.31377	+	3utr;ENSG00000087338.4||noncoding_distintron;lncRNA|lnc-ACP1-2||noncoding_distintron;lncRNA|lnc-EEF1B2-13	ENSG00000087338.4	GMCL1
chr2	206858755	206858784	5.48543	4.31826	-	3utr;ENSG00000114933.11	ENSG00000114933.11	INO80D
chr3	188592436	188592502	28.0247	3.78405	+	3utr;ENSG00000145012.8||noncoding_distintron;lncRNA|lnc-CHL1-7	ENSG00000145012.8	LPP
chr3	194134487	194134498	55.8276	4.70373	-	CDS;ENSG00000133657.10	ENSG00000133657.10	ATP13A3
chr19	56930142	56930281	3.40718	4.48901	+	distintron;ENSG00000198440.5	ENSG00000198440.5	ZNF583
chr12	121201626	121201675	4.45756	3.71054	-	3utr;ENSG00000157837.11	ENSG00000157837.11	SPPL3
chr2	5835448	5835485	400	6.49072	+	noncoding_distintron;lncRNA|lnc-EEF1B2-13||noncoding_distintron;lncRNA|lnc-ACP1-2||3utr;ENSG00000176887.5	ENSG00000176887.5	SOX11
chr2	5835402	5835413	66.3839	6.33947	+	3utr;ENSG00000176887.5||noncoding_distintron;lncRNA|lnc-ACP1-2||noncoding_distintron;lncRNA|lnc-EEF1B2-13	ENSG00000176887.5	SOX11
chr2	5835485	5835541	400	6.30355	+	noncoding_distintron;lncRNA|lnc-ACP1-2||noncoding_distintron;lncRNA|lnc-EEF1B2-13||3utr;ENSG00000176887.5	ENSG00000176887.5	SOX11
chr2	5835356	5835402	52.2136	5.98099	+	3utr;ENSG00000176887.5||noncoding_distintron;lncRNA|lnc-ACP1-2||noncoding_distintron;lncRNA|lnc-EEF1B2-13	ENSG00000176887.5	SOX11
chr9	88880420	88880499	10.7204	5.19918	-	3utr;ENSG00000135070.9	ENSG00000135070.9	ISCA1
chr15	25276144	25276202	400	7.61945	+	noncoding_exon;lncRNA|lnc-SNRPN-8||noncoding_distintron;ENSG00000272846.1	lncRNA|lnc-SNRPN-8	lnc-SNRPN-8
chr2	227599880	227599953	5.63078	4.52128	-	3utr;ENSG00000169047.5	ENSG00000169047.5	IRS1
chr15	77403953	77404085	14.3042	4.35658	-	3utr;ENSG00000173517.6	ENSG00000173517.6	PEAK1
chr16	18803198	18803255	294.081	7.18587	-	3utr;ENSG00000170540.10||distintron;ENSG00000260342.2	ENSG00000170540.10	ARL6IP1
chr16	18803267	18803306	400	7.13501	-	distintron;ENSG00000260342.2||3utr;ENSG00000170540.10	ENSG00000170540.10	ARL6IP1
chr14	69255567	69255573	35.7367	5.14694	-	3utr;ENSG00000185650.8	ENSG00000185650.8	ZFP36L1
chr14	69255515	69255567	53.2215	4.7339	-	3utr;ENSG00000185650.8	ENSG00000185650.8	ZFP36L1
chr9	114985022	114985094	39.4147	6.68805	-	3utr;ENSG00000119314.11	ENSG00000119314.11	PTBP3
chr9	114985154	114985231	22.9782	5.96222	-	3utr;ENSG00000119314.11	ENSG00000119314.11	PTBP3
chr9	114985094	114985122	32.5503	5.67001	-	3utr;ENSG00000119314.11	ENSG00000119314.11	PTBP3
chr6	128290483	128290602	19.7663	3.70279	-	3utr;ENSG00000152894.10||noncoding_distintron;lncRNA|LINC00242	ENSG00000152894.10	PTPRK
chr15	55833812	55833876	14.9289	5.17196	-	noncoding_exon;lncRNA|lnc-PYGO1-1||3utr;ENSG00000171016.7	ENSG00000171016.7	PYGO1
chr16	72818090	72818155	37.0216	4.69692	-	3utr;ENSG00000140836.10	ENSG00000140836.10	ZFHX3
chr20	34635468	34635503	400	5.45373	-	noncoding_exon;ENSG00000260032.1||noncoding_exon;lncRNA|NORAD	lncRNA|NORAD||ENSG00000260032.1	NORAD|LINC00657
chr20	34635449	34635468	400	5.14813	-	noncoding_exon;ENSG00000260032.1||noncoding_exon;lncRNA|NORAD	ENSG00000260032.1||lncRNA|NORAD	LINC00657|NORAD
chr20	34635503	34635526	83.5835	4.89042	-	noncoding_exon;ENSG00000260032.1||noncoding_exon;lncRNA|NORAD	lncRNA|NORAD||ENSG00000260032.1	LINC00657|NORAD
chr6	116572222	116572286	9.24429	3.49058	-	3utr;ENSG00000187189.9||noncoding_distintron;lncRNA|LINC00242||noncoding_exon;lncRNA|lnc-TSPYL1-2	ENSG00000187189.9	TSPYL4
chr4	72433723	72433771	3.29594	3.84896	+	noncoding_distintron;lncRNA|LINC01060||noncoding_distintron;lncRNA|LINC01262||3utr;ENSG00000080493.9	ENSG00000080493.9	SLC4A4
chr8	42880294	42880387	16.683	4.40167	+	3utr;ENSG00000168172.4||noncoding_distintron;lncRNA|lnc-ZNF707-1||distintron;ENSG00000254673.1||noncoding_distintron;lncRNA|LINC00588||noncoding_distintron;lncRNA|lnc-ZNF623-2||noncoding_distintron;lncRNA|lnc-ZNF596-7	ENSG00000168172.4	HOOK3
chr8	42880396	42880467	21.6366	3.8818	+	noncoding_distintron;lncRNA|lnc-ZNF707-1||distintron;ENSG00000254673.1||3utr;ENSG00000168172.4||noncoding_distintron;lncRNA|LINC00588||noncoding_distintron;lncRNA|lnc-ZNF596-7||noncoding_distintron;lncRNA|lnc-ZNF623-2	ENSG00000168172.4	HOOK3
chr4	159828614	159828740	37.6651	6.20074	+	noncoding_distintron;lncRNA|LINC01262||3utr;ENSG00000052795.8||noncoding_distintron;lncRNA|LINC01060	ENSG00000052795.8	FNIP2
chr4	71656233	71656309	4.8129	3.82606	+	noncoding_distintron;lncRNA|LINC01262||noncoding_distintron;lncRNA|LINC01060||distintron;ENSG00000018189.8	ENSG00000018189.8	RUFY3
chr1	229401817	229401892	3.40718	4.05648	-	noncoding_exon;lncRNA|lnc-CCSAP-1||noncoding_distintron;lncRNA|lnc-OR4F29-8||noncoding_distintron;ENSG00000177788.5	lncRNA|lnc-CCSAP-1	lnc-CCSAP-1
chr8	81432981	81433012	62.4281	7.62158	+	noncoding_distintron;lncRNA|lnc-ZNF707-1||noncoding_distintron;lncRNA|lnc-ZNF623-2||3utr;ENSG00000205189.7	ENSG00000205189.7	ZBTB10
chr8	81432910	81432981	75.6793	6.93048	+	noncoding_distintron;lncRNA|lnc-ZNF623-2||3utr;ENSG00000205189.7||noncoding_distintron;lncRNA|lnc-ZNF707-1	ENSG00000205189.7	ZBTB10
chr8	81433012	81433028	51.5032	6.13375	+	3utr;ENSG00000205189.7||noncoding_distintron;lncRNA|lnc-ZNF623-2||noncoding_distintron;lncRNA|lnc-ZNF707-1	ENSG00000205189.7	ZBTB10
chr8	81433028	81433088	45.9955	5.4067	+	noncoding_distintron;lncRNA|lnc-ZNF623-2||3utr;ENSG00000205189.7||noncoding_distintron;lncRNA|lnc-ZNF707-1	ENSG00000205189.7	ZBTB10
chr19	23536292	23536355	5.27898	3.1564	-	noncoding_distintron;lncRNA|LENG8-AS1||noncoding_distintron;lncRNA|lnc-ZNF91-4||distintron;ENSG00000167232.9||noncoding_distintron;lncRNA|LINC01224	ENSG00000167232.9	ZNF91
chr17	27207213	27207263	6.66629	3.1981	-	3utr;ENSG00000132589.11||noncoding_distintron;lncRNA|MAPT-AS1||noncoding_distintron;lncRNA|LHX1-DT	ENSG00000132589.11	FLOT2
chr17	27207142	27207213	7.30778	3.06516	-	noncoding_distintron;lncRNA|LHX1-DT||noncoding_distintron;lncRNA|MAPT-AS1||3utr;ENSG00000132589.11	ENSG00000132589.11	FLOT2
chr1	230974953	230975025	25.6802	5.12935	-	noncoding_distintron;lncRNA|lnc-OR4F29-8||3utr;ENSG00000119280.12	ENSG00000119280.12	C1orf198
chr1	198290921	198290937	44.1374	6.45659	+	3utr;ENSG00000151414.10	ENSG00000151414.10	NEK7
chr1	198290937	198290978	47.8456	6.21288	+	3utr;ENSG00000151414.10	ENSG00000151414.10	NEK7
chr1	162492735	162492811	35.3794	6.90546	+	3utr;ENSG00000152332.11	ENSG00000152332.11	UHMK1
chr20	50213869	50213959	14.5949	4.76346	-	3utr;ENSG00000054793.9	ENSG00000054793.9	ATP9A
chr10	126674462	126674531	3.88715	4.13761	+	3utr;ENSG00000019995.6	ENSG00000019995.6	ZRANB1
chr6	163995660	163995690	218.304	8.02824	+	3utr;ENSG00000112531.12||noncoding_distintron;lncRNA|LINC00574	ENSG00000112531.12	QKI
chr6	163995690	163995716	195.048	7.73129	+	3utr;ENSG00000112531.12||noncoding_distintron;lncRNA|LINC00574	ENSG00000112531.12	QKI
chr6	163995716	163995751	400	7.24802	+	noncoding_distintron;lncRNA|LINC00574||3utr;ENSG00000112531.12	ENSG00000112531.12	QKI
chr6	163995591	163995660	400	6.27008	+	noncoding_distintron;lncRNA|LINC00574||3utr;ENSG00000112531.12	ENSG00000112531.12	QKI
chr5	96108769	96108845	5.87595	3.12778	+	noncoding_distintron;lncRNA|lnc-PLEKHG4B-3||3utr;ENSG00000153113.19	ENSG00000153113.19	CAST
chr22	50167830	50167866	6.87955	4.44403	-	3utr;ENSG00000100425.14	ENSG00000100425.14	BRD1
chr5	121370011	121370082	16.7853	6.05366	+	noncoding_distintron;ENSG00000151304.5||noncoding_distintron;lncRNA|lnc-PLEKHG4B-3	lncRNA|lnc-PLEKHG4B-3||ENSG00000151304.5	SRFBP1|lnc-PLEKHG4B-3
chr12	107365710	107365776	5.47012	3.05484	+	3utr;ENSG00000151135.5||noncoding_proxintron;lncRNA|lnc-TMEM263-2	ENSG00000151135.5	C12orf23
chr5	79778126	79778192	15.5982	5.20706	-	noncoding_exon;ENSG00000249042.1||noncoding_exon;lncRNA|lnc-ANKRD34B-2	ENSG00000249042.1||lncRNA|lnc-ANKRD34B-2	CTD-2015H6.3|lnc-ANKRD34B-2
chr2	179530327	179530334	33.0316	4.38106	-	proxintron;ENSG00000155657.19	ENSG00000155657.19	TTN
chr2	179530334	179530418	73.5042	4.17196	-	5ss;ENSG00000155657.19	ENSG00000155657.19	TTN
chr10	32298802	32298818	14.1712	3.44637	-	noncoding_distintron;lncRNA|lnc-OR13A1-1||3utr;ENSG00000170759.10	ENSG00000170759.10	KIF5B
chr10	32298818	32298855	18.5547	3.44109	-	noncoding_distintron;lncRNA|lnc-OR13A1-1||3utr;ENSG00000170759.10	ENSG00000170759.10	KIF5B
chr5	150868213	150868264	6.09414	3.80773	+	3utr;ENSG00000123643.8	ENSG00000123643.8	SLC36A1
chr7	19737224	19737356	10.5234	4.32273	-	noncoding_distintron;lncRNA|WEE2-AS1||3utr;ENSG00000105849.5	ENSG00000105849.5	TWISTNB
chr1	9987975	9988049	3.83681	3.4382	-	noncoding_distintron;lncRNA|SERTAD4-AS1||noncoding_distintron;lncRNA|lnc-OR4F29-8||noncoding_distintron;lncRNA|LINC01355||noncoding_distintron;lncRNA|lnc-SCMH1-1||distintron;ENSG00000162441.7	ENSG00000162441.7	LZIC
chr18	72912977	72913058	5.06265	4.44778	-	noncoding_distintron;lncRNA|lnc-THOC1-1||3utr;ENSG00000180011.6	ENSG00000180011.6	ZADH2
chr17	47132837	47132875	5.91123	3.02892	+	3utr;ENSG00000159217.5	ENSG00000159217.5	IGF2BP1
chr10	96368058	96368143	54.4222	6.59964	+	proxintron;ENSG00000119969.10||noncoding_distintron;lncRNA|lnc-TBC1D12-1||noncoding_distintron;ENSG00000244332.1	ENSG00000119969.10	HELLS
chr10	96368143	96368205	47.6704	6.44787	+	noncoding_distintron;ENSG00000244332.1||noncoding_distintron;lncRNA|lnc-TBC1D12-1||proxintron;ENSG00000119969.10	ENSG00000119969.10	HELLS
chr10	98720135	98720220	28.4962	5.44054	+	3utr;ENSG00000196233.7	ENSG00000196233.7	LCOR
chr10	98720220	98720315	22.2845	5.35618	+	3utr;ENSG00000196233.7	ENSG00000196233.7	LCOR
chr2	73810190	73810246	6.07223	4.64525	+	distintron;ENSG00000116127.13||noncoding_distintron;lncRNA|lnc-EEF1B2-13||noncoding_distintron;lncRNA|lnc-ACP1-2	ENSG00000116127.13	ALMS1
chrX	79929138	79929194	37.1309	6.28298	-	noncoding_exon;lncRNA|lnc-HMGN5-3||3utr;ENSG00000165288.10	ENSG00000165288.10	BRWD3
chrX	79929194	79929212	10.6277	4.48167	-	3utr;ENSG00000165288.10||noncoding_exon;lncRNA|lnc-HMGN5-3	ENSG00000165288.10	BRWD3
chr2	200134256	200134325	14.5825	5.63569	-	3utr;ENSG00000119042.12	ENSG00000119042.12	SATB2
chrX	47778843	47778909	8.11445	5.39806	+	3utr;ENSG00000197779.9	ENSG00000197779.9	ZNF81
chr16	24836941	24837058	12.2495	4.12053	+	3utr;ENSG00000090905.13	ENSG00000090905.13	TNRC6A
chr2	203424898	203424970	83.2374	5.50784	+	noncoding_distintron;lncRNA|lnc-ACP1-2||noncoding_distintron;lncRNA|lnc-EEF1B2-13||3utr;ENSG00000204217.8	ENSG00000204217.8	BMPR2
chr2	203424868	203424896	42.7041	5.21247	+	3utr;ENSG00000204217.8||noncoding_distintron;lncRNA|lnc-ACP1-2||noncoding_distintron;lncRNA|lnc-EEF1B2-13	ENSG00000204217.8	BMPR2
chrX	53963702	53963794	7.00563	4.77147	-	3utr;ENSG00000172943.14	ENSG00000172943.14	PHF8
chr11	102103361	102103444	400	8.25136	+	3utr;ENSG00000137693.9	ENSG00000137693.9	YAP1
chr11	102103314	102103361	400	7.91109	+	3utr;ENSG00000137693.9	ENSG00000137693.9	YAP1
chr3	32937918	32937998	15.3876	5.72258	+	3utr;ENSG00000206557.5||noncoding_distintron;lncRNA|lnc-CHL1-7	ENSG00000206557.5	TRIM71
chr12	54632529	54632596	12.4798	3.07299	-	noncoding_distintron;lncRNA|lnc-SLC6A12-2||3utr;ENSG00000094916.9	ENSG00000094916.9	CBX5
chr9	14618371	14618400	7.18488	4.27518	-	3utr;ENSG00000175893.7||noncoding_distintron;lncRNA|MAMDC2-AS1	ENSG00000175893.7	ZDHHC21
chr7	158926969	158927060	3.88715	3.13761	-	distintron;ENSG00000106018.9	ENSG00000106018.9	VIPR2
chr1	93603214	93603383	6.82278	4.82044	+	noncoding_distintron;lncRNA|SLC16A1-AS1||3utr;ENSG00000143033.13	ENSG00000143033.13	MTF2
chr18	74071687	74071823	9.08413	3.69795	-	3utr;ENSG00000101493.6||noncoding_distintron;lncRNA|lnc-THOC1-1	ENSG00000101493.6	ZNF516
chr5	72206427	72206497	97.2015	7.26674	+	3utr;ENSG00000083312.13||noncoding_distintron;lncRNA|lnc-PLEKHG4B-3	ENSG00000083312.13	TNPO1
chr5	79277903	79277989	30.1497	5.53279	-	3utr;ENSG00000177034.10	ENSG00000177034.10	MTX3
chr5	79278100	79278149	13.9018	5.10691	-	3utr;ENSG00000177034.10	ENSG00000177034.10	MTX3
chr5	79278079	79278100	13.2967	5.06565	-	3utr;ENSG00000177034.10	ENSG00000177034.10	MTX3
chr5	79278005	79278079	19.7151	3.97166	-	3utr;ENSG00000177034.10	ENSG00000177034.10	MTX3
chr14	31088082	31088240	8.81762	4.91893	+	3utr;ENSG00000092140.10	ENSG00000092140.10	G2E3
chr14	31087982	31088075	8.19279	4.23063	+	3utr;ENSG00000092140.10	ENSG00000092140.10	G2E3
chr2	27477583	27477706	3.98197	3.38977	-	3utr;ENSG00000115194.6	ENSG00000115194.6	SLC30A3
chr5	148875381	148875443	21.9629	5.25115	-	noncoding_exon;ENSG00000230551.3||3utr;ENSG00000113712.12||noncoding_exon;lncRNA|lnc-IL17B-2	ENSG00000113712.12	CSNK1A1
chr10	93808474	93808622	8.85498	5.32892	-	3utr;ENSG00000107864.10	ENSG00000107864.10	CPEB3
chr7	2702480	2702509	4.79759	3.06502	+	noncoding_distintron;lncRNA|lnc-UPK3B-5||3utr;ENSG00000136295.10	ENSG00000136295.10	TTYH3
chr6	93952662	93952738	28.1901	5.66964	-	3utr;ENSG00000135333.9||noncoding_distintron;lncRNA|LINC00242	ENSG00000135333.9	EPHA7
chr16	2552073	2552135	6.55395	4.55648	+	3utr;ENSG00000162065.7||distintron;ENSG00000260272.1||noncoding_distintron;lncRNA|lnc-PIGQ-1	ENSG00000162065.7	TBC1D24
chr7	138968277	138968406	24.3061	4.36733	+	CDS;ENSG00000157741.10	ENSG00000157741.10	UBN2
chrX	150577763	150577806	4.39558	3.87841	+	3utr;ENSG00000160131.9	ENSG00000160131.9	VMA21
chr6	44201358	44201437	5.1837	4.05934	+	noncoding_distintron;lncRNA|lnc-IRF4-1||3utr;ENSG00000112759.12||noncoding_distintron;lncRNA|LINC00574	ENSG00000112759.12	SLC29A1
chr11	125537154	125537204	4.7763	3.91327	+	distintron;ENSG00000149554.8	ENSG00000149554.8	CHEK1
chr20	50214661	50214708	5.16824	3.6597	-	3utr;ENSG00000054793.9	ENSG00000054793.9	ATP9A
chr2	212246731	212246763	5.73466	4.48428	-	3utr;ENSG00000178568.9	ENSG00000178568.9	ERBB4
chr2	61150516	61150585	5.76435	4.3345	+	3utr;ENSG00000162924.9||noncoding_distintron;lncRNA|lnc-EEF1B2-13||noncoding_distintron;lncRNA|lnc-ACP1-2	ENSG00000162924.9	REL
chr2	32379601	32379650	4.18372	4.16583	+	noncoding_distintron;lncRNA|lnc-ACP1-2||3utr;ENSG00000021574.7||noncoding_distintron;lncRNA|lnc-EEF1B2-13	ENSG00000021574.7	SPAST
chr18	45363964	45364031	42.3944	6.3678	-	noncoding_distintron;lncRNA|lnc-THOC1-1||3utr;ENSG00000175387.11	ENSG00000175387.11	SMAD2
chr8	56980446	56980504	4.50053	3.73553	-	3utr;ENSG00000008988.5	ENSG00000008988.5	RPS20
chr2	5840137	5840147	32.1747	5.81672	+	noncoding_exon;lncRNA|lnc-SOX11-1||3utr;ENSG00000176887.5||noncoding_distintron;ENSG00000242540.2||noncoding_distintron;lncRNA|lnc-EEF1B2-13||noncoding_distintron;lncRNA|lnc-ACP1-2	ENSG00000176887.5	SOX11
chr2	5840147	5840195	39.2219	5.73316	+	noncoding_distintron;lncRNA|lnc-ACP1-2||noncoding_distintron;ENSG00000242540.2||noncoding_distintron;lncRNA|lnc-EEF1B2-13||3utr;ENSG00000176887.5||noncoding_exon;lncRNA|lnc-SOX11-1	ENSG00000176887.5	SOX11
chr22	36135519	36135559	30.9633	4.96245	-	3utr;ENSG00000100320.18	ENSG00000100320.18	RBFOX2
chr22	36135559	36135643	31.0797	4.62112	-	3utr;ENSG00000100320.18	ENSG00000100320.18	RBFOX2
chr22	36135441	36135519	21.8226	3.68724	-	3utr;ENSG00000100320.18	ENSG00000100320.18	RBFOX2
chr2	152655374	152655449	12.6593	4.59914	-	3utr;ENSG00000162980.12	ENSG00000162980.12	ARL5A
chr13	23905114	23905210	7.45489	4.0768	-	CDS;ENSG00000151835.9	ENSG00000151835.9	SACS
chr12	96663448	96663575	8.85498	5.00734	+	3utr;ENSG00000111145.3	ENSG00000111145.3	ELK3
chr11	117075945	117076044	6.07223	4.99838	-	3utr;ENSG00000160613.8	ENSG00000160613.8	PCSK7
chr10	45950055	45950138	3.0024	3.23274	-	3utr;ENSG00000165406.11||noncoding_exon;lncRNA|lnc-OR13A1-4	ENSG00000165406.11	2021-03-08
chr11	82924953	82925018	8.55186	4.52969	+	3utr;ENSG00000137494.9	ENSG00000137494.9	ANKRD42
chr1	203277599	203277656	15.5982	4.25996	+	3utr;ENSG00000159388.5	ENSG00000159388.5	BTG2
chrX	70279943	70280021	5.31259	3.31617	-	noncoding_exon;lncRNA|lnc-CXorf65-2||3utr;ENSG00000147164.7	ENSG00000147164.7	SNX12
chr11	32998555	32998621	6.07223	5.10625	+	3utr;ENSG00000060749.10	ENSG00000060749.10	QSER1
chrX	37312938	37313013	8.86115	4.90173	+	distintron;ENSG00000250349.3||3utr;ENSG00000130962.13	ENSG00000130962.13	PRRG1
chrX	37313013	37313034	8.86115	4.22767	+	3utr;ENSG00000130962.13||distintron;ENSG00000250349.3	ENSG00000130962.13	PRRG1
chrX	37313034	37313086	6.01279	3.7371	+	distintron;ENSG00000250349.3||3utr;ENSG00000130962.13	ENSG00000130962.13	PRRG1
chrX	37313086	37313110	3.26391	3.1622	+	distintron;ENSG00000250349.3||3utr;ENSG00000130962.13	ENSG00000130962.13	PRRG1
chr4	128959602	128959651	14.242	6.05722	+	noncoding_distintron;lncRNA|LINC01262||3utr;ENSG00000164074.10||noncoding_distintron;lncRNA|LINC01060	ENSG00000164074.10	C4orf29
chr4	128959651	128959688	11.2144	5.59933	+	noncoding_distintron;lncRNA|LINC01060||noncoding_distintron;lncRNA|LINC01262||3utr;ENSG00000164074.10	ENSG00000164074.10	C4orf29
chr2	190425416	190425456	5.73466	4.41327	-	3utr;ENSG00000138449.6	ENSG00000138449.6	SLC40A1
chr2	190425376	190425416	4.21168	4.13569	-	3utr;ENSG00000138449.6	ENSG00000138449.6	SLC40A1
chr2	190425456	190425506	4.25746	3.4067	-	3utr;ENSG00000138449.6	ENSG00000138449.6	SLC40A1
chr7	30406042	30406108	11.3367	4.59565	+	noncoding_distintron;lncRNA|lnc-UPK3B-5||3utr;ENSG00000180233.9	ENSG00000180233.9	ZNRF2
chr5	74657138	74657215	6.50876	3.20961	+	3utr;ENSG00000113161.11||noncoding_distintron;lncRNA|lnc-PLEKHG4B-3	ENSG00000113161.11	HMGCR
chr3	24020969	24021024	76.0789	6.43265	+	noncoding_distintron;lncRNA|lnc-CHL1-7||3utr;ENSG00000174738.8	ENSG00000174738.8	NR1D2
chr3	24021024	24021052	32.3549	5.43991	+	noncoding_distintron;lncRNA|lnc-CHL1-7||3utr;ENSG00000174738.8	ENSG00000174738.8	NR1D2
chr3	24021073	24021095	23.6762	5.41434	+	noncoding_distintron;lncRNA|lnc-CHL1-7||3utr;ENSG00000174738.8	ENSG00000174738.8	NR1D2
chr3	24021095	24021174	32.0336	5.13114	+	noncoding_distintron;lncRNA|lnc-CHL1-7||3utr;ENSG00000174738.8	ENSG00000174738.8	NR1D2
chr3	24021052	24021073	18.9668	4.96114	+	noncoding_distintron;lncRNA|lnc-CHL1-7||3utr;ENSG00000174738.8	ENSG00000174738.8	NR1D2
chr1	193222018	193222090	37.0877	6.0585	+	3utr;ENSG00000134371.9	ENSG00000134371.9	CDC73
chr14	69255670	69255726	43.5188	4.91569	-	3utr;ENSG00000185650.8	ENSG00000185650.8	ZFP36L1
chr7	134845742	134845805	5.48543	4.16583	-	noncoding_distintron;ENSG00000122783.12||noncoding_distintron;lncRNA|WEE2-AS1	lncRNA|WEE2-AS1||ENSG00000122783.12	WEE2-AS1|C7orf49
chr12	115108990	115109083	10.6277	5.03965	-	3utr;ENSG00000135111.10	ENSG00000135111.10	TBX3
chr18	9956348	9956371	11.8235	4.81136	+	3utr;ENSG00000101558.9	ENSG00000101558.9	VAPA
chr18	9956371	9956413	12.9247	4.35693	+	3utr;ENSG00000101558.9	ENSG00000101558.9	VAPA
chr2	75887729	75887786	35.0979	6.52711	+	noncoding_distintron;lncRNA|lnc-ACP1-2||noncoding_distintron;lncRNA|lnc-EEF1B2-13||noncoding_exon;ENSG00000270696.1||distintron;ENSG00000115364.9||noncoding_exon;lncRNA|lnc-POLE4-5	ENSG00000270696.1||lncRNA|lnc-POLE4-5	lnc-POLE4-5|RP11-342K6.1
chr1	78343395	78343459	3.84964	4.19653	+	3utr;ENSG00000180488.10||noncoding_distintron;lncRNA|SLC16A1-AS1	ENSG00000180488.10	FAM73A
chr19	57819233	57819261	155.012	7.60894	+	noncoding_exon;lncRNA|lnc-ZNF460-2||noncoding_exon;ENSG00000268205.1	ENSG00000268205.1||lncRNA|lnc-ZNF460-2	lnc-ZNF460-2|CTC-444N24.11
chr19	57819261	57819328	400	6.41219	+	noncoding_exon;ENSG00000268205.1||noncoding_exon;lncRNA|lnc-ZNF460-2	lncRNA|lnc-ZNF460-2||ENSG00000268205.1	CTC-444N24.11|lnc-ZNF460-2
chr1	201792844	201792889	11.3554	4.31975	+	3utr;ENSG00000134369.11	ENSG00000134369.11	NAV1
chr11	106547336	106547381	12.2512	5.89743	-	noncoding_exon;lncRNA|lnc-GUCY1A2-1||3utr;ENSG00000152402.6	ENSG00000152402.6	GUCY1A2
chr2	70107512	70107570	7.93526	3.07485	+	noncoding_distintron;lncRNA|lnc-EEF1B2-13||noncoding_distintron;lncRNA|lnc-ACP1-2||3utr;ENSG00000087338.4	ENSG00000087338.4	GMCL1
chr17	46626270	46626367	5.06265	4.54675	-	3utr;ENSG00000120093.7	ENSG00000120093.7	HOXB3
chr17	55757955	55758011	57.8068	6.25878	+	3utr;ENSG00000153944.6	ENSG00000153944.6	MSI2
chr17	55757913	55757955	43.0136	5.52264	+	3utr;ENSG00000153944.6	ENSG00000153944.6	MSI2
chr10	98722638	98722736	36.2889	5.57112	+	3utr;ENSG00000196233.7	ENSG00000196233.7	LCOR
chr2	218664545	218664594	6.09414	4.19653	-	3utr;ENSG00000079308.12||noncoding_exon;lncRNA|lnc-DIRC3-3||noncoding_exon;ENSG00000256309.1	ENSG00000079308.12	TNS1
chr2	204088438	204088497	12.8511	4.44112	+	noncoding_distintron;lncRNA|lnc-EEF1B2-13||noncoding_distintron;lncRNA|lnc-ACP1-2||distintron;ENSG00000144426.14	ENSG00000144426.14	NBEAL1
chr15	49280987	49281043	8.19279	5.38915	-	3utr;ENSG00000138593.4	ENSG00000138593.4	SECISBP2L
chr10	14560759	14560852	20.9533	4.81414	-	noncoding_distintron;lncRNA|lnc-OR13A1-1||3utr;ENSG00000065809.9	ENSG00000065809.9	FAM107B
chr10	14560680	14560759	12.111	4.65336	-	noncoding_distintron;lncRNA|lnc-OR13A1-1||3utr;ENSG00000065809.9	ENSG00000065809.9	FAM107B
chr1	211745124	211745201	6.9202	3.45413	-	noncoding_distintron;lncRNA|lnc-OR4F29-8||3utr;ENSG00000170385.9	ENSG00000170385.9	SLC30A1
chr8	64125091	64125136	16.6561	4.68585	+	3utr;ENSG00000185728.12||noncoding_distintron;lncRNA|lnc-ZNF623-2||noncoding_distintron;lncRNA|lnc-ZNF707-1	ENSG00000185728.12	YTHDF3
chrX	123041199	123041225	22.0464	6.88813	+	3utr;ENSG00000101966.8	ENSG00000101966.8	XIAP
chr3	179117401	179117477	11.275	4.44389	-	3utr;ENSG00000114450.5	ENSG00000114450.5	GNB4
chr19	7114760	7114941	10.1528	3.18469	-	noncoding_distintron;lncRNA|LENG8-AS1||3utr;ENSG00000171105.9	ENSG00000171105.9	INSR
chr10	115670915	115670957	38.8839	6.99349	+	3utr;ENSG00000196865.4	ENSG00000196865.4	NHLRC2
chr10	115671030	115671067	46.4543	6.87181	+	3utr;ENSG00000196865.4	ENSG00000196865.4	NHLRC2
chr10	115671002	115671030	48.8616	6.79059	+	3utr;ENSG00000196865.4	ENSG00000196865.4	NHLRC2
chr10	115670957	115670980	42.1474	6.67024	+	3utr;ENSG00000196865.4	ENSG00000196865.4	NHLRC2
chr10	115670980	115671002	42.4699	6.56494	+	3utr;ENSG00000196865.4	ENSG00000196865.4	NHLRC2
chr10	115671067	115671100	37.8733	6.23672	+	3utr;ENSG00000196865.4	ENSG00000196865.4	NHLRC2
chr10	115671100	115671129	14.5949	4.84944	+	3utr;ENSG00000196865.4	ENSG00000196865.4	NHLRC2
chr5	121368946	121369066	8.74111	4.52391	+	noncoding_distintron;ENSG00000151304.5||noncoding_distintron;lncRNA|lnc-PLEKHG4B-3	ENSG00000151304.5||lncRNA|lnc-PLEKHG4B-3	SRFBP1|lnc-PLEKHG4B-3
chr5	121368854	121368946	9.52031	4.0554	+	noncoding_distintron;ENSG00000151304.5||noncoding_distintron;lncRNA|lnc-PLEKHG4B-3	lncRNA|lnc-PLEKHG4B-3||ENSG00000151304.5	lnc-PLEKHG4B-3|SRFBP1
chr11	69468383	69468468	197.854	7.85178	+	3utr;ENSG00000110092.3	ENSG00000110092.3	CCND1
chr11	69468487	69468524	27.0113	6.23005	+	3utr;ENSG00000110092.3	ENSG00000110092.3	CCND1
chr11	69468468	69468487	26.1283	5.34741	+	3utr;ENSG00000110092.3	ENSG00000110092.3	CCND1
chr12	105407572	105407622	3.29594	4.16767	+	noncoding_distintron;ENSG00000151131.5||noncoding_exon;lncRNA|lnc-WASHC4-4	lncRNA|lnc-WASHC4-4	lnc-WASHC4-4
chr16	24835497	24835624	23.7307	6.16399	+	3utr;ENSG00000090905.13	ENSG00000090905.13	TNRC6A
chr11	117708137	117708256	9.40605	3.11157	-	3utr;ENSG00000137726.11||distintron;ENSG00000255245.3	ENSG00000137726.11	FXYD6
chr6	136580806	136580883	8.7226	3.06784	-	noncoding_distintron;lncRNA|LINC00242||3utr;ENSG00000029363.11||noncoding_distintron;lncRNA|lnc-MTFR2-3	ENSG00000029363.11	BCLAF1
chr5	173384961	173385025	97.2015	7.48691	+	3utr;ENSG00000113742.8	ENSG00000113742.8	CPEB4
chr13	30777846	30777909	15.0091	4.40744	-	3utr;ENSG00000102781.9||noncoding_exon;lncRNA|lnc-HMGB1-4	ENSG00000102781.9	KATNAL1
chr12	105391873	105391945	6.07223	5.22598	+	noncoding_distintron;ENSG00000151131.5	ENSG00000151131.5	C12orf45
chr12	105391816	105391873	3.0024	4.16399	+	noncoding_distintron;ENSG00000151131.5	ENSG00000151131.5	C12orf45
chr4	101946298	101946418	30.9633	5.42578	-	3utr;ENSG00000138814.12	ENSG00000138814.12	PPP3CA
chr8	116424110	116424194	10.6277	5.61743	-	3utr;ENSG00000104447.7	ENSG00000104447.7	TRPS1
chr14	103808308	103808459	22.7489	4.17397	+	3utr;ENSG00000100664.6	ENSG00000100664.6	EIF5
chr8	18393073	18393096	272.093	8.38321	-	3utr;ENSG00000156011.12	ENSG00000156011.12	PSD3
chr8	18393096	18393134	148.602	8.28812	-	3utr;ENSG00000156011.12	ENSG00000156011.12	PSD3
chr8	18393059	18393073	198.864	8.05417	-	3utr;ENSG00000156011.12	ENSG00000156011.12	PSD3
chr8	18393014	18393059	85.9791	6.90098	-	3utr;ENSG00000156011.12	ENSG00000156011.12	PSD3
chr17	8263475	8263532	10.6536	4.0061	-	noncoding_distintron;lncRNA|LHX1-DT||5utr;ENSG00000198150.2||noncoding_distintron;lncRNA|MAPT-AS1||noncoding_exon;lncRNA|lnc-KRBA2-1	ENSG00000198150.2	AC135178.1
chr2	176793925	176794044	9.40822	3.77132	-	3utr;ENSG00000144320.9	ENSG00000144320.9	KIAA1715
chr17	33516288	33516337	4.88565	3.96748	+	3utr;ENSG00000141161.7||noncoding_distintron;ENSG00000266981.1||noncoding_distintron;lncRNA|lnc-UNC45B-1||noncoding_distintron;lncRNA|KANSL1-AS1||noncoding_distintron;lncRNA|MAPT-IT1	ENSG00000141161.7	UNC45B
chr8	17147118	17147195	4.72843	4.36032	+	noncoding_distintron;lncRNA|LINC00588||noncoding_distintron;lncRNA|lnc-FBXO25-1||noncoding_distintron;lncRNA|lnc-ZNF707-1||noncoding_distintron;lncRNA|lnc-ZNF623-2||noncoding_distintron;lncRNA|lnc-ZNF596-7||distintron;ENSG00000155975.5	ENSG00000155975.5	VPS37A
chr19	57815894	57815912	400	5.39359	+	noncoding_exon;ENSG00000268205.1||noncoding_exon;lncRNA|lnc-ZNF460-2	lncRNA|lnc-ZNF460-2||ENSG00000268205.1	CTC-444N24.11|lnc-ZNF460-2
chr19	57815912	57815924	45.3615	5.26224	+	noncoding_exon;lncRNA|lnc-ZNF460-2||noncoding_exon;ENSG00000268205.1	ENSG00000268205.1||lncRNA|lnc-ZNF460-2	CTC-444N24.11|lnc-ZNF460-2
chr7	105891409	105891504	4.28804	4.57589	-	3utr;ENSG00000105835.7||noncoding_distintron;lncRNA|WEE2-AS1	ENSG00000105835.7	NAMPT
chr3	194140607	194140654	400	4.40029	-	CDS;ENSG00000133657.10	ENSG00000133657.10	ATP13A3
chr9	111778352	111778461	29.9238	4.75702	-	3utr;ENSG00000106771.8	ENSG00000106771.8	TMEM245
chr9	111778319	111778352	13.2636	4.54129	-	3utr;ENSG00000106771.8	ENSG00000106771.8	TMEM245
chr8	133025129	133025252	29.7985	4.90357	+	noncoding_distintron;lncRNA|lnc-ZNF623-2||3utr;ENSG00000132294.9||noncoding_distintron;lncRNA|lnc-ZNF707-1	ENSG00000132294.9	EFR3A
chr8	104344933	104345003	28.4589	5.63608	+	3utr;ENSG00000164930.7||noncoding_distintron;lncRNA|lnc-ZNF707-1||noncoding_distintron;lncRNA|lnc-ZNF623-2	ENSG00000164930.7	FZD6
chr14	81646016	81646041	70.7787	7.58365	-	3utr;ENSG00000165417.7	ENSG00000165417.7	GTF2A1
chr14	81645994	81646016	47.9489	6.96026	-	3utr;ENSG00000165417.7	ENSG00000165417.7	GTF2A1
chr8	41787584	41787680	59.9255	6.98034	-	3utr;ENSG00000083168.5	ENSG00000083168.5	KAT6A
chr3	11599560	11599670	7.00946	3.37786	-	noncoding_distintron;lncRNA|ZNF197-AS1||noncoding_distintron;lncRNA|lnc-ALG1L-2||3utr;ENSG00000144560.9||noncoding_distintron;lncRNA|AADACL2-AS1||noncoding_distintron;lncRNA|lnc-RYBP-11	ENSG00000144560.9	VGLL4
chr17	27871754	27871768	11.5474	4.85454	+	3utr;ENSG00000160551.5||noncoding_distintron;lncRNA|MAPT-IT1||noncoding_exon;lncRNA|lnc-TP53I13-3||noncoding_distintron;lncRNA|KANSL1-AS1	ENSG00000160551.5	TAOK1
chr17	27871768	27871778	11.5843	4.7362	+	3utr;ENSG00000160551.5||noncoding_distintron;lncRNA|MAPT-IT1||noncoding_exon;lncRNA|lnc-TP53I13-3||noncoding_distintron;lncRNA|KANSL1-AS1	ENSG00000160551.5	TAOK1
chr17	27871778	27871824	19.4411	4.59259	+	noncoding_distintron;lncRNA|KANSL1-AS1||noncoding_exon;lncRNA|lnc-TP53I13-3||noncoding_distintron;lncRNA|MAPT-IT1||3utr;ENSG00000160551.5	ENSG00000160551.5	TAOK1
chr5	150480875	150480927	29.2503	4.39948	-	3utr;ENSG00000197043.9	ENSG00000197043.9	ANXA6
chr5	150480851	150480875	23.868	3.92825	-	3utr;ENSG00000197043.9	ENSG00000197043.9	ANXA6
chr15	25268790	25268836	400	5.31228	+	noncoding_exon;lncRNA|lnc-SNRPN-8||noncoding_distintron;ENSG00000272846.1	lncRNA|lnc-SNRPN-8	lnc-SNRPN-8
chr15	25268761	25268790	400	5.23871	+	noncoding_exon;lncRNA|lnc-SNRPN-8||noncoding_distintron;ENSG00000272846.1	lncRNA|lnc-SNRPN-8	lnc-SNRPN-8
chr6	55618509	55618554	16.5004	5.61074	-	3utr;ENSG00000112175.6||noncoding_distintron;lncRNA|LINC00242	ENSG00000112175.6	BMP5
chr2	179517710	179517764	20.3157	4.57789	-	5ss;ENSG00000155657.19	ENSG00000155657.19	TTN
chr2	179517671	179517710	18.1788	4.1845	-	3ss;ENSG00000155657.19	ENSG00000155657.19	TTN
chr5	139625067	139625128	5.12016	3.67621	-	CDS;ENSG00000113068.5	ENSG00000113068.5	PFDN1
chr13	67794603	67794731	16.0166	5.95554	-	distintron;ENSG00000184226.10	ENSG00000184226.10	PCDH9
chr5	148874427	148874459	13.1868	4.5624	-	3utr;ENSG00000113712.12||noncoding_exon;ENSG00000230551.3||noncoding_exon;lncRNA|lnc-IL17B-2	ENSG00000113712.12	CSNK1A1
chr5	43445089	43445222	8.19279	4.84357	-	noncoding_distintron;lncRNA|LINC02197||3utr;ENSG00000151881.10||noncoding_distintron;lncRNA|lnc-TAF9-1	ENSG00000151881.10	C5orf28
chr15	49406998	49407064	3.73473	4.16399	-	noncoding_distintron;ENSG00000166200.10	ENSG00000166200.10	COPS2
chr6	75964457	75964524	10.6731	3.42496	-	3utr;ENSG00000112697.11||noncoding_distintron;lncRNA|LINC00242	ENSG00000112697.11	TMEM30A
chr6	75964553	75964601	10.0624	3.11743	-	noncoding_distintron;lncRNA|LINC00242||3utr;ENSG00000112697.11	ENSG00000112697.11	TMEM30A
chr9	114983517	114983560	32.5168	7.03287	-	3utr;ENSG00000119314.11	ENSG00000119314.11	PTBP3
chr9	114983560	114983594	25.8873	6.6926	-	3utr;ENSG00000119314.11	ENSG00000119314.11	PTBP3
chr9	114983594	114983604	13.7521	5.84749	-	3utr;ENSG00000119314.11	ENSG00000119314.11	PTBP3
chr2	176793863	176793925	9.11409	4.20735	-	3utr;ENSG00000144320.9	ENSG00000144320.9	KIAA1715
chr2	176793753	176793853	11.56	3.89634	-	3utr;ENSG00000144320.9	ENSG00000144320.9	KIAA1715
chr12	104497772	104497873	4.8123	3.57555	+	3utr;ENSG00000111727.7	ENSG00000111727.7	HCFC2
chr6	146120191	146120270	17.5596	5.41914	-	noncoding_distintron;lncRNA|LINC00242||3utr;ENSG00000118496.4	ENSG00000118496.4	FBXO30
chr10	112772660	112772733	15.2633	5.42614	+	3utr;ENSG00000108061.7	ENSG00000108061.7	SHOC2
chr10	112772579	112772660	18.7334	5.11768	+	3utr;ENSG00000108061.7	ENSG00000108061.7	SHOC2
chr10	112772512	112772553	4.88338	3.78619	+	3utr;ENSG00000108061.7	ENSG00000108061.7	SHOC2
chr7	108214675	108214770	14.5949	5.58283	+	3utr;ENSG00000128590.4	ENSG00000128590.4	DNAJB9
chr21	41034898	41034975	3.59104	3.8575	+	3utr;ENSG00000183778.13||noncoding_distintron;ENSG00000225330.1||noncoding_distintron;lncRNA|lnc-B3GALT5-1	ENSG00000183778.13	B3GALT5
chr5	150868118	150868143	3.88715	3.63761	+	3utr;ENSG00000123643.8	ENSG00000123643.8	SLC36A1
chr5	139495730	139495762	28.3878	6.41016	+	3utr;ENSG00000185129.4	ENSG00000185129.4	PURA
chr5	139495762	139495814	30.1248	5.4896	+	3utr;ENSG00000185129.4	ENSG00000185129.4	PURA
chr5	139495814	139495853	14.9289	5.42367	+	3utr;ENSG00000185129.4	ENSG00000185129.4	PURA
chr5	139495853	139495891	8.81762	4.90405	+	3utr;ENSG00000185129.4	ENSG00000185129.4	PURA
chr3	152182423	152182447	3.9617	3.07283	+	3utr;ENSG00000152601.13||noncoding_distintron;lncRNA|lnc-CHL1-7	ENSG00000152601.13	MBNL1
chr10	68928239	68928297	3.88715	3.73776	-	distintron;ENSG00000183230.12	ENSG00000183230.12	CTNNA3
chr8	17501566	17501598	4.88565	3.44026	-	3utr;ENSG00000129422.9	ENSG00000129422.9	MTUS1
chr4	71895606	71895693	41.2647	6.67137	+	noncoding_distintron;lncRNA|LINC01060||3utr;ENSG00000156136.5||noncoding_distintron;lncRNA|LINC01262	ENSG00000156136.5	DCK
chr2	70133036	70133129	9.48796	5.65702	+	distintron;ENSG00000059728.6||noncoding_distintron;lncRNA|lnc-EEF1B2-13||noncoding_distintron;lncRNA|lnc-ACP1-2	ENSG00000059728.6	MXD1
chr9	37089827	37089893	74.5467	7.4972	+	noncoding_exon;lncRNA|lnc-ZCCHC7-2||noncoding_exon;ENSG00000233137.2	lncRNA|lnc-ZCCHC7-2||ENSG00000233137.2	RP11-220I1.1|lnc-ZCCHC7-2
chr9	37089760	37089827	57.8643	7.35329	+	noncoding_exon;ENSG00000233137.2||noncoding_exon;lncRNA|lnc-ZCCHC7-2	ENSG00000233137.2||lncRNA|lnc-ZCCHC7-2	RP11-220I1.1|lnc-ZCCHC7-2
chr9	37089893	37089955	30.1367	6.58334	+	noncoding_exon;lncRNA|lnc-ZCCHC7-2||noncoding_exon;ENSG00000233137.2	lncRNA|lnc-ZCCHC7-2||ENSG00000233137.2	RP11-220I1.1|lnc-ZCCHC7-2
chr2	111924447	111924490	11.1952	4.86838	+	noncoding_distintron;lncRNA|lnc-ACP1-2||3utr;ENSG00000153094.17||noncoding_distintron;lncRNA|lnc-EEF1B2-13	ENSG00000153094.17	BCL2L11
chr2	111924490	111924537	6.55395	4.60625	+	noncoding_distintron;lncRNA|lnc-EEF1B2-13||3utr;ENSG00000153094.17||noncoding_distintron;lncRNA|lnc-ACP1-2	ENSG00000153094.17	BCL2L11
chr2	111924410	111924447	6.55395	4.22767	+	noncoding_distintron;lncRNA|lnc-EEF1B2-13||3utr;ENSG00000153094.17||noncoding_distintron;lncRNA|lnc-ACP1-2	ENSG00000153094.17	BCL2L11
chr1	68575803	68575882	11.6114	3.70532	-	distintron;ENSG00000116729.9||noncoding_distintron;lncRNA|lnc-OR4F29-8||noncoding_distintron;lncRNA|SERTAD4-AS1	ENSG00000116729.9	WLS
chr15	25290922	25290943	23.5479	4.04729	+	noncoding_distintron;lncRNA|lnc-SNRPN-8||noncoding_distintron;ENSG00000272846.1	lncRNA|lnc-SNRPN-8||ENSG00000272846.1	lnc-SNRPN-8|RP11-701H24.10
chr15	25290844	25290922	60.0056	3.90262	+	noncoding_distintron;ENSG00000272846.1||noncoding_distintron;lncRNA|lnc-SNRPN-8	ENSG00000272846.1||lncRNA|lnc-SNRPN-8	lnc-SNRPN-8|RP11-701H24.10
chr5	173384384	173384431	74.6865	6.16143	+	3utr;ENSG00000113742.8	ENSG00000113742.8	CPEB4
chr12	49086662	49086691	6.75536	3.86278	-	noncoding_distintron;lncRNA|lnc-SLC6A12-2||3utr;ENSG00000129315.5	ENSG00000129315.5	CCNT1
chr11	30432880	30432952	17.3169	5.63389	-	3utr;ENSG00000066382.12	ENSG00000066382.12	MPPED2
chr11	30432854	30432880	9.48796	5.23021	-	3utr;ENSG00000066382.12	ENSG00000066382.12	MPPED2
chr3	15296452	15296509	12.601	5.09869	-	noncoding_distintron;lncRNA|lnc-ALG1L-2||noncoding_distintron;lncRNA|ZNF197-AS1||noncoding_distintron;lncRNA|AADACL2-AS1||3utr;ENSG00000131370.11||noncoding_distintron;lncRNA|lnc-RYBP-11	ENSG00000131370.11	SH3BP5
chr2	204086950	204087002	9.17089	4.80126	+	noncoding_distintron;lncRNA|lnc-ACP1-2||noncoding_distintron;lncRNA|lnc-EEF1B2-13||distintron;ENSG00000144426.14	ENSG00000144426.14	NBEAL1
chr12	114792987	114793064	37.2754	5.5567	-	3utr;ENSG00000089225.15	ENSG00000089225.15	TBX5
chr12	114792922	114792987	16.3258	4.67909	-	3utr;ENSG00000089225.15	ENSG00000089225.15	TBX5
chr3	110860407	110860504	6.70095	3.83596	+	noncoding_distintron;lncRNA|lnc-CHL1-7||distintron;ENSG00000177707.6	ENSG00000177707.6	PVRL3
chr13	42803900	42803981	5.81539	3.05969	+	3utr;ENSG00000102780.12	ENSG00000102780.12	DGKH
chr2	208687171	208687226	5.14471	4.39873	-	noncoding_exon;lncRNA|lnc-FZD5-1||noncoding_exon;ENSG00000244567.1	lncRNA|lnc-FZD5-1||ENSG00000244567.1	AC096772.6|lnc-FZD5-1
chr9	14616510	14616612	13.5562	4.81445	-	noncoding_distintron;lncRNA|MAMDC2-AS1||3utr;ENSG00000175893.7	ENSG00000175893.7	ZDHHC21
chrX	57933055	57933139	11.5607	6.04019	-	3utr;ENSG00000198205.5	ENSG00000198205.5	ZXDA
chr7	18708019	18708095	22.143	5.32864	+	noncoding_distintron;lncRNA|lnc-UPK3B-5||3utr;ENSG00000048052.17	ENSG00000048052.17	HDAC9
chr1	225682893	225682951	7.74875	3.96226	-	3utr;ENSG00000154380.12||noncoding_distintron;lncRNA|lnc-OR4F29-8	ENSG00000154380.12	ENAH
chr1	120457317	120457372	7.49598	4.45358	-	3utr;ENSG00000134250.13||noncoding_distintron;lncRNA|lnc-OR4F29-8||noncoding_distintron;lncRNA|SERTAD4-AS1||noncoding_distintron;lncRNA|lnc-ADAM30-1	ENSG00000134250.13	NOTCH2
chr1	203770414	203770449	6.69616	3.55648	+	5utr;ENSG00000058673.11||noncoding_proxintron;lncRNA|lnc-ZC3H11A-1	ENSG00000058673.11	ZC3H11A
chr4	52782624	52782701	9.85403	5.19653	+	noncoding_distintron;lncRNA|LINC01262||noncoding_distintron;lncRNA|LINC01060||3utr;ENSG00000109184.10	ENSG00000109184.10	DCUN1D4
chr19	20827190	20827264	16.6561	5.60625	-	noncoding_distintron;ENSG00000269110.1||noncoding_distintron;lncRNA|LENG8-AS1||distintron;ENSG00000188171.10	ENSG00000188171.10	ZNF626
chr19	20827286	20827343	15.4097	5.27518	-	noncoding_distintron;ENSG00000269110.1||noncoding_distintron;lncRNA|LENG8-AS1||distintron;ENSG00000188171.10	ENSG00000188171.10	ZNF626
chr9	88910347	88910541	10.8684	6.04211	-	distintron;ENSG00000083223.13	ENSG00000083223.13	ZCCHC6
chr9	88910229	88910347	7.62823	3.83742	-	distintron;ENSG00000083223.13	ENSG00000083223.13	ZCCHC6
chr1	31404925	31405031	17.3126	3.98567	-	noncoding_distintron;lncRNA|lnc-OR4F29-8||noncoding_distintron;lncRNA|SERTAD4-AS1||3utr;ENSG00000134644.11||noncoding_distintron;lncRNA|lnc-SCMH1-1	ENSG00000134644.11	PUM1
chr1	47142036	47142175	44.4591	6.62915	-	3utr;ENSG00000159658.6||noncoding_distintron;lncRNA|lnc-OR4F29-8||noncoding_distintron;lncRNA|SERTAD4-AS1	ENSG00000159658.6	EFCAB14
chr1	47142014	47142036	19.9387	6.19121	-	noncoding_distintron;lncRNA|SERTAD4-AS1||noncoding_distintron;lncRNA|lnc-OR4F29-8||3utr;ENSG00000159658.6	ENSG00000159658.6	EFCAB14
chr1	47141942	47142014	36.8092	5.76857	-	3utr;ENSG00000159658.6||noncoding_distintron;lncRNA|lnc-OR4F29-8||noncoding_distintron;lncRNA|SERTAD4-AS1	ENSG00000159658.6	EFCAB14
chr1	47142175	47142224	8.83645	4.28845	-	noncoding_distintron;lncRNA|SERTAD4-AS1||noncoding_distintron;lncRNA|lnc-OR4F29-8||3utr;ENSG00000159658.6	ENSG00000159658.6	EFCAB14
chr7	138986614	138986694	15.963	4.60313	+	3utr;ENSG00000157741.10	ENSG00000157741.10	UBN2
chr3	101544135	101544296	6.76321	3.96505	+	3utr;ENSG00000144815.10||noncoding_distintron;lncRNA|lnc-CHL1-7	ENSG00000144815.10	NXPE3
chr18	51824217	51824352	54.6237	6.85089	+	3utr;ENSG00000101751.6	ENSG00000101751.6	POLI
chrX	123043400	123043449	8.66091	3.30566	+	3utr;ENSG00000101966.8	ENSG00000101966.8	XIAP
chr3	71005303	71005361	56.3689	6.51839	-	noncoding_distintron;lncRNA|lnc-RYBP-11||3utr;ENSG00000114861.14||noncoding_distintron;lncRNA|AADACL2-AS1||noncoding_distintron;lncRNA|lnc-ALG1L-2	ENSG00000114861.14	FOXP1
chr3	71005361	71005400	58.8131	6.49673	-	noncoding_distintron;lncRNA|AADACL2-AS1||3utr;ENSG00000114861.14||noncoding_distintron;lncRNA|lnc-RYBP-11||noncoding_distintron;lncRNA|lnc-ALG1L-2	ENSG00000114861.14	FOXP1
chr3	71005400	71005451	42.8385	5.93878	-	noncoding_distintron;lncRNA|AADACL2-AS1||3utr;ENSG00000114861.14||noncoding_distintron;lncRNA|lnc-RYBP-11||noncoding_distintron;lncRNA|lnc-ALG1L-2	ENSG00000114861.14	FOXP1
chr7	90044181	90044287	6.87955	5.63268	+	noncoding_distintron;ENSG00000273299.1||3utr;ENSG00000157224.11||noncoding_distintron;lncRNA|lnc-CLDN12-3	ENSG00000157224.11	CLDN12
chr1	87811674	87811811	23.3889	4.93299	+	3utr;ENSG00000143013.8||noncoding_distintron;lncRNA|SLC16A1-AS1	ENSG00000143013.8	LMO4
chr5	79278318	79278395	20.2897	6.22937	-	3utr;ENSG00000177034.10	ENSG00000177034.10	MTX3
chr5	79278296	79278318	16.2901	5.21862	-	3utr;ENSG00000177034.10	ENSG00000177034.10	MTX3
chr5	79278221	79278296	26.6598	4.67213	-	3utr;ENSG00000177034.10	ENSG00000177034.10	MTX3
chr5	111065225	111065236	400	6.92372	-	3utr;ENSG00000134986.9	ENSG00000134986.9	NREP
chr5	111065212	111065225	400	6.69578	-	3utr;ENSG00000134986.9	ENSG00000134986.9	NREP
chr5	111065175	111065212	400	6.57747	-	3utr;ENSG00000134986.9	ENSG00000134986.9	NREP
chr5	111065166	111065175	400	6.12967	-	3utr;ENSG00000134986.9	ENSG00000134986.9	NREP
chr16	27472434	27472502	33.3839	6.26218	-	3utr;ENSG00000077235.13	ENSG00000077235.13	GTF3C1
chr16	27472426	27472434	5.12646	4.0717	-	3utr;ENSG00000077235.13	ENSG00000077235.13	GTF3C1
chr16	27472390	27472426	4.92296	3.91196	-	3utr;ENSG00000077235.13	ENSG00000077235.13	GTF3C1
chr17	38326945	38326995	7.3966	4.66583	+	noncoding_distintron;lncRNA|MAPT-IT1||3utr;ENSG00000108349.10||noncoding_distintron;lncRNA|KANSL1-AS1	ENSG00000108349.10	CASC3
chr6	97592480	97592632	30.1367	5.90719	-	noncoding_distintron;lncRNA|LINC00242||3utr;ENSG00000146263.7	ENSG00000146263.7	MMS22L
chr22	33256449	33256491	16.0217	3.75264	+	3utr;ENSG00000100234.11	ENSG00000100234.11	TIMP3
chr11	20141106	20141167	10.5791	3.81975	+	3utr;ENSG00000166833.15	ENSG00000166833.15	NAV2
chr20	61576329	61576373	14.242	5.26158	+	3utr;ENSG00000101193.6	ENSG00000101193.6	GID8
chr20	61576373	61576416	12.0986	4.31721	+	3utr;ENSG00000101193.6	ENSG00000101193.6	GID8
chr12	105405969	105406049	18.329	5.28941	+	noncoding_exon;lncRNA|lnc-WASHC4-4||noncoding_distintron;ENSG00000151131.5	lncRNA|lnc-WASHC4-4	lnc-WASHC4-4
chr5	137088389	137088478	20.1381	4.00378	-	3utr;ENSG00000177733.4	ENSG00000177733.4	HNRNPA0
chr16	56395770	56395840	3.73104	3.45358	-	3utr;ENSG00000159461.10	ENSG00000159461.10	AMFR
chr6	32148420	32148453	35.8103	7.0848	+	noncoding_distintron;lncRNA|HLA-DQB1-AS1||3utr;ENSG00000204308.6||noncoding_distintron;lncRNA|lnc-PSMB9-6||noncoding_distintron;lncRNA|lnc-IRF4-1||noncoding_distintron;lncRNA|lnc-RING1-8||noncoding_distintron;lncRNA|LINC00574||noncoding_distintron;lncRNA|HCG23	ENSG00000204308.6	RNF5
chr6	32148453	32148468	29.4468	6.87427	+	noncoding_distintron;lncRNA|LINC00574||noncoding_distintron;lncRNA|HCG23||3utr;ENSG00000204308.6||noncoding_distintron;lncRNA|HLA-DQB1-AS1||noncoding_distintron;lncRNA|lnc-RING1-8||noncoding_distintron;lncRNA|lnc-PSMB9-6||noncoding_distintron;lncRNA|lnc-IRF4-1	ENSG00000204308.6	RNF5
chr6	32148382	32148420	13.5389	5.41327	+	noncoding_distintron;lncRNA|HCG23||noncoding_distintron;lncRNA|LINC00574||noncoding_distintron;lncRNA|lnc-IRF4-1||noncoding_distintron;lncRNA|lnc-PSMB9-6||noncoding_distintron;lncRNA|lnc-RING1-8||noncoding_distintron;lncRNA|HLA-DQB1-AS1||3utr;ENSG00000204308.6	ENSG00000204308.6	RNF5
chr6	32148468	32148539	23.0473	4.97419	+	3utr;ENSG00000204308.6||noncoding_distintron;lncRNA|HLA-DQB1-AS1||noncoding_distintron;lncRNA|lnc-RING1-8||noncoding_distintron;lncRNA|lnc-PSMB9-6||noncoding_distintron;lncRNA|lnc-IRF4-1||noncoding_distintron;lncRNA|LINC00574||noncoding_distintron;lncRNA|HCG23	ENSG00000204308.6	RNF5
chr1	42644185	42644278	18.6284	4.50588	-	noncoding_distintron;lncRNA|lnc-OR4F29-8||noncoding_distintron;lncRNA|SERTAD4-AS1||3utr;ENSG00000198815.4	ENSG00000198815.4	FOXJ3
chr11	118396084	118396157	4.8123	3.61074	+	3utr;ENSG00000118058.16||noncoding_exon;lncRNA|lnc-TTC36-2	ENSG00000118058.16	KMT2A
chr5	1877605	1877703	10.1774	5.2955	-	noncoding_distintron;lncRNA|lnc-TAF9-1||3utr;ENSG00000113430.5||noncoding_distintron;lncRNA|LINC02197	ENSG00000113430.5	IRX4
chr1	157094479	157094546	58.2165	6.26313	-	3utr;ENSG00000117036.7||noncoding_distintron;lncRNA|SERTAD4-AS1||noncoding_distintron;lncRNA|lnc-OR4F29-8	ENSG00000117036.7	ETV3
chr1	157094389	157094479	82.5618	6.201	-	noncoding_distintron;lncRNA|SERTAD4-AS1||noncoding_distintron;lncRNA|lnc-OR4F29-8||3utr;ENSG00000117036.7	ENSG00000117036.7	ETV3
chr13	67777165	67777242	3.40718	4.1528	-	distintron;ENSG00000184226.10	ENSG00000184226.10	PCDH9
chr3	135868258	135868348	8.56788	4.24026	-	noncoding_distintron;lncRNA|AADACL2-AS1||3utr;ENSG00000174579.3	ENSG00000174579.3	MSL2
chr1	2239369	2239425	6.95189	3.13377	+	noncoding_distintron;lncRNA|ZNF436-AS1||3utr;ENSG00000157933.9||noncoding_distintron;lncRNA|lnc-TNFRSF14-2||noncoding_distintron;lncRNA|SLC16A1-AS1	ENSG00000157933.9	SKI
chr13	25908567	25908700	26.8149	5.75763	+	3utr;ENSG00000139496.11	ENSG00000139496.11	NUPL1
chr3	169711987	169712103	27.9025	5.70284	+	noncoding_distintron;lncRNA|lnc-CHL1-7||3utr;ENSG00000008952.12	ENSG00000008952.12	SEC62
chr1	78410108	78410162	10.4509	4.15543	-	noncoding_proxintron;lncRNA|lnc-FUBP1-2||noncoding_distintron;lncRNA|SERTAD4-AS1||noncoding_distintron;lncRNA|lnc-OR4F29-8||noncoding_proxintron;ENSG00000162613.12	ENSG00000162613.12||lncRNA|lnc-FUBP1-2	FUBP1|lnc-FUBP1-2
chr10	76936171	76936248	16.2691	5.31477	+	noncoding_distintron;lncRNA|lnc-SAMD8-1||noncoding_distintron;lncRNA|DLG5-AS1||CDS;ENSG00000156671.8	ENSG00000156671.8	SAMD8
chr12	123636893	123636962	3.88715	4.34129	-	3utr;ENSG00000051825.10	ENSG00000051825.10	MPHOSPH9
chr10	17757791	17757889	12.9131	4.43815	+	noncoding_distintron;lncRNA|DLG5-AS1||3utr;ENSG00000136738.10||noncoding_distintron;lncRNA|lnc-SAMD8-1||noncoding_distintron;lncRNA|LINC01515	ENSG00000136738.10	STAM
chr2	73806773	73806870	8.85498	4.8486	+	distintron;ENSG00000116127.13||noncoding_distintron;lncRNA|lnc-ACP1-2||noncoding_distintron;lncRNA|lnc-EEF1B2-13	ENSG00000116127.13	ALMS1
chr7	139254913	139254955	9.9034	4.20706	-	3utr;ENSG00000064393.11||noncoding_distintron;lncRNA|WEE2-AS1	ENSG00000064393.11	HIPK2
chr5	140238707	140238786	6.76321	3.58357	+	distintron;ENSG00000204970.5||distintron;ENSG00000081842.13||distintron;ENSG00000250120.2||distintron;ENSG00000204963.4||distintron;ENSG00000204965.4||distintron;ENSG00000204967.6||distintron;ENSG00000255408.2||distintron;ENSG00000204969.5||distintron;ENSG00000204961.5||distintron;ENSG00000204962.4	ENSG00000204961.5||ENSG00000204962.4||ENSG00000204963.4||ENSG00000204965.4||ENSG00000204970.5||ENSG00000081842.13||ENSG00000250120.2||ENSG00000204969.5||ENSG00000255408.2||ENSG00000204967.6	PCDHA4|PCDHA9|PCDHA2|PCDHA3|PCDHA1|PCDHA10|PCDHA6|PCDHA7|PCDHA8|PCDHA5
chr6	163994642	163994686	400	7.93828	+	3utr;ENSG00000112531.12||noncoding_distintron;lncRNA|LINC00574	ENSG00000112531.12	QKI
chr6	163994686	163994706	400	7.83138	+	noncoding_distintron;lncRNA|LINC00574||3utr;ENSG00000112531.12	ENSG00000112531.12	QKI
chr6	163994757	163994764	400	7.63029	+	3utr;ENSG00000112531.12||noncoding_distintron;lncRNA|LINC00574	ENSG00000112531.12	QKI
chr6	163994706	163994757	400	7.51129	+	3utr;ENSG00000112531.12||noncoding_distintron;lncRNA|LINC00574	ENSG00000112531.12	QKI
chr6	163994764	163994823	400	7.12063	+	noncoding_distintron;lncRNA|LINC00574||3utr;ENSG00000112531.12	ENSG00000112531.12	QKI
chr8	141535879	141535898	36.0798	6.59948	-	noncoding_exon;ENSG00000259758.1||noncoding_exon;lncRNA|lnc-AGO2-1	ENSG00000259758.1||lncRNA|lnc-AGO2-1	CASC7|lnc-AGO2-1
chr8	141535898	141535935	28.8786	6.14477	-	noncoding_exon;ENSG00000259758.1||noncoding_exon;lncRNA|lnc-AGO2-1	lncRNA|lnc-AGO2-1||ENSG00000259758.1	lnc-AGO2-1|CASC7
chr8	141535848	141535879	14.9234	5.55835	-	noncoding_exon;lncRNA|lnc-AGO2-1||noncoding_exon;ENSG00000259758.1	ENSG00000259758.1||lncRNA|lnc-AGO2-1	CASC7|lnc-AGO2-1
chr5	114547920	114548011	9.18653	5.30621	-	3utr;ENSG00000164219.5	ENSG00000164219.5	PGGT1B
chr2	203426412	203426470	37.5708	4.93195	+	noncoding_distintron;lncRNA|lnc-ACP1-2||noncoding_distintron;lncRNA|lnc-EEF1B2-13||3utr;ENSG00000204217.8	ENSG00000204217.8	BMPR2
chr3	30046289	30046324	7.863	5.25264	+	3utr;ENSG00000144642.16||noncoding_distintron;lncRNA|lnc-CHL1-7	ENSG00000144642.16	RBMS3
chr3	30046324	30046383	4.52333	4.6162	+	noncoding_distintron;lncRNA|lnc-CHL1-7||3utr;ENSG00000144642.16	ENSG00000144642.16	RBMS3
chr10	35858057	35858106	12.6492	4.27756	+	CDS;ENSG00000108100.13||noncoding_distintron;lncRNA|DLG5-AS1||noncoding_distintron;lncRNA|LINC01515||noncoding_distintron;lncRNA|lnc-SAMD8-1	ENSG00000108100.13	CCNY
chr10	35858106	35858123	6.1709	3.954	+	noncoding_distintron;lncRNA|LINC01515||noncoding_distintron;lncRNA|lnc-SAMD8-1||3utr;ENSG00000108100.13||noncoding_distintron;lncRNA|DLG5-AS1	ENSG00000108100.13	CCNY
chr4	1385840	1385904	10.7309	4.03247	+	noncoding_distintron;lncRNA|LINC01262||noncoding_distintron;lncRNA|lnc-ZNF718-3||noncoding_distintron;lncRNA|LINC01060||5utr;ENSG00000179979.7	ENSG00000179979.7	CRIPAK
chr2	163217128	163217202	5.21487	3.62415	+	3utr;ENSG00000115271.6||noncoding_distintron;lncRNA|lnc-EEF1B2-13||noncoding_distintron;lncRNA|lnc-ACP1-2	ENSG00000115271.6	GCA
chr2	163217202	163217253	3.12782	3.20706	+	noncoding_distintron;lncRNA|lnc-EEF1B2-13||noncoding_distintron;lncRNA|lnc-ACP1-2||3utr;ENSG00000115271.6	ENSG00000115271.6	GCA
chr4	159045769	159045885	15.9959	5.01078	-	3utr;ENSG00000164125.11	ENSG00000164125.11	FAM198B
chr19	24311865	24311982	21.3524	4.20125	+	3utr;ENSG00000213096.5||noncoding_distintron;lncRNA|LINC01480	ENSG00000213096.5	ZNF254
chr22	39258060	39258074	42.0467	6.23186	-	3utr;ENSG00000183741.7	ENSG00000183741.7	CBX6
chr22	39258097	39258105	32.8591	6.09317	-	3utr;ENSG00000183741.7	ENSG00000183741.7	CBX6
chr22	39258105	39258116	22.8977	5.89632	-	3utr;ENSG00000183741.7	ENSG00000183741.7	CBX6
chr22	39258001	39258060	20.4153	4.8544	-	3utr;ENSG00000183741.7	ENSG00000183741.7	CBX6
chr7	134127244	134127346	6.95125	3.65036	-	3utr;ENSG00000085662.9||noncoding_distintron;lncRNA|WEE2-AS1	ENSG00000085662.9	AKR1B1
chr3	110611069	110611121	74.2084	3.60958	-	CDS;ENSG00000206532.2||noncoding_distintron;lncRNA|lnc-ALG1L-2||noncoding_distintron;lncRNA|AADACL2-AS1||noncoding_exon;lncRNA|lnc-ZBED2-5	ENSG00000206532.2	RP11-553A10.1
chr5	71505122	71505279	13.6492	3.44207	+	noncoding_distintron;lncRNA|lnc-PLEKHG4B-3||3utr;ENSG00000131711.10	ENSG00000131711.10	MAP1B
chr12	104511700	104511770	5.65708	4.03136	-	3utr;ENSG00000120837.3	ENSG00000120837.3	NFYB
chr17	80200830	80200911	8.56737	4.28619	-	3utr;ENSG00000141551.10	ENSG00000141551.10	CSNK1D
chr6	165744071	165744186	9.7911	3.92702	-	noncoding_distintron;lncRNA|LINC00242||3utr;ENSG00000112541.9	ENSG00000112541.9	PDE10A
chr1	205583670	205583672	7.00563	4.16423	-	3utr;ENSG00000158711.9||noncoding_distintron;lncRNA|SERTAD4-AS1||noncoding_distintron;lncRNA|lnc-OR4F29-8	ENSG00000158711.9	ELK4
chr16	48396130	48396217	3.73104	3.74606	-	CDS;ENSG00000196470.7	ENSG00000196470.7	SIAH1
chr5	112180545	112180612	8.85498	4.68764	+	noncoding_distintron;lncRNA|lnc-PLEKHG4B-3||3utr;ENSG00000134982.12||noncoding_distintron;ENSG00000258864.1	ENSG00000134982.12	APC
chr2	65540521	65540595	4.28804	3.62079	-	3utr;ENSG00000198369.5	ENSG00000198369.5	SPRED2
chr22	39414517	39414586	9.94382	3.9978	+	distintron;ENSG00000243811.3||3utr;ENSG00000244509.3	ENSG00000244509.3	APOBEC3C
chr19	7116269	7116291	11.5319	5.02522	-	3utr;ENSG00000171105.9||noncoding_distintron;lncRNA|LENG8-AS1	ENSG00000171105.9	INSR
chr19	7116291	7116348	16.6325	4.93962	-	3utr;ENSG00000171105.9||noncoding_distintron;lncRNA|LENG8-AS1	ENSG00000171105.9	INSR
chr19	7116233	7116269	5.92662	3.41654	-	noncoding_distintron;lncRNA|LENG8-AS1||3utr;ENSG00000171105.9	ENSG00000171105.9	INSR
chr11	61553662	61553799	7.17417	3.05587	+	3utr;ENSG00000124920.9	ENSG00000124920.9	MYRF
chr1	78413806	78413843	8.39828	3.47021	-	noncoding_distintron;lncRNA|lnc-OR4F29-8||noncoding_exon;ENSG00000162613.12||noncoding_distintron;lncRNA|SERTAD4-AS1||noncoding_exon;lncRNA|lnc-FUBP1-2	ENSG00000162613.12||lncRNA|lnc-FUBP1-2	lnc-FUBP1-2|FUBP1
chr1	11846336	11846366	5.64838	3.95647	-	noncoding_distintron;lncRNA|lnc-SCMH1-1||noncoding_distintron;lncRNA|SERTAD4-AS1||3utr;ENSG00000177000.6||noncoding_distintron;lncRNA|lnc-OR4F29-8||noncoding_distintron;lncRNA|LINC01355	ENSG00000177000.6	MTHFR
chr8	52768634	52768654	7.62823	3.86032	-	distintron;ENSG00000168300.9	ENSG00000168300.9	PCMTD1
chr8	52768579	52768634	6.50876	3.04627	-	distintron;ENSG00000168300.9	ENSG00000168300.9	PCMTD1
chr5	38481577	38481700	24.6204	5.12983	-	noncoding_distintron;lncRNA|LINC02197||noncoding_distintron;lncRNA|lnc-TAF9-1||CDS;ENSG00000113594.5	ENSG00000113594.5	LIFR
chr17	60028185	60028220	23.0019	5.2779	-	CDS;ENSG00000108510.5	ENSG00000108510.5	MED13
chr1	14107480	14107534	15.2595	3.60218	+	noncoding_distintron;lncRNA|ZNF436-AS1||CDS;ENSG00000116731.18||noncoding_distintron;lncRNA|SLC16A1-AS1	ENSG00000116731.18	PRDM2
chr1	14107418	14107480	13.5185	3.55338	+	noncoding_distintron;lncRNA|SLC16A1-AS1||noncoding_distintron;lncRNA|ZNF436-AS1||CDS;ENSG00000116731.18	ENSG00000116731.18	PRDM2
chr2	139329094	139329166	6.37823	4.96505	+	3utr;ENSG00000144228.4||noncoding_distintron;ENSG00000241772.2||noncoding_distintron;lncRNA|lnc-SPOPL-2||noncoding_distintron;lncRNA|lnc-ACP1-2||noncoding_distintron;lncRNA|lnc-EEF1B2-13	ENSG00000144228.4	SPOPL
chr18	56995516	56995604	5.76435	3.87058	-	3utr;ENSG00000074695.5||noncoding_distintron;lncRNA|lnc-THOC1-1	ENSG00000074695.5	LMAN1
chr3	179115626	179115675	9.89469	3.98773	-	noncoding_exon;ENSG00000269728.1||noncoding_exon;lncRNA|lnc-GNB4-1	lncRNA|lnc-GNB4-1||ENSG00000269728.1	lnc-GNB4-1|RP11-145M9.4
chr3	179115599	179115626	8.10714	3.85693	-	noncoding_exon;lncRNA|lnc-GNB4-1||noncoding_exon;ENSG00000269728.1	lncRNA|lnc-GNB4-1||ENSG00000269728.1	RP11-145M9.4|lnc-GNB4-1
chr5	98129581	98129684	8.5028	4.70706	+	3utr;ENSG00000174136.7||noncoding_distintron;lncRNA|lnc-PLEKHG4B-3	ENSG00000174136.7	RGMB
chr15	58008370	58008440	43.25	7.34614	+	3utr;ENSG00000255529.3	ENSG00000255529.3	POLR2M
chr6	90638672	90638768	6.75536	4.01846	-	noncoding_distintron;lncRNA|LINC00242||3utr;ENSG00000112182.10	ENSG00000112182.10	BACH2
chrX	129336897	129336969	4.58473	4.14525	-	3utr;ENSG00000056277.11	ENSG00000056277.11	ZNF280C
chr1	173905778	173905840	19.6443	5.41196	-	noncoding_distintron;lncRNA|lnc-OR4F29-8||3utr;ENSG00000135870.7||noncoding_distintron;lncRNA|SERTAD4-AS1	ENSG00000135870.7	RC3H1
chr2	128495918	128496022	8.26773	3.95967	-	proxintron;ENSG00000136709.7	ENSG00000136709.7	WDR33
chr8	17914619	17914691	5.1837	4.01069	-	3utr;ENSG00000104763.13	ENSG00000104763.13	ASAH1
chr5	167978749	167978778	38.0008	4.96089	-	3utr;ENSG00000120137.6||noncoding_exon;lncRNA|lnc-PANK3-13	ENSG00000120137.6	PANK3
chr5	167978698	167978749	43.9215	4.85726	-	3utr;ENSG00000120137.6||noncoding_exon;lncRNA|lnc-PANK3-13	ENSG00000120137.6	PANK3
chr20	1918460	1918517	4.39558	4.24276	+	3utr;ENSG00000198053.7	ENSG00000198053.7	SIRPA
chr1	37959365	37959452	23.5281	6.17397	-	noncoding_distintron;lncRNA|lnc-OR4F29-8||CDS;ENSG00000163875.11||noncoding_distintron;lncRNA|lnc-SCMH1-1||noncoding_distintron;lncRNA|SERTAD4-AS1	ENSG00000163875.11	MEAF6
chr12	106631812	106631875	12.6479	3.38252	-	3utr;ENSG00000136026.9||noncoding_exon;lncRNA|lnc-NUAK1-5	ENSG00000136026.9	CKAP4
chr9	2654028	2654113	14.6811	4.62844	+	3utr;ENSG00000147852.11	ENSG00000147852.11	VLDLR
chr10	96367482	96367596	30.2706	6.19778	+	noncoding_distintron;ENSG00000244332.1||noncoding_distintron;lncRNA|lnc-TBC1D12-1||3ss;ENSG00000119969.10	ENSG00000119969.10	HELLS
chr8	71023962	71024061	3.96098	3.24204	-	3utr;ENSG00000140396.8	ENSG00000140396.8	NCOA2
chr13	33351550	33351631	24.9157	5.95647	+	3utr;ENSG00000083642.14	ENSG00000083642.14	PDS5B
chr13	33351531	33351550	15.4501	4.9557	+	3utr;ENSG00000083642.14	ENSG00000083642.14	PDS5B
chr13	33351496	33351531	12.5449	4.7264	+	3utr;ENSG00000083642.14	ENSG00000083642.14	PDS5B
chr12	54625341	54625426	13.3657	4.06502	-	noncoding_distintron;lncRNA|lnc-SLC6A12-2||miRNA_proximal;MI0017335||3utr;ENSG00000094916.9	ENSG00000094916.9	CBX5
chr11	110097901	110097960	3.97403	4.23776	-	distintron;ENSG00000137710.10	ENSG00000137710.10	RDX
chr7	11146903	11146994	17.2782	5.18352	+	distintron;ENSG00000106443.10||noncoding_distintron;lncRNA|lnc-UPK3B-5	ENSG00000106443.10	PHF14
chr10	116736891	116736983	38.6428	7.52232	+	3utr;ENSG00000165832.4	ENSG00000165832.4	TRUB1
chr5	9035824	9035962	5.87595	3.8914	-	noncoding_distintron;lncRNA|LINC02197||noncoding_exon;lncRNA|lnc-TAS2R1-24||noncoding_distintron;lncRNA|lnc-TAF9-1||3utr;ENSG00000112902.7	ENSG00000112902.7	SEMA5A
chrX	137714182	137714242	21.3434	6.39336	-	3utr;ENSG00000129682.9	ENSG00000129682.9	FGF13
chrX	137714055	137714113	12.5449	5.52185	-	3utr;ENSG00000129682.9	ENSG00000129682.9	FGF13
chrX	137714151	137714182	9.69978	4.99449	-	3utr;ENSG00000129682.9	ENSG00000129682.9	FGF13
chrX	137714113	137714149	8.51907	4.954	-	3utr;ENSG00000129682.9	ENSG00000129682.9	FGF13
chr3	145787470	145787491	17.99	4.27076	-	noncoding_distintron;lncRNA|AADACL2-AS1||3utr;ENSG00000152952.7	ENSG00000152952.7	PLOD2
chr3	145787491	145787530	20.2336	4.11718	-	3utr;ENSG00000152952.7||noncoding_distintron;lncRNA|AADACL2-AS1	ENSG00000152952.7	PLOD2
chr3	145787412	145787444	12.9999	3.64102	-	noncoding_distintron;lncRNA|AADACL2-AS1||3utr;ENSG00000152952.7	ENSG00000152952.7	PLOD2
chr3	145787530	145787605	10.1635	3.54893	-	noncoding_distintron;lncRNA|AADACL2-AS1||3utr;ENSG00000152952.7	ENSG00000152952.7	PLOD2
chr3	145787444	145787470	13.5751	3.31543	-	3utr;ENSG00000152952.7||noncoding_distintron;lncRNA|AADACL2-AS1	ENSG00000152952.7	PLOD2
chr8	18387604	18387622	75.2434	7.86014	-	3utr;ENSG00000156011.12	ENSG00000156011.12	PSD3
chr8	18387576	18387601	75.731	7.02266	-	3utr;ENSG00000156011.12	ENSG00000156011.12	PSD3
chr8	18387513	18387576	67.2754	6.17373	-	3utr;ENSG00000156011.12	ENSG00000156011.12	PSD3
chr8	18387622	18387700	86.6181	5.96699	-	3utr;ENSG00000156011.12	ENSG00000156011.12	PSD3
chr8	18387799	18387813	24.894	4.95059	-	3utr;ENSG00000156011.12	ENSG00000156011.12	PSD3
chr8	18387726	18387799	53.6405	4.66161	-	3utr;ENSG00000156011.12	ENSG00000156011.12	PSD3
chr8	18387700	18387726	22.2845	4.44595	-	3utr;ENSG00000156011.12	ENSG00000156011.12	PSD3
chr3	73117548	73117585	5.92662	3.81264	+	noncoding_distintron;lncRNA|lnc-CHL1-7||noncoding_distintron;lncRNA|lnc-GXYLT2-1||3utr;ENSG00000163605.10	ENSG00000163605.10	PPP4R2
chr8	62538261	62538342	11.0489	3.79473	-	3utr;ENSG00000198363.11	ENSG00000198363.11	ASPH
chr18	67993637	67993686	49.0248	6.54622	+	3utr;ENSG00000170677.5	ENSG00000170677.5	SOCS6
chr18	67993686	67993767	55.7476	6.07818	+	3utr;ENSG00000170677.5	ENSG00000170677.5	SOCS6
chr18	67993612	67993637	22.398	6.05658	+	3utr;ENSG00000170677.5	ENSG00000170677.5	SOCS6
chr18	67993580	67993612	15.7367	5.83596	+	3utr;ENSG00000170677.5	ENSG00000170677.5	SOCS6
chr12	96663321	96663423	5.09086	3.6299	+	3utr;ENSG00000111145.3	ENSG00000111145.3	ELK3
chr4	13570411	13570475	6.092	4.52316	-	noncoding_distintron;lncRNA|CPEB2-AS1||3utr;ENSG00000038219.8	ENSG00000038219.8	BOD1L1
chr12	69971146	69971188	5.6466	4.17833	+	3utr;ENSG00000166225.4	ENSG00000166225.4	FRS2
chr1	214212679	214212784	12.3738	4.78713	+	3utr;ENSG00000117707.11	ENSG00000117707.11	PROX1
chr5	151184438	151184499	20.5266	5.43149	+	3utr;ENSG00000145907.10	ENSG00000145907.10	G3BP1
chr3	124944805	124944872	5.16327	3.24954	-	3utr;ENSG00000163848.14||noncoding_distintron;lncRNA|lnc-ALG1L-2||noncoding_distintron;lncRNA|AADACL2-AS1||distintron;ENSG00000221955.6	ENSG00000163848.14	ZNF148
chr1	167385687	167385716	109.016	8.04656	+	3utr;ENSG00000143190.17	ENSG00000143190.17	POU2F1
chr1	167385747	167385811	125.61	7.42181	+	3utr;ENSG00000143190.17	ENSG00000143190.17	POU2F1
chr1	167385735	167385747	98.7943	7.26867	+	3utr;ENSG00000143190.17	ENSG00000143190.17	POU2F1
chr16	677856	677921	3.48305	3.99371	+	noncoding_distintron;lncRNA|lnc-PIGQ-1||3utr;ENSG00000197562.5	ENSG00000197562.5	RAB40C
chr16	677798	677856	3.59104	3.26721	+	3utr;ENSG00000197562.5||noncoding_distintron;lncRNA|lnc-PIGQ-1	ENSG00000197562.5	RAB40C
chr2	164461129	164461158	38.6428	7.70713	-	3utr;ENSG00000182263.9	ENSG00000182263.9	FIGN
chr2	164461158	164461204	42.0431	7.3066	-	3utr;ENSG00000182263.9	ENSG00000182263.9	FIGN
chrX	142714552	142714642	6.72448	4.53358	-	3utr;ENSG00000179542.11	ENSG00000179542.11	SLITRK4
chr21	35473931	35474020	61.5747	4.71316	+	distintron;ENSG00000243927.1||noncoding_distintron;ENSG00000272657.1||3utr;ENSG00000272962.1||3utr;ENSG00000198743.5	ENSG00000198743.5||ENSG00000272962.1	SLC5A3
chr11	73388864	73388949	16.7235	3.75427	-	CDS;ENSG00000175582.15	ENSG00000175582.15	RAB6A
chr19	38782908	38782995	10.2008	3.62844	+	noncoding_distintron;lncRNA|LINC01480||distintron;ENSG00000267748.2||3utr;ENSG00000167642.8	ENSG00000167642.8	SPINT2
chr19	38782821	38782908	10.113	3.17359	+	3utr;ENSG00000167642.8||distintron;ENSG00000267748.2||noncoding_distintron;lncRNA|LINC01480	ENSG00000167642.8	SPINT2
chr16	81422841	81422897	7.31004	4.20996	+	noncoding_exon;lncRNA|lnc-GAN-1||3utr;ENSG00000261609.3	ENSG00000261609.3	GAN
chr12	14651023	14651147	50.1138	6.58454	+	noncoding_distintron;lncRNA|lnc-CCDC77-6||3utr;ENSG00000171681.8	ENSG00000171681.8	ATF7IP
chr12	14651147	14651250	28.4211	5.89915	+	noncoding_distintron;lncRNA|lnc-CCDC77-6||3utr;ENSG00000171681.8	ENSG00000171681.8	ATF7IP
chr12	14651250	14651376	24.0832	4.21462	+	noncoding_distintron;lncRNA|lnc-CCDC77-6||3utr;ENSG00000171681.8	ENSG00000171681.8	ATF7IP
chr7	86507004	86507063	5.16327	4.29653	-	3utr;ENSG00000164659.10||noncoding_distintron;lncRNA|WEE2-AS1	ENSG00000164659.10	KIAA1324L
chr7	86506965	86506994	3.04222	3.93773	-	noncoding_distintron;lncRNA|WEE2-AS1||3utr;ENSG00000164659.10	ENSG00000164659.10	KIAA1324L
chr11	33375750	33375797	45.3857	4.88806	+	3utr;ENSG00000110422.7	ENSG00000110422.7	HIPK3
chr11	33375797	33375856	57.7968	4.78862	+	3utr;ENSG00000110422.7	ENSG00000110422.7	HIPK3
chr14	59836273	59836293	7.863	4.43392	+	3utr;ENSG00000100592.11	ENSG00000100592.11	DAAM1
chr1	90059695	90059829	21.4514	6.63785	+	noncoding_distintron;lncRNA|SLC16A1-AS1||3utr;ENSG00000197147.8	ENSG00000197147.8	LRRC8B
chr3	120043907	120043949	6.87955	4.85217	-	3utr;ENSG00000163428.3||noncoding_distintron;lncRNA|AADACL2-AS1||noncoding_distintron;lncRNA|lnc-ALG1L-2	ENSG00000163428.3	LRRC58
chr13	21547765	21547843	57.7782	7.06129	-	3utr;ENSG00000150457.7	ENSG00000150457.7	LATS2
chr3	194132993	194132996	65.8851	4.5923	-	CDS;ENSG00000133657.10	ENSG00000133657.10	ATP13A3
chr3	194132996	194133017	78.2955	4.58811	-	CDS;ENSG00000133657.10	ENSG00000133657.10	ATP13A3
chr15	57940289	57940325	6.41072	4.78619	+	distintron;ENSG00000255529.3||distintron;ENSG00000137878.12||distintron;ENSG00000263155.1	ENSG00000263155.1||ENSG00000137878.12||ENSG00000255529.3	POLR2M|MYZAP|GCOM1
chr6	116571268	116571325	7.91691	3.89516	-	noncoding_distintron;lncRNA|LINC00242||3utr;ENSG00000187189.9||noncoding_exon;lncRNA|lnc-TSPYL1-2	ENSG00000187189.9	TSPYL4
chr2	174774079	174774150	14.2613	4.85118	-	3utr;ENSG00000172845.9	ENSG00000172845.9	SP3
chr15	25277316	25277371	400	6.69346	+	noncoding_distintron;ENSG00000272846.1||noncoding_exon;lncRNA|lnc-SNRPN-8||noncoding_exon;ENSG00000257151.1	lncRNA|lnc-SNRPN-8||ENSG00000257151.1	lnc-SNRPN-8|PWAR6
chr15	25277288	25277316	400	6.54448	+	noncoding_distintron;ENSG00000272846.1||noncoding_exon;lncRNA|lnc-SNRPN-8||noncoding_exon;ENSG00000257151.1	lncRNA|lnc-SNRPN-8||ENSG00000257151.1	PWAR6|lnc-SNRPN-8
chr15	25277373	25277388	400	6.1991	+	noncoding_distintron;ENSG00000272846.1||noncoding_exon;lncRNA|lnc-SNRPN-8||noncoding_exon;ENSG00000257151.1	ENSG00000257151.1||lncRNA|lnc-SNRPN-8	lnc-SNRPN-8|PWAR6
chr5	80710841	80710975	7.31004	4.43815	-	3utr;ENSG00000145687.11||noncoding_exon;lncRNA|lnc-ACOT12-4	ENSG00000145687.11	SSBP2
chr5	80710994	80711048	3.0024	3.16399	-	3utr;ENSG00000145687.11||noncoding_exon;lncRNA|lnc-ACOT12-4	ENSG00000145687.11	SSBP2
chr15	25294910	25294961	24.9124	3.86282	+	noncoding_distintron;ENSG00000272846.1||noncoding_distintron;lncRNA|lnc-SNRPN-8	lncRNA|lnc-SNRPN-8||ENSG00000272846.1	RP11-701H24.10|lnc-SNRPN-8
chr15	25294961	25294991	27.4144	3.57456	+	noncoding_distintron;ENSG00000272846.1||noncoding_distintron;lncRNA|lnc-SNRPN-8	lncRNA|lnc-SNRPN-8||ENSG00000272846.1	RP11-701H24.10|lnc-SNRPN-8
chr15	25294991	25295067	26.795	3.1683	+	noncoding_distintron;ENSG00000272846.1||noncoding_distintron;lncRNA|lnc-SNRPN-8	ENSG00000272846.1||lncRNA|lnc-SNRPN-8	RP11-701H24.10|lnc-SNRPN-8
chr4	121614381	121614487	4.88338	4.58593	-	3utr;ENSG00000138738.6	ENSG00000138738.6	PRDM5
chr8	20078961	20079140	9.10598	3.91516	+	3utr;ENSG00000147416.6||noncoding_distintron;lncRNA|lnc-ZNF623-2||noncoding_distintron;lncRNA|lnc-ZNF596-7||noncoding_distintron;lncRNA|LINC00588||noncoding_distintron;lncRNA|lnc-FBXO25-1||noncoding_distintron;lncRNA|lnc-ZNF707-1	ENSG00000147416.6	ATP6V1B2
chr4	159590152	159590206	71.4826	7.79302	-	3utr;ENSG00000205208.4	ENSG00000205208.4	C4orf46
chr15	101717736	101717798	7.49598	3.13312	-	CDS;ENSG00000131873.5	ENSG00000131873.5	CHSY1
chr4	23794876	23794946	26.6531	6.72662	-	3utr;ENSG00000109819.4	ENSG00000109819.4	PPARGC1A
chr4	23794776	23794876	24.1574	6.22258	-	3utr;ENSG00000109819.4	ENSG00000109819.4	PPARGC1A
chr1	150192160	150192280	34.5664	4.94359	-	noncoding_distintron;lncRNA|lnc-OR4F29-8||3utr;ENSG00000143401.10||noncoding_distintron;lncRNA|SERTAD4-AS1	ENSG00000143401.10	ANP32E
chr9	98737168	98737220	6.75004	4.73274	+	distintron;ENSG00000182150.11	ENSG00000182150.11	ERCC6L2
chr5	127873905	127873940	400	5.59314	-	5utr;ENSG00000138829.6	ENSG00000138829.6	FBN2
chr5	127873836	127873905	400	4.33535	-	5utr;ENSG00000138829.6	ENSG00000138829.6	FBN2
chr5	127873774	127873836	48.0861	3.88698	-	5utr;ENSG00000138829.6	ENSG00000138829.6	FBN2
chr3	120043506	120043636	29.9123	5.78931	-	noncoding_distintron;lncRNA|AADACL2-AS1||3utr;ENSG00000163428.3||noncoding_distintron;lncRNA|lnc-ALG1L-2	ENSG00000163428.3	LRRC58
chr12	116397437	116397527	22.5836	4.90108	-	3utr;ENSG00000123066.3||noncoding_distintron;lncRNA|lnc-C12orf49-14	ENSG00000123066.3	MED13L
chr12	116397214	116397280	18.9658	4.65468	-	noncoding_distintron;lncRNA|lnc-C12orf49-14||3utr;ENSG00000123066.3	ENSG00000123066.3	MED13L
chr12	116397280	116397364	25.7827	4.39172	-	3utr;ENSG00000123066.3||noncoding_distintron;lncRNA|lnc-C12orf49-14	ENSG00000123066.3	MED13L
chr12	116397364	116397434	22.1597	4.33706	-	3utr;ENSG00000123066.3||noncoding_distintron;lncRNA|lnc-C12orf49-14	ENSG00000123066.3	MED13L
chr7	127002909	127003032	17.3474	5.66176	-	noncoding_distintron;ENSG00000048405.5||noncoding_distintron;lncRNA|WEE2-AS1||noncoding_exon;lncRNA|lnc-GRM8-2	lncRNA|lnc-GRM8-2	lnc-GRM8-2
chr17	62117295	62117398	21.1058	6.74358	-	3utr;ENSG00000178607.11||noncoding_exon;lncRNA|lnc-ICAM2-1	ENSG00000178607.11	ERN1
chr3	52526834	52526903	3.32306	3.05648	+	noncoding_distintron;lncRNA|lnc-CHL1-7||3utr;ENSG00000010322.11	ENSG00000010322.11	NISCH
chr4	121615839	121615925	3.0024	3.7648	-	3utr;ENSG00000138738.6	ENSG00000138738.6	PRDM5
chr9	89559926	89559982	7.74875	5.19742	-	3utr;ENSG00000180447.5	ENSG00000180447.5	GAS1
chr5	112354523	112354577	22.1619	6.00418	+	3utr;ENSG00000172795.11||noncoding_distintron;lncRNA|lnc-PLEKHG4B-3	ENSG00000172795.11	DCP2
chr8	99590070	99590166	6.69871	3.8622	-	distintron;ENSG00000104375.11	ENSG00000104375.11	STK3
chr4	39781123	39781196	71.843	6.78702	+	3utr;ENSG00000078140.9||noncoding_distintron;lncRNA|LINC01262||noncoding_distintron;lncRNA|LINC01060	ENSG00000078140.9	UBE2K
chr4	39781114	39781123	49.5816	6.36274	+	noncoding_distintron;lncRNA|LINC01060||3utr;ENSG00000078140.9||noncoding_distintron;lncRNA|LINC01262	ENSG00000078140.9	UBE2K
chr4	39781094	39781114	46.4878	6.18366	+	noncoding_distintron;lncRNA|LINC01262||3utr;ENSG00000078140.9||noncoding_distintron;lncRNA|LINC01060	ENSG00000078140.9	UBE2K
chr4	39781048	39781094	52.443	5.60449	+	3utr;ENSG00000078140.9||noncoding_distintron;lncRNA|LINC01262||noncoding_distintron;lncRNA|LINC01060	ENSG00000078140.9	UBE2K
chr13	25906607	25906653	8.85498	5.18764	+	3utr;ENSG00000139496.11	ENSG00000139496.11	NUPL1
chr8	77895359	77895451	3.35137	3.72655	-	3utr;ENSG00000164751.10	ENSG00000164751.10	PEX2
chr4	105391051	105391114	39.2347	7.60954	-	3utr;ENSG00000168772.9||noncoding_exon;lncRNA|lnc-TACR3-2	ENSG00000168772.9	CXXC4
chr11	9196747	9196827	11.2739	4.48665	-	distintron;ENSG00000184014.3	ENSG00000184014.3	DENND5A
chr2	73802848	73802942	29.6761	5.80369	+	distintron;ENSG00000116127.13||noncoding_distintron;lncRNA|lnc-EEF1B2-13||noncoding_distintron;lncRNA|lnc-ACP1-2	ENSG00000116127.13	ALMS1
chr1	67452337	67452386	14.9234	5.20786	+	noncoding_distintron;lncRNA|SLC16A1-AS1||3utr;ENSG00000198160.10	ENSG00000198160.10	MIER1
chr2	206862448	206862501	17.6614	5.57672	-	3utr;ENSG00000114933.11	ENSG00000114933.11	INO80D
chr2	206862501	206862588	19.242	4.96337	-	3utr;ENSG00000114933.11	ENSG00000114933.11	INO80D
chr2	206862592	206862716	15.3656	4.86003	-	3utr;ENSG00000114933.11	ENSG00000114933.11	INO80D
chr3	67061037	67061182	7.93526	3.75996	+	noncoding_distintron;lncRNA|lnc-CHL1-7||3utr;ENSG00000163376.7	ENSG00000163376.7	KBTBD8
chr6	121770088	121770169	15.9142	3.72053	+	noncoding_distintron;lncRNA|lnc-IRF4-1||3utr;ENSG00000152661.7||noncoding_distintron;lncRNA|LINC00574	ENSG00000152661.7	GJA1
chr2	70165682	70165753	5.81539	3.99984	+	3utr;ENSG00000059728.6||noncoding_distintron;lncRNA|lnc-ACP1-2||noncoding_distintron;lncRNA|lnc-EEF1B2-13	ENSG00000059728.6	MXD1
chr2	172338197	172338273	9.48094	5.04375	+	3utr;ENSG00000115827.9||noncoding_distintron;lncRNA|lnc-ACP1-2||noncoding_distintron;lncRNA|lnc-EEF1B2-13	ENSG00000115827.9	DCAF17
chr2	172338129	172338197	7.20631	4.93201	+	noncoding_distintron;lncRNA|lnc-ACP1-2||noncoding_distintron;lncRNA|lnc-EEF1B2-13||3utr;ENSG00000115827.9	ENSG00000115827.9	DCAF17
chr4	71849771	71849821	22.706	5.42214	+	3utr;ENSG00000173542.4||noncoding_distintron;lncRNA|LINC01262||noncoding_distintron;lncRNA|LINC01060	ENSG00000173542.4	MOB1B
chr4	71849848	71849868	13.4607	5.10122	+	noncoding_distintron;lncRNA|LINC01060||noncoding_distintron;lncRNA|LINC01262||3utr;ENSG00000173542.4	ENSG00000173542.4	MOB1B
chr4	71849936	71849977	31.9152	4.79334	+	noncoding_distintron;lncRNA|LINC01060||noncoding_distintron;lncRNA|LINC01262||3utr;ENSG00000173542.4	ENSG00000173542.4	MOB1B
chr4	71849914	71849936	19.796	4.54857	+	noncoding_distintron;lncRNA|LINC01060||noncoding_distintron;lncRNA|LINC01262||3utr;ENSG00000173542.4	ENSG00000173542.4	MOB1B
chr4	71849667	71849771	24.0488	4.49608	+	noncoding_distintron;lncRNA|LINC01060||3utr;ENSG00000173542.4||noncoding_distintron;lncRNA|LINC01262	ENSG00000173542.4	MOB1B
chr4	71849977	71850044	27.0418	4.45864	+	noncoding_distintron;lncRNA|LINC01060||noncoding_distintron;lncRNA|LINC01262||3utr;ENSG00000173542.4	ENSG00000173542.4	MOB1B
chr4	71849868	71849914	18.4695	4.37012	+	3utr;ENSG00000173542.4||noncoding_distintron;lncRNA|LINC01262||noncoding_distintron;lncRNA|LINC01060	ENSG00000173542.4	MOB1B
chr11	13753151	13753171	13.1474	5.0762	+	3utr;ENSG00000197601.8	ENSG00000197601.8	FAR1
chr11	13753107	13753149	15.4097	5.02157	+	3utr;ENSG00000197601.8	ENSG00000197601.8	FAR1
chr11	13753171	13753228	17.8616	4.17552	+	3utr;ENSG00000197601.8	ENSG00000197601.8	FAR1
chr17	27875024	27875092	13.7851	3.85444	+	noncoding_exon;lncRNA|lnc-TAOK1-4||3utr;ENSG00000160551.5||noncoding_distintron;lncRNA|MAPT-IT1||noncoding_distintron;lncRNA|KANSL1-AS1	ENSG00000160551.5	TAOK1
chr2	233447616	233447703	7.81367	3.3217	+	noncoding_distintron;lncRNA|lnc-ACP1-2||3utr;ENSG00000135930.9	ENSG00000135930.9	EIF4E2
chr1	67452859	67452901	12.9247	5.35495	+	3utr;ENSG00000198160.10||noncoding_distintron;lncRNA|SLC16A1-AS1	ENSG00000198160.10	MIER1
chr1	67452901	67452969	14.8326	4.81201	+	3utr;ENSG00000198160.10||noncoding_distintron;lncRNA|SLC16A1-AS1	ENSG00000198160.10	MIER1
chr12	390934	391008	19.8431	5.31971	-	3utr;ENSG00000073614.7||noncoding_distintron;lncRNA|lnc-SLC6A12-2	ENSG00000073614.7	KDM5A
chr2	178186587	178186655	3.08191	4.61223	-	distintron;ENSG00000116044.11||noncoding_exon;lncRNA|lnc-TTC30B-7||noncoding_exon;ENSG00000213963.2	ENSG00000213963.2||lncRNA|lnc-TTC30B-7	lnc-TTC30B-7|AC074286.1
chr12	65089587	65089719	8.03062	3.20257	+	3utr;ENSG00000153179.7	ENSG00000153179.7	RASSF3
chr8	74455330	74455426	4.8123	3.94403	-	distintron;ENSG00000040341.13	ENSG00000040341.13	STAU2
chr9	133512976	133513133	17.5455	4.34988	+	3utr;ENSG00000107164.15	ENSG00000107164.15	FUBP3
chr8	125499023	125499136	16.3258	5.21173	+	noncoding_distintron;lncRNA|lnc-ZNF707-1||noncoding_distintron;lncRNA|lnc-ZNF623-2||CDS;ENSG00000170881.4	ENSG00000170881.4	RNF139
chr17	27589227	27589308	67.9684	5.94716	-	noncoding_distintron;lncRNA|LHX1-DT||3utr;ENSG00000108256.4||noncoding_distintron;lncRNA|MAPT-AS1	ENSG00000108256.4	NUFIP2
chr17	27589189	27589225	45.2937	5.45245	-	noncoding_distintron;lncRNA|MAPT-AS1||noncoding_distintron;lncRNA|LHX1-DT||3utr;ENSG00000108256.4	ENSG00000108256.4	NUFIP2
chr17	27589176	27589189	28.9519	5.13292	-	3utr;ENSG00000108256.4||noncoding_distintron;lncRNA|LHX1-DT||noncoding_distintron;lncRNA|MAPT-AS1	ENSG00000108256.4	NUFIP2
chr21	46225622	46225725	10.8924	4.97683	-	3utr;ENSG00000184900.11	ENSG00000184900.11	SUMO3
chr5	140238417	140238509	9.14386	5.30602	+	proxintron;ENSG00000250120.2||distintron;ENSG00000204970.5||distintron;ENSG00000081842.13||distintron;ENSG00000204965.4||distintron;ENSG00000204963.4||distintron;ENSG00000204967.6||distintron;ENSG00000255408.2||distintron;ENSG00000204969.5||distintron;ENSG00000204961.5||distintron;ENSG00000204962.4	ENSG00000250120.2	PCDHA10
chr2	203425130	203425174	400	7.54841	+	noncoding_distintron;lncRNA|lnc-ACP1-2||noncoding_distintron;lncRNA|lnc-EEF1B2-13||3utr;ENSG00000204217.8	ENSG00000204217.8	BMPR2
chr2	203425174	203425190	400	7.17089	+	3utr;ENSG00000204217.8||noncoding_distintron;lncRNA|lnc-EEF1B2-13||noncoding_distintron;lncRNA|lnc-ACP1-2	ENSG00000204217.8	BMPR2
chr2	203425190	203425200	258.153	6.97257	+	3utr;ENSG00000204217.8||noncoding_distintron;lncRNA|lnc-EEF1B2-13||noncoding_distintron;lncRNA|lnc-ACP1-2	ENSG00000204217.8	BMPR2
chr2	203425089	203425129	63.5462	6.74537	+	3utr;ENSG00000204217.8||noncoding_distintron;lncRNA|lnc-ACP1-2||noncoding_distintron;lncRNA|lnc-EEF1B2-13	ENSG00000204217.8	BMPR2
chr2	203425200	203425225	400	6.67926	+	3utr;ENSG00000204217.8||noncoding_distintron;lncRNA|lnc-ACP1-2||noncoding_distintron;lncRNA|lnc-EEF1B2-13	ENSG00000204217.8	BMPR2
chr2	203425225	203425296	400	6.31551	+	noncoding_distintron;lncRNA|lnc-EEF1B2-13||noncoding_distintron;lncRNA|lnc-ACP1-2||3utr;ENSG00000204217.8	ENSG00000204217.8	BMPR2
chr12	66359256	66359270	12.2512	5.08502	+	3utr;ENSG00000149948.9	ENSG00000149948.9	HMGA2
chr12	66359270	66359289	10.7309	4.8492	+	3utr;ENSG00000149948.9	ENSG00000149948.9	HMGA2
chr12	114792647	114792703	6.49253	3.46309	-	3utr;ENSG00000089225.15	ENSG00000089225.15	TBX5
chr10	61552417	61552472	4.06429	4.32864	-	3utr;ENSG00000108091.10	ENSG00000108091.10	CCDC6
chr4	146835198	146835274	4.39558	4.00992	-	distintron;ENSG00000151612.11	ENSG00000151612.11	ZNF827
chr12	68057311	68057348	9.18728	4.36032	+	3utr;ENSG00000127334.10	ENSG00000127334.10	DYRK2
chr1	203711401	203711448	15.6832	4.9252	+	3utr;ENSG00000058668.10	ENSG00000058668.10	ATP2B4
chr8	38119010	38119077	7.68767	4.35529	+	noncoding_distintron;lncRNA|LINC00588||noncoding_distintron;lncRNA|lnc-FBXO25-1||noncoding_distintron;lncRNA|lnc-ZNF707-1||noncoding_distintron;lncRNA|lnc-ZNF596-7||noncoding_distintron;lncRNA|lnc-ZNF623-2||3utr;ENSG00000085788.9	ENSG00000085788.9	DDHD2
chr8	38119077	38119102	6.69871	3.75644	+	noncoding_distintron;lncRNA|lnc-FBXO25-1||noncoding_distintron;lncRNA|lnc-ZNF707-1||noncoding_distintron;lncRNA|LINC00588||noncoding_distintron;lncRNA|lnc-ZNF623-2||noncoding_distintron;lncRNA|lnc-ZNF596-7||3utr;ENSG00000085788.9	ENSG00000085788.9	DDHD2
chr8	38119102	38119134	4.86816	3.03616	+	3utr;ENSG00000085788.9||noncoding_distintron;lncRNA|lnc-ZNF596-7||noncoding_distintron;lncRNA|lnc-ZNF623-2||noncoding_distintron;lncRNA|LINC00588||noncoding_distintron;lncRNA|lnc-ZNF707-1||noncoding_distintron;lncRNA|lnc-FBXO25-1	ENSG00000085788.9	DDHD2
chr5	58267939	58268001	19.7585	4.16775	-	noncoding_distintron;lncRNA|LINC02197||noncoding_distintron;lncRNA|lnc-TAF9-1||3utr;ENSG00000113448.12	ENSG00000113448.12	PDE4D
chr5	9040465	9040611	30.8835	5.84276	-	noncoding_distintron;lncRNA|lnc-TAF9-1||noncoding_distintron;lncRNA|LINC02197||3utr;ENSG00000112902.7	ENSG00000112902.7	SEMA5A
chr5	9040611	9040690	15.9334	5.20844	-	3utr;ENSG00000112902.7||noncoding_distintron;lncRNA|lnc-TAF9-1||noncoding_distintron;lncRNA|LINC02197	ENSG00000112902.7	SEMA5A
chr11	82689283	82689406	15.0386	5.2333	-	noncoding_distintron;ENSG00000254698.1||noncoding_distintron;lncRNA|lnc-RAB30-1||3utr;ENSG00000137502.5	ENSG00000137502.5	RAB30
chr11	12961508	12961594	84.4925	6.7766	+	3utr;ENSG00000187079.10	ENSG00000187079.10	TEAD1
chr13	53262060	53262143	27.6971	6.96413	+	3utr;ENSG00000165416.10	ENSG00000165416.10	SUGT1
chr13	53261976	53262060	20.3229	6.26117	+	3utr;ENSG00000165416.10	ENSG00000165416.10	SUGT1
chr17	45198181	45198270	15.9959	4.13256	-	3utr;ENSG00000004897.7||noncoding_distintron;lncRNA|lnc-CDC27-1	ENSG00000004897.7	CDC27
chr17	74774696	74774774	4.26269	3.53557	+	noncoding_distintron;lncRNA|SNHG16||3utr;ENSG00000092931.7	ENSG00000092931.7	MFSD11
chr13	80128147	80128188	9.7911	4.09793	+	3utr;ENSG00000102471.9	ENSG00000102471.9	NDFIP2
chr13	80128095	80128134	4.1018	3.85514	+	3utr;ENSG00000102471.9	ENSG00000102471.9	NDFIP2
chr6	82456392	82456446	40.0766	6.29025	-	noncoding_distintron;lncRNA|LINC00242||3utr;ENSG00000112773.11	ENSG00000112773.11	FAM46A
chr6	82456327	82456392	38.48	5.63319	-	noncoding_distintron;lncRNA|LINC00242||3utr;ENSG00000112773.11	ENSG00000112773.11	FAM46A
chr4	39781926	39781970	21.1048	4.5942	+	noncoding_distintron;lncRNA|LINC01060||noncoding_distintron;lncRNA|LINC01262||3utr;ENSG00000078140.9	ENSG00000078140.9	UBE2K
chr12	79983051	79983135	4.56609	3.3937	-	3utr;ENSG00000177425.6	ENSG00000177425.6	PAWR
chrX	119570836	119570962	19.3037	4.68754	-	3utr;ENSG00000005893.11	ENSG00000005893.11	LAMP2
chr2	70108280	70108356	27.349	6.14242	+	3utr;ENSG00000087338.4||noncoding_distintron;lncRNA|lnc-ACP1-2||noncoding_distintron;lncRNA|lnc-EEF1B2-13	ENSG00000087338.4	GMCL1
chr2	70108356	70108423	19.6443	5.70924	+	noncoding_distintron;lncRNA|lnc-ACP1-2||noncoding_distintron;lncRNA|lnc-EEF1B2-13||3utr;ENSG00000087338.4	ENSG00000087338.4	GMCL1
chr2	174774186	174774264	14.0095	4.29473	-	3utr;ENSG00000172845.9	ENSG00000172845.9	SP3
chr12	19673108	19673142	39.9585	6.86359	+	noncoding_distintron;lncRNA|lnc-CCDC77-6||3utr;ENSG00000139154.10||noncoding_distintron;lncRNA|lnc-AEBP2-1	ENSG00000139154.10	AEBP2
chr12	19673089	19673108	42.8385	6.79673	+	noncoding_distintron;lncRNA|lnc-AEBP2-1||noncoding_distintron;lncRNA|lnc-CCDC77-6||3utr;ENSG00000139154.10	ENSG00000139154.10	AEBP2
chr12	19672877	19672937	25.4423	6.1328	+	noncoding_distintron;lncRNA|lnc-AEBP2-1||noncoding_distintron;lncRNA|lnc-CCDC77-6||3utr;ENSG00000139154.10	ENSG00000139154.10	AEBP2
chr12	19673019	19673089	40.4293	5.54211	+	noncoding_distintron;lncRNA|lnc-AEBP2-1||noncoding_distintron;lncRNA|lnc-CCDC77-6||3utr;ENSG00000139154.10	ENSG00000139154.10	AEBP2
chr12	19672937	19673019	38.3338	5.45868	+	noncoding_distintron;lncRNA|lnc-CCDC77-6||3utr;ENSG00000139154.10||noncoding_distintron;lncRNA|lnc-AEBP2-1	ENSG00000139154.10	AEBP2
chr10	101465720	101465798	8.45707	5.21486	+	3utr;ENSG00000198018.6||noncoding_distintron;ENSG00000119929.8	ENSG00000198018.6	ENTPD7
chr6	82457081	82457132	20.9855	4.98468	-	3utr;ENSG00000112773.11||noncoding_distintron;lncRNA|LINC00242	ENSG00000112773.11	FAM46A
chr11	30432508	30432595	25.6099	5.13537	-	3utr;ENSG00000066382.12	ENSG00000066382.12	MPPED2
chr10	105786988	105787037	26.6239	6.05062	+	3utr;ENSG00000065613.9	ENSG00000065613.9	SLK
chr10	105786884	105786988	39.3154	5.55294	+	3utr;ENSG00000065613.9	ENSG00000065613.9	SLK
chr10	105787046	105787069	19.3054	5.14709	+	3utr;ENSG00000065613.9	ENSG00000065613.9	SLK
chr10	105787069	105787110	15.6665	4.73818	+	3utr;ENSG00000065613.9	ENSG00000065613.9	SLK
chr1	112256047	112256108	6.70095	4.73021	+	3utr;ENSG00000116473.10||noncoding_distintron;lncRNA|SLC16A1-AS1	ENSG00000116473.10	RAP1A
chr1	112256122	112256167	5.1837	3.47633	+	3utr;ENSG00000116473.10||noncoding_distintron;lncRNA|SLC16A1-AS1	ENSG00000116473.10	RAP1A
chr2	179531649	179531664	61.6383	5.77493	-	3ss;ENSG00000155657.19	ENSG00000155657.19	TTN
chr2	179531629	179531649	57.4276	5.63083	-	3ss;ENSG00000155657.19	ENSG00000155657.19	TTN
chr2	179531606	179531629	51.5488	4.49678	-	CDS;ENSG00000155657.19	ENSG00000155657.19	TTN
chr2	179531584	179531606	41.7597	4.15304	-	CDS;ENSG00000155657.19	ENSG00000155657.19	TTN
chr2	179531568	179531584	40.0345	3.98072	-	CDS;ENSG00000155657.19	ENSG00000155657.19	TTN
chr2	179531558	179531568	42.1307	3.96928	-	CDS;ENSG00000155657.19	ENSG00000155657.19	TTN
chr2	179531547	179531558	34.7033	3.86298	-	CDS;ENSG00000155657.19	ENSG00000155657.19	TTN
chr13	21548131	21548173	400	7.50231	-	3utr;ENSG00000150457.7	ENSG00000150457.7	LATS2
chr13	21548115	21548131	400	7.21927	-	3utr;ENSG00000150457.7	ENSG00000150457.7	LATS2
chr13	21548069	21548115	400	7.06887	-	3utr;ENSG00000150457.7	ENSG00000150457.7	LATS2
chr2	44458486	44458552	10.7204	4.57868	+	3utr;ENSG00000138032.16||noncoding_distintron;lncRNA|lnc-EEF1B2-13||noncoding_distintron;lncRNA|lnc-ACP1-2	ENSG00000138032.16	PPM1B
chr10	93810615	93810677	7.43093	5.07763	-	3utr;ENSG00000107864.10	ENSG00000107864.10	CPEB3
chr9	129600135	129600219	27.99	5.37544	+	3utr;ENSG00000169155.5	ENSG00000169155.5	ZBTB43
chr9	129600219	129600256	9.10598	4.97192	+	3utr;ENSG00000169155.5	ENSG00000169155.5	ZBTB43
chr12	4412914	4412919	20.0975	3.71792	+	noncoding_distintron;lncRNA|lnc-CCDC77-6||3utr;ENSG00000118971.3	ENSG00000118971.3	CCND2
chr20	20015908	20015981	10.5227	5.57004	-	3utr;ENSG00000101343.10	ENSG00000101343.10	CRNKL1
chr6	17759491	17759550	6.55395	4.02128	-	noncoding_distintron;lncRNA|PSORS1C3||3utr;ENSG00000137177.14||noncoding_distintron;lncRNA|lnc-IER3-7||noncoding_distintron;lncRNA|LINC01623||noncoding_distintron;lncRNA|LINC01394||noncoding_distintron;lncRNA|LINC00533||noncoding_distintron;lncRNA|lnc-FKBPL-3||noncoding_distintron;lncRNA|lnc-ZFP57-21||noncoding_distintron;lncRNA|LINC00242||noncoding_distintron;lncRNA|SAPCD1-AS1	ENSG00000137177.14	KIF13A
chr19	11476217	11476331	11.1496	4.36333	+	noncoding_distintron;lncRNA|LINC01480||3utr;ENSG00000105520.6	ENSG00000105520.6	DKFZP761J1410
chr19	11476148	11476217	4.50053	3.19653	+	noncoding_distintron;lncRNA|LINC01480||3utr;ENSG00000105520.6	ENSG00000105520.6	DKFZP761J1410
chr6	16301499	16301575	44.1374	6.10549	-	noncoding_distintron;lncRNA|LINC01623||noncoding_distintron;lncRNA|LINC00533||noncoding_distintron;lncRNA|lnc-FKBPL-3||noncoding_distintron;lncRNA|LINC01394||noncoding_distintron;lncRNA|lnc-IER3-7||noncoding_distintron;lncRNA|LINC00242||noncoding_distintron;lncRNA|lnc-ZFP57-21||noncoding_distintron;lncRNA|SAPCD1-AS1||3utr;ENSG00000124788.13||noncoding_distintron;lncRNA|PSORS1C3	ENSG00000124788.13	ATXN1
chr6	16301653	16301712	33.106	5.86567	-	noncoding_distintron;lncRNA|PSORS1C3||noncoding_distintron;lncRNA|lnc-IER3-7||noncoding_distintron;lncRNA|LINC01623||noncoding_distintron;lncRNA|LINC01394||noncoding_distintron;lncRNA|LINC00533||noncoding_distintron;lncRNA|lnc-FKBPL-3||3utr;ENSG00000124788.13||noncoding_distintron;lncRNA|lnc-ZFP57-21||noncoding_distintron;lncRNA|LINC00242||noncoding_distintron;lncRNA|SAPCD1-AS1	ENSG00000124788.13	ATXN1
chr6	16301575	16301639	39.5	5.53886	-	noncoding_distintron;lncRNA|PSORS1C3||noncoding_distintron;lncRNA|SAPCD1-AS1||noncoding_distintron;lncRNA|LINC00242||noncoding_distintron;lncRNA|lnc-ZFP57-21||3utr;ENSG00000124788.13||noncoding_distintron;lncRNA|LINC00533||noncoding_distintron;lncRNA|lnc-FKBPL-3||noncoding_distintron;lncRNA|LINC01394||noncoding_distintron;lncRNA|LINC01623||noncoding_distintron;lncRNA|lnc-IER3-7	ENSG00000124788.13	ATXN1
chr5	135514792	135514881	22.4521	4.251	+	3utr;ENSG00000113658.12	ENSG00000113658.12	SMAD5
chr17	56166881	56166937	69.761	5.36195	+	3utr;ENSG00000264364.2	ENSG00000264364.2	DYNLL2
chr6	34557430	34557498	11.6426	4.56625	-	noncoding_distintron;lncRNA|LINC00242||3utr;ENSG00000196821.5	ENSG00000196821.5	C6orf106
chr20	2124826	2124899	5.56271	3.61718	+	3utr;ENSG00000125834.8	ENSG00000125834.8	STK35
chr20	2124749	2124826	7.76301	3.4067	+	3utr;ENSG00000125834.8	ENSG00000125834.8	STK35
chr10	63856343	63856470	4.67981	3.20435	+	noncoding_distintron;lncRNA|DLG5-AS1||3utr;ENSG00000150347.10||noncoding_distintron;lncRNA|lnc-SAMD8-1||noncoding_distintron;lncRNA|LINC01515	ENSG00000150347.10	ARID5B
chr1	93826599	93826654	4.28804	3.37058	+	3utr;ENSG00000117505.8||noncoding_distintron;lncRNA|SLC16A1-AS1	ENSG00000117505.8	DR1
chr1	162494463	162494573	112.473	8.45231	+	3utr;ENSG00000152332.11	ENSG00000152332.11	UHMK1
chr1	162494455	162494463	31.8822	6.34645	+	3utr;ENSG00000152332.11	ENSG00000152332.11	UHMK1
chr16	22092906	22093017	31.9834	6.50143	+	3utr;ENSG00000185716.7	ENSG00000185716.7	C16orf52
chr11	119144715	119144734	5.48543	3.2203	+	CDS;ENSG00000110395.4	ENSG00000110395.4	CBL
chr20	50213753	50213805	7.20631	4.81527	-	3utr;ENSG00000054793.9	ENSG00000054793.9	ATP9A
chr3	169712121	169712224	24.0093	6.50717	+	noncoding_distintron;lncRNA|lnc-CHL1-7||3utr;ENSG00000008952.12	ENSG00000008952.12	SEC62
chr11	12958753	12958810	400	6.6576	+	CDS;ENSG00000187079.10	ENSG00000187079.10	TEAD1
chr1	173860660	173860764	10.177	5.0992	+	3utr;ENSG00000185278.10	ENSG00000185278.10	ZBTB37
chr1	173860608	173860660	10.6277	4.63537	+	3utr;ENSG00000185278.10	ENSG00000185278.10	ZBTB37
chr10	11373175	11373231	35.2591	6.72896	+	3utr;ENSG00000048740.13||noncoding_distintron;lncRNA|lnc-SAMD8-1||noncoding_distintron;lncRNA|LINC01515||noncoding_distintron;lncRNA|DLG5-AS1	ENSG00000048740.13	CELF2
chr10	11373104	11373175	34.1411	6.11039	+	3utr;ENSG00000048740.13||noncoding_distintron;lncRNA|lnc-SAMD8-1||noncoding_distintron;lncRNA|LINC01515||noncoding_distintron;lncRNA|DLG5-AS1	ENSG00000048740.13	CELF2
chr10	11373026	11373104	31.2529	4.64857	+	noncoding_distintron;lncRNA|lnc-SAMD8-1||noncoding_distintron;lncRNA|LINC01515||3utr;ENSG00000048740.13||noncoding_distintron;lncRNA|DLG5-AS1	ENSG00000048740.13	CELF2
chr10	11373014	11373026	18.6383	4.27286	+	noncoding_distintron;lncRNA|lnc-SAMD8-1||noncoding_distintron;lncRNA|LINC01515||3utr;ENSG00000048740.13||noncoding_distintron;lncRNA|DLG5-AS1	ENSG00000048740.13	CELF2
chr10	11372914	11372982	19.1698	4.10358	+	noncoding_distintron;lncRNA|DLG5-AS1||3utr;ENSG00000048740.13||noncoding_distintron;lncRNA|lnc-SAMD8-1||noncoding_distintron;lncRNA|LINC01515	ENSG00000048740.13	CELF2
chr10	11373003	11373014	11.7138	3.7082	+	noncoding_distintron;lncRNA|DLG5-AS1||noncoding_distintron;lncRNA|LINC01515||noncoding_distintron;lncRNA|lnc-SAMD8-1||3utr;ENSG00000048740.13	ENSG00000048740.13	CELF2
chr5	52097959	52098049	4.1018	3.58593	+	3utr;ENSG00000152684.10||noncoding_distintron;lncRNA|lnc-PLEKHG4B-3||distintron;ENSG00000213949.4	ENSG00000152684.10	PELO
chr18	32915199	32915306	5.16356	3.01802	-	noncoding_distintron;lncRNA|lnc-THOC1-1||3utr;ENSG00000172466.11	ENSG00000172466.11	ZNF24
chr1	179323579	179323673	9.08413	4.25947	+	3utr;ENSG00000057252.8	ENSG00000057252.8	SOAT1
chr12	25361821	25361895	6.23679	3.88915	-	noncoding_distintron;lncRNA|lnc-SLC6A12-2||3utr;ENSG00000133703.7	ENSG00000133703.7	KRAS
chr12	25361711	25361821	7.05225	3.39362	-	noncoding_distintron;lncRNA|lnc-SLC6A12-2||3utr;ENSG00000133703.7	ENSG00000133703.7	KRAS
chr5	96369487	96369526	400	8.0102	+	noncoding_distintron;lncRNA|lnc-PLEKHG4B-3||3utr;ENSG00000113441.11	ENSG00000113441.11	LNPEP
chr10	135224882	135224968	28.1901	5.32548	+	distintron;ENSG00000148824.14||distintron;ENSG00000254536.1	ENSG00000148824.14||ENSG00000254536.1	MTG1|RP11-108K14.8
chr9	2801253	2801326	7.62823	3.71973	-	noncoding_distintron;ENSG00000080608.9||noncoding_distintron;lncRNA|MAMDC2-AS1	ENSG00000080608.9||lncRNA|MAMDC2-AS1	MAMDC2-AS1|KIAA0020
chr13	52988362	52988404	21.6309	5.87335	-	3utr;ENSG00000136100.8	ENSG00000136100.8	VPS36
chr13	52988404	52988436	21.9925	5.75386	-	3utr;ENSG00000136100.8	ENSG00000136100.8	VPS36
chr13	52988436	52988454	14.242	5.56036	-	3utr;ENSG00000136100.8	ENSG00000136100.8	VPS36
chr13	52988333	52988362	15.7147	4.43913	-	3utr;ENSG00000136100.8	ENSG00000136100.8	VPS36
chr13	52988297	52988333	8.60859	3.78619	-	3utr;ENSG00000136100.8	ENSG00000136100.8	VPS36
chr3	169712251	169712350	27.7139	5.79492	+	noncoding_distintron;lncRNA|lnc-CHL1-7||3utr;ENSG00000008952.12	ENSG00000008952.12	SEC62
chr19	53744343	53744428	30.2572	5.80503	-	noncoding_distintron;lncRNA|LENG8-AS1||distintron;ENSG00000197928.6	ENSG00000197928.6	ZNF677
chr17	27875267	27875311	27.9093	5.67136	+	noncoding_exon;lncRNA|lnc-TAOK1-4||3utr;ENSG00000160551.5||noncoding_distintron;lncRNA|KANSL1-AS1||noncoding_distintron;lncRNA|MAPT-IT1	ENSG00000160551.5	TAOK1
chr17	27875235	27875267	28.2208	5.29473	+	noncoding_distintron;lncRNA|MAPT-IT1||noncoding_distintron;lncRNA|KANSL1-AS1||3utr;ENSG00000160551.5||noncoding_exon;lncRNA|lnc-TAOK1-4	ENSG00000160551.5	TAOK1
chr17	27875169	27875235	11.9264	4.24929	+	noncoding_distintron;lncRNA|MAPT-IT1||noncoding_distintron;lncRNA|KANSL1-AS1||3utr;ENSG00000160551.5||noncoding_exon;lncRNA|lnc-TAOK1-4	ENSG00000160551.5	TAOK1
chr6	26027135	26027227	6.39632	4.17984	-	noncoding_distintron;lncRNA|lnc-ZFP57-21||noncoding_distintron;lncRNA|LINC00242||noncoding_distintron;lncRNA|SAPCD1-AS1||noncoding_distintron;lncRNA|lnc-IER3-7||noncoding_distintron;lncRNA|LINC01623||noncoding_distintron;lncRNA|lnc-FKBPL-3||noncoding_distintron;lncRNA|LINC00533||noncoding_distintron;lncRNA|LINC01394||CDS;ENSG00000124529.3||noncoding_distintron;lncRNA|PSORS1C3	ENSG00000124529.3	HIST1H4B
chr22	19024886	19024920	6.87955	5.07946	-	3utr;ENSG00000070413.14	ENSG00000070413.14	DGCR2
chr22	19024920	19024941	5.1837	4.62666	-	3utr;ENSG00000070413.14	ENSG00000070413.14	DGCR2
chr17	27585492	27585543	124.498	8.40112	-	noncoding_distintron;lncRNA|MAPT-AS1||noncoding_distintron;lncRNA|LHX1-DT||3utr;ENSG00000108256.4	ENSG00000108256.4	NUFIP2
chr17	27585465	27585492	87.2179	7.42652	-	noncoding_distintron;lncRNA|LHX1-DT||3utr;ENSG00000108256.4||noncoding_distintron;lncRNA|MAPT-AS1	ENSG00000108256.4	NUFIP2
chr9	14618689	14618758	6.39632	3.71553	-	3utr;ENSG00000175893.7||noncoding_distintron;lncRNA|MAMDC2-AS1	ENSG00000175893.7	ZDHHC21
chr4	174448225	174448302	15.9281	3.61699	-	3utr;ENSG00000164107.7	ENSG00000164107.7	HAND2
chr15	25229975	25230021	400	7.38055	+	noncoding_exon;lncRNA|lnc-SNRPN-1||noncoding_distintron;ENSG00000224078.8||noncoding_distintron;lncRNA|lnc-SNRPN-8||noncoding_distintron;ENSG00000214265.7||noncoding_exon;ENSG00000270704.2	lncRNA|lnc-SNRPN-1||ENSG00000270704.2	SNORD64|lnc-SNRPN-1
chr1	108677560	108677574	12.2705	5.09004	-	3utr;ENSG00000085491.11||noncoding_distintron;lncRNA|SERTAD4-AS1||noncoding_distintron;lncRNA|lnc-OR4F29-8	ENSG00000085491.11	SLC25A24
chr1	108677574	108677598	11.029	4.9167	-	noncoding_distintron;lncRNA|lnc-OR4F29-8||3utr;ENSG00000085491.11||noncoding_distintron;lncRNA|SERTAD4-AS1	ENSG00000085491.11	SLC25A24
chr19	21474170	21474217	3.29594	3.58593	-	noncoding_distintron;lncRNA|LENG8-AS1||noncoding_exon;lncRNA|lnc-ZNF708-3||3utr;ENSG00000182141.5	ENSG00000182141.5	ZNF708
chr16	46834256	46834313	56.3758	6.794	-	3utr;ENSG00000155330.5	ENSG00000155330.5	C16orf87
chr16	46834313	46834356	27.349	6.51091	-	3utr;ENSG00000155330.5	ENSG00000155330.5	C16orf87
chr16	46834235	46834256	35.0979	6.12451	-	3utr;ENSG00000155330.5	ENSG00000155330.5	C16orf87
chr16	46834209	46834235	30.4066	5.68339	-	3utr;ENSG00000155330.5	ENSG00000155330.5	C16orf87
chr17	79877629	79877724	6.39632	3.66399	-	3utr;ENSG00000197063.6||distintron;ENSG00000187531.9	ENSG00000197063.6	MAFG
chr1	218499139	218499275	14.3412	5.89739	+	distintron;ENSG00000067533.5	ENSG00000067533.5	RRP15
chr15	102162780	102162887	30.5063	6.83185	-	noncoding_distintron;ENSG00000184277.8	ENSG00000184277.8	TM2D3
chr15	102162887	102163012	29.223	6.24234	-	noncoding_distintron;ENSG00000184277.8	ENSG00000184277.8	TM2D3
chr4	128960693	128960807	33.9796	7.09298	+	3utr;ENSG00000164074.10||noncoding_distintron;lncRNA|LINC01262||noncoding_distintron;lncRNA|LINC01060	ENSG00000164074.10	C4orf29
chr20	25428292	25428308	5.48543	4.45358	+	3utr;ENSG00000101003.8	ENSG00000101003.8	GINS1
chr20	25428308	25428350	6.91539	4.15318	+	3utr;ENSG00000101003.8	ENSG00000101003.8	GINS1
chr20	25428350	25428377	3.98197	3.73442	+	3utr;ENSG00000101003.8	ENSG00000101003.8	GINS1
chr10	29746869	29746923	10.177	4.14866	-	3utr;ENSG00000197321.10||noncoding_distintron;lncRNA|lnc-OR13A1-1	ENSG00000197321.10	SVIL
chr4	88082616	88082822	21.7971	5.9202	-	3utr;ENSG00000145332.9	ENSG00000145332.9	KLHL8
chr1	156436212	156436268	9.40845	4.0061	-	3utr;ENSG00000116604.13||noncoding_distintron;lncRNA|SERTAD4-AS1||noncoding_exon;lncRNA|lnc-C1orf61-3||noncoding_distintron;lncRNA|lnc-OR4F29-8	ENSG00000116604.13	MEF2D
chr1	156436160	156436212	8.29874	3.89393	-	noncoding_distintron;lncRNA|SERTAD4-AS1||3utr;ENSG00000116604.13||noncoding_exon;lncRNA|lnc-C1orf61-3||noncoding_distintron;lncRNA|lnc-OR4F29-8	ENSG00000116604.13	MEF2D
chr1	42642565	42642609	7.22956	3.09322	-	3utr;ENSG00000198815.4||noncoding_distintron;lncRNA|lnc-OR4F29-8||noncoding_distintron;lncRNA|SERTAD4-AS1	ENSG00000198815.4	FOXJ3
chr2	191556531	191556653	16.7789	3.85259	+	noncoding_distintron;lncRNA|lnc-ACP1-2||noncoding_distintron;lncRNA|lnc-EEF1B2-13||3utr;ENSG00000138386.12	ENSG00000138386.12	NAB1
chr2	191556498	191556531	4.26269	3.32805	+	noncoding_distintron;lncRNA|lnc-ACP1-2||noncoding_distintron;lncRNA|lnc-EEF1B2-13||3utr;ENSG00000138386.12	ENSG00000138386.12	NAB1
chr12	76440988	76441010	14.5825	5.272	-	3utr;ENSG00000187109.9	ENSG00000187109.9	NAP1L1
chr12	76441075	76441091	44.3947	4.8439	-	3utr;ENSG00000187109.9	ENSG00000187109.9	NAP1L1
chr12	76441010	76441065	37.3972	4.84178	-	3utr;ENSG00000187109.9	ENSG00000187109.9	NAP1L1
chr12	76441091	76441146	42.0394	4.75181	-	3utr;ENSG00000187109.9	ENSG00000187109.9	NAP1L1
chr14	34903820	34903941	8.36017	3.59059	-	noncoding_distintron;ENSG00000129521.9||3utr;ENSG00000165389.6	ENSG00000165389.6	SPTSSA
chr15	38645042	38645155	29.5718	5.33727	+	3utr;ENSG00000166068.8	ENSG00000166068.8	SPRED1
chr18	2917698	2917762	19.2881	5.90289	-	noncoding_distintron;lncRNA|lnc-THOC1-1||3utr;ENSG00000101577.5	ENSG00000101577.5	LPIN2
chr18	2917762	2917815	16.2397	5.71141	-	noncoding_distintron;lncRNA|lnc-THOC1-1||3utr;ENSG00000101577.5	ENSG00000101577.5	LPIN2
chr1	61924401	61924450	8.85498	4.88115	+	3utr;ENSG00000162599.11||noncoding_distintron;lncRNA|SLC16A1-AS1	ENSG00000162599.11	NFIA
chr15	25288700	25288787	400	5.2103	+	noncoding_proxintron;lncRNA|lnc-SNRPN-8||noncoding_distintron;ENSG00000272846.1	lncRNA|lnc-SNRPN-8	lnc-SNRPN-8
chr15	25288602	25288650	67.1525	4.53955	+	noncoding_proxintron;lncRNA|lnc-SNRPN-8||noncoding_distintron;ENSG00000272846.1	lncRNA|lnc-SNRPN-8	lnc-SNRPN-8
chr15	25288650	25288700	85.2887	4.21394	+	noncoding_distintron;ENSG00000272846.1||noncoding_proxintron;lncRNA|lnc-SNRPN-8	lncRNA|lnc-SNRPN-8	lnc-SNRPN-8
chr14	34904157	34904232	15.2633	5.78202	-	noncoding_distintron;ENSG00000129521.9||3utr;ENSG00000165389.6	ENSG00000165389.6	SPTSSA
chr14	34904068	34904157	17.272	4.78032	-	noncoding_distintron;ENSG00000129521.9||3utr;ENSG00000165389.6	ENSG00000165389.6	SPTSSA
chrX	76761737	76761804	6.39632	3.47857	-	3utr;ENSG00000085224.16	ENSG00000085224.16	ATRX
chr7	129771219	129771331	29.7726	6.38091	+	3utr;ENSG00000128607.9	ENSG00000128607.9	KLHDC10
chr7	129771331	129771347	12.2068	5.5775	+	3utr;ENSG00000128607.9	ENSG00000128607.9	KLHDC10
chr4	57798591	57798687	400	6.5886	+	3utr;ENSG00000084093.11||noncoding_distintron;lncRNA|LINC01060||noncoding_distintron;lncRNA|LINC01262	ENSG00000084093.11	REST
chr14	77582607	77582672	6.96377	3.95027	+	noncoding_distintron;ENSG00000259164.1||3utr;ENSG00000198894.3	ENSG00000198894.3	KIAA1737
chr14	77582591	77582607	3.08191	3.81975	+	noncoding_distintron;ENSG00000259164.1||3utr;ENSG00000198894.3	ENSG00000198894.3	KIAA1737
chr1	114935568	114935634	5.57774	4.83727	-	noncoding_distintron;lncRNA|SERTAD4-AS1||noncoding_distintron;lncRNA|lnc-OR4F29-8||3utr;ENSG00000197323.6	ENSG00000197323.6	TRIM33
chr1	114935470	114935529	7.72538	4.2655	-	noncoding_distintron;lncRNA|SERTAD4-AS1||noncoding_distintron;lncRNA|lnc-OR4F29-8||3utr;ENSG00000197323.6	ENSG00000197323.6	TRIM33
chr1	114935529	114935568	4.86816	3.9169	-	noncoding_distintron;lncRNA|lnc-OR4F29-8||3utr;ENSG00000197323.6||noncoding_distintron;lncRNA|SERTAD4-AS1	ENSG00000197323.6	TRIM33
chr14	81642909	81642965	126.567	8.98034	-	noncoding_exon;lncRNA|lnc-STON2-5||3utr;ENSG00000165417.7	ENSG00000165417.7	GTF2A1
chr2	86441369	86441487	5.06265	4.72598	-	3utr;ENSG00000068615.12	ENSG00000068615.12	REEP1
chr2	27845462	27845576	4.96094	3.85141	+	3utr;ENSG00000243943.5||noncoding_distintron;lncRNA|lnc-ACP1-2||noncoding_distintron;ENSG00000259080.1||noncoding_distintron;lncRNA|lnc-EEF1B2-13	ENSG00000243943.5	ZNF512
chr5	96369636	96369713	400	7.57758	+	noncoding_distintron;lncRNA|lnc-PLEKHG4B-3||3utr;ENSG00000113441.11	ENSG00000113441.11	LNPEP
chr2	163216993	163217095	5.94698	4.24606	+	3utr;ENSG00000115271.6||noncoding_distintron;lncRNA|lnc-EEF1B2-13||noncoding_distintron;lncRNA|lnc-ACP1-2	ENSG00000115271.6	GCA
chr2	38522763	38522893	39.7582	5.14771	-	3utr;ENSG00000119787.9	ENSG00000119787.9	ATL2
chr1	35580972	35581196	9.85403	4.18135	+	noncoding_distintron;lncRNA|SLC16A1-AS1||3utr;ENSG00000197056.5	ENSG00000197056.5	ZMYM1
chr20	49506835	49506871	5.92662	3.46748	-	3utr;ENSG00000101126.11	ENSG00000101126.11	ADNP
chr15	49283795	49283847	7.61445	3.64144	-	3utr;ENSG00000138593.4	ENSG00000138593.4	SECISBP2L
chr2	113090831	113090883	3.73473	4.51789	+	3utr;ENSG00000188177.9||noncoding_distintron;lncRNA|lnc-ACP1-2||noncoding_distintron;ENSG00000248341.2||noncoding_distintron;lncRNA|lnc-EEF1B2-13	ENSG00000188177.9	ZC3H6
chr4	140432304	140432346	8.51907	4.07868	-	3utr;ENSG00000145391.9	ENSG00000145391.9	SETD7
chr4	140432218	140432272	10.3494	3.46244	-	3utr;ENSG00000145391.9	ENSG00000145391.9	SETD7
chr4	140432272	140432304	9.4524	3.43984	-	3utr;ENSG00000145391.9	ENSG00000145391.9	SETD7
chr3	101541551	101541642	5.3981	4.22767	+	noncoding_distintron;lncRNA|lnc-CHL1-7||3utr;ENSG00000144815.10	ENSG00000144815.10	NXPE3
chr5	63632646	63632730	35.4445	6.44861	+	noncoding_distintron;lncRNA|lnc-PLEKHG4B-3||distintron;ENSG00000164197.7	ENSG00000164197.7	RNF180
chr5	63632748	63632795	19.3133	5.74379	+	noncoding_distintron;lncRNA|lnc-PLEKHG4B-3||distintron;ENSG00000164197.7	ENSG00000164197.7	RNF180
chr11	2965980	2966029	3.88715	3.88252	-	3utr;ENSG00000205531.8||noncoding_distintron;lncRNA|lnc-OR5P3-1	ENSG00000205531.8	NAP1L4
chr4	71849575	71849644	9.9034	4.38046	+	3utr;ENSG00000173542.4||noncoding_distintron;lncRNA|LINC01262||noncoding_distintron;lncRNA|LINC01060	ENSG00000173542.4	MOB1B
chr16	18803403	18803457	400	7.70631	-	distintron;ENSG00000260342.2||3utr;ENSG00000170540.10	ENSG00000170540.10	ARL6IP1
chr17	60081577	60081677	11.2829	4.34153	-	distintron;ENSG00000108510.5	ENSG00000108510.5	MED13
chr10	72637213	72637264	28.8786	6.04211	+	noncoding_distintron;lncRNA|lnc-SAMD8-1||3utr;ENSG00000166224.12||noncoding_distintron;lncRNA|DLG5-AS1	ENSG00000166224.12	SGPL1
chr14	75598693	75598736	48.0579	5.4822	-	3utr;ENSG00000170348.4	ENSG00000170348.4	TMED10
chr3	152559036	152559139	8.53951	5.56289	+	noncoding_exon;ENSG00000241732.1||noncoding_distintron;lncRNA|lnc-CHL1-7||noncoding_exon;lncRNA|lnc-P2RY1-1	ENSG00000241732.1||lncRNA|lnc-P2RY1-1	RP11-38P22.2|lnc-P2RY1-1
chr20	43128095	43128121	4.43846	4.1752	-	3utr;ENSG00000132824.9	ENSG00000132824.9	SERINC3
chr12	392724	392814	239.418	7.95497	-	noncoding_distintron;lncRNA|lnc-SLC6A12-2||3utr;ENSG00000073614.7	ENSG00000073614.7	KDM5A
chr12	392899	392959	35.7296	6.29079	-	3utr;ENSG00000073614.7||noncoding_distintron;lncRNA|lnc-SLC6A12-2	ENSG00000073614.7	KDM5A
chr12	392814	392858	70.2772	6.06693	-	noncoding_distintron;lncRNA|lnc-SLC6A12-2||3utr;ENSG00000073614.7	ENSG00000073614.7	KDM5A
chr10	50663454	50663524	22.3649	5.32217	-	3utr;ENSG00000225830.6	ENSG00000225830.6	ERCC6
chr4	72434063	72434128	4.48026	4.2815	+	3utr;ENSG00000080493.9||noncoding_distintron;lncRNA|LINC01060||noncoding_distintron;lncRNA|LINC01262	ENSG00000080493.9	SLC4A4
chr11	110042040	110042130	56.385	7.47141	+	3utr;ENSG00000149289.6	ENSG00000149289.6	ZC3H12C
chr2	204083022	204083104	18.0048	5.60156	+	3utr;ENSG00000144426.14||noncoding_distintron;lncRNA|lnc-EEF1B2-13||noncoding_distintron;lncRNA|lnc-ACP1-2	ENSG00000144426.14	NBEAL1
chr2	204083104	204083230	38.0474	4.76867	+	noncoding_distintron;lncRNA|lnc-EEF1B2-13||noncoding_distintron;lncRNA|lnc-ACP1-2||3utr;ENSG00000144426.14	ENSG00000144426.14	NBEAL1
chr5	147822083	147822308	6.20407	3.84896	+	3utr;ENSG00000145868.12	ENSG00000145868.12	FBXO38
chr8	106816183	106816206	8.52347	4.21097	+	noncoding_distintron;lncRNA|lnc-ZNF623-2||noncoding_distintron;lncRNA|lnc-ZNF707-1||3utr;ENSG00000169946.9	ENSG00000169946.9	ZFPM2
chr8	106816206	106816219	6.70095	3.75996	+	3utr;ENSG00000169946.9||noncoding_distintron;lncRNA|lnc-ZNF707-1||noncoding_distintron;lncRNA|lnc-ZNF623-2	ENSG00000169946.9	ZFPM2
chr8	106816127	106816183	7.22956	3.74744	+	noncoding_distintron;lncRNA|lnc-ZNF707-1||noncoding_distintron;lncRNA|lnc-ZNF623-2||3utr;ENSG00000169946.9	ENSG00000169946.9	ZFPM2
chr11	10530495	10530512	4.39558	4.62601	-	5utr;ENSG00000255823.1	ENSG00000255823.1	MTRNR2L8
chr11	10530471	10530477	4.52333	3.4335	-	5utr;ENSG00000255823.1	ENSG00000255823.1	MTRNR2L8
chr11	9610315	9610389	124.783	8.77383	+	3utr;ENSG00000166483.6	ENSG00000166483.6	WEE1
chr11	9610389	9610470	72.18	7.33123	+	3utr;ENSG00000166483.6	ENSG00000166483.6	WEE1
chr1	173754388	173754463	3.96098	3.44956	+	3utr;ENSG00000076321.6	ENSG00000076321.6	KLHL20
chr2	70166124	70166154	4.18372	4.13377	+	3utr;ENSG00000059728.6||noncoding_distintron;lncRNA|lnc-ACP1-2||noncoding_distintron;lncRNA|lnc-EEF1B2-13	ENSG00000059728.6	MXD1
chr2	70166154	70166170	3.88715	4.0391	+	noncoding_distintron;lncRNA|lnc-ACP1-2||noncoding_distintron;lncRNA|lnc-EEF1B2-13||3utr;ENSG00000059728.6	ENSG00000059728.6	MXD1
chr15	43036041	43036097	10.3013	4.79653	-	3utr;ENSG00000128881.12	ENSG00000128881.12	TTBK2
chr3	170111424	170111487	24.2501	3.63334	+	3utr;ENSG00000136603.9||noncoding_distintron;lncRNA|lnc-CHL1-7	ENSG00000136603.9	SKIL
chr12	22840914	22841001	62.9227	5.48129	+	noncoding_distintron;lncRNA|lnc-CCDC77-6||3utr;ENSG00000139163.11||noncoding_exon;lncRNA|lnc-CMAS-6	ENSG00000139163.11	ETNK1
chr2	239970645	239970700	5.31259	4.03202	-	3utr;ENSG00000068024.12	ENSG00000068024.12	HDAC4
chr15	25290689	25290709	45.6387	6.41397	+	noncoding_distintron;ENSG00000272846.1||noncoding_distintron;lncRNA|lnc-SNRPN-8	ENSG00000272846.1||lncRNA|lnc-SNRPN-8	lnc-SNRPN-8|RP11-701H24.10
chr15	25290709	25290727	33.106	5.97523	+	noncoding_distintron;ENSG00000272846.1||noncoding_distintron;lncRNA|lnc-SNRPN-8	lncRNA|lnc-SNRPN-8||ENSG00000272846.1	RP11-701H24.10|lnc-SNRPN-8
chr15	25290668	25290686	33.5863	5.06312	+	noncoding_distintron;ENSG00000272846.1||noncoding_distintron;lncRNA|lnc-SNRPN-8	ENSG00000272846.1||lncRNA|lnc-SNRPN-8	RP11-701H24.10|lnc-SNRPN-8
chr15	25290727	25290768	38.783	4.98012	+	noncoding_distintron;ENSG00000272846.1||noncoding_distintron;lncRNA|lnc-SNRPN-8	ENSG00000272846.1||lncRNA|lnc-SNRPN-8	lnc-SNRPN-8|RP11-701H24.10
chr15	25290598	25290668	61.9292	4.65066	+	noncoding_distintron;lncRNA|lnc-SNRPN-8||noncoding_distintron;ENSG00000272846.1	ENSG00000272846.1||lncRNA|lnc-SNRPN-8	lnc-SNRPN-8|RP11-701H24.10
chr5	79275801	79275882	23.3889	6.23696	-	3utr;ENSG00000177034.10	ENSG00000177034.10	MTX3
chr10	18965821	18965851	45.5661	6.02581	+	3utr;ENSG00000165997.4||noncoding_distintron;lncRNA|DLG5-AS1||noncoding_distintron;lncRNA|LINC01515||noncoding_distintron;lncRNA|lnc-SAMD8-1	ENSG00000165997.4	ARL5B
chr10	18965851	18965920	67.0452	5.46621	+	noncoding_distintron;lncRNA|lnc-SAMD8-1||noncoding_distintron;lncRNA|LINC01515||noncoding_distintron;lncRNA|DLG5-AS1||3utr;ENSG00000165997.4	ENSG00000165997.4	ARL5B
chr2	113093063	113093200	6.70095	5.02522	+	noncoding_distintron;lncRNA|lnc-EEF1B2-13||noncoding_distintron;lncRNA|lnc-ACP1-2||3utr;ENSG00000188177.9	ENSG00000188177.9	ZC3H6
chr2	5839456	5839514	52.0048	4.63504	+	noncoding_distintron;lncRNA|lnc-ACP1-2||noncoding_distintron;lncRNA|lnc-EEF1B2-13||3utr;ENSG00000176887.5||noncoding_distintron;ENSG00000242540.2||noncoding_exon;lncRNA|lnc-SOX11-1	ENSG00000176887.5	SOX11
chr12	54631993	54632053	34.5664	5.62487	-	noncoding_distintron;lncRNA|lnc-SLC6A12-2||3utr;ENSG00000094916.9	ENSG00000094916.9	CBX5
chr1	226170524	226170593	124.204	8.69233	-	3utr;ENSG00000143751.9||noncoding_distintron;lncRNA|lnc-OR4F29-8	ENSG00000143751.9	SDE2
chr1	226170593	226170643	114.578	8.19358	-	noncoding_distintron;lncRNA|lnc-OR4F29-8||3utr;ENSG00000143751.9	ENSG00000143751.9	SDE2
chr1	226170689	226170715	65.1512	7.68989	-	3utr;ENSG00000143751.9||noncoding_distintron;lncRNA|lnc-OR4F29-8	ENSG00000143751.9	SDE2
chr1	226170643	226170682	74.1962	7.52352	-	noncoding_distintron;lncRNA|lnc-OR4F29-8||3utr;ENSG00000143751.9	ENSG00000143751.9	SDE2
chr21	40669108	40669203	12.8146	3.39426	-	3utr;ENSG00000185658.9	ENSG00000185658.9	BRWD1
chrX	24002184	24002212	12.601	4.39471	-	3utr;ENSG00000174010.9	ENSG00000174010.9	KLHL15
chr6	82366794	82366943	5.06265	3.72598	-	noncoding_distintron;lncRNA|LINC00242||distintron;ENSG00000112773.11	ENSG00000112773.11	FAM46A
chr6	18225702	18225809	13.7574	5.21529	-	noncoding_distintron;lncRNA|SAPCD1-AS1||noncoding_distintron;lncRNA|lnc-ZFP57-21||noncoding_distintron;lncRNA|LINC00242||noncoding_distintron;lncRNA|lnc-IER3-7||noncoding_distintron;lncRNA|LINC01394||noncoding_distintron;lncRNA|LINC00533||3utr;ENSG00000124795.10||noncoding_distintron;lncRNA|lnc-FKBPL-3||noncoding_distintron;lncRNA|LINC01623||noncoding_distintron;lncRNA|PSORS1C3	ENSG00000124795.10	DEK
chr6	18225588	18225702	23.7854	3.79342	-	noncoding_distintron;lncRNA|LINC01623||noncoding_distintron;lncRNA|LINC00533||noncoding_distintron;lncRNA|LINC01394||noncoding_distintron;lncRNA|lnc-FKBPL-3||3utr;ENSG00000124795.10||noncoding_distintron;lncRNA|lnc-IER3-7||noncoding_distintron;lncRNA|LINC00242||noncoding_distintron;lncRNA|lnc-ZFP57-21||noncoding_distintron;lncRNA|SAPCD1-AS1||noncoding_distintron;lncRNA|PSORS1C3	ENSG00000124795.10	DEK
chr14	64948438	64948637	4.88338	4.39739	-	3utr;ENSG00000089775.7	ENSG00000089775.7	ZBTB25
chr4	135118068	135118146	64.2514	6.41353	-	3utr;ENSG00000254535.2	ENSG00000254535.2	PABPC4L
chr1	36322781	36322859	15.6061	5.65596	+	noncoding_distintron;lncRNA|SLC16A1-AS1||noncoding_exon;lncRNA|lnc-AGO1-1||3utr;ENSG00000134698.10	ENSG00000134698.10	AGO4
chr11	74540847	74540891	3.73473	4.27518	-	noncoding_distintron;ENSG00000166435.11||noncoding_distintron;lncRNA|lnc-XRRA1-1	lncRNA|lnc-XRRA1-1||ENSG00000166435.11	XRRA1|lnc-XRRA1-1
chr2	75884012	75884104	176.72	7.57902	+	3utr;ENSG00000115364.9||noncoding_distintron;lncRNA|lnc-EEF1B2-13||noncoding_distintron;lncRNA|lnc-ACP1-2	ENSG00000115364.9	MRPL19
chr2	75884104	75884157	74.2299	6.6997	+	noncoding_distintron;lncRNA|lnc-EEF1B2-13||noncoding_distintron;lncRNA|lnc-ACP1-2||3utr;ENSG00000115364.9	ENSG00000115364.9	MRPL19
chr4	109474414	109474498	3.40718	4.60625	-	noncoding_distintron;ENSG00000234492.4||noncoding_distintron;lncRNA|RPL34-AS1	ENSG00000234492.4||lncRNA|RPL34-AS1	RPL34-AS1
chr3	88210925	88211007	18.5359	6.40206	+	noncoding_distintron;lncRNA|lnc-CHL1-7||noncoding_distintron;ENSG00000179021.5||noncoding_distintron;lncRNA|lnc-C3orf38-1||noncoding_exon;lncRNA|lnc-ZNF654-3	lncRNA|lnc-ZNF654-3	lnc-ZNF654-3
chr1	202552808	202552850	3.45584	3.3575	+	3utr;ENSG00000077157.16	ENSG00000077157.16	PPP1R12B
chr2	132485935	132486017	8.97376	5.25753	+	noncoding_distintron;lncRNA|lnc-ACP1-2||noncoding_distintron;lncRNA|lnc-EEF1B2-13||distintron;ENSG00000197927.8	ENSG00000197927.8	C2orf27A
chr14	60761965	60762015	24.4148	5.9827	+	3utr;ENSG00000100614.13	ENSG00000100614.13	PPM1A
chrX	41378097	41378180	7.91691	4.33742	-	3utr;ENSG00000147044.16	ENSG00000147044.16	CASK
chr18	12986734	12986807	27.3293	6.65421	+	3utr;ENSG00000085415.11	ENSG00000085415.11	SEH1L
chr17	35910622	35910687	71.3218	7.71401	-	noncoding_distintron;lncRNA|MAPT-AS1||distintron;ENSG00000006114.11||noncoding_distintron;lncRNA|lnc-HNF1B-3	ENSG00000006114.11	SYNRG
chr17	35910687	35910712	51.8964	7.33459	-	distintron;ENSG00000006114.11||noncoding_distintron;lncRNA|MAPT-AS1||noncoding_distintron;lncRNA|lnc-HNF1B-3	ENSG00000006114.11	SYNRG
chr17	35910712	35910809	49.724	7.17653	-	distintron;ENSG00000006114.11||noncoding_distintron;lncRNA|MAPT-AS1||noncoding_distintron;lncRNA|lnc-HNF1B-3	ENSG00000006114.11	SYNRG
chr5	63634061	63634144	20.9921	5.7264	+	distintron;ENSG00000164197.7||noncoding_distintron;lncRNA|lnc-PLEKHG4B-3	ENSG00000164197.7	RNF180
chr5	63634144	63634232	21.3434	5.08785	+	distintron;ENSG00000164197.7||noncoding_distintron;lncRNA|lnc-PLEKHG4B-3	ENSG00000164197.7	RNF180
chr2	87004839	87004900	12.6492	4.08681	+	noncoding_distintron;lncRNA|lnc-ACP1-2||noncoding_distintron;lncRNA|lnc-EEF1B2-13||3utr;ENSG00000153561.8	ENSG00000153561.8	RMND5A
chr2	32381915	32381995	3.7083	3.61768	+	noncoding_distintron;lncRNA|lnc-ACP1-2||3utr;ENSG00000021574.7||noncoding_distintron;lncRNA|lnc-EEF1B2-13	ENSG00000021574.7	SPAST
chr4	39780954	39780967	18.1088	5.60003	+	noncoding_distintron;lncRNA|LINC01060||noncoding_distintron;lncRNA|LINC01262||3utr;ENSG00000078140.9	ENSG00000078140.9	UBE2K
chr4	39780967	39781024	38.6462	5.29658	+	noncoding_distintron;lncRNA|LINC01262||3utr;ENSG00000078140.9||noncoding_distintron;lncRNA|LINC01060	ENSG00000078140.9	UBE2K
chr4	39781024	39781035	20.556	4.9136	+	noncoding_distintron;lncRNA|LINC01060||3utr;ENSG00000078140.9||noncoding_distintron;lncRNA|LINC01262	ENSG00000078140.9	UBE2K
chrX	37316430	37316527	21.3209	5.80126	+	distintron;ENSG00000250349.3||3utr;ENSG00000130962.13	ENSG00000130962.13	PRRG1
chr2	112874085	112874186	4.39687	3.5577	+	3utr;ENSG00000153214.5||noncoding_distintron;lncRNA|lnc-ACP1-2||noncoding_distintron;lncRNA|lnc-EEF1B2-13	ENSG00000153214.5	TMEM87B
chr4	159046189	159046284	12.8511	4.35519	-	3utr;ENSG00000164125.11	ENSG00000164125.11	FAM198B
chr7	34969619	34969685	34.0251	5.97545	-	noncoding_distintron;lncRNA|WEE2-AS1||3utr;ENSG00000173852.9	ENSG00000173852.9	DPY19L1
chr7	34969685	34969709	18.9799	4.97833	-	3utr;ENSG00000173852.9||noncoding_distintron;lncRNA|WEE2-AS1	ENSG00000173852.9	DPY19L1
chr10	51027035	51027098	5.38139	3.66399	-	3utr;ENSG00000227345.4	ENSG00000227345.4	PARG
chr15	60789145	60789188	4.72843	4.86032	-	3utr;ENSG00000069667.11	ENSG00000069667.11	RORA
chr18	45365113	45365190	28.4962	4.68422	-	3utr;ENSG00000175387.11||noncoding_distintron;lncRNA|lnc-THOC1-1	ENSG00000175387.11	SMAD2
chr2	87004694	87004800	41.8333	6.60119	+	3utr;ENSG00000153561.8||noncoding_distintron;lncRNA|lnc-EEF1B2-13||noncoding_distintron;lncRNA|lnc-ACP1-2	ENSG00000153561.8	RMND5A
chr6	170108977	170109079	29.4624	4.46966	-	distintron;ENSG00000130024.10||noncoding_distintron;lncRNA|LINC00242	ENSG00000130024.10	PHF10
chr6	170109150	170109175	23.3077	3.61044	-	noncoding_distintron;lncRNA|LINC00242||distintron;ENSG00000130024.10	ENSG00000130024.10	PHF10
chr6	170109099	170109150	27.2526	3.19951	-	distintron;ENSG00000130024.10||noncoding_distintron;lncRNA|LINC00242	ENSG00000130024.10	PHF10
chr13	80127153	80127283	23.5084	4.38441	+	3utr;ENSG00000102471.9	ENSG00000102471.9	NDFIP2
chr2	132486732	132486798	5.3981	4.48901	+	distintron;ENSG00000197927.8||noncoding_distintron;lncRNA|lnc-EEF1B2-13||noncoding_distintron;lncRNA|lnc-ACP1-2	ENSG00000197927.8	C2orf27A
chr4	135119667	135119693	19.7585	5.45757	-	3utr;ENSG00000254535.2	ENSG00000254535.2	PABPC4L
chr11	9610988	9611039	179.317	8.77689	+	3utr;ENSG00000166483.6	ENSG00000166483.6	WEE1
chr11	9611039	9611107	265.66	8.32057	+	3utr;ENSG00000166483.6	ENSG00000166483.6	WEE1
chr11	9611107	9611116	26.3054	6.15351	+	3utr;ENSG00000166483.6	ENSG00000166483.6	WEE1
chr11	110039430	110039509	53.5427	7.67935	+	3utr;ENSG00000149289.6	ENSG00000149289.6	ZC3H12C
chr9	72968476	72968564	9.67603	4.9706	+	3utr;ENSG00000198887.7	ENSG00000198887.7	SMC5
chr9	72968622	72968686	6.60929	3.07345	+	3utr;ENSG00000198887.7	ENSG00000198887.7	SMC5
chr1	160185844	160185896	3.98197	3.88524	-	noncoding_distintron;lncRNA|SERTAD4-AS1||3utr;ENSG00000132716.14||noncoding_distintron;lncRNA|lnc-OR4F29-8	ENSG00000132716.14	DCAF8
chr1	169446543	169446617	4.39558	4.21744	-	noncoding_distintron;lncRNA|lnc-OR4F29-8||noncoding_distintron;lncRNA|SERTAD4-AS1||CDS;ENSG00000117479.8	ENSG00000117479.8	SLC19A2
chr10	115676030	115676055	17.6496	5.01442	+	3utr;ENSG00000234631.1||3utr;ENSG00000196865.4||noncoding_exon;lncRNA|lnc-ADRB1-4	ENSG00000196865.4||ENSG00000234631.1	NHLRC2|AL162407.1
chr10	115676055	115676117	15.963	4.85826	+	3utr;ENSG00000234631.1||3utr;ENSG00000196865.4||noncoding_exon;lncRNA|lnc-ADRB1-4	ENSG00000234631.1||ENSG00000196865.4	NHLRC2|AL162407.1
chr10	115675965	115676030	15.9959	4.84357	+	3utr;ENSG00000196865.4||noncoding_exon;lncRNA|lnc-ADRB1-4||3utr;ENSG00000234631.1	ENSG00000234631.1||ENSG00000196865.4	AL162407.1|NHLRC2
chr6	132781614	132781686	14.6898	5.14998	-	3utr;ENSG00000079950.9||noncoding_distintron;lncRNA|LINC00242	ENSG00000079950.9	STX7
chr6	132781522	132781614	8.92416	3.6488	-	noncoding_distintron;lncRNA|LINC00242||3utr;ENSG00000079950.9	ENSG00000079950.9	STX7
chr12	4410184	4410212	81.2367	4.97265	+	noncoding_distintron;lncRNA|lnc-CCDC77-6||3utr;ENSG00000118971.3	ENSG00000118971.3	CCND2
chr12	4410212	4410299	400	4.78432	+	noncoding_distintron;lncRNA|lnc-CCDC77-6||3utr;ENSG00000118971.3	ENSG00000118971.3	CCND2
chr12	4410172	4410184	28.4368	4.35529	+	3utr;ENSG00000118971.3||noncoding_distintron;lncRNA|lnc-CCDC77-6	ENSG00000118971.3	CCND2
chr7	101894432	101894486	78.0524	7.76426	+	3utr;ENSG00000257923.5	ENSG00000257923.5	CUX1
chr7	101894366	101894400	93.1616	7.57139	+	3utr;ENSG00000257923.5	ENSG00000257923.5	CUX1
chr7	101894400	101894432	72.4444	6.91849	+	3utr;ENSG00000257923.5	ENSG00000257923.5	CUX1
chr7	101894319	101894366	400	6.65256	+	3utr;ENSG00000257923.5	ENSG00000257923.5	CUX1
chr7	101894261	101894319	400	6.26284	+	3utr;ENSG00000257923.5	ENSG00000257923.5	CUX1
chr5	132216154	132216174	38.0264	5.85506	-	3utr;ENSG00000072364.8	ENSG00000072364.8	AFF4
chr11	107185029	107185086	10.8684	5.44778	-	noncoding_exon;ENSG00000261098.1||noncoding_exon;lncRNA|lnc-CWF19L2-1	lncRNA|lnc-CWF19L2-1||ENSG00000261098.1	lnc-CWF19L2-1|RP11-819C21.1
chr7	11147040	11147194	31.9946	4.86399	+	distintron;ENSG00000106443.10||noncoding_distintron;lncRNA|lnc-UPK3B-5	ENSG00000106443.10	PHF14
chr17	45788512	45788559	3.16817	4.05594	+	3utr;ENSG00000198933.5	ENSG00000198933.5	TBKBP1
chr3	188601105	188601166	19.1125	3.16883	+	noncoding_distintron;lncRNA|lnc-CHL1-7||3utr;ENSG00000145012.8	ENSG00000145012.8	LPP
chr19	37237346	37237391	11.3367	4.22477	-	3utr;ENSG00000267041.1||noncoding_distintron;lncRNA|LENG8-AS1	ENSG00000267041.1	ZNF850
chr19	37237316	37237346	3.49005	3.20953	-	noncoding_distintron;lncRNA|LENG8-AS1||3utr;ENSG00000267041.1	ENSG00000267041.1	ZNF850
chr5	82352014	82352024	19.3133	5.52802	-	3utr;ENSG00000174695.5	ENSG00000174695.5	TMEM167A
chr5	16473902	16473994	8.45707	4.7264	-	3utr;ENSG00000154153.9||noncoding_distintron;lncRNA|LINC02197||noncoding_distintron;lncRNA|lnc-TAF9-1	ENSG00000154153.9	FAM134B
chr5	16473994	16474079	5.64838	4.43201	-	noncoding_distintron;lncRNA|LINC02197||noncoding_distintron;lncRNA|lnc-TAF9-1||3utr;ENSG00000154153.9	ENSG00000154153.9	FAM134B
chr13	77455132	77455240	57.6223	5.26107	-	3utr;ENSG00000178695.4	ENSG00000178695.4	KCTD12
chr1	109470637	109470703	11.5319	5.24089	-	noncoding_distintron;lncRNA|lnc-OR4F29-8||distintron;ENSG00000162641.14||noncoding_distintron;lncRNA|SERTAD4-AS1	ENSG00000162641.14	AKNAD1
chr4	17846968	17847145	3.74586	3.57177	-	3utr;ENSG00000178177.10	ENSG00000178177.10	LCORL
chr1	224346651	224346717	4.39558	4.63569	+	3utr;ENSG00000143756.7	ENSG00000143756.7	FBXO28
chr8	74704432	74704503	20.9855	5.66416	-	3utr;ENSG00000104343.15||noncoding_distintron;ENSG00000258677.2	ENSG00000104343.15	UBE2W
chr13	30339206	30339258	7.53415	4.16675	-	3utr;ENSG00000122042.9	ENSG00000122042.9	UBL3
chr10	96366028	96366109	42.7992	5.92637	+	noncoding_distintron;lncRNA|lnc-TBC1D12-1||noncoding_distintron;ENSG00000244332.1||distintron;ENSG00000119969.10	ENSG00000119969.10	HELLS
chr10	96366112	96366177	25.9445	4.8068	+	distintron;ENSG00000119969.10||noncoding_distintron;ENSG00000244332.1||noncoding_distintron;lncRNA|lnc-TBC1D12-1	ENSG00000119969.10	HELLS
chr3	182636215	182636321	26.0584	5.3541	+	noncoding_distintron;lncRNA|lnc-CHL1-7||3utr;ENSG00000058063.11	ENSG00000058063.11	ATP11B
chr19	3468639	3468706	7.35467	3.65351	+	3utr;ENSG00000141905.13||noncoding_distintron;lncRNA|LINC01480	ENSG00000141905.13	NFIC
chr17	38327865	38327904	4.7763	3.52802	+	noncoding_distintron;lncRNA|KANSL1-AS1||3utr;ENSG00000108349.10||noncoding_distintron;lncRNA|MAPT-IT1	ENSG00000108349.10	CASC3
chr11	27388334	27388443	36.6698	4.97759	-	3utr;ENSG00000205213.9	ENSG00000205213.9	LGR4
chr11	94903318	94903399	46.1885	4.68166	-	3utr;ENSG00000149212.6||noncoding_exon;lncRNA|lnc-CWC15-1	ENSG00000149212.6	SESN3
chr1	157091930	157091979	20.7605	5.43153	-	noncoding_distintron;lncRNA|SERTAD4-AS1||3utr;ENSG00000117036.7||noncoding_distintron;lncRNA|lnc-OR4F29-8	ENSG00000117036.7	ETV3
chr1	14107134	14107222	3.96098	3.09934	+	noncoding_distintron;lncRNA|SLC16A1-AS1||noncoding_distintron;lncRNA|ZNF436-AS1||CDS;ENSG00000116731.18	ENSG00000116731.18	PRDM2
chr12	65640615	65640762	10.4509	4.96529	+	3utr;ENSG00000174106.2	ENSG00000174106.2	LEMD3
chr17	38292584	38292656	16.6561	4.73021	+	noncoding_distintron;lncRNA|MAPT-IT1||noncoding_distintron;lncRNA|KANSL1-AS1||3utr;ENSG00000188895.7	ENSG00000188895.7	MSL1
chr5	167984003	167984067	26.5376	4.76174	-	3utr;ENSG00000120137.6	ENSG00000120137.6	PANK3
chrX	76761470	76761605	16.9981	3.68549	-	3utr;ENSG00000085224.16	ENSG00000085224.16	ATRX
chr2	64862045	64862090	29.9513	6.82217	-	3utr;ENSG00000179833.4	ENSG00000179833.4	SERTAD2
chr1	205579852	205579960	40.1508	6.69756	-	noncoding_distintron;lncRNA|lnc-OR4F29-8||3utr;ENSG00000158711.9||noncoding_distintron;lncRNA|SERTAD4-AS1||noncoding_exon;lncRNA|lnc-SLC45A3-3	ENSG00000158711.9	ELK4
chr10	96361933	96362017	13.2004	4.07821	+	distintron;ENSG00000119969.10||noncoding_distintron;ENSG00000244332.1||noncoding_distintron;lncRNA|lnc-TBC1D12-1	ENSG00000119969.10	HELLS
chr4	53462247	53462318	3.88715	3.52128	-	3utr;ENSG00000109189.8	ENSG00000109189.8	USP46
chr4	105392677	105392707	63.8979	7.2078	-	3utr;ENSG00000168772.9||noncoding_exon;lncRNA|lnc-TACR3-2	ENSG00000168772.9	CXXC4
chr4	105392707	105392724	54.3645	6.91566	-	3utr;ENSG00000168772.9||noncoding_exon;lncRNA|lnc-TACR3-2	ENSG00000168772.9	CXXC4
chr4	105392724	105392741	62.131	6.90956	-	noncoding_exon;lncRNA|lnc-TACR3-2||3utr;ENSG00000168772.9	ENSG00000168772.9	CXXC4
chr4	105392741	105392811	60.2341	6.86543	-	noncoding_exon;lncRNA|lnc-TACR3-2||3utr;ENSG00000168772.9	ENSG00000168772.9	CXXC4
chr4	105392607	105392677	59.1814	6.65857	-	3utr;ENSG00000168772.9||noncoding_exon;lncRNA|lnc-TACR3-2	ENSG00000168772.9	CXXC4
chr18	44390615	44390693	5.78828	4.38252	-	3utr;ENSG00000078043.11||noncoding_distintron;lncRNA|lnc-THOC1-1	ENSG00000078043.11	PIAS2
chr1	244220688	244220756	57.8065	7.48658	+	3utr;ENSG00000179456.9	ENSG00000179456.9	ZBTB18
chr8	127565331	127565374	15.1036	4.22428	-	noncoding_exon;lncRNA|lnc-WASHC5-17||3utr;ENSG00000168672.3	ENSG00000168672.3	FAM84B
chr2	48606188	48606263	19.2371	6.14986	+	noncoding_distintron;lncRNA|lnc-ACP1-2||noncoding_distintron;lncRNA|lnc-EEF1B2-13||3utr;ENSG00000170802.11	ENSG00000170802.11	FOXN2
chr17	38327566	38327695	22.2845	4.96301	+	noncoding_distintron;lncRNA|MAPT-IT1||3utr;ENSG00000108349.10||noncoding_distintron;lncRNA|KANSL1-AS1	ENSG00000108349.10	CASC3
chr8	38118773	38118805	6.76321	3.79924	+	noncoding_distintron;lncRNA|LINC00588||noncoding_distintron;lncRNA|lnc-ZNF707-1||noncoding_distintron;lncRNA|lnc-FBXO25-1||3utr;ENSG00000085788.9||noncoding_distintron;lncRNA|lnc-ZNF596-7||noncoding_distintron;lncRNA|lnc-ZNF623-2	ENSG00000085788.9	DDHD2
chr12	93167073	93167131	31.1491	6.15098	-	3utr;ENSG00000102189.12	ENSG00000102189.12	EEA1
chr14	34270531	34270611	4.72843	4.5391	+	3utr;ENSG00000151322.14	ENSG00000151322.14	NPAS3
chr2	64862000	64862045	27.6971	6.22076	-	3utr;ENSG00000179833.4	ENSG00000179833.4	SERTAD2
chr5	146772876	146772888	400	5.71303	-	3utr;ENSG00000113657.8	ENSG00000113657.8	DPYSL3
chr5	146772888	146772901	400	5.59059	-	3utr;ENSG00000113657.8	ENSG00000113657.8	DPYSL3
chr5	146772825	146772867	400	5.34791	-	3utr;ENSG00000113657.8	ENSG00000113657.8	DPYSL3
chr5	146772867	146772876	400	4.97755	-	3utr;ENSG00000113657.8	ENSG00000113657.8	DPYSL3
chr5	146772901	146772935	400	4.85348	-	3utr;ENSG00000113657.8	ENSG00000113657.8	DPYSL3
chr6	43753405	43753460	4.97568	3.09548	+	noncoding_distintron;lncRNA|LINC00574||3utr;ENSG00000112715.16||noncoding_distintron;lncRNA|lnc-IRF4-1	ENSG00000112715.16	VEGFA
chr10	96366456	96366528	44.8548	7.00831	+	noncoding_distintron;lncRNA|lnc-TBC1D12-1||noncoding_distintron;ENSG00000244332.1||distintron;ENSG00000119969.10	ENSG00000119969.10	HELLS
chr10	96366433	96366456	22.7497	6.49401	+	noncoding_distintron;lncRNA|lnc-TBC1D12-1||noncoding_distintron;ENSG00000244332.1||distintron;ENSG00000119969.10	ENSG00000119969.10	HELLS
chr5	171290683	171290753	5.57451	3.53025	-	3utr;ENSG00000072803.13	ENSG00000072803.13	FBXW11
chr9	34087907	34087977	58.9521	7.99362	-	noncoding_distintron;lncRNA|MAMDC2-AS1||3utr;ENSG00000198876.8	ENSG00000198876.8	DCAF12
chr9	34087839	34087907	52.6838	6.353	-	noncoding_distintron;lncRNA|MAMDC2-AS1||3utr;ENSG00000198876.8	ENSG00000198876.8	DCAF12
chr9	91090553	91090626	6.58051	4.44372	+	3utr;ENSG00000106723.12	ENSG00000106723.12	SPIN1
chr9	91090505	91090553	6.93453	3.35395	+	3utr;ENSG00000106723.12	ENSG00000106723.12	SPIN1
chr1	162496843	162496883	18.9668	5.52428	+	noncoding_exon;lncRNA|lnc-UAP1-4||3utr;ENSG00000152332.11	ENSG00000152332.11	UHMK1
chr9	114309427	114309483	7.863	5.0931	+	distintron;ENSG00000173258.8	ENSG00000173258.8	ZNF483
chr1	244220560	244220636	128.398	7.77645	+	3utr;ENSG00000179456.9	ENSG00000179456.9	ZBTB18
chr1	244220664	244220688	38.997	6.82226	+	3utr;ENSG00000179456.9	ENSG00000179456.9	ZBTB18
chr1	244220636	244220664	48.6754	6.55298	+	3utr;ENSG00000179456.9	ENSG00000179456.9	ZBTB18
chr7	142375337	142375350	20.5629	4.35573	+	3utr;ENSG00000270672.1||noncoding_distintron;lncRNA|lnc-PRSS2-6	ENSG00000270672.1	MTRNR2L6
chr7	142375366	142375411	21.7316	4.34234	+	3utr;ENSG00000270672.1||noncoding_distintron;lncRNA|lnc-PRSS2-6	ENSG00000270672.1	MTRNR2L6
chr7	142375350	142375366	21.4523	4.33414	+	noncoding_distintron;lncRNA|lnc-PRSS2-6||3utr;ENSG00000270672.1	ENSG00000270672.1	MTRNR2L6
chr17	76101220	76101350	4.8123	3.15515	+	3utr;ENSG00000078687.12	ENSG00000078687.12	TNRC6C
chr16	46831578	46831631	61.0058	8.39923	-	3utr;ENSG00000155330.5	ENSG00000155330.5	C16orf87
chr16	46831551	46831578	81.6486	7.24713	-	3utr;ENSG00000155330.5	ENSG00000155330.5	C16orf87
chr16	46831501	46831516	77.8229	7.09639	-	3utr;ENSG00000155330.5	ENSG00000155330.5	C16orf87
chr16	46831631	46831642	28.3878	7.09489	-	3utr;ENSG00000155330.5	ENSG00000155330.5	C16orf87
chr16	46831516	46831551	73.294	6.95977	-	3utr;ENSG00000155330.5	ENSG00000155330.5	C16orf87
chr16	46831490	46831501	32.6748	6.21987	-	3utr;ENSG00000155330.5	ENSG00000155330.5	C16orf87
chr10	45500489	45500577	8.52347	4.31377	+	3utr;ENSG00000165512.4||noncoding_distintron;lncRNA|LINC01515||noncoding_distintron;lncRNA|lnc-SAMD8-1||noncoding_distintron;lncRNA|DLG5-AS1	ENSG00000165512.4	ZNF22
chr2	179973207	179973313	16.2815	3.57474	-	3utr;ENSG00000187231.9	ENSG00000187231.9	SESTD1
chr17	7364468	7364522	5.09086	4.1299	-	3utr;ENSG00000174282.7||noncoding_distintron;lncRNA|LHX1-DT||noncoding_distintron;lncRNA|MAPT-AS1	ENSG00000174282.7	ZBTB4
chr3	196081585	196081682	13.1868	5.19232	-	3utr;ENSG00000163960.7	ENSG00000163960.7	UBXN7
chr16	86547375	86547457	9.94907	4.5745	+	3utr;ENSG00000103241.5	ENSG00000103241.5	FOXF1
chr1	114519874	114520029	15.3656	4.98157	+	3utr;ENSG00000163349.17	ENSG00000163349.17	HIPK1
chr1	114520029	114520095	12.5449	4.90206	+	3utr;ENSG00000163349.17	ENSG00000163349.17	HIPK1
chr1	114520095	114520142	14.6811	4.53025	+	3utr;ENSG00000163349.17	ENSG00000163349.17	HIPK1
chr1	180855137	180855197	3.10037	3.31921	+	3utr;ENSG00000143324.9	ENSG00000143324.9	XPR1
chr13	77458110	77458142	12.4183	4.0992	-	3utr;ENSG00000178695.4	ENSG00000178695.4	KCTD12
chr2	70106641	70106699	8.81762	4.81627	+	3utr;ENSG00000087338.4||noncoding_distintron;lncRNA|lnc-ACP1-2||noncoding_distintron;lncRNA|lnc-EEF1B2-13	ENSG00000087338.4	GMCL1
chr4	2841187	2841282	29.223	5.4832	+	3utr;ENSG00000087266.11||noncoding_distintron;lncRNA|LINC01060||noncoding_distintron;lncRNA|lnc-ZNF718-3||noncoding_distintron;lncRNA|LINC01262	ENSG00000087266.11	SH3BP2
chr4	2841350	2841374	12.7299	3.73326	+	noncoding_distintron;lncRNA|LINC01262||3utr;ENSG00000087266.11||noncoding_distintron;lncRNA|lnc-ZNF718-3||noncoding_distintron;lncRNA|LINC01060	ENSG00000087266.11	SH3BP2
chr12	67706738	67706793	6.11064	3.93824	+	3utr;ENSG00000111530.8	ENSG00000111530.8	CAND1
chr2	218666387	218666466	6.4591	3.44707	-	3utr;ENSG00000079308.12	ENSG00000079308.12	TNS1
chr19	16662238	16662251	5.07138	4.06502	-	noncoding_distintron;ENSG00000141979.4||3utr;ENSG00000127526.9||noncoding_distintron;lncRNA|LENG8-AS1||noncoding_distintron;lncRNA|lnc-SLC35E1-1	ENSG00000127526.9	SLC35E1
chr20	463847	463871	11.5486	4.63048	-	3utr;ENSG00000101266.12	ENSG00000101266.12	CSNK2A1
chr20	463804	463847	17.8616	4.61455	-	3utr;ENSG00000101266.12	ENSG00000101266.12	CSNK2A1
chr20	463709	463768	14.0268	4.3715	-	3utr;ENSG00000101266.12	ENSG00000101266.12	CSNK2A1
chr20	463768	463804	9.5195	4.07135	-	3utr;ENSG00000101266.12	ENSG00000101266.12	CSNK2A1
chr4	2840563	2840586	19.7256	6.05366	+	noncoding_distintron;lncRNA|LINC01060||noncoding_distintron;lncRNA|lnc-ZNF718-3||3utr;ENSG00000087266.11||noncoding_distintron;lncRNA|LINC01262	ENSG00000087266.11	SH3BP2
chr4	2840586	2840643	30.7531	5.65462	+	noncoding_distintron;lncRNA|lnc-ZNF718-3||noncoding_distintron;lncRNA|LINC01060||3utr;ENSG00000087266.11||noncoding_distintron;lncRNA|LINC01262	ENSG00000087266.11	SH3BP2
chr4	2840643	2840662	13.1868	4.66105	+	noncoding_distintron;lncRNA|LINC01262||noncoding_distintron;lncRNA|LINC01060||noncoding_distintron;lncRNA|lnc-ZNF718-3||3utr;ENSG00000087266.11	ENSG00000087266.11	SH3BP2
chr16	18803349	18803403	400	7.59422	-	3utr;ENSG00000170540.10||distintron;ENSG00000260342.2	ENSG00000170540.10	ARL6IP1
chr20	25428706	25428752	5.36968	3.95954	+	3utr;ENSG00000101003.8	ENSG00000101003.8	GINS1
chr15	25294714	25294758	19.9812	4.70735	+	noncoding_distintron;ENSG00000272846.1||noncoding_distintron;lncRNA|lnc-SNRPN-8	ENSG00000272846.1||lncRNA|lnc-SNRPN-8	RP11-701H24.10|lnc-SNRPN-8
chr2	203426481	203426572	270.006	6.28928	+	noncoding_distintron;lncRNA|lnc-ACP1-2||noncoding_distintron;lncRNA|lnc-EEF1B2-13||3utr;ENSG00000204217.8	ENSG00000204217.8	BMPR2
chr4	78088163	78088247	19.7663	5.13358	+	noncoding_distintron;lncRNA|LINC01262||noncoding_distintron;lncRNA|LINC01060||3utr;ENSG00000138764.9	ENSG00000138764.9	CCNG2
chr4	78088141	78088163	6.76321	4.74453	+	noncoding_distintron;lncRNA|LINC01060||3utr;ENSG00000138764.9||noncoding_distintron;lncRNA|LINC01262	ENSG00000138764.9	CCNG2
chr5	140245590	140245743	7.45489	3.58872	+	distintron;ENSG00000204962.4||distintron;ENSG00000204961.5||distintron;ENSG00000255408.2||distintron;ENSG00000204969.5||distintron;ENSG00000204967.6||distintron;ENSG00000250120.2||distintron;ENSG00000081842.13||distintron;ENSG00000204970.5||distintron;ENSG00000204965.4||distintron;ENSG00000204963.4	ENSG00000204961.5||ENSG00000204962.4||ENSG00000204963.4||ENSG00000204965.4||ENSG00000081842.13||ENSG00000250120.2||ENSG00000204970.5||ENSG00000204969.5||ENSG00000255408.2||ENSG00000204967.6	PCDHA6|PCDHA7|PCDHA8|PCDHA5|PCDHA4|PCDHA9|PCDHA3|PCDHA2|PCDHA10|PCDHA1
chr15	93441516	93441524	3.59104	4.00992	+	noncoding_exon;lncRNA|LINC01578||noncoding_exon;ENSG00000272888.1||distintron;ENSG00000173575.14	ENSG00000272888.1||lncRNA|LINC01578	AC013394.2|LINC01578
chr4	120219722	120219762	4.43794	3.21744	-	3utr;ENSG00000164096.10	ENSG00000164096.10	C4orf3
chr4	159589116	159589169	61.5966	6.59941	-	3utr;ENSG00000205208.4	ENSG00000205208.4	C4orf46
chr12	105403998	105404069	7.09013	5.49954	+	noncoding_exon;lncRNA|lnc-WASHC4-4||noncoding_distintron;ENSG00000151131.5	lncRNA|lnc-WASHC4-4	lnc-WASHC4-4
chrX	68061585	68061633	3.88715	4.45523	+	3utr;ENSG00000090776.5	ENSG00000090776.5	EFNB1
chr2	73807907	73808002	13.9018	4.88388	+	distintron;ENSG00000116127.13||noncoding_distintron;lncRNA|lnc-ACP1-2||noncoding_distintron;lncRNA|lnc-EEF1B2-13	ENSG00000116127.13	ALMS1
chr11	111890448	111890517	8.19279	4.97683	+	3utr;ENSG00000150764.9	ENSG00000150764.9	DIXDC1
chr5	40760626	40760690	9.11409	4.84561	-	noncoding_distintron;lncRNA|LINC02197||3utr;ENSG00000132356.7||noncoding_distintron;lncRNA|lnc-TAF9-1	ENSG00000132356.7	PRKAA1
chr12	104498311	104498388	4.28804	3.43237	+	3utr;ENSG00000111727.7	ENSG00000111727.7	HCFC2
chr5	77781899	77782042	16.4832	5.46824	-	3utr;ENSG00000145685.9	ENSG00000145685.9	LHFPL2
chr5	77782042	77782094	6.092	4.2117	-	3utr;ENSG00000145685.9	ENSG00000145685.9	LHFPL2
chr5	134062088	134062121	96.6814	7.34015	+	3utr;ENSG00000113615.8	ENSG00000113615.8	SEC24A
chr5	134062121	134062169	181.184	7.2777	+	3utr;ENSG00000113615.8	ENSG00000113615.8	SEC24A
chr3	71007729	71007761	4.45756	3.00302	-	noncoding_distintron;lncRNA|lnc-ALG1L-2||3utr;ENSG00000114861.14||noncoding_distintron;lncRNA|AADACL2-AS1||noncoding_distintron;lncRNA|lnc-RYBP-11	ENSG00000114861.14	FOXP1
chr1	68575589	68575684	11.2017	3.71097	-	noncoding_distintron;lncRNA|SERTAD4-AS1||noncoding_distintron;lncRNA|lnc-OR4F29-8||distintron;ENSG00000116729.9	ENSG00000116729.9	WLS
chr1	173857298	173857355	3.19204	3.91109	+	3utr;ENSG00000185278.10	ENSG00000185278.10	ZBTB37
chr12	95695859	95695891	15.948	5.8486	+	3utr;ENSG00000028203.13	ENSG00000028203.13	VEZT
chr12	95695787	95695859	13.2636	5.38886	+	3utr;ENSG00000028203.13	ENSG00000028203.13	VEZT
chr12	95695891	95695983	21.5087	5.00328	+	3utr;ENSG00000028203.13	ENSG00000028203.13	VEZT
chr11	33768337	33768370	3.73473	4.50302	-	3utr;ENSG00000110429.9	ENSG00000110429.9	FBXO3
chr6	12120562	12120665	3.88715	3.6528	+	noncoding_distintron;lncRNA|TRIM31-AS1||noncoding_distintron;lncRNA|HCG23||noncoding_distintron;lncRNA|HLA-DQB1-AS1||noncoding_distintron;lncRNA|HCG14||noncoding_distintron;lncRNA|LINC01015||noncoding_distintron;lncRNA|lnc-IRF4-1||noncoding_distintron;lncRNA|MDC1-AS1||noncoding_distintron;lncRNA|LINC00574||noncoding_distintron;lncRNA|lnc-PSMB9-6||noncoding_distintron;lncRNA|lnc-RING1-8||CDS;ENSG0…	ENSG00000095951.12	HIVEP1
chr16	46832021	46832106	82.6587	7.16125	-	3utr;ENSG00000155330.5	ENSG00000155330.5	C16orf87
chr1	2298954	2299050	24.5686	6.44716	-	noncoding_distintron;lncRNA|SERTAD4-AS1||noncoding_distintron;lncRNA|lnc-OR4F29-8||noncoding_distintron;lncRNA|LINC01355||distintron;ENSG00000116151.9||noncoding_distintron;lncRNA|lnc-SCMH1-1	ENSG00000116151.9	MORN1
chr1	2299050	2299085	9.83248	5.60311	-	noncoding_distintron;lncRNA|lnc-OR4F29-8||noncoding_distintron;lncRNA|LINC01355||distintron;ENSG00000116151.9||noncoding_distintron;lncRNA|lnc-SCMH1-1||noncoding_distintron;lncRNA|SERTAD4-AS1	ENSG00000116151.9	MORN1
chr1	2299085	2299164	3.98197	3.55791	-	noncoding_distintron;lncRNA|SERTAD4-AS1||noncoding_distintron;lncRNA|lnc-SCMH1-1||noncoding_distintron;lncRNA|lnc-OR4F29-8||noncoding_distintron;lncRNA|LINC01355||distintron;ENSG00000116151.9	ENSG00000116151.9	MORN1
chr19	24310540	24310574	16.1711	5.28541	+	CDS;ENSG00000213096.5||noncoding_distintron;lncRNA|LINC01480	ENSG00000213096.5	ZNF254
chr19	24310457	24310540	19.0107	4.52083	+	CDS;ENSG00000213096.5||noncoding_distintron;lncRNA|LINC01480	ENSG00000213096.5	ZNF254
chr3	185208453	185208576	12.2543	5.01373	-	3utr;ENSG00000163900.6	ENSG00000163900.6	TMEM41A
chr1	198266330	198266365	29.3227	4.16709	+	CDS;ENSG00000151414.10	ENSG00000151414.10	NEK7
chr1	198266365	198266370	17.5596	3.82248	+	CDS;ENSG00000151414.10	ENSG00000151414.10	NEK7
chr17	70120649	70120717	22.8517	6.34141	+	3utr;ENSG00000125398.5	ENSG00000125398.5	SOX9
chr1	117120085	117120168	49.2835	5.49148	-	noncoding_distintron;lncRNA|SERTAD4-AS1||noncoding_distintron;lncRNA|lnc-OR4F29-8||CDS;ENSG00000143061.13	ENSG00000143061.13	IGSF3
chr10	115668811	115668854	13.0891	4.80652	+	3utr;ENSG00000196865.4	ENSG00000196865.4	NHLRC2
chr1	52554111	52554235	11.0879	3.41603	+	3utr;ENSG00000134717.13||noncoding_distintron;lncRNA|SLC16A1-AS1	ENSG00000134717.13	BTF3L4
chr17	15935213	15935316	4.86816	3.37519	-	noncoding_distintron;lncRNA|LHX1-DT||noncoding_distintron;lncRNA|MAPT-AS1||3utr;ENSG00000141027.16	ENSG00000141027.16	NCOR1
chr2	200135672	200135716	75.9488	7.30003	-	3utr;ENSG00000119042.12	ENSG00000119042.12	SATB2
chr2	200135626	200135672	60.6477	7.00408	-	3utr;ENSG00000119042.12	ENSG00000119042.12	SATB2
chr21	38450088	38450179	64.8784	5.84095	+	noncoding_3ss;lncRNA|lnc-TTC3-4||distintron;ENSG00000182670.9	lncRNA|lnc-TTC3-4	lnc-TTC3-4
chr21	38450056	38450088	25.0392	5.122	+	distintron;ENSG00000182670.9||noncoding_proxintron;lncRNA|lnc-TTC3-4	lncRNA|lnc-TTC3-4	lnc-TTC3-4
chr21	38450005	38450021	14.9684	4.54784	+	noncoding_proxintron;lncRNA|lnc-TTC3-4||distintron;ENSG00000182670.9	lncRNA|lnc-TTC3-4	lnc-TTC3-4
chr3	134075816	134075880	17.2691	4.77957	-	3utr;ENSG00000114019.10||noncoding_distintron;lncRNA|AADACL2-AS1	ENSG00000114019.10	AMOTL2
chr3	134075880	134075923	10.2124	4.19502	-	noncoding_distintron;lncRNA|AADACL2-AS1||3utr;ENSG00000114019.10	ENSG00000114019.10	AMOTL2
chr3	134075986	134076019	4.45051	3.38747	-	3utr;ENSG00000114019.10||noncoding_distintron;lncRNA|AADACL2-AS1	ENSG00000114019.10	AMOTL2
chr19	16662152	16662196	4.56609	3.32124	-	noncoding_distintron;ENSG00000141979.4||3utr;ENSG00000127526.9||noncoding_distintron;lncRNA|LENG8-AS1||noncoding_distintron;lncRNA|lnc-SLC35E1-1	ENSG00000127526.9	SLC35E1
chr4	128958996	128959063	18.1855	6.21932	+	noncoding_distintron;lncRNA|LINC01262||3utr;ENSG00000164074.10||noncoding_distintron;lncRNA|LINC01060	ENSG00000164074.10	C4orf29
chr3	142525347	142525434	12.0931	4.64168	+	3utr;ENSG00000144935.10||noncoding_distintron;lncRNA|lnc-CHL1-7	ENSG00000144935.10	TRPC1
chr3	142525221	142525278	6.70095	4.29086	+	3utr;ENSG00000144935.10||noncoding_distintron;lncRNA|lnc-CHL1-7	ENSG00000144935.10	TRPC1
chr3	142525281	142525347	7.72538	4.03175	+	3utr;ENSG00000144935.10||noncoding_distintron;lncRNA|lnc-CHL1-7	ENSG00000144935.10	TRPC1
chr17	65067253	65067294	32.329	6.38527	-	3utr;ENSG00000198265.7||noncoding_exon;lncRNA|lnc-HELZ-4	ENSG00000198265.7	HELZ
chr17	65067232	65067253	33.7126	5.90689	-	3utr;ENSG00000198265.7||noncoding_exon;lncRNA|lnc-HELZ-4	ENSG00000198265.7	HELZ
chr17	65067156	65067232	23.6695	4.9798	-	3utr;ENSG00000198265.7||noncoding_exon;lncRNA|lnc-HELZ-4	ENSG00000198265.7	HELZ
chr6	47592147	47592194	6.48041	3.75861	+	noncoding_distintron;lncRNA|LINC00574||noncoding_distintron;lncRNA|lnc-IRF4-1||3utr;ENSG00000198087.7	ENSG00000198087.7	CD2AP
chr3	27415755	27415788	11.6189	4.31159	-	noncoding_distintron;lncRNA|lnc-RYBP-11||noncoding_distintron;lncRNA|lnc-ALG1L-2||noncoding_distintron;lncRNA|ZNF197-AS1||3utr;ENSG00000033867.12||noncoding_distintron;lncRNA|AADACL2-AS1	ENSG00000033867.12	SLC4A7
chr1	205579530	205579640	39.3374	5.50371	-	noncoding_distintron;lncRNA|SERTAD4-AS1||3utr;ENSG00000158711.9||noncoding_distintron;lncRNA|lnc-OR4F29-8||noncoding_exon;lncRNA|lnc-SLC45A3-3	ENSG00000158711.9	ELK4
chr12	64074396	64074512	6.37823	3.20969	-	noncoding_distintron;lncRNA|lnc-DPY19L2-1||noncoding_distintron;ENSG00000249753.2	lncRNA|lnc-DPY19L2-1||ENSG00000249753.2	lnc-DPY19L2-1|RP11-415I12.3
chr11	20141631	20141670	9.18728	4.46505	+	3utr;ENSG00000166833.15	ENSG00000166833.15	NAV2
chr11	20141670	20141740	15.6105	3.95424	+	3utr;ENSG00000166833.15	ENSG00000166833.15	NAV2
chrX	153213224	153213321	19.381	5.35413	-	3utr;ENSG00000172534.9	ENSG00000172534.9	HCFC1
chrX	153213065	153213131	11.6431	4.9062	-	3utr;ENSG00000172534.9	ENSG00000172534.9	HCFC1
chrX	153213134	153213224	9.98272	4.10449	-	3utr;ENSG00000172534.9	ENSG00000172534.9	HCFC1
chr3	192236654	192236744	5.94698	3.99954	+	noncoding_distintron;lncRNA|lnc-CHL1-7||noncoding_distintron;ENSG00000226709.1||noncoding_exon;lncRNA|lnc-HRASLS-2	lncRNA|lnc-HRASLS-2	lnc-HRASLS-2
chr5	90664610	90664704	18.9668	5.41109	-	3utr;ENSG00000113369.4	ENSG00000113369.4	ARRDC3
chr12	390466	390535	34.7514	6.2203	-	noncoding_distintron;lncRNA|lnc-SLC6A12-2||3utr;ENSG00000073614.7	ENSG00000073614.7	KDM5A
chr9	115382127	115382176	4.48026	4.43392	+	distintron;ENSG00000165185.10	ENSG00000165185.10	KIAA1958
chr9	115382176	115382239	4.52333	4.13569	+	distintron;ENSG00000165185.10	ENSG00000165185.10	KIAA1958
chr10	105786680	105786731	19.9387	6.26721	+	3utr;ENSG00000065613.9	ENSG00000065613.9	SLK
chr10	105786633	105786680	24.7571	5.66986	+	3utr;ENSG00000065613.9	ENSG00000065613.9	SLK
chr2	179512201	179512266	400	5.11564	-	3ss;ENSG00000155657.19	ENSG00000155657.19	TTN
chr2	179512266	179512328	400	4.76978	-	3ss;ENSG00000155657.19	ENSG00000155657.19	TTN
chr9	37088787	37088829	23.3889	5.68987	+	noncoding_exon;ENSG00000233137.2||noncoding_exon;lncRNA|lnc-ZCCHC7-2	lncRNA|lnc-ZCCHC7-2||ENSG00000233137.2	lnc-ZCCHC7-2|RP11-220I1.1
chr10	45500059	45500094	3.88715	4.13761	+	noncoding_distintron;lncRNA|DLG5-AS1||noncoding_distintron;lncRNA|lnc-SAMD8-1||noncoding_distintron;lncRNA|LINC01515||3utr;ENSG00000165512.4	ENSG00000165512.4	ZNF22
chr6	82412084	82412192	5.86509	4.23274	-	noncoding_distintron;lncRNA|LINC00242||distintron;ENSG00000112773.11	ENSG00000112773.11	FAM46A
chr4	72434747	72434812	3.29594	3.32174	+	noncoding_distintron;lncRNA|LINC01262||noncoding_distintron;lncRNA|LINC01060||3utr;ENSG00000080493.9	ENSG00000080493.9	SLC4A4
chr15	96881681	96881822	3.16023	3.30523	+	3utr;ENSG00000185551.8	ENSG00000185551.8	NR2F2
chr5	58267005	58267078	44.2216	6.12195	-	noncoding_distintron;lncRNA|LINC02197||noncoding_distintron;lncRNA|lnc-TAF9-1||3utr;ENSG00000113448.12	ENSG00000113448.12	PDE4D
chr5	58266965	58267005	23.6189	5.34365	-	noncoding_distintron;lncRNA|LINC02197||3utr;ENSG00000113448.12||noncoding_distintron;lncRNA|lnc-TAF9-1	ENSG00000113448.12	PDE4D
chr5	58266951	58266965	10.5149	4.90744	-	noncoding_distintron;lncRNA|LINC02197||3utr;ENSG00000113448.12||noncoding_distintron;lncRNA|lnc-TAF9-1	ENSG00000113448.12	PDE4D
chr9	114696668	114696733	19.8431	5.5866	+	3utr;ENSG00000148154.5	ENSG00000148154.5	UGCG
chr11	5695013	5695091	10.7309	4.26721	-	distintron;ENSG00000132256.14||noncoding_distintron;lncRNA|lnc-OR5P3-1	ENSG00000132256.14	TRIM5
chr10	88493557	88493667	80.3408	3.41864	+	3utr;ENSG00000122367.15	ENSG00000122367.15	LDB3
chr2	160175999	160176106	5.65708	4.26881	-	3utr;ENSG00000123636.13	ENSG00000123636.13	BAZ2B
chr2	211017559	211017631	8.52347	4.79086	-	distintron;ENSG00000144445.11	ENSG00000144445.11	KANSL1L
chr2	211017481	211017559	6.20407	3.74689	-	distintron;ENSG00000144445.11	ENSG00000144445.11	KANSL1L
chr7	139248448	139248492	13.9018	5.7413	-	3utr;ENSG00000064393.11||noncoding_exon;lncRNA|lnc-HIPK2-1||noncoding_distintron;lncRNA|WEE2-AS1	ENSG00000064393.11	HIPK2
chr13	25907247	25907335	19.9835	5.81192	+	3utr;ENSG00000139496.11	ENSG00000139496.11	NUPL1
chr2	203630756	203630846	3.53303	3.12812	+	3utr;ENSG00000138439.10||noncoding_distintron;lncRNA|lnc-ACP1-2||noncoding_distintron;lncRNA|lnc-EEF1B2-13	ENSG00000138439.10	FAM117B
chr17	36668175	36668234	12.3722	4.98055	+	noncoding_distintron;lncRNA|MAPT-IT1||3utr;ENSG00000225485.3||noncoding_distintron;lncRNA|KANSL1-AS1	ENSG00000225485.3	ARHGAP23
chr17	36668150	36668175	8.53951	4.46505	+	noncoding_distintron;lncRNA|KANSL1-AS1||3utr;ENSG00000225485.3||noncoding_distintron;lncRNA|MAPT-IT1	ENSG00000225485.3	ARHGAP23
chr3	52083549	52083669	29.4391	6.61422	-	noncoding_distintron;lncRNA|lnc-RYBP-11||noncoding_distintron;lncRNA|lnc-ALG1L-2||noncoding_distintron;lncRNA|AADACL2-AS1||3utr;ENSG00000164086.8	ENSG00000164086.8	DUSP7
chr6	64291278	64291335	294.081	6.21281	+	3utr;ENSG00000112245.6||noncoding_distintron;lncRNA|LINC00574||noncoding_distintron;lncRNA|lnc-IRF4-1	ENSG00000112245.6	PTP4A1
chr6	64291226	64291278	400	5.66681	+	noncoding_distintron;lncRNA|lnc-IRF4-1||3utr;ENSG00000112245.6||noncoding_distintron;lncRNA|LINC00574	ENSG00000112245.6	PTP4A1
chr6	64291172	64291226	82.7982	5.53933	+	noncoding_distintron;lncRNA|LINC00574||3utr;ENSG00000112245.6||noncoding_distintron;lncRNA|lnc-IRF4-1	ENSG00000112245.6	PTP4A1
chr1	193058366	193058426	66.6962	7.50992	+	3utr;ENSG00000116747.8	ENSG00000116747.8	TROVE2
chr1	193058240	193058366	400	6.51585	+	3utr;ENSG00000116747.8	ENSG00000116747.8	TROVE2
chr1	193058156	193058240	66.1711	5.3263	+	3utr;ENSG00000116747.8	ENSG00000116747.8	TROVE2
chr9	125580736	125580785	11.2829	4.60374	-	3utr;ENSG00000136940.9	ENSG00000136940.9	PDCL
chr9	125580785	125580848	7.72538	4.39569	-	3utr;ENSG00000136940.9	ENSG00000136940.9	PDCL
chr3	152181427	152181474	3.62829	3.31296	+	3utr;ENSG00000152601.13||noncoding_distintron;lncRNA|lnc-CHL1-7	ENSG00000152601.13	MBNL1
chr8	28424377	28424413	8.11445	5.24358	+	noncoding_distintron;lncRNA|lnc-ZNF596-7||3utr;ENSG00000104290.6||noncoding_distintron;lncRNA|lnc-FBXO25-1||noncoding_distintron;lncRNA|lnc-ZNF707-1||noncoding_distintron;lncRNA|LINC00588||noncoding_distintron;lncRNA|lnc-ZNF623-2	ENSG00000104290.6	FZD3
chr18	9954546	9954636	27.0418	5.36588	+	3utr;ENSG00000101558.9	ENSG00000101558.9	VAPA
chr10	98279996	98280045	39.7888	6.79367	-	3utr;ENSG00000077147.10	ENSG00000077147.10	TM9SF3
chr2	182794746	182794846	23.0019	5.79714	+	3utr;ENSG00000138434.12||noncoding_distintron;lncRNA|lnc-ACP1-2||noncoding_distintron;lncRNA|lnc-EEF1B2-13	ENSG00000138434.12	SSFA2
chr5	146771118	146771180	24.3562	3.01106	-	3utr;ENSG00000113657.8	ENSG00000113657.8	DPYSL3
chr8	64124760	64124810	20.9007	5.78507	+	noncoding_distintron;lncRNA|lnc-ZNF707-1||3utr;ENSG00000185728.12||noncoding_distintron;lncRNA|lnc-ZNF623-2	ENSG00000185728.12	YTHDF3
chr8	64124723	64124760	20.6757	5.64676	+	3utr;ENSG00000185728.12||noncoding_distintron;lncRNA|lnc-ZNF707-1||noncoding_distintron;lncRNA|lnc-ZNF623-2	ENSG00000185728.12	YTHDF3
chr8	64124695	64124723	14.6811	5.27081	+	noncoding_distintron;lncRNA|lnc-ZNF623-2||3utr;ENSG00000185728.12||noncoding_distintron;lncRNA|lnc-ZNF707-1	ENSG00000185728.12	YTHDF3
chr15	55911844	55911972	10.7309	4.46464	-	3utr;ENSG00000166450.8	ENSG00000166450.8	PRTG
chr2	53890928	53891026	5.73466	4.64525	-	noncoding_exon;lncRNA|lnc-GPR75-ASB3-4||distintron;ENSG00000115239.17	lncRNA|lnc-GPR75-ASB3-4	lnc-GPR75-ASB3-4
chrX	20144624	20144662	3.49005	3.17791	-	3utr;ENSG00000173674.6	ENSG00000173674.6	EIF1AX
chr17	47371589	47371642	11.8304	3.90758	-	noncoding_distintron;ENSG00000198740.4	ENSG00000198740.4	ZNF652
chr5	141691974	141692043	27.7572	4.97693	-	3utr;ENSG00000187678.8	ENSG00000187678.8	SPRY4
chr3	194997607	194997699	8.87468	3.71744	-	3utr;ENSG00000114331.8	ENSG00000114331.8	ACAP2
chr6	64291128	64291172	37.1045	5.60519	+	noncoding_distintron;lncRNA|LINC00574||3utr;ENSG00000112245.6||noncoding_distintron;lncRNA|lnc-IRF4-1	ENSG00000112245.6	PTP4A1
chr2	70131673	70131744	4.53438	3.09004	+	noncoding_distintron;lncRNA|lnc-EEF1B2-13||noncoding_distintron;lncRNA|lnc-ACP1-2||proxintron;ENSG00000059728.6||3utr;ENSG00000124380.6	ENSG00000124380.6	SNRNP27
chr15	63558131	63558210	10.1012	5.20445	+	3utr;ENSG00000166128.8	ENSG00000166128.8	RAB8B
chr18	74073435	74073509	13.9283	5.57135	-	3utr;ENSG00000101493.6||noncoding_distintron;lncRNA|lnc-THOC1-1	ENSG00000101493.6	ZNF516
chr5	55232584	55232627	12.3722	4.09033	-	3utr;ENSG00000134352.15||noncoding_exon;lncRNA|lnc-ANKRD55-6||noncoding_distintron;lncRNA|lnc-TAF9-1||noncoding_distintron;lncRNA|LINC02197	ENSG00000134352.15	IL6ST
chr5	55232652	55232719	9.54094	3.60005	-	3utr;ENSG00000134352.15||noncoding_distintron;lncRNA|LINC02197||noncoding_distintron;lncRNA|lnc-TAF9-1||noncoding_exon;lncRNA|lnc-ANKRD55-6	ENSG00000134352.15	IL6ST
chr1	225682450	225682537	30.6575	5.30602	-	3utr;ENSG00000154380.12||noncoding_distintron;lncRNA|lnc-OR4F29-8	ENSG00000154380.12	ENAH
chr1	225682537	225682553	16.2397	4.70252	-	3utr;ENSG00000154380.12||noncoding_distintron;lncRNA|lnc-OR4F29-8	ENSG00000154380.12	ENAH
chr1	225682553	225682629	15.9281	4.57868	-	3utr;ENSG00000154380.12||noncoding_distintron;lncRNA|lnc-OR4F29-8	ENSG00000154380.12	ENAH
chr1	178886394	178886440	3.76409	3.65143	+	3utr;ENSG00000116191.13	ENSG00000116191.13	RALGPS2
chr13	41764650	41764735	7.09013	5.376	-	3utr;ENSG00000120696.8	ENSG00000120696.8	KBTBD7
chr2	206868385	206868425	9.48094	4.9899	-	3utr;ENSG00000114933.11	ENSG00000114933.11	INO80D
chr2	206868330	206868385	8.81163	4.81331	-	3utr;ENSG00000114933.11	ENSG00000114933.11	INO80D
chr2	206868425	206868460	4.78529	3.30347	-	3utr;ENSG00000114933.11	ENSG00000114933.11	INO80D
chr10	11373365	11373444	42.0467	5.89006	+	noncoding_distintron;lncRNA|lnc-SAMD8-1||3utr;ENSG00000048740.13||noncoding_distintron;lncRNA|DLG5-AS1||noncoding_distintron;lncRNA|LINC01515	ENSG00000048740.13	CELF2
chr11	72548387	72548474	15.0001	4.43406	-	3utr;ENSG00000137478.10	ENSG00000137478.10	FCHSD2
chr7	30052311	30052410	4.89277	3.99231	-	3utr;ENSG00000106080.6||noncoding_distintron;lncRNA|WEE2-AS1	ENSG00000106080.6	FKBP14
chr15	25277931	25277965	90.699	6.78567	+	noncoding_distintron;ENSG00000272846.1||noncoding_exon;ENSG00000257151.1||noncoding_exon;lncRNA|lnc-SNRPN-8	ENSG00000257151.1||lncRNA|lnc-SNRPN-8	lnc-SNRPN-8|PWAR6
chr15	25278016	25278061	400	6.09928	+	noncoding_exon;ENSG00000257151.1||noncoding_exon;lncRNA|lnc-SNRPN-8||noncoding_distintron;ENSG00000272846.1	lncRNA|lnc-SNRPN-8||ENSG00000257151.1	lnc-SNRPN-8|PWAR6
chr15	25277969	25277981	70.8029	5.84853	+	noncoding_distintron;ENSG00000272846.1||noncoding_exon;ENSG00000257151.1||noncoding_exon;lncRNA|lnc-SNRPN-8	lncRNA|lnc-SNRPN-8||ENSG00000257151.1	lnc-SNRPN-8|PWAR6
chr15	25277981	25278003	400	5.72254	+	noncoding_exon;ENSG00000257151.1||noncoding_exon;lncRNA|lnc-SNRPN-8||noncoding_distintron;ENSG00000272846.1	lncRNA|lnc-SNRPN-8||ENSG00000257151.1	PWAR6|lnc-SNRPN-8
chr15	25278003	25278016	400	5.65709	+	noncoding_exon;lncRNA|lnc-SNRPN-8||noncoding_exon;ENSG00000257151.1||noncoding_distintron;ENSG00000272846.1	lncRNA|lnc-SNRPN-8||ENSG00000257151.1	lnc-SNRPN-8|PWAR6
chr3	24021786	24021823	14.5825	5.37978	+	3utr;ENSG00000174738.8||noncoding_distintron;lncRNA|lnc-CHL1-7	ENSG00000174738.8	NR1D2
chr3	24021823	24021892	28.1547	4.52644	+	noncoding_distintron;lncRNA|lnc-CHL1-7||3utr;ENSG00000174738.8	ENSG00000174738.8	NR1D2
chrY	15031898	15031948	5.31259	4.05648	+	3utr;ENSG00000067048.12	ENSG00000067048.12	DDX3Y
chrX	119572098	119572131	21.1058	5.86462	-	3utr;ENSG00000005893.11	ENSG00000005893.11	LAMP2
chr17	18567358	18567421	3.08191	4.31975	-	noncoding_distintron;lncRNA|MAPT-AS1||noncoding_distintron;lncRNA|LHX1-DT||distintron;ENSG00000249459.4	ENSG00000249459.4	ZNF286B
chr12	53910022	53910065	4.88338	3.61422	-	3utr;ENSG00000170653.14||noncoding_distintron;lncRNA|lnc-SLC6A12-2||distintron;ENSG00000267281.2	ENSG00000170653.14	ATF7
chr16	3776653	3776748	14.9289	5.40095	-	noncoding_distintron;lncRNA|lnc-MSLNL-3||noncoding_distintron;lncRNA|GLIS2-AS1||3utr;ENSG00000005339.8	ENSG00000005339.8	CREBBP
chr2	8861407	8861449	5.06265	4.45831	-	noncoding_exon;ENSG00000260837.1||noncoding_exon;lncRNA|lnc-MBOAT2-10	lncRNA|lnc-MBOAT2-10||ENSG00000260837.1	RP11-434B12.1|lnc-MBOAT2-10
chr14	69255833	69255863	400	6.90849	-	3utr;ENSG00000185650.8	ENSG00000185650.8	ZFP36L1
chr14	69255793	69255833	400	6.59257	-	3utr;ENSG00000185650.8	ENSG00000185650.8	ZFP36L1
chr4	128959491	128959553	19.2371	5.75763	+	3utr;ENSG00000164074.10||noncoding_distintron;lncRNA|LINC01262||noncoding_distintron;lncRNA|LINC01060	ENSG00000164074.10	C4orf29
chr3	88214108	88214206	11.1952	5.0792	+	noncoding_distintron;ENSG00000179021.5||noncoding_distintron;lncRNA|lnc-CHL1-7||noncoding_exon;lncRNA|lnc-ZNF654-3||noncoding_distintron;lncRNA|lnc-C3orf38-1	lncRNA|lnc-ZNF654-3	lnc-ZNF654-3
chr14	81642669	81642719	92.334	8.27402	-	noncoding_exon;lncRNA|lnc-STON2-5||3utr;ENSG00000165417.7	ENSG00000165417.7	GTF2A1
chr14	81642592	81642639	121.663	7.81822	-	3utr;ENSG00000165417.7||noncoding_exon;lncRNA|lnc-STON2-5	ENSG00000165417.7	GTF2A1
chr14	81642719	81642738	63.1911	7.60941	-	noncoding_exon;lncRNA|lnc-STON2-5||3utr;ENSG00000165417.7	ENSG00000165417.7	GTF2A1
chr14	81642639	81642669	113.515	7.49349	-	noncoding_exon;lncRNA|lnc-STON2-5||3utr;ENSG00000165417.7	ENSG00000165417.7	GTF2A1
chr11	119173976	119174013	10.1774	4.81377	+	3utr;ENSG00000110395.4	ENSG00000110395.4	CBL
chr5	40760124	40760187	4.45756	3.59004	-	noncoding_distintron;lncRNA|lnc-TAF9-1||noncoding_distintron;lncRNA|LINC02197||3utr;ENSG00000132356.7	ENSG00000132356.7	PRKAA1
chr7	90044890	90044926	5.94698	4.80962	+	noncoding_distintron;ENSG00000273299.1||3utr;ENSG00000157224.11||noncoding_distintron;lncRNA|lnc-CLDN12-3	ENSG00000157224.11	CLDN12
chr22	40723491	40723595	19.9913	4.36313	+	3utr;ENSG00000100354.16	ENSG00000100354.16	TNRC6B
chr5	156564516	156564664	7.20631	4.80545	-	3utr;ENSG00000155868.7||distintron;ENSG00000135077.4	ENSG00000155868.7	MED7
chr8	116420780	116420855	3.97403	4.19653	-	3utr;ENSG00000104447.7	ENSG00000104447.7	TRPS1
chr4	121957336	121957458	3.96098	3.36112	-	CDS;ENSG00000173376.9	ENSG00000173376.9	NDNF
chr5	141690330	141690360	38.319	7.13377	-	3utr;ENSG00000187678.8	ENSG00000187678.8	SPRY4
chr5	141690266	141690330	53.8411	6.35676	-	3utr;ENSG00000187678.8	ENSG00000187678.8	SPRY4
chr11	125453414	125453474	14.5825	4.6221	+	CDS;ENSG00000149547.10	ENSG00000149547.10	EI24
chr18	43846366	43846447	61.0711	7.7174	+	3utr;ENSG00000152242.6	ENSG00000152242.6	C18orf25
chr18	43846447	43846480	44.8548	7.11604	+	3utr;ENSG00000152242.6	ENSG00000152242.6	C18orf25
chr18	43846294	43846366	37.526	6.02403	+	3utr;ENSG00000152242.6	ENSG00000152242.6	C18orf25
chr5	96372835	96372868	182.979	7.81013	+	noncoding_distintron;lncRNA|lnc-PLEKHG4B-3||noncoding_exon;ENSG00000213702.2||3utr;ENSG00000113441.11||noncoding_exon;lncRNA|lnc-ERAP2-4	ENSG00000113441.11	LNPEP
chr7	101893444	101893463	51.5439	6.9576	+	3utr;ENSG00000257923.5	ENSG00000257923.5	CUX1
chr7	101893403	101893444	59.5322	6.89644	+	3utr;ENSG00000257923.5	ENSG00000257923.5	CUX1
chr2	99716417	99716469	3.08191	4.50648	-	distintron;ENSG00000135951.10	ENSG00000135951.10	TSGA10
chr12	392142	392199	17.272	4.4163	-	3utr;ENSG00000073614.7||noncoding_distintron;lncRNA|lnc-SLC6A12-2	ENSG00000073614.7	KDM5A
chr3	188607934	188608008	39.9701	5.82027	+	3utr;ENSG00000145012.8||noncoding_distintron;lncRNA|lnc-CHL1-7||noncoding_exon;lncRNA|lnc-LPP-2	ENSG00000145012.8	LPP
chr3	188607875	188607934	32.6332	5.7549	+	3utr;ENSG00000145012.8||noncoding_distintron;lncRNA|lnc-CHL1-7||noncoding_exon;lncRNA|lnc-LPP-2	ENSG00000145012.8	LPP
chr16	81743953	81744013	12.932	5.13328	+	3utr;ENSG00000153815.12	ENSG00000153815.12	CMIP
chr9	2800728	2800837	12.0931	4.02316	-	noncoding_distintron;ENSG00000080608.9||noncoding_distintron;lncRNA|MAMDC2-AS1	lncRNA|MAMDC2-AS1||ENSG00000080608.9	KIAA0020|MAMDC2-AS1
chr14	71578040	71578099	14.0261	3.70097	+	3utr;ENSG00000100731.11	ENSG00000100731.11	PCNX
chr2	169628976	169629043	3.9936	3.23776	+	noncoding_distintron;lncRNA|lnc-ACP1-2||3utr;ENSG00000172292.10||noncoding_distintron;lncRNA|lnc-EEF1B2-13	ENSG00000172292.10	CERS6
chr15	66181405	66181454	3.49005	3.38415	+	3utr;ENSG00000103769.5	ENSG00000103769.5	RAB11A
chr4	146055463	146055519	48.0318	7.23917	-	3utr;ENSG00000164164.11	ENSG00000164164.11	OTUD4
chr19	20827343	20827378	8.81762	4.7815	-	noncoding_distintron;ENSG00000269110.1||noncoding_distintron;lncRNA|LENG8-AS1||distintron;ENSG00000188171.10	ENSG00000188171.10	ZNF626
chr8	81887648	81887690	5.48543	4.16583	-	noncoding_5ss;lncRNA|lnc-ZNF704-9||3utr;ENSG00000076641.4	ENSG00000076641.4	PAG1
chr8	81887577	81887632	6.48041	3.66675	-	3utr;ENSG00000076641.4||noncoding_proxintron;lncRNA|lnc-ZNF704-9	ENSG00000076641.4	PAG1
chr18	39661709	39661796	9.08413	4.12523	+	3utr;ENSG00000078142.7	ENSG00000078142.7	PIK3C3
chr1	220701956	220702025	4.88338	3.42496	+	5utr;ENSG00000116141.11	ENSG00000116141.11	MARK1
chr4	124324375	124324477	43.4486	6.54696	+	noncoding_distintron;lncRNA|LINC01060||noncoding_distintron;lncRNA|LINC01262||3utr;ENSG00000164056.6	ENSG00000164056.6	SPRY1
chr5	151190779	151190890	72.116	5.83733	+	3utr;ENSG00000145907.10||noncoding_exon;lncRNA|lnc-SLC36A1-5	ENSG00000145907.10	G3BP1
chr5	151190679	151190698	32.9116	5.75013	+	noncoding_exon;lncRNA|lnc-SLC36A1-5||3utr;ENSG00000145907.10	ENSG00000145907.10	G3BP1
chr5	151190616	151190679	31.5289	5.69962	+	noncoding_exon;lncRNA|lnc-SLC36A1-5||3utr;ENSG00000145907.10	ENSG00000145907.10	G3BP1
chr5	151190704	151190761	26.2403	4.9581	+	3utr;ENSG00000145907.10||noncoding_exon;lncRNA|lnc-SLC36A1-5	ENSG00000145907.10	G3BP1
chr2	70107270	70107365	15.2646	5.9896	+	3utr;ENSG00000087338.4||noncoding_distintron;lncRNA|lnc-EEF1B2-13||noncoding_distintron;lncRNA|lnc-ACP1-2	ENSG00000087338.4	GMCL1
chr2	70107365	70107432	8.11445	5.62698	+	3utr;ENSG00000087338.4||noncoding_distintron;lncRNA|lnc-EEF1B2-13||noncoding_distintron;lncRNA|lnc-ACP1-2	ENSG00000087338.4	GMCL1
chr2	70107207	70107270	10.5234	5.59259	+	noncoding_distintron;lncRNA|lnc-EEF1B2-13||3utr;ENSG00000087338.4||noncoding_distintron;lncRNA|lnc-ACP1-2	ENSG00000087338.4	GMCL1
chr9	80333196	80333277	261.716	7.11424	-	noncoding_exon;lncRNA|lnc-GNA14-3||3utr;ENSG00000156052.6	ENSG00000156052.6	GNAQ
chr9	80333124	80333196	39.5	5.97468	-	noncoding_exon;lncRNA|lnc-GNA14-3||3utr;ENSG00000156052.6	ENSG00000156052.6	GNAQ
chr4	120215624	120215668	6.37823	4.57345	+	3utr;ENSG00000145390.7||noncoding_distintron;lncRNA|LINC01262||noncoding_distintron;lncRNA|LINC01060	ENSG00000145390.7	USP53
chr4	120215668	120215714	6.32438	4.00167	+	noncoding_distintron;lncRNA|LINC01262||noncoding_distintron;lncRNA|LINC01060||3utr;ENSG00000145390.7	ENSG00000145390.7	USP53
chr1	198290600	198290643	83.3194	6.56172	+	3utr;ENSG00000151414.10	ENSG00000151414.10	NEK7
chr1	198290643	198290694	400	5.54842	+	3utr;ENSG00000151414.10	ENSG00000151414.10	NEK7
chr1	198290696	198290707	34.904	4.81708	+	3utr;ENSG00000151414.10	ENSG00000151414.10	NEK7
chr6	165745836	165745925	6.41072	4.77795	-	3utr;ENSG00000112541.9||noncoding_distintron;lncRNA|LINC00242	ENSG00000112541.9	PDE10A
chr5	108672018	108672050	13.2316	3.48901	-	3utr;ENSG00000198961.5	ENSG00000198961.5	PJA2
chr6	36891890	36891938	4.8123	3.30088	+	noncoding_distintron;lncRNA|lnc-IRF4-1||noncoding_distintron;lncRNA|LINC00574||3utr;ENSG00000198663.12	ENSG00000198663.12	C6orf89
chr12	9830062	9830131	4.53438	4.06713	+	noncoding_distintron;lncRNA|lnc-CCDC77-6||distintron;ENSG00000069493.10	ENSG00000069493.10	CLEC2D
chr12	9830131	9830210	4.25746	3.44277	+	distintron;ENSG00000069493.10||noncoding_distintron;lncRNA|lnc-CCDC77-6	ENSG00000069493.10	CLEC2D
chr7	139788880	139788929	9.48796	5.7732	-	noncoding_distintron;lncRNA|WEE2-AS1||3utr;ENSG00000006459.6	ENSG00000006459.6	JHDM1D
chr7	139788842	139788880	11.5607	5.63713	-	noncoding_distintron;lncRNA|WEE2-AS1||3utr;ENSG00000006459.6	ENSG00000006459.6	JHDM1D
chr7	139788722	139788765	11.6114	5.45585	-	3utr;ENSG00000006459.6||noncoding_distintron;lncRNA|WEE2-AS1	ENSG00000006459.6	JHDM1D
chr7	139788692	139788722	7.91691	4.91567	-	noncoding_distintron;lncRNA|WEE2-AS1||3utr;ENSG00000006459.6	ENSG00000006459.6	JHDM1D
chr7	139788765	139788842	12.601	4.75202	-	noncoding_distintron;lncRNA|WEE2-AS1||3utr;ENSG00000006459.6	ENSG00000006459.6	JHDM1D
chr12	101787860	101787940	16.4664	4.40026	-	3utr;ENSG00000120805.9	ENSG00000120805.9	ARL1
chr5	127731462	127731512	400	6.95766	-	proxintron;ENSG00000138829.6	ENSG00000138829.6	FBN2
chr13	42895190	42895287	37.5485	5.50044	+	3utr;ENSG00000023516.7	ENSG00000023516.7	AKAP11
chr13	42895287	42895357	33.7375	5.09522	+	3utr;ENSG00000023516.7	ENSG00000023516.7	AKAP11
chr1	114304865	114304946	22.398	6.52206	-	3utr;ENSG00000081019.9||noncoding_distintron;lncRNA|SERTAD4-AS1||noncoding_distintron;lncRNA|lnc-OR4F29-8||noncoding_exon;lncRNA|lnc-RSBN1-1	ENSG00000081019.9	RSBN1
chr10	76936640	76936728	11.0879	4.01084	+	noncoding_distintron;lncRNA|lnc-SAMD8-1||3utr;ENSG00000156671.8||noncoding_distintron;lncRNA|DLG5-AS1	ENSG00000156671.8	SAMD8
chr20	34637995	34638031	400	6.1133	-	noncoding_exon;ENSG00000260032.1||noncoding_exon;lncRNA|NORAD	ENSG00000260032.1||lncRNA|NORAD	LINC00657|NORAD
chr20	34637954	34637995	400	5.49942	-	noncoding_exon;lncRNA|NORAD||noncoding_exon;ENSG00000260032.1	lncRNA|NORAD||ENSG00000260032.1	NORAD|LINC00657
chr11	94609250	94609322	3.36157	3.22598	+	3utr;ENSG00000166025.13	ENSG00000166025.13	AMOTL1
chr15	38647558	38647633	47.3745	6.94852	+	3utr;ENSG00000166068.8	ENSG00000166068.8	SPRED1
chr15	38647633	38647680	44.049	6.12725	+	3utr;ENSG00000166068.8	ENSG00000166068.8	SPRED1
chr15	38647717	38647737	16.6481	5.56766	+	3utr;ENSG00000166068.8	ENSG00000166068.8	SPRED1
chr15	38647680	38647717	25.2177	5.15155	+	3utr;ENSG00000166068.8	ENSG00000166068.8	SPRED1
chr3	114033405	114033462	10.1884	5.72119	-	noncoding_exon;ENSG00000259976.1||noncoding_distintron;lncRNA|lnc-ALG1L-2||noncoding_distintron;lncRNA|AADACL2-AS1||noncoding_exon;lncRNA|lnc-ZBTB20-1	lncRNA|lnc-ZBTB20-1||ENSG00000259976.1	RP11-553L6.5|lnc-ZBTB20-1
chr1	226172122	226172154	141.99	8.49453	-	3utr;ENSG00000143751.9||noncoding_distintron;lncRNA|lnc-OR4F29-8	ENSG00000143751.9	SDE2
chr1	226172024	226172122	254.033	8.22014	-	noncoding_distintron;lncRNA|lnc-OR4F29-8||3utr;ENSG00000143751.9	ENSG00000143751.9	SDE2
chr1	113667298	113667342	3.7083	3.49547	+	3utr;ENSG00000198799.7	ENSG00000198799.7	LRIG2
chr6	110933245	110933304	4.39558	4.47473	-	3utr;ENSG00000155111.10||noncoding_distintron;lncRNA|LINC00242	ENSG00000155111.10	CDK19
chr3	176742679	176742707	20.661	3.96361	-	3utr;ENSG00000177565.11	ENSG00000177565.11	TBL1XR1
chr3	176742613	176742679	22.5258	3.62207	-	3utr;ENSG00000177565.11	ENSG00000177565.11	TBL1XR1
chr1	32637063	32637086	9.64382	3.88343	+	3utr;ENSG00000025800.9||noncoding_distintron;lncRNA|SLC16A1-AS1||noncoding_proxintron;ENSG00000250135.1	ENSG00000025800.9	KPNA6
chr2	75887325	75887354	56.385	7.61209	+	noncoding_distintron;lncRNA|lnc-EEF1B2-13||distintron;ENSG00000115364.9||noncoding_distintron;lncRNA|lnc-ACP1-2	ENSG00000115364.9	MRPL19
chr2	75887354	75887405	76.6359	7.15254	+	noncoding_distintron;lncRNA|lnc-ACP1-2||distintron;ENSG00000115364.9||noncoding_distintron;lncRNA|lnc-EEF1B2-13	ENSG00000115364.9	MRPL19
chr7	5346996	5347017	10.2124	4.48327	-	3utr;ENSG00000182095.10||noncoding_distintron;lncRNA|WEE2-AS1	ENSG00000182095.10	TNRC18
chr7	5347017	5347056	8.46276	3.73143	-	3utr;ENSG00000182095.10||noncoding_distintron;lncRNA|WEE2-AS1	ENSG00000182095.10	TNRC18
chr9	108310704	108310798	8.51907	4.01546	+	noncoding_distintron;lncRNA|lnc-FKTN-1||3utr;ENSG00000106701.7	ENSG00000106701.7	FSD1L
chr6	118881670	118881719	400	6.4574	+	noncoding_distintron;lncRNA|lnc-IRF4-1||3utr;ENSG00000198523.5||noncoding_distintron;lncRNA|LINC00574	ENSG00000198523.5	PLN
chr6	118881607	118881670	400	5.96688	+	noncoding_distintron;lncRNA|lnc-IRF4-1||3utr;ENSG00000198523.5||noncoding_distintron;lncRNA|LINC00574	ENSG00000198523.5	PLN
chr6	118881719	118881731	35.1191	4.47651	+	noncoding_distintron;lncRNA|lnc-IRF4-1||noncoding_distintron;lncRNA|LINC00574||3utr;ENSG00000198523.5	ENSG00000198523.5	PLN
chr2	208686826	208686868	3.19204	3.49683	-	noncoding_exon;lncRNA|lnc-FZD5-1||noncoding_exon;ENSG00000244567.1	lncRNA|lnc-FZD5-1||ENSG00000244567.1	lnc-FZD5-1|AC096772.6
chr6	149826184	149826307	29.8501	5.43944	-	noncoding_distintron;lncRNA|LINC00242||3utr;ENSG00000131013.3	ENSG00000131013.3	PPIL4
chr6	149826316	149826412	28.8743	5.37506	-	3utr;ENSG00000131013.3||noncoding_distintron;lncRNA|LINC00242	ENSG00000131013.3	PPIL4
chr6	149826418	149826514	34.6959	5.14794	-	noncoding_distintron;lncRNA|LINC00242||3utr;ENSG00000131013.3	ENSG00000131013.3	PPIL4
chr6	149826514	149826561	13.9283	4.60491	-	noncoding_distintron;lncRNA|LINC00242||3utr;ENSG00000131013.3	ENSG00000131013.3	PPIL4
chr1	61923528	61923553	28.1901	5.46905	+	noncoding_distintron;lncRNA|SLC16A1-AS1||3utr;ENSG00000162599.11	ENSG00000162599.11	NFIA
chr1	61923553	61923589	29.223	5.21811	+	noncoding_distintron;lncRNA|SLC16A1-AS1||3utr;ENSG00000162599.11	ENSG00000162599.11	NFIA
chr19	37470242	37470439	4.18372	4.47893	+	noncoding_distintron;lncRNA|LINC01480||3utr;ENSG00000198453.8	ENSG00000198453.8	ZNF568
chr4	141541977	141542113	34.8427	5.45276	-	3utr;ENSG00000109436.7	ENSG00000109436.7	TBC1D9
chr4	141542113	141542160	18.4561	5.24606	-	3utr;ENSG00000109436.7	ENSG00000109436.7	TBC1D9
chr10	11374618	11374713	36.0833	5.83409	+	noncoding_distintron;lncRNA|LINC01515||noncoding_distintron;lncRNA|lnc-SAMD8-1||3utr;ENSG00000048740.13||noncoding_distintron;lncRNA|DLG5-AS1	ENSG00000048740.13	CELF2
chr9	129981882	129981948	4.28804	3.60825	+	3utr;ENSG00000136828.14	ENSG00000136828.14	RALGPS1
chr3	138124213	138124315	8.21873	4.04494	+	noncoding_distintron;lncRNA|lnc-CHL1-7||3utr;ENSG00000158186.8	ENSG00000158186.8	MRAS
chr6	123539137	123539237	3.68916	3.28097	-	3utr;ENSG00000186439.8||noncoding_distintron;lncRNA|LINC00242	ENSG00000186439.8	TRDN
chr10	60129210	60129367	13.441	4.5959	+	noncoding_distintron;lncRNA|LINC01515||noncoding_distintron;lncRNA|lnc-SAMD8-1||3utr;ENSG00000072401.10||noncoding_distintron;lncRNA|DLG5-AS1	ENSG00000072401.10	UBE2D1
chr17	76103382	76103508	5.3981	4.19121	+	3utr;ENSG00000078687.12	ENSG00000078687.12	TNRC6C
chr19	54379464	54379511	400	7.09913	+	3utr;ENSG00000179820.11	ENSG00000179820.11	MYADM
chr19	54379446	54379464	400	6.95139	+	3utr;ENSG00000179820.11	ENSG00000179820.11	MYADM
chr19	54379438	54379446	400	6.77401	+	3utr;ENSG00000179820.11	ENSG00000179820.11	MYADM
chr19	54379352	54379396	400	6.69966	+	3utr;ENSG00000179820.11	ENSG00000179820.11	MYADM
chr19	54379396	54379408	400	6.63217	+	3utr;ENSG00000179820.11	ENSG00000179820.11	MYADM
chr19	54379432	54379438	400	6.53184	+	3utr;ENSG00000179820.11	ENSG00000179820.11	MYADM
chr19	54379408	54379432	400	6.41071	+	3utr;ENSG00000179820.11	ENSG00000179820.11	MYADM
chr10	135217063	135217124	8.56737	3.95152	+	distintron;ENSG00000148824.14||distintron;ENSG00000254536.1	ENSG00000254536.1||ENSG00000148824.14	RP11-108K14.8|MTG1
chr10	135217124	135217163	4.96094	3.12322	+	distintron;ENSG00000148824.14||distintron;ENSG00000254536.1	ENSG00000148824.14||ENSG00000254536.1	RP11-108K14.8|MTG1
chr15	25267913	25267969	55.0507	4.84606	+	noncoding_distintron;ENSG00000272846.1||noncoding_exon;lncRNA|lnc-SNRPN-8	lncRNA|lnc-SNRPN-8	lnc-SNRPN-8
chr15	25267900	25267913	33.8052	4.3347	+	noncoding_exon;lncRNA|lnc-SNRPN-8||noncoding_distintron;ENSG00000272846.1	lncRNA|lnc-SNRPN-8	lnc-SNRPN-8
chr6	47592420	47592456	10.859	5.27485	+	noncoding_distintron;lncRNA|LINC00574||3utr;ENSG00000198087.7||noncoding_distintron;lncRNA|lnc-IRF4-1	ENSG00000198087.7	CD2AP
chr6	47592331	47592420	12.4556	4.51948	+	noncoding_distintron;lncRNA|LINC00574||noncoding_distintron;lncRNA|lnc-IRF4-1||3utr;ENSG00000198087.7	ENSG00000198087.7	CD2AP
chr3	119136250	119136269	8.5396	4.61422	+	noncoding_distintron;lncRNA|lnc-CHL1-7||3utr;ENSG00000031081.6	ENSG00000031081.6	ARHGAP31
chr3	119136269	119136301	10.859	4.50878	+	3utr;ENSG00000031081.6||noncoding_distintron;lncRNA|lnc-CHL1-7	ENSG00000031081.6	ARHGAP31
chr8	1734523	1734600	4.18372	4.06502	+	noncoding_distintron;lncRNA|lnc-ZNF623-2||noncoding_distintron;lncRNA|lnc-ZNF596-7||noncoding_distintron;lncRNA|KBTBD11-OT1||noncoding_distintron;lncRNA|lnc-FBXO25-1||noncoding_distintron;lncRNA|lnc-ZNF707-1||3utr;ENSG00000182372.6||noncoding_distintron;lncRNA|LINC00588	ENSG00000182372.6	CLN8
chr10	102722569	102722699	39.0602	6.01324	+	3utr;ENSG00000119906.7	ENSG00000119906.7	FAM178A
chr10	102722733	102722778	3.23181	3.1091	+	3utr;ENSG00000119906.7	ENSG00000119906.7	FAM178A
chr1	156180557	156180662	14.9234	5.63304	+	3utr;ENSG00000160785.9	ENSG00000160785.9	SLC25A44
chr1	202549784	202549893	39.7553	4.87166	+	3utr;ENSG00000077157.16	ENSG00000077157.16	PPP1R12B
chr7	102912405	102912456	7.09013	4.81395	-	noncoding_3ss;ENSG00000170629.10||noncoding_3ss;lncRNA|lnc-NAPEPLD-5||noncoding_distintron;lncRNA|WEE2-AS1	ENSG00000170629.10||lncRNA|lnc-NAPEPLD-5	DPY19L2P2|lnc-NAPEPLD-5
chr10	11371025	11371060	25.0996	5.23066	+	noncoding_distintron;lncRNA|LINC01515||noncoding_distintron;lncRNA|DLG5-AS1||3utr;ENSG00000048740.13||noncoding_distintron;lncRNA|lnc-SAMD8-1	ENSG00000048740.13	CELF2
chr18	77663127	77663210	12.949	5.46869	-	3utr;ENSG00000122490.14	ENSG00000122490.14	PQLC1
chr3	169962612	169962671	3.45584	3.54056	+	noncoding_distintron;lncRNA|lnc-CHL1-7||noncoding_exon;ENSG00000200118.1||distintron;ENSG00000163558.8	ENSG00000200118.1	Y_RNA
chr2	179511103	179511135	32.581	5.91741	-	5ss;ENSG00000155657.19	ENSG00000155657.19	TTN
chr11	120959109	120959196	17.5857	5.5496	+	3utr;ENSG00000154114.8	ENSG00000154114.8	TBCEL
chr11	120959196	120959259	7.99637	4.94728	+	3utr;ENSG00000154114.8	ENSG00000154114.8	TBCEL
chr1	114939195	114939341	14.242	5.66526	-	noncoding_distintron;lncRNA|lnc-OR4F29-8||noncoding_distintron;lncRNA|SERTAD4-AS1||3utr;ENSG00000197323.6	ENSG00000197323.6	TRIM33
chr1	193054684	193054716	47.3383	5.95877	+	3utr;ENSG00000116747.8	ENSG00000116747.8	TROVE2
chr1	193054621	193054684	43.2333	5.2968	+	3utr;ENSG00000116747.8	ENSG00000116747.8	TROVE2
chr19	23520915	23520965	21.3428	5.42001	-	noncoding_exon;ENSG00000167232.9||noncoding_distintron;lncRNA|LENG8-AS1||noncoding_distintron;lncRNA|lnc-ZNF91-4||noncoding_distintron;lncRNA|LINC01224	ENSG00000167232.9	ZNF91
chr14	95562361	95562385	29.0937	7.79285	-	CDS;ENSG00000100697.10	ENSG00000100697.10	DICER1
chr14	95562356	95562361	25.9189	7.66697	-	CDS;ENSG00000100697.10	ENSG00000100697.10	DICER1
chr14	95562385	95562397	23.4534	7.4526	-	CDS;ENSG00000100697.10	ENSG00000100697.10	DICER1
chr14	95562397	95562404	21.3434	7.36173	-	CDS;ENSG00000100697.10	ENSG00000100697.10	DICER1
chrX	150577353	150577421	10.177	3.83858	+	3utr;ENSG00000160131.9	ENSG00000160131.9	VMA21
chr15	41593169	41593223	18.7334	5.13419	+	noncoding_exon;ENSG00000247556.2||noncoding_exon;lncRNA|OIP5-AS1	ENSG00000247556.2||lncRNA|OIP5-AS1	OIP5-AS1
chr11	66011443	66011544	24.2467	3.92971	+	3utr;ENSG00000175115.7	ENSG00000175115.7	PACS1
chr11	66011547	66011588	14.8218	3.27186	+	3utr;ENSG00000175115.7	ENSG00000175115.7	PACS1
chr2	5835937	5835952	41.802	5.57214	+	noncoding_distintron;lncRNA|lnc-EEF1B2-13||3utr;ENSG00000176887.5||noncoding_distintron;lncRNA|lnc-ACP1-2	ENSG00000176887.5	SOX11
chr12	57114422	57114518	13.4761	3.84705	-	noncoding_distintron;lncRNA|lnc-SLC6A12-2||CDS;ENSG00000196531.6	ENSG00000196531.6	NACA
chr20	34636829	34636849	400	7.27402	-	noncoding_exon;ENSG00000260032.1||noncoding_exon;lncRNA|NORAD	lncRNA|NORAD||ENSG00000260032.1	LINC00657|NORAD
chr20	34636849	34636873	400	7.0435	-	noncoding_exon;lncRNA|NORAD||noncoding_exon;ENSG00000260032.1	lncRNA|NORAD||ENSG00000260032.1	NORAD|LINC00657
chr10	59953796	59953828	5.73466	4.92561	-	3utr;ENSG00000151151.5	ENSG00000151151.5	IPMK
chr12	27476523	27476602	16.2617	4.88203	+	noncoding_distintron;lncRNA|lnc-CCDC77-6||3utr;ENSG00000211455.3	ENSG00000211455.3	STK38L
chr21	18941587	18941681	35.6956	5.46675	+	noncoding_exon;lncRNA|lnc-CHODL-2||noncoding_distintron;lncRNA|lnc-CHODL-3||3utr;ENSG00000154639.14	ENSG00000154639.14	CXADR
chr14	76680587	76680736	7.00563	3.92496	+	noncoding_exon;lncRNA|lnc-ESRRB-2||3utr;ENSG00000089916.13	ENSG00000089916.13	GPATCH2L
chr2	239972937	239973037	5.07138	4.29858	-	3utr;ENSG00000068024.12	ENSG00000068024.12	HDAC4
chr3	27415198	27415266	32.8591	6.12186	-	noncoding_distintron;lncRNA|AADACL2-AS1||noncoding_distintron;lncRNA|lnc-RYBP-11||noncoding_distintron;lncRNA|lnc-ALG1L-2||noncoding_distintron;lncRNA|ZNF197-AS1||3utr;ENSG00000033867.12	ENSG00000033867.12	SLC4A7
chr17	13934602	13934661	5.3651	4.28619	-	noncoding_distintron;ENSG00000236088.5||noncoding_distintron;lncRNA|LHX1-DT||noncoding_distintron;lncRNA|MAPT-AS1||noncoding_exon;lncRNA|COX10-AS1	lncRNA|COX10-AS1	COX10-AS1
chr1	32831500	32831531	10.2124	5.01237	-	noncoding_distintron;lncRNA|SERTAD4-AS1||3utr;ENSG00000160058.14||noncoding_distintron;lncRNA|lnc-OR4F29-8||noncoding_distintron;lncRNA|lnc-SCMH1-1	ENSG00000160058.14	BSDC1
chr1	32831472	32831500	8.66091	4.83523	-	noncoding_distintron;lncRNA|SERTAD4-AS1||noncoding_distintron;lncRNA|lnc-SCMH1-1||noncoding_distintron;lncRNA|lnc-OR4F29-8||3utr;ENSG00000160058.14	ENSG00000160058.14	BSDC1
chr15	31232186	31232311	4.48026	4.2955	-	3utr;ENSG00000166912.12	ENSG00000166912.12	MTMR10
chr8	95439970	95440073	29.4391	6.80823	-	distintron;ENSG00000197275.8||noncoding_exon;lncRNA|lnc-VIRMA-4||noncoding_distintron;ENSG00000265817.1	lncRNA|lnc-VIRMA-4	lnc-VIRMA-4
chr7	30832287	30832384	4.06429	4.07135	+	noncoding_distintron;ENSG00000254959.2||noncoding_distintron;lncRNA|lnc-UPK3B-5||distintron;ENSG00000106125.14	ENSG00000106125.14	FAM188B
chr7	134850131	134850210	10.1774	5.66767	-	noncoding_distintron;ENSG00000122783.12||noncoding_distintron;lncRNA|WEE2-AS1	ENSG00000122783.12||lncRNA|WEE2-AS1	WEE2-AS1|C7orf49
chr8	95939158	95939207	87.3709	7.32591	-	3utr;ENSG00000164938.9	ENSG00000164938.9	TP53INP1
chr7	38270012	38270074	3.74586	3.62523	+	3utr;ENSG00000010270.9||noncoding_distintron;lncRNA|lnc-UPK3B-5	ENSG00000010270.9	STARD3NL
chr1	93603786	93603837	4.58473	4.04348	+	3utr;ENSG00000143033.13||noncoding_distintron;lncRNA|SLC16A1-AS1	ENSG00000143033.13	MTF2
chr5	121368656	121368719	6.25515	3.52128	+	noncoding_distintron;lncRNA|lnc-PLEKHG4B-3||noncoding_distintron;ENSG00000151304.5	ENSG00000151304.5||lncRNA|lnc-PLEKHG4B-3	SRFBP1|lnc-PLEKHG4B-3
chr17	33515922	33516063	7.91691	3.89516	+	3utr;ENSG00000141161.7||noncoding_distintron;lncRNA|MAPT-IT1||noncoding_distintron;lncRNA|KANSL1-AS1||noncoding_proxintron;ENSG00000266981.1||noncoding_proxintron;lncRNA|lnc-UNC45B-1	ENSG00000141161.7	UNC45B
chr8	95440591	95440671	29.7878	6.5417	-	distintron;ENSG00000197275.8||noncoding_exon;lncRNA|lnc-VIRMA-4||noncoding_distintron;ENSG00000265817.1	lncRNA|lnc-VIRMA-4	lnc-VIRMA-4
chr6	84262986	84263103	5.07138	4.25915	-	3utr;ENSG00000065609.10||noncoding_distintron;lncRNA|LINC00242	ENSG00000065609.10	SNAP91
chr9	20343683	20343821	8.24318	4.23316	-	3utr;ENSG00000171843.11||noncoding_distintron;lncRNA|MAMDC2-AS1	ENSG00000171843.11	MLLT3
chr5	172562285	172562326	61.0711	7.66516	+	3utr;ENSG00000164463.8	ENSG00000164463.8	CREBRF
chr5	172562431	172562497	49.7822	7.40663	+	3utr;ENSG00000164463.8	ENSG00000164463.8	CREBRF
chr5	172562326	172562398	90.8785	7.31094	+	3utr;ENSG00000164463.8	ENSG00000164463.8	CREBRF
chr5	172562400	172562431	37.526	6.78837	+	3utr;ENSG00000164463.8	ENSG00000164463.8	CREBRF
chr5	172562269	172562285	40.7665	6.70435	+	3utr;ENSG00000164463.8	ENSG00000164463.8	CREBRF
chr5	172562208	172562269	52.5459	6.23821	+	3utr;ENSG00000164463.8	ENSG00000164463.8	CREBRF
chr1	229458113	229458216	22.8352	6.25996	-	noncoding_distintron;lncRNA|lnc-OR4F29-8||3utr;ENSG00000154429.6	ENSG00000154429.6	CCSAP
chr1	229458216	229458253	8.85498	5.70477	-	noncoding_distintron;lncRNA|lnc-OR4F29-8||3utr;ENSG00000154429.6	ENSG00000154429.6	CCSAP
chr5	151183637	151183688	15.963	4.91992	+	CDS;ENSG00000145907.10	ENSG00000145907.10	G3BP1
chrX	137714246	137714341	27.6971	5.9202	-	3utr;ENSG00000129682.9	ENSG00000129682.9	FGF13
chr5	132333814	132333883	5.3981	4.96748	-	3utr;ENSG00000155329.7	ENSG00000155329.7	ZCCHC10
chr1	153617964	153618034	15.2363	3.41855	+	3utr;ENSG00000160679.8	ENSG00000160679.8	CHTOP
chr1	153618034	153618082	4.35571	3.34705	+	3utr;ENSG00000160679.8	ENSG00000160679.8	CHTOP
chr12	27846237	27846305	5.12016	3.7163	+	3utr;ENSG00000110841.9||noncoding_distintron;lncRNA|lnc-CCDC77-6	ENSG00000110841.9	PPFIBP1
chr3	70014403	70014477	8.25821	4.64998	+	noncoding_distintron;lncRNA|lnc-CHL1-7||3utr;ENSG00000187098.10	ENSG00000187098.10	MITF
chr11	33375273	33375310	43.1841	6.13051	+	3utr;ENSG00000110422.7	ENSG00000110422.7	HIPK3
chr11	33375310	33375342	34.5819	5.70219	+	3utr;ENSG00000110422.7	ENSG00000110422.7	HIPK3
chr16	72821316	72821375	36.138	5.97578	-	CDS;ENSG00000140836.10	ENSG00000140836.10	ZFHX3
chr3	32525052	32525140	4.25746	3.25264	-	noncoding_distintron;lncRNA|ZNF197-AS1||noncoding_distintron;lncRNA|lnc-ALG1L-2||3utr;ENSG00000091317.7||noncoding_distintron;lncRNA|lnc-RYBP-11||noncoding_distintron;lncRNA|AADACL2-AS1	ENSG00000091317.7	CMTM6
chr3	32524976	32525052	6.30588	3.13377	-	noncoding_distintron;lncRNA|AADACL2-AS1||noncoding_distintron;lncRNA|lnc-ALG1L-2||noncoding_distintron;lncRNA|ZNF197-AS1||3utr;ENSG00000091317.7||noncoding_distintron;lncRNA|lnc-RYBP-11	ENSG00000091317.7	CMTM6
chr6	20491164	20491235	4.8123	3.66583	+	noncoding_distintron;lncRNA|LINC00574||noncoding_distintron;lncRNA|lnc-PSMB9-6||noncoding_distintron;lncRNA|lnc-RING1-8||3utr;ENSG00000112242.10||noncoding_distintron;lncRNA|HCG23||noncoding_distintron;lncRNA|TRIM31-AS1||noncoding_distintron;lncRNA|lnc-IRF4-1||noncoding_distintron;lncRNA|MDC1-AS1||noncoding_distintron;lncRNA|HLA-DQB1-AS1||noncoding_distintron;lncRNA|HCG14||noncoding_distintron;ln…	ENSG00000112242.10	E2F3
chr4	1381633	1381707	9.44782	4.40967	+	noncoding_distintron;lncRNA|LINC01060||noncoding_distintron;lncRNA|LINC01262||3utr;ENSG00000163945.11||noncoding_distintron;lncRNA|lnc-ZNF718-3	ENSG00000163945.11	UVSSA
chr15	68587718	68587791	13.2004	4.58901	+	3utr;ENSG00000169018.5	ENSG00000169018.5	FEM1B
chr6	146207035	146207130	14.5949	5.7815	-	3utr;ENSG00000146414.11||noncoding_distintron;lncRNA|LINC00242	ENSG00000146414.11	SHPRH
chr10	52065386	52065472	4.18372	3.60021	-	3utr;ENSG00000198964.9	ENSG00000198964.9	SGMS1
chr6	20492552	20492604	5.78828	4.02128	+	noncoding_distintron;lncRNA|lnc-TCF19-1||noncoding_distintron;lncRNA|HCG26||noncoding_distintron;lncRNA|lnc-DUSP22-1||noncoding_distintron;lncRNA|HCG9||noncoding_distintron;lncRNA|lnc-IRF4-2||noncoding_distintron;lncRNA|lnc-OR2J2-2||noncoding_distintron;lncRNA|HCP5||noncoding_distintron;lncRNA|HCG23||noncoding_distintron;lncRNA|TRIM31-AS1||noncoding_distintron;lncRNA|MDC1-AS1||noncoding_distintro…	ENSG00000112242.10	E2F3
chr10	59953849	59953913	6.75004	5.61768	-	3utr;ENSG00000151151.5	ENSG00000151151.5	IPMK
chr9	34088383	34088433	19.3054	5.76654	-	noncoding_distintron;lncRNA|MAMDC2-AS1||CDS;ENSG00000198876.8	ENSG00000198876.8	DCAF12
chr2	204295325	204295387	10.7309	3.82372	+	noncoding_distintron;lncRNA|lnc-ACP1-2||3utr;ENSG00000138443.11||noncoding_distintron;lncRNA|lnc-EEF1B2-13	ENSG00000138443.11	ABI2
chr11	125531708	125531828	14.6898	5.12844	+	distintron;ENSG00000149554.8	ENSG00000149554.8	CHEK1
chr13	73283808	73283889	4.00348	3.10384	-	3utr;ENSG00000204899.5	ENSG00000204899.5	MZT1
chr11	15990911	15990997	7.00563	4.043	-	3utr;ENSG00000110693.11||miRNA_proximal;MI0020350	ENSG00000110693.11	SOX6
chr12	69665056	69665101	4.56609	3.12601	+	3utr;ENSG00000111605.12	ENSG00000111605.12	CPSF6
chr10	116623204	116623319	90.699	7.10657	+	3utr;ENSG00000151553.10	ENSG00000151553.10	FAM160B1
chr6	135349706	135349746	4.39558	4.39873	-	noncoding_distintron;lncRNA|LINC00242||distintron;ENSG00000112339.10	ENSG00000112339.10	HBS1L
chr12	123745756	123746052	20.6657	3.2034	-	3utr;ENSG00000111328.2||noncoding_exon;ENSG00000235423.4||noncoding_exon;lncRNA|lnc-CDK2AP1-1	ENSG00000111328.2	CDK2AP1
chr5	58265940	58266066	115.671	7.16391	-	noncoding_distintron;lncRNA|lnc-TAF9-1||3utr;ENSG00000113448.12||noncoding_distintron;lncRNA|LINC02197	ENSG00000113448.12	PDE4D
chr6	146119380	146119476	32.2315	5.98968	-	3utr;ENSG00000118496.4||noncoding_distintron;lncRNA|LINC00242	ENSG00000118496.4	FBXO30
chr10	96365288	96365359	15.2646	6.18786	+	noncoding_distintron;ENSG00000244332.1||noncoding_distintron;lncRNA|lnc-TBC1D12-1||distintron;ENSG00000119969.10	ENSG00000119969.10	HELLS
chr16	64980529	64980618	32.6332	6.21316	-	3utr;ENSG00000140937.9	ENSG00000140937.9	CDH11
chr3	178742601	178742607	70.6687	7.27645	-	3utr;ENSG00000172667.6	ENSG00000172667.6	ZMAT3
chr3	178742595	178742601	67.0499	7.21502	-	3utr;ENSG00000172667.6	ENSG00000172667.6	ZMAT3
chr3	178742607	178742659	74.7288	6.65429	-	3utr;ENSG00000172667.6	ENSG00000172667.6	ZMAT3
chr1	193058016	193058056	75.8772	5.98871	+	3utr;ENSG00000116747.8	ENSG00000116747.8	TROVE2
chr10	70453485	70453591	11.5319	4.13727	+	3utr;ENSG00000138336.8||noncoding_distintron;lncRNA|DLG5-AS1||noncoding_distintron;lncRNA|lnc-SAMD8-1	ENSG00000138336.8	TET1
chr10	70453591	70453618	9.52031	4.05145	+	noncoding_distintron;lncRNA|lnc-SAMD8-1||noncoding_distintron;lncRNA|DLG5-AS1||3utr;ENSG00000138336.8	ENSG00000138336.8	TET1
chr10	70453618	70453687	8.60859	3.71581	+	3utr;ENSG00000138336.8||noncoding_distintron;lncRNA|lnc-SAMD8-1||noncoding_distintron;lncRNA|DLG5-AS1	ENSG00000138336.8	TET1
chr1	205585439	205585463	53.898	7.14572	-	noncoding_distintron;lncRNA|lnc-OR4F29-8||3utr;ENSG00000158711.9||noncoding_distintron;lncRNA|SERTAD4-AS1	ENSG00000158711.9	ELK4
chr1	205585396	205585439	81.5623	6.42071	-	noncoding_distintron;lncRNA|lnc-OR4F29-8||noncoding_distintron;lncRNA|SERTAD4-AS1||3utr;ENSG00000158711.9	ENSG00000158711.9	ELK4
chr1	205585349	205585391	18.1788	4.95183	-	noncoding_distintron;lncRNA|lnc-OR4F29-8||noncoding_distintron;lncRNA|SERTAD4-AS1||3utr;ENSG00000158711.9	ENSG00000158711.9	ELK4
chr15	49418180	49418276	6.48041	3.63022	-	3utr;ENSG00000166200.10	ENSG00000166200.10	COPS2
chr4	39553177	39553260	5.98919	4.31698	-	3utr;ENSG00000163683.7	ENSG00000163683.7	SMIM14
chr8	18392048	18392081	63.8979	7.41102	-	3utr;ENSG00000156011.12	ENSG00000156011.12	PSD3
chr8	18392081	18392121	51.8964	7.09576	-	3utr;ENSG00000156011.12	ENSG00000156011.12	PSD3
chr8	18392023	18392048	43.8	6.94973	-	3utr;ENSG00000156011.12	ENSG00000156011.12	PSD3
chr9	114310779	114310858	18.2904	5.60958	+	distintron;ENSG00000173258.8	ENSG00000173258.8	ZNF483
chr9	114310858	114310908	12.932	4.55109	+	distintron;ENSG00000173258.8	ENSG00000173258.8	ZNF483
chr17	47368054	47368083	11.6431	4.49034	-	noncoding_exon;ENSG00000198740.4	ENSG00000198740.4	ZNF652
chr12	123775923	123775940	49.6365	7.99693	-	3utr;ENSG00000139697.7	ENSG00000139697.7	SBNO1
chr12	123775940	123775957	45.7327	7.92235	-	3utr;ENSG00000139697.7	ENSG00000139697.7	SBNO1
chr12	123775957	123775974	31.2129	7.4386	-	3utr;ENSG00000139697.7	ENSG00000139697.7	SBNO1
chr12	123775896	123775923	29.7878	6.50288	-	3utr;ENSG00000139697.7	ENSG00000139697.7	SBNO1
chr2	219316989	219317091	15.6061	6.35524	-	3utr;ENSG00000135913.6	ENSG00000135913.6	USP37
chr16	81743901	81743953	7.00563	4.14144	+	3utr;ENSG00000153815.12	ENSG00000153815.12	CMIP
chr2	179575788	179575797	28.3991	3.34336	-	CDS;ENSG00000155657.19	ENSG00000155657.19	TTN
chr1	85640149	85640189	23.8054	6.82587	-	noncoding_distintron;lncRNA|lnc-OR4F29-8||distintron;ENSG00000097096.8||noncoding_exon;lncRNA|lnc-C1orf52-2||noncoding_distintron;lncRNA|SERTAD4-AS1	lncRNA|lnc-C1orf52-2	lnc-C1orf52-2
chr11	125527382	125527442	8.45707	5.46748	+	distintron;ENSG00000149554.8	ENSG00000149554.8	CHEK1
chr1	85645820	85645874	45.9993	5.63809	-	noncoding_distintron;lncRNA|SERTAD4-AS1||distintron;ENSG00000097096.8||noncoding_distintron;lncRNA|lnc-OR4F29-8	ENSG00000097096.8	SYDE2
chr1	85645874	85645917	30.4661	5.11634	-	noncoding_distintron;lncRNA|SERTAD4-AS1||distintron;ENSG00000097096.8||noncoding_distintron;lncRNA|lnc-OR4F29-8	ENSG00000097096.8	SYDE2
chr3	5261439	5261553	7.62823	4.55648	+	3utr;ENSG00000134109.6||noncoding_distintron;lncRNA|lnc-CHL1-7||noncoding_distintron;lncRNA|lnc-CHL1-1	ENSG00000134109.6	EDEM1
chr11	77372650	77372796	4.20834	3.21685	-	3utr;ENSG00000048649.9	ENSG00000048649.9	RSF1
chr7	90838227	90838346	3.35137	3.09751	+	3utr;ENSG00000058091.12	ENSG00000058091.12	CDK14
chr1	47843029	47843070	24.7781	5.40535	+	3utr;ENSG00000162368.9||noncoding_distintron;lncRNA|SLC16A1-AS1	ENSG00000162368.9	CMPK1
chr1	47842956	47843029	30.8099	5.29377	+	noncoding_distintron;lncRNA|SLC16A1-AS1||3utr;ENSG00000162368.9	ENSG00000162368.9	CMPK1
chr1	47842910	47842940	3.67954	3.73776	+	noncoding_distintron;lncRNA|SLC16A1-AS1||3utr;ENSG00000162368.9	ENSG00000162368.9	CMPK1
chr8	94745454	94745535	5.92662	4.1085	-	3utr;ENSG00000183808.7||noncoding_distintron;lncRNA|lnc-CDH17-5	ENSG00000183808.7	RBM12B
chr11	96075396	96075468	6.91539	4.13377	-	5utr;ENSG00000184384.9	ENSG00000184384.9	MAML2
chr8	23566232	23566292	7.863	4.14144	+	noncoding_distintron;ENSG00000253471.1||noncoding_distintron;lncRNA|lnc-ZNF623-2||noncoding_exon;lncRNA|lnc-SLC25A37-3||noncoding_distintron;lncRNA|LINC00588||noncoding_distintron;lncRNA|lnc-ZNF707-1||noncoding_distintron;lncRNA|lnc-FBXO25-1||noncoding_distintron;lncRNA|lnc-ZNF596-7	lncRNA|lnc-SLC25A37-3	lnc-SLC25A37-3
chr17	27873169	27873227	6.75855	3.22224	+	noncoding_distintron;lncRNA|KANSL1-AS1||noncoding_distintron;lncRNA|MAPT-IT1||3utr;ENSG00000160551.5	ENSG00000160551.5	TAOK1
chr14	71570248	71570313	12.3662	4.06313	+	CDS;ENSG00000100731.11	ENSG00000100731.11	PCNX
chr14	103193115	103193182	16.6325	6.02269	+	3utr;ENSG00000089902.8	ENSG00000089902.8	RCOR1
chr14	103193073	103193115	12.5523	4.75753	+	3utr;ENSG00000089902.8	ENSG00000089902.8	RCOR1
chr9	34087632	34087709	45.9993	6.58254	-	noncoding_distintron;lncRNA|MAMDC2-AS1||3utr;ENSG00000198876.8	ENSG00000198876.8	DCAF12
chr9	34087616	34087632	18.6467	5.62443	-	noncoding_distintron;lncRNA|MAMDC2-AS1||3utr;ENSG00000198876.8	ENSG00000198876.8	DCAF12
chr9	34087558	34087616	15.1036	5.23776	-	3utr;ENSG00000198876.8||noncoding_distintron;lncRNA|MAMDC2-AS1	ENSG00000198876.8	DCAF12
chr3	169712367	169712450	17.3182	5.50186	+	3utr;ENSG00000008952.12||noncoding_distintron;lncRNA|lnc-CHL1-7	ENSG00000008952.12	SEC62
chr9	21331026	21331100	8.19279	4.49401	-	noncoding_distintron;lncRNA|MAMDC2-AS1||noncoding_proxintron;lncRNA|lnc-KLHL9-1||3utr;ENSG00000198642.5	ENSG00000198642.5	KLHL9
chr10	81440690	81440774	33.5442	5.21637	-	noncoding_exon;lncRNA|NUTM2B-AS1||noncoding_distintron;ENSG00000226381.3	lncRNA|NUTM2B-AS1	NUTM2B-AS1
chr1	120457018	120457085	7.72538	3.7655	-	noncoding_distintron;lncRNA|SERTAD4-AS1||noncoding_distintron;lncRNA|lnc-OR4F29-8||3utr;ENSG00000134250.13||noncoding_distintron;lncRNA|lnc-ADAM30-1	ENSG00000134250.13	NOTCH2
chr3	176740602	176740692	21.4995	3.70162	-	3utr;ENSG00000177565.11	ENSG00000177565.11	TBL1XR1
chr3	176740692	176740740	27.5597	3.47834	-	3utr;ENSG00000177565.11	ENSG00000177565.11	TBL1XR1
chr12	31435135	31435190	9.14386	4.69299	-	3utr;ENSG00000139146.9||noncoding_distintron;lncRNA|lnc-SLC6A12-2	ENSG00000139146.9	FAM60A
chr17	36890941	36891019	27.7408	5.41987	-	3utr;ENSG00000056661.9||noncoding_distintron;lncRNA|MAPT-AS1	ENSG00000056661.9	PCGF2
chr7	21551139	21551198	4.39558	4.45647	+	3utr;ENSG00000105866.9||noncoding_distintron;lncRNA|lnc-UPK3B-5	ENSG00000105866.9	SP4
chr14	53238610	53238692	49.0778	6.78926	+	noncoding_distintron;lncRNA|lnc-PSMC6-1||3utr;ENSG00000198252.7	ENSG00000198252.7	STYX
chr14	53238567	53238608	18.6925	6.21744	+	3utr;ENSG00000198252.7||noncoding_distintron;lncRNA|lnc-PSMC6-1	ENSG00000198252.7	STYX
chr13	95279729	95279799	3.59104	4.20445	+	3utr;ENSG00000152749.7	ENSG00000152749.7	GPR180
chr15	25294771	25294820	15.8876	3.54202	+	noncoding_distintron;lncRNA|lnc-SNRPN-8||noncoding_distintron;ENSG00000272846.1	lncRNA|lnc-SNRPN-8||ENSG00000272846.1	RP11-701H24.10|lnc-SNRPN-8
chr8	17427153	17427242	6.87955	4.34321	+	noncoding_distintron;lncRNA|LINC00588||noncoding_distintron;lncRNA|lnc-ZNF707-1||noncoding_distintron;lncRNA|lnc-FBXO25-1||noncoding_distintron;lncRNA|lnc-ZNF596-7||noncoding_exon;lncRNA|lnc-PDGFRL-3||3utr;ENSG00000003989.12||noncoding_distintron;lncRNA|lnc-ZNF623-2	ENSG00000003989.12	SLC7A2
chr3	33132050	33132117	19.5878	6.62717	-	noncoding_distintron;lncRNA|AADACL2-AS1||distintron;ENSG00000170266.11||3utr;ENSG00000188167.4||noncoding_distintron;lncRNA|lnc-RYBP-11||noncoding_distintron;lncRNA|lnc-ALG1L-2||noncoding_distintron;lncRNA|ZNF197-AS1	ENSG00000188167.4	TMPPE
chr3	33132117	33132204	17.3181	5.37583	-	noncoding_distintron;lncRNA|lnc-RYBP-11||noncoding_distintron;lncRNA|lnc-ALG1L-2||noncoding_distintron;lncRNA|ZNF197-AS1||noncoding_distintron;lncRNA|AADACL2-AS1||distintron;ENSG00000170266.11||3utr;ENSG00000188167.4	ENSG00000188167.4	TMPPE
chr5	96365979	96366000	205.401	8.5338	+	3utr;ENSG00000113441.11||noncoding_distintron;lncRNA|lnc-PLEKHG4B-3	ENSG00000113441.11	LNPEP
chr5	96366000	96366037	400	7.98627	+	noncoding_distintron;lncRNA|lnc-PLEKHG4B-3||3utr;ENSG00000113441.11	ENSG00000113441.11	LNPEP
chr3	119135408	119135473	15.9959	4.96809	+	3utr;ENSG00000031081.6||noncoding_distintron;lncRNA|lnc-CHL1-7	ENSG00000031081.6	ARHGAP31
chr21	35471314	35471429	72.5479	4.90259	+	3utr;ENSG00000198743.5||distintron;ENSG00000243927.1||noncoding_distintron;ENSG00000272657.1||3utr;ENSG00000272962.1	ENSG00000198743.5||ENSG00000272962.1	SLC5A3
chr1	25168892	25168922	33.7375	4.879	+	3utr;ENSG00000169504.10||noncoding_distintron;lncRNA|SLC16A1-AS1	ENSG00000169504.10	CLIC4
chr1	25168953	25168980	33.8801	4.80263	+	noncoding_distintron;lncRNA|SLC16A1-AS1||3utr;ENSG00000169504.10	ENSG00000169504.10	CLIC4
chr1	25168980	25169027	24.6181	4.09534	+	noncoding_distintron;lncRNA|SLC16A1-AS1||3utr;ENSG00000169504.10	ENSG00000169504.10	CLIC4
chr15	45899419	45899545	13.5957	4.81377	+	3utr;ENSG00000104164.6||distintron;ENSG00000260170.1	ENSG00000104164.6	BLOC1S6
chr5	58269920	58269972	14.3412	6.251	-	noncoding_distintron;lncRNA|LINC02197||3utr;ENSG00000113448.12||noncoding_distintron;lncRNA|lnc-TAF9-1	ENSG00000113448.12	PDE4D
chr4	174447844	174447925	10.4299	3.95229	-	3utr;ENSG00000164107.7	ENSG00000164107.7	HAND2
chr1	32638518	32638555	5.56319	4.04893	+	3utr;ENSG00000025800.9||noncoding_distintron;ENSG00000250135.1||noncoding_distintron;lncRNA|SLC16A1-AS1	ENSG00000025800.9	KPNA6
chr19	48713140	48713191	4.18372	3.17208	-	3utr;ENSG00000105483.12||noncoding_distintron;lncRNA|LENG8-AS1	ENSG00000105483.12	CARD8
chr4	79835917	79835993	14.9289	6.26131	+	noncoding_exon;lncRNA|lnc-ANXA3-8||noncoding_distintron;lncRNA|LINC01262||noncoding_distintron;lncRNA|LINC01060||3utr;ENSG00000138756.13	ENSG00000138756.13	BMP2K
chr5	112356014	112356056	31.0908	5.53855	+	noncoding_distintron;lncRNA|lnc-PLEKHG4B-3||3utr;ENSG00000172795.11	ENSG00000172795.11	DCP2
chr5	112355994	112356014	25.5534	5.31305	+	noncoding_distintron;lncRNA|lnc-PLEKHG4B-3||3utr;ENSG00000172795.11	ENSG00000172795.11	DCP2
chr18	12986359	12986407	6.03396	3.73442	+	3utr;ENSG00000085415.11	ENSG00000085415.11	SEH1L
chr12	105402114	105402175	4.48026	4.30924	+	noncoding_exon;lncRNA|lnc-WASHC4-4||noncoding_distintron;ENSG00000151131.5	lncRNA|lnc-WASHC4-4	lnc-WASHC4-4
chr11	94609146	94609187	3.54179	3.44026	+	3utr;ENSG00000166025.13	ENSG00000166025.13	AMOTL1
chr3	67060891	67060971	6.07223	4.46261	+	noncoding_distintron;lncRNA|lnc-CHL1-7||3utr;ENSG00000163376.7	ENSG00000163376.7	KBTBD8
chr5	96366082	96366113	400	6.77989	+	3utr;ENSG00000113441.11||noncoding_distintron;lncRNA|lnc-PLEKHG4B-3	ENSG00000113441.11	LNPEP
chr5	10433843	10433894	14.2834	4.39269	+	3utr;ENSG00000145495.10||noncoding_distintron;lncRNA|lnc-PLEKHG4B-3	ENSG00000145495.10	2021-03-06
chrX	31138009	31138108	11.5486	3.41597	-	3utr;ENSG00000198947.10	ENSG00000198947.10	DMD
chr11	64889565	64889577	5.14471	4.39873	-	noncoding_exon;ENSG00000162298.12||5utr;ENSG00000149806.6	ENSG00000149806.6	FAU
chr11	64889577	64889600	4.7763	4.04893	-	noncoding_exon;ENSG00000162298.12||5utr;ENSG00000149806.6	ENSG00000149806.6	FAU
chr11	64889600	64889613	4.48026	4.03025	-	5utr;ENSG00000149806.6||noncoding_exon;ENSG00000162298.12	ENSG00000149806.6	FAU
chr10	97924060	97924109	6.75536	4.83596	+	noncoding_distintron;lncRNA|lnc-ZNF518A-1||noncoding_distintron;ENSG00000177853.10	lncRNA|lnc-ZNF518A-1||ENSG00000177853.10	lnc-ZNF518A-1|ZNF518A
chr10	97924042	97924060	5.78828	4.25753	+	noncoding_distintron;lncRNA|lnc-ZNF518A-1||noncoding_distintron;ENSG00000177853.10	ENSG00000177853.10||lncRNA|lnc-ZNF518A-1	lnc-ZNF518A-1|ZNF518A
chr10	97924029	97924042	4.06429	3.99371	+	noncoding_distintron;lncRNA|lnc-ZNF518A-1||noncoding_distintron;ENSG00000177853.10	lncRNA|lnc-ZNF518A-1||ENSG00000177853.10	ZNF518A|lnc-ZNF518A-1
chr3	51701815	51701882	8.56788	4.26117	+	distintron;ENSG00000164081.8||3utr;ENSG00000164080.9||noncoding_distintron;lncRNA|lnc-CHL1-7	ENSG00000164080.9	RAD54L2
chr10	75009173	75009193	6.39632	4.17984	-	3utr;ENSG00000182180.9	ENSG00000182180.9	MRPS16
chr14	75600200	75600264	148.118	7.64747	-	3utr;ENSG00000170348.4	ENSG00000170348.4	TMED10
chr14	75600267	75600345	204.057	7.61962	-	3utr;ENSG00000170348.4	ENSG00000170348.4	TMED10
chr5	76445196	76445308	4.72843	4.0391	+	noncoding_distintron;lncRNA|lnc-PLEKHG4B-3||noncoding_exon;lncRNA|ZBED3-AS1||noncoding_distintron;ENSG00000250802.2	lncRNA|ZBED3-AS1	ZBED3-AS1
chr1	164816028	164816078	88.7596	7.62038	+	noncoding_distintron;lncRNA|lnc-PBX1-4||3utr;ENSG00000185630.14	ENSG00000185630.14	PBX1
chr1	164816078	164816157	400	6.46356	+	noncoding_distintron;lncRNA|lnc-PBX1-4||3utr;ENSG00000185630.14	ENSG00000185630.14	PBX1
chr1	164816157	164816224	400	5.52225	+	noncoding_distintron;lncRNA|lnc-PBX1-4||3utr;ENSG00000185630.14	ENSG00000185630.14	PBX1
chr2	3591932	3591981	16.0861	6.15631	-	distintron;ENSG00000255767.1	ENSG00000255767.1	RP13-512J5.1
chr2	3591981	3592049	20.5278	4.15543	-	distintron;ENSG00000255767.1	ENSG00000255767.1	RP13-512J5.1
chrX	63405552	63405621	3.59104	3.89873	-	3utr;ENSG00000184675.5	ENSG00000184675.5	AMER1
chr10	45499546	45499650	6.50261	3.37071	+	noncoding_distintron;lncRNA|DLG5-AS1||noncoding_distintron;lncRNA|lnc-SAMD8-1||3utr;ENSG00000165512.4||noncoding_distintron;lncRNA|LINC01515	ENSG00000165512.4	ZNF22
chr2	99241040	99241197	12.1141	4.73651	-	3utr;ENSG00000071073.8	ENSG00000071073.8	MGAT4A
chr22	38617000	38617074	6.94523	3.09503	-	noncoding_exon;ENSG00000256873.1||3utr;ENSG00000198792.8||noncoding_exon;lncRNA|lnc-PLA2G6-1	ENSG00000198792.8	TMEM184B
chr17	61671067	61671148	19.242	5.06687	+	3utr;ENSG00000136485.10	ENSG00000136485.10	DCAF7
chr17	61671249	61671271	16.2691	4.98823	+	3utr;ENSG00000136485.10	ENSG00000136485.10	DCAF7
chr17	61671200	61671249	15.0948	4.64308	+	3utr;ENSG00000136485.10	ENSG00000136485.10	DCAF7
chr17	61671271	61671291	17.9527	4.49145	+	3utr;ENSG00000136485.10	ENSG00000136485.10	DCAF7
chr17	61671291	61671335	15.7506	4.09738	+	3utr;ENSG00000136485.10	ENSG00000136485.10	DCAF7
chr14	103193579	103193639	4.53438	4.61768	+	3utr;ENSG00000089902.8	ENSG00000089902.8	RCOR1
chr5	112351772	112351792	64.3818	7.96039	+	noncoding_distintron;lncRNA|lnc-PLEKHG4B-3||3utr;ENSG00000172795.11	ENSG00000172795.11	DCP2
chr5	112351718	112351772	72.6172	7.14861	+	noncoding_distintron;lncRNA|lnc-PLEKHG4B-3||3utr;ENSG00000172795.11	ENSG00000172795.11	DCP2
chr5	112351650	112351714	45.2598	6.21486	+	noncoding_distintron;lncRNA|lnc-PLEKHG4B-3||3utr;ENSG00000172795.11	ENSG00000172795.11	DCP2
chr6	116573584	116573649	13.2225	5.41914	-	3utr;ENSG00000187189.9||noncoding_distintron;lncRNA|LINC00242	ENSG00000187189.9	TSPYL4
chr3	70015389	70015466	6.72448	4.19918	+	noncoding_distintron;lncRNA|lnc-CHL1-7||3utr;ENSG00000187098.10	ENSG00000187098.10	MITF
chr1	228682089	228682155	8.29874	3.78609	+	3utr;ENSG00000168159.9	ENSG00000168159.9	RNF187
chr5	114928942	114929046	5.86509	4.26881	-	distintron;ENSG00000251201.4||noncoding_distintron;lncRNA|lnc-TMED7-3||distintron;ENSG00000243414.4	ENSG00000243414.4||ENSG00000251201.4	TICAM2|TMED7-TICAM2
chr18	2918156	2918222	105.374	7.53465	-	3utr;ENSG00000101577.5||noncoding_distintron;lncRNA|lnc-THOC1-1	ENSG00000101577.5	LPIN2
chr18	2918331	2918412	36.7804	6.83377	-	noncoding_distintron;lncRNA|lnc-THOC1-1||3utr;ENSG00000101577.5	ENSG00000101577.5	LPIN2
chr18	2918222	2918317	99.1465	6.71181	-	3utr;ENSG00000101577.5||noncoding_distintron;lncRNA|lnc-THOC1-1	ENSG00000101577.5	LPIN2
chr18	2918412	2918515	37.5485	5.31478	-	noncoding_distintron;lncRNA|lnc-THOC1-1||3utr;ENSG00000101577.5	ENSG00000101577.5	LPIN2
chr18	2918515	2918550	10.9993	4.64941	-	3utr;ENSG00000101577.5||noncoding_distintron;lncRNA|lnc-THOC1-1	ENSG00000101577.5	LPIN2
chr17	27588380	27588459	65.7212	6.22255	-	noncoding_distintron;lncRNA|MAPT-AS1||3utr;ENSG00000108256.4||noncoding_distintron;lncRNA|LHX1-DT	ENSG00000108256.4	NUFIP2
chr7	90043027	90043097	10.5234	4.58179	+	noncoding_distintron;ENSG00000273299.1||noncoding_distintron;lncRNA|lnc-CLDN12-3||3utr;ENSG00000157224.11	ENSG00000157224.11	CLDN12
chr11	57585821	57585862	12.3537	4.73232	+	3utr;ENSG00000198561.8	ENSG00000198561.8	CTNND1
chr10	72187106	72187164	13.1868	5.13514	+	noncoding_distintron;lncRNA|DLG5-AS1||3utr;ENSG00000148730.6||noncoding_distintron;lncRNA|lnc-SAMD8-1	ENSG00000148730.6	EIF4EBP2
chr9	37088992	37089073	77.3515	6.67574	+	noncoding_exon;ENSG00000233137.2||noncoding_exon;lncRNA|lnc-ZCCHC7-2	lncRNA|lnc-ZCCHC7-2||ENSG00000233137.2	RP11-220I1.1|lnc-ZCCHC7-2
chr9	37089073	37089168	40.6671	5.24193	+	noncoding_exon;lncRNA|lnc-ZCCHC7-2||noncoding_exon;ENSG00000233137.2	ENSG00000233137.2||lncRNA|lnc-ZCCHC7-2	lnc-ZCCHC7-2|RP11-220I1.1
chr19	7115310	7115338	4.89277	4.33304	-	3utr;ENSG00000171105.9||noncoding_distintron;lncRNA|LENG8-AS1	ENSG00000171105.9	INSR
chr2	213865547	213865569	6.07223	5.45647	-	noncoding_distintron;lncRNA|lnc-IKZF2-4||3utr;ENSG00000030419.12||noncoding_distintron;ENSG00000273118.1	ENSG00000030419.12	IKZF2
chr2	213865530	213865547	5.3981	5.30924	-	3utr;ENSG00000030419.12||noncoding_distintron;ENSG00000273118.1||noncoding_distintron;lncRNA|lnc-IKZF2-4	ENSG00000030419.12	IKZF2
chr6	57034508	57034544	12.3662	4.12036	+	noncoding_distintron;lncRNA|lnc-IRF4-1||3utr;ENSG00000112200.12||noncoding_distintron;lncRNA|LINC00574	ENSG00000112200.12	ZNF451
chr13	30339573	30339649	24.0726	6.13617	-	3utr;ENSG00000122042.9	ENSG00000122042.9	UBL3
chr13	30339440	30339573	21.1774	6.0211	-	3utr;ENSG00000122042.9	ENSG00000122042.9	UBL3
chr13	30339649	30339677	9.14386	5.2183	-	3utr;ENSG00000122042.9	ENSG00000122042.9	UBL3
chr13	30339767	30339892	18.3562	4.92796	-	3utr;ENSG00000122042.9	ENSG00000122042.9	UBL3
chr13	30339677	30339767	17.6496	4.8675	-	3utr;ENSG00000122042.9	ENSG00000122042.9	UBL3
chr13	30339892	30339970	3.47251	3.50302	-	3utr;ENSG00000122042.9	ENSG00000122042.9	UBL3
chr5	342068	342082	4.67126	4.36173	+	noncoding_distintron;ENSG00000249915.3||distintron;ENSG00000063438.12||noncoding_distintron;lncRNA|lnc-PLEKHG4B-3	ENSG00000063438.12	AHRR
chr1	9986768	9986861	12.2543	6.20989	-	noncoding_distintron;lncRNA|SERTAD4-AS1||distintron;ENSG00000162441.7||noncoding_exon;lncRNA|lnc-CTNNBIP1-1||noncoding_distintron;lncRNA|LINC01355||noncoding_distintron;lncRNA|lnc-OR4F29-8||noncoding_distintron;lncRNA|lnc-SCMH1-1	lncRNA|lnc-CTNNBIP1-1	lnc-CTNNBIP1-1
chr1	9986861	9986936	13.5957	5.07345	-	noncoding_distintron;lncRNA|SERTAD4-AS1||noncoding_exon;lncRNA|lnc-CTNNBIP1-1||distintron;ENSG00000162441.7||noncoding_distintron;lncRNA|lnc-OR4F29-8||noncoding_distintron;lncRNA|LINC01355||noncoding_distintron;lncRNA|lnc-SCMH1-1	lncRNA|lnc-CTNNBIP1-1	lnc-CTNNBIP1-1
chr8	41787154	41787242	64.7998	7.51326	-	3utr;ENSG00000083168.5	ENSG00000083168.5	KAT6A
chr15	25242119	25242126	400	5.84758	+	noncoding_exon;lncRNA|lnc-SNRPN-1||noncoding_distintron;ENSG00000214265.7||noncoding_exon;lncRNA|lnc-SNRPN-8||noncoding_distintron;ENSG00000224078.8	lncRNA|lnc-SNRPN-8||lncRNA|lnc-SNRPN-1	lnc-SNRPN-8|lnc-SNRPN-1
chr11	77373760	77373835	3.88715	4.22428	-	3utr;ENSG00000048649.9	ENSG00000048649.9	RSF1
chr7	102910516	102910565	5.3981	5.1328	-	noncoding_distintron;ENSG00000170629.10||noncoding_distintron;lncRNA|lnc-NAPEPLD-5||noncoding_distintron;lncRNA|WEE2-AS1	ENSG00000170629.10||lncRNA|lnc-NAPEPLD-5||lncRNA|WEE2-AS1	WEE2-AS1|lnc-NAPEPLD-5|DPY19L2P2
chr3	18390271	18390283	4.72843	4.31377	-	noncoding_distintron;lncRNA|AADACL2-AS1||noncoding_distintron;lncRNA|lnc-RYBP-11||noncoding_distintron;lncRNA|lnc-ALG1L-2||noncoding_distintron;lncRNA|ZNF197-AS1||3utr;ENSG00000182568.12||noncoding_distintron;ENSG00000131374.10	ENSG00000182568.12	SATB1
chr7	5645774	5645822	5.39992	3.3588	+	3utr;ENSG00000075618.13||noncoding_distintron;lncRNA|lnc-UPK3B-5	ENSG00000075618.13	FSCN1
chr17	36924877	36924961	18.6583	4.73129	-	noncoding_exon;lncRNA|lnc-PCGF2-4||3utr;ENSG00000141720.7||noncoding_distintron;lncRNA|MAPT-AS1	ENSG00000141720.7	PIP4K2B
chr4	15068273	15068354	31.9938	4.42735	+	noncoding_distintron;lncRNA|lnc-ZNF718-3||noncoding_distintron;lncRNA|LINC01060||noncoding_distintron;lncRNA|LINC01262||3utr;ENSG00000137449.11	ENSG00000137449.11	CPEB2
chr3	188594083	188594142	220.207	6.73311	+	3utr;ENSG00000145012.8||noncoding_distintron;lncRNA|lnc-CHL1-7	ENSG00000145012.8	LPP
chr3	188594071	188594083	82.7348	6.43439	+	noncoding_distintron;lncRNA|lnc-CHL1-7||3utr;ENSG00000145012.8	ENSG00000145012.8	LPP
chr3	188594056	188594071	55.4611	5.63252	+	3utr;ENSG00000145012.8||noncoding_distintron;lncRNA|lnc-CHL1-7	ENSG00000145012.8	LPP
chr14	93704233	93704283	6.75004	4.85182	-	3utr;ENSG00000011114.10	ENSG00000011114.10	BTBD7
chr4	88081832	88081908	5.86509	4.20445	-	3utr;ENSG00000145332.9	ENSG00000145332.9	KLHL8
chr12	50871257	50871366	6.58051	3.67354	+	3utr;ENSG00000161813.16	ENSG00000161813.16	LARP4
chr14	60761686	60761738	82.3043	8.10453	+	3utr;ENSG00000100614.13	ENSG00000100614.13	PPM1A
chr5	134194049	134194126	5.36968	3.16399	+	3utr;ENSG00000181904.8	ENSG00000181904.8	C5orf24
chr8	81883791	81883851	4.48026	4.39873	-	3utr;ENSG00000076641.4||noncoding_distintron;lncRNA|lnc-ZNF704-9	ENSG00000076641.4	PAG1
chr5	110834246	110834298	28.3866	3.03849	-	3utr;ENSG00000164211.8	ENSG00000164211.8	STARD4
chr2	179530683	179530718	45.8037	3.37552	-	proxintron;ENSG00000155657.19	ENSG00000155657.19	TTN
chr10	124924689	124924841	13.4687	4.31975	+	3utr;ENSG00000154473.13	ENSG00000154473.13	BUB3
chr2	75884543	75884566	43.4486	6.88822	+	noncoding_distintron;lncRNA|lnc-EEF1B2-13||noncoding_distintron;lncRNA|lnc-ACP1-2||3utr;ENSG00000115364.9	ENSG00000115364.9	MRPL19
chr1	26604259	26604337	5.73466	4.10825	+	noncoding_distintron;lncRNA|SLC16A1-AS1||3utr;ENSG00000130695.9	ENSG00000130695.9	CEP85
chr2	202242613	202242708	5.36968	4.09234	-	3utr;ENSG00000115993.7	ENSG00000115993.7	TRAK2
chr12	31536393	31536460	6.48041	3.75468	-	3utr;ENSG00000170456.10||noncoding_exon;lncRNA|lnc-FAM60A-3||noncoding_distintron;lncRNA|lnc-SLC6A12-2	ENSG00000170456.10	DENND5B
chr18	212276	212355	10.3013	5.43371	+	3utr;ENSG00000101557.10	ENSG00000101557.10	USP14
chr3	49764058	49764165	3.29594	4.10021	-	noncoding_distintron;lncRNA|AADACL2-AS1||3utr;ENSG00000176095.7||noncoding_distintron;lncRNA|lnc-ALG1L-2||noncoding_distintron;lncRNA|lnc-RYBP-11	ENSG00000176095.7	IP6K1
chr16	81421749	81421834	33.3666	6.56986	+	noncoding_exon;lncRNA|lnc-GAN-1||3utr;ENSG00000261609.3	ENSG00000261609.3	GAN
chr17	27590815	27590882	42.4207	3.87711	-	noncoding_distintron;lncRNA|MAPT-AS1||noncoding_distintron;lncRNA|LHX1-DT||3utr;ENSG00000108256.4	ENSG00000108256.4	NUFIP2
chr8	95941633	95941643	25.4415	4.52452	-	3utr;ENSG00000164938.9	ENSG00000164938.9	TP53INP1
chr8	95941598	95941633	36.5113	4.49002	-	3utr;ENSG00000164938.9	ENSG00000164938.9	TP53INP1
chr3	196081761	196081783	6.75004	4.27465	-	3utr;ENSG00000163960.7	ENSG00000163960.7	UBXN7
chr13	21355376	21355431	400	6.39473	-	3utr;ENSG00000132953.12	ENSG00000132953.12	XPO4
chr13	21355330	21355376	400	6.14064	-	3utr;ENSG00000132953.12	ENSG00000132953.12	XPO4
chr3	188596601	188596620	33.7467	6.64506	+	noncoding_distintron;lncRNA|lnc-CHL1-7||3utr;ENSG00000145012.8	ENSG00000145012.8	LPP
chr3	188596620	188596646	67.4712	6.33836	+	noncoding_distintron;lncRNA|lnc-CHL1-7||3utr;ENSG00000145012.8	ENSG00000145012.8	LPP
chr3	188596646	188596674	61.8295	6.19732	+	noncoding_distintron;lncRNA|lnc-CHL1-7||3utr;ENSG00000145012.8	ENSG00000145012.8	LPP
chr3	188596696	188596717	36.1633	6.13705	+	noncoding_distintron;lncRNA|lnc-CHL1-7||3utr;ENSG00000145012.8	ENSG00000145012.8	LPP
chr3	188596766	188596791	46.8283	6.10746	+	noncoding_distintron;lncRNA|lnc-CHL1-7||3utr;ENSG00000145012.8	ENSG00000145012.8	LPP
chr3	188596674	188596696	44.1369	5.80852	+	noncoding_distintron;lncRNA|lnc-CHL1-7||3utr;ENSG00000145012.8	ENSG00000145012.8	LPP
chr3	188596717	188596766	56.8461	5.59184	+	3utr;ENSG00000145012.8||noncoding_distintron;lncRNA|lnc-CHL1-7	ENSG00000145012.8	LPP
chr3	188596795	188596840	47.781	5.45352	+	3utr;ENSG00000145012.8||noncoding_distintron;lncRNA|lnc-CHL1-7	ENSG00000145012.8	LPP
chr19	24312418	24312460	7.91691	4.89862	+	3utr;ENSG00000213096.5||noncoding_distintron;lncRNA|LINC01480	ENSG00000213096.5	ZNF254
chr19	24312370	24312418	4.8129	4.21486	+	noncoding_distintron;lncRNA|LINC01480||3utr;ENSG00000213096.5	ENSG00000213096.5	ZNF254
chr7	92241675	92241727	55.0507	5.10161	-	noncoding_exon;lncRNA|lnc-FAM133B-2||noncoding_distintron;lncRNA|WEE2-AS1||3utr;ENSG00000105810.5	ENSG00000105810.5	CDK6
chr7	92241727	92241775	45.9209	4.78291	-	3utr;ENSG00000105810.5||noncoding_distintron;lncRNA|WEE2-AS1||noncoding_exon;lncRNA|lnc-FAM133B-2	ENSG00000105810.5	CDK6
chr9	33112477	33112591	10.6809	3.46331	-	noncoding_distintron;lncRNA|MAMDC2-AS1||3utr;ENSG00000086062.8	ENSG00000086062.8	B4GALT1
chr1	205759803	205759894	14.9289	4.38343	-	noncoding_distintron;lncRNA|SERTAD4-AS1||noncoding_distintron;lncRNA|lnc-OR4F29-8||3utr;ENSG00000133065.6	ENSG00000133065.6	SLC41A1
chr4	15069973	15069998	52.2489	7.12222	+	noncoding_distintron;lncRNA|LINC01262||3utr;ENSG00000137449.11||noncoding_distintron;lncRNA|LINC01060||noncoding_distintron;lncRNA|lnc-ZNF718-3	ENSG00000137449.11	CPEB2
chr15	38646267	38646302	16.5004	5.89269	+	3utr;ENSG00000166068.8	ENSG00000166068.8	SPRED1
chr12	68057074	68057164	10.823	3.25504	+	3utr;ENSG00000127334.10	ENSG00000127334.10	DYRK2
chr21	35477993	35478048	41.2647	5.56773	+	3utr;ENSG00000198743.5||3utr;ENSG00000272962.1||noncoding_distintron;ENSG00000272657.1||distintron;ENSG00000243927.1	ENSG00000198743.5||ENSG00000272962.1	SLC5A3
chr21	35478048	35478120	42.9644	4.82672	+	noncoding_distintron;ENSG00000272657.1||3utr;ENSG00000272962.1||distintron;ENSG00000243927.1||3utr;ENSG00000198743.5	ENSG00000272962.1||ENSG00000198743.5	SLC5A3
chr6	111620544	111620601	4.72843	4.91458	-	noncoding_distintron;lncRNA|LINC00242||3utr;ENSG00000009413.11	ENSG00000009413.11	REV3L
chr2	204295098	204295133	9.69978	4.10156	+	noncoding_distintron;lncRNA|lnc-EEF1B2-13||3utr;ENSG00000138443.11||noncoding_distintron;lncRNA|lnc-ACP1-2	ENSG00000138443.11	ABI2
chr3	33132427	33132539	27.6821	7.18411	-	noncoding_distintron;lncRNA|ZNF197-AS1||noncoding_distintron;lncRNA|lnc-ALG1L-2||noncoding_distintron;lncRNA|lnc-RYBP-11||3utr;ENSG00000188167.4||distintron;ENSG00000170266.11||noncoding_distintron;lncRNA|AADACL2-AS1	ENSG00000188167.4	TMPPE
chr20	34636217	34636253	400	6.85658	-	noncoding_exon;ENSG00000260032.1||noncoding_exon;lncRNA|NORAD	lncRNA|NORAD||ENSG00000260032.1	NORAD|LINC00657
chr20	34636253	34636260	400	6.80499	-	noncoding_exon;ENSG00000260032.1||noncoding_exon;lncRNA|NORAD	ENSG00000260032.1||lncRNA|NORAD	NORAD|LINC00657
chr20	34636261	34636303	400	6.65362	-	noncoding_exon;ENSG00000260032.1||noncoding_exon;lncRNA|NORAD	lncRNA|NORAD||ENSG00000260032.1	NORAD|LINC00657
chr20	34636210	34636216	205.671	6.52242	-	noncoding_exon;lncRNA|NORAD||noncoding_exon;ENSG00000260032.1	ENSG00000260032.1||lncRNA|NORAD	LINC00657|NORAD
chr5	38938292	38938354	12.6492	4.31151	-	noncoding_distintron;lncRNA|lnc-TAF9-1||noncoding_distintron;lncRNA|LINC02197||3utr;ENSG00000164327.8	ENSG00000164327.8	RICTOR
chr2	132489528	132489685	14.5825	5.54348	+	noncoding_distintron;lncRNA|lnc-EEF1B2-13||distintron;ENSG00000197927.8||noncoding_distintron;lncRNA|lnc-ACP1-2	ENSG00000197927.8	C2orf27A
chr15	44819506	44819546	25.5624	5.69332	+	3utr;ENSG00000137770.9	ENSG00000137770.9	CTDSPL2
chr11	108029280	108029372	13.3381	5.62771	-	3utr;ENSG00000149308.12	ENSG00000149308.12	NPAT
chr11	108029372	108029456	7.62823	4.6221	-	3utr;ENSG00000149308.12	ENSG00000149308.12	NPAT
chr5	37289289	37289374	10.5234	5.54019	-	noncoding_distintron;lncRNA|LINC02197||noncoding_distintron;lncRNA|lnc-TAF9-1||3utr;ENSG00000113569.11	ENSG00000113569.11	NUP155
chr13	108882625	108882683	6.55395	4.14144	+	3utr;ENSG00000139826.5	ENSG00000139826.5	ABHD13
chr7	47997220	47997251	3.9936	3.27677	-	noncoding_distintron;lncRNA|WEE2-AS1||noncoding_distintron;ENSG00000136273.7	lncRNA|WEE2-AS1||ENSG00000136273.7	WEE2-AS1|HUS1
chr6	17626259	17626320	4.72843	4.1221	-	noncoding_distintron;lncRNA|SAPCD1-AS1||noncoding_distintron;lncRNA|LINC01623||noncoding_distintron;lncRNA|lnc-FKBPL-3||noncoding_distintron;lncRNA|LINC01394||CDS;ENSG00000124789.7||noncoding_distintron;lncRNA|lnc-IER3-7||noncoding_distintron;lncRNA|PSORS1C3||noncoding_distintron;lncRNA|lnc-ZFP57-21||noncoding_distintron;lncRNA|LINC00242||noncoding_distintron;lncRNA|LINC00533	ENSG00000124789.7	NUP153
chr12	32793737	32793829	6.64651	4.22903	+	3utr;ENSG00000139132.10	ENSG00000139132.10	FGD4
chr5	172561852	172561953	27.5022	6.7347	+	3utr;ENSG00000164463.8	ENSG00000164463.8	CREBRF
chrX	123044356	123044416	7.79732	3.54032	+	3utr;ENSG00000101966.8	ENSG00000101966.8	XIAP
chr2	28637486	28637550	6.09414	3.4728	+	noncoding_distintron;lncRNA|lnc-EEF1B2-13||noncoding_distintron;lncRNA|lnc-ACP1-2||3utr;ENSG00000075426.7	ENSG00000075426.7	FOSL2
chr9	96870781	96870915	4.61121	3.26721	+	3utr;ENSG00000158079.10	ENSG00000158079.10	PTPDC1
chr16	81744538	81744583	8.52347	5.0269	+	3utr;ENSG00000153815.12	ENSG00000153815.12	CMIP
chr6	82457235	82457297	17.8737	3.70222	-	noncoding_distintron;lncRNA|LINC00242||3utr;ENSG00000112773.11	ENSG00000112773.11	FAM46A
chr2	100167009	100167088	23.3389	5.54893	-	3utr;ENSG00000144218.14	ENSG00000144218.14	AFF3
chr14	35031980	35032079	3.73104	4.1221	-	3utr;ENSG00000129515.14	ENSG00000129515.14	SNX6
chr20	25427894	25427957	7.77239	5.21529	+	3utr;ENSG00000101003.8	ENSG00000101003.8	GINS1
chr18	45360150	45360217	19.3133	4.97893	-	noncoding_distintron;lncRNA|lnc-THOC1-1||3utr;ENSG00000175387.11	ENSG00000175387.11	SMAD2
chr1	27877677	27877744	4.44399	3.23585	-	noncoding_distintron;lncRNA|SERTAD4-AS1||noncoding_distintron;lncRNA|lnc-OR4F29-8||CDS;ENSG00000126705.9||noncoding_distintron;lncRNA|lnc-SCMH1-1	ENSG00000126705.9	AHDC1
chr8	18392273	18392356	400	6.8998	-	3utr;ENSG00000156011.12	ENSG00000156011.12	PSD3
chr8	18392241	18392273	226.38	6.60114	-	3utr;ENSG00000156011.12	ENSG00000156011.12	PSD3
chrX	133560656	133560708	11.9407	5.30861	+	3utr;ENSG00000156531.12	ENSG00000156531.12	PHF6
chrX	133560708	133560747	16.2691	5.10178	+	3utr;ENSG00000156531.12	ENSG00000156531.12	PHF6
chr11	33376028	33376079	18.1088	4.11353	+	noncoding_exon;ENSG00000223134.1||3utr;ENSG00000110422.7	ENSG00000110422.7	HIPK3
chr20	34637393	34637474	400	6.93065	-	noncoding_exon;lncRNA|NORAD||noncoding_exon;ENSG00000260032.1	lncRNA|NORAD||ENSG00000260032.1	NORAD|LINC00657
chr8	71025005	71025082	5.81539	3.30241	-	3utr;ENSG00000140396.8	ENSG00000140396.8	NCOA2
chr6	111620873	111620963	7.77239	5.05969	-	noncoding_distintron;lncRNA|LINC00242||3utr;ENSG00000009413.11	ENSG00000009413.11	REV3L
chr17	60084565	60084640	5.12646	3.88751	-	distintron;ENSG00000108510.5	ENSG00000108510.5	MED13
chr10	91198453	91198526	5.06265	4.40405	-	CDS;ENSG00000152779.12	ENSG00000152779.12	SLC16A12
chr6	93950427	93950469	17.6614	5.93093	-	noncoding_distintron;lncRNA|LINC00242||3utr;ENSG00000135333.9	ENSG00000135333.9	EPHA7
chr10	321856	321917	4.72843	5.34321	-	3utr;ENSG00000151240.11	ENSG00000151240.11	DIP2C
chr13	67788718	67788839	14.3412	5.60122	-	noncoding_exon;lncRNA|lnc-KLHL1-9||distintron;ENSG00000184226.10	lncRNA|lnc-KLHL1-9	lnc-KLHL1-9
chr13	67788923	67789007	7.43093	5.10625	-	noncoding_exon;lncRNA|lnc-KLHL1-9||distintron;ENSG00000184226.10	lncRNA|lnc-KLHL1-9	lnc-KLHL1-9
chr13	67788839	67788923	10.5227	5.08721	-	noncoding_exon;lncRNA|lnc-KLHL1-9||distintron;ENSG00000184226.10	lncRNA|lnc-KLHL1-9	lnc-KLHL1-9
chr16	64977712	64977824	25.4699	4.65848	-	3utr;ENSG00000140937.9	ENSG00000140937.9	CDH11
chr11	125533167	125533207	4.39558	4.19121	+	distintron;ENSG00000149554.8	ENSG00000149554.8	CHEK1
chr1	207218747	207218797	11.6114	4.54129	-	noncoding_distintron;lncRNA|lnc-OR4F29-8||3utr;ENSG00000180667.6||noncoding_distintron;lncRNA|SERTAD4-AS1	ENSG00000180667.6	YOD1
chr4	103715707	103715812	8.8687	3.01983	-	noncoding_exon;lncRNA|lnc-MANBA-2||3utr;ENSG00000109332.15	ENSG00000109332.15	UBE2D3
chr17	3715702	3715764	8.11445	5.54675	-	3utr;ENSG00000074356.12||noncoding_distintron;lncRNA|MAPT-AS1||noncoding_distintron;lncRNA|LHX1-DT	ENSG00000074356.12	C17orf85
chr16	22094738	22094780	5.07138	4.20006	+	3utr;ENSG00000185716.7	ENSG00000185716.7	C16orf52
chr6	43556899	43556937	5.48543	4.10691	+	distintron;ENSG00000170734.7||noncoding_distintron;lncRNA|LINC00574||noncoding_distintron;lncRNA|lnc-IRF4-1	ENSG00000170734.7	POLH
chr6	43556855	43556899	7.863	3.93688	+	distintron;ENSG00000170734.7||noncoding_distintron;lncRNA|lnc-IRF4-1||noncoding_distintron;lncRNA|LINC00574	ENSG00000170734.7	POLH
chr15	25276592	25276619	400	6.32258	+	noncoding_distintron;ENSG00000272846.1||noncoding_exon;lncRNA|lnc-SNRPN-8	lncRNA|lnc-SNRPN-8	lnc-SNRPN-8
chr11	118267734	118267831	15.2633	5.4089	+	3utr;ENSG00000110344.5	ENSG00000110344.5	UBE4A
chr11	118267831	118267874	7.93526	4.20445	+	3utr;ENSG00000110344.5	ENSG00000110344.5	UBE4A
chr11	125528193	125528247	7.62823	4.51221	+	distintron;ENSG00000149554.8	ENSG00000149554.8	CHEK1
chr1	7902933	7903054	7.61391	4.61124	+	3utr;ENSG00000049246.10||noncoding_distintron;lncRNA|SLC16A1-AS1||noncoding_distintron;lncRNA|ZNF436-AS1	ENSG00000049246.10	PER3
chr1	7903054	7903147	5.65708	4.5554	+	noncoding_distintron;lncRNA|ZNF436-AS1||3utr;ENSG00000049246.10||noncoding_distintron;lncRNA|SLC16A1-AS1	ENSG00000049246.10	PER3
chr1	7903163	7903231	3.88715	4.28931	+	noncoding_distintron;lncRNA|ZNF436-AS1||noncoding_distintron;lncRNA|SLC16A1-AS1||3utr;ENSG00000049246.10	ENSG00000049246.10	PER3
chr12	65860357	65860388	11.1952	5.43773	+	3utr;ENSG00000174099.6	ENSG00000174099.6	MSRB3
chr12	65860388	65860442	14.2613	4.99935	+	3utr;ENSG00000174099.6	ENSG00000174099.6	MSRB3
chr15	41773038	41773157	7.43094	3.62188	+	3utr;ENSG00000137815.10||noncoding_distintron;lncRNA|OIP5-AS1	ENSG00000137815.10	RTF1
chr5	56217114	56217184	31.2926	6.61743	-	noncoding_distintron;lncRNA|LINC02197||3utr;ENSG00000155545.15||noncoding_distintron;lncRNA|lnc-TAF9-1	ENSG00000155545.15	MIER3
chr5	56217186	56217260	22.2845	5.43435	-	3utr;ENSG00000155545.15||noncoding_distintron;lncRNA|lnc-TAF9-1||noncoding_distintron;lncRNA|LINC02197	ENSG00000155545.15	MIER3
chr5	41310078	41310100	4.72843	4.48586	-	3utr;ENSG00000182836.5||noncoding_distintron;lncRNA|lnc-TAF9-1||noncoding_distintron;lncRNA|LINC02197	ENSG00000182836.5	PLCXD3
chr5	41310100	41310176	5.48543	4.0685	-	3utr;ENSG00000182836.5||noncoding_distintron;lncRNA|lnc-TAF9-1||noncoding_distintron;lncRNA|LINC02197	ENSG00000182836.5	PLCXD3
chr20	43954962	43955027	400	5.22077	-	3utr;ENSG00000124145.5	ENSG00000124145.5	SDC4
chr4	148464956	148465029	32.5168	5.46077	+	3utr;ENSG00000151617.11||noncoding_distintron;lncRNA|LINC01262||noncoding_distintron;lncRNA|LINC01060	ENSG00000151617.11	EDNRA
chr9	134372330	134372404	6.00158	3.47713	+	3utr;ENSG00000130723.13	ENSG00000130723.13	PRRC2B
chr17	38438450	38438499	5.78828	3.97473	+	noncoding_distintron;lncRNA|KANSL1-AS1||3utr;ENSG00000171475.9||noncoding_distintron;lncRNA|MAPT-IT1	ENSG00000171475.9	WIPF2
chr17	38438499	38438542	5.48543	3.79499	+	3utr;ENSG00000171475.9||noncoding_distintron;lncRNA|KANSL1-AS1||noncoding_distintron;lncRNA|MAPT-IT1	ENSG00000171475.9	WIPF2
chr3	18389575	18389700	18.2904	5.61981	-	noncoding_distintron;lncRNA|lnc-RYBP-11||noncoding_distintron;ENSG00000131374.10||3utr;ENSG00000182568.12||noncoding_distintron;lncRNA|lnc-ALG1L-2||noncoding_distintron;lncRNA|ZNF197-AS1||noncoding_distintron;lncRNA|AADACL2-AS1	ENSG00000182568.12	SATB1
chr3	18389850	18389992	19.2881	5.40812	-	noncoding_distintron;lncRNA|lnc-ALG1L-2||noncoding_distintron;lncRNA|ZNF197-AS1||3utr;ENSG00000182568.12||noncoding_distintron;ENSG00000131374.10||noncoding_distintron;lncRNA|lnc-RYBP-11||noncoding_distintron;lncRNA|AADACL2-AS1	ENSG00000182568.12	SATB1
chr3	18389700	18389785	15.2633	5.20525	-	noncoding_distintron;lncRNA|AADACL2-AS1||noncoding_distintron;lncRNA|lnc-RYBP-11||noncoding_distintron;ENSG00000131374.10||3utr;ENSG00000182568.12||noncoding_distintron;lncRNA|lnc-ALG1L-2||noncoding_distintron;lncRNA|ZNF197-AS1	ENSG00000182568.12	SATB1
chr11	101981837	101981845	56.7221	7.65683	+	CDS;ENSG00000137693.9	ENSG00000137693.9	YAP1
chr11	101981845	101981881	53.0319	6.91019	+	CDS;ENSG00000137693.9	ENSG00000137693.9	YAP1
chr2	197700203	197700288	5.78828	4.50302	-	3utr;ENSG00000197121.10	ENSG00000197121.10	PGAP1
chr12	390346	390382	51.7669	7.88482	-	noncoding_distintron;lncRNA|lnc-SLC6A12-2||3utr;ENSG00000073614.7	ENSG00000073614.7	KDM5A
chr12	390281	390346	53.3065	6.9747	-	3utr;ENSG00000073614.7||noncoding_distintron;lncRNA|lnc-SLC6A12-2	ENSG00000073614.7	KDM5A
chr12	390382	390434	28.8786	6.26016	-	3utr;ENSG00000073614.7||noncoding_distintron;lncRNA|lnc-SLC6A12-2	ENSG00000073614.7	KDM5A
chr12	390224	390281	23.3389	4.98665	-	noncoding_distintron;lncRNA|lnc-SLC6A12-2||3utr;ENSG00000073614.7	ENSG00000073614.7	KDM5A
chr6	97593176	97593234	6.07223	4.49838	-	noncoding_distintron;lncRNA|LINC00242||3utr;ENSG00000146263.7	ENSG00000146263.7	MMS22L
chr10	72182665	72182679	20.6757	5.36383	+	noncoding_distintron;lncRNA|lnc-SAMD8-1||3utr;ENSG00000148730.6||noncoding_distintron;lncRNA|DLG5-AS1	ENSG00000148730.6	EIF4EBP2
chr10	72182679	72182710	31.3704	5.34437	+	noncoding_distintron;lncRNA|lnc-SAMD8-1||3utr;ENSG00000148730.6||noncoding_distintron;lncRNA|DLG5-AS1	ENSG00000148730.6	EIF4EBP2
chr10	72182710	72182772	31.2701	4.36467	+	noncoding_distintron;lncRNA|DLG5-AS1||noncoding_distintron;lncRNA|lnc-SAMD8-1||3utr;ENSG00000148730.6	ENSG00000148730.6	EIF4EBP2
chr4	120216265	120216332	12.8511	5.11508	+	noncoding_distintron;lncRNA|LINC01262||noncoding_distintron;lncRNA|LINC01060||3utr;ENSG00000145390.7	ENSG00000145390.7	USP53
chr4	120216332	120216383	9.7911	3.98012	+	3utr;ENSG00000145390.7||noncoding_distintron;lncRNA|LINC01262||noncoding_distintron;lncRNA|LINC01060	ENSG00000145390.7	USP53
chr5	96365573	96365625	400	7.84214	+	noncoding_distintron;lncRNA|lnc-PLEKHG4B-3||3utr;ENSG00000113441.11	ENSG00000113441.11	LNPEP
chr2	101886459	101886523	5.1837	4.22655	+	noncoding_distintron;lncRNA|lnc-ACP1-2||3utr;ENSG00000158435.3||noncoding_distintron;lncRNA|lnc-EEF1B2-13	ENSG00000158435.3	CNOT11
chr8	91636495	91636625	76.8276	6.27449	-	3utr;ENSG00000180694.9	ENSG00000180694.9	TMEM64
chrX	24003491	24003589	26.6239	6.73987	-	3utr;ENSG00000174010.9	ENSG00000174010.9	KLHL15
chrX	24003589	24003660	19.7256	5.65876	-	3utr;ENSG00000174010.9	ENSG00000174010.9	KLHL15
chr15	41593387	41593481	53.588	6.49524	+	noncoding_exon;lncRNA|OIP5-AS1||noncoding_exon;ENSG00000247556.2	ENSG00000247556.2||lncRNA|OIP5-AS1	OIP5-AS1
chr8	91636185	91636262	37.321	6.78216	-	3utr;ENSG00000180694.9	ENSG00000180694.9	TMEM64
chr8	91636106	91636185	49.2369	6.5494	-	3utr;ENSG00000180694.9	ENSG00000180694.9	TMEM64
chr14	68115202	68115279	4.18372	3.83304	-	3utr;ENSG00000100568.6	ENSG00000100568.6	VTI1B
chr3	176739178	176739283	34.3703	4.40346	-	3utr;ENSG00000177565.11	ENSG00000177565.11	TBL1XR1
chr3	176739283	176739299	12.6593	4.05358	-	3utr;ENSG00000177565.11	ENSG00000177565.11	TBL1XR1
chr1	67452452	67452509	12.7208	4.97623	+	3utr;ENSG00000198160.10||noncoding_distintron;lncRNA|SLC16A1-AS1	ENSG00000198160.10	MIER1
chr14	77581424	77581573	11.8201	4.56735	+	noncoding_distintron;ENSG00000259164.1||3utr;ENSG00000198894.3	ENSG00000198894.3	KIAA1737
chr14	77581613	77581655	3.88715	3.40405	+	noncoding_distintron;ENSG00000259164.1||3utr;ENSG00000198894.3	ENSG00000198894.3	KIAA1737
chr10	11373464	11373540	28.5342	5.7648	+	noncoding_distintron;lncRNA|lnc-SAMD8-1||3utr;ENSG00000048740.13||noncoding_distintron;lncRNA|DLG5-AS1||noncoding_distintron;lncRNA|LINC01515	ENSG00000048740.13	CELF2
chr2	204086108	204086190	42.3944	6.4827	+	noncoding_distintron;lncRNA|lnc-ACP1-2||noncoding_distintron;lncRNA|lnc-EEF1B2-13||distintron;ENSG00000144426.14	ENSG00000144426.14	NBEAL1
chr2	204086190	204086223	21.4514	5.83304	+	noncoding_distintron;lncRNA|lnc-EEF1B2-13||distintron;ENSG00000144426.14||noncoding_distintron;lncRNA|lnc-ACP1-2	ENSG00000144426.14	NBEAL1
chr13	20662389	20662440	5.12646	3.83304	+	3utr;ENSG00000121741.12	ENSG00000121741.12	ZMYM2
chrX	135046429	135046517	9.10598	4.20551	-	3utr;ENSG00000169446.4	ENSG00000169446.4	MMGT1
chr13	72013066	72013163	5.07138	4.34321	-	3utr;ENSG00000165659.12	ENSG00000165659.12	DACH1
chr12	66357117	66357143	8.87468	3.31118	+	3utr;ENSG00000149948.9	ENSG00000149948.9	HMGA2
chr3	72424374	72424404	6.092	4.08593	-	noncoding_distintron;lncRNA|lnc-ALG1L-2||noncoding_distintron;lncRNA|lnc-RYBP-11||3utr;ENSG00000163602.9||noncoding_distintron;lncRNA|AADACL2-AS1	ENSG00000163602.9	RYBP
chr15	60787158	60787236	6.64651	3.508	-	3utr;ENSG00000069667.11	ENSG00000069667.11	RORA
chr10	135222258	135222289	7.91691	4.2059	+	distintron;ENSG00000148824.14||distintron;ENSG00000254536.1	ENSG00000148824.14||ENSG00000254536.1	RP11-108K14.8|MTG1
chr11	116715910	116715953	36.4798	4.26515	-	3utr;ENSG00000160584.11	ENSG00000160584.11	SIK3
chr8	64122368	64122443	22.5147	5.82151	+	noncoding_distintron;lncRNA|lnc-ZNF623-2||noncoding_distintron;lncRNA|lnc-ZNF707-1||3utr;ENSG00000185728.12	ENSG00000185728.12	YTHDF3
chr1	145441996	145442031	37.331	7.07166	+	3utr;ENSG00000117289.7	ENSG00000117289.7	TXNIP
chr1	145441942	145441996	63.52	6.83578	+	3utr;ENSG00000117289.7	ENSG00000117289.7	TXNIP
chr1	145442031	145442102	86.2514	5.93549	+	3utr;ENSG00000117289.7	ENSG00000117289.7	TXNIP
chr1	145441885	145441942	39.8215	4.97833	+	3utr;ENSG00000117289.7	ENSG00000117289.7	TXNIP
chr7	90043403	90043473	6.11064	4.1299	+	noncoding_distintron;lncRNA|lnc-CLDN12-3||3utr;ENSG00000157224.11||noncoding_distintron;ENSG00000273299.1	ENSG00000157224.11	CLDN12
chr10	59951598	59951667	17.1351	6.43201	-	3utr;ENSG00000151151.5	ENSG00000151151.5	IPMK
chr10	59951667	59951751	15.3876	5.60691	-	3utr;ENSG00000151151.5	ENSG00000151151.5	IPMK
chr21	38453905	38453944	23.2451	4.70608	+	5utr;ENSG00000182670.9	ENSG00000182670.9	TTC3
chr21	38453848	38453905	24.0087	4.48072	+	5utr;ENSG00000182670.9	ENSG00000182670.9	TTC3
chr6	19839681	19839761	54.8343	5.59887	+	noncoding_distintron;lncRNA|HCG26||noncoding_distintron;lncRNA|lnc-DUSP22-1||noncoding_distintron;lncRNA|lnc-TCF19-1||noncoding_distintron;lncRNA|HCP5||3utr;ENSG00000172201.6||noncoding_distintron;lncRNA|lnc-OR2J2-2||noncoding_distintron;lncRNA|lnc-IRF4-2||noncoding_distintron;lncRNA|HCG9||noncoding_distintron;lncRNA|HLA-DQB1-AS1||noncoding_distintron;lncRNA|LINC01015||noncoding_distintron;lncRNA…	ENSG00000172201.6	ID4
chr20	36147037	36147127	27.302	4.63338	-	noncoding_distintron;lncRNA|lnc-BLCAP-1||3utr;ENSG00000166619.8	ENSG00000166619.8	BLCAP
chr4	57800248	57800278	18.3835	4.68225	+	noncoding_distintron;lncRNA|LINC01262||3utr;ENSG00000084093.11||noncoding_distintron;lncRNA|LINC01060	ENSG00000084093.11	REST
chr12	116397735	116397801	19.5656	4.67257	-	noncoding_proxintron;lncRNA|lnc-C12orf49-14||3utr;ENSG00000123066.3	ENSG00000123066.3	MED13L
chr20	11905194	11905225	5.3651	4.21744	+	3utr;ENSG00000132640.10	ENSG00000132640.10	BTBD3
chr20	11905170	11905194	4.39558	4.14998	+	3utr;ENSG00000132640.10	ENSG00000132640.10	BTBD3
chr20	11905249	11905353	3.84964	3.89873	+	3utr;ENSG00000132640.10	ENSG00000132640.10	BTBD3
chr20	11905225	11905249	3.19204	3.52128	+	3utr;ENSG00000132640.10	ENSG00000132640.10	BTBD3
chr11	67053921	67053981	3.74586	3.05304	+	CDS;ENSG00000173020.6	ENSG00000173020.6	ADRBK1
chr5	121370229	121370310	11.0052	4.24606	+	noncoding_distintron;lncRNA|lnc-PLEKHG4B-3||noncoding_distintron;ENSG00000151304.5	lncRNA|lnc-PLEKHG4B-3||ENSG00000151304.5	SRFBP1|lnc-PLEKHG4B-3
chr15	45901537	45901675	3.98197	3.32124	+	3utr;ENSG00000104164.6||distintron;ENSG00000260170.1	ENSG00000104164.6	BLOC1S6
chr1	162495490	162495550	28.0453	6.63866	+	noncoding_exon;lncRNA|lnc-UAP1-4||3utr;ENSG00000152332.11	ENSG00000152332.11	UHMK1
chr1	90059371	90059510	33.5442	6.64658	+	3utr;ENSG00000197147.8||noncoding_distintron;lncRNA|SLC16A1-AS1	ENSG00000197147.8	LRRC8B
chr15	58008036	58008087	11.1952	4.47863	+	3utr;ENSG00000255529.3	ENSG00000255529.3	POLR2M
chr3	37213508	37213595	3.45584	3.37335	-	noncoding_distintron;lncRNA|lnc-EPM2AIP1-9||noncoding_distintron;lncRNA|lnc-RYBP-11||noncoding_distintron;lncRNA|lnc-ALG1L-2||noncoding_distintron;lncRNA|ZNF197-AS1||noncoding_distintron;lncRNA|AADACL2-AS1||distintron;ENSG00000093167.13	ENSG00000093167.13	LRRFIP2
chr17	56050693	56050857	15.1496	3.86898	-	3utr;ENSG00000136451.4	ENSG00000136451.4	VEZF1
chr12	89742013	89742106	9.10598	3.89247	-	3utr;ENSG00000139318.7	ENSG00000139318.7	DUSP6
chr5	132215327	132215365	400	7.49863	-	3utr;ENSG00000072364.8	ENSG00000072364.8	AFF4
chr5	132215273	132215327	400	6.95911	-	3utr;ENSG00000072364.8	ENSG00000072364.8	AFF4
chr5	96372028	96372057	400	8.74869	+	3utr;ENSG00000113441.11||noncoding_exon;lncRNA|lnc-ERAP2-4||noncoding_exon;ENSG00000213702.2||noncoding_distintron;lncRNA|lnc-PLEKHG4B-3	ENSG00000113441.11	LNPEP
chr5	96372063	96372082	162.471	8.10222	+	3utr;ENSG00000113441.11||noncoding_exon;lncRNA|lnc-ERAP2-4||noncoding_distintron;lncRNA|lnc-PLEKHG4B-3||noncoding_exon;ENSG00000213702.2	ENSG00000113441.11	LNPEP
chr5	96371961	96372014	400	7.87197	+	noncoding_exon;ENSG00000213702.2||noncoding_distintron;lncRNA|lnc-PLEKHG4B-3||3utr;ENSG00000113441.11||noncoding_exon;lncRNA|lnc-ERAP2-4	ENSG00000113441.11	LNPEP
chr14	23441388	23441400	9.03844	3.75469	-	distintron;ENSG00000259132.1||3utr;ENSG00000129474.11	ENSG00000129474.11	AJUBA
chr14	23441345	23441388	8.11506	3.43321	-	distintron;ENSG00000259132.1||3utr;ENSG00000129474.11	ENSG00000129474.11	AJUBA
chr17	27874371	27874420	63.7457	6.33386	+	noncoding_exon;lncRNA|lnc-TAOK1-4||noncoding_distintron;lncRNA|KANSL1-AS1||3utr;ENSG00000160551.5||noncoding_distintron;lncRNA|MAPT-IT1	ENSG00000160551.5	TAOK1
chr17	27874420	27874468	34.6959	5.54736	+	noncoding_distintron;lncRNA|MAPT-IT1||3utr;ENSG00000160551.5||noncoding_distintron;lncRNA|KANSL1-AS1||noncoding_exon;lncRNA|lnc-TAOK1-4	ENSG00000160551.5	TAOK1
chr7	30409694	30409718	8.52347	5.06766	+	noncoding_distintron;lncRNA|lnc-UPK3B-5||noncoding_distintron;ENSG00000180233.9	lncRNA|lnc-UPK3B-5||ENSG00000180233.9	lnc-UPK3B-5|ZNRF2
chr1	53287578	53287608	6.39632	3.97753	+	3utr;ENSG00000162378.8||noncoding_distintron;lncRNA|SLC16A1-AS1	ENSG00000162378.8	ZYG11B
chr1	53287534	53287578	4.35571	3.4827	+	noncoding_distintron;lncRNA|SLC16A1-AS1||3utr;ENSG00000162378.8	ENSG00000162378.8	ZYG11B
chr3	43391930	43392117	13.2967	5.71787	+	3utr;ENSG00000163788.9||noncoding_distintron;lncRNA|lnc-CHL1-7	ENSG00000163788.9	SNRK
chr3	43392122	43392190	5.48543	3.28307	+	3utr;ENSG00000163788.9||noncoding_distintron;lncRNA|lnc-CHL1-7	ENSG00000163788.9	SNRK
chr9	124601006	124601098	5.73466	4.90073	-	distintron;ENSG00000175764.10	ENSG00000175764.10	TTLL11
chr15	25278454	25278480	68.9584	5.26989	+	noncoding_exon;lncRNA|lnc-SNRPN-8||noncoding_exon;ENSG00000257151.1||noncoding_distintron;ENSG00000272846.1	ENSG00000257151.1||lncRNA|lnc-SNRPN-8	lnc-SNRPN-8|PWAR6
chr21	38451687	38451736	39.8114	4.24137	+	distintron;ENSG00000182670.9	ENSG00000182670.9	TTC3
chr21	38451736	38451794	36.4862	4.04318	+	distintron;ENSG00000182670.9	ENSG00000182670.9	TTC3
chr7	116863388	116863425	16.6325	5.64785	+	3utr;ENSG00000004866.14	ENSG00000004866.14	ST7
chr22	33258712	33258729	18.6896	4.87617	+	3utr;ENSG00000100234.11	ENSG00000100234.11	TIMP3
chr22	33258685	33258712	17.8123	4.64599	+	3utr;ENSG00000100234.11	ENSG00000100234.11	TIMP3
chr3	113372011	113372039	4.7763	4.44965	-	3utr;ENSG00000176542.5||noncoding_distintron;lncRNA|lnc-ALG1L-2||noncoding_distintron;lncRNA|AADACL2-AS1	ENSG00000176542.5	KIAA2018
chr2	179698399	179698492	3.83681	3.64144	-	3utr;ENSG00000163492.9	ENSG00000163492.9	CCDC141
chr1	27634282	27634342	4.39558	4.24276	+	3utr;ENSG00000142784.11||noncoding_distintron;lncRNA|SLC16A1-AS1	ENSG00000142784.11	WDTC1
chr8	104344639	104344656	18.2904	5.5992	+	noncoding_distintron;lncRNA|lnc-ZNF707-1||noncoding_distintron;lncRNA|lnc-ZNF623-2||3utr;ENSG00000164930.7	ENSG00000164930.7	FZD6
chr8	104344656	104344762	63.7843	4.34234	+	noncoding_distintron;lncRNA|lnc-ZNF707-1||3utr;ENSG00000164930.7||noncoding_distintron;lncRNA|lnc-ZNF623-2	ENSG00000164930.7	FZD6
chr3	194181499	194181516	52.1043	5.5959	-	CDS;ENSG00000133657.10	ENSG00000133657.10	ATP13A3
chr3	194181482	194181494	51.1849	5.37204	-	CDS;ENSG00000133657.10	ENSG00000133657.10	ATP13A3
chr3	194181479	194181482	48.4112	5.31292	-	CDS;ENSG00000133657.10	ENSG00000133657.10	ATP13A3
chr12	69970471	69970572	19.1749	5.62034	+	3utr;ENSG00000166225.4	ENSG00000166225.4	FRS2
chr12	69970572	69970615	17.2853	5.31441	+	3utr;ENSG00000166225.4	ENSG00000166225.4	FRS2
chr12	69970615	69970632	11.5319	5.2955	+	3utr;ENSG00000166225.4	ENSG00000166225.4	FRS2
chr15	75760542	75760627	5.31259	3.79919	-	3utr;ENSG00000169410.5	ENSG00000169410.5	PTPN9
chr3	113439706	113439799	13.2918	3.84943	-	noncoding_distintron;lncRNA|lnc-ALG1L-2||noncoding_distintron;lncRNA|AADACL2-AS1||3utr;ENSG00000121579.8	ENSG00000121579.8	NAA50
chr18	48605933	48605995	3.59796	4.01789	+	3utr;ENSG00000141646.9	ENSG00000141646.9	SMAD4
chr8	18393186	18393231	33.7126	5.4743	-	3utr;ENSG00000156011.12	ENSG00000156011.12	PSD3
chr19	20826156	20826220	9.11409	4.78892	-	distintron;ENSG00000188171.10||noncoding_distintron;ENSG00000269110.1||noncoding_distintron;lncRNA|LENG8-AS1	ENSG00000188171.10	ZNF626
chr11	94900215	94900281	17.4811	3.57206	-	3utr;ENSG00000149212.6||noncoding_exon;lncRNA|lnc-CWC15-1	ENSG00000149212.6	SESN3
chr5	180002439	180002474	9.83248	5.84303	+	3utr;ENSG00000113300.7	ENSG00000113300.7	CNOT6
chr7	138986059	138986103	6.9202	3.63291	+	3utr;ENSG00000157741.10	ENSG00000157741.10	UBN2
chr17	56167182	56167215	400	8.24209	+	3utr;ENSG00000264364.2	ENSG00000264364.2	DYNLL2
chr17	56167215	56167239	400	7.89903	+	3utr;ENSG00000264364.2	ENSG00000264364.2	DYNLL2
chr1	111479253	111479335	3.40718	4.31377	-	noncoding_distintron;lncRNA|SERTAD4-AS1||noncoding_exon;ENSG00000261654.1||noncoding_exon;lncRNA|lnc-LRIF1-1||noncoding_distintron;lncRNA|lnc-OR4F29-8	ENSG00000261654.1||lncRNA|lnc-LRIF1-1	lnc-LRIF1-1|RP11-96K19.4
chr7	131180933	131180979	4.7763	3.64525	+	3utr;ENSG00000128585.13	ENSG00000128585.13	MKLN1
chr12	69664924	69664974	3.9617	3.94221	+	3utr;ENSG00000111605.12	ENSG00000111605.12	CPSF6
chr10	93039048	93039146	12.1012	4.67304	+	3utr;ENSG00000180628.10	ENSG00000180628.10	PCGF5
chr13	33349465	33349534	23.8748	5.97473	+	3utr;ENSG00000083642.14	ENSG00000083642.14	PDS5B
chr15	25267463	25267505	40.0345	4.67123	+	noncoding_exon;lncRNA|lnc-SNRPN-8||noncoding_distintron;ENSG00000272846.1	lncRNA|lnc-SNRPN-8	lnc-SNRPN-8
chr19	20338173	20338252	5.07138	4.89706	-	noncoding_distintron;ENSG00000267383.2||noncoding_distintron;lncRNA|LENG8-AS1||noncoding_distintron;lncRNA|lnc-ZNF682-3	lncRNA|LENG8-AS1||lncRNA|lnc-ZNF682-3||ENSG00000267383.2	lnc-ZNF682-3|LENG8-AS1|CTC-260E6.6
chr5	173385239	173385256	400	8.71799	+	3utr;ENSG00000113742.8	ENSG00000113742.8	CPEB4
chr5	173385256	173385282	400	8.44977	+	3utr;ENSG00000113742.8	ENSG00000113742.8	CPEB4
chr5	173385282	173385312	400	8.15745	+	3utr;ENSG00000113742.8	ENSG00000113742.8	CPEB4
chr5	173385210	173385239	400	8.1465	+	3utr;ENSG00000113742.8	ENSG00000113742.8	CPEB4
chr5	173385179	173385210	87.6222	8.00533	+	3utr;ENSG00000113742.8	ENSG00000113742.8	CPEB4
chr5	173385314	173385366	400	7.45487	+	3utr;ENSG00000113742.8	ENSG00000113742.8	CPEB4
chr5	173385366	173385425	77.3496	6.56468	+	3utr;ENSG00000113742.8	ENSG00000113742.8	CPEB4
chr4	1261056	1261161	6.07223	4.3575	+	noncoding_distintron;lncRNA|LINC01060||noncoding_distintron;lncRNA|LINC01262||noncoding_distintron;lncRNA|lnc-ZNF718-3||noncoding_distintron;ENSG00000196810.4||noncoding_exon;lncRNA|CTBP1-AS2	lncRNA|CTBP1-AS2	CTBP1-AS2
chr18	60995242	60995380	3.0024	4.10122	-	noncoding_exon;lncRNA|lnc-BCL2-1||noncoding_distintron;lncRNA|lnc-THOC1-1||3utr;ENSG00000119537.11	ENSG00000119537.11	KDSR
chr8	87573565	87573693	9.48796	4.81377	+	noncoding_distintron;lncRNA|lnc-ZNF707-1||3utr;ENSG00000085719.7||noncoding_distintron;lncRNA|lnc-ZNF623-2	ENSG00000085719.7	CPNE3
chr12	123778556	123778605	13.441	4.82993	-	3utr;ENSG00000139697.7	ENSG00000139697.7	SBNO1
chr10	14562823	14562894	6.37823	4.56332	-	noncoding_distintron;lncRNA|lnc-OR13A1-1||3utr;ENSG00000065809.9	ENSG00000065809.9	FAM107B
chr6	8010957	8011038	14.557	5.76721	-	noncoding_distintron;lncRNA|SAPCD1-AS1||noncoding_distintron;lncRNA|lnc-IER3-7||noncoding_distintron;lncRNA|LINC01394||distintron;ENSG00000239264.4||noncoding_distintron;lncRNA|lnc-FKBPL-3||noncoding_distintron;lncRNA|LINC01623||noncoding_distintron;ENSG00000259040.3||noncoding_distintron;lncRNA|PSORS1C3||noncoding_distintron;lncRNA|lnc-ZFP57-21||noncoding_distintron;lncRNA|LINC00242||noncoding_d…	ENSG00000239264.4	TXNDC5
chr3	20208436	20208499	5.3981	4.91065	-	noncoding_distintron;lncRNA|lnc-RYBP-11||noncoding_distintron;lncRNA|lnc-ALG1L-2||noncoding_distintron;lncRNA|ZNF197-AS1||noncoding_distintron;lncRNA|AADACL2-AS1||distintron;ENSG00000129810.10	ENSG00000129810.10	SGOL1
chr6	143072679	143072745	10.1774	5.41458	-	noncoding_distintron;lncRNA|LINC00242||3utr;ENSG00000010818.4	ENSG00000010818.4	HIVEP2
chrY	21855982	21856073	15.0351	5.81564	-	noncoding_exon;ENSG00000260197.1||noncoding_exon;lncRNA|lnc-KDM5D-1	ENSG00000260197.1||lncRNA|lnc-KDM5D-1	RP11-424G14.1|lnc-KDM5D-1
chrY	21856073	21856130	5.86509	4.6443	-	noncoding_exon;ENSG00000260197.1||noncoding_exon;lncRNA|lnc-KDM5D-1	ENSG00000260197.1||lncRNA|lnc-KDM5D-1	lnc-KDM5D-1|RP11-424G14.1
chr2	152654472	152654544	19.9835	5.15862	-	noncoding_distintron;ENSG00000162980.12	ENSG00000162980.12	ARL5A
chr9	4706618	4706687	3.29594	3.97713	+	3utr;ENSG00000106993.7	ENSG00000106993.7	CDC37L1
chr12	68057820	68057890	9.4524	3.36383	+	3utr;ENSG00000127334.10	ENSG00000127334.10	DYRK2
chr3	101484368	101484435	4.58473	4.77253	+	noncoding_distintron;lncRNA|lnc-CHL1-7||CDS;ENSG00000182504.6	ENSG00000182504.6	CEP97
chr5	132214210	132214273	229.516	7.36595	-	3utr;ENSG00000072364.8	ENSG00000072364.8	AFF4
chr6	12105899	12106071	11.8691	4.45027	+	noncoding_distintron;lncRNA|HCG26||noncoding_distintron;lncRNA|lnc-DUSP22-1||noncoding_distintron;lncRNA|lnc-TCF19-1||distintron;ENSG00000095951.12||noncoding_distintron;lncRNA|HCP5||noncoding_distintron;lncRNA|lnc-IRF4-2||noncoding_distintron;lncRNA|HCG9||noncoding_distintron;lncRNA|lnc-OR2J2-2||noncoding_distintron;lncRNA|lnc-IRF4-1||noncoding_distintron;lncRNA|MDC1-AS1||noncoding_distintron;ln…	ENSG00000095951.12	HIVEP1
chr6	12105850	12105899	4.48026	3.6528	+	distintron;ENSG00000095951.12||noncoding_distintron;lncRNA|lnc-TCF19-1||noncoding_distintron;lncRNA|HCG26||noncoding_distintron;lncRNA|lnc-DUSP22-1||noncoding_distintron;lncRNA|lnc-OR2J2-2||noncoding_distintron;lncRNA|lnc-IRF4-2||noncoding_distintron;lncRNA|HCG9||noncoding_distintron;lncRNA|HCP5||noncoding_distintron;lncRNA|TRIM31-AS1||noncoding_distintron;lncRNA|HCG23||noncoding_distintron;lncRN…	ENSG00000095951.12	HIVEP1
chr3	51702060	51702149	3.10566	3.03616	+	3utr;ENSG00000164080.9||distintron;ENSG00000164081.8||noncoding_distintron;lncRNA|lnc-CHL1-7	ENSG00000164080.9	RAD54L2
chr2	5838821	5838888	95.072	7.2006	+	noncoding_distintron;lncRNA|lnc-ACP1-2||noncoding_exon;lncRNA|lnc-SOX11-1||3utr;ENSG00000176887.5||noncoding_distintron;lncRNA|lnc-EEF1B2-13||noncoding_distintron;ENSG00000242540.2	ENSG00000176887.5	SOX11
chr2	5838888	5838919	62.6918	6.44148	+	noncoding_distintron;ENSG00000242540.2||3utr;ENSG00000176887.5||noncoding_distintron;lncRNA|lnc-EEF1B2-13||noncoding_exon;lncRNA|lnc-SOX11-1||noncoding_distintron;lncRNA|lnc-ACP1-2	ENSG00000176887.5	SOX11
chr4	95588187	95588232	43.2335	3.83795	+	noncoding_distintron;lncRNA|LINC01262||3utr;ENSG00000163110.10||noncoding_distintron;lncRNA|LINC01060	ENSG00000163110.10	PDLIM5
chr11	110039932	110040002	47.3175	7.51007	+	3utr;ENSG00000149289.6	ENSG00000149289.6	ZC3H12C
chr11	110040006	110040134	400	7.33518	+	3utr;ENSG00000149289.6	ENSG00000149289.6	ZC3H12C
chr6	7251544	7251617	20.9007	6.05889	+	noncoding_distintron;lncRNA|LINC00574||noncoding_distintron;lncRNA|lnc-PSMB9-6||noncoding_distintron;lncRNA|lnc-RING1-8||noncoding_distintron;lncRNA|TRIM31-AS1||noncoding_distintron;lncRNA|HCG23||noncoding_distintron;lncRNA|HLA-DQB1-AS1||noncoding_distintron;lncRNA|LINC01015||noncoding_distintron;lncRNA|HCG14||noncoding_distintron;lncRNA|lnc-IRF4-1||noncoding_distintron;lncRNA|MDC1-AS1||noncoding…	ENSG00000124782.15	RREB1
chr6	7251493	7251544	13.2225	5.90835	+	noncoding_distintron;lncRNA|LINC00574||noncoding_distintron;lncRNA|lnc-RING1-8||noncoding_distintron;lncRNA|lnc-PSMB9-6||noncoding_distintron;lncRNA|TRIM31-AS1||noncoding_distintron;lncRNA|HCG23||noncoding_distintron;lncRNA|HCG14||noncoding_distintron;lncRNA|LINC01015||noncoding_distintron;lncRNA|HLA-DQB1-AS1||noncoding_distintron;lncRNA|MDC1-AS1||noncoding_distintron;lncRNA|lnc-IRF4-1||noncoding…	ENSG00000124782.15	RREB1
chr6	7251617	7251695	29.4428	5.70251	+	noncoding_distintron;lncRNA|HLA-DQB1-AS1||noncoding_distintron;lncRNA|LINC01015||noncoding_distintron;lncRNA|HCG14||noncoding_distintron;lncRNA|lnc-IRF4-1||noncoding_distintron;lncRNA|MDC1-AS1||noncoding_distintron;lncRNA|TRIM31-AS1||noncoding_distintron;lncRNA|HCG23||noncoding_distintron;lncRNA|lnc-PSMB9-6||noncoding_distintron;lncRNA|lnc-RING1-8||noncoding_distintron;lncRNA|LINC00574||noncoding…	ENSG00000124782.15	RREB1
chr6	7251431	7251493	12.949	5.64998	+	noncoding_distintron;lncRNA|LINC00574||noncoding_distintron;lncRNA|lnc-RING1-8||noncoding_distintron;lncRNA|lnc-PSMB9-6||noncoding_distintron;lncRNA|HCG23||noncoding_distintron;lncRNA|TRIM31-AS1||noncoding_distintron;lncRNA|MDC1-AS1||noncoding_distintron;lncRNA|lnc-IRF4-1||noncoding_distintron;lncRNA|HCG14||noncoding_distintron;lncRNA|LINC01015||noncoding_distintron;lncRNA|HLA-DQB1-AS1||noncoding…	ENSG00000124782.15	RREB1
chr1	47141538	47141607	30.6022	6.35229	-	noncoding_distintron;lncRNA|lnc-OR4F29-8||3utr;ENSG00000159658.6||noncoding_distintron;lncRNA|SERTAD4-AS1	ENSG00000159658.6	EFCAB14
chr1	47141491	47141538	23.3389	5.84681	-	noncoding_distintron;lncRNA|lnc-OR4F29-8||noncoding_distintron;lncRNA|SERTAD4-AS1||3utr;ENSG00000159658.6	ENSG00000159658.6	EFCAB14
chr1	101338742	101338855	8.21873	4.14271	-	3utr;ENSG00000162694.9||noncoding_distintron;lncRNA|SERTAD4-AS1||noncoding_distintron;lncRNA|lnc-OR4F29-8	ENSG00000162694.9	EXTL2
chr10	115674875	115674945	31.1837	6.54675	+	CDS;ENSG00000234631.1||3utr;ENSG00000196865.4||noncoding_exon;lncRNA|lnc-ADRB1-4	ENSG00000234631.1	AL162407.1
chr7	22981157	22981196	31.9834	6.55366	-	noncoding_distintron;lncRNA|WEE2-AS1||3utr;ENSG00000122591.7	ENSG00000122591.7	FAM126A
chr7	22981048	22981157	42.7433	6.37085	-	3utr;ENSG00000122591.7||noncoding_distintron;lncRNA|WEE2-AS1	ENSG00000122591.7	FAM126A
chr7	22980916	22980975	16.7853	5.72598	-	3utr;ENSG00000122591.7||noncoding_distintron;lncRNA|WEE2-AS1	ENSG00000122591.7	FAM126A
chr7	22981196	22981283	18.4561	5.5851	-	3utr;ENSG00000122591.7||noncoding_distintron;lncRNA|WEE2-AS1	ENSG00000122591.7	FAM126A
chr7	22980996	22981048	16.6325	5.26721	-	3utr;ENSG00000122591.7||noncoding_distintron;lncRNA|WEE2-AS1	ENSG00000122591.7	FAM126A
chr12	118852359	118852450	10.411	3.94277	+	3utr;ENSG00000111707.7	ENSG00000111707.7	SUDS3
chr12	66735900	66735991	5.07138	4.49838	+	noncoding_distintron;ENSG00000127311.5	ENSG00000127311.5	HELB
chr1	85732442	85732559	10.177	3.94978	-	noncoding_distintron;lncRNA|SERTAD4-AS1||3utr;ENSG00000142867.8||noncoding_distintron;lncRNA|lnc-OR4F29-8	ENSG00000142867.8	BCL10
chr9	94803636	94803722	4.18372	3.50878	-	distintron;ENSG00000090054.9	ENSG00000090054.9	SPTLC1
chr7	131809419	131809499	7.93526	4.15981	-	3utr;ENSG00000221866.5||noncoding_distintron;lncRNA|WEE2-AS1	ENSG00000221866.5	PLXNA4
chr20	43708172	43708275	13.9018	5.65515	+	3utr;ENSG00000101109.7||noncoding_exon;lncRNA|lnc-STK4-1	ENSG00000101109.7	STK4
chr20	43708126	43708172	4.28804	4.30621	+	noncoding_exon;lncRNA|lnc-STK4-1||3utr;ENSG00000101109.7	ENSG00000101109.7	STK4
chr10	72643468	72643539	13.8163	4.61058	-	3utr;ENSG00000166228.4	ENSG00000166228.4	PCBD1
chr6	149731310	149731422	20.6757	5.00024	+	noncoding_distintron;lncRNA|LINC00574||3utr;ENSG00000055208.13	ENSG00000055208.13	TAB2
chr5	135513322	135513422	12.1515	4.67385	+	3utr;ENSG00000113658.12	ENSG00000113658.12	SMAD5
chr15	40571604	40571757	6.03396	4.04275	-	noncoding_distintron;ENSG00000137841.7	ENSG00000137841.7	PLCB2
chr19	53742504	53742603	47.6272	7.37237	-	distintron;ENSG00000197928.6||noncoding_distintron;lncRNA|LENG8-AS1	ENSG00000197928.6	ZNF677
chr9	2753103	2753188	4.72843	4.80164	-	noncoding_distintron;ENSG00000080608.9||noncoding_distintron;lncRNA|MAMDC2-AS1	ENSG00000080608.9||lncRNA|MAMDC2-AS1	KIAA0020|MAMDC2-AS1
chr1	156436437	156436478	5.21487	3.41855	-	3utr;ENSG00000116604.13||noncoding_distintron;lncRNA|lnc-OR4F29-8||noncoding_distintron;lncRNA|SERTAD4-AS1||noncoding_proxintron;lncRNA|lnc-C1orf61-3	ENSG00000116604.13	MEF2D
chr1	145523110	145523181	12.0713	5.77677	+	3utr;ENSG00000131779.6	ENSG00000131779.6	PEX11B
chr1	145523181	145523249	8.25821	4.70445	+	3utr;ENSG00000131779.6	ENSG00000131779.6	PEX11B
chr1	226172752	226172815	48.7844	6.99539	-	3utr;ENSG00000143751.9||noncoding_distintron;lncRNA|lnc-OR4F29-8	ENSG00000143751.9	SDE2
chr19	36939110	36939184	5.94698	4.68674	-	3utr;ENSG00000186017.10||noncoding_distintron;lncRNA|LENG8-AS1||noncoding_distintron;lncRNA|lnc-ZNF566-1	ENSG00000186017.10	ZNF566
chr14	53239933	53239984	19.4833	5.56925	+	3utr;ENSG00000198252.7||noncoding_proxintron;lncRNA|lnc-PSMC6-1	ENSG00000198252.7	STYX
chr16	46833694	46833706	30.8346	5.75483	-	3utr;ENSG00000155330.5	ENSG00000155330.5	C16orf87
chr16	46833637	46833694	33.0206	5.61139	-	3utr;ENSG00000155330.5	ENSG00000155330.5	C16orf87
chr8	43056303	43056349	5.1837	3.54348	+	noncoding_distintron;lncRNA|lnc-ZNF596-7||noncoding_distintron;lncRNA|LINC00588||noncoding_distintron;lncRNA|lnc-ZNF707-1||noncoding_distintron;lncRNA|lnc-ZNF623-2||3utr;ENSG00000165102.10	ENSG00000165102.10	HGSNAT
chr10	27827803	27827870	5.66202	3.94528	+	noncoding_distintron;lncRNA|lnc-SAMD8-1||noncoding_distintron;lncRNA|DLG5-AS1||noncoding_distintron;lncRNA|LINC01515||3utr;ENSG00000099246.12	ENSG00000099246.12	RAB18
chr17	27589831	27589864	42.4891	4.78039	-	noncoding_distintron;lncRNA|MAPT-AS1||3utr;ENSG00000108256.4||noncoding_distintron;lncRNA|LHX1-DT	ENSG00000108256.4	NUFIP2
chr17	27589905	27589966	40.6033	4.41268	-	noncoding_distintron;lncRNA|LHX1-DT||3utr;ENSG00000108256.4||noncoding_distintron;lncRNA|MAPT-AS1	ENSG00000108256.4	NUFIP2
chr17	27589864	27589905	49.4854	4.29433	-	noncoding_distintron;lncRNA|LHX1-DT||3utr;ENSG00000108256.4||noncoding_distintron;lncRNA|MAPT-AS1	ENSG00000108256.4	NUFIP2
chr2	179518875	179518930	12.6593	3.23578	-	5ss;ENSG00000155657.19	ENSG00000155657.19	TTN
chr2	203432399	203432430	23.2411	4.82545	+	noncoding_distintron;lncRNA|lnc-ACP1-2||3utr;ENSG00000204217.8||noncoding_distintron;lncRNA|lnc-EEF1B2-13	ENSG00000204217.8	BMPR2
chr4	122867399	122867469	3.40718	4.51676	-	distintron;ENSG00000138741.6	ENSG00000138741.6	TRPC3
chr19	32973310	32973387	11.029	4.76097	+	3utr;ENSG00000178904.14||noncoding_distintron;lncRNA|LINC01480	ENSG00000178904.14	DPY19L3
chr8	28429103	28429171	11.5319	4.67591	+	noncoding_distintron;lncRNA|lnc-ZNF623-2||noncoding_distintron;lncRNA|lnc-ZNF707-1||noncoding_distintron;lncRNA|lnc-FBXO25-1||noncoding_distintron;lncRNA|LINC00588||noncoding_distintron;lncRNA|lnc-ZNF596-7||3utr;ENSG00000104290.6||noncoding_exon;lncRNA|lnc-EXTL3-2	ENSG00000104290.6	FZD3
chr4	156596936	156596985	6.96377	3.02488	+	noncoding_distintron;lncRNA|LINC01262||distintron;ENSG00000164116.12||noncoding_distintron;lncRNA|LINC01060	ENSG00000164116.12	GUCY1A3
chr1	67465508	67465580	3.16817	3.07694	-	noncoding_distintron;lncRNA|lnc-OR4F29-8||3utr;ENSG00000116704.6||noncoding_distintron;lncRNA|SERTAD4-AS1	ENSG00000116704.6	SLC35D1
chr14	81940330	81940427	6.22124	3.38494	-	3utr;ENSG00000071537.9	ENSG00000071537.9	SEL1L
chr15	83510115	83510168	7.91691	4.92903	-	noncoding_exon;lncRNA|lnc-FSD2-4||3utr;ENSG00000103942.8	ENSG00000103942.8	HOMER2
chr4	6883794	6883850	20.9855	5.16416	+	noncoding_distintron;lncRNA|LINC01060||noncoding_distintron;lncRNA|LINC01262||noncoding_distintron;lncRNA|lnc-ZNF718-3||3utr;ENSG00000170871.7	ENSG00000170871.7	KIAA0232
chr12	42853788	42853829	7.36958	3.48365	-	CDS;ENSG00000139174.6||noncoding_distintron;lncRNA|lnc-SLC6A12-2	ENSG00000139174.6	PRICKLE1
chr9	89559808	89559888	18.9373	6.1528	-	3utr;ENSG00000180447.5	ENSG00000180447.5	GAS1
chr15	25236419	25236437	400	7.60653	+	noncoding_exon;lncRNA|lnc-SNRPN-1||noncoding_distintron;ENSG00000224078.8||noncoding_distintron;ENSG00000214265.7||noncoding_distintron;lncRNA|lnc-SNRPN-8	lncRNA|lnc-SNRPN-1	lnc-SNRPN-1
chr15	25236439	25236450	400	6.67398	+	noncoding_distintron;ENSG00000214265.7||noncoding_distintron;lncRNA|lnc-SNRPN-8||noncoding_distintron;ENSG00000224078.8||noncoding_exon;lncRNA|lnc-SNRPN-1	lncRNA|lnc-SNRPN-1	lnc-SNRPN-1
chr5	132213239	132213313	67.4878	5.7239	-	3utr;ENSG00000072364.8	ENSG00000072364.8	AFF4
chr13	108884470	108884544	3.49005	3.52578	+	3utr;ENSG00000139826.5	ENSG00000139826.5	ABHD13
chr12	76748447	76748470	83.0132	7.43473	-	3utr;ENSG00000091039.12	ENSG00000091039.12	OSBPL8
chr12	76748426	76748447	76.2361	6.24145	-	3utr;ENSG00000091039.12	ENSG00000091039.12	OSBPL8
chr12	76748346	76748359	44.2286	6.08412	-	3utr;ENSG00000091039.12	ENSG00000091039.12	OSBPL8
chr12	76748359	76748407	400	5.8465	-	3utr;ENSG00000091039.12	ENSG00000091039.12	OSBPL8
chr12	76748407	76748426	400	5.78413	-	3utr;ENSG00000091039.12	ENSG00000091039.12	OSBPL8
chr1	154554883	154554940	7.74875	4.65841	-	3utr;ENSG00000160710.11||noncoding_distintron;lncRNA|lnc-OR4F29-8||noncoding_distintron;lncRNA|SERTAD4-AS1	ENSG00000160710.11	ADAR
chr1	154554831	154554877	7.51435	3.94528	-	noncoding_distintron;lncRNA|SERTAD4-AS1||noncoding_distintron;lncRNA|lnc-OR4F29-8||3utr;ENSG00000160710.11	ENSG00000160710.11	ADAR
chr1	154554770	154554831	4.26046	3.01151	-	noncoding_distintron;lncRNA|SERTAD4-AS1||noncoding_distintron;lncRNA|lnc-OR4F29-8||3utr;ENSG00000160710.11	ENSG00000160710.11	ADAR
chr5	63632506	63632581	25.2629	6.62179	+	distintron;ENSG00000164197.7||noncoding_distintron;lncRNA|lnc-PLEKHG4B-3	ENSG00000164197.7	RNF180
chr5	64019895	64019950	8.85498	5.2281	-	3utr;ENSG00000153006.10||noncoding_distintron;lncRNA|LINC02197||noncoding_distintron;lncRNA|lnc-TAF9-1	ENSG00000153006.10	SREK1IP1
chr1	57177010	57177090	26.1646	5.50595	+	noncoding_distintron;lncRNA|SLC16A1-AS1||3utr;ENSG00000162409.6	ENSG00000162409.6	PRKAA2
chr6	32152865	32152882	19.5017	3.66506	-	noncoding_proxintron;ENSG00000273333.1||noncoding_distintron;lncRNA|LINC00242||3utr;ENSG00000204304.7||noncoding_proxintron;lncRNA|lnc-PBX2-1	ENSG00000204304.7	PBX2
chr6	32152810	32152865	14.6523	3.65421	-	noncoding_proxintron;lncRNA|lnc-PBX2-1||3utr;ENSG00000204304.7||noncoding_distintron;lncRNA|LINC00242||noncoding_proxintron;ENSG00000273333.1	ENSG00000204304.7	PBX2
chr6	32152882	32152929	14.4172	3.17579	-	noncoding_proxintron;ENSG00000273333.1||noncoding_distintron;lncRNA|LINC00242||3utr;ENSG00000204304.7||noncoding_proxintron;lncRNA|lnc-PBX2-1	ENSG00000204304.7	PBX2
chr14	31363700	31363761	49.43	7.10775	-	3utr;ENSG00000196792.7	ENSG00000196792.7	STRN3
chr14	31363579	31363700	75.9488	6.71726	-	3utr;ENSG00000196792.7	ENSG00000196792.7	STRN3
chr15	55836050	55836099	8.55186	4.08593	-	3utr;ENSG00000171016.7	ENSG00000171016.7	PYGO1
chr2	70505756	70505805	8.04365	3.4699	+	noncoding_distintron;lncRNA|lnc-ACP1-2||noncoding_distintron;lncRNA|lnc-EEF1B2-13||3utr;ENSG00000116005.7	ENSG00000116005.7	PCYOX1
chr2	70505805	70505852	6.34423	3.25883	+	3utr;ENSG00000116005.7||noncoding_distintron;lncRNA|lnc-EEF1B2-13||noncoding_distintron;lncRNA|lnc-ACP1-2	ENSG00000116005.7	PCYOX1
chr2	105961996	105962063	5.3651	3.44277	+	3utr;ENSG00000135974.5||noncoding_distintron;lncRNA|lnc-EEF1B2-13||noncoding_distintron;lncRNA|lnc-ACP1-2	ENSG00000135974.5	C2orf49
chr11	110039654	110039750	83.818	7.99205	+	3utr;ENSG00000149289.6	ENSG00000149289.6	ZC3H12C
chr11	110039775	110039794	46.7971	7.33304	+	3utr;ENSG00000149289.6	ENSG00000149289.6	ZC3H12C
chr11	110039750	110039775	58.8305	7.07349	+	3utr;ENSG00000149289.6	ENSG00000149289.6	ZC3H12C
chr5	130977424	130977559	14.009	5.27874	-	3utr;ENSG00000217128.7||distintron;ENSG00000273217.1	ENSG00000217128.7	FNIP1
chr22	33258221	33258288	64.4373	5.01643	+	3utr;ENSG00000100234.11	ENSG00000100234.11	TIMP3
chr22	33258208	33258221	11.968	4.32372	+	3utr;ENSG00000100234.11	ENSG00000100234.11	TIMP3
chr22	33258302	33258322	8.26848	3.02537	+	3utr;ENSG00000100234.11	ENSG00000100234.11	TIMP3
chr7	28863967	28864021	10.1884	4.89033	+	noncoding_distintron;lncRNA|lnc-UPK3B-5||noncoding_exon;lncRNA|lnc-CHN2-5||3utr;ENSG00000146592.12	ENSG00000146592.12	CREB5
chr4	71655881	71655978	12.3722	4.67056	+	noncoding_distintron;lncRNA|LINC01060||noncoding_distintron;lncRNA|LINC01262||distintron;ENSG00000018189.8	ENSG00000018189.8	RUFY3
chr4	71655750	71655871	16.632	4.05483	+	noncoding_distintron;lncRNA|LINC01262||noncoding_distintron;lncRNA|LINC01060||3utr;ENSG00000018189.8	ENSG00000018189.8	RUFY3
chr4	6883723	6883794	16.454	4.73126	+	noncoding_distintron;lncRNA|LINC01060||noncoding_distintron;lncRNA|LINC01262||noncoding_distintron;lncRNA|lnc-ZNF718-3||3utr;ENSG00000170871.7	ENSG00000170871.7	KIAA0232
chr6	11579804	11579885	13.562	5.47021	+	3utr;ENSG00000205269.4||noncoding_distintron;lncRNA|lnc-TCF19-1||noncoding_distintron;lncRNA|lnc-DUSP22-1||noncoding_distintron;lncRNA|HCG26||noncoding_distintron;lncRNA|lnc-OR2J2-2||noncoding_distintron;lncRNA|lnc-IRF4-2||noncoding_distintron;lncRNA|HCG9||noncoding_distintron;lncRNA|HCP5||noncoding_distintron;lncRNA|TRIM31-AS1||noncoding_distintron;lncRNA|HCG23||noncoding_distintron;lncRNA|LINC0…	ENSG00000205269.4	TMEM170B
chr10	98723108	98723195	83.0409	7.66896	+	3utr;ENSG00000196233.7	ENSG00000196233.7	LCOR
chr10	98723077	98723108	41.6918	6.4488	+	3utr;ENSG00000196233.7	ENSG00000196233.7	LCOR
chr2	206867202	206867234	8.11445	5.42367	-	3utr;ENSG00000114933.11	ENSG00000114933.11	INO80D
chr7	101893906	101893925	97.68	8.64592	+	3utr;ENSG00000257923.5	ENSG00000257923.5	CUX1
chr7	101893877	101893906	64.2514	7.42062	+	3utr;ENSG00000257923.5	ENSG00000257923.5	CUX1
chr7	101893925	101893962	218.729	7.39815	+	3utr;ENSG00000257923.5	ENSG00000257923.5	CUX1
chr7	101893827	101893859	36.7804	6.44277	+	3utr;ENSG00000257923.5	ENSG00000257923.5	CUX1
chr7	101893808	101893827	29.4391	6.16848	+	3utr;ENSG00000257923.5	ENSG00000257923.5	CUX1
chr7	101893962	101893986	61.9315	6.05199	+	3utr;ENSG00000257923.5	ENSG00000257923.5	CUX1
chr7	127003352	127003395	6.31855	4.03616	-	noncoding_exon;lncRNA|lnc-GRM8-2||noncoding_distintron;ENSG00000048405.5||noncoding_distintron;lncRNA|WEE2-AS1	lncRNA|lnc-GRM8-2	lnc-GRM8-2
chr9	2752584	2752621	3.40718	4.6299	-	noncoding_distintron;ENSG00000080608.9||noncoding_distintron;lncRNA|MAMDC2-AS1	lncRNA|MAMDC2-AS1||ENSG00000080608.9	KIAA0020|MAMDC2-AS1
chr16	75481141	75481315	34.3501	5.66888	-	distintron;ENSG00000261717.1||3utr;ENSG00000166822.8	ENSG00000166822.8	TMEM170A
chr7	139788593	139788646	5.3651	4.03358	-	3utr;ENSG00000006459.6||noncoding_distintron;lncRNA|WEE2-AS1	ENSG00000006459.6	JHDM1D
chr8	92097989	92098101	6.96377	3.89067	+	noncoding_distintron;lncRNA|lnc-ZNF623-2||noncoding_distintron;lncRNA|lnc-ZNF707-1||3utr;ENSG00000155100.6	ENSG00000155100.6	OTUD6B
chr2	5841176	5841282	400	6.4908	+	noncoding_proxintron;ENSG00000242540.2||noncoding_distintron;lncRNA|lnc-EEF1B2-13||3utr;ENSG00000176887.5||noncoding_exon;lncRNA|lnc-SOX11-1||noncoding_distintron;lncRNA|lnc-ACP1-2	ENSG00000176887.5	SOX11
chr7	92243434	92243445	215.519	7.10338	-	3utr;ENSG00000105810.5||noncoding_distintron;lncRNA|WEE2-AS1	ENSG00000105810.5	CDK6
chr7	92243445	92243465	230.34	7.05863	-	3utr;ENSG00000105810.5||noncoding_distintron;lncRNA|WEE2-AS1	ENSG00000105810.5	CDK6
chr7	92243408	92243434	110.623	6.61286	-	3utr;ENSG00000105810.5||noncoding_distintron;lncRNA|WEE2-AS1	ENSG00000105810.5	CDK6
chr7	92243465	92243491	73.1501	6.06717	-	3utr;ENSG00000105810.5||noncoding_distintron;lncRNA|WEE2-AS1	ENSG00000105810.5	CDK6
chr7	92243491	92243521	27.6348	5.22258	-	3utr;ENSG00000105810.5||noncoding_distintron;lncRNA|WEE2-AS1	ENSG00000105810.5	CDK6
chr1	15990262	15990351	4.25746	3.22462	+	noncoding_distintron;lncRNA|ZNF436-AS1||3utr;ENSG00000197312.7||noncoding_distintron;lncRNA|SLC16A1-AS1	ENSG00000197312.7	DDI2
chr1	218502986	218503103	3.88715	4.05648	+	distintron;ENSG00000067533.5	ENSG00000067533.5	RRP15
chr11	110092289	110092395	3.70397	3.71978	-	distintron;ENSG00000137710.10	ENSG00000137710.10	RDX
chr11	110092395	110092479	3.23623	3.6221	-	distintron;ENSG00000137710.10	ENSG00000137710.10	RDX
chr9	72332973	72332995	23.5267	4.28947	-	3utr;ENSG00000188647.8||noncoding_distintron;lncRNA|MAMDC2-AS1	ENSG00000188647.8	PTAR1
chr9	72332939	72332973	20.661	3.95581	-	3utr;ENSG00000188647.8||noncoding_distintron;lncRNA|MAMDC2-AS1	ENSG00000188647.8	PTAR1
chr8	141535008	141535041	19.7256	5.96337	-	noncoding_exon;ENSG00000259758.1||noncoding_exon;lncRNA|lnc-AGO2-1	lncRNA|lnc-AGO2-1||ENSG00000259758.1	lnc-AGO2-1|CASC7
chr8	141534999	141535008	19.2371	5.85395	-	noncoding_exon;ENSG00000259758.1||noncoding_exon;lncRNA|lnc-AGO2-1	lncRNA|lnc-AGO2-1||ENSG00000259758.1	lnc-AGO2-1|CASC7
chr8	141534981	141534999	15.0001	4.675	-	noncoding_exon;lncRNA|lnc-AGO2-1||noncoding_exon;ENSG00000259758.1	lncRNA|lnc-AGO2-1||ENSG00000259758.1	CASC7|lnc-AGO2-1
chr2	75885159	75885203	63.392	6.79404	+	noncoding_distintron;lncRNA|lnc-ACP1-2||distintron;ENSG00000115364.9||noncoding_distintron;lncRNA|lnc-EEF1B2-13	ENSG00000115364.9	MRPL19
chr2	75885204	75885234	81.4067	6.2591	+	distintron;ENSG00000115364.9||noncoding_distintron;lncRNA|lnc-ACP1-2||noncoding_distintron;lncRNA|lnc-EEF1B2-13	ENSG00000115364.9	MRPL19
chr2	75885234	75885265	47.1939	5.51341	+	distintron;ENSG00000115364.9||noncoding_distintron;lncRNA|lnc-ACP1-2||noncoding_distintron;lncRNA|lnc-EEF1B2-13	ENSG00000115364.9	MRPL19
chr5	180002079	180002120	15.2633	4.51005	+	3utr;ENSG00000113300.7	ENSG00000113300.7	CNOT6
chr5	180002145	180002223	13.0764	4.24689	+	3utr;ENSG00000113300.7	ENSG00000113300.7	CNOT6
chr5	180002120	180002145	10.1879	4.23105	+	3utr;ENSG00000113300.7	ENSG00000113300.7	CNOT6
chr5	127732161	127732198	305.699	7.66947	-	distintron;ENSG00000138829.6	ENSG00000138829.6	FBN2
chr5	127732198	127732232	400	7.09958	-	distintron;ENSG00000138829.6	ENSG00000138829.6	FBN2
chr1	2294969	2295038	8.51907	6.02676	-	noncoding_distintron;lncRNA|lnc-SCMH1-1||noncoding_exon;lncRNA|lnc-PEX10-5||distintron;ENSG00000116151.9||noncoding_distintron;lncRNA|lnc-OR4F29-8||noncoding_distintron;lncRNA|LINC01355||noncoding_exon;ENSG00000272420.1||noncoding_distintron;lncRNA|SERTAD4-AS1	lncRNA|lnc-PEX10-5||ENSG00000272420.1	RP4-740C4.7|lnc-PEX10-5
chr1	183516324	183516380	5.06265	4.96869	+	CDS;ENSG00000116698.16	ENSG00000116698.16	SMG7
chr3	33129218	33129332	43.6722	6.1773	-	noncoding_distintron;lncRNA|lnc-RYBP-11||noncoding_distintron;lncRNA|ZNF197-AS1||noncoding_distintron;lncRNA|lnc-ALG1L-2||noncoding_distintron;lncRNA|AADACL2-AS1||distintron;ENSG00000170266.11	ENSG00000170266.11	GLB1
chr3	42825498	42825557	4.08947	3.30672	-	noncoding_distintron;lncRNA|lnc-RYBP-11||noncoding_distintron;lncRNA|ZNF197-AS1||noncoding_distintron;lncRNA|lnc-ALG1L-2||noncoding_distintron;lncRNA|AADACL2-AS1||noncoding_distintron;ENSG00000181061.9	lncRNA|ZNF197-AS1||lncRNA|lnc-ALG1L-2||ENSG00000181061.9||lncRNA|lnc-RYBP-11||lncRNA|AADACL2-AS1	AADACL2-AS1|lnc-RYBP-11|lnc-ALG1L-2|HIGD1A|ZNF197-AS1
chr10	87361886	87361970	4.20929	3.42907	-	3utr;ENSG00000182771.13	ENSG00000182771.13	GRID1
chr17	4928145	4928182	7.31004	4.33304	+	3utr;ENSG00000129250.7||noncoding_distintron;lncRNA|MAPT-IT1||noncoding_distintron;lncRNA|KANSL1-AS1	ENSG00000129250.7	KIF1C
chr17	4928182	4928211	7.00563	4.09072	+	noncoding_distintron;lncRNA|KANSL1-AS1||3utr;ENSG00000129250.7||noncoding_distintron;lncRNA|MAPT-IT1	ENSG00000129250.7	KIF1C
chr5	134061951	134061959	22.706	5.94989	+	3utr;ENSG00000113615.8	ENSG00000113615.8	SEC24A
chr16	18817432	18817534	13.5562	3.87108	-	3utr;ENSG00000157106.12||noncoding_exon;lncRNA|lnc-SMG1-3	ENSG00000157106.12	SMG1
chr18	43846517	43846570	45.7327	7.29485	+	3utr;ENSG00000152242.6	ENSG00000152242.6	C18orf25
chr1	85645307	85645395	85.8256	7.59468	-	distintron;ENSG00000097096.8||noncoding_distintron;lncRNA|lnc-OR4F29-8||noncoding_distintron;lncRNA|SERTAD4-AS1	ENSG00000097096.8	SYDE2
chr1	85645395	85645435	49.4195	7.22863	-	noncoding_distintron;lncRNA|SERTAD4-AS1||distintron;ENSG00000097096.8||noncoding_distintron;lncRNA|lnc-OR4F29-8	ENSG00000097096.8	SYDE2
chr1	85645458	85645471	34.4051	6.36996	-	distintron;ENSG00000097096.8||noncoding_distintron;lncRNA|lnc-OR4F29-8||noncoding_distintron;lncRNA|SERTAD4-AS1	ENSG00000097096.8	SYDE2
chr1	85645439	85645458	28.4589	6.0684	-	noncoding_distintron;lncRNA|lnc-OR4F29-8||distintron;ENSG00000097096.8||noncoding_distintron;lncRNA|SERTAD4-AS1	ENSG00000097096.8	SYDE2
chr1	85645488	85645569	55.5346	5.95134	-	noncoding_distintron;lncRNA|SERTAD4-AS1||distintron;ENSG00000097096.8||noncoding_distintron;lncRNA|lnc-OR4F29-8	ENSG00000097096.8	SYDE2
chr1	85645471	85645488	30.6022	5.61306	-	noncoding_distintron;lncRNA|SERTAD4-AS1||distintron;ENSG00000097096.8||noncoding_distintron;lncRNA|lnc-OR4F29-8	ENSG00000097096.8	SYDE2
chr7	70256145	70256234	8.52347	5.01846	+	noncoding_distintron;lncRNA|lnc-UPK3B-5||3utr;ENSG00000158321.11	ENSG00000158321.11	AUTS2
chr7	70256056	70256138	4.58473	4.42496	+	noncoding_distintron;lncRNA|lnc-UPK3B-5||3utr;ENSG00000158321.11	ENSG00000158321.11	AUTS2
chrX	62568947	62569040	137.277	7.73937	-	3utr;ENSG00000186767.5||noncoding_exon;lncRNA|LINC01278||noncoding_distintron;ENSG00000235437.3	ENSG00000186767.5	SPIN4
chrX	62568936	62568947	62.6918	7.28949	-	noncoding_distintron;ENSG00000235437.3||noncoding_5ss;lncRNA|LINC01278||3utr;ENSG00000186767.5	ENSG00000186767.5	SPIN4
chr9	98206706	98206818	7.17463	3.60178	-	3utr;ENSG00000185920.11	ENSG00000185920.11	PTCH1
chrX	135046785	135046870	14.9234	5.70608	-	3utr;ENSG00000169446.4	ENSG00000169446.4	MMGT1
chrX	109420497	109420632	8.02301	4.26913	+	3utr;ENSG00000157600.7||noncoding_exon;lncRNA|lnc-RTL9-2	ENSG00000157600.7	TMEM164
chr16	66647264	66647339	6.07223	4.31377	+	3utr;ENSG00000140931.15	ENSG00000140931.15	CMTM3
chr19	20824897	20824955	27.1585	5.18165	-	distintron;ENSG00000188171.10||noncoding_distintron;ENSG00000269110.1||noncoding_distintron;lncRNA|LENG8-AS1	ENSG00000188171.10	ZNF626
chr19	20824831	20824897	22.0642	4.60715	-	noncoding_distintron;lncRNA|LENG8-AS1||noncoding_distintron;ENSG00000269110.1||distintron;ENSG00000188171.10	ENSG00000188171.10	ZNF626
chr5	176883883	176883950	5.9528	3.45054	-	3utr;ENSG00000113758.9	ENSG00000113758.9	DBN1
[truncated: 16,312 more rows]
