# Supplementary material for: Gain-of-function cardiomyopathic mutations in RBM20 rewire splicing regulation and re-distribute ribonucleoprotein granules within processing bodies
Source: Nat Commun. 2021 Nov 3;12:6324. doi: 10.1038/s41467-021-26623-y (PMC8566601; doi:10.1038/s41467-021-26623-y)
Supplement: Supplementary file 14 — Supplementary Data 8 [file 41467_2021_26623_MOESM14_ESM.xlsx]

## Sheet: Supp.Data.8
# Differentially expressed genes in differentiating WTB iPSC (fold>2, eBayes two-sided t-test p<0.05, FDR corrected)
GeneID	Symbol	log2 Fold	eBayes t-test p	BH FDR p	avg later time-point	avg earlier time-point	Comparison
ENSG00000130066	SAT1	-1.43035	6.30796e-06	0.0391507	4.31695	5.74729	D003 vs. D002
ENSG00000258947	TUBB3	-1.2255	1.83325e-05	0.0434072	1.96609	3.19159	D003 vs. D002
ENSG00000204335	SP5	3.31376	1.46296e-09	3.11771e-05	3.34388	0.0301196	D003 vs. D000
ENSG00000128683	GAD1	2.91993	1.45029e-08	0.000154535	3.01671	0.0967766	D003 vs. D000
ENSG00000237398	HLA-DPA3	-1.37284	5.07537e-08	0.000360537	0.153751	1.52659	D003 vs. D000
ENSG00000170961	HAS2	3.30535	8.2696e-08	0.000413341	3.55378	0.248428	D003 vs. D000
ENSG00000158270	COLEC12	3.16935	9.69784e-08	0.000413341	3.34831	0.178959	D003 vs. D000
ENSG00000226887	ERVMER34-1	-1.21695	1.95056e-07	0.000641046	0.427208	1.64415	D003 vs. D000
ENSG00000135919	SERPINE2	2.63745	2.10564e-07	0.000641046	3.97567	1.33822	D003 vs. D000
ENSG00000110195	FOLR1	2.54073	2.78642e-07	0.000742268	2.73208	0.191347	D003 vs. D000
ENSG00000141448	GATA6	3.04112	4.79039e-07	0.00113431	3.08512	0.0439982	D003 vs. D000
ENSG00000249087	C1orf213	2.60885	5.65116e-07	0.00120432	2.65575	0.0468996	D003 vs. D000
ENSG00000076356	PLXNA2	1.69662	7.62652e-07	0.00124223	1.75935	0.062724	D003 vs. D000
ENSG00000257477	RP11-753H16.4	2.26424	8.05779e-07	0.00124223	2.3439	0.0796569	D003 vs. D000
ENSG00000153093	ACOXL	-1.02828	9.51841e-07	0.00124223	0.338345	1.36663	D003 vs. D000
ENSG00000011028	MRC2	2.14991	9.67217e-07	0.00124223	3.46966	1.31975	D003 vs. D000
ENSG00000211772	TRBC2	-1.90362	9.71059e-07	0.00124223	0.147338	2.05096	D003 vs. D000
ENSG00000155099	TMEM55A	-1.60101	9.90942e-07	0.00124223	1.3985	2.99951	D003 vs. D000
ENSG00000136014	USP44	-1.63734	1.30231e-06	0.00141201	0.604824	2.24216	D003 vs. D000
ENSG00000136574	GATA4	2.48823	1.46116e-06	0.00141201	2.51236	0.024122	D003 vs. D000
ENSG00000166825	ANPEP	1.58659	1.49359e-06	0.00141201	1.78662	0.200028	D003 vs. D000
ENSG00000131037	EPS8L1	-1.08373	1.58435e-06	0.00141201	1.45706	2.54079	D003 vs. D000
ENSG00000100078	PLA2G3	-1.54148	1.59018e-06	0.00141201	0.500135	2.04162	D003 vs. D000
ENSG00000134817	APLNR	4.09771	1.8004e-06	0.00149935	4.12291	0.0252054	D003 vs. D000
ENSG00000161638	ITGA5	2.52179	1.82925e-06	0.00149935	3.65679	1.135	D003 vs. D000
ENSG00000140511	HAPLN3	-3.13047	1.93673e-06	0.00152865	1.68278	4.81325	D003 vs. D000
ENSG00000157992	KRTCAP3	-1.2679	2.01805e-06	0.00153595	3.7731	5.041	D003 vs. D000
ENSG00000157399	ARSE	4.04968	2.49013e-06	0.0016507	4.81445	0.764764	D003 vs. D000
ENSG00000079459	FDFT1	-1.72118	2.94899e-06	0.0016507	3.41228	5.13346	D003 vs. D000
ENSG00000175505	CLCF1	1.1801	3.02728e-06	0.0016507	1.28351	0.103406	D003 vs. D000
ENSG00000146215	CRIP3	-1.96441	3.29754e-06	0.0016507	1.69946	3.66387	D003 vs. D000
ENSG00000075142	SRI	-1.12561	3.34788e-06	0.0016507	4.6764	5.802	D003 vs. D000
ENSG00000196218	RYR1	-1.61418	3.50752e-06	0.0016507	0.24317	1.85735	D003 vs. D000
ENSG00000125845	BMP2	1.27817	3.52622e-06	0.0016507	1.36543	0.0872606	D003 vs. D000
ENSG00000167103	PIP5KL1	-1.2519	3.67736e-06	0.0016507	0.426077	1.67797	D003 vs. D000
ENSG00000120437	ACAT2	-1.55938	3.74598e-06	0.0016507	3.52762	5.087	D003 vs. D000
ENSG00000257058	RP11-864I4.4	2.22146	3.81472e-06	0.0016507	2.3272	0.10574	D003 vs. D000
ENSG00000169764	UGP2	-1.77916	3.84693e-06	0.0016507	2.17399	3.95315	D003 vs. D000
ENSG00000105409	ATP1A3	-2.81636	4.01665e-06	0.0016507	0.515	3.33136	D003 vs. D000
ENSG00000135253	KCP	1.5377	4.09706e-06	0.0016507	1.83845	0.300755	D003 vs. D000
ENSG00000160472	TMEM190	2.82968	4.10833e-06	0.0016507	3.73404	0.904364	D003 vs. D000
ENSG00000164483	SAMD3	1.71909	4.19182e-06	0.0016507	1.82869	0.109601	D003 vs. D000
ENSG00000248690	HAS2-AS1	1.51639	4.2075e-06	0.0016507	2.01096	0.49457	D003 vs. D000
ENSG00000121966	CXCR4	4.27306	4.49418e-06	0.0016507	4.61803	0.34497	D003 vs. D000
ENSG00000197467	COL13A1	3.42906	4.52468e-06	0.0016507	4.75096	1.3219	D003 vs. D000
ENSG00000167721	TSR1	-1.23143	4.57e-06	0.0016507	3.13505	4.36648	D003 vs. D000
ENSG00000166105	GLB1L3	-1.41221	4.97679e-06	0.00173432	0.120839	1.53305	D003 vs. D000
ENSG00000101187	SLCO4A1	-1.01402	5.05861e-06	0.00173432	0.428099	1.44212	D003 vs. D000
ENSG00000164761	TNFRSF11B	2.29625	5.38577e-06	0.00176901	2.39595	0.099698	D003 vs. D000
ENSG00000123600	METTL8	-1.3538	5.46712e-06	0.00176901	0.913794	2.2676	D003 vs. D000
ENSG00000089847	ANKRD24	-1.56102	5.95032e-06	0.00177064	0.451918	2.01294	D003 vs. D000
ENSG00000168765	GSTM4	-1.00897	6.33272e-06	0.00181523	0.770031	1.779	D003 vs. D000
ENSG00000169071	ROR2	1.74146	6.38835e-06	0.00181523	2.06198	0.320528	D003 vs. D000
ENSG00000122694	GLIPR2	2.17577	6.68779e-06	0.00187531	3.73991	1.56414	D003 vs. D000
ENSG00000135409	AMHR2	1.86552	7.08635e-06	0.00190617	1.93242	0.0668986	D003 vs. D000
ENSG00000082397	EPB41L3	1.27248	7.24506e-06	0.00190617	1.77328	0.500796	D003 vs. D000
ENSG00000139044	B4GALNT3	1.24648	8.3829e-06	0.00213066	2.02755	0.781072	D003 vs. D000
ENSG00000129946	SHC2	1.60048	8.64086e-06	0.00214123	1.92759	0.327112	D003 vs. D000
ENSG00000136110	LECT1	-4.15348	8.9412e-06	0.00214618	0.683975	4.83745	D003 vs. D000
ENSG00000188095	MESP2	1.46409	9.00798e-06	0.00214618	1.53113	0.0670445	D003 vs. D000
ENSG00000119139	TJP2	-1.65081	9.21805e-06	0.00214618	0.910711	2.56152	D003 vs. D000
ENSG00000237923	XXbac-BPG27H4.8	-2.13508	9.26607e-06	0.00214618	0.349062	2.48414	D003 vs. D000
ENSG00000147601	TERF1	-2.58636	9.37884e-06	0.00214618	1.90341	4.48976	D003 vs. D000
ENSG00000136840	ST6GALNAC4	-1.16782	9.38593e-06	0.00214618	1.27101	2.43883	D003 vs. D000
ENSG00000160326	SLC2A6	-1.07082	9.80013e-06	0.00215367	1.05866	2.12948	D003 vs. D000
ENSG00000085871	MGST2	2.47242	9.80272e-06	0.00215367	3.87837	1.40596	D003 vs. D000
ENSG00000156925	ZIC3	1.23352	9.92078e-06	0.00215498	2.14446	0.910937	D003 vs. D000
ENSG00000205362	MT1A	-2.29276	1.00943e-05	0.00215498	0.319159	2.61192	D003 vs. D000
ENSG00000248405	PRR5-ARHGAP8	-1.26049	1.02132e-05	0.00215498	1.81565	3.07615	D003 vs. D000
ENSG00000239467	AC007405.6	2.48863	1.05136e-05	0.00217529	3.27079	0.78216	D003 vs. D000
ENSG00000170558	CDH2	3.25358	1.06234e-05	0.00217688	4.3678	1.11422	D003 vs. D000
ENSG00000113657	DPYSL3	-2.44196	1.09153e-05	0.00221539	2.28588	4.72783	D003 vs. D000
ENSG00000136854	STXBP1	-1.4935	1.12567e-05	0.00223378	0.798764	2.29226	D003 vs. D000
ENSG00000162069	CCDC64B	-1.06879	1.13753e-05	0.00223378	0.538291	1.60708	D003 vs. D000
ENSG00000177156	TALDO1	-1.36702	1.14394e-05	0.00223378	5.85296	7.21999	D003 vs. D000
ENSG00000174567	GOLT1A	-1.50491	1.153e-05	0.00223378	1.46048	2.96539	D003 vs. D000
ENSG00000173890	GPR160	-1.72735	1.19352e-05	0.00224432	1.09266	2.82001	D003 vs. D000
ENSG00000170373	CST1	5.42069	1.22865e-05	0.00224432	5.79642	0.375729	D003 vs. D000
ENSG00000134802	SLC43A3	-1.33021	1.23216e-05	0.00224432	1.06375	2.39396	D003 vs. D000
ENSG00000267073	AC005256.1	1.8751	1.38717e-05	0.00230763	1.95425	0.079151	D003 vs. D000
ENSG00000164736	SOX17	1.88177	1.3992e-05	0.00230763	1.89817	0.0164008	D003 vs. D000
ENSG00000243628	RP11-18I14.7	-1.73212	1.43236e-05	0.00230763	1.58601	3.31813	D003 vs. D000
ENSG00000068323	TFE3	-1.40285	1.43522e-05	0.00230763	0.984635	2.38748	D003 vs. D000
ENSG00000187867	PALM3	-1.54808	1.4363e-05	0.00230763	0.366985	1.91506	D003 vs. D000
ENSG00000115963	RND3	-1.06997	1.44084e-05	0.00230763	1.16576	2.23573	D003 vs. D000
ENSG00000177337	DLGAP1-AS1	1.65962	1.4474e-05	0.00230763	3.55149	1.89187	D003 vs. D000
ENSG00000105993	DNAJB6	-1.12816	1.47076e-05	0.00232173	3.33535	4.4635	D003 vs. D000
ENSG00000179046	TRIML2	-1.45942	1.50564e-05	0.0023551	0.197777	1.65719	D003 vs. D000
ENSG00000008394	MGST1	-1.70968	1.52385e-05	0.0023551	4.40958	6.11926	D003 vs. D000
ENSG00000204347	BTBD17	-1.2605	1.54352e-05	0.0023551	0.152236	1.41274	D003 vs. D000
ENSG00000234779	RP11-62F24.2	-2.69921	1.57048e-05	0.0023551	1.53773	4.23695	D003 vs. D000
ENSG00000008311	AASS	-2.04048	1.57558e-05	0.0023551	2.92786	4.96834	D003 vs. D000
ENSG00000131459	GFPT2	-2.08767	1.66223e-05	0.00244302	2.23405	4.32172	D003 vs. D000
ENSG00000167600	CYP2S1	-2.52217	1.79961e-05	0.00255677	2.35841	4.88059	D003 vs. D000
ENSG00000097021	ACOT7	-1.76047	1.84673e-05	0.00260119	2.68523	4.44569	D003 vs. D000
ENSG00000166831	RBPMS2	-1.23572	1.88842e-05	0.00260119	3.79295	5.02866	D003 vs. D000
ENSG00000240720	LRRD1	-1.11815	1.97007e-05	0.00262781	1.11339	2.23153	D003 vs. D000
ENSG00000115738	ID2	2.28503	1.99322e-05	0.00262781	3.38889	1.10386	D003 vs. D000
ENSG00000130294	KIF1A	-2.0491	2.00721e-05	0.00262781	1.59066	3.63976	D003 vs. D000
ENSG00000141391	SLMO1	-1.2177	2.02225e-05	0.00262781	0.556195	1.77389	D003 vs. D000
ENSG00000211445	GPX3	-1.28171	2.04171e-05	0.00263702	1.5255	2.80721	D003 vs. D000
ENSG00000259526	RP11-330L19.4	-1.4385	2.05845e-05	0.00264263	5.33377	6.77226	D003 vs. D000
ENSG00000169710	FASN	-1.15979	2.13634e-05	0.00271471	4.36727	5.52707	D003 vs. D000
ENSG00000102879	CORO1A	-1.4291	2.14629e-05	0.00271471	0.264657	1.69376	D003 vs. D000
ENSG00000147613	PSKH2	2.99904	2.20466e-05	0.00274331	3.07323	0.0741849	D003 vs. D000
ENSG00000182866	LCK	-2.63362	2.22239e-05	0.00274331	1.82025	4.45388	D003 vs. D000
ENSG00000090861	AARS	-1.39496	2.23278e-05	0.00274331	4.02188	5.41683	D003 vs. D000
ENSG00000092051	JPH4	-2.17428	2.26288e-05	0.00274331	0.550807	2.72509	D003 vs. D000
ENSG00000105048	TNNT1	1.90899	2.2751e-05	0.00274331	7.00575	5.09676	D003 vs. D000
ENSG00000117399	CDC20	-1.12482	2.28721e-05	0.00274331	5.50489	6.62971	D003 vs. D000
ENSG00000187634	SAMD11	2.56176	2.31546e-05	0.00274331	2.57749	0.0157342	D003 vs. D000
ENSG00000145703	IQGAP2	-1.01906	2.3171e-05	0.00274331	0.393932	1.413	D003 vs. D000
ENSG00000243558	RP11-181G12.5	1.02577	2.38952e-05	0.00278291	1.5727	0.546931	D003 vs. D000
ENSG00000113407	TARS	-1.63322	2.40838e-05	0.00278291	3.58814	5.22136	D003 vs. D000
ENSG00000088305	DNMT3B	-2.29896	2.46997e-05	0.00278291	3.60324	5.9022	D003 vs. D000
ENSG00000186340	THBS2	-1.86067	2.55481e-05	0.00281152	0.379443	2.24011	D003 vs. D000
ENSG00000198937	CCDC167	2.046	2.5921e-05	0.00281152	7.51765	5.47165	D003 vs. D000
ENSG00000125166	GOT2	-1.00634	2.60022e-05	0.00281152	3.44068	4.44701	D003 vs. D000
ENSG00000182492	BGN	1.83667	2.62318e-05	0.00281152	2.16712	0.330451	D003 vs. D000
ENSG00000136813	KIAA0368	-1.04903	2.6321e-05	0.00281152	2.18905	3.23807	D003 vs. D000
ENSG00000269386	RAB11B-AS1	1.19755	2.71615e-05	0.00287753	2.19676	0.999207	D003 vs. D000
ENSG00000203780	FANK1	1.0741	2.75764e-05	0.00287753	1.26621	0.192108	D003 vs. D000
ENSG00000182095	TNRC18	1.06767	2.77188e-05	0.00287753	1.31019	0.242522	D003 vs. D000
ENSG00000166482	MFAP4	2.93431	2.78666e-05	0.00287753	3.79847	0.864165	D003 vs. D000
ENSG00000232561	GTF2IP1	1.19327	2.79503e-05	0.00287753	7.22951	6.03625	D003 vs. D000
ENSG00000177335	C8orf31	1.62106	2.88172e-05	0.00291053	1.81628	0.195229	D003 vs. D000
ENSG00000164318	EGFLAM	1.59447	2.91885e-05	0.00291372	1.62041	0.0259462	D003 vs. D000
ENSG00000086475	SEPHS1	-1.59726	3.10844e-05	0.00297482	3.93106	5.52832	D003 vs. D000
ENSG00000145088	EAF2	-1.09691	3.13321e-05	0.00297482	0.876089	1.973	D003 vs. D000
ENSG00000255495	AC145124.2	1.22296	3.16104e-05	0.00297482	1.8247	0.601733	D003 vs. D000
ENSG00000168314	MOBP	1.53922	3.18737e-05	0.00297482	1.54464	0.0054295	D003 vs. D000
ENSG00000148677	ANKRD1	4.10664	3.18924e-05	0.00297482	4.64506	0.538418	D003 vs. D000
ENSG00000104267	CA2	2.19413	3.27271e-05	0.00302704	2.85656	0.662423	D003 vs. D000
ENSG00000233369	RP11-396K3.1	1.25626	3.36839e-05	0.00307894	7.32727	6.071	D003 vs. D000
ENSG00000179899	PHC1P1	-1.41619	3.38132e-05	0.00307894	0.76844	2.18463	D003 vs. D000
ENSG00000255618	RP11-357K6.1	-2.27909	3.39732e-05	0.00307894	0.466648	2.74574	D003 vs. D000
ENSG00000092068	SLC7A8	-1.78254	3.40693e-05	0.00307894	1.40092	3.18346	D003 vs. D000
ENSG00000135636	DYSF	-1.20085	3.58117e-05	0.00316673	0.29672	1.49757	D003 vs. D000
ENSG00000130813	C19orf66	-1.43382	3.60343e-05	0.00317325	1.26768	2.70151	D003 vs. D000
ENSG00000167654	ATCAY	-1.51354	3.64531e-05	0.00319692	0.377756	1.8913	D003 vs. D000
ENSG00000188191	PRKAR1B	-1.60972	3.7279e-05	0.00320929	3.20177	4.81149	D003 vs. D000
ENSG00000125798	FOXA2	3.09318	3.81855e-05	0.00326816	3.17102	0.0778392	D003 vs. D000
ENSG00000104327	CALB1	-1.44923	3.83828e-05	0.00326835	1.34591	2.79514	D003 vs. D000
ENSG00000196535	MYO18A	-1.14526	3.86479e-05	0.00326835	1.18639	2.33165	D003 vs. D000
ENSG00000226950	DANCR	-1.96327	3.97788e-05	0.0032776	6.09112	8.05439	D003 vs. D000
ENSG00000198720	ANKRD13B	-1.69587	3.99108e-05	0.0032776	0.403532	2.0994	D003 vs. D000
ENSG00000155366	RHOC	1.30852	4.02326e-05	0.0032776	5.30277	3.99425	D003 vs. D000
ENSG00000250103	RP11-380D23.2	1.24637	4.04398e-05	0.0032776	1.35946	0.113087	D003 vs. D000
ENSG00000140545	MFGE8	-1.61396	4.05216e-05	0.0032776	2.73156	4.34552	D003 vs. D000
ENSG00000130182	ZSCAN10	-1.89522	4.06331e-05	0.0032776	3.0106	4.90582	D003 vs. D000
ENSG00000092964	DPYSL2	-1.03861	4.1591e-05	0.00331965	1.84064	2.87924	D003 vs. D000
ENSG00000177508	IRX3	1.97052	4.18114e-05	0.00332478	2.06634	0.0958291	D003 vs. D000
ENSG00000243944	RP11-167H9.4	3.04733	4.25724e-05	0.00336793	3.08342	0.0360921	D003 vs. D000
ENSG00000041982	TNC	2.69765	4.28365e-05	0.00336793	3.07551	0.377866	D003 vs. D000
ENSG00000136698	CFC1	5.20491	4.32794e-05	0.00337792	5.60245	0.397541	D003 vs. D000
ENSG00000205358	MT1H	-5.76993	4.36202e-05	0.00337792	1.67746	7.44739	D003 vs. D000
ENSG00000198794	SCAMP5	-1.52532	4.39854e-05	0.00337792	1.05242	2.57773	D003 vs. D000
ENSG00000203952	CCDC160	1.79725	4.41689e-05	0.00337792	3.51463	1.71738	D003 vs. D000
ENSG00000128829	EIF2AK4	-1.53292	4.42232e-05	0.00337792	1.82818	3.3611	D003 vs. D000
ENSG00000259974	LINC00261	3.86697	4.58777e-05	0.00339479	3.90088	0.0339083	D003 vs. D000
ENSG00000142698	C1orf94	-2.06222	4.69654e-05	0.00341837	0.292705	2.35492	D003 vs. D000
ENSG00000152093	CFC1B	5.11496	4.69993e-05	0.00341837	5.49186	0.376896	D003 vs. D000
ENSG00000139835	GRTP1	-1.58939	4.7089e-05	0.00341837	2.23627	3.82567	D003 vs. D000
ENSG00000198286	CARD11	-1.74441	4.72782e-05	0.00341837	0.576552	2.32096	D003 vs. D000
ENSG00000117407	ARTN	-1.26139	4.7705e-05	0.00341837	0.140851	1.40224	D003 vs. D000
ENSG00000006756	ARSD	1.00936	4.82932e-05	0.00343764	1.7284	0.719041	D003 vs. D000
ENSG00000128591	FLNC	2.17152	4.84049e-05	0.00343764	2.63813	0.466614	D003 vs. D000
ENSG00000101441	CST4	2.59533	4.85537e-05	0.00343764	2.67872	0.0833916	D003 vs. D000
ENSG00000139263	LRIG3	1.29686	4.89008e-05	0.00343847	1.76349	0.466637	D003 vs. D000
ENSG00000122756	CNTFR	2.6487	4.90495e-05	0.00343847	3.06803	0.419329	D003 vs. D000
ENSG00000143537	ADAM15	-1.48501	5.03343e-05	0.00346961	1.29528	2.78029	D003 vs. D000
ENSG00000149269	PAK1	-1.17595	5.04707e-05	0.00346961	2.51462	3.69057	D003 vs. D000
ENSG00000116771	AGMAT	-1.01304	5.06638e-05	0.0034717	0.320723	1.33376	D003 vs. D000
ENSG00000164076	CAMKV	-2.61616	5.12877e-05	0.00348825	0.976563	3.59272	D003 vs. D000
ENSG00000121769	FABP3	-2.71063	5.13965e-05	0.00348825	1.94268	4.6533	D003 vs. D000
ENSG00000172638	EFEMP2	2.63504	5.16834e-05	0.00349166	3.26003	0.62499	D003 vs. D000
ENSG00000140451	PIF1	-1.30435	5.2047e-05	0.00349166	1.68464	2.98899	D003 vs. D000
ENSG00000211768	TRBJ2-4	-2.69445	5.21022e-05	0.00349166	0.110621	2.80507	D003 vs. D000
ENSG00000148344	PTGES	-1.30719	5.23741e-05	0.00349889	0.462575	1.76976	D003 vs. D000
ENSG00000120318	ARAP3	-1.21211	5.35482e-05	0.00354399	1.4961	2.70821	D003 vs. D000
ENSG00000023697	DERA	1.02282	5.51402e-05	0.00360458	3.81393	2.79111	D003 vs. D000
ENSG00000090097	PCBP4	1.35449	5.6174e-05	0.00361018	3.23492	1.88043	D003 vs. D000
ENSG00000132507	EIF5A	-1.09444	5.63054e-05	0.00361018	6.27223	7.36667	D003 vs. D000
ENSG00000204219	TCEA3	1.03555	5.85243e-05	0.00366781	1.06812	0.0325645	D003 vs. D000
ENSG00000152256	PDK1	1.39938	5.86746e-05	0.00366781	1.82281	0.423435	D003 vs. D000
ENSG00000130635	COL5A1	2.90844	5.99852e-05	0.00370447	4.1974	1.28896	D003 vs. D000
ENSG00000163508	EOMES	2.27878	6.18946e-05	0.00376867	2.29633	0.0175457	D003 vs. D000
ENSG00000160801	PTH1R	1.82174	6.22189e-05	0.00377763	1.9972	0.17546	D003 vs. D000
ENSG00000156475	PPP2R2B	-1.20092	6.35167e-05	0.00381297	0.404698	1.60562	D003 vs. D000
ENSG00000082014	SMARCD3	1.46495	6.37939e-05	0.00381885	2.5864	1.12146	D003 vs. D000
ENSG00000154096	THY1	-3.83407	6.40446e-05	0.00382312	2.38367	6.21774	D003 vs. D000
ENSG00000130055	GDPD2	-1.85758	6.62116e-05	0.0038884	0.973775	2.83135	D003 vs. D000
ENSG00000114115	RBP1	1.642	6.67909e-05	0.0038884	5.25265	3.61065	D003 vs. D000
ENSG00000113356	POLR3G	-3.31429	6.69627e-05	0.0038884	1.75049	5.06478	D003 vs. D000
ENSG00000102096	PIM2	-1.71471	6.8489e-05	0.00394487	1.20841	2.92312	D003 vs. D000
ENSG00000075340	ADD2	-1.78842	7.00845e-05	0.00398286	0.698579	2.487	D003 vs. D000
ENSG00000142632	ARHGEF19	-1.43798	7.0377e-05	0.00398605	1.24623	2.6842	D003 vs. D000
ENSG00000224287	MSL3P1	-1.17171	7.05662e-05	0.00398605	1.3579	2.52961	D003 vs. D000
ENSG00000213145	CRIP1	3.31284	7.27832e-05	0.00400485	5.082	1.76916	D003 vs. D000
ENSG00000142627	EPHA2	1.36143	7.28488e-05	0.00400485	2.61965	1.25822	D003 vs. D000
ENSG00000237265	RP11-402P6.9	1.47842	7.37612e-05	0.00402027	1.54642	0.0679984	D003 vs. D000
ENSG00000100297	MCM5	-1.19558	7.43035e-05	0.00403557	5.18362	6.37921	D003 vs. D000
ENSG00000101470	TNNC2	-2.05397	7.69861e-05	0.00413749	1.53876	3.59273	D003 vs. D000
ENSG00000168734	PKIG	1.37328	7.75563e-05	0.00413749	5.69869	4.32541	D003 vs. D000
ENSG00000259203	RP11-209K10.2	-1.60715	7.7828e-05	0.00413749	0.274277	1.88143	D003 vs. D000
ENSG00000213445	SIPA1	-1.23673	7.81217e-05	0.00413749	1.29123	2.52796	D003 vs. D000
ENSG00000163931	TKT	-1.06302	7.81244e-05	0.00413749	6.22097	7.28399	D003 vs. D000
ENSG00000224078	SNHG14	-1.23941	7.8398e-05	0.00413749	1.05254	2.29195	D003 vs. D000
ENSG00000019549	SNAI2	1.88021	8.02641e-05	0.00421307	1.92193	0.0417135	D003 vs. D000
ENSG00000006625	GGCT	-1.03672	8.15817e-05	0.00422987	2.06975	3.10647	D003 vs. D000
ENSG00000167195	GOLGA6C	-1.18709	8.41401e-05	0.00425316	0.279777	1.46686	D003 vs. D000
ENSG00000182580	EPHB3	1.51446	8.45985e-05	0.00425316	1.67503	0.160572	D003 vs. D000
ENSG00000228623	ZNF883	-1.22007	8.50561e-05	0.00425316	1.11554	2.33561	D003 vs. D000
ENSG00000110148	CCKBR	3.47694	8.51515e-05	0.00425316	5.32131	1.84437	D003 vs. D000
ENSG00000102003	SYP	-1.31424	8.61546e-05	0.00427982	0.408368	1.72261	D003 vs. D000
ENSG00000175906	ARL4D	1.88069	8.72979e-05	0.00432652	3.60914	1.72846	D003 vs. D000
ENSG00000156500	FAM122C	1.35348	8.78004e-05	0.00433128	1.61614	0.262658	D003 vs. D000
ENSG00000075702	WDR62	-1.1144	8.84563e-05	0.00435356	1.09811	2.21251	D003 vs. D000
ENSG00000204334	ERICH2	2.02072	9.10937e-05	0.00441922	2.625	0.604281	D003 vs. D000
ENSG00000253683	CTB-79E8.3	-1.89624	9.22274e-05	0.00444003	1.23977	3.13601	D003 vs. D000
ENSG00000168610	STAT3	-1.17619	9.2768e-05	0.00445265	1.47751	2.6537	D003 vs. D000
ENSG00000149091	DGKZ	-1.04321	9.30416e-05	0.00445454	1.86417	2.90738	D003 vs. D000
ENSG00000111752	PHC1	-2.47369	9.37851e-05	0.00446128	3.34502	5.8187	D003 vs. D000
ENSG00000125144	MT1G	-5.37062	9.56339e-05	0.00451118	3.18551	8.55613	D003 vs. D000
ENSG00000105649	RAB3A	-1.15255	9.62415e-05	0.00451763	0.930886	2.08344	D003 vs. D000
ENSG00000253405	EVX1-AS	2.53288	9.67708e-05	0.00451858	2.5605	0.0276107	D003 vs. D000
ENSG00000251687	RP11-181K12.2	-2.10062	9.68489e-05	0.00451858	2.0057	4.10632	D003 vs. D000
ENSG00000158882	TOMM40L	-1.00364	9.68979e-05	0.00451858	0.639478	1.64312	D003 vs. D000
ENSG00000266010	RP11-627G18.3	2.80093	9.72133e-05	0.00452025	2.87236	0.0714306	D003 vs. D000
ENSG00000159199	ATP5G1	-1.21953	9.73579e-05	0.00452025	7.13535	8.35487	D003 vs. D000
ENSG00000156970	BUB1B	-1.24526	9.89969e-05	0.00452505	2.02837	3.27363	D003 vs. D000
ENSG00000250264	TAP2	-1.23133	9.9341e-05	0.00452505	0.522604	1.75393	D003 vs. D000
ENSG00000115129	TP53I3	-1.06426	0.000100007	0.00452505	3.52879	4.59305	D003 vs. D000
ENSG00000257086	RP11-783K16.13	-1.76441	0.000101346	0.00452505	1.77107	3.53549	D003 vs. D000
ENSG00000143320	CRABP2	2.19391	0.000102395	0.00453219	6.82829	4.63439	D003 vs. D000
ENSG00000108830	RND2	-1.03977	0.000103228	0.00453747	2.12651	3.16628	D003 vs. D000
ENSG00000144381	HSPD1	-1.03102	0.000103965	0.00454947	6.45345	7.48446	D003 vs. D000
ENSG00000111879	FAM184A	1.91477	0.000105497	0.00458903	2.25795	0.34318	D003 vs. D000
ENSG00000103253	HAGHL	-1.02459	0.00010846	0.00468414	1.07919	2.10378	D003 vs. D000
ENSG00000254972	RP11-167J8.3	1.43501	0.000109556	0.00469185	1.53855	0.10354	D003 vs. D000
ENSG00000125968	ID1	1.93618	0.000109659	0.00469185	3.82	1.88382	D003 vs. D000
ENSG00000141570	CBX8	1.2634	0.000110082	0.00469185	1.70423	0.440832	D003 vs. D000
ENSG00000131174	COX7B	-1.07309	0.00011065	0.00469185	5.52546	6.59855	D003 vs. D000
ENSG00000169715	MT1E	-4.20722	0.000110683	0.00469185	1.62976	5.83698	D003 vs. D000
ENSG00000106105	GARS	-1.39493	0.000112364	0.00469629	3.00309	4.39803	D003 vs. D000
ENSG00000110799	VWF	2.6881	0.000112609	0.00469629	2.76821	0.0801084	D003 vs. D000
ENSG00000107984	DKK1	1.63244	0.000112871	0.00469802	1.65565	0.0232166	D003 vs. D000
ENSG00000072832	CRMP1	-1.80854	0.000113413	0.00471137	1.35459	3.16313	D003 vs. D000
ENSG00000111845	PAK1IP1	-1.37049	0.000114809	0.00476009	3.69002	5.06051	D003 vs. D000
ENSG00000109832	DDX25	-2.43765	0.000115806	0.00478282	0.877563	3.31521	D003 vs. D000
ENSG00000143494	VASH2	-1.44607	0.000116287	0.00478289	0.403539	1.84961	D003 vs. D000
ENSG00000187193	MT1X	-4.61523	0.00011828	0.00483813	2.30767	6.9229	D003 vs. D000
ENSG00000114126	TFDP2	-1.082	0.000118777	0.00484457	0.754605	1.8366	D003 vs. D000
ENSG00000205873	AC130352.1	2.01853	0.000119051	0.00484457	2.94211	0.923583	D003 vs. D000
ENSG00000121570	DPPA4	-2.01769	0.000119463	0.00484457	3.37303	5.39071	D003 vs. D000
ENSG00000142173	COL6A2	1.72584	0.000120256	0.00484457	5.59423	3.86839	D003 vs. D000
ENSG00000127824	TUBA4A	-2.56604	0.000121549	0.00488743	1.18641	3.75245	D003 vs. D000
ENSG00000160752	FDPS	-1.28958	0.000123833	0.00491961	5.8297	7.11928	D003 vs. D000
ENSG00000156587	UBE2L6	-1.13369	0.000125303	0.00495421	4.0204	5.15409	D003 vs. D000
ENSG00000100292	HMOX1	-1.69168	0.000126744	0.0049845	0.716688	2.40837	D003 vs. D000
ENSG00000197457	STMN3	-1.64105	0.00012677	0.0049845	3.35519	4.99624	D003 vs. D000
ENSG00000175274	TP53I11	1.03268	0.000128293	0.00500879	2.61328	1.5806	D003 vs. D000
ENSG00000099284	H2AFY2	2.63835	0.000129914	0.0050338	5.68569	3.04734	D003 vs. D000
ENSG00000168899	VAMP5	2.12171	0.000131776	0.00506025	4.6895	2.56779	D003 vs. D000
ENSG00000142530	FAM71E1	-1.32343	0.000131887	0.00506025	1.36197	2.6854	D003 vs. D000
ENSG00000164048	ZNF589	-1.15851	0.00013305	0.00506025	1.4767	2.63521	D003 vs. D000
ENSG00000071626	DAZAP1	-1.12496	0.000133423	0.00506025	4.42384	5.54879	D003 vs. D000
ENSG00000169241	SLC50A1	-1.24548	0.000136133	0.00511657	3.73684	4.98231	D003 vs. D000
ENSG00000133422	MORC2	-1.21058	0.000137431	0.00512982	1.58052	2.7911	D003 vs. D000
ENSG00000123609	NMI	-1.59783	0.000138977	0.00513835	0.494315	2.09214	D003 vs. D000
ENSG00000179761	PIPOX	-1.20318	0.000139363	0.00513835	0.25991	1.46309	D003 vs. D000
ENSG00000101194	SLC17A9	-1.59799	0.000143275	0.00523728	0.559356	2.15735	D003 vs. D000
ENSG00000095002	MSH2	-1.06328	0.00014745	0.00534404	2.61557	3.67885	D003 vs. D000
ENSG00000187994	RINL	-1.00147	0.000148181	0.00535522	0.94079	1.94226	D003 vs. D000
ENSG00000109472	CPE	1.04236	0.000148634	0.00535522	2.16367	1.12131	D003 vs. D000
ENSG00000104833	TUBB4A	-1.57028	0.000150003	0.00539076	1.5697	3.13998	D003 vs. D000
ENSG00000153208	MERTK	1.07986	0.00015128	0.0054216	1.80786	0.728001	D003 vs. D000
ENSG00000185269	NOTUM	2.58191	0.000151861	0.0054216	2.66282	0.0809051	D003 vs. D000
ENSG00000092850	TEKT2	1.05768	0.000152202	0.0054216	1.62832	0.57064	D003 vs. D000
ENSG00000214265	SNURF	-1.60488	0.000155378	0.00547739	6.28637	7.89125	D003 vs. D000
ENSG00000111684	LPCAT3	-1.26532	0.000155947	0.00547739	2.94494	4.21027	D003 vs. D000
ENSG00000108852	MPP2	-1.04538	0.000156526	0.00547739	0.806892	1.85227	D003 vs. D000
ENSG00000135069	PSAT1	-1.40542	0.000157793	0.00551267	5.87636	7.28177	D003 vs. D000
ENSG00000130731	C16orf13	-1.04008	0.000160854	0.0055533	4.41619	5.45627	D003 vs. D000
ENSG00000138829	FBN2	2.98958	0.00016113	0.0055533	3.75562	0.766043	D003 vs. D000
ENSG00000165644	COMTD1	-1.3397	0.000161435	0.0055533	1.83235	3.17205	D003 vs. D000
ENSG00000131089	ARHGEF9	-1.03956	0.000162837	0.0055773	0.814409	1.85397	D003 vs. D000
ENSG00000136997	MYC	-1.12559	0.000164777	0.00557875	0.434224	1.55981	D003 vs. D000
ENSG00000130706	ADRM1	-1.04612	0.000167145	0.00560066	5.19338	6.23949	D003 vs. D000
ENSG00000068078	FGFR3	2.33635	0.000167462	0.00560249	3.03913	0.702779	D003 vs. D000
ENSG00000079739	PGM1	1.53754	0.000168647	0.00563329	3.08661	1.54907	D003 vs. D000
ENSG00000134873	CLDN10	-1.13317	0.000174184	0.00570044	0.363684	1.49686	D003 vs. D000
ENSG00000161677	JOSD2	1.19144	0.000174937	0.00570044	2.77938	1.58794	D003 vs. D000
ENSG00000137776	SLTM	-1.11784	0.000178128	0.00574294	3.17039	4.28823	D003 vs. D000
ENSG00000177108	ZDHHC22	-1.29986	0.00017838	0.00574294	0.139921	1.43979	D003 vs. D000
ENSG00000146904	EPHA1	-1.81078	0.000182098	0.00578791	2.45296	4.26374	D003 vs. D000
ENSG00000141736	ERBB2	-1.45034	0.000182665	0.00578791	2.13404	3.58438	D003 vs. D000
ENSG00000250722	SEPP1	1.70544	0.000185037	0.00583209	3.45057	1.74514	D003 vs. D000
ENSG00000168824	NSG1	-1.74193	0.000185179	0.00583209	1.17756	2.91949	D003 vs. D000
ENSG00000144749	LRIG1	-1.39454	0.000187295	0.00584399	0.954888	2.34943	D003 vs. D000
ENSG00000232301	RP11-132A1.3	-4.14067	0.000188193	0.00585485	1.68598	5.82666	D003 vs. D000
ENSG00000121064	SCPEP1	-1.0977	0.000189874	0.00588809	1.78894	2.88664	D003 vs. D000
ENSG00000089220	PEBP1	-1.03803	0.000190013	0.00588809	4.98884	6.02688	D003 vs. D000
ENSG00000105676	ARMC6	-1.20407	0.000191475	0.00590739	2.34117	3.54524	D003 vs. D000
ENSG00000255549	RP11-351I21.10	1.33915	0.000192369	0.00590961	1.57311	0.233963	D003 vs. D000
ENSG00000138639	ARHGAP24	1.10846	0.000192448	0.00590961	1.12859	0.0201246	D003 vs. D000
ENSG00000124143	ARHGAP40	1.11664	0.000193937	0.00592559	1.21893	0.102285	D003 vs. D000
ENSG00000221887	HMSD	-1.19863	0.00019421	0.00592559	0.818092	2.01672	D003 vs. D000
ENSG00000003147	ICA1	-1.093	0.000194705	0.00592766	1.31126	2.40426	D003 vs. D000
ENSG00000213023	SYT3	-1.35454	0.000195696	0.00594086	0.690945	2.04548	D003 vs. D000
ENSG00000014641	MDH1	-1.17143	0.00019843	0.00598972	2.89461	4.06604	D003 vs. D000
ENSG00000240563	L1TD1	-2.06554	0.000199417	0.006011	4.38522	6.45076	D003 vs. D000
ENSG00000165623	UCMA	-2.31787	0.000202997	0.00607046	0.27259	2.59046	D003 vs. D000
ENSG00000132142	ACACA	-1.22845	0.000203099	0.00607046	1.41617	2.64463	D003 vs. D000
ENSG00000253838	RP11-44K6.2	-4.24279	0.000204369	0.00607711	0.349156	4.59194	D003 vs. D000
ENSG00000100181	TPTEP1	-1.52179	0.000206607	0.00611527	0.663487	2.18528	D003 vs. D000
ENSG00000249242	TMEM150C	1.83575	0.00020847	0.00614482	2.58951	0.753761	D003 vs. D000
ENSG00000136783	NIPSNAP3A	1.07475	0.000212461	0.00621669	2.24677	1.17201	D003 vs. D000
ENSG00000140478	GOLGA6D	-1.31042	0.000214001	0.00624735	0.253092	1.56351	D003 vs. D000
ENSG00000105329	TGFB1	2.22574	0.00021514	0.00625833	3.40015	1.17441	D003 vs. D000
ENSG00000154277	UCHL1	-2.04331	0.000216523	0.00625833	5.87161	7.91492	D003 vs. D000
ENSG00000130312	MRPL34	-1.12498	0.000216981	0.00625833	4.02294	5.14792	D003 vs. D000
ENSG00000227410	RP11-265B8.4	-2.21859	0.000219235	0.00627973	1.9968	4.2154	D003 vs. D000
ENSG00000105737	GRIK5	-1.06192	0.00022089	0.00631016	1.29643	2.35835	D003 vs. D000
ENSG00000164741	DLC1	1.03398	0.000221798	0.00632764	1.07967	0.0456844	D003 vs. D000
ENSG00000147596	PRDM14	-2.38616	0.000223201	0.00633952	0.688347	3.07451	D003 vs. D000
ENSG00000157150	TIMP4	-1.64375	0.000225982	0.00635427	0.283198	1.92695	D003 vs. D000
ENSG00000062038	CDH3	-1.33319	0.000227521	0.0063784	2.5368	3.86999	D003 vs. D000
ENSG00000130768	SMPDL3B	-1.31977	0.000228033	0.0063784	2.03486	3.35463	D003 vs. D000
ENSG00000136628	EPRS	-1.00402	0.000228366	0.0063784	3.13588	4.1399	D003 vs. D000
ENSG00000121851	POLR3GL	1.09752	0.000229511	0.00640198	2.69624	1.59872	D003 vs. D000
ENSG00000237356	AL163953.3	1.01046	0.000231336	0.00642765	1.19171	0.181251	D003 vs. D000
ENSG00000074071	MRPS34	-1.33394	0.000234394	0.00645669	3.233	4.56694	D003 vs. D000
ENSG00000254979	RP11-872D17.8	-1.1125	0.000236242	0.00647697	0.653431	1.76593	D003 vs. D000
ENSG00000237289	CKMT1B	-2.37399	0.000237974	0.00648488	1.24232	3.61631	D003 vs. D000
ENSG00000006016	CRLF1	1.9776	0.000239055	0.00648488	2.86793	0.890331	D003 vs. D000
ENSG00000167508	MVD	-1.86738	0.000244458	0.00657647	3.9479	5.81529	D003 vs. D000
ENSG00000111199	TRPV4	1.38145	0.000244518	0.00657647	1.9049	0.523451	D003 vs. D000
ENSG00000169679	BUB1	-1.02019	0.000245945	0.00657647	3.43621	4.45639	D003 vs. D000
ENSG00000172115	CYCS	-1.10874	0.00024595	0.00657647	6.48826	7.59699	D003 vs. D000
ENSG00000197993	KEL	2.99915	0.000254186	0.00671246	3.41957	0.420423	D003 vs. D000
ENSG00000118785	SPP1	-3.09265	0.00025659	0.00673769	0.25148	3.34413	D003 vs. D000
ENSG00000049089	COL9A2	4.8747	0.000261448	0.0067865	5.8263	0.951599	D003 vs. D000
ENSG00000131876	SNRPA1	-1.02011	0.000264626	0.00685231	4.71736	5.73747	D003 vs. D000
ENSG00000124126	PREX1	1.58169	0.000265619	0.00686968	2.88723	1.30554	D003 vs. D000
ENSG00000105499	PLA2G4C	-1.3884	0.000267755	0.00689145	0.28977	1.67818	D003 vs. D000
ENSG00000238178	RP11-431J24.2	4.37398	0.000276288	0.00704671	4.66982	0.295839	D003 vs. D000
ENSG00000145247	OCIAD2	-1.52839	0.000277342	0.00706144	5.86362	7.39202	D003 vs. D000
ENSG00000259827	RP11-343H19.2	-5.15933	0.000278626	0.00706996	3.41249	8.57182	D003 vs. D000
ENSG00000073060	SCARB1	-1.0148	0.000279003	0.00706996	1.10586	2.12066	D003 vs. D000
ENSG00000099958	DERL3	-1.39868	0.000280685	0.0070957	1.91449	3.31317	D003 vs. D000
ENSG00000100605	ITPK1	-1.36572	0.000281027	0.00709594	1.30265	2.66837	D003 vs. D000
ENSG00000223572	CKMT1A	-2.41711	0.000282371	0.00711979	1.30377	3.72088	D003 vs. D000
ENSG00000128228	SDF2L1	-1.29894	0.000282974	0.00711979	3.58108	4.88001	D003 vs. D000
ENSG00000183036	PCP4	-1.19748	0.000284038	0.00712973	0.179422	1.3769	D003 vs. D000
ENSG00000197448	GSTK1	1.06653	0.000284979	0.00714331	3.475	2.40848	D003 vs. D000
ENSG00000018625	ATP1A2	-1.07162	0.000286322	0.00714331	1.09576	2.16738	D003 vs. D000
ENSG00000169230	PRELID1	-1.22612	0.000286767	0.00714331	4.58219	5.80831	D003 vs. D000
ENSG00000119335	SET	-1.12129	0.000291808	0.0072143	6.86807	7.98936	D003 vs. D000
ENSG00000242580	IGKV1D-43	-1.2165	0.000293223	0.00721611	0.0683236	1.28482	D003 vs. D000
ENSG00000130475	FCHO1	-1.31179	0.000305921	0.00741692	1.17511	2.48691	D003 vs. D000
ENSG00000055163	CYFIP2	-1.03499	0.000307851	0.00743833	1.42299	2.45798	D003 vs. D000
ENSG00000079215	SLC1A3	-1.30094	0.000308633	0.00744879	0.299919	1.60086	D003 vs. D000
ENSG00000189159	HN1	-1.19781	0.000310099	0.00745002	5.13536	6.33317	D003 vs. D000
ENSG00000007264	MATK	-1.14128	0.000314053	0.00748634	0.833555	1.97483	D003 vs. D000
ENSG00000132386	SERPINF1	-1.06689	0.00031472	0.00749386	1.67142	2.73832	D003 vs. D000
ENSG00000143499	SMYD2	1.13162	0.000315961	0.00749828	1.97841	0.846797	D003 vs. D000
ENSG00000114854	TNNC1	3.92966	0.000317924	0.00753196	8.03411	4.10445	D003 vs. D000
ENSG00000261514	RP11-527L4.2	-1.02987	0.000318087	0.00753196	0.209819	1.23969	D003 vs. D000
ENSG00000174669	SLC29A2	-1.19153	0.000319749	0.00755452	2.98996	4.18149	D003 vs. D000
ENSG00000163520	FBLN2	2.84695	0.000323475	0.00759204	4.09104	1.24409	D003 vs. D000
ENSG00000137692	DCUN1D5	-1.36844	0.000325802	0.00761311	2.39302	3.76146	D003 vs. D000
ENSG00000017483	SLC38A5	-2.04205	0.000329268	0.00763277	2.02518	4.06723	D003 vs. D000
ENSG00000143799	PARP1	-1.53854	0.000335203	0.00766542	4.05522	5.59376	D003 vs. D000
ENSG00000170542	SERPINB9	2.68563	0.000335357	0.00766542	3.43048	0.744843	D003 vs. D000
ENSG00000173673	HES3	-2.9836	0.000337513	0.00766817	1.79346	4.77706	D003 vs. D000
ENSG00000143401	ANP32E	-1.12117	0.000338695	0.00768684	3.45874	4.57991	D003 vs. D000
ENSG00000130477	UNC13A	-1.51841	0.000339765	0.00769472	0.385458	1.90387	D003 vs. D000
ENSG00000185664	PMEL	-1.3646	0.000341355	0.00772197	1.37925	2.74385	D003 vs. D000
ENSG00000261189	RP3-512B11.3	2.08449	0.000342492	0.00772197	3.47917	1.39468	D003 vs. D000
ENSG00000232445	RP11-132A1.4	-2.40972	0.000344	0.00772495	2.05354	4.46326	D003 vs. D000
ENSG00000144579	CTDSP1	1.2285	0.000346647	0.00775781	2.16033	0.931838	D003 vs. D000
ENSG00000138768	USO1	-1.03496	0.000351075	0.00780977	1.36511	2.40006	D003 vs. D000
ENSG00000266176	RP11-855A2.5	-1.37564	0.000354778	0.00784664	0.357007	1.73265	D003 vs. D000
ENSG00000158815	FGF17	5.10172	0.00035531	0.00784664	5.16318	0.0614582	D003 vs. D000
ENSG00000234431	AC007283.5	1.34383	0.000356549	0.00786585	1.46011	0.11628	D003 vs. D000
ENSG00000135723	FHOD1	-1.10043	0.000359063	0.00788866	0.784448	1.88488	D003 vs. D000
ENSG00000224218	RP11-359D14.3	1.35649	0.000365321	0.00798499	1.70324	0.346749	D003 vs. D000
ENSG00000116729	WLS	2.00237	0.000366161	0.00799147	2.0711	0.0687335	D003 vs. D000
ENSG00000134285	FKBP11	-1.73921	0.000368987	0.00799946	2.1288	3.86801	D003 vs. D000
ENSG00000156515	HK1	-2.22345	0.000370754	0.0080136	1.82131	4.04476	D003 vs. D000
ENSG00000132382	MYBBP1A	-1.33378	0.000375155	0.00807569	2.71184	4.04561	D003 vs. D000
ENSG00000129195	FAM64A	-1.23828	0.000376406	0.00807813	3.807	5.04528	D003 vs. D000
ENSG00000100473	COCH	2.0554	0.000381092	0.00815738	3.14237	1.08698	D003 vs. D000
ENSG00000132361	CLUH	-1.28822	0.000381798	0.00815738	1.52948	2.8177	D003 vs. D000
ENSG00000110492	MDK	1.47611	0.000382012	0.00815738	9.6476	8.17149	D003 vs. D000
ENSG00000034510	TMSB10	1.04787	0.000384269	0.00817987	12.6805	11.6327	D003 vs. D000
ENSG00000162639	HENMT1	-1.32116	0.000385338	0.00817987	0.664771	1.98593	D003 vs. D000
ENSG00000166347	CYB5A	-1.69713	0.000385368	0.00817987	4.0137	5.71083	D003 vs. D000
ENSG00000255986	MT1JP	-2.15807	0.000393162	0.00829572	0.471085	2.62916	D003 vs. D000
ENSG00000125148	MT2A	-4.47051	0.000395423	0.00832453	2.86941	7.33992	D003 vs. D000
ENSG00000149782	PLCB3	-1.09603	0.000398413	0.00834786	2.89504	3.99107	D003 vs. D000
ENSG00000261215	RP11-195F19.30	1.10623	0.000398868	0.00834786	3.97351	2.86728	D003 vs. D000
ENSG00000128283	CDC42EP1	1.41172	0.000401058	0.00836296	2.08396	0.672247	D003 vs. D000
ENSG00000115414	FN1	3.70259	0.000412487	0.00851795	4.90225	1.19966	D003 vs. D000
ENSG00000204791	CTD-3065J16.6	-1.01558	0.000413771	0.00853618	0.422552	1.43813	D003 vs. D000
ENSG00000143375	CGN	-1.04846	0.000415732	0.0085518	1.25406	2.30252	D003 vs. D000
ENSG00000061492	WNT8A	2.39019	0.000417006	0.00856973	2.41544	0.0252548	D003 vs. D000
ENSG00000073712	FERMT2	1.13924	0.000418115	0.00858425	3.21636	2.07712	D003 vs. D000
ENSG00000142156	COL6A1	1.98808	0.000418602	0.00858598	7.32846	5.34037	D003 vs. D000
ENSG00000048162	NOP16	-1.3133	0.000420703	0.00862077	2.87198	4.18528	D003 vs. D000
ENSG00000122711	SPINK4	1.53879	0.000423792	0.00865043	1.60041	0.0616188	D003 vs. D000
ENSG00000267698	AC002116.7	-1.08205	0.00042418	0.00865043	1.36631	2.44836	D003 vs. D000
ENSG00000121653	MAPK8IP1	-1.27451	0.000428265	0.00870044	1.44394	2.71845	D003 vs. D000
ENSG00000179178	TMEM125	-1.03003	0.000429637	0.00872	1.54248	2.57251	D003 vs. D000
ENSG00000174827	PDZK1	1.02442	0.000430492	0.00872073	1.14333	0.118913	D003 vs. D000
ENSG00000163703	CRELD1	1.28323	0.000432497	0.00873643	3.15682	1.87359	D003 vs. D000
ENSG00000129538	RNASE1	1.38802	0.000434729	0.00877322	1.73203	0.344016	D003 vs. D000
ENSG00000254934	LINC00678	-3.78752	0.000436028	0.00879111	2.38342	6.17094	D003 vs. D000
ENSG00000215866	RP11-426L16.8	2.88122	0.000436666	0.00879564	4.36771	1.48649	D003 vs. D000
ENSG00000204065	TCEAL5	-1.85748	0.00043747	0.00880351	1.43047	3.28795	D003 vs. D000
ENSG00000147955	SIGMAR1	-1.01157	0.000441229	0.00882889	1.72342	2.73499	D003 vs. D000
ENSG00000134824	FADS2	-1.10442	0.000442363	0.00882889	3.30295	4.40736	D003 vs. D000
ENSG00000167766	ZNF83	1.11754	0.000444678	0.00882889	2.46299	1.34545	D003 vs. D000
ENSG00000159176	CSRP1	-1.18202	0.000447116	0.00885547	0.692099	1.87411	D003 vs. D000
ENSG00000149922	TBX6	1.85115	0.000451668	0.00889089	2.28499	0.433838	D003 vs. D000
ENSG00000110944	IL23A	1.30159	0.000456664	0.00896083	1.65816	0.356575	D003 vs. D000
ENSG00000100290	BIK	1.69439	0.000458023	0.00896321	2.84405	1.14966	D003 vs. D000
ENSG00000186998	EMID1	1.65012	0.000467309	0.00906788	2.45173	0.801609	D003 vs. D000
ENSG00000121057	AKAP1	-1.36433	0.0004704	0.00911335	1.1331	2.49743	D003 vs. D000
ENSG00000167862	ICT1	-1.00288	0.000478681	0.00921092	3.10984	4.11272	D003 vs. D000
ENSG00000134917	ADAMTS8	-1.05398	0.00048476	0.00927353	0.0812803	1.13526	D003 vs. D000
ENSG00000163666	HESX1	-2.10668	0.000487979	0.00930648	0.650024	2.7567	D003 vs. D000
ENSG00000162576	MXRA8	1.27945	0.000492224	0.0093383	2.22784	0.948389	D003 vs. D000
ENSG00000139219	COL2A1	2.90369	0.000499166	0.00942225	4.19561	1.29192	D003 vs. D000
ENSG00000087245	MMP2	1.58596	0.000500955	0.00943317	3.64794	2.06198	D003 vs. D000
ENSG00000269897	BMI1	1.03012	0.00050475	0.00949403	1.59636	0.566242	D003 vs. D000
ENSG00000172137	CALB2	-1.08635	0.000524944	0.00967883	0.413354	1.4997	D003 vs. D000
ENSG00000203909	DPPA5	-1.62849	0.000533965	0.00975599	0.0618683	1.69035	D003 vs. D000
ENSG00000170369	CST2	2.6836	0.000534658	0.00975599	2.75622	0.0726248	D003 vs. D000
ENSG00000100304	TTLL12	-1.24958	0.000535984	0.0097576	1.54994	2.79953	D003 vs. D000
ENSG00000107338	SHB	2.54577	0.00053831	0.00976898	4.18124	1.63547	D003 vs. D000
ENSG00000218739	AC007390.5	-1.49483	0.000539035	0.00976898	0.696808	2.19164	D003 vs. D000
ENSG00000134954	ETS1	-1.17588	0.000539079	0.00976898	0.585296	1.76118	D003 vs. D000
ENSG00000118137	APOA1	4.72486	0.000542648	0.00981903	5.10192	0.377063	D003 vs. D000
ENSG00000126218	F10	1.3902	0.000542763	0.00981903	2.03193	0.641731	D003 vs. D000
ENSG00000167281	RBFOX3	-1.12564	0.000544488	0.00983355	0.465173	1.59081	D003 vs. D000
ENSG00000152284	TCF7L1	-1.01775	0.000549339	0.00985663	2.95174	3.96949	D003 vs. D000
ENSG00000140854	KATNB1	-1.0474	0.000549743	0.00985663	2.22993	3.27733	D003 vs. D000
ENSG00000225485	ARHGAP23	-1.57378	0.000549929	0.00985663	0.660145	2.23392	D003 vs. D000
ENSG00000148834	GSTO1	1.40131	0.000561863	0.00996992	6.8736	5.47228	D003 vs. D000
ENSG00000251292	RP11-380P13.2	-1.70269	0.000567497	0.0100198	0.39602	2.09871	D003 vs. D000
ENSG00000187210	GCNT1	1.71056	0.000574042	0.0100769	2.5057	0.795148	D003 vs. D000
ENSG00000155506	LARP1	-1.0501	0.000585519	0.0101584	2.53823	3.58833	D003 vs. D000
ENSG00000107317	PTGDS	1.39782	0.000585834	0.0101584	1.73295	0.33513	D003 vs. D000
ENSG00000070031	SCT	2.30874	0.00059104	0.0102072	3.22679	0.918045	D003 vs. D000
ENSG00000174721	FGFBP3	-2.43851	0.000593735	0.0102344	1.99602	4.43452	D003 vs. D000
ENSG00000197785	ATAD3A	-1.16045	0.000605338	0.0103368	2.31152	3.47197	D003 vs. D000
ENSG00000257345	RP11-511B23.1	2.44569	0.000607694	0.0103522	2.48127	0.0355722	D003 vs. D000
ENSG00000121210	KIAA0922	-1.04966	0.000610024	0.0103834	0.942847	1.9925	D003 vs. D000
ENSG00000224163	RP11-309L24.6	1.68243	0.000616827	0.0104659	2.22889	0.546465	D003 vs. D000
ENSG00000048545	GUCA1A	-1.35964	0.000631186	0.0105777	0.807722	2.16736	D003 vs. D000
ENSG00000160932	LY6E	1.73839	0.000631443	0.0105777	7.54817	5.80979	D003 vs. D000
ENSG00000164733	CTSB	1.47629	0.000636127	0.0106326	3.59031	2.11403	D003 vs. D000
ENSG00000164649	CDCA7L	-1.89297	0.000640144	0.0106662	2.44651	4.33948	D003 vs. D000
ENSG00000105464	GRIN2D	-1.41784	0.000648586	0.010733	0.0656169	1.48346	D003 vs. D000
ENSG00000163032	VSNL1	-3.04465	0.000650812	0.0107515	0.31256	3.35721	D003 vs. D000
ENSG00000198417	MT1F	-3.79866	0.000655104	0.0107973	1.94893	5.74759	D003 vs. D000
ENSG00000118894	FAM86A	-1.29471	0.000659357	0.0108422	2.11406	3.40877	D003 vs. D000
ENSG00000213430	HSPD1P1	-1.05595	0.000667372	0.0109571	1.85443	2.91038	D003 vs. D000
ENSG00000133134	BEX2	-1.66254	0.000673401	0.0109631	4.41984	6.08238	D003 vs. D000
ENSG00000158874	APOA2	3.83542	0.000677105	0.0109983	4.17919	0.34377	D003 vs. D000
ENSG00000035403	VCL	-1.12526	0.000688359	0.0111145	1.75033	2.87559	D003 vs. D000
ENSG00000205220	PSMB10	-1.232	0.000691573	0.0111483	2.36757	3.59957	D003 vs. D000
ENSG00000100097	LGALS1	1.78012	0.000692715	0.0111498	5.96239	4.18227	D003 vs. D000
ENSG00000104381	GDAP1	-1.06565	0.000713222	0.0113768	0.50438	1.57003	D003 vs. D000
ENSG00000205364	MT1M	-2.00797	0.000717133	0.0114053	0.615379	2.62335	D003 vs. D000
ENSG00000197565	COL4A6	3.48234	0.000717991	0.0114061	5.00922	1.52688	D003 vs. D000
ENSG00000173457	PPP1R14B	-1.23773	0.000724125	0.0114577	5.00149	6.23922	D003 vs. D000
ENSG00000124243	BCAS4	-1.35543	0.000724742	0.0114577	1.92217	3.2776	D003 vs. D000
ENSG00000204264	PSMB8	-1.46214	0.000728622	0.011502	0.488319	1.95046	D003 vs. D000
ENSG00000236924	RP11-390F4.6	-1.57964	0.000731165	0.0115165	1.44125	3.02088	D003 vs. D000
ENSG00000105605	CACNG7	-1.05662	0.000732648	0.0115171	0.517039	1.57366	D003 vs. D000
ENSG00000254339	RP11-267L5.1	-3.52412	0.000742431	0.0115997	1.62404	5.14817	D003 vs. D000
ENSG00000090932	DLL3	2.73242	0.00074506	0.0116321	4.24004	1.50763	D003 vs. D000
ENSG00000175832	ETV4	-1.62609	0.000747661	0.0116387	2.62982	4.25591	D003 vs. D000
ENSG00000046653	GPM6B	-1.14635	0.000759266	0.0117574	0.814962	1.96131	D003 vs. D000
ENSG00000126749	EMG1	-1.08676	0.000765801	0.0117834	3.50409	4.59086	D003 vs. D000
ENSG00000171848	RRM2	-1.00113	0.000778263	0.0118638	2.61543	3.61656	D003 vs. D000
ENSG00000070669	ASNS	-1.60774	0.000780646	0.0118831	1.38433	2.99207	D003 vs. D000
ENSG00000164985	PSIP1	-1.06123	0.000788453	0.0119422	4.18822	5.24945	D003 vs. D000
ENSG00000168461	RAB31	1.40546	0.000792036	0.0119808	2.32056	0.915107	D003 vs. D000
ENSG00000182118	FAM89A	1.73477	0.000801215	0.0120104	1.77556	0.0407875	D003 vs. D000
ENSG00000103449	SALL1	2.14975	0.000802462	0.0120104	3.00324	0.853492	D003 vs. D000
ENSG00000266040	CTB-58E17.3	1.38688	0.000806851	0.0120104	2.40408	1.0172	D003 vs. D000
ENSG00000115457	IGFBP2	-1.1815	0.000807414	0.0120104	4.04751	5.22901	D003 vs. D000
ENSG00000120885	CLU	-1.91107	0.000810989	0.0120104	3.98331	5.89438	D003 vs. D000
ENSG00000135525	MAP7	-1.29256	0.00081178	0.0120138	2.57556	3.86812	D003 vs. D000
ENSG00000172201	ID4	1.1748	0.000820776	0.0121049	1.26342	0.0886184	D003 vs. D000
ENSG00000181019	NQO1	-1.33364	0.000821898	0.012113	1.44092	2.77456	D003 vs. D000
ENSG00000070731	ST6GALNAC2	1.24213	0.000825713	0.0121444	1.2631	0.0209634	D003 vs. D000
ENSG00000121900	TMEM54	1.84866	0.000835844	0.012234	3.03425	1.18559	D003 vs. D000
ENSG00000264164	RP11-640N20.6	-2.34052	0.000839909	0.0122644	1.84459	4.18511	D003 vs. D000
ENSG00000133488	SEC14L4	-1.28738	0.000842527	0.0122785	0.191053	1.47844	D003 vs. D000
ENSG00000259424	RP11-35O15.1	-1.59878	0.000846521	0.0123057	0.860554	2.45933	D003 vs. D000
ENSG00000136270	TBRG4	-1.19409	0.000848161	0.0123212	2.87141	4.0655	D003 vs. D000
ENSG00000100889	PCK2	-1.2081	0.000854772	0.0123668	2.23184	3.43994	D003 vs. D000
ENSG00000128050	PAICS	-1.02999	0.000863711	0.0124486	5.19251	6.22249	D003 vs. D000
ENSG00000131473	ACLY	-1.16808	0.000865507	0.0124519	5.15113	6.31921	D003 vs. D000
ENSG00000010278	CD9	-1.48395	0.000865848	0.0124519	3.68374	5.16769	D003 vs. D000
ENSG00000174469	CNTNAP2	1.82726	0.000865923	0.0124519	4.32258	2.49532	D003 vs. D000
ENSG00000169750	RAC3	-1.02133	0.000877751	0.0125699	4.56452	5.58585	D003 vs. D000
ENSG00000170727	BOP1	-1.40586	0.000887822	0.0126897	2.64676	4.05262	D003 vs. D000
ENSG00000215447	BX322557.10	1.0294	0.000890299	0.0127166	3.14235	2.11295	D003 vs. D000
ENSG00000165061	ZMAT4	-1.16993	0.000897772	0.0127634	0.176644	1.34657	D003 vs. D000
ENSG00000167617	CDC42EP5	-1.12742	0.000908979	0.0128713	1.34974	2.47716	D003 vs. D000
ENSG00000163694	RBM47	-1.1306	0.000911194	0.0128941	0.56595	1.69655	D003 vs. D000
ENSG00000114019	AMOTL2	1.3151	0.000914516	0.0129256	2.59812	1.28301	D003 vs. D000
ENSG00000137473	TTC29	3.47185	0.000915239	0.0129256	3.53691	0.0650571	D003 vs. D000
ENSG00000064102	ASUN	-1.27257	0.000929925	0.0129632	1.51287	2.78544	D003 vs. D000
ENSG00000003509	NDUFAF7	-1.02065	0.000943002	0.0130921	2.60951	3.63016	D003 vs. D000
ENSG00000116649	SRM	-1.3813	0.000968201	0.0133376	3.2273	4.6086	D003 vs. D000
ENSG00000233834	AC005083.1	-1.82798	0.00097329	0.0133868	0.645241	2.47322	D003 vs. D000
ENSG00000060982	BCAT1	-1.40002	0.0009879	0.0134649	2.34194	3.74196	D003 vs. D000
ENSG00000154040	CABYR	-1.01122	0.000991073	0.0134871	0.634927	1.64614	D003 vs. D000
ENSG00000109519	GRPEL1	-1.00022	0.000998497	0.0135036	2.60889	3.60912	D003 vs. D000
ENSG00000090530	LEPREL1	1.66522	0.00100028	0.0135089	2.99628	1.33107	D003 vs. D000
ENSG00000182809	CRIP2	1.90607	0.00100278	0.013513	3.02573	1.11966	D003 vs. D000
ENSG00000094755	GABRP	-1.56957	0.0010101	0.0135812	1.90642	3.47599	D003 vs. D000
ENSG00000197256	KANK2	1.30867	0.00102159	0.0136761	2.68576	1.37708	D003 vs. D000
ENSG00000172893	DHCR7	-1.0499	0.00102195	0.0136761	4.8756	5.9255	D003 vs. D000
ENSG00000197747	S100A10	2.24954	0.00102702	0.0137051	7.03685	4.78731	D003 vs. D000
ENSG00000132423	COQ3	-1.2429	0.00103257	0.0137351	2.25694	3.49983	D003 vs. D000
ENSG00000136504	KAT7	-1.2233	0.00104971	0.013824	2.14717	3.37047	D003 vs. D000
ENSG00000125848	FLRT3	2.91756	0.00105021	0.013824	3.03247	0.11491	D003 vs. D000
ENSG00000197905	TEAD4	-1.13107	0.00106378	0.0139244	4.16317	5.29424	D003 vs. D000
ENSG00000197043	ANXA6	1.05637	0.00106575	0.0139254	5.17376	4.11739	D003 vs. D000
ENSG00000134684	YARS	-1.1863	0.0010714	0.0139649	3.14719	4.33348	D003 vs. D000
ENSG00000172380	GNG12	-1.01556	0.0010784	0.0140267	1.73875	2.75432	D003 vs. D000
ENSG00000100714	MTHFD1	-1.13189	0.00108033	0.0140278	3.89246	5.02435	D003 vs. D000
ENSG00000170545	SMAGP	1.47433	0.00108137	0.0140278	2.78169	1.30736	D003 vs. D000
ENSG00000131116	ZNF428	1.01164	0.00108215	0.0140278	4.89224	3.88059	D003 vs. D000
ENSG00000109113	RAB34	-1.02402	0.00108319	0.0140327	3.87674	4.90076	D003 vs. D000
ENSG00000104907	TRMT1	-1.06523	0.00108545	0.014042	3.57144	4.63667	D003 vs. D000
ENSG00000184220	CMSS1	-1.04367	0.00109897	0.0141073	3.50817	4.55183	D003 vs. D000
ENSG00000072042	RDH11	-1.25857	0.00113321	0.0144265	3.07873	4.3373	D003 vs. D000
ENSG00000261884	CTC-479C5.12	-1.31467	0.0011373	0.0144382	2.74334	4.05801	D003 vs. D000
ENSG00000174939	ASPHD1	-1.08397	0.00114975	0.0145326	1.51496	2.59893	D003 vs. D000
ENSG00000131203	IDO1	-3.38717	0.00116404	0.0146425	0.0702293	3.4574	D003 vs. D000
ENSG00000100122	CRYBB1	-1.26214	0.00116511	0.0146425	0.915509	2.17765	D003 vs. D000
ENSG00000107485	GATA3	3.22968	0.0011653	0.0146425	3.2926	0.062928	D003 vs. D000
ENSG00000181610	MRPS23	-1.00023	0.00118174	0.0147968	4.81764	5.81787	D003 vs. D000
ENSG00000149418	ST14	-1.19002	0.00118312	0.0148053	0.789776	1.97979	D003 vs. D000
ENSG00000133106	EPSTI1	1.69748	0.00118476	0.0148169	1.97293	0.27545	D003 vs. D000
ENSG00000050767	COL23A1	2.01221	0.0011864	0.0148169	4.00481	1.9926	D003 vs. D000
ENSG00000131969	ABHD12B	-1.61772	0.00121493	0.0150253	1.25113	2.86885	D003 vs. D000
ENSG00000118640	VAMP8	1.27758	0.00123552	0.015211	7.53668	6.25911	D003 vs. D000
ENSG00000155367	PPM1J	1.06716	0.0012634	0.0153858	4.65714	3.58998	D003 vs. D000
ENSG00000184905	TCEAL2	-1.21938	0.00128487	0.0155077	2.38799	3.60737	D003 vs. D000
ENSG00000203805	PPAPDC1A	1.68789	0.00128671	0.0155077	1.71345	0.0255619	D003 vs. D000
ENSG00000108106	UBE2S	-1.00006	0.00129768	0.0155365	5.10896	6.10902	D003 vs. D000
ENSG00000236673	RP11-69I8.2	-1.66501	0.00131629	0.0156789	2.1247	3.78971	D003 vs. D000
ENSG00000112378	PERP	1.42895	0.0013229	0.0157221	3.25376	1.82481	D003 vs. D000
ENSG00000250361	GYPB	1.96772	0.00132868	0.0157341	1.9905	0.0227809	D003 vs. D000
ENSG00000171282	BAHCC1	1.31306	0.00132883	0.0157341	1.4203	0.107242	D003 vs. D000
ENSG00000137078	SIT1	-1.99395	0.00134007	0.0157955	0.37558	2.36953	D003 vs. D000
ENSG00000250328	CTC-210G5.1	-3.01275	0.0013466	0.015855	3.4081	6.42086	D003 vs. D000
ENSG00000198157	HMGN5	-1.33946	0.00135323	0.0159066	2.37327	3.71273	D003 vs. D000
ENSG00000189067	LITAF	-1.16378	0.00135833	0.015938	3.23929	4.40307	D003 vs. D000
ENSG00000105894	PTN	-1.61556	0.00136042	0.0159447	1.72879	3.34435	D003 vs. D000
ENSG00000166289	PLEKHF1	-1.07297	0.00136138	0.0159447	1.05571	2.12868	D003 vs. D000
ENSG00000265992	ESRG	-2.01545	0.00136506	0.0159501	3.28769	5.30313	D003 vs. D000
ENSG00000215914	MMP23A	1.4713	0.00139893	0.0161761	2.08521	0.613908	D003 vs. D000
ENSG00000125378	BMP4	2.33617	0.00140009	0.0161761	2.76004	0.423873	D003 vs. D000
ENSG00000182718	ANXA2	1.96518	0.00140745	0.0162218	6.71516	4.74998	D003 vs. D000
ENSG00000015475	BID	-1.01273	0.00141961	0.016309	2.7222	3.73493	D003 vs. D000
ENSG00000168389	MFSD2A	-1.38663	0.00142052	0.0163107	0.585652	1.97228	D003 vs. D000
ENSG00000114631	PODXL2	-1.33352	0.0014228	0.0163281	1.11782	2.45134	D003 vs. D000
ENSG00000160818	GPATCH4	-1.26719	0.00142814	0.0163453	2.83417	4.10135	D003 vs. D000
ENSG00000258649	CTD-2142D14.1	-2.23605	0.00143515	0.0163863	2.18852	4.42456	D003 vs. D000
ENSG00000162433	AK4	-1.46003	0.00143747	0.0163863	1.62848	3.08852	D003 vs. D000
ENSG00000186297	GABRA5	-1.04117	0.00144117	0.0163863	0.243522	1.28469	D003 vs. D000
ENSG00000080823	MOK	1.62238	0.00144624	0.0164185	1.84092	0.218545	D003 vs. D000
ENSG00000141293	SKAP1	-1.19533	0.00146365	0.0165387	0.86591	2.06124	D003 vs. D000
ENSG00000188566	NDOR1	-1.01867	0.00146539	0.0165495	2.33154	3.35021	D003 vs. D000
ENSG00000174177	CTU2	-1.05993	0.00146685	0.0165496	2.92508	3.98501	D003 vs. D000
ENSG00000070950	RAD18	-1.01355	0.00146856	0.016559	1.10052	2.11408	D003 vs. D000
ENSG00000223756	TSSC2	-1.4509	0.00147396	0.0166023	3.62332	5.07422	D003 vs. D000
ENSG00000141076	CIRH1A	-1.06573	0.00147778	0.0166264	4.38899	5.45472	D003 vs. D000
ENSG00000119812	FAM98A	-1.23684	0.00147844	0.0166264	1.27884	2.51568	D003 vs. D000
ENSG00000117154	IGSF21	-1.33607	0.00150703	0.0168148	0.11583	1.4519	D003 vs. D000
ENSG00000171954	CYP4F22	-1.38883	0.00152062	0.0168854	0.721492	2.11033	D003 vs. D000
ENSG00000071462	WBSCR22	-1.14931	0.00152343	0.0169005	3.91715	5.06646	D003 vs. D000
ENSG00000165480	SKA3	-1.13868	0.00152514	0.0169107	1.46209	2.60077	D003 vs. D000
ENSG00000198431	TXNRD1	-1.26403	0.00153245	0.0169531	1.75202	3.01605	D003 vs. D000
ENSG00000242028	HYPK	-1.37663	0.00153512	0.0169594	4.67088	6.04751	D003 vs. D000
ENSG00000122585	NPY	1.76339	0.00154026	0.0169888	2.99812	1.23473	D003 vs. D000
ENSG00000204775	KM-PA-2	-1.47143	0.00154145	0.0169888	3.11601	4.58744	D003 vs. D000
ENSG00000187840	EIF4EBP1	-1.44026	0.00154176	0.0169888	5.16605	6.60631	D003 vs. D000
ENSG00000081051	AFP	-1.4539	0.00154759	0.0170355	0.112319	1.56622	D003 vs. D000
ENSG00000166562	SEC11C	-1.63907	0.00155089	0.0170366	2.43752	4.07659	D003 vs. D000
ENSG00000149557	FEZ1	-1.01978	0.00157453	0.0171811	0.719433	1.73921	D003 vs. D000
ENSG00000243452	NBPF15	1.11088	0.00158989	0.0172588	2.80584	1.69496	D003 vs. D000
ENSG00000004478	FKBP4	-1.35128	0.0016131	0.017362	3.59037	4.94165	D003 vs. D000
ENSG00000259129	LINC00648	1.02041	0.00162385	0.0174249	1.25952	0.239107	D003 vs. D000
ENSG00000158458	NRG2	1.46735	0.00166085	0.0176644	1.52162	0.0542671	D003 vs. D000
ENSG00000188153	COL4A5	2.44236	0.00167469	0.0177206	4.20529	1.76292	D003 vs. D000
ENSG00000132359	RAP1GAP2	-1.02495	0.00168934	0.0178225	0.959819	1.98477	D003 vs. D000
ENSG00000178773	CPNE7	-1.16003	0.00169178	0.0178394	0.466457	1.62648	D003 vs. D000
ENSG00000111704	NANOG	-1.17943	0.00170993	0.0179838	0.931025	2.11046	D003 vs. D000
ENSG00000169627	BOLA2B	-1.12543	0.00174198	0.0181888	6.0909	7.21633	D003 vs. D000
ENSG00000182481	KPNA2	-1.13698	0.0017466	0.0182153	5.01169	6.14867	D003 vs. D000
ENSG00000170231	FABP6	-2.26664	0.00176603	0.0183539	0.656216	2.92285	D003 vs. D000
ENSG00000101361	NOP56	-1.07257	0.00176908	0.018363	5.48376	6.55633	D003 vs. D000
ENSG00000170421	KRT8	2.06044	0.00176949	0.018363	6.60751	4.54708	D003 vs. D000
ENSG00000165905	GYLTL1B	-1.71624	0.00177412	0.0183763	1.52024	3.23648	D003 vs. D000
ENSG00000132130	LHX1	1.16828	0.00179169	0.0184814	1.19	0.0217249	D003 vs. D000
ENSG00000096696	DSP	1.28877	0.001811	0.0185988	2.45791	1.16913	D003 vs. D000
ENSG00000057657	PRDM1	1.03805	0.00183716	0.0187868	1.04937	0.0113161	D003 vs. D000
ENSG00000160188	RSPH1	1.17743	0.00184327	0.0188325	1.88215	0.704713	D003 vs. D000
ENSG00000006468	ETV1	-1.12181	0.00186223	0.0189704	0.876768	1.99858	D003 vs. D000
ENSG00000107872	FBXL15	-1.09173	0.00191836	0.0193663	1.92986	3.02159	D003 vs. D000
ENSG00000259048	CTD-2058B24.2	-2.05526	0.0019293	0.0194491	2.04885	4.10411	D003 vs. D000
ENSG00000189431	RASSF10	1.67739	0.0019598	0.0196402	2.21	0.532615	D003 vs. D000
ENSG00000228649	AC005682.5	1.20902	0.00197443	0.0197083	5.01139	3.80237	D003 vs. D000
ENSG00000230798	RP4-792G4.2	-2.61366	0.00197928	0.0197249	4.10122	6.71488	D003 vs. D000
ENSG00000139343	SNRPF	-1.05165	0.00198536	0.0197249	6.5456	7.59725	D003 vs. D000
ENSG00000129455	KLK8	-1.73438	0.00198638	0.0197259	0.391554	2.12593	D003 vs. D000
ENSG00000182985	CADM1	1.22894	0.00200122	0.0197915	1.84651	0.617567	D003 vs. D000
ENSG00000260473	RP11-923I11.4	-2.00388	0.00200414	0.0198007	3.05961	5.06349	D003 vs. D000
ENSG00000113196	HAND1	1.13872	0.0020242	0.0199619	1.16255	0.02383	D003 vs. D000
ENSG00000224557	HLA-DPB2	-2.33363	0.00203965	0.0200216	0.718793	3.05242	D003 vs. D000
ENSG00000170004	CHD3	1.03679	0.00204192	0.0200243	2.29387	1.25707	D003 vs. D000
ENSG00000244586	WNT5A-AS1	1.15025	0.00206654	0.0201464	1.2689	0.118659	D003 vs. D000
ENSG00000101680	LAMA1	1.36617	0.0020678	0.0201495	3.22163	1.85547	D003 vs. D000
ENSG00000157404	KIT	1.18668	0.00208087	0.0202374	1.86886	0.682183	D003 vs. D000
ENSG00000224765	RP1-137H15.2	1.6145	0.00208157	0.0202374	2.82213	1.20764	D003 vs. D000
ENSG00000189409	MMP23B	1.10153	0.00214433	0.0205661	1.54283	0.441302	D003 vs. D000
ENSG00000092621	PHGDH	-1.50798	0.00219003	0.0208078	2.70605	4.21403	D003 vs. D000
ENSG00000105173	CCNE1	-1.00866	0.00220655	0.0208995	2.20901	3.21767	D003 vs. D000
ENSG00000112972	HMGCS1	-1.49293	0.00221275	0.0209396	2.9002	4.39313	D003 vs. D000
ENSG00000141526	SLC16A3	3.66095	0.00222685	0.0210122	4.41462	0.753669	D003 vs. D000
ENSG00000184524	CEND1	-1.25188	0.00228065	0.021417	0.245503	1.49738	D003 vs. D000
ENSG00000113140	SPARC	1.0336	0.00228756	0.0214475	6.69231	5.65871	D003 vs. D000
ENSG00000111275	ALDH2	1.54082	0.00229087	0.0214691	5.09824	3.55742	D003 vs. D000
ENSG00000110104	CCDC86	-1.09471	0.00230705	0.0215582	1.04925	2.14396	D003 vs. D000
ENSG00000129654	FOXJ1	1.40931	0.00231197	0.0215909	1.99829	0.588981	D003 vs. D000
ENSG00000205542	TMSB4X	-1.06457	0.0023334	0.0216883	11.0645	12.129	D003 vs. D000
ENSG00000104413	ESRP1	-1.04599	0.00234709	0.0217485	1.72817	2.77416	D003 vs. D000
ENSG00000104879	CKM	1.70048	0.00237014	0.021866	1.82711	0.126638	D003 vs. D000
ENSG00000106538	RARRES2	-2.17547	0.0023797	0.0219048	6.02168	8.19715	D003 vs. D000
ENSG00000182199	SHMT2	-1.22613	0.00238741	0.0219462	3.44137	4.66749	D003 vs. D000
ENSG00000196141	SPATS2L	-1.16452	0.00240211	0.0220083	2.24231	3.40682	D003 vs. D000
ENSG00000156171	DRAM2	1.22127	0.00242801	0.0221271	3.25662	2.03535	D003 vs. D000
ENSG00000179059	ZFP42	-1.94437	0.00244821	0.0221922	3.71819	5.66256	D003 vs. D000
ENSG00000138413	IDH1	-1.16316	0.00245591	0.0222242	4.59277	5.75593	D003 vs. D000
ENSG00000233895	RP1-122P22.2	1.16481	0.00246699	0.0222677	1.75135	0.586544	D003 vs. D000
ENSG00000215113	CXorf49B	1.43219	0.00248736	0.0223754	1.47378	0.0415952	D003 vs. D000
ENSG00000215115	CXorf49	1.43219	0.00248736	0.0223754	1.47378	0.0415952	D003 vs. D000
ENSG00000240065	PSMB9	-1.00213	0.00248926	0.0223754	0.0867971	1.08893	D003 vs. D000
ENSG00000091136	LAMB1	1.36904	0.00249165	0.022386	3.84986	2.48082	D003 vs. D000
ENSG00000095596	CYP26A1	4.31548	0.00253936	0.022646	4.86508	0.549598	D003 vs. D000
ENSG00000166986	MARS	-1.21679	0.00253972	0.022646	3.47523	4.69202	D003 vs. D000
ENSG00000159131	GART	-1.01696	0.00254918	0.0227019	3.68657	4.70353	D003 vs. D000
ENSG00000171444	MCC	1.13287	0.00258032	0.0228226	1.4797	0.346821	D003 vs. D000
ENSG00000163584	RPL22L1	-1.41688	0.00258094	0.0228226	5.86193	7.27881	D003 vs. D000
ENSG00000258417	OC90	-1.55056	0.00258259	0.0228277	0.691145	2.2417	D003 vs. D000
ENSG00000242779	ZNF702P	1.0726	0.00258648	0.0228337	1.22553	0.152932	D003 vs. D000
ENSG00000133316	WDR74	-1.13459	0.00258878	0.0228445	3.45414	4.58872	D003 vs. D000
ENSG00000168003	SLC3A2	-1.07768	0.00259422	0.0228737	3.0581	4.13577	D003 vs. D000
ENSG00000087074	PPP1R15A	1.05548	0.0026969	0.0234881	2.07511	1.01963	D003 vs. D000
ENSG00000160256	FAM207A	-1.00268	0.0027425	0.0237162	3.3221	4.32479	D003 vs. D000
ENSG00000204922	C11orf83	-1.009	0.00274306	0.0237162	3.64555	4.65454	D003 vs. D000
ENSG00000249152	RP11-562F9.2	-2.3413	0.00284971	0.024262	1.38942	3.73072	D003 vs. D000
ENSG00000115085	ZAP70	1.43042	0.00285073	0.024262	1.45576	0.025341	D003 vs. D000
ENSG00000166387	PPFIBP2	1.61622	0.00285334	0.0242745	2.07145	0.455224	D003 vs. D000
ENSG00000067141	NEO1	1.1504	0.00290207	0.0245356	2.48508	1.33467	D003 vs. D000
ENSG00000128739	SNRPN	-1.83302	0.00290686	0.0245379	3.0906	4.92363	D003 vs. D000
ENSG00000138670	RASGEF1B	1.74907	0.00293752	0.0247068	1.92806	0.178984	D003 vs. D000
ENSG00000166206	GABRB3	-1.04645	0.00295382	0.0247635	0.655484	1.70193	D003 vs. D000
ENSG00000268059	AL441883.1	-1.41874	0.00296806	0.0248243	4.63482	6.05357	D003 vs. D000
ENSG00000253507	CTD-2501M5.1	-1.54499	0.00299715	0.0249392	4.03287	5.57786	D003 vs. D000
ENSG00000189046	ALKBH2	-1.04409	0.00302192	0.0250681	0.915263	1.95935	D003 vs. D000
ENSG00000230805	AL132709.1	1.43874	0.00307701	0.0253085	1.8403	0.401558	D003 vs. D000
ENSG00000255356	RP11-277E18.2	-1.53128	0.00309619	0.0253586	0.797245	2.32853	D003 vs. D000
ENSG00000257940	RP11-248E9.6	-1.20874	0.00314544	0.0256241	0.768717	1.97746	D003 vs. D000
ENSG00000072818	ACAP1	-1.47306	0.00314822	0.0256319	0.909147	2.38221	D003 vs. D000
ENSG00000135111	TBX3	1.02746	0.00322742	0.0260036	1.04652	0.01906	D003 vs. D000
ENSG00000099194	SCD	-1.74694	0.00323411	0.0260294	3.02268	4.76962	D003 vs. D000
ENSG00000165757	KIAA1462	1.33225	0.00327185	0.0261883	1.42997	0.097713	D003 vs. D000
ENSG00000144524	COPS7B	-1.83073	0.00329231	0.0262836	2.63909	4.46983	D003 vs. D000
ENSG00000105419	MEIS3	1.1203	0.0033238	0.0264107	2.40334	1.28304	D003 vs. D000
ENSG00000203827	NBPF16	1.0273	0.0033392	0.0265133	2.1704	1.14311	D003 vs. D000
ENSG00000211455	STK38L	-1.16166	0.00335004	0.0265499	2.1668	3.32846	D003 vs. D000
ENSG00000140937	CDH11	1.25438	0.00337483	0.0266274	1.44609	0.19171	D003 vs. D000
ENSG00000228592	AP000459.4	-1.73181	0.00338098	0.0266563	0.659202	2.39101	D003 vs. D000
ENSG00000183336	BOLA2	-1.22584	0.00339511	0.0267282	5.32357	6.54941	D003 vs. D000
ENSG00000101000	PROCR	-1.41319	0.00344581	0.0269779	1.99404	3.40724	D003 vs. D000
ENSG00000106853	PTGR1	1.60565	0.00345195	0.0270024	5.76909	4.16344	D003 vs. D000
ENSG00000164265	SCGB3A2	-2.98742	0.00351104	0.0272455	1.8381	4.82553	D003 vs. D000
ENSG00000256552	RP11-113C12.4	1.37633	0.00353074	0.0273315	1.59469	0.218359	D003 vs. D000
ENSG00000184515	BEX5	-1.1975	0.00356193	0.0274983	2.20981	3.40731	D003 vs. D000
ENSG00000256232	RP11-771K4.1	1.3811	0.00356391	0.0274983	1.7121	0.331007	D003 vs. D000
ENSG00000223865	HLA-DPB1	-1.17683	0.00357367	0.0275239	1.22494	2.40177	D003 vs. D000
ENSG00000008382	MPND	1.00665	0.00360656	0.0276791	4.16323	3.15658	D003 vs. D000
ENSG00000104112	SCG3	-1.14949	0.00361834	0.0277095	3.80648	4.95597	D003 vs. D000
ENSG00000159712	ANKRD18CP	-1.38118	0.00366446	0.0279474	0.30534	1.68652	D003 vs. D000
ENSG00000248367	CTB-129O4.1	-1.17048	0.0036655	0.0279474	0.774538	1.94502	D003 vs. D000
ENSG00000127863	TNFRSF19	1.19649	0.00372773	0.0282209	1.23139	0.0349014	D003 vs. D000
ENSG00000261963	RP11-74E22.4	-1.13309	0.00376431	0.0283825	0.513626	1.64671	D003 vs. D000
ENSG00000065911	MTHFD2	-1.07059	0.0037859	0.028476	1.65488	2.72546	D003 vs. D000
ENSG00000136938	ANP32B	1.11382	0.00381873	0.0285949	6.19647	5.08265	D003 vs. D000
ENSG00000221946	FXYD7	-1.11528	0.00382729	0.0286342	0.68342	1.7987	D003 vs. D000
ENSG00000159388	BTG2	2.37177	0.00382801	0.0286342	3.22002	0.848244	D003 vs. D000
ENSG00000149798	CDC42EP2	-1.18357	0.00384242	0.0286979	1.62643	2.81	D003 vs. D000
ENSG00000135549	PKIB	-1.40319	0.0039463	0.0291911	3.19734	4.60053	D003 vs. D000
ENSG00000162188	GNG3	-1.82724	0.00396989	0.0293249	0.459729	2.28697	D003 vs. D000
ENSG00000159166	LAD1	-1.54075	0.00397443	0.0293482	1.55106	3.0918	D003 vs. D000
ENSG00000136943	CTSL2	1.92416	0.00399193	0.0293788	6.86672	4.94256	D003 vs. D000
ENSG00000187498	COL4A1	2.06537	0.0040046	0.0293878	5.44061	3.37524	D003 vs. D000
ENSG00000234745	HLA-B	2.20577	0.00401109	0.0294151	4.14484	1.93907	D003 vs. D000
ENSG00000110172	CHORDC1	-1.19776	0.00411541	0.0299227	2.55633	3.75409	D003 vs. D000
ENSG00000166340	TPP1	1.10689	0.00415179	0.0300642	4.24066	3.13377	D003 vs. D000
ENSG00000262686	AC005356.1	1.6603	0.00419947	0.0302757	2.66591	1.0056	D003 vs. D000
ENSG00000054793	ATP9A	1.39649	0.00422915	0.0303869	2.03778	0.641287	D003 vs. D000
ENSG00000071282	LMCD1	-1.16691	0.00437358	0.0310331	1.00005	2.16696	D003 vs. D000
ENSG00000131467	PSME3	-1.15951	0.00437431	0.0310331	3.40731	4.56682	D003 vs. D000
ENSG00000239672	NME1	-1.01296	0.00442502	0.0313086	5.44306	6.45602	D003 vs. D000
ENSG00000235215	RP11-145M4.2	-1.21816	0.00448106	0.031593	0.112981	1.33114	D003 vs. D000
ENSG00000105427	CNFN	-1.25834	0.00456969	0.031898	2.79443	4.05276	D003 vs. D000
ENSG00000163923	RPL39L	-2.18932	0.00457523	0.0319158	2.9221	5.11142	D003 vs. D000
ENSG00000176358	TAC4	1.05825	0.00460804	0.0321026	1.21648	0.158226	D003 vs. D000
ENSG00000164619	BMPER	1.43694	0.00465739	0.0322776	1.499	0.0620609	D003 vs. D000
ENSG00000256288	RP11-277P12.10	-1.7182	0.00468641	0.0324162	4.02987	5.74808	D003 vs. D000
ENSG00000165732	DDX21	-1.15283	0.00471559	0.0325434	3.31319	4.46603	D003 vs. D000
ENSG00000137834	SMAD6	1.63402	0.00474247	0.0326548	1.80186	0.16784	D003 vs. D000
ENSG00000116151	MORN1	1.02702	0.0047479	0.0326787	2.99898	1.97195	D003 vs. D000
ENSG00000227081	RP11-543P15.1	1.75049	0.00477382	0.0327713	2.48189	0.731403	D003 vs. D000
ENSG00000188976	NOC2L	-1.04868	0.00477783	0.0327713	4.10177	5.15045	D003 vs. D000
ENSG00000162493	PDPN	-1.0653	0.00482174	0.0330258	1.60701	2.67231	D003 vs. D000
ENSG00000268931	RP11-886P16.6	-1.39198	0.00483385	0.0330491	0.775972	2.16795	D003 vs. D000
ENSG00000196431	CRYBA4	-1.82794	0.00487113	0.0331643	1.22185	3.04979	D003 vs. D000
ENSG00000077009	NMRK2	-1.26093	0.004878	0.0331643	4.19304	5.45396	D003 vs. D000
ENSG00000136059	VILL	1.20427	0.00488804	0.0331643	1.80434	0.600068	D003 vs. D000
ENSG00000247095	MIR210HG	1.60413	0.00492453	0.0333482	2.22148	0.617352	D003 vs. D000
ENSG00000204352	C9orf129	-1.07508	0.00496128	0.0334641	0.546437	1.62152	D003 vs. D000
ENSG00000260833	AC124789.1	-1.3412	0.00498777	0.0335631	1.4894	2.8306	D003 vs. D000
ENSG00000180304	OAZ2	-1.12736	0.00506413	0.0338281	1.74885	2.87621	D003 vs. D000
ENSG00000144550	CPNE9	-1.05326	0.0051179	0.0339674	0.100671	1.15393	D003 vs. D000
ENSG00000244198	RP4-545C24.1	-2.40228	0.00512431	0.0339882	1.12936	3.53164	D003 vs. D000
ENSG00000119632	IFI27L2	1.07989	0.00516583	0.0342423	5.65769	4.57781	D003 vs. D000
ENSG00000240922	LSAMP-AS1	-1.42158	0.00526671	0.0346952	0.166498	1.58808	D003 vs. D000
ENSG00000213213	KIAA1984	1.20436	0.00528591	0.0347572	1.50628	0.301929	D003 vs. D000
ENSG00000146955	RAB19	-1.02748	0.00530199	0.0348414	0.366321	1.3938	D003 vs. D000
ENSG00000064199	SPA17	1.27452	0.00530605	0.0348573	4.36471	3.09019	D003 vs. D000
ENSG00000254298	CTB-17P3.4	1.76505	0.00540221	0.0352712	2.04675	0.281703	D003 vs. D000
ENSG00000002586	CD99	1.65054	0.0054368	0.0354215	5.88372	4.23318	D003 vs. D000
ENSG00000135773	CAPN9	1.50134	0.00546332	0.0355182	1.56952	0.0681812	D003 vs. D000
ENSG00000145423	SFRP2	-1.59994	0.00549256	0.0356079	2.20132	3.80126	D003 vs. D000
ENSG00000160285	LSS	-1.23891	0.00549615	0.0356079	2.83931	4.07821	D003 vs. D000
ENSG00000171345	KRT19	2.02946	0.00549717	0.0356079	5.20669	3.17723	D003 vs. D000
ENSG00000119705	SLIRP	-1.16588	0.00551029	0.0356604	5.58601	6.75188	D003 vs. D000
ENSG00000169877	AHSP	-1.96176	0.00557723	0.0359979	0.465428	2.42719	D003 vs. D000
ENSG00000181392	SYNE4	-1.16182	0.00559903	0.0360453	2.22308	3.3849	D003 vs. D000
ENSG00000107831	FGF8	1.09951	0.00563249	0.0361439	1.75478	0.655272	D003 vs. D000
ENSG00000204472	AIF1	-1.76299	0.00572971	0.036504	2.53748	4.30047	D003 vs. D000
ENSG00000120937	NPPB	1.13264	0.00575272	0.0365959	1.30092	0.16828	D003 vs. D000
ENSG00000170606	HSPA4	-1.10036	0.00584255	0.0369173	2.69514	3.7955	D003 vs. D000
ENSG00000255835	RP4-559A3.7	-1.10144	0.00587648	0.0370143	4.23168	5.33312	D003 vs. D000
ENSG00000165588	OTX2	1.15165	0.00596124	0.0373537	2.31556	1.16391	D003 vs. D000
ENSG00000151729	SLC25A4	-1.08221	0.00596555	0.0373589	2.87598	3.95819	D003 vs. D000
ENSG00000244187	TMEM141	1.38223	0.00596776	0.0373589	7.04714	5.6649	D003 vs. D000
ENSG00000095739	BAMBI	1.13409	0.00610233	0.0378483	1.60227	0.468183	D003 vs. D000
ENSG00000197989	SNHG12	-1.08733	0.00613644	0.0379714	2.52535	3.61269	D003 vs. D000
ENSG00000204983	PRSS1	2.16856	0.00626669	0.0385091	2.21969	0.0511282	D003 vs. D000
ENSG00000120149	MSX2	1.41386	0.00634872	0.03877	1.4406	0.0267468	D003 vs. D000
ENSG00000182916	TCEAL7	-1.07498	0.00638934	0.0388705	2.53611	3.61109	D003 vs. D000
ENSG00000244479	RP4-798C17.6	-2.07484	0.00644616	0.0390986	0.88698	2.96182	D003 vs. D000
ENSG00000254695	RP11-396O20.1	1.06522	0.00649688	0.0392892	1.3424	0.277181	D003 vs. D000
ENSG00000231698	AP002856.5	-1.93475	0.00658702	0.0396431	1.47859	3.41334	D003 vs. D000
ENSG00000167874	TMEM88	2.47757	0.0066055	0.0396894	2.74526	0.267699	D003 vs. D000
ENSG00000248890	HHIP-AS1	1.45386	0.00663347	0.0397689	1.4936	0.0397404	D003 vs. D000
ENSG00000122884	P4HA1	1.4738	0.0067019	0.0400402	4.62453	3.15073	D003 vs. D000
ENSG00000118231	CRYGD	-1.47677	0.00670924	0.040055	1.49526	2.97202	D003 vs. D000
ENSG00000198211	TUBB3	-1.13789	0.00673875	0.0401817	2.8522	3.99009	D003 vs. D000
ENSG00000142539	SPIB	-2.11658	0.00678627	0.0403634	3.24741	5.36398	D003 vs. D000
ENSG00000100604	CHGA	-1.88456	0.00687093	0.0406588	0.861776	2.74634	D003 vs. D000
ENSG00000087008	ACOX3	1.2307	0.00695256	0.0409865	2.85973	1.62903	D003 vs. D000
ENSG00000167644	C19orf33	-1.16239	0.00696874	0.0410251	4.66161	5.82399	D003 vs. D000
ENSG00000173436	MINOS1	-1.20347	0.00698988	0.0410928	2.34169	3.54515	D003 vs. D000
ENSG00000101443	WFDC2	1.68577	0.00701617	0.0412019	5.71074	4.02497	D003 vs. D000
ENSG00000213214	ARHGEF35	-1.20827	0.00703769	0.0412827	1.34838	2.55666	D003 vs. D000
ENSG00000067840	PDZD4	-1.38936	0.00710392	0.0414658	2.35029	3.73965	D003 vs. D000
ENSG00000105281	SLC1A5	-1.05839	0.00711356	0.0415107	3.01141	4.06981	D003 vs. D000
ENSG00000170549	IRX1	1.67926	0.00713731	0.0415696	2.06432	0.385062	D003 vs. D000
ENSG00000176171	BNIP3	1.63489	0.00714726	0.0416049	4.40024	2.76535	D003 vs. D000
ENSG00000110446	SLC15A3	-1.14575	0.00720421	0.0417538	0.125014	1.27076	D003 vs. D000
ENSG00000268262	CTC-246B18.8	-1.64841	0.00721527	0.0417612	1.32027	2.96869	D003 vs. D000
ENSG00000145220	LYAR	-1.02416	0.00751917	0.0428681	3.64095	4.66511	D003 vs. D000
ENSG00000170891	CYTL1	-1.55924	0.00758095	0.0430935	0.501099	2.06034	D003 vs. D000
ENSG00000006606	CCL26	-1.76332	0.00768672	0.0434284	0.646325	2.40965	D003 vs. D000
ENSG00000160050	CCDC28B	-1.34457	0.00781144	0.0438908	2.58311	3.92767	D003 vs. D000
ENSG00000134871	COL4A2	1.2041	0.00782784	0.0439576	4.83739	3.63329	D003 vs. D000
ENSG00000138293	NCOA4	1.32775	0.00818409	0.0452077	4.42121	3.09345	D003 vs. D000
ENSG00000130707	ASS1	1.55787	0.00841274	0.0459316	5.83722	4.27935	D003 vs. D000
ENSG00000263958	RP11-676J15.1	-1.30458	0.00844499	0.0460284	0.289224	1.5938	D003 vs. D000
ENSG00000068831	RASGRP2	-2.03927	0.00855585	0.0463694	0.271803	2.31107	D003 vs. D000
ENSG00000155115	GTF3C6	-1.05027	0.0087789	0.047149	6.75765	7.80792	D003 vs. D000
ENSG00000153363	LINC00467	1.46069	0.00902896	0.048032	5.42669	3.96599	D003 vs. D000
ENSG00000137693	YAP1	1.32993	0.00907774	0.0481953	2.66907	1.33914	D003 vs. D000
ENSG00000130208	APOC1	1.08716	0.00946339	0.0496987	8.64106	7.5539	D003 vs. D000
ENSG00000162729	IGSF8	-1.18891	0.00952922	0.0499452	1.90797	3.09688	D003 vs. D000
ENSG00000264083	RP11-227G15.9	-1.01986	0.00953671	0.0499599	3.96583	4.98569	D003 vs. D000
ENSG00000122585	NPY	7.74441	1.03541e-08	0.000223855	8.97914	1.23473	D006 vs. D000
ENSG00000259974	LINC00261	4.31242	2.31652e-08	0.000250416	4.34633	0.0339083	D006 vs. D000
ENSG00000172638	EFEMP2	3.01309	3.67337e-08	0.000260143	3.63808	0.62499	D006 vs. D000
ENSG00000116729	WLS	1.56741	4.813e-08	0.000260143	1.63614	0.0687335	D006 vs. D000
ENSG00000237398	HLA-DPA3	-1.37284	6.77862e-08	0.000281904	0.153751	1.52659	D006 vs. D000
ENSG00000213722	DDAH2	1.69416	7.82342e-08	0.000281904	5.93148	4.23732	D006 vs. D000
ENSG00000249087	C1orf213	3.09955	1.1709e-07	0.000289597	3.14645	0.0468996	D006 vs. D000
ENSG00000184347	SLIT3	1.58329	1.17977e-07	0.000289597	1.6658	0.0825089	D006 vs. D000
ENSG00000257474	RP11-359M6.1	-3.19008	1.40739e-07	0.000289597	0.258958	3.44904	D006 vs. D000
ENSG00000111704	NANOG	-2.04752	1.42999e-07	0.000289597	0.0629338	2.11046	D006 vs. D000
ENSG00000126016	AMOT	2.01056	1.47344e-07	0.000289597	2.26018	0.249623	D006 vs. D000
ENSG00000159713	TPPP3	1.00189	1.97823e-07	0.000356411	1.09478	0.092891	D006 vs. D000
ENSG00000130813	C19orf66	-1.94471	2.34339e-07	0.000389724	0.756791	2.70151	D006 vs. D000
ENSG00000039523	FAM65A	1.39156	2.82124e-07	0.000419332	1.67228	0.280723	D006 vs. D000
ENSG00000142798	HSPG2	1.21634	2.90934e-07	0.000419332	3.25294	2.0366	D006 vs. D000
ENSG00000260834	RP11-256I9.2	-4.54013	3.37708e-07	0.000456328	1.47434	6.01447	D006 vs. D000
ENSG00000250328	CTC-210G5.1	-5.62495	3.75974e-07	0.000478151	0.795905	6.42086	D006 vs. D000
ENSG00000138829	FBN2	2.29191	4.98143e-07	0.000566834	3.05796	0.766043	D006 vs. D000
ENSG00000110169	HPX	3.25147	5.57413e-07	0.000581612	3.3114	0.0599318	D006 vs. D000
ENSG00000251687	RP11-181K12.2	-3.87514	5.64933e-07	0.000581612	0.231183	4.10632	D006 vs. D000
ENSG00000169710	FASN	-1.49885	9.03684e-07	0.000812904	4.02821	5.52707	D006 vs. D000
ENSG00000141570	CBX8	1.79188	1.05998e-06	0.000812904	2.23271	0.440832	D006 vs. D000
ENSG00000131969	ABHD12B	-2.7421	1.07668e-06	0.000812904	0.126753	2.86885	D006 vs. D000
ENSG00000258649	CTD-2142D14.1	-4.08239	1.14214e-06	0.000812904	0.342171	4.42456	D006 vs. D000
ENSG00000105409	ATP1A3	-2.8016	1.19733e-06	0.000812904	0.529757	3.33136	D006 vs. D000
ENSG00000198125	MB	2.45259	1.19819e-06	0.000812904	2.66485	0.212258	D006 vs. D000
ENSG00000185527	PDE6G	-1.52117	1.20085e-06	0.000812904	0.252167	1.77333	D006 vs. D000
ENSG00000160326	SLC2A6	-1.5511	1.20319e-06	0.000812904	0.578374	2.12948	D006 vs. D000
ENSG00000164344	KLKB1	-1.11129	1.24864e-06	0.000818048	0.061999	1.17329	D006 vs. D000
ENSG00000095739	BAMBI	2.43826	1.2944e-06	0.000823085	2.90644	0.468183	D006 vs. D000
ENSG00000100078	PLA2G3	-1.7907	1.50569e-06	0.000901336	0.250923	2.04162	D006 vs. D000
ENSG00000249152	RP11-562F9.2	-3.64663	1.54253e-06	0.000901336	0.0840889	3.73072	D006 vs. D000
ENSG00000257086	RP11-783K16.13	-2.31091	1.63083e-06	0.000914825	1.22457	3.53549	D006 vs. D000
ENSG00000182095	TNRC18	1.47163	1.70002e-06	0.000918863	1.71415	0.242522	D006 vs. D000
ENSG00000257058	RP11-864I4.4	2.72392	1.75335e-06	0.000922519	2.82966	0.10574	D006 vs. D000
ENSG00000196104	SPOCK3	1.41959	1.79213e-06	0.000922519	1.4905	0.0709095	D006 vs. D000
ENSG00000204520	MICA	-1.00877	2.13308e-06	0.0010262	1.13783	2.1466	D006 vs. D000
ENSG00000185559	DLK1	4.37669	2.23959e-06	0.0010262	4.48935	0.112661	D006 vs. D000
ENSG00000254934	LINC00678	-6.1272	2.24971e-06	0.0010262	0.0437394	6.17094	D006 vs. D000
ENSG00000237289	CKMT1B	-2.07386	2.29857e-06	0.0010262	1.54245	3.61631	D006 vs. D000
ENSG00000094755	GABRP	-3.17751	2.3299e-06	0.0010262	0.298476	3.47599	D006 vs. D000
ENSG00000179046	TRIML2	-1.56699	2.34933e-06	0.0010262	0.0901996	1.65719	D006 vs. D000
ENSG00000100181	TPTEP1	-1.86703	2.47569e-06	0.00102931	0.318248	2.18528	D006 vs. D000
ENSG00000160360	GPSM1	1.02849	2.54527e-06	0.00103099	1.73327	0.704774	D006 vs. D000
ENSG00000196218	RYR1	-1.58589	2.89788e-06	0.00113854	0.271467	1.85735	D006 vs. D000
ENSG00000150556	LYPD6B	2.26343	3.12856e-06	0.00118008	2.7183	0.454876	D006 vs. D000
ENSG00000231925	TAPBP	-1.05194	3.26961e-06	0.00119812	0.595953	1.64789	D006 vs. D000
ENSG00000157193	LRP8	-1.49495	3.44364e-06	0.00122051	0.399549	1.8945	D006 vs. D000
ENSG00000166105	GLB1L3	-1.47381	3.53806e-06	0.00122843	0.0592409	1.53305	D006 vs. D000
ENSG00000237923	XXbac-BPG27H4.8	-2.36798	3.57962e-06	0.00122843	0.116162	2.48414	D006 vs. D000
ENSG00000223572	CKMT1A	-2.11821	3.70498e-06	0.00125159	1.60268	3.72088	D006 vs. D000
ENSG00000236673	RP11-69I8.2	-3.38037	3.95563e-06	0.00129577	0.409341	3.78971	D006 vs. D000
ENSG00000148677	ANKRD1	7.57416	4.08921e-06	0.00131231	8.11258	0.538418	D006 vs. D000
ENSG00000219626	FAM228B	1.17988	4.19265e-06	0.00131231	1.83626	0.656381	D006 vs. D000
ENSG00000134686	PHC2	1.6512	4.2276e-06	0.00131231	2.05253	0.401336	D006 vs. D000
ENSG00000187889	C1orf168	1.12577	4.57305e-06	0.0013604	1.18178	0.056016	D006 vs. D000
ENSG00000163931	TKT	-1.63962	4.57379e-06	0.0013604	5.64437	7.28399	D006 vs. D000
ENSG00000135111	TBX3	1.45193	4.61254e-06	0.0013604	1.47099	0.01906	D006 vs. D000
ENSG00000090097	PCBP4	1.61381	4.65632e-06	0.0013604	3.49424	1.88043	D006 vs. D000
ENSG00000205358	MT1H	-6.92694	4.77798e-06	0.00137733	0.520452	7.44739	D006 vs. D000
ENSG00000175832	ETV4	-2.83044	4.96186e-06	0.00141152	1.42548	4.25591	D006 vs. D000
ENSG00000101187	SLCO4A1	-1.01725	5.12431e-06	0.00142316	0.424874	1.44212	D006 vs. D000
ENSG00000125798	FOXA2	2.96674	5.33964e-06	0.00142316	3.04458	0.0778392	D006 vs. D000
ENSG00000215447	BX322557.10	1.15347	5.41031e-06	0.00142316	3.26642	2.11295	D006 vs. D000
ENSG00000135409	AMHR2	2.54549	5.5805e-06	0.00142316	2.61239	0.0668986	D006 vs. D000
ENSG00000205362	MT1A	-2.51573	5.59294e-06	0.00142316	0.0961916	2.61192	D006 vs. D000
ENSG00000152804	HHEX	2.24452	5.62027e-06	0.00142316	2.26131	0.0167937	D006 vs. D000
ENSG00000102096	PIM2	-2.51533	5.66105e-06	0.00142316	0.407797	2.92312	D006 vs. D000
ENSG00000170558	CDH2	2.94701	5.74797e-06	0.0014284	4.06123	1.11422	D006 vs. D000
ENSG00000075340	ADD2	-1.95685	5.82396e-06	0.00143084	0.53015	2.487	D006 vs. D000
ENSG00000173482	PTPRM	1.62161	6.1084e-06	0.00146022	1.83393	0.212322	D006 vs. D000
ENSG00000128829	EIF2AK4	-1.45747	6.22833e-06	0.00146206	1.90363	3.3611	D006 vs. D000
ENSG00000166450	PRTG	1.84014	6.28915e-06	0.00146206	1.98728	0.147139	D006 vs. D000
ENSG00000166387	PPFIBP2	1.20043	6.70946e-06	0.00154318	1.65566	0.455224	D006 vs. D000
ENSG00000119866	BCL11A	-1.35474	7.33199e-06	0.00164433	0.342408	1.69715	D006 vs. D000
ENSG00000131459	GFPT2	-2.83243	7.60922e-06	0.00165626	1.48929	4.32172	D006 vs. D000
ENSG00000187867	PALM3	-1.63815	7.6148e-06	0.00165626	0.276912	1.91506	D006 vs. D000
ENSG00000103024	NME3	-1.33303	7.66076e-06	0.00165626	4.17546	5.50849	D006 vs. D000
ENSG00000213020	ZNF611	1.37097	7.77205e-06	0.00166368	1.88796	0.516985	D006 vs. D000
ENSG00000269897	BMI1	1.69774	8.08674e-06	0.00166381	2.26398	0.566242	D006 vs. D000
ENSG00000118137	APOA1	6.49103	8.59675e-06	0.00172094	6.86809	0.377063	D006 vs. D000
ENSG00000255666	RP11-867G2.6	-3.09115	8.67681e-06	0.00172103	0.226707	3.31786	D006 vs. D000
ENSG00000147601	TERF1	-2.99692	9.07934e-06	0.0017845	1.49285	4.48976	D006 vs. D000
ENSG00000106524	ANKMY2	1.10268	9.44363e-06	0.00182296	1.94501	0.842325	D006 vs. D000
ENSG00000089847	ANKRD24	-1.57863	9.72617e-06	0.00185975	0.434305	2.01294	D006 vs. D000
ENSG00000113657	DPYSL3	-1.80085	1.00664e-05	0.00185975	2.92698	4.72783	D006 vs. D000
ENSG00000015153	YAF2	1.07807	1.0138e-05	0.00185975	1.27497	0.196901	D006 vs. D000
ENSG00000262801	U91319.1	-1.05341	1.03985e-05	0.0018892	0.10688	1.16029	D006 vs. D000
ENSG00000132423	COQ3	-1.05131	1.08454e-05	0.00193225	2.44852	3.49983	D006 vs. D000
ENSG00000254277	RP11-1144P22.1	-4.06129	1.08897e-05	0.00193225	0.295843	4.35713	D006 vs. D000
ENSG00000198915	RASGEF1A	-1.03251	1.09589e-05	0.00193225	0.29504	1.32755	D006 vs. D000
ENSG00000267045	AC006126.4	2.13825	1.11174e-05	0.00193225	2.27002	0.131775	D006 vs. D000
ENSG00000186340	THBS2	-2.13816	1.11806e-05	0.00193225	0.101945	2.24011	D006 vs. D000
ENSG00000163958	ZDHHC19	-1.13284	1.1261e-05	0.00193225	0.122493	1.25533	D006 vs. D000
ENSG00000050555	LAMC3	-1.21686	1.15991e-05	0.00197458	0.153222	1.37008	D006 vs. D000
ENSG00000104112	SCG3	-2.85171	1.19048e-05	0.00197697	2.10426	4.95597	D006 vs. D000
ENSG00000165644	COMTD1	-1.50023	1.2098e-05	0.00197697	1.67181	3.17205	D006 vs. D000
ENSG00000174059	CD34	1.56203	1.21203e-05	0.00197697	1.63904	0.0770129	D006 vs. D000
ENSG00000140564	FURIN	1.44197	1.21617e-05	0.00197697	2.87348	1.43151	D006 vs. D000
ENSG00000010803	SCMH1	1.49726	1.23308e-05	0.00198949	4.13164	2.63438	D006 vs. D000
ENSG00000204791	CTD-3065J16.6	-1.04986	1.26397e-05	0.00200056	0.388271	1.43813	D006 vs. D000
ENSG00000068323	TFE3	-1.15811	1.2677e-05	0.00200056	1.22937	2.38748	D006 vs. D000
ENSG00000123600	METTL8	-1.60933	1.37472e-05	0.00208543	0.658268	2.2676	D006 vs. D000
ENSG00000230798	RP4-792G4.2	-6.02116	1.40553e-05	0.00209458	0.693714	6.71488	D006 vs. D000
ENSG00000010310	GIPR	1.845	1.42274e-05	0.00209458	1.91943	0.0744248	D006 vs. D000
ENSG00000198286	CARD11	-2.04454	1.42631e-05	0.00209458	0.276416	2.32096	D006 vs. D000
ENSG00000170412	GPRC5C	1.92615	1.4346e-05	0.00209458	2.48681	0.560656	D006 vs. D000
ENSG00000265992	ESRG	-4.71615	1.44354e-05	0.00209458	0.586981	5.30313	D006 vs. D000
ENSG00000205364	MT1M	-2.51541	1.45555e-05	0.00209461	0.107942	2.62335	D006 vs. D000
ENSG00000136997	MYC	-1.26949	1.46294e-05	0.00209461	0.290327	1.55981	D006 vs. D000
ENSG00000259048	CTD-2058B24.2	-3.94579	1.50643e-05	0.00209554	0.158319	4.10411	D006 vs. D000
ENSG00000256340	ABCC6P1	1.17671	1.51204e-05	0.00209554	1.60841	0.431706	D006 vs. D000
ENSG00000139219	COL2A1	4.00448	1.58313e-05	0.00218009	5.2964	1.29192	D006 vs. D000
ENSG00000242779	ZNF702P	1.28589	1.59888e-05	0.00218784	1.43882	0.152932	D006 vs. D000
ENSG00000143819	EPHX1	-1.2511	1.65187e-05	0.00221801	2.60458	3.85568	D006 vs. D000
ENSG00000261780	CTD-2354A18.1	-1.28931	1.67234e-05	0.00221801	0.0242904	1.3136	D006 vs. D000
ENSG00000250264	TAP2	-1.37182	1.68809e-05	0.00221801	0.38211	1.75393	D006 vs. D000
ENSG00000102879	CORO1A	-1.22588	1.68971e-05	0.00221801	0.467876	1.69376	D006 vs. D000
ENSG00000166313	APBB1	1.29459	1.69847e-05	0.00221801	3.36072	2.06612	D006 vs. D000
ENSG00000173598	NUDT4	1.62093	1.70301e-05	0.00221801	3.2929	1.67197	D006 vs. D000
ENSG00000197448	GSTK1	1.089	1.73823e-05	0.00223694	3.49748	2.40848	D006 vs. D000
ENSG00000118271	TTR	6.70089	1.77956e-05	0.00227657	6.89561	0.194712	D006 vs. D000
ENSG00000125144	MT1G	-7.06861	1.80933e-05	0.00228929	1.48752	8.55613	D006 vs. D000
ENSG00000115738	ID2	2.7177	1.81799e-05	0.00228929	3.82155	1.10386	D006 vs. D000
ENSG00000086475	SEPHS1	-2.1518	1.84244e-05	0.00228929	3.37652	5.52832	D006 vs. D000
ENSG00000145703	IQGAP2	-1.17166	1.8541e-05	0.00229061	0.241334	1.413	D006 vs. D000
ENSG00000079459	FDFT1	-1.49826	1.87252e-05	0.00230022	3.6352	5.13346	D006 vs. D000
ENSG00000103490	PYCARD	-1.18063	1.89244e-05	0.00231155	0.327933	1.50857	D006 vs. D000
ENSG00000269386	RAB11B-AS1	1.00326	1.94324e-05	0.00233404	2.00246	0.999207	D006 vs. D000
ENSG00000103449	SALL1	1.98604	1.96269e-05	0.00234438	2.83953	0.853492	D006 vs. D000
ENSG00000118257	NRP2	2.34375	1.97672e-05	0.00234817	2.85742	0.513668	D006 vs. D000
ENSG00000138119	MYOF	2.40224	2.0412e-05	0.00241152	2.52074	0.118497	D006 vs. D000
ENSG00000146674	IGFBP3	2.54855	2.05621e-05	0.00241604	2.68808	0.139533	D006 vs. D000
ENSG00000145721	LIX1	3.08708	2.13015e-05	0.00245272	3.15349	0.0664102	D006 vs. D000
ENSG00000182866	LCK	-3.9417	2.1328e-05	0.00245272	0.512172	4.45388	D006 vs. D000
ENSG00000130300	PLVAP	1.05246	2.17201e-05	0.00247151	1.06914	0.0166769	D006 vs. D000
ENSG00000148291	SURF2	-1.30306	2.22039e-05	0.00250025	4.51787	5.82093	D006 vs. D000
ENSG00000226887	ERVMER34-1	-1.38141	2.2679e-05	0.00252888	0.262738	1.64415	D006 vs. D000
ENSG00000115414	FN1	4.79868	2.28222e-05	0.00252888	5.99835	1.19966	D006 vs. D000
ENSG00000120693	SMAD9	1.35251	2.29975e-05	0.00252888	1.38053	0.0280219	D006 vs. D000
ENSG00000142698	C1orf94	-2.25711	2.31599e-05	0.00252888	0.0978147	2.35492	D006 vs. D000
ENSG00000163811	WDR43	-1.06475	2.34644e-05	0.00254925	3.02581	4.09056	D006 vs. D000
ENSG00000107485	GATA3	4.95959	2.37127e-05	0.00256334	5.02252	0.062928	D006 vs. D000
ENSG00000163565	IFI16	1.4609	2.39268e-05	0.00256352	1.53733	0.0764301	D006 vs. D000
ENSG00000130182	ZSCAN10	-3.24867	2.40691e-05	0.00256352	1.65716	4.90582	D006 vs. D000
ENSG00000132330	SCLY	-1.05958	2.48013e-05	0.00261563	0.801001	1.86058	D006 vs. D000
ENSG00000226950	DANCR	-2.22944	2.50065e-05	0.00262447	5.82495	8.05439	D006 vs. D000
ENSG00000121316	PLBD1	-1.11114	2.62785e-05	0.00268994	0.563784	1.67493	D006 vs. D000
ENSG00000143320	CRABP2	2.29127	2.63841e-05	0.00268994	6.92566	4.63439	D006 vs. D000
ENSG00000255277	ABCC6P2	1.11731	2.65193e-05	0.00268994	1.57472	0.457414	D006 vs. D000
ENSG00000173267	SNCG	-1.63871	2.68745e-05	0.00268994	0.572998	2.21171	D006 vs. D000
ENSG00000104518	GSDMD	-1.35456	2.71532e-05	0.0026986	1.7615	3.11606	D006 vs. D000
ENSG00000100075	SLC25A1	-1.08586	2.73318e-05	0.0026986	3.79295	4.87881	D006 vs. D000
ENSG00000172201	ID4	1.94312	2.73461e-05	0.0026986	2.03174	0.0886184	D006 vs. D000
ENSG00000103253	HAGHL	-1.39042	2.75508e-05	0.0026986	0.713358	2.10378	D006 vs. D000
ENSG00000104953	TLE6	1.34643	2.79174e-05	0.00270919	1.85243	0.506008	D006 vs. D000
ENSG00000183833	MAATS1	1.02962	2.82636e-05	0.00270919	1.43196	0.40234	D006 vs. D000
ENSG00000080823	MOK	2.8264	2.84453e-05	0.00270919	3.04495	0.218545	D006 vs. D000
ENSG00000167654	ATCAY	-1.64417	2.90823e-05	0.00273374	0.247128	1.8913	D006 vs. D000
ENSG00000136110	LECT1	-4.03513	2.93598e-05	0.00273567	0.802317	4.83745	D006 vs. D000
ENSG00000169231	THBS3	1.89928	2.96796e-05	0.00273567	2.49351	0.594226	D006 vs. D000
ENSG00000256552	RP11-113C12.4	1.77403	2.97515e-05	0.00273567	1.99239	0.218359	D006 vs. D000
ENSG00000187634	SAMD11	1.71069	2.98621e-05	0.00273567	1.72642	0.0157342	D006 vs. D000
ENSG00000109854	HTATIP2	-1.18548	3.04187e-05	0.00276435	1.27349	2.45897	D006 vs. D000
ENSG00000213023	SYT3	-1.4124	3.08316e-05	0.00276435	0.633079	2.04548	D006 vs. D000
ENSG00000067141	NEO1	1.29034	3.08465e-05	0.00276435	2.62501	1.33467	D006 vs. D000
ENSG00000179044	EXOC3L1	1.16771	3.10124e-05	0.00276435	1.51841	0.350702	D006 vs. D000
ENSG00000122694	GLIPR2	2.61412	3.10702e-05	0.00276435	4.17826	1.56414	D006 vs. D000
ENSG00000158270	COLEC12	3.0716	3.27998e-05	0.00285535	3.25056	0.178959	D006 vs. D000
ENSG00000092051	JPH4	-2.45361	3.28844e-05	0.00285535	0.271474	2.72509	D006 vs. D000
ENSG00000107829	FBXW4	1.00939	3.35174e-05	0.00288341	2.54205	1.53266	D006 vs. D000
ENSG00000185920	PTCH1	1.1835	3.36087e-05	0.00288341	1.60047	0.41697	D006 vs. D000
ENSG00000187193	MT1X	-6.04603	3.38087e-05	0.00288911	0.876867	6.9229	D006 vs. D000
ENSG00000167766	ZNF83	1.39585	3.43701e-05	0.00292552	2.7413	1.34545	D006 vs. D000
ENSG00000105499	PLA2G4C	-1.6456	3.57684e-05	0.00301933	0.0325754	1.67818	D006 vs. D000
ENSG00000154096	THY1	-3.76544	3.58913e-05	0.00301933	2.4523	6.21774	D006 vs. D000
ENSG00000012822	CALCOCO1	1.13126	3.71817e-05	0.00307736	1.88128	0.750011	D006 vs. D000
ENSG00000112159	MDN1	-1.3327	3.73901e-05	0.00307736	1.76552	3.09821	D006 vs. D000
ENSG00000198183	BPIFA1	3.40552	3.7435e-05	0.00307736	3.44348	0.0379562	D006 vs. D000
ENSG00000155368	DBI	-1.10509	3.77291e-05	0.00308007	7.21575	8.32084	D006 vs. D000
ENSG00000244187	TMEM141	2.68685	3.77529e-05	0.00308007	8.35175	5.6649	D006 vs. D000
ENSG00000049089	COL9A2	2.55829	3.9798e-05	0.00317098	3.50989	0.951599	D006 vs. D000
ENSG00000103145	HCFC1R1	-1.09073	4.00707e-05	0.00317098	3.92334	5.01408	D006 vs. D000
ENSG00000105329	TGFB1	2.07565	4.03234e-05	0.00317098	3.25006	1.17441	D006 vs. D000
ENSG00000161638	ITGA5	1.49678	4.0633e-05	0.00317098	2.63178	1.135	D006 vs. D000
ENSG00000167600	CYP2S1	-3.20145	4.07647e-05	0.00317098	1.67914	4.88059	D006 vs. D000
ENSG00000092969	TGFB2	1.51863	4.09062e-05	0.00317098	1.57367	0.0550433	D006 vs. D000
ENSG00000123609	NMI	-1.91798	4.24945e-05	0.00325791	0.174159	2.09214	D006 vs. D000
ENSG00000113356	POLR3G	-4.07776	4.33812e-05	0.00331414	0.987011	5.06478	D006 vs. D000
ENSG00000169750	RAC3	-1.64575	4.41968e-05	0.00335275	3.9401	5.58585	D006 vs. D000
ENSG00000134240	HMGCS2	1.66328	4.62252e-05	0.00341295	1.693	0.0297228	D006 vs. D000
ENSG00000174721	FGFBP3	-3.27595	4.65534e-05	0.00341295	1.15857	4.43452	D006 vs. D000
ENSG00000129946	SHC2	1.64765	4.66609e-05	0.00341295	1.97476	0.327112	D006 vs. D000
ENSG00000254339	RP11-267L5.1	-5.02245	4.6984e-05	0.00341295	0.125721	5.14817	D006 vs. D000
ENSG00000255356	RP11-277E18.2	-2.22499	4.71646e-05	0.00341295	0.10354	2.32853	D006 vs. D000
ENSG00000068078	FGFR3	1.90681	4.72133e-05	0.00341295	2.60959	0.702779	D006 vs. D000
ENSG00000259203	RP11-209K10.2	-1.72009	4.76416e-05	0.00341648	0.161341	1.88143	D006 vs. D000
ENSG00000008311	AASS	-2.13517	4.77233e-05	0.00341648	2.83317	4.96834	D006 vs. D000
ENSG00000136014	USP44	-1.7966	5.02159e-05	0.00355956	0.44556	2.24216	D006 vs. D000
ENSG00000007264	MATK	-1.47059	5.06345e-05	0.00357018	0.50424	1.97483	D006 vs. D000
ENSG00000104327	CALB1	-2.26941	5.06958e-05	0.00357018	0.525731	2.79514	D006 vs. D000
ENSG00000255986	MT1JP	-2.46922	5.11382e-05	0.00358964	0.159937	2.62916	D006 vs. D000
ENSG00000097021	ACOT7	-1.75561	5.17039e-05	0.00360611	2.69008	4.44569	D006 vs. D000
ENSG00000010278	CD9	-3.09383	5.17064e-05	0.00360611	2.07386	5.16769	D006 vs. D000
ENSG00000127824	TUBA4A	-2.82588	5.25178e-05	0.00363921	0.926566	3.75245	D006 vs. D000
ENSG00000162069	CCDC64B	-1.13593	5.27718e-05	0.00364513	0.471149	1.60708	D006 vs. D000
ENSG00000100290	BIK	2.30683	5.35008e-05	0.00368226	3.45649	1.14966	D006 vs. D000
ENSG00000254100	RP11-675F6.4	1.50168	5.5011e-05	0.00372833	2.29275	0.791065	D006 vs. D000
ENSG00000233871	DLG5-AS1	-1.16928	5.62053e-05	0.0037621	1.46561	2.63489	D006 vs. D000
ENSG00000246523	RP11-736K20.6	1.76066	5.74462e-05	0.00380977	2.12943	0.368768	D006 vs. D000
ENSG00000146215	CRIP3	-2.05218	5.76574e-05	0.00381209	1.61169	3.66387	D006 vs. D000
ENSG00000197245	FAM110D	1.30153	5.9436e-05	0.00385888	1.57708	0.275551	D006 vs. D000
ENSG00000110492	MDK	2.10837	6.04072e-05	0.00388327	10.2799	8.17149	D006 vs. D000
ENSG00000169764	UGP2	-1.06205	6.06433e-05	0.00388327	2.8911	3.95315	D006 vs. D000
ENSG00000258609	LINC-ROR	-1.46638	6.08894e-05	0.00388327	0.218922	1.6853	D006 vs. D000
ENSG00000239732	TLR9	-1.00065	6.14557e-05	0.0038992	2.97572	3.97637	D006 vs. D000
ENSG00000100122	CRYBB1	-1.84324	6.17723e-05	0.0038992	0.334407	2.17765	D006 vs. D000
ENSG00000109072	SEBOX	2.8019	6.18174e-05	0.0038992	2.85188	0.0499864	D006 vs. D000
ENSG00000151388	ADAMTS12	1.2142	6.2343e-05	0.0038992	1.59293	0.378729	D006 vs. D000
ENSG00000257345	RP11-511B23.1	4.03372	6.37689e-05	0.00396173	4.06929	0.0355722	D006 vs. D000
ENSG00000143494	VASH2	-1.60037	6.45781e-05	0.00398703	0.249237	1.84961	D006 vs. D000
ENSG00000263164	RP11-333E1.2	1.05891	6.53441e-05	0.00400278	1.44596	0.387053	D006 vs. D000
ENSG00000169242	EFNA1	3.07807	6.57176e-05	0.0040136	3.57169	0.493627	D006 vs. D000
ENSG00000049323	LTBP1	1.19211	6.60459e-05	0.00402229	2.21387	1.02176	D006 vs. D000
ENSG00000186998	EMID1	1.66456	6.743e-05	0.00407811	2.46617	0.801609	D006 vs. D000
ENSG00000116133	DHCR24	-2.36289	6.74543e-05	0.00407811	2.69769	5.06058	D006 vs. D000
ENSG00000131116	ZNF428	1.35836	6.80943e-05	0.00407811	5.23896	3.88059	D006 vs. D000
ENSG00000136167	LCP1	1.12861	7.01091e-05	0.00413716	1.21413	0.0855197	D006 vs. D000
ENSG00000166831	RBPMS2	-1.52476	7.04429e-05	0.00413716	3.5039	5.02866	D006 vs. D000
ENSG00000100300	TSPO	-1.17032	7.04987e-05	0.00413716	2.02355	3.19387	D006 vs. D000
ENSG00000091136	LAMB1	2.31133	7.1016e-05	0.00413716	4.79216	2.48082	D006 vs. D000
ENSG00000182670	TTC3	2.1119	7.25619e-05	0.00418845	2.86649	0.754597	D006 vs. D000
ENSG00000120437	ACAT2	-1.70609	7.29152e-05	0.00418845	3.38091	5.087	D006 vs. D000
ENSG00000185608	MRPL40	1.13498	7.32655e-05	0.00418845	4.02767	2.89269	D006 vs. D000
ENSG00000017483	SLC38A5	-3.42292	7.33187e-05	0.00418845	0.644306	4.06723	D006 vs. D000
ENSG00000265969	BACE1	1.196	7.34071e-05	0.00418845	1.91184	0.715836	D006 vs. D000
ENSG00000163638	ADAMTS9	1.62958	7.34238e-05	0.00418845	1.65824	0.0286597	D006 vs. D000
ENSG00000147041	SYTL5	1.41275	7.40771e-05	0.0042046	1.43137	0.0186193	D006 vs. D000
ENSG00000145687	SSBP2	2.24305	7.41806e-05	0.0042046	4.53705	2.294	D006 vs. D000
ENSG00000233895	RP1-122P22.2	2.23921	7.44421e-05	0.0042046	2.82576	0.586544	D006 vs. D000
ENSG00000148834	GSTO1	1.91077	7.56796e-05	0.0042413	7.38305	5.47228	D006 vs. D000
ENSG00000111752	PHC1	-3.347	7.57236e-05	0.0042413	2.4717	5.8187	D006 vs. D000
ENSG00000133818	RRAS2	-1.05385	7.59559e-05	0.00424332	1.3512	2.40504	D006 vs. D000
ENSG00000259640	RP6-33F8.1	-1.05708	7.66446e-05	0.00426392	0.216169	1.27324	D006 vs. D000
ENSG00000006756	ARSD	1.18057	7.81765e-05	0.0043007	1.89961	0.719041	D006 vs. D000
ENSG00000171476	HOPX	1.04858	7.93425e-05	0.00433733	1.06349	0.0149086	D006 vs. D000
ENSG00000249859	PVT1	-1.02398	7.96206e-05	0.00433733	0.269666	1.29365	D006 vs. D000
ENSG00000269836	CTD-3032J10.4	1.71445	7.96448e-05	0.00433733	2.05803	0.343573	D006 vs. D000
ENSG00000198417	MT1F	-4.94129	8.07691e-05	0.00438751	0.806299	5.74759	D006 vs. D000
ENSG00000102003	SYP	-1.53618	8.39388e-05	0.00451432	0.186428	1.72261	D006 vs. D000
ENSG00000153093	ACOXL	-1.16022	8.60175e-05	0.00454548	0.206411	1.36663	D006 vs. D000
ENSG00000127920	GNG11	1.63533	8.61443e-05	0.00454548	2.29293	0.657598	D006 vs. D000
ENSG00000168243	GNG4	-1.16455	8.62915e-05	0.00454548	0.427144	1.59169	D006 vs. D000
ENSG00000103044	HAS3	-1.25958	8.66309e-05	0.00454548	0.272444	1.53202	D006 vs. D000
ENSG00000008516	MMP25	-1.0346	8.70072e-05	0.00454548	0.168729	1.20333	D006 vs. D000
ENSG00000179059	ZFP42	-2.6445	8.70411e-05	0.00454548	3.01806	5.66256	D006 vs. D000
ENSG00000172893	DHCR7	-1.50245	8.85236e-05	0.00460067	4.42305	5.9255	D006 vs. D000
ENSG00000168297	PXK	1.75086	9.04612e-05	0.00463827	2.80322	1.05236	D006 vs. D000
ENSG00000155849	ELMO1	1.09856	9.12242e-05	0.00464063	1.65499	0.556424	D006 vs. D000
ENSG00000115963	RND3	-1.46834	9.184e-05	0.00465007	0.767387	2.23573	D006 vs. D000
ENSG00000177156	TALDO1	-1.42453	9.2778e-05	0.00467567	5.79546	7.21999	D006 vs. D000
ENSG00000256288	RP11-277P12.10	-4.30059	9.36837e-05	0.00467877	1.44749	5.74808	D006 vs. D000
ENSG00000112414	GPR126	1.03572	9.5764e-05	0.00474867	1.08503	0.0493057	D006 vs. D000
ENSG00000130477	UNC13A	-1.8089	9.77271e-05	0.00478729	0.0949639	1.90387	D006 vs. D000
ENSG00000213626	LBH	2.50958	9.77511e-05	0.00478729	3.50796	0.998386	D006 vs. D000
ENSG00000156860	FBRS	1.16482	9.85642e-05	0.00479945	1.93449	0.769669	D006 vs. D000
ENSG00000160818	GPATCH4	-1.67754	0.00010037	0.00484085	2.42381	4.10135	D006 vs. D000
ENSG00000213625	LEPROT	1.1721	0.000101018	0.00484085	3.82372	2.65162	D006 vs. D000
ENSG00000043143	PHF15	-1.07294	0.000101148	0.00484085	0.386091	1.45903	D006 vs. D000
ENSG00000170421	KRT8	3.22058	0.000101429	0.00484085	7.76765	4.54708	D006 vs. D000
ENSG00000204531	POU5F1	-4.68899	0.000101913	0.00484256	1.70963	6.39862	D006 vs. D000
ENSG00000101220	C20orf27	-1.51986	0.000101913	0.00484256	2.46314	3.983	D006 vs. D000
ENSG00000074071	MRPS34	-1.45085	0.000102354	0.00485282	3.11609	4.56694	D006 vs. D000
ENSG00000189171	S100A13	1.48982	0.000102607	0.0048542	5.59414	4.10432	D006 vs. D000
ENSG00000267250	RP11-118B18.2	-1.13704	0.000103189	0.00486047	0.151336	1.28838	D006 vs. D000
ENSG00000222017	AC011997.1	-1.00173	0.000103769	0.00487328	0.654586	1.65631	D006 vs. D000
ENSG00000259129	LINC00648	1.4371	0.000103912	0.00487328	1.6762	0.239107	D006 vs. D000
ENSG00000157150	TIMP4	-1.7678	0.000105062	0.00491654	0.159153	1.92695	D006 vs. D000
ENSG00000237978	RP11-385J1.2	-1.51283	0.000106732	0.00496248	1.16893	2.68176	D006 vs. D000
ENSG00000117289	TXNIP	1.62845	0.000107632	0.00499355	1.82636	0.197903	D006 vs. D000
ENSG00000262179	RP1-302G2.5	-1.25623	0.000107963	0.00499822	0.188585	1.44482	D006 vs. D000
ENSG00000169193	CCDC126	1.03219	0.000108827	0.00501671	1.71943	0.687235	D006 vs. D000
ENSG00000138413	IDH1	-1.78423	0.000110373	0.00505217	3.97169	5.75593	D006 vs. D000
ENSG00000211772	TRBC2	-1.64591	0.000110595	0.00505217	0.40505	2.05096	D006 vs. D000
ENSG00000114251	WNT5A	1.56849	0.00011399	0.00515745	1.62169	0.0531978	D006 vs. D000
ENSG00000065675	PRKCQ	-1.45443	0.000114027	0.00515745	0.865136	2.31956	D006 vs. D000
ENSG00000113407	TARS	-1.70102	0.000114784	0.00518087	3.52034	5.22136	D006 vs. D000
ENSG00000140545	MFGE8	-1.48928	0.000115349	0.00518336	2.85624	4.34552	D006 vs. D000
ENSG00000255618	RP11-357K6.1	-2.46727	0.000115623	0.00518336	0.278469	2.74574	D006 vs. D000
ENSG00000166311	SMPD1	1.11985	0.000115839	0.00518336	1.32891	0.209056	D006 vs. D000
ENSG00000166482	MFAP4	1.18444	0.000116626	0.00518336	2.0486	0.864165	D006 vs. D000
ENSG00000198937	CCDC167	1.73405	0.000116757	0.00518336	7.20569	5.47165	D006 vs. D000
ENSG00000151702	FLI1	1.39482	0.000118118	0.00521926	1.43344	0.0386133	D006 vs. D000
ENSG00000130755	GMFG	2.22184	0.000118532	0.00521926	2.72685	0.505009	D006 vs. D000
ENSG00000113638	TTC33	1.20055	0.000120175	0.00525946	1.89992	0.699369	D006 vs. D000
ENSG00000236384	LINC00479	1.11424	0.000121718	0.00527562	1.13235	0.0181117	D006 vs. D000
ENSG00000096696	DSP	1.78608	0.000121971	0.00527562	2.95521	1.16913	D006 vs. D000
ENSG00000088305	DNMT3B	-2.98636	0.000123011	0.00527679	2.91584	5.9022	D006 vs. D000
ENSG00000101680	LAMA1	1.64877	0.000127577	0.00537665	3.50423	1.85547	D006 vs. D000
ENSG00000165623	UCMA	-2.50139	0.000128212	0.00538959	0.0890731	2.59046	D006 vs. D000
ENSG00000197565	COL4A6	3.65679	0.000129395	0.00542154	5.18367	1.52688	D006 vs. D000
ENSG00000251292	RP11-380P13.2	-2.04133	0.00013156	0.00548041	0.0573799	2.09871	D006 vs. D000
ENSG00000163501	IHH	1.26146	0.000132845	0.00549159	1.28389	0.022426	D006 vs. D000
ENSG00000105676	ARMC6	-1.48169	0.000133155	0.00549202	2.06355	3.54524	D006 vs. D000
ENSG00000136883	KIF12	1.86123	0.00013424	0.00549202	2.24861	0.38738	D006 vs. D000
ENSG00000213213	KIAA1984	3.35753	0.000134383	0.00549202	3.65946	0.301929	D006 vs. D000
ENSG00000213445	SIPA1	-1.07815	0.000136352	0.00551246	1.44981	2.52796	D006 vs. D000
ENSG00000145632	PLK2	2.15684	0.000136693	0.00551246	2.4126	0.255758	D006 vs. D000
ENSG00000197217	ENTPD4	1.50956	0.000137081	0.00551246	3.32877	1.81921	D006 vs. D000
ENSG00000108852	MPP2	-1.1477	0.000137429	0.00551246	0.704573	1.85227	D006 vs. D000
ENSG00000141376	BCAS3	1.28718	0.000139058	0.00552654	2.58804	1.30085	D006 vs. D000
ENSG00000211768	TRBJ2-4	-2.29863	0.000141936	0.00558347	0.506442	2.80507	D006 vs. D000
ENSG00000214265	SNURF	-1.82863	0.000142705	0.0055893	6.06262	7.89125	D006 vs. D000
ENSG00000168610	STAT3	-1.10556	0.000143347	0.00560425	1.54814	2.6537	D006 vs. D000
ENSG00000109472	CPE	2.21526	0.000144695	0.00562644	3.33658	1.12131	D006 vs. D000
ENSG00000149782	PLCB3	-1.30745	0.000145795	0.00563878	2.68361	3.99107	D006 vs. D000
ENSG00000197993	KEL	1.42769	0.000146982	0.00566444	1.84811	0.420423	D006 vs. D000
ENSG00000177335	C8orf31	1.63376	0.0001473	0.00566631	1.82899	0.195229	D006 vs. D000
ENSG00000104881	PPP1R13L	1.03284	0.000148053	0.00566631	2.03274	0.999903	D006 vs. D000
ENSG00000232301	RP11-132A1.3	-5.20768	0.000148663	0.00566631	0.618979	5.82666	D006 vs. D000
ENSG00000073060	SCARB1	-1.16426	0.000149047	0.00566631	0.956403	2.12066	D006 vs. D000
ENSG00000104894	CD37	1.37046	0.000149168	0.00566631	1.6398	0.269348	D006 vs. D000
ENSG00000204219	TCEA3	1.07589	0.000149381	0.00566631	1.10845	0.0325645	D006 vs. D000
ENSG00000248605	CTD-2306M5.1	-1.89722	0.000149389	0.00566631	0.751357	2.64858	D006 vs. D000
ENSG00000253683	CTB-79E8.3	-1.47803	0.000151571	0.00571897	1.65799	3.13601	D006 vs. D000
ENSG00000169174	PCSK9	-1.26893	0.000152125	0.00572984	0.346859	1.61579	D006 vs. D000
ENSG00000136943	CTSL2	2.34887	0.000152833	0.00573654	7.29143	4.94256	D006 vs. D000
ENSG00000225822	UBXN7-AS1	1.10556	0.000156023	0.00584309	1.2075	0.101948	D006 vs. D000
ENSG00000205220	PSMB10	-1.51293	0.000159357	0.0058894	2.08664	3.59957	D006 vs. D000
ENSG00000204472	AIF1	-2.81357	0.000160278	0.00590324	1.4869	4.30047	D006 vs. D000
ENSG00000179899	PHC1P1	-1.5129	0.000161106	0.00591263	0.671728	2.18463	D006 vs. D000
ENSG00000125968	ID1	2.07881	0.000161765	0.00591263	3.96263	1.88382	D006 vs. D000
ENSG00000078295	ADCY2	-1.32103	0.000162904	0.00592926	0.0762727	1.3973	D006 vs. D000
ENSG00000159388	BTG2	2.73263	0.000163207	0.00593032	3.58088	0.848244	D006 vs. D000
ENSG00000016082	ISL1	3.19157	0.000163552	0.00593287	3.21394	0.0223696	D006 vs. D000
ENSG00000112715	VEGFA	1.65917	0.000166568	0.00601201	2.56502	0.905847	D006 vs. D000
ENSG00000261514	RP11-527L4.2	-1.07156	0.000167883	0.00602927	0.168124	1.23969	D006 vs. D000
ENSG00000137776	SLTM	-1.0433	0.000169315	0.00604857	3.24492	4.28823	D006 vs. D000
ENSG00000145681	HAPLN1	1.33107	0.000169965	0.00604857	1.35631	0.0252363	D006 vs. D000
ENSG00000132510	KDM6B	1.29148	0.000169977	0.00604857	1.53946	0.247988	D006 vs. D000
ENSG00000142539	SPIB	-2.73611	0.000170703	0.00605016	2.62787	5.36398	D006 vs. D000
ENSG00000128683	GAD1	1.16572	0.000171561	0.00606069	1.26249	0.0967766	D006 vs. D000
ENSG00000101194	SLC17A9	-1.59371	0.000173806	0.00610015	0.563636	2.15735	D006 vs. D000
ENSG00000140478	GOLGA6D	-1.3127	0.000174169	0.00610296	0.250817	1.56351	D006 vs. D000
ENSG00000177108	ZDHHC22	-1.33587	0.000174708	0.00611194	0.103916	1.43979	D006 vs. D000
ENSG00000107831	FGF8	1.90863	0.000175091	0.00611546	2.5639	0.655272	D006 vs. D000
ENSG00000067840	PDZD4	-2.89014	0.000178529	0.00617683	0.849511	3.73965	D006 vs. D000
ENSG00000100292	HMOX1	-1.65603	0.000181356	0.00624141	0.752341	2.40837	D006 vs. D000
ENSG00000157227	MMP14	1.01825	0.000183804	0.00629285	2.75481	1.73655	D006 vs. D000
ENSG00000184304	PRKD1	1.10519	0.000187203	0.00635038	1.35931	0.254123	D006 vs. D000
ENSG00000114315	HES1	2.0946	0.00018866	0.00635038	3.13463	1.04003	D006 vs. D000
ENSG00000149269	PAK1	-1.59714	0.000188835	0.00635038	2.09344	3.69057	D006 vs. D000
ENSG00000175906	ARL4D	1.66048	0.000189584	0.00635038	3.38894	1.72846	D006 vs. D000
ENSG00000158874	APOA2	5.85545	0.000189748	0.00635038	6.19922	0.34377	D006 vs. D000
ENSG00000125848	FLRT3	3.65277	0.000191983	0.00638321	3.76768	0.11491	D006 vs. D000
ENSG00000121570	DPPA4	-3.50794	0.000192077	0.00638321	1.88277	5.39071	D006 vs. D000
ENSG00000110148	CCKBR	1.8592	0.000192476	0.00638321	3.70358	1.84437	D006 vs. D000
ENSG00000165169	DYNLT3	1.50526	0.0001925	0.00638321	3.59701	2.09175	D006 vs. D000
ENSG00000167195	GOLGA6C	-1.18746	0.00019529	0.00644286	0.279404	1.46686	D006 vs. D000
ENSG00000163703	CRELD1	1.61318	0.000196019	0.00644286	3.48677	1.87359	D006 vs. D000
ENSG00000137100	DCTN3	1.40509	0.000197733	0.00646561	4.79703	3.39194	D006 vs. D000
ENSG00000140451	PIF1	-1.08357	0.000197976	0.00646561	1.90542	2.98899	D006 vs. D000
ENSG00000171444	MCC	1.34296	0.000202574	0.00658298	1.68978	0.346821	D006 vs. D000
ENSG00000166289	PLEKHF1	-1.35463	0.000202931	0.00658298	0.774052	2.12868	D006 vs. D000
ENSG00000169019	COMMD8	1.04921	0.00020622	0.00667435	2.60233	1.55313	D006 vs. D000
ENSG00000169627	BOLA2B	-1.14239	0.000206644	0.00667808	6.07394	7.21633	D006 vs. D000
ENSG00000198931	APRT	-1.01128	0.000208958	0.0067069	5.75613	6.76741	D006 vs. D000
ENSG00000250103	RP11-380D23.2	1.5623	0.000209086	0.0067069	1.67539	0.113087	D006 vs. D000
ENSG00000132142	ACACA	-1.19308	0.000211382	0.00673576	1.45155	2.64463	D006 vs. D000
ENSG00000171954	CYP4F22	-1.94049	0.000211726	0.00673576	0.169841	2.11033	D006 vs. D000
ENSG00000177508	IRX3	1.18455	0.000212163	0.00673576	1.28038	0.0958291	D006 vs. D000
ENSG00000147596	PRDM14	-2.78015	0.00021331	0.0067436	0.294355	3.07451	D006 vs. D000
ENSG00000240720	LRRD1	-1.11111	0.000216543	0.00677521	1.12042	2.23153	D006 vs. D000
ENSG00000137692	DCUN1D5	-1.37578	0.000218448	0.00682492	2.38568	3.76146	D006 vs. D000
ENSG00000254297	CTC-286N12.1	-1.31208	0.000219289	0.00683146	0.18791	1.49999	D006 vs. D000
ENSG00000155984	TMEM185A	1.64645	0.000220666	0.00683726	2.85434	1.20789	D006 vs. D000
ENSG00000266040	CTB-58E17.3	2.08033	0.000222648	0.00686311	3.09753	1.0172	D006 vs. D000
ENSG00000141738	GRB7	-1.07444	0.000227522	0.00692822	1.99707	3.07151	D006 vs. D000
ENSG00000181896	ZNF101	-1.02759	0.000231715	0.00699676	1.75775	2.78534	D006 vs. D000
ENSG00000184908	CLCNKB	1.04377	0.000233462	0.00702257	1.61542	0.571654	D006 vs. D000
ENSG00000232445	RP11-132A1.4	-2.83045	0.000237991	0.00709706	1.63281	4.46326	D006 vs. D000
ENSG00000137309	HMGA1	-1.05146	0.000240394	0.00713918	6.58795	7.6394	D006 vs. D000
ENSG00000165029	ABCA1	1.06756	0.000244444	0.0071903	1.2749	0.207334	D006 vs. D000
ENSG00000100605	ITPK1	-1.44322	0.000245233	0.00720372	1.22515	2.66837	D006 vs. D000
ENSG00000240563	L1TD1	-3.5738	0.000245612	0.00720506	2.87695	6.45076	D006 vs. D000
ENSG00000082293	COL19A1	2.45602	0.000247471	0.00722583	2.47408	0.0180601	D006 vs. D000
ENSG00000102575	ACP5	-1.24734	0.000248898	0.00722583	0.174476	1.42181	D006 vs. D000
ENSG00000037474	NSUN2	-1.02819	0.000249624	0.00722583	1.94344	2.97164	D006 vs. D000
ENSG00000164048	ZNF589	-1.33621	0.000250717	0.00722583	1.299	2.63521	D006 vs. D000
ENSG00000130294	KIF1A	-2.51321	0.000250858	0.00722583	1.12656	3.63976	D006 vs. D000
ENSG00000048545	GUCA1A	-1.63497	0.000252035	0.00723648	0.532399	2.16736	D006 vs. D000
ENSG00000166228	PCBD1	1.53514	0.000254427	0.00727606	6.38334	4.8482	D006 vs. D000
ENSG00000106049	HIBADH	1.18895	0.00025639	0.00731287	2.61593	1.42699	D006 vs. D000
ENSG00000221857	CTD-2527I21.4	-2.3773	0.000257069	0.00731293	3.31375	5.69105	D006 vs. D000
ENSG00000173457	PPP1R14B	-1.3196	0.000258213	0.00732173	4.91963	6.23922	D006 vs. D000
ENSG00000134013	LOXL2	1.01468	0.000258989	0.00732173	3.0216	2.00691	D006 vs. D000
ENSG00000204264	PSMB8	-1.79689	0.00025941	0.00732173	0.153568	1.95046	D006 vs. D000
ENSG00000008083	JARID2	-1.29821	0.000260337	0.0073383	2.06682	3.36503	D006 vs. D000
ENSG00000223956	RP4-710M16.2	2.3066	0.000261272	0.00735416	2.37994	0.0733385	D006 vs. D000
ENSG00000085871	MGST2	2.41878	0.000263101	0.00736819	3.82474	1.40596	D006 vs. D000
ENSG00000267424	CTD-2265O21.3	-2.02996	0.000265694	0.00742157	1.0898	3.11976	D006 vs. D000
ENSG00000134802	SLC43A3	-1.24152	0.000267857	0.0074418	1.15244	2.39396	D006 vs. D000
ENSG00000090861	AARS	-1.00933	0.000273705	0.00751905	4.4075	5.41683	D006 vs. D000
ENSG00000229150	CRYGEP	-1.41216	0.000275914	0.00757012	0.137441	1.5496	D006 vs. D000
ENSG00000153071	DAB2	1.15383	0.000278845	0.00764085	1.37157	0.217736	D006 vs. D000
ENSG00000143942	CHAC2	-1.29195	0.000279407	0.00764657	0.730868	2.02282	D006 vs. D000
ENSG00000085185	BCORL1	1.08385	0.000281619	0.00767315	1.41052	0.326674	D006 vs. D000
ENSG00000111907	TPD52L1	3.12247	0.000282103	0.00767315	3.65583	0.533364	D006 vs. D000
ENSG00000128294	TPST2	-1.19823	0.000288063	0.00776549	2.51565	3.71388	D006 vs. D000
ENSG00000143375	CGN	1.30392	0.000290942	0.00780648	3.60644	2.30252	D006 vs. D000
ENSG00000133835	HSD17B4	-1.22217	0.000291028	0.00780648	4.53305	5.75521	D006 vs. D000
ENSG00000253471	RP11-175E9.1	3.9224	0.000294061	0.00781639	4.06328	0.140875	D006 vs. D000
ENSG00000082014	SMARCD3	2.06639	0.000294959	0.00781639	3.18785	1.12146	D006 vs. D000
ENSG00000198833	UBE2J1	1.02399	0.000297093	0.00785227	2.05128	1.0273	D006 vs. D000
ENSG00000070961	ATP2B1	1.04306	0.000298114	0.00786832	2.20878	1.16572	D006 vs. D000
ENSG00000105605	CACNG7	-1.09935	0.000298946	0.00787236	0.474308	1.57366	D006 vs. D000
ENSG00000234745	HLA-B	1.46712	0.000299498	0.0078773	3.40619	1.93907	D006 vs. D000
ENSG00000242580	IGKV1D-43	-1.2165	0.000301554	0.00789126	0.0683236	1.28482	D006 vs. D000
ENSG00000006042	TMEM98	1.55514	0.000302859	0.00789126	4.64383	3.0887	D006 vs. D000
ENSG00000065717	TLE2	1.30373	0.000306866	0.00792389	2.77799	1.47426	D006 vs. D000
ENSG00000167281	RBFOX3	-1.26424	0.000313119	0.00803041	0.326574	1.59081	D006 vs. D000
ENSG00000136698	CFC1	5.91606	0.000314707	0.00803086	6.3136	0.397541	D006 vs. D000
ENSG00000034677	RNF19A	1.33609	0.000317544	0.00806972	1.88523	0.549139	D006 vs. D000
ENSG00000130826	DKC1	-1.16019	0.000318404	0.0080797	5.10367	6.26386	D006 vs. D000
ENSG00000011028	MRC2	1.63501	0.00032117	0.0081118	2.95476	1.31975	D006 vs. D000
ENSG00000170381	SEMA3E	1.18625	0.000328314	0.00820324	1.37412	0.187875	D006 vs. D000
ENSG00000116544	DLGAP3	-1.17192	0.000328585	0.00820324	0.215228	1.38715	D006 vs. D000
ENSG00000167721	TSR1	-1.22629	0.000330557	0.00823345	3.14019	4.36648	D006 vs. D000
ENSG00000132359	RAP1GAP2	-1.28486	0.000333036	0.00826189	0.699911	1.98477	D006 vs. D000
ENSG00000172232	AZU1	1.22129	0.000333281	0.00826189	1.4493	0.228004	D006 vs. D000
ENSG00000188153	COL4A5	2.58125	0.000333609	0.00826189	4.34417	1.76292	D006 vs. D000
ENSG00000144227	NXPH2	1.87403	0.000337205	0.00827761	2.43124	0.557203	D006 vs. D000
ENSG00000152093	CFC1B	5.80633	0.000337307	0.00827761	6.18323	0.376896	D006 vs. D000
ENSG00000260266	CTD-2311M21.2	-1.15714	0.000338086	0.00828732	0.193946	1.35108	D006 vs. D000
ENSG00000196586	MYO6	1.13562	0.00033973	0.00829435	2.69696	1.56134	D006 vs. D000
ENSG00000106105	GARS	-1.1514	0.000339907	0.00829435	3.24662	4.39803	D006 vs. D000
ENSG00000128228	SDF2L1	-1.41379	0.000341116	0.0083051	3.46622	4.88001	D006 vs. D000
ENSG00000116670	MAD2L2	-1.30716	0.000342832	0.00830819	5.35478	6.66194	D006 vs. D000
ENSG00000143367	TUFT1	1.19625	0.000344419	0.00830819	2.56404	1.36779	D006 vs. D000
ENSG00000095932	C19orf77	-1.8758	0.000346239	0.00830819	1.60963	3.48542	D006 vs. D000
ENSG00000203877	RIPPLY2	-1.44537	0.000351242	0.00837816	0.537872	1.98324	D006 vs. D000
ENSG00000135047	CTSL1	1.98535	0.000353785	0.00841456	4.94156	2.95622	D006 vs. D000
ENSG00000183072	NKX2-5	2.30389	0.000356478	0.00842752	2.32755	0.0236646	D006 vs. D000
ENSG00000143850	PLEKHA6	2.32471	0.000356844	0.00842752	3.73301	1.4083	D006 vs. D000
ENSG00000224877	C17orf89	-1.02916	0.000357838	0.00842752	2.15945	3.1886	D006 vs. D000
ENSG00000234779	RP11-62F24.2	-3.37035	0.00036035	0.0084679	0.866595	4.23695	D006 vs. D000
ENSG00000004478	FKBP4	-1.68076	0.000360844	0.0084679	3.26089	4.94165	D006 vs. D000
ENSG00000253838	RP11-44K6.2	-4.0258	0.000362046	0.0084679	0.566141	4.59194	D006 vs. D000
ENSG00000162639	HENMT1	-1.34212	0.00036226	0.0084679	0.643809	1.98593	D006 vs. D000
ENSG00000109113	RAB34	-1.08007	0.000362336	0.0084679	3.82069	4.90076	D006 vs. D000
ENSG00000133980	VRTN	-1.8192	0.000363367	0.0084679	0.765797	2.585	D006 vs. D000
ENSG00000197467	COL13A1	1.77198	0.000363717	0.0084679	3.09389	1.3219	D006 vs. D000
ENSG00000099284	H2AFY2	1.99712	0.000363861	0.0084679	5.04446	3.04734	D006 vs. D000
ENSG00000251569	BBS5	1.2892	0.000367046	0.00849929	1.71873	0.429533	D006 vs. D000
ENSG00000139835	GRTP1	-1.76873	0.000367176	0.00849929	2.05694	3.82567	D006 vs. D000
ENSG00000179029	TMEM107	1.28201	0.000370053	0.00852938	2.64045	1.35845	D006 vs. D000
ENSG00000179051	RCC2	-1.204	0.000371913	0.00855399	3.39569	4.59969	D006 vs. D000
ENSG00000168734	PKIG	1.31112	0.000374839	0.00859829	5.63653	4.32541	D006 vs. D000
ENSG00000178445	GLDC	-1.38362	0.000374921	0.00859829	1.76962	3.15325	D006 vs. D000
ENSG00000166166	TRMT61A	-1.03553	0.000378314	0.00861102	0.774543	1.81007	D006 vs. D000
ENSG00000235254	TMEM185AP1	1.70812	0.000381391	0.00866142	2.74442	1.0363	D006 vs. D000
ENSG00000261884	CTC-479C5.12	-1.81705	0.000385615	0.0087006	2.24096	4.05801	D006 vs. D000
ENSG00000134138	MEIS2	1.52453	0.000387296	0.00872222	1.54569	0.0211543	D006 vs. D000
ENSG00000227053	RP11-395B7.4	-1.82504	0.000399162	0.00892758	1.56094	3.38598	D006 vs. D000
ENSG00000178163	ZNF518B	1.04802	0.00040046	0.00894416	1.4966	0.448572	D006 vs. D000
ENSG00000254979	RP11-872D17.8	-1.05239	0.000403241	0.00898783	0.713532	1.76593	D006 vs. D000
ENSG00000187498	COL4A1	1.42263	0.000408065	0.00906719	4.79787	3.37524	D006 vs. D000
ENSG00000258417	OC90	-2.17995	0.000412688	0.00911466	0.0617479	2.2417	D006 vs. D000
ENSG00000232110	RP11-149I23.3	-2.47604	0.000412732	0.00911466	0.551563	3.0276	D006 vs. D000
ENSG00000267852	CTB-133G6.2	1.43695	0.000414707	0.00913031	2.02454	0.587588	D006 vs. D000
ENSG00000155506	LARP1	-1.05224	0.000416021	0.00913261	2.53609	3.58833	D006 vs. D000
ENSG00000132382	MYBBP1A	-1.5055	0.000417839	0.00914041	2.54011	4.04561	D006 vs. D000
ENSG00000117407	ARTN	-1.14877	0.000418548	0.00914041	0.25347	1.40224	D006 vs. D000
ENSG00000146904	EPHA1	-2.4748	0.000419593	0.00914712	1.78894	4.26374	D006 vs. D000
ENSG00000137834	SMAD6	2.15297	0.000419701	0.00914712	2.32081	0.16784	D006 vs. D000
ENSG00000244586	WNT5A-AS1	2.41306	0.000423935	0.00919145	2.53172	0.118659	D006 vs. D000
ENSG00000204802	RP11-111F5.4	-1.01698	0.000425746	0.00919145	1.60216	2.61914	D006 vs. D000
ENSG00000112773	FAM46A	1.3046	0.000430093	0.00923533	1.43529	0.130685	D006 vs. D000
ENSG00000120937	NPPB	5.57958	0.000437109	0.00933825	5.74786	0.16828	D006 vs. D000
ENSG00000100889	PCK2	-1.20855	0.000438839	0.00934284	2.23139	3.43994	D006 vs. D000
ENSG00000156966	B3GNT7	-1.01481	0.000438893	0.00934284	0.25041	1.26522	D006 vs. D000
ENSG00000072832	CRMP1	-1.71894	0.000439762	0.00934872	1.44419	3.16313	D006 vs. D000
ENSG00000168389	MFSD2A	-1.69547	0.000441541	0.00935681	0.27681	1.97228	D006 vs. D000
ENSG00000089327	FXYD5	-1.89567	0.000448066	0.0094436	3.34545	5.24111	D006 vs. D000
ENSG00000125148	MT2A	-5.58158	0.000450625	0.00947715	1.75835	7.33992	D006 vs. D000
ENSG00000088836	SLC4A11	-1.06978	0.000452485	0.0094978	1.11669	2.18647	D006 vs. D000
ENSG00000160256	FAM207A	-1.18342	0.000457677	0.00952356	3.14137	4.32479	D006 vs. D000
ENSG00000130731	C16orf13	-1.06979	0.000458641	0.00952545	4.38648	5.45627	D006 vs. D000
ENSG00000164265	SCGB3A2	-4.22398	0.00046092	0.00956342	0.601548	4.82553	D006 vs. D000
ENSG00000169715	MT1E	-4.7775	0.000462059	0.00957637	1.05947	5.83698	D006 vs. D000
ENSG00000109205	ODAM	1.80081	0.000465389	0.00960088	1.85447	0.0536575	D006 vs. D000
ENSG00000166033	HTRA1	1.62312	0.000473269	0.00971756	3.21946	1.59634	D006 vs. D000
ENSG00000168778	TCTN2	1.01529	0.000475091	0.00971756	2.3675	1.3522	D006 vs. D000
ENSG00000197273	GUCA2A	1.05223	0.000485376	0.00987189	1.11635	0.0641239	D006 vs. D000
ENSG00000154839	SKA1	1.34845	0.000487767	0.00988334	2.88764	1.53919	D006 vs. D000
ENSG00000101940	WDR13	1.07462	0.000490106	0.00990577	3.69073	2.61612	D006 vs. D000
ENSG00000126218	F10	1.80627	0.000490249	0.00990577	2.448	0.641731	D006 vs. D000
ENSG00000268173	PIK3R2	-1.17805	0.000491161	0.0099074	0.525923	1.70397	D006 vs. D000
ENSG00000142530	FAM71E1	-1.61333	0.00050254	0.0100508	1.07207	2.6854	D006 vs. D000
ENSG00000163002	NUP35	-1.22155	0.000502757	0.0100508	3.58996	4.81151	D006 vs. D000
ENSG00000188191	PRKAR1B	-1.34831	0.000503356	0.0100508	3.46318	4.81149	D006 vs. D000
ENSG00000182199	SHMT2	-1.17211	0.000507981	0.0101222	3.49538	4.66749	D006 vs. D000
ENSG00000197457	STMN3	-2.1256	0.000511659	0.0101396	2.87064	4.99624	D006 vs. D000
ENSG00000259827	RP11-343H19.2	-6.6129	0.000512137	0.0101396	1.95892	8.57182	D006 vs. D000
ENSG00000167720	SRR	1.20957	0.000513134	0.01015	2.72965	1.52008	D006 vs. D000
ENSG00000162194	C11orf48	-1.11297	0.000515044	0.0101692	6.33851	7.45148	D006 vs. D000
ENSG00000182054	IDH2	1.14634	0.000516081	0.0101804	4.66335	3.51701	D006 vs. D000
ENSG00000221946	FXYD7	-1.5379	0.000521206	0.0102255	0.260809	1.7987	D006 vs. D000
ENSG00000167508	MVD	-1.88857	0.000523883	0.0102408	3.92672	5.81529	D006 vs. D000
ENSG00000214872	SMTNL1	1.06331	0.000528371	0.010275	1.12711	0.0637929	D006 vs. D000
ENSG00000120860	CCDC53	1.09501	0.000528482	0.010275	3.41686	2.32184	D006 vs. D000
ENSG00000147955	SIGMAR1	-1.02464	0.000529079	0.0102773	1.71035	2.73499	D006 vs. D000
ENSG00000119801	YPEL5	1.38182	0.000531542	0.010281	4.17471	2.79289	D006 vs. D000
ENSG00000203909	DPPA5	-1.63634	0.000531952	0.010281	0.0540129	1.69035	D006 vs. D000
ENSG00000155366	RHOC	1.20667	0.00053919	0.010361	5.20092	3.99425	D006 vs. D000
ENSG00000134871	COL4A2	1.07779	0.000540092	0.010361	4.71108	3.63329	D006 vs. D000
ENSG00000135919	SERPINE2	1.04817	0.000542829	0.0103858	2.38639	1.33822	D006 vs. D000
ENSG00000163737	PF4	-1.82225	0.000544439	0.0103982	0.20306	2.02531	D006 vs. D000
ENSG00000259526	RP11-330L19.4	-1.18061	0.000545734	0.0104137	5.59166	6.77226	D006 vs. D000
ENSG00000106268	NUDT1	-1.23769	0.000546505	0.0104193	5.88377	7.12146	D006 vs. D000
ENSG00000204983	PRSS1	2.35424	0.000551095	0.0104698	2.40537	0.0511282	D006 vs. D000
ENSG00000167874	TMEM88	3.76823	0.000554352	0.0104811	4.03593	0.267699	D006 vs. D000
ENSG00000141076	CIRH1A	-1.03803	0.000561427	0.010564	4.41669	5.45472	D006 vs. D000
ENSG00000254782	RP11-155D18.12	1.10774	0.000573359	0.0107418	1.52152	0.413779	D006 vs. D000
ENSG00000167644	C19orf33	-2.31807	0.000575382	0.010753	3.50592	5.82399	D006 vs. D000
ENSG00000176912	C18orf56	-1.1483	0.000576117	0.010753	0.862037	2.01034	D006 vs. D000
ENSG00000224557	HLA-DPB2	-2.87159	0.000576447	0.010753	0.180826	3.05242	D006 vs. D000
ENSG00000127831	VIL1	1.6407	0.000576728	0.010753	2.18342	0.542714	D006 vs. D000
ENSG00000072682	P4HA2	1.222	0.000577207	0.010753	1.88113	0.65913	D006 vs. D000
ENSG00000164076	CAMKV	-2.97533	0.00057898	0.010753	0.617391	3.59272	D006 vs. D000
ENSG00000065057	NTHL1	-1.44594	0.000579294	0.010753	3.40333	4.84927	D006 vs. D000
ENSG00000121966	CXCR4	4.85425	0.000587935	0.0108364	5.19922	0.34497	D006 vs. D000
ENSG00000121900	TMEM54	2.02	0.000592914	0.0108911	3.20559	1.18559	D006 vs. D000
ENSG00000130475	FCHO1	-1.26411	0.000597989	0.010907	1.2228	2.48691	D006 vs. D000
ENSG00000258410	RP11-173D3.1	1.7066	0.000599171	0.010907	2.44339	0.736786	D006 vs. D000
ENSG00000198598	MMP17	-1.48978	0.000600039	0.010907	0.26883	1.75861	D006 vs. D000
ENSG00000105364	MRPL4	-1.15151	0.000602614	0.0109206	3.68253	4.83404	D006 vs. D000
ENSG00000167103	PIP5KL1	-1.11655	0.000609445	0.0109767	0.561427	1.67797	D006 vs. D000
ENSG00000225764	LEPREL1-AS1	-1.40725	0.000609896	0.0109767	1.08835	2.4956	D006 vs. D000
ENSG00000048162	NOP16	-1.45981	0.000613722	0.0109934	2.72547	4.18528	D006 vs. D000
ENSG00000152229	PSTPIP2	1.21291	0.00061704	0.0110258	1.58841	0.375508	D006 vs. D000
ENSG00000165757	KIAA1462	1.01393	0.000617134	0.0110258	1.11164	0.097713	D006 vs. D000
ENSG00000131473	ACLY	-1.23141	0.000618659	0.0110258	5.0878	6.31921	D006 vs. D000
ENSG00000259977	AL121578.2	2.76889	0.000619518	0.0110258	2.88917	0.120279	D006 vs. D000
ENSG00000225485	ARHGAP23	-1.52679	0.000621698	0.0110372	0.707129	2.23392	D006 vs. D000
ENSG00000115129	TP53I3	-1.09927	0.000627549	0.0111103	3.49377	4.59305	D006 vs. D000
ENSG00000118894	FAM86A	-1.37833	0.000635973	0.011165	2.03044	3.40877	D006 vs. D000
ENSG00000245694	CRNDE	1.15439	0.000644648	0.0112492	1.34263	0.188234	D006 vs. D000
ENSG00000163346	PBXIP1	1.15423	0.000644668	0.0112492	2.39253	1.2383	D006 vs. D000
ENSG00000100297	MCM5	-1.36092	0.000647878	0.0112639	5.01829	6.37921	D006 vs. D000
ENSG00000101493	ZNF516	1.20145	0.000650855	0.0112639	1.62666	0.425207	D006 vs. D000
ENSG00000173269	MMRN2	1.01182	0.000651353	0.0112639	1.09704	0.0852171	D006 vs. D000
ENSG00000204347	BTBD17	-1.19681	0.000653376	0.0112737	0.215928	1.41274	D006 vs. D000
ENSG00000118231	CRYGD	-2.66852	0.000657285	0.0113051	0.303506	2.97202	D006 vs. D000
ENSG00000107719	PALD1	-1.12321	0.000659972	0.0113333	0.876483	1.9997	D006 vs. D000
ENSG00000104907	TRMT1	-1.25935	0.000662551	0.0113595	3.37732	4.63667	D006 vs. D000
ENSG00000186297	GABRA5	-1.22422	0.000668921	0.0114083	0.0604657	1.28469	D006 vs. D000
ENSG00000111845	PAK1IP1	-1.50794	0.000669479	0.0114083	3.55257	5.06051	D006 vs. D000
ENSG00000122884	P4HA1	2.18935	0.000675127	0.0114931	5.34009	3.15073	D006 vs. D000
ENSG00000158062	UBXN11	1.0303	0.000680719	0.0115232	2.90633	1.87603	D006 vs. D000
ENSG00000205213	LGR4	1.00645	0.000680759	0.0115232	1.79155	0.7851	D006 vs. D000
ENSG00000141736	ERBB2	-1.19141	0.000682932	0.0115271	2.39297	3.58438	D006 vs. D000
ENSG00000250920	RP11-297P16.4	-1.6504	0.000683523	0.0115271	0.13803	1.78843	D006 vs. D000
ENSG00000111319	SCNN1A	-1.16592	0.000685686	0.0115456	1.35439	2.5203	D006 vs. D000
ENSG00000133134	BEX2	-1.14065	0.000689008	0.0115797	4.94172	6.08238	D006 vs. D000
ENSG00000170727	BOP1	-1.58277	0.000689731	0.0115797	2.46985	4.05262	D006 vs. D000
ENSG00000173727	AP000769.1	1.13436	0.000691311	0.0115797	1.30986	0.175502	D006 vs. D000
ENSG00000100604	CHGA	-2.64255	0.0006929	0.0115904	0.103787	2.74634	D006 vs. D000
ENSG00000171345	KRT19	3.19778	0.000694781	0.0115904	6.37501	3.17723	D006 vs. D000
ENSG00000162444	RBP7	-1.01087	0.000698688	0.011636	0.587227	1.5981	D006 vs. D000
ENSG00000143499	SMYD2	1.15484	0.000704588	0.0116441	2.00164	0.846797	D006 vs. D000
ENSG00000126749	EMG1	-1.16265	0.000709349	0.0116802	3.4282	4.59086	D006 vs. D000
ENSG00000013306	SLC25A39	-1.00606	0.000712973	0.0117042	4.76633	5.77239	D006 vs. D000
ENSG00000088881	EBF4	1.24233	0.000715838	0.0117424	1.32408	0.0817445	D006 vs. D000
ENSG00000154040	CABYR	-1.23272	0.000717154	0.011755	0.41342	1.64614	D006 vs. D000
ENSG00000253252	RP11-10A14.6	-2.95135	0.000719247	0.0117566	0.115028	3.06637	D006 vs. D000
ENSG00000183145	DSCR6	2.27461	0.000720861	0.0117712	2.56505	0.290445	D006 vs. D000
ENSG00000221887	HMSD	-1.10972	0.000727117	0.0118286	0.907004	2.01672	D006 vs. D000
ENSG00000228300	C19orf24	-1.41406	0.000733298	0.0118954	2.40468	3.81874	D006 vs. D000
ENSG00000057294	PKP2	1.63777	0.000733328	0.0118954	2.61268	0.97491	D006 vs. D000
ENSG00000179222	MAGED1	1.0099	0.000757241	0.0121759	5.47042	4.46052	D006 vs. D000
ENSG00000174672	BRSK2	-1.03933	0.000760797	0.0122008	0.308605	1.34794	D006 vs. D000
ENSG00000124920	MYRF	1.13178	0.000763133	0.0122124	1.33932	0.207537	D006 vs. D000
ENSG00000137078	SIT1	-2.25833	0.000765714	0.0122362	0.111197	2.36953	D006 vs. D000
ENSG00000145088	EAF2	-1.16818	0.00076858	0.0122542	0.804818	1.973	D006 vs. D000
ENSG00000164687	FABP5	-1.67247	0.00077642	0.0123408	5.49176	7.16423	D006 vs. D000
ENSG00000164733	CTSB	2.62625	0.000777248	0.0123408	4.74028	2.11403	D006 vs. D000
ENSG00000160752	FDPS	-1.13226	0.000785655	0.0124439	5.98702	7.11928	D006 vs. D000
ENSG00000002586	CD99	3.20602	0.000786725	0.0124517	7.4392	4.23318	D006 vs. D000
ENSG00000149150	SLC43A1	-1.01766	0.000790314	0.0124629	0.565459	1.58312	D006 vs. D000
ENSG00000170522	ELOVL6	-1.02374	0.000792344	0.0124858	0.784498	1.80824	D006 vs. D000
ENSG00000149256	TENM4	1.01034	0.000797341	0.0125311	1.16777	0.157434	D006 vs. D000
ENSG00000111684	LPCAT3	-1.00791	0.000803185	0.0125832	3.20236	4.21027	D006 vs. D000
ENSG00000130005	GAMT	1.41997	0.000810064	0.0126635	3.95471	2.53474	D006 vs. D000
ENSG00000147255	IGSF1	-1.10178	0.000813796	0.0127126	0.715689	1.81747	D006 vs. D000
ENSG00000121057	AKAP1	-1.2003	0.000823024	0.0128105	1.29713	2.49743	D006 vs. D000
ENSG00000164237	CMBL	-1.07024	0.000829798	0.0128886	0.825903	1.89614	D006 vs. D000
ENSG00000120885	CLU	-1.61004	0.000830894	0.0128959	4.28434	5.89438	D006 vs. D000
ENSG00000087074	PPP1R15A	1.48879	0.000850262	0.013092	2.50842	1.01963	D006 vs. D000
ENSG00000006606	CCL26	-2.30078	0.000856385	0.0131499	0.108869	2.40965	D006 vs. D000
ENSG00000134285	FKBP11	-1.9276	0.00086061	0.0132054	1.94041	3.86801	D006 vs. D000
ENSG00000108679	LGALS3BP	-1.27228	0.000866434	0.0132665	1.59155	2.86383	D006 vs. D000
ENSG00000064102	ASUN	-1.15445	0.000869514	0.0133042	1.63099	2.78544	D006 vs. D000
ENSG00000203436	AC109925.1	-1.04095	0.00087737	0.0133494	1.58372	2.62467	D006 vs. D000
ENSG00000100304	TTLL12	-1.29739	0.000885238	0.0134402	1.50214	2.79953	D006 vs. D000
ENSG00000270617	RP5-1165K10.1	-1.01474	0.000891898	0.0135129	4.83498	5.84972	D006 vs. D000
ENSG00000242114	MTFP1	-1.03421	0.000892664	0.0135134	1.73232	2.76653	D006 vs. D000
ENSG00000167733	HSD11B1L	1.02182	0.000893473	0.0135134	2.63438	1.61256	D006 vs. D000
ENSG00000179348	GATA2	1.31479	0.000895022	0.0135134	1.33557	0.0207755	D006 vs. D000
ENSG00000164442	CITED2	2.01446	0.000895423	0.0135134	5.06162	3.04715	D006 vs. D000
ENSG00000163032	VSNL1	-2.85202	0.000896518	0.0135134	0.50519	3.35721	D006 vs. D000
ENSG00000125378	BMP4	3.6558	0.000897537	0.0135134	4.07967	0.423873	D006 vs. D000
ENSG00000241186	TDGF1	-3.15607	0.000902425	0.0135489	0.954294	4.11036	D006 vs. D000
ENSG00000150990	DHX37	-1.26759	0.000903695	0.0135586	1.79642	3.06401	D006 vs. D000
ENSG00000198947	DMD	1.55674	0.000906605	0.0135834	1.79309	0.236348	D006 vs. D000
ENSG00000132635	PCED1A	1.03736	0.000911239	0.0136339	2.47115	1.4338	D006 vs. D000
ENSG00000046653	GPM6B	-1.1992	0.000915285	0.013685	0.762114	1.96131	D006 vs. D000
ENSG00000105251	SHD	1.3397	0.000918786	0.0137031	1.85999	0.52029	D006 vs. D000
ENSG00000185128	TBC1D3F	1.17269	0.000929232	0.0138266	3.50471	2.33202	D006 vs. D000
ENSG00000223969	AC002456.2	1.48598	0.000935925	0.0138784	2.36538	0.879404	D006 vs. D000
ENSG00000135069	PSAT1	-1.70275	0.000942817	0.0139065	5.57902	7.28177	D006 vs. D000
ENSG00000070669	ASNS	-1.09333	0.000948007	0.0139523	1.89875	2.99207	D006 vs. D000
ENSG00000112186	CAP2	2.24341	0.000951541	0.0139672	3.4203	1.17689	D006 vs. D000
ENSG00000167565	SERTAD3	1.00747	0.000956088	0.014014	2.31125	1.30378	D006 vs. D000
ENSG00000104267	CA2	1.01847	0.00096252	0.0140574	1.68089	0.662423	D006 vs. D000
ENSG00000077009	NMRK2	-2.20319	0.000975093	0.0140996	3.25077	5.45396	D006 vs. D000
ENSG00000156463	SH3RF2	1.11957	0.000994379	0.0142122	1.19217	0.0725959	D006 vs. D000
ENSG00000109046	WSB1	1.03041	0.000994397	0.0142122	2.11949	1.08908	D006 vs. D000
ENSG00000256232	RP11-771K4.1	2.859	0.000999128	0.0142335	3.19	0.331007	D006 vs. D000
ENSG00000116649	SRM	-1.60088	0.00100725	0.0142986	3.00772	4.6086	D006 vs. D000
ENSG00000138036	DYNC2LI1	1.0866	0.00101002	0.0143191	2.29844	1.21183	D006 vs. D000
ENSG00000168824	NSG1	-1.40289	0.00102154	0.0144064	1.5166	2.91949	D006 vs. D000
ENSG00000054983	GALC	1.05418	0.00102203	0.0144064	2.20356	1.14938	D006 vs. D000
ENSG00000138772	ANXA3	1.98464	0.00102218	0.0144064	2.84642	0.861771	D006 vs. D000
ENSG00000104332	SFRP1	-1.47864	0.00102844	0.0144376	1.70223	3.18088	D006 vs. D000
ENSG00000133488	SEC14L4	-1.30303	0.00102909	0.0144376	0.175407	1.47844	D006 vs. D000
ENSG00000105464	GRIN2D	-1.3225	0.00103023	0.0144376	0.16096	1.48346	D006 vs. D000
ENSG00000128591	FLNC	2.73354	0.00103985	0.0144856	3.20016	0.466614	D006 vs. D000
ENSG00000169230	PRELID1	-1.21776	0.00105873	0.0146112	4.59055	5.80831	D006 vs. D000
ENSG00000150593	PDCD4	1.8827	0.00105968	0.0146112	3.80804	1.92534	D006 vs. D000
ENSG00000224287	MSL3P1	-1.25516	0.00106283	0.014632	1.27444	2.52961	D006 vs. D000
ENSG00000100979	PLTP	-1.19457	0.00106322	0.014632	4.50267	5.69724	D006 vs. D000
ENSG00000101439	CST3	1.1761	0.00107733	0.0147604	2.56443	1.38832	D006 vs. D000
ENSG00000197681	TBC1D3	1.09068	0.00107993	0.014768	3.56975	2.47906	D006 vs. D000
ENSG00000228592	AP000459.4	-2.03483	0.00108306	0.014792	0.356184	2.39101	D006 vs. D000
ENSG00000173137	ADCK5	1.64871	0.00109012	0.0148407	3.15688	1.50817	D006 vs. D000
ENSG00000163584	RPL22L1	-1.98171	0.00109074	0.0148407	5.2971	7.27881	D006 vs. D000
ENSG00000144749	LRIG1	-1.67164	0.00109404	0.0148575	0.677787	2.34943	D006 vs. D000
ENSG00000129538	RNASE1	2.54179	0.00109776	0.0148799	2.88581	0.344016	D006 vs. D000
ENSG00000224163	RP11-309L24.6	2.64152	0.00109955	0.0148901	3.18799	0.546465	D006 vs. D000
ENSG00000121851	POLR3GL	1.12336	0.00109988	0.0148901	2.72208	1.59872	D006 vs. D000
ENSG00000144579	CTDSP1	1.59943	0.00110555	0.0149295	2.53127	0.931838	D006 vs. D000
ENSG00000075702	WDR62	-1.00571	0.00110851	0.0149507	1.2068	2.21251	D006 vs. D000
ENSG00000156453	PCDH1	-1.22784	0.00112058	0.0150384	0.360818	1.58866	D006 vs. D000
ENSG00000026025	VIM	3.38899	0.00113985	0.0151653	4.96519	1.5762	D006 vs. D000
ENSG00000255168	RP11-458D21.5	1.21476	0.00114939	0.0152452	3.81431	2.59956	D006 vs. D000
ENSG00000119812	FAM98A	-1.16538	0.00115723	0.0153081	1.3503	2.51568	D006 vs. D000
ENSG00000218739	AC007390.5	-1.34238	0.00115766	0.0153081	0.84926	2.19164	D006 vs. D000
ENSG00000170004	CHD3	1.20545	0.00116019	0.0153227	2.46252	1.25707	D006 vs. D000
ENSG00000110195	FOLR1	3.01037	0.00117062	0.0153946	3.20172	0.191347	D006 vs. D000
ENSG00000165495	PKNOX2	1.02433	0.00117259	0.0154018	1.26442	0.240087	D006 vs. D000
ENSG00000203780	FANK1	1.27556	0.00117863	0.0154624	1.46767	0.192108	D006 vs. D000
ENSG00000065621	GSTO2	-1.03916	0.00118219	0.015497	0.408291	1.44745	D006 vs. D000
ENSG00000170961	HAS2	2.28901	0.00118271	0.015497	2.53744	0.248428	D006 vs. D000
ENSG00000236924	RP11-390F4.6	-1.97626	0.00118475	0.0154985	1.04462	3.02088	D006 vs. D000
ENSG00000165732	DDX21	-1.65657	0.00119094	0.0155484	2.80946	4.46603	D006 vs. D000
ENSG00000157570	TSPAN18	1.08711	0.00119622	0.0156079	1.58755	0.500437	D006 vs. D000
ENSG00000204775	KM-PA-2	-1.63588	0.00120043	0.0156251	2.95156	4.58744	D006 vs. D000
ENSG00000128052	KDR	1.39196	0.00120372	0.0156585	2.95469	1.56273	D006 vs. D000
ENSG00000264920	RP11-6N17.4	1.41503	0.00120808	0.0156963	5.7802	4.36517	D006 vs. D000
ENSG00000095002	MSH2	-1.46625	0.00122596	0.0158166	2.21259	3.67885	D006 vs. D000
ENSG00000187017	ESPN	-1.0096	0.00123458	0.0158596	0.42205	1.43165	D006 vs. D000
ENSG00000260833	AC124789.1	-1.69913	0.00124333	0.0159246	1.13148	2.8306	D006 vs. D000
ENSG00000171848	RRM2	-1.01591	0.00124499	0.0159364	2.60065	3.61656	D006 vs. D000
ENSG00000229335	RP1-241P17.1	-3.44467	0.00124684	0.01595	2.45485	5.89952	D006 vs. D000
ENSG00000166206	GABRB3	-1.47033	0.00125483	0.0159867	0.2316	1.70193	D006 vs. D000
ENSG00000174177	CTU2	-1.34049	0.00126247	0.0160368	2.64452	3.98501	D006 vs. D000
ENSG00000100714	MTHFD1	-1.47554	0.00126619	0.0160503	3.54881	5.02435	D006 vs. D000
ENSG00000165905	GYLTL1B	-2.36507	0.00126666	0.0160503	0.871419	3.23648	D006 vs. D000
ENSG00000164647	STEAP1	-1.25609	0.00126729	0.0160503	0.774562	2.03065	D006 vs. D000
ENSG00000175197	DDIT3	1.10605	0.00127172	0.0160693	2.39947	1.29343	D006 vs. D000
ENSG00000162704	ARPC5	1.58783	0.00127824	0.0161313	4.1193	2.53147	D006 vs. D000
ENSG00000070814	TCOF1	-1.0406	0.00128725	0.0161927	4.0871	5.12771	D006 vs. D000
ENSG00000163879	DNALI1	1.15197	0.00128748	0.0161927	3.2178	2.06582	D006 vs. D000
ENSG00000159228	CBR1	-1.46922	0.00128978	0.0162018	0.536355	2.00557	D006 vs. D000
ENSG00000134684	YARS	-1.09728	0.00129436	0.016232	3.2362	4.33348	D006 vs. D000
ENSG00000167670	CHAF1A	-1.33325	0.00130184	0.016307	3.68132	5.01457	D006 vs. D000
ENSG00000177192	PUS1	-1.14172	0.0013096	0.0163567	1.18259	2.32431	D006 vs. D000
ENSG00000181026	AEN	-1.28153	0.00131551	0.0164022	1.848	3.12953	D006 vs. D000
ENSG00000131203	IDO1	-3.34435	0.00133997	0.0166114	0.113051	3.4574	D006 vs. D000
ENSG00000108830	RND2	-1.09069	0.00134546	0.0166533	2.07559	3.16628	D006 vs. D000
ENSG00000145349	CAMK2D	1.52162	0.00134724	0.0166533	1.73491	0.213294	D006 vs. D000
ENSG00000163629	PTPN13	1.67118	0.00135166	0.0166794	3.11939	1.44821	D006 vs. D000
ENSG00000197462	AC005276.1	-3.96925	0.00136008	0.0167169	1.17446	5.1437	D006 vs. D000
ENSG00000109832	DDX25	-1.98883	0.00137173	0.0168314	1.32638	3.31521	D006 vs. D000
ENSG00000138190	EXOC6	1.30261	0.00139252	0.0170092	2.12944	0.826827	D006 vs. D000
ENSG00000106538	RARRES2	-4.70413	0.00139381	0.0170153	3.49302	8.19715	D006 vs. D000
ENSG00000136504	KAT7	-1.73754	0.00139716	0.0170466	1.63293	3.37047	D006 vs. D000
ENSG00000111641	NOP2	-1.0616	0.00140862	0.0171472	3.01378	4.07538	D006 vs. D000
ENSG00000196431	CRYBA4	-2.50404	0.0014121	0.0171531	0.545747	3.04979	D006 vs. D000
ENSG00000121210	KIAA0922	-1.20461	0.00142125	0.0172191	0.787892	1.9925	D006 vs. D000
ENSG00000070193	FGF10	1.00432	0.00143434	0.0173145	1.01839	0.0140688	D006 vs. D000
ENSG00000137343	ATAT1	1.05429	0.00144109	0.0173477	4.23015	3.17586	D006 vs. D000
ENSG00000092850	TEKT2	1.38265	0.0014452	0.0173504	1.95329	0.57064	D006 vs. D000
ENSG00000228648	RP11-568A7.2	-2.07791	0.00149233	0.0177763	0.237985	2.31589	D006 vs. D000
ENSG00000198720	ANKRD13B	-1.41634	0.00150001	0.017809	0.683061	2.0994	D006 vs. D000
ENSG00000188643	S100A16	1.38876	0.00150534	0.0178527	3.99069	2.60193	D006 vs. D000
ENSG00000231698	AP002856.5	-2.84237	0.00151371	0.017899	0.570966	3.41334	D006 vs. D000
ENSG00000243004	AC005062.2	-1.5723	0.00152068	0.0179318	0.0837456	1.65605	D006 vs. D000
ENSG00000215252	GOLGA8B	1.21351	0.00156649	0.0183066	3.23762	2.02411	D006 vs. D000
ENSG00000130204	TOMM40	-1.17136	0.00158323	0.01841	3.99958	5.17094	D006 vs. D000
ENSG00000138448	ITGAV	1.08441	0.00158506	0.01841	1.77345	0.689044	D006 vs. D000
ENSG00000064225	ST3GAL6	1.19991	0.00158709	0.01841	1.60124	0.401332	D006 vs. D000
ENSG00000102265	TIMP1	1.14195	0.0015881	0.01841	6.58729	5.44534	D006 vs. D000
ENSG00000139926	FRMD6	1.07398	0.00158903	0.018411	1.5708	0.49682	D006 vs. D000
ENSG00000115816	CEBPZ	-1.70902	0.00161211	0.018612	3.03515	4.74418	D006 vs. D000
ENSG00000196497	IPO4	-1.05794	0.00161849	0.0186325	3.05008	4.10803	D006 vs. D000
ENSG00000130635	COL5A1	1.78822	0.00162182	0.0186608	3.07718	1.28896	D006 vs. D000
ENSG00000105427	CNFN	-1.73771	0.00163235	0.0187421	2.31506	4.05276	D006 vs. D000
ENSG00000178896	EXOSC4	-1.03088	0.00163774	0.018794	3.09389	4.12477	D006 vs. D000
ENSG00000060982	BCAT1	-1.731	0.0016517	0.0188841	2.01096	3.74196	D006 vs. D000
ENSG00000135929	CYP27A1	1.25424	0.00166027	0.0189497	1.56359	0.30935	D006 vs. D000
ENSG00000183765	CHEK2	-1.07704	0.00167417	0.0190643	2.30688	3.38392	D006 vs. D000
ENSG00000130768	SMPDL3B	-1.41384	0.00167702	0.0190827	1.94079	3.35463	D006 vs. D000
ENSG00000242870	CTB-104F4.2	1.10028	0.00170119	0.0192769	1.87944	0.779162	D006 vs. D000
ENSG00000127863	TNFRSF19	1.77125	0.00171627	0.0193756	1.80615	0.0349014	D006 vs. D000
ENSG00000102401	ARMCX3	1.01469	0.0017171	0.0193756	2.66823	1.65355	D006 vs. D000
ENSG00000133216	EPHB2	1.75273	0.00174408	0.0195576	2.91804	1.1653	D006 vs. D000
ENSG00000231774	RP11-402P6.11	-1.07345	0.00175339	0.0196111	0.252077	1.32553	D006 vs. D000
ENSG00000238106	RP11-402P6.7	-1.07345	0.00175339	0.0196111	0.252077	1.32553	D006 vs. D000
ENSG00000164220	F2RL2	1.0197	0.00178057	0.0197629	1.03433	0.0146266	D006 vs. D000
ENSG00000041982	TNC	2.47603	0.00180922	0.0199676	2.8539	0.377866	D006 vs. D000
ENSG00000255835	RP4-559A3.7	-1.16506	0.00181507	0.0199907	4.16806	5.33312	D006 vs. D000
ENSG00000112759	SLC29A1	-1.71255	0.00181937	0.0200075	3.39226	5.10481	D006 vs. D000
ENSG00000230515	AC092580.3	-1.14994	0.00182887	0.0200551	0.095714	1.24565	D006 vs. D000
ENSG00000165480	SKA3	-1.24946	0.00183912	0.0200615	1.35131	2.60077	D006 vs. D000
ENSG00000129455	KLK8	-1.80048	0.00186239	0.0201728	0.32545	2.12593	D006 vs. D000
ENSG00000182117	NOP10	-1.07579	0.00186431	0.0201794	8.1738	9.24959	D006 vs. D000
ENSG00000146386	ABRACL	-1.18708	0.00187505	0.0202592	6.26832	7.4554	D006 vs. D000
ENSG00000184428	TOP1MT	-1.04189	0.00189796	0.0203642	3.15565	4.19754	D006 vs. D000
ENSG00000179195	ZNF664	1.32529	0.00192975	0.0205422	2.96129	1.636	D006 vs. D000
ENSG00000158825	CDA	-1.07874	0.00195053	0.020666	0.422417	1.50116	D006 vs. D000
ENSG00000116299	KIAA1324	1.02438	0.00195933	0.0207035	1.17692	0.152531	D006 vs. D000
ENSG00000260362	RP11-297M9.1	-1.67417	0.0019673	0.0207436	0.0688578	1.74302	D006 vs. D000
ENSG00000164985	PSIP1	-1.548	0.00197067	0.0207631	3.70145	5.24945	D006 vs. D000
ENSG00000159199	ATP5G1	-1.05757	0.00198336	0.0208641	7.2973	8.35487	D006 vs. D000
ENSG00000182985	CADM1	1.74781	0.00198894	0.0208641	2.36537	0.617567	D006 vs. D000
ENSG00000116962	NID1	1.08492	0.00200024	0.0209217	2.14919	1.06427	D006 vs. D000
ENSG00000181019	NQO1	-1.47002	0.00201686	0.021065	1.30454	2.77456	D006 vs. D000
ENSG00000113140	SPARC	1.66236	0.00202601	0.0210895	7.32107	5.65871	D006 vs. D000
ENSG00000069482	GAL	-3.10485	0.00203739	0.0211233	1.95932	5.06416	D006 vs. D000
ENSG00000159712	ANKRD18CP	-1.55024	0.0020477	0.0211615	0.136282	1.68652	D006 vs. D000
ENSG00000099194	SCD	-1.86779	0.00205232	0.0211615	2.90183	4.76962	D006 vs. D000
ENSG00000161677	JOSD2	1.2819	0.00207205	0.0213063	2.86985	1.58794	D006 vs. D000
ENSG00000160190	SLC37A1	-1.00729	0.00207841	0.0213384	0.958055	1.96535	D006 vs. D000
ENSG00000162433	AK4	-1.49136	0.00208271	0.0213606	1.59716	3.08852	D006 vs. D000
ENSG00000139998	RAB15	-1.14175	0.00210923	0.0215352	0.820923	1.96268	D006 vs. D000
ENSG00000170231	FABP6	-2.3543	0.00211739	0.0215628	0.568554	2.92285	D006 vs. D000
ENSG00000149798	CDC42EP2	-1.54414	0.00214842	0.0217866	1.26586	2.81	D006 vs. D000
ENSG00000090013	BLVRB	-1.02952	0.00215095	0.021802	2.74933	3.77885	D006 vs. D000
ENSG00000204334	ERICH2	1.07429	0.00215614	0.0218324	1.67857	0.604281	D006 vs. D000
ENSG00000094804	CDC6	-1.0788	0.0021604	0.0218567	2.22954	3.30834	D006 vs. D000
ENSG00000249736	RP11-83M16.5	-3.06165	0.00216753	0.0218675	2.16205	5.2237	D006 vs. D000
ENSG00000213231	TCL1B	-1.02128	0.00218051	0.0219268	0.0742081	1.09549	D006 vs. D000
ENSG00000087842	PIR	-1.75609	0.00219537	0.0220148	1.65045	3.40654	D006 vs. D000
ENSG00000160606	TLCD1	-1.09436	0.00221522	0.0221727	1.00069	2.09505	D006 vs. D000
ENSG00000168899	VAMP5	2.76297	0.00222317	0.0222164	5.33076	2.56779	D006 vs. D000
ENSG00000226792	LINC00371	-1.52771	0.00223876	0.022336	0.139332	1.66704	D006 vs. D000
ENSG00000159131	GART	-1.04925	0.00224663	0.0223722	3.65428	4.70353	D006 vs. D000
ENSG00000067445	TRO	1.1494	0.00226663	0.0224881	3.93905	2.78965	D006 vs. D000
ENSG00000129757	CDKN1C	1.61351	0.0022897	0.0226353	3.7762	2.16269	D006 vs. D000
ENSG00000269893	SNHG8	-1.46128	0.00230857	0.0227386	6.5378	7.99908	D006 vs. D000
ENSG00000170545	SMAGP	1.77555	0.00233748	0.0229133	3.08291	1.30736	D006 vs. D000
ENSG00000175505	CLCF1	1.42492	0.00236052	0.0230508	1.52832	0.103406	D006 vs. D000
ENSG00000249532	RP11-148B6.1	-3.12247	0.00238928	0.0231747	3.01084	6.13331	D006 vs. D000
ENSG00000136718	IMP4	-1.03898	0.00239744	0.0232105	4.00276	5.04174	D006 vs. D000
ENSG00000104635	SLC39A14	-1.42231	0.00241815	0.0233083	2.34845	3.77075	D006 vs. D000
ENSG00000106278	PTPRZ1	-1.79064	0.00242572	0.0233708	0.714558	2.5052	D006 vs. D000
ENSG00000136936	XPA	1.28478	0.00245589	0.0235639	2.76228	1.47749	D006 vs. D000
ENSG00000163923	RPL39L	-2.65562	0.00245666	0.0235639	2.45579	5.11142	D006 vs. D000
ENSG00000169877	AHSP	-2.36218	0.00246618	0.0235903	0.0650114	2.42719	D006 vs. D000
ENSG00000182718	ANXA2	1.80839	0.00247112	0.0236084	6.55837	4.74998	D006 vs. D000
ENSG00000255245	FXYD6-FXYD2	1.89892	0.00247517	0.0236261	6.53485	4.63593	D006 vs. D000
ENSG00000138074	SLC5A6	-1.03673	0.0025007	0.0237858	3.16552	4.20225	D006 vs. D000
ENSG00000110104	CCDC86	-1.14473	0.00250905	0.0238263	0.999232	2.14396	D006 vs. D000
ENSG00000198910	L1CAM	-1.08751	0.00253109	0.0239182	0.182726	1.27024	D006 vs. D000
ENSG00000116661	FBXO2	-1.16832	0.00258036	0.0241923	1.20629	2.37461	D006 vs. D000
ENSG00000084774	CAD	-1.16646	0.00259645	0.0243115	2.28516	3.45162	D006 vs. D000
ENSG00000072818	ACAP1	-1.48882	0.00260277	0.0243391	0.893388	2.38221	D006 vs. D000
ENSG00000165502	RPL36AL	-1.00989	0.00260706	0.0243526	8.14549	9.15538	D006 vs. D000
ENSG00000143632	ACTA1	2.96815	0.00261647	0.0244143	4.26137	1.29323	D006 vs. D000
ENSG00000143799	PARP1	-1.30514	0.00263111	0.0245086	4.28862	5.59376	D006 vs. D000
ENSG00000162729	IGSF8	-1.64149	0.00264213	0.0246007	1.45539	3.09688	D006 vs. D000
ENSG00000147202	DIAPH2	-1.33338	0.00265238	0.0246643	0.835919	2.16929	D006 vs. D000
ENSG00000138161	CUZD1	-1.21847	0.00265431	0.0246649	0.0893246	1.30779	D006 vs. D000
ENSG00000162688	AGL	1.21073	0.00265765	0.0246661	1.88845	0.677722	D006 vs. D000
ENSG00000242028	HYPK	-1.1468	0.00267468	0.0247343	4.90071	6.04751	D006 vs. D000
ENSG00000042980	ADAM28	1.36782	0.00269471	0.024876	1.40663	0.038806	D006 vs. D000
ENSG00000006016	CRLF1	1.41046	0.0027203	0.0250055	2.30079	0.890331	D006 vs. D000
ENSG00000008394	MGST1	-1.4188	0.00276321	0.0252839	4.70046	6.11926	D006 vs. D000
ENSG00000145220	LYAR	-1.46275	0.00276813	0.0252839	3.20236	4.66511	D006 vs. D000
ENSG00000174939	ASPHD1	-1.45529	0.00277061	0.025295	1.14364	2.59893	D006 vs. D000
ENSG00000122756	CNTFR	1.62663	0.00280601	0.0254976	2.04595	0.419329	D006 vs. D000
ENSG00000198336	MYL4	7.92945	0.00281922	0.0254976	9.47995	1.5505	D006 vs. D000
ENSG00000269755	CTD-3105H18.18	1.2506	0.00282388	0.0254976	3.44283	2.19223	D006 vs. D000
ENSG00000167711	SERPINF2	2.06991	0.00284573	0.0256033	2.48216	0.412251	D006 vs. D000
ENSG00000113161	HMGCR	-1.25109	0.00285493	0.0256367	3.29411	4.5452	D006 vs. D000
ENSG00000131037	EPS8L1	-1.34973	0.00285707	0.0256367	1.19106	2.54079	D006 vs. D000
ENSG00000160285	LSS	-1.39817	0.00290204	0.0258796	2.68004	4.07821	D006 vs. D000
ENSG00000141682	PMAIP1	-2.69624	0.00290811	0.0258872	1.89993	4.59617	D006 vs. D000
ENSG00000266402	RP11-329L6.1	-1.73042	0.00294213	0.026001	3.1433	4.87372	D006 vs. D000
ENSG00000162493	PDPN	-1.63706	0.00294406	0.026001	1.03525	2.67231	D006 vs. D000
ENSG00000155465	SLC7A7	1.32035	0.00294741	0.0260192	1.74497	0.424628	D006 vs. D000
ENSG00000225548	AC098973.2	-1.02139	0.00294853	0.0260192	2.51069	3.53208	D006 vs. D000
ENSG00000183336	BOLA2	-1.25662	0.00297468	0.0261746	5.29279	6.54941	D006 vs. D000
ENSG00000125845	BMP2	1.37255	0.00299375	0.0262257	1.45981	0.0872606	D006 vs. D000
ENSG00000204352	C9orf129	-1.17455	0.00300272	0.0262442	0.446973	1.62152	D006 vs. D000
ENSG00000119335	SET	-1.50592	0.00303052	0.02642	6.48344	7.98936	D006 vs. D000
ENSG00000072042	RDH11	-1.03212	0.00305332	0.0265218	3.30518	4.3373	D006 vs. D000
ENSG00000087303	NID2	3.02933	0.00306149	0.0265821	3.24938	0.220051	D006 vs. D000
ENSG00000154277	UCHL1	-1.65699	0.00307708	0.026696	6.25793	7.91492	D006 vs. D000
ENSG00000185339	TCN2	-1.66909	0.00308412	0.0267035	2.20074	3.86983	D006 vs. D000
ENSG00000179776	CDH5	1.02246	0.00308744	0.0267216	1.0589	0.0364414	D006 vs. D000
ENSG00000197321	SVIL	1.4657	0.00309091	0.0267302	2.48072	1.01502	D006 vs. D000
ENSG00000224226	TBC1D3B	1.02134	0.00309816	0.0267524	3.01881	1.99747	D006 vs. D000
ENSG00000170293	CMTM8	1.00855	0.00310193	0.0267719	2.01546	1.00691	D006 vs. D000
ENSG00000116991	SIPA1L2	1.51671	0.00311754	0.0268563	1.87914	0.362429	D006 vs. D000
ENSG00000157399	ARSE	2.89471	0.00316847	0.0270737	3.65948	0.764764	D006 vs. D000
ENSG00000173890	GPR160	-1.62634	0.00320186	0.0272188	1.19368	2.82001	D006 vs. D000
ENSG00000116106	EPHA4	1.1424	0.00320462	0.0272236	1.54853	0.406124	D006 vs. D000
ENSG00000162377	SELRC1	-1.00663	0.00324162	0.0274084	1.87645	2.88307	D006 vs. D000
ENSG00000153395	LPCAT1	-1.03085	0.00326403	0.0275322	1.64905	2.6799	D006 vs. D000
ENSG00000120318	ARAP3	-1.13151	0.00327132	0.0275627	1.5767	2.70821	D006 vs. D000
ENSG00000115935	WIPF1	1.07406	0.00329095	0.0276601	1.61489	0.540834	D006 vs. D000
ENSG00000250046	RP11-148B6.2	-1.69809	0.00334943	0.0280026	0.90968	2.60777	D006 vs. D000
ENSG00000141526	SLC16A3	3.18269	0.00339488	0.0282189	3.93636	0.753669	D006 vs. D000
ENSG00000114450	GNB4	1.24384	0.00342687	0.0284301	2.78449	1.54066	D006 vs. D000
ENSG00000196141	SPATS2L	-1.26995	0.00343466	0.028462	2.13687	3.40682	D006 vs. D000
ENSG00000169689	STRA13	-1.00987	0.00345883	0.0286117	5.80668	6.81656	D006 vs. D000
ENSG00000162576	MXRA8	1.54565	0.00356383	0.0291194	2.49404	0.948389	D006 vs. D000
ENSG00000129474	AJUBA	1.0836	0.00359076	0.0292394	1.79381	0.710205	D006 vs. D000
ENSG00000261189	RP3-512B11.3	1.33195	0.00360012	0.0292942	2.72663	1.39468	D006 vs. D000
ENSG00000145423	SFRP2	-2.91502	0.00362571	0.0294249	0.886242	3.80126	D006 vs. D000
ENSG00000164619	BMPER	1.72894	0.00364387	0.0295389	1.791	0.0620609	D006 vs. D000
ENSG00000205873	AC130352.1	1.61086	0.00368987	0.029787	2.53445	0.923583	D006 vs. D000
ENSG00000163430	FSTL1	1.15719	0.00369488	0.0297933	4.22919	3.07199	D006 vs. D000
ENSG00000167617	CDC42EP5	-1.07944	0.00371388	0.0298491	1.39772	2.47716	D006 vs. D000
ENSG00000255198	SNHG9	-1.12427	0.00371923	0.0298588	6.08409	7.20836	D006 vs. D000
ENSG00000166347	CYB5A	-1.01534	0.00372143	0.0298654	4.69549	5.71083	D006 vs. D000
ENSG00000142748	FCN3	2.45665	0.0037278	0.0298832	2.52079	0.0641356	D006 vs. D000
ENSG00000161652	IZUMO2	-1.03963	0.0037757	0.0301517	0.186676	1.2263	D006 vs. D000
ENSG00000197498	RPF2	-1.03252	0.00377727	0.0301517	3.73957	4.77208	D006 vs. D000
ENSG00000100246	DNAL4	1.3104	0.00382083	0.0303924	3.8004	2.49	D006 vs. D000
ENSG00000237838	AC133680.1	2.5047	0.00382242	0.0303938	2.58362	0.0789225	D006 vs. D000
ENSG00000164683	HEY1	1.54179	0.00383437	0.0304324	1.72199	0.1802	D006 vs. D000
ENSG00000164946	FREM1	1.17874	0.00384906	0.0304711	1.26184	0.0830979	D006 vs. D000
ENSG00000204711	C9orf135	-2.21413	0.00385188	0.0304761	0.630314	2.84444	D006 vs. D000
ENSG00000249675	RP11-217C7.1	-2.69288	0.00386869	0.0305817	0.140159	2.83304	D006 vs. D000
ENSG00000136574	GATA4	2.47433	0.00387023	0.0305827	2.49845	0.024122	D006 vs. D000
ENSG00000117394	SLC2A1	-1.08405	0.00388346	0.0306537	3.35434	4.43839	D006 vs. D000
ENSG00000137726	FXYD6	1.65435	0.00389073	0.0306828	3.63448	1.98014	D006 vs. D000
ENSG00000196923	PDLIM7	1.20981	0.00390947	0.0307615	4.88796	3.67815	D006 vs. D000
ENSG00000241945	PWP2	-1.07124	0.00390993	0.0307615	3.07692	4.14816	D006 vs. D000
ENSG00000141934	PPAP2C	-1.62159	0.00392944	0.0308477	2.94187	4.56346	D006 vs. D000
ENSG00000164934	DCAF13	-1.08213	0.00393763	0.0308896	2.94305	4.02518	D006 vs. D000
ENSG00000187994	RINL	-1.11501	0.0040211	0.0314068	0.827249	1.94226	D006 vs. D000
ENSG00000141448	GATA6	3.17421	0.00402695	0.0314306	3.2182	0.0439982	D006 vs. D000
ENSG00000141378	PTRH2	-1.01658	0.00404074	0.0314927	3.66159	4.67817	D006 vs. D000
ENSG00000103257	SLC7A5	-1.03445	0.00406265	0.0315951	1.98697	3.02142	D006 vs. D000
ENSG00000114854	TNNC1	5.05866	0.00408753	0.0316634	9.16311	4.10445	D006 vs. D000
ENSG00000008324	SS18L2	-1.14902	0.00412073	0.0318094	4.24532	5.39434	D006 vs. D000
ENSG00000181817	LSM10	-1.03594	0.0041211	0.0318094	2.60381	3.63975	D006 vs. D000
ENSG00000133316	WDR74	-1.24031	0.00415928	0.0319899	3.34842	4.58872	D006 vs. D000
ENSG00000254717	GLYATL1P2	1.64296	0.00417344	0.0320532	1.67516	0.0321969	D006 vs. D000
ENSG00000175274	TP53I11	1.19229	0.00422208	0.0323235	2.77289	1.5806	D006 vs. D000
ENSG00000144550	CPNE9	-1.08884	0.00422741	0.0323299	0.0650907	1.15393	D006 vs. D000
ENSG00000240922	LSAMP-AS1	-1.49697	0.00423226	0.0323441	0.0911033	1.58808	D006 vs. D000
ENSG00000118785	SPP1	-2.19742	0.0042476	0.0324155	1.14671	3.34413	D006 vs. D000
ENSG00000142552	RCN3	-1.00532	0.00426285	0.0324745	1.03241	2.03773	D006 vs. D000
ENSG00000188290	HES4	1.43439	0.00427047	0.0324754	1.51754	0.0831497	D006 vs. D000
ENSG00000059804	SLC2A3	1.29549	0.0042827	0.0325099	4.42249	3.127	D006 vs. D000
ENSG00000108175	ZMIZ1	1.14005	0.00430741	0.0325844	2.61044	1.4704	D006 vs. D000
ENSG00000264164	RP11-640N20.6	-2.95812	0.00431725	0.032636	1.22699	4.18511	D006 vs. D000
ENSG00000137285	TUBB2B	-1.88659	0.00433567	0.0327523	4.6062	6.49279	D006 vs. D000
ENSG00000235688	AC116614.1	-2.63761	0.00435611	0.0328379	0.886171	3.52378	D006 vs. D000
ENSG00000137198	GMPR	1.17611	0.00438217	0.0329051	1.53315	0.357037	D006 vs. D000
ENSG00000133106	EPSTI1	3.51069	0.00438739	0.0329051	3.78614	0.27545	D006 vs. D000
ENSG00000099622	CIRBP	1.19025	0.00438795	0.0329051	7.33141	6.14116	D006 vs. D000
ENSG00000254462	TMX2-CTNND1	1.21919	0.0043985	0.0329621	2.46035	1.24116	D006 vs. D000
ENSG00000106631	MYL7	7.12036	0.00440779	0.0329974	9.79458	2.67422	D006 vs. D000
ENSG00000255549	RP11-351I21.10	1.18133	0.00445735	0.0332257	1.41529	0.233963	D006 vs. D000
ENSG00000243628	RP11-18I14.7	-1.81368	0.00446288	0.0332257	1.50445	3.31813	D006 vs. D000
ENSG00000112972	HMGCS1	-1.4592	0.00449782	0.033371	2.93393	4.39313	D006 vs. D000
ENSG00000165795	NDRG2	2.4958	0.00451332	0.03344	4.64925	2.15345	D006 vs. D000
ENSG00000235215	RP11-145M4.2	-1.21816	0.00454674	0.0335956	0.112981	1.33114	D006 vs. D000
ENSG00000086712	TXLNG	-1.27213	0.00456479	0.0336484	2.17039	3.44252	D006 vs. D000
ENSG00000260473	RP11-923I11.4	-2.09305	0.00460633	0.0338677	2.97045	5.06349	D006 vs. D000
ENSG00000166197	NOLC1	-1.09661	0.00464685	0.0340688	3.96899	5.0656	D006 vs. D000
ENSG00000265818	EEF1E1-MUTED	-1.03872	0.00464977	0.0340773	5.82161	6.86033	D006 vs. D000
ENSG00000168461	RAB31	1.39091	0.0047192	0.0343879	2.30601	0.915107	D006 vs. D000
ENSG00000131370	SH3BP5	1.07044	0.00472627	0.0344077	1.74374	0.673302	D006 vs. D000
ENSG00000114767	RRP9	-1.28942	0.00473209	0.0344186	5.10433	6.39375	D006 vs. D000
ENSG00000244509	APOBEC3C	-1.0623	0.00474818	0.0344829	2.23534	3.29763	D006 vs. D000
ENSG00000064199	SPA17	1.41054	0.00475248	0.0344926	4.50073	3.09019	D006 vs. D000
ENSG00000125730	C3	1.01451	0.00478079	0.0345688	1.5969	0.582389	D006 vs. D000
ENSG00000173673	HES3	-3.75276	0.00478245	0.0345693	1.02431	4.77706	D006 vs. D000
ENSG00000170606	HSPA4	-1.06595	0.00481732	0.03474	2.72955	3.7955	D006 vs. D000
ENSG00000141449	GREB1L	1.58407	0.00487746	0.0350451	1.67175	0.0876791	D006 vs. D000
ENSG00000148702	HABP2	1.32672	0.00497745	0.0354105	1.34025	0.0135318	D006 vs. D000
ENSG00000109534	GAR1	-1.00634	0.00500092	0.0355074	4.98487	5.99121	D006 vs. D000
ENSG00000184905	TCEAL2	-1.22237	0.00500809	0.0355349	2.385	3.60737	D006 vs. D000
ENSG00000260260	RP11-304L19.5	-1.37794	0.0050213	0.0355819	5.82816	7.2061	D006 vs. D000
ENSG00000253948	RP11-410L14.2	1.05116	0.0050306	0.0356245	4.03164	2.98048	D006 vs. D000
ENSG00000164649	CDCA7L	-1.22563	0.00503621	0.0356277	3.11385	4.33948	D006 vs. D000
ENSG00000180053	NKX2-6	1.31861	0.0050429	0.0356299	1.36556	0.0469474	D006 vs. D000
ENSG00000183479	TREX2	-1.18949	0.00505393	0.0356378	2.7152	3.90469	D006 vs. D000
ENSG00000109107	ALDOC	-1.21047	0.00505674	0.0356378	2.56088	3.77135	D006 vs. D000
ENSG00000261419	RP11-57A19.4	-2.01551	0.0050572	0.0356378	1.42693	3.44244	D006 vs. D000
ENSG00000187513	GJA4	1.29135	0.00507189	0.035718	1.83757	0.54622	D006 vs. D000
ENSG00000156475	PPP2R2B	-1.1813	0.00507704	0.0357426	0.424325	1.60562	D006 vs. D000
ENSG00000101361	NOP56	-1.157	0.00514888	0.0360255	5.39932	6.55633	D006 vs. D000
ENSG00000257940	RP11-248E9.6	-1.10093	0.00516067	0.0360264	0.876529	1.97746	D006 vs. D000
ENSG00000224765	RP1-137H15.2	-1.03208	0.00519968	0.0362052	0.175552	1.20764	D006 vs. D000
ENSG00000167780	SOAT2	1.74023	0.00520232	0.0362119	1.77657	0.0363445	D006 vs. D000
ENSG00000115457	IGFBP2	-1.05724	0.00521212	0.0362649	4.17177	5.22901	D006 vs. D000
ENSG00000249790	RP11-20D14.6	-1.58869	0.00523118	0.0363309	0.29498	1.88367	D006 vs. D000
ENSG00000101384	JAG1	2.11561	0.00524465	0.0363661	3.15463	1.03903	D006 vs. D000
ENSG00000197989	SNHG12	-1.17164	0.00526217	0.0364525	2.44104	3.61269	D006 vs. D000
ENSG00000244198	RP4-545C24.1	-2.63409	0.00526798	0.036481	0.897549	3.53164	D006 vs. D000
ENSG00000130700	GATA5	1.44817	0.00529335	0.0365747	1.50931	0.0611391	D006 vs. D000
ENSG00000144524	COPS7B	-1.75727	0.00533035	0.0367481	2.71256	4.46983	D006 vs. D000
ENSG00000166394	CYB5R2	-1.32195	0.00536454	0.0369247	2.71835	4.0403	D006 vs. D000
ENSG00000182580	EPHB3	1.58789	0.00540624	0.0371354	1.74847	0.160572	D006 vs. D000
ENSG00000164292	RHOBTB3	1.22458	0.00541366	0.037153	1.45633	0.231747	D006 vs. D000
ENSG00000164532	TBX20	2.21274	0.00544193	0.0372678	2.24293	0.0301936	D006 vs. D000
ENSG00000189056	RELN	1.23468	0.00548031	0.0374713	1.25199	0.0173128	D006 vs. D000
ENSG00000170540	ARL6IP1	1.08081	0.00552642	0.0376557	4.7082	3.62739	D006 vs. D000
ENSG00000230148	HOXB-AS1	1.89433	0.00553419	0.0376848	1.93936	0.0450369	D006 vs. D000
ENSG00000230795	HLA-K	-1.00307	0.00564853	0.0381433	0.495384	1.49845	D006 vs. D000
ENSG00000143995	MEIS1	2.00454	0.00568257	0.0382494	2.01628	0.0117435	D006 vs. D000
ENSG00000203875	SNHG5	-1.17578	0.00574165	0.0385152	8.15078	9.32656	D006 vs. D000
ENSG00000174173	TRMT10C	-1.03843	0.00576013	0.0385554	2.86772	3.90615	D006 vs. D000
ENSG00000236094	LINC00545	-2.32408	0.00577015	0.0385986	0.681101	3.00518	D006 vs. D000
ENSG00000111057	KRT18	1.54206	0.00580265	0.0387441	6.87504	5.33298	D006 vs. D000
ENSG00000091986	CCDC80	1.60993	0.00582567	0.0388112	1.79501	0.185082	D006 vs. D000
ENSG00000233834	AC005083.1	-1.61435	0.00582785	0.0388112	0.858868	2.47322	D006 vs. D000
ENSG00000263975	CTB-58E17.9	-1.5187	0.00583615	0.0388238	0.488662	2.00737	D006 vs. D000
ENSG00000227751	RP1-20B21.4	-1.16655	0.00584512	0.0388613	1.22771	2.39426	D006 vs. D000
ENSG00000111275	ALDH2	1.52199	0.00584538	0.0388613	5.07942	3.55742	D006 vs. D000
ENSG00000198088	NUP62CL	1.25769	0.00585371	0.0389048	2.75005	1.49236	D006 vs. D000
ENSG00000175265	GOLGA8A	1.27904	0.00588925	0.0389971	3.44506	2.16601	D006 vs. D000
ENSG00000121653	MAPK8IP1	-1.35106	0.0059618	0.039309	1.36739	2.71845	D006 vs. D000
ENSG00000187840	EIF4EBP1	-1.05488	0.00601572	0.0395439	5.55143	6.60631	D006 vs. D000
ENSG00000177984	LCN15	1.16252	0.00604171	0.0396304	1.26677	0.104258	D006 vs. D000
ENSG00000110446	SLC15A3	-1.17972	0.00614602	0.0401199	0.0910443	1.27076	D006 vs. D000
ENSG00000148985	PGAP2	-1.03307	0.00615321	0.0401459	2.09121	3.12428	D006 vs. D000
ENSG00000260549	MT1L	-1.84718	0.00616175	0.0401755	0.0982055	1.94538	D006 vs. D000
ENSG00000166562	SEC11C	-1.27526	0.00620085	0.0403093	2.80133	4.07659	D006 vs. D000
ENSG00000254298	CTB-17P3.4	2.64381	0.00623511	0.0404229	2.92551	0.281703	D006 vs. D000
ENSG00000107798	LIPA	-1.43514	0.00624044	0.0404229	0.680367	2.11551	D006 vs. D000
ENSG00000165704	HPRT1	-1.04491	0.00625508	0.0404894	2.57796	3.62287	D006 vs. D000
ENSG00000260364	RP11-256I9.3	-1.12946	0.00627269	0.040567	0.80719	1.93665	D006 vs. D000
ENSG00000168003	SLC3A2	-1.26673	0.00629711	0.0406277	2.86904	4.13577	D006 vs. D000
ENSG00000170891	CYTL1	-1.73474	0.00632118	0.0407251	0.325606	2.06034	D006 vs. D000
ENSG00000075945	KIFAP3	1.35971	0.00638247	0.0409828	1.59254	0.232825	D006 vs. D000
ENSG00000109881	CCDC34	1.42256	0.00641826	0.0410826	4.09829	2.67573	D006 vs. D000
ENSG00000248367	CTB-129O4.1	-1.01496	0.00646308	0.0412249	0.930055	1.94502	D006 vs. D000
ENSG00000244479	RP4-798C17.6	-2.21696	0.00651487	0.0414391	0.744858	2.96182	D006 vs. D000
ENSG00000164104	HMGB2	1.29866	0.00655003	0.0415856	8.4004	7.10174	D006 vs. D000
ENSG00000234327	AC012146.7	-1.37201	0.00655137	0.0415856	3.19621	4.56821	D006 vs. D000
ENSG00000256904	A2ML1-AS2	-1.59927	0.00656812	0.0416608	4.0854	5.68467	D006 vs. D000
ENSG00000160801	PTH1R	1.56379	0.00667564	0.042037	1.73925	0.17546	D006 vs. D000
ENSG00000109861	CTSC	-1.04194	0.00670044	0.0420992	1.8504	2.89234	D006 vs. D000
ENSG00000112118	MCM3	-1.02705	0.00677498	0.0423461	5.36037	6.38743	D006 vs. D000
ENSG00000144485	HES6	-1.25821	0.00678973	0.0424137	0.617919	1.87613	D006 vs. D000
ENSG00000254202	RP11-120I21.2	2.41518	0.00680098	0.0424595	2.47792	0.062741	D006 vs. D000
ENSG00000136783	NIPSNAP3A	1.33085	0.00686739	0.0427014	2.50287	1.17201	D006 vs. D000
ENSG00000157992	KRTCAP3	-1.34715	0.00697628	0.0432046	3.69384	5.041	D006 vs. D000
ENSG00000182809	CRIP2	3.78306	0.00698213	0.0432284	4.90272	1.11966	D006 vs. D000
ENSG00000173401	GLIPR1L1	-1.54271	0.00700697	0.0433342	0.3752	1.91791	D006 vs. D000
ENSG00000176485	PLA2G16	-1.02968	0.00707693	0.0435222	2.77647	3.80615	D006 vs. D000
ENSG00000163520	FBLN2	1.33174	0.00718872	0.0439536	2.57583	1.24409	D006 vs. D000
ENSG00000149201	CCDC81	1.50402	0.00725968	0.0442374	1.53589	0.0318702	D006 vs. D000
ENSG00000182378	PLCXD1	-1.35279	0.00730612	0.0443703	2.70378	4.05657	D006 vs. D000
ENSG00000108515	ENO3	2.48168	0.0073285	0.0444118	5.2649	2.78322	D006 vs. D000
ENSG00000267748	CTB-102L5.4	-1.30376	0.00734209	0.0444639	5.33868	6.64243	D006 vs. D000
ENSG00000239672	NME1	-1.0309	0.00740935	0.0447334	5.42512	6.45602	D006 vs. D000
ENSG00000141744	PNMT	-1.58158	0.00743202	0.0448577	0.542161	2.12374	D006 vs. D000
ENSG00000203827	NBPF16	1.20939	0.00747792	0.0450439	2.3525	1.14311	D006 vs. D000
ENSG00000243709	LEFTY1	-1.13325	0.00750053	0.04512	0.0228879	1.15614	D006 vs. D000
ENSG00000043355	ZIC2	-1.75128	0.00755117	0.0452986	0.866204	2.61749	D006 vs. D000
ENSG00000173436	MINOS1	-1.35195	0.00761578	0.0454969	2.19321	3.54515	D006 vs. D000
ENSG00000135525	MAP7	-1.33362	0.00772925	0.0460072	2.5345	3.86812	D006 vs. D000
ENSG00000135549	PKIB	-1.3553	0.007731	0.0460072	3.24523	4.60053	D006 vs. D000
ENSG00000203384	AL591516.3	-1.62987	0.00779399	0.0462167	0.878599	2.50847	D006 vs. D000
ENSG00000170296	GABARAP	1.02452	0.00794522	0.0466984	2.45129	1.42678	D006 vs. D000
ENSG00000106333	PCOLCE	1.5374	0.00794821	0.0466984	4.48187	2.94447	D006 vs. D000
ENSG00000116151	MORN1	1.19298	0.00795162	0.0466984	3.16493	1.97195	D006 vs. D000
ENSG00000156515	HK1	-1.19443	0.00812517	0.0474517	2.85034	4.04476	D006 vs. D000
ENSG00000092068	SLC7A8	-1.63304	0.00829015	0.0481577	1.55042	3.18346	D006 vs. D000
ENSG00000105131	EPHX3	-1.10384	0.00843564	0.0486992	1.03839	2.14222	D006 vs. D000
ENSG00000101335	MYL9	2.40828	0.00853671	0.0491384	9.01819	6.60991	D006 vs. D000
ENSG00000105281	SLC1A5	-1.06085	0.00856378	0.0492438	3.00896	4.06981	D006 vs. D000
ENSG00000127528	KLF2	1.13612	0.00857314	0.0492825	1.1727	0.0365878	D006 vs. D000
ENSG00000169951	ZNF764	1.04913	0.00857661	0.0492893	1.65167	0.602546	D006 vs. D000
ENSG00000204377	C1orf134	1.24289	0.00861971	0.049445	1.95003	0.707138	D006 vs. D000
ENSG00000162909	CAPN2	1.06356	0.00864036	0.0495371	2.21454	1.15099	D006 vs. D000
ENSG00000162188	GNG3	-1.44101	0.00873244	0.0498141	0.845955	2.28697	D006 vs. D000
ENSG00000260834	RP11-256I9.2	-5.87176	5.25166e-10	1.07322e-05	0.142717	6.01447	D060 vs. D000
ENSG00000230798	RP4-792G4.2	-6.63568	1.1224e-09	1.07322e-05	0.0791978	6.71488	D060 vs. D000
ENSG00000171476	HOPX	5.76599	1.73837e-09	1.07322e-05	5.7809	0.0149086	D060 vs. D000
ENSG00000064201	TSPAN32	3.37718	2.32777e-09	1.07322e-05	3.41158	0.034401	D060 vs. D000
ENSG00000241186	TDGF1	-4.06308	3.20796e-09	1.07322e-05	0.0472835	4.11036	D060 vs. D000
ENSG00000179059	ZFP42	-5.57317	3.83012e-09	1.07322e-05	0.089394	5.66256	D060 vs. D000
ENSG00000242349	NPPA-AS1	2.87295	4.15545e-09	1.07322e-05	2.92148	0.0485275	D060 vs. D000
ENSG00000092051	JPH4	-2.68168	4.46002e-09	1.07322e-05	0.0434119	2.72509	D060 vs. D000
ENSG00000156885	COX6A2	8.14194	4.48213e-09	1.07322e-05	9.114	0.972063	D060 vs. D000
ENSG00000139914	FITM1	5.35756	5.16027e-09	1.11204e-05	5.40435	0.0467928	D060 vs. D000
ENSG00000121577	POPDC2	5.16957	5.92714e-09	1.11556e-05	5.23069	0.0611248	D060 vs. D000
ENSG00000249532	RP11-148B6.1	-5.73613	6.21193e-09	1.11556e-05	0.397183	6.13331	D060 vs. D000
ENSG00000130182	ZSCAN10	-4.83026	7.1623e-09	1.18729e-05	0.0755634	4.90582	D060 vs. D000
ENSG00000148677	ANKRD1	9.89473	9.56784e-09	1.3769e-05	10.4332	0.538418	D060 vs. D000
ENSG00000204531	POU5F1	-6.2908	1.01352e-08	1.3769e-05	0.10782	6.39862	D060 vs. D000
ENSG00000167600	CYP2S1	-4.68769	1.06645e-08	1.3769e-05	0.192896	4.88059	D060 vs. D000
ENSG00000049323	LTBP1	3.5452	1.08618e-08	1.3769e-05	4.56696	1.02176	D060 vs. D000
ENSG00000257474	RP11-359M6.1	-3.42208	1.55019e-08	1.85592e-05	0.0269612	3.44904	D060 vs. D000
ENSG00000132429	POPDC3	3.91391	1.83289e-08	1.99401e-05	4.15777	0.24387	D060 vs. D000
ENSG00000175206	NPPA	10.1441	1.85059e-08	1.99401e-05	10.5115	0.367338	D060 vs. D000
ENSG00000129991	TNNI3	4.67814	2.05016e-08	2.06401e-05	8.23448	3.55634	D060 vs. D000
ENSG00000251687	RP11-181K12.2	-4.05992	2.10711e-08	2.06401e-05	0.0464025	4.10632	D060 vs. D000
ENSG00000130528	HRC	4.6627	2.21189e-08	2.07245e-05	4.92839	0.265689	D060 vs. D000
ENSG00000163453	IGFBP7	5.67716	2.35864e-08	2.11787e-05	5.72048	0.0433156	D060 vs. D000
ENSG00000101940	WDR13	2.1793	2.48642e-08	2.14329e-05	4.79542	2.61612	D060 vs. D000
ENSG00000097021	ACOT7	-2.49888	2.66329e-08	2.189e-05	1.94682	4.44569	D060 vs. D000
ENSG00000069020	MAST4	2.00137	2.81879e-08	2.189e-05	2.13809	0.136717	D060 vs. D000
ENSG00000108823	SGCA	5.57654	2.84722e-08	2.189e-05	5.69983	0.123291	D060 vs. D000
ENSG00000078114	NEBL	4.77897	3.04051e-08	2.189e-05	4.88442	0.105451	D060 vs. D000
ENSG00000168938	PPIC	3.86871	3.11925e-08	2.189e-05	5.67011	1.8014	D060 vs. D000
ENSG00000129354	AP1M2	-4.544	3.14891e-08	2.189e-05	0.588669	5.13267	D060 vs. D000
ENSG00000104112	SCG3	-4.87508	3.4919e-08	2.35158e-05	0.0808916	4.95597	D060 vs. D000
ENSG00000111704	NANOG	-2.09382	3.93656e-08	2.55929e-05	0.0166358	2.11046	D060 vs. D000
ENSG00000162551	ALPL	-4.34642	4.07217e-08	2.55929e-05	0.773577	5.11999	D060 vs. D000
ENSG00000265992	ESRG	-5.1875	4.15662e-08	2.55929e-05	0.115629	5.30313	D060 vs. D000
ENSG00000081189	MEF2C	1.8264	5.08191e-08	3.04209e-05	1.89462	0.0682289	D060 vs. D000
ENSG00000158022	TRIM63	5.18274	5.38003e-08	3.11529e-05	5.20737	0.0246316	D060 vs. D000
ENSG00000172037	LAMB2	3.11483	5.52679e-08	3.11529e-05	5.31491	2.20008	D060 vs. D000
ENSG00000005243	COPZ2	2.41661	5.63788e-08	3.11529e-05	2.47503	0.0584239	D060 vs. D000
ENSG00000172638	EFEMP2	4.41121	7.64264e-08	4.11747e-05	5.0362	0.62499	D060 vs. D000
ENSG00000170989	S1PR1	1.82338	8.28753e-08	4.3314e-05	1.91532	0.0919368	D060 vs. D000
ENSG00000157680	DGKI	1.51914	8.44171e-08	4.3314e-05	1.54504	0.0259012	D060 vs. D000
ENSG00000085840	ORC1	-2.82534	8.74897e-08	4.38262e-05	0.345639	3.17098	D060 vs. D000
ENSG00000183023	SLC8A1	4.42344	8.94828e-08	4.38262e-05	4.49551	0.0720733	D060 vs. D000
ENSG00000104879	CKM	8.22224	9.18577e-08	4.39896e-05	8.34888	0.126638	D060 vs. D000
ENSG00000140682	TGFB1I1	4.53354	9.77536e-08	4.48232e-05	6.45204	1.9185	D060 vs. D000
ENSG00000156804	FBXO32	1.60916	9.77583e-08	4.48232e-05	1.65419	0.0450282	D060 vs. D000
ENSG00000258667	HIF1A-AS2	6.34126	9.98658e-08	4.48356e-05	6.41607	0.0748048	D060 vs. D000
ENSG00000232445	RP11-132A1.4	-4.16438	1.04376e-07	4.54394e-05	0.298884	4.46326	D060 vs. D000
ENSG00000236673	RP11-69I8.2	-3.74843	1.06246e-07	4.54394e-05	0.0412872	3.78971	D060 vs. D000
ENSG00000240563	L1TD1	-6.36747	1.07536e-07	4.54394e-05	0.0832853	6.45076	D060 vs. D000
ENSG00000127914	AKAP9	1.43832	1.15053e-07	4.63913e-05	2.07243	0.634105	D060 vs. D000
ENSG00000250328	CTC-210G5.1	-6.22251	1.16065e-07	4.63913e-05	0.198351	6.42086	D060 vs. D000
ENSG00000043355	ZIC2	-2.50469	1.16247e-07	4.63913e-05	0.112796	2.61749	D060 vs. D000
ENSG00000065675	PRKCQ	-2.09361	1.22577e-07	4.71804e-05	0.225953	2.31956	D060 vs. D000
ENSG00000131153	GINS2	-1.98272	1.24e-07	4.71804e-05	1.27764	3.26036	D060 vs. D000
ENSG00000091482	SMPX	8.52694	1.24793e-07	4.71804e-05	8.8178	0.290863	D060 vs. D000
ENSG00000187098	MITF	1.6654	1.28303e-07	4.76713e-05	1.6827	0.0173081	D060 vs. D000
ENSG00000168614	NBPF9	2.29663	1.33968e-07	4.83554e-05	5.13166	2.83502	D060 vs. D000
ENSG00000223572	CKMT1A	-3.45403	1.34632e-07	4.83554e-05	0.266857	3.72088	D060 vs. D000
ENSG00000131459	GFPT2	-3.40579	1.44241e-07	4.92038e-05	0.915926	4.32172	D060 vs. D000
ENSG00000114854	TNNC1	8.78445	1.44546e-07	4.92038e-05	12.8889	4.10445	D060 vs. D000
ENSG00000237398	HLA-DPA3	-1.37284	1.46798e-07	4.92038e-05	0.153751	1.52659	D060 vs. D000
ENSG00000137100	DCTN3	1.88994	1.47238e-07	4.92038e-05	5.28188	3.39194	D060 vs. D000
ENSG00000112936	C7	2.77168	1.4841e-07	4.92038e-05	2.78076	0.0090825	D060 vs. D000
ENSG00000163386	NBPF10	2.38991	1.50741e-07	4.92192e-05	7.1562	4.76629	D060 vs. D000
ENSG00000237289	CKMT1B	-3.36148	1.53051e-07	4.92275e-05	0.254832	3.61631	D060 vs. D000
ENSG00000107796	ACTA2	7.80114	1.62318e-07	5.14406e-05	8.18489	0.383746	D060 vs. D000
ENSG00000133392	MYH11	1.54801	1.67725e-07	5.23838e-05	1.60652	0.0585122	D060 vs. D000
ENSG00000177674	AGTRAP	-2.04115	1.78761e-07	5.33331e-05	2.80271	4.84386	D060 vs. D000
ENSG00000153093	ACOXL	-1.3251	1.8077e-07	5.33331e-05	0.041527	1.36663	D060 vs. D000
ENSG00000132507	EIF5A	-1.50286	1.81149e-07	5.33331e-05	5.86381	7.36667	D060 vs. D000
ENSG00000116670	MAD2L2	-2.19961	1.81438e-07	5.33331e-05	4.46233	6.66194	D060 vs. D000
ENSG00000075945	KIFAP3	3.71586	1.83139e-07	5.33331e-05	3.94869	0.232825	D060 vs. D000
ENSG00000182809	CRIP2	6.9159	1.87929e-07	5.39984e-05	8.03556	1.11966	D060 vs. D000
ENSG00000139343	SNRPF	-2.94769	1.91731e-07	5.43659e-05	4.64956	7.59725	D060 vs. D000
ENSG00000258649	CTD-2142D14.1	-4.24572	2.02487e-07	5.60368e-05	0.178843	4.42456	D060 vs. D000
ENSG00000163931	TKT	-3.8155	2.02825e-07	5.60368e-05	3.46849	7.28399	D060 vs. D000
ENSG00000112773	FAM46A	1.85624	2.11216e-07	5.76166e-05	1.98692	0.130685	D060 vs. D000
ENSG00000136014	USP44	-2.16238	2.18278e-07	5.87987e-05	0.079781	2.24216	D060 vs. D000
ENSG00000229335	RP1-241P17.1	-5.81831	2.2517e-07	5.96582e-05	0.0812144	5.89952	D060 vs. D000
ENSG00000162069	CCDC64B	-1.45209	2.27006e-07	5.96582e-05	0.154992	1.60708	D060 vs. D000
ENSG00000124762	CDKN1A	4.29211	2.34713e-07	6.09405e-05	4.7868	0.494695	D060 vs. D000
ENSG00000167103	PIP5KL1	-1.49183	2.52623e-07	6.41874e-05	0.186141	1.67797	D060 vs. D000
ENSG00000168671	UGT3A2	-2.36832	2.53175e-07	6.41874e-05	0.339497	2.70782	D060 vs. D000
ENSG00000174547	MRPL11	-2.45823	2.85605e-07	7.07918e-05	3.8409	6.29913	D060 vs. D000
ENSG00000089685	BIRC5	-2.54805	2.91293e-07	7.07918e-05	2.44281	4.99085	D060 vs. D000
ENSG00000121570	DPPA4	-5.36217	2.92655e-07	7.07918e-05	0.0285442	5.39071	D060 vs. D000
ENSG00000138678	AGPAT9	2.363	2.94887e-07	7.07918e-05	2.58736	0.224362	D060 vs. D000
ENSG00000159173	TNNI1	9.1518	2.9565e-07	7.07918e-05	9.69776	0.545969	D060 vs. D000
ENSG00000006756	ARSD	2.47002	3.06796e-07	7.16594e-05	3.18906	0.719041	D060 vs. D000
ENSG00000068903	SIRT2	1.87951	3.09537e-07	7.16594e-05	2.70187	0.822364	D060 vs. D000
ENSG00000234779	RP11-62F24.2	-4.05447	3.10268e-07	7.16594e-05	0.182479	4.23695	D060 vs. D000
ENSG00000100749	VRK1	-2.23871	3.12575e-07	7.16594e-05	2.0113	4.25001	D060 vs. D000
ENSG00000116729	WLS	1.83437	3.16654e-07	7.18306e-05	1.90311	0.0687335	D060 vs. D000
ENSG00000151364	KCTD14	-3.19722	3.3665e-07	7.38709e-05	0.0829695	3.28018	D060 vs. D000
ENSG00000080493	SLC4A4	2.37794	3.36873e-07	7.38709e-05	2.48504	0.107094	D060 vs. D000
ENSG00000179046	TRIML2	-1.61752	3.37744e-07	7.38709e-05	0.0396761	1.65719	D060 vs. D000
ENSG00000150687	PRSS23	2.42331	3.4001e-07	7.38709e-05	2.56815	0.144839	D060 vs. D000
ENSG00000211772	TRBC2	-2.0368	3.47458e-07	7.38709e-05	0.0141654	2.05096	D060 vs. D000
ENSG00000152128	TMEM163	1.60998	3.52793e-07	7.38709e-05	1.72959	0.119607	D060 vs. D000
ENSG00000166482	MFAP4	6.11459	3.53056e-07	7.38709e-05	6.97876	0.864165	D060 vs. D000
ENSG00000116132	PRRX1	2.40025	3.53072e-07	7.38709e-05	2.40552	0.0052745	D060 vs. D000
ENSG00000160973	FOXH1	-3.03681	3.64685e-07	7.39674e-05	0.10371	3.14052	D060 vs. D000
ENSG00000160808	MYL3	9.90355	3.66139e-07	7.39674e-05	10.7976	0.894089	D060 vs. D000
ENSG00000142632	ARHGEF19	-2.20398	3.71039e-07	7.39674e-05	0.480221	2.6842	D060 vs. D000
ENSG00000177337	DLGAP1-AS1	2.59756	3.73202e-07	7.39674e-05	4.48944	1.89187	D060 vs. D000
ENSG00000162825	NBPF8	2.65871	3.73249e-07	7.39674e-05	8.66254	6.00383	D060 vs. D000
ENSG00000182866	LCK	-4.36922	3.77217e-07	7.39674e-05	0.0846572	4.45388	D060 vs. D000
ENSG00000125731	SH2D3A	-1.28386	3.7756e-07	7.39674e-05	0.247244	1.5311	D060 vs. D000
ENSG00000119801	YPEL5	2.19992	3.90889e-07	7.58889e-05	4.99281	2.79289	D060 vs. D000
ENSG00000254277	RP11-1144P22.1	-4.23127	4.06347e-07	7.81855e-05	0.125866	4.35713	D060 vs. D000
ENSG00000039523	FAM65A	1.98687	4.18842e-07	7.98764e-05	2.26759	0.280723	D060 vs. D000
ENSG00000120937	NPPB	7.03244	4.40914e-07	8.32583e-05	7.20072	0.16828	D060 vs. D000
ENSG00000223749	AC004383.4	1.31235	4.44302e-07	8.32583e-05	1.38793	0.075576	D060 vs. D000
ENSG00000167654	ATCAY	-1.72031	4.62074e-07	8.58422e-05	0.170986	1.8913	D060 vs. D000
ENSG00000172399	MYOZ2	5.93195	4.7156e-07	8.63166e-05	5.96281	0.0308533	D060 vs. D000
ENSG00000106538	RARRES2	-6.78161	4.72638e-07	8.63166e-05	1.41554	8.19715	D060 vs. D000
ENSG00000184702	SEPT5	3.4361	4.90238e-07	8.85029e-05	4.1666	0.730505	D060 vs. D000
ENSG00000108830	RND2	-2.56506	4.95533e-07	8.85029e-05	0.601222	3.16628	D060 vs. D000
ENSG00000203867	RBM20	3.83817	4.96931e-07	8.85029e-05	3.87166	0.0334974	D060 vs. D000
ENSG00000173890	GPR160	-2.70923	5.04987e-07	8.85801e-05	0.110788	2.82001	D060 vs. D000
ENSG00000112977	DAP	1.10403	5.05585e-07	8.85801e-05	1.77726	0.673227	D060 vs. D000
ENSG00000106541	AGR2	2.16592	5.12764e-07	8.91134e-05	2.18163	0.0157063	D060 vs. D000
ENSG00000086475	SEPHS1	-3.32817	5.21059e-07	8.98305e-05	2.20015	5.52832	D060 vs. D000
ENSG00000107819	SFXN3	1.59813	5.30028e-07	9.06516e-05	1.65245	0.0543248	D060 vs. D000
ENSG00000088726	TMEM40	1.10183	5.41012e-07	9.11301e-05	1.11397	0.0121334	D060 vs. D000
ENSG00000141448	GATA6	3.68307	5.41283e-07	9.11301e-05	3.72706	0.0439982	D060 vs. D000
ENSG00000104419	NDRG1	3.35384	5.55483e-07	9.27958e-05	3.47655	0.122709	D060 vs. D000
ENSG00000013810	TACC3	-2.4786	5.66864e-07	9.35238e-05	2.80178	5.28038	D060 vs. D000
ENSG00000107317	PTGDS	4.80882	5.72342e-07	9.35238e-05	5.14395	0.33513	D060 vs. D000
ENSG00000154473	BUB3	-1.98533	5.74143e-07	9.35238e-05	3.29165	5.27698	D060 vs. D000
ENSG00000171951	SCG2	2.13712	5.772e-07	9.35238e-05	2.15347	0.0163485	D060 vs. D000
ENSG00000137070	IL11RA	2.85168	5.90716e-07	9.44528e-05	3.22958	0.377899	D060 vs. D000
ENSG00000100162	CENPM	-1.95746	5.95871e-07	9.44528e-05	1.37701	3.33446	D060 vs. D000
ENSG00000111245	MYL2	11.0955	5.96082e-07	9.44528e-05	11.264	0.168469	D060 vs. D000
ENSG00000198626	RYR2	4.70743	6.0178e-07	9.46595e-05	4.99049	0.283062	D060 vs. D000
ENSG00000179178	TMEM125	-2.29883	6.22583e-07	9.60762e-05	0.273683	2.57251	D060 vs. D000
ENSG00000254298	CTB-17P3.4	3.08191	6.27282e-07	9.60762e-05	3.36361	0.281703	D060 vs. D000
ENSG00000178445	GLDC	-3.11242	6.27641e-07	9.60762e-05	0.0408236	3.15325	D060 vs. D000
ENSG00000249116	CTD-2194D22.3	6.07967	6.28619e-07	9.60762e-05	6.50431	0.424641	D060 vs. D000
ENSG00000185527	PDE6G	-1.70978	6.34629e-07	9.63116e-05	0.0635539	1.77333	D060 vs. D000
ENSG00000174437	ATP2A2	2.34443	6.39646e-07	9.63942e-05	4.61134	2.26691	D060 vs. D000
ENSG00000184905	TCEAL2	-3.17135	6.47494e-07	9.68993e-05	0.436024	3.60737	D060 vs. D000
ENSG00000092054	MYH7	10.08	6.53078e-07	9.70296e-05	10.2921	0.212089	D060 vs. D000
ENSG00000241484	ARHGAP8	-1.79518	6.5737e-07	9.70296e-05	0.141346	1.93653	D060 vs. D000
ENSG00000108509	CAMTA2	1.81388	6.64826e-07	9.70356e-05	2.43691	0.623031	D060 vs. D000
ENSG00000152137	HSPB8	1.42802	6.66416e-07	9.70356e-05	1.5916	0.163583	D060 vs. D000
ENSG00000100297	MCM5	-2.76838	6.89438e-07	9.9667e-05	3.61083	6.37921	D060 vs. D000
ENSG00000129170	CSRP3	8.39002	6.96162e-07	9.9667e-05	8.51369	0.123672	D060 vs. D000
ENSG00000094804	CDC6	-2.1266	6.98362e-07	9.9667e-05	1.18174	3.30834	D060 vs. D000
ENSG00000138829	FBN2	4.26711	7.03571e-07	9.97497e-05	5.03315	0.766043	D060 vs. D000
ENSG00000255666	RP11-867G2.6	-3.2321	7.17803e-07	0.000101102	0.0857598	3.31786	D060 vs. D000
ENSG00000166592	RRAD	6.2913	7.29016e-07	0.000101638	6.34227	0.0509651	D060 vs. D000
ENSG00000198399	ITSN2	2.65396	7.31041e-07	0.000101638	3.10492	0.450955	D060 vs. D000
ENSG00000092068	SLC7A8	-2.94091	7.40812e-07	0.000102278	0.242549	3.18346	D060 vs. D000
ENSG00000184613	NELL2	-1.56848	7.4925e-07	0.000102278	0.201605	1.77008	D060 vs. D000
ENSG00000164109	MAD2L1	-2.38068	7.49878e-07	0.000102278	3.05347	5.43415	D060 vs. D000
ENSG00000105255	FSD1	-2.61521	7.82244e-07	0.000106021	1.19783	3.81305	D060 vs. D000
ENSG00000101187	SLCO4A1	-1.40719	7.90741e-07	0.000106503	0.0349265	1.44212	D060 vs. D000
ENSG00000138411	HECW2	1.82722	8.01236e-07	0.000107246	2.04413	0.21691	D060 vs. D000
ENSG00000134107	BHLHE40	1.22376	8.10522e-07	0.000107819	1.28022	0.0564672	D060 vs. D000
ENSG00000144746	ARL6IP5	1.70928	8.35314e-07	0.000108822	2.55356	0.844277	D060 vs. D000
ENSG00000124749	COL21A1	4.44821	8.37435e-07	0.000108822	5.83107	1.38285	D060 vs. D000
ENSG00000125835	SNRPB	-1.929	8.41487e-07	0.000108822	6.73554	8.66454	D060 vs. D000
ENSG00000126453	BCL2L12	-2.45603	8.50614e-07	0.000108822	3.78532	6.24135	D060 vs. D000
ENSG00000077522	ACTN2	5.83165	8.52974e-07	0.000108822	5.99447	0.162826	D060 vs. D000
ENSG00000159251	ACTC1	8.06033	8.57307e-07	0.000108822	9.80578	1.74545	D060 vs. D000
ENSG00000142227	EMP3	3.83867	8.6323e-07	0.000108822	7.3949	3.55624	D060 vs. D000
ENSG00000109854	HTATIP2	-2.21546	8.63671e-07	0.000108822	0.24351	2.45897	D060 vs. D000
ENSG00000170558	CDH2	3.86797	8.67978e-07	0.000108822	4.98219	1.11422	D060 vs. D000
ENSG00000112877	CEP72	-1.23534	8.74425e-07	0.000108822	0.822032	2.05738	D060 vs. D000
ENSG00000088305	DNMT3B	-5.35571	8.8182e-07	0.000108822	0.546491	5.9022	D060 vs. D000
ENSG00000137713	PPP2R1B	-1.82671	8.84107e-07	0.000108822	0.70453	2.53124	D060 vs. D000
ENSG00000177469	PTRF	1.22285	8.84477e-07	0.000108822	1.41524	0.192391	D060 vs. D000
ENSG00000142549	IGLON5	-1.91597	8.92058e-07	0.000108822	0.251414	2.16739	D060 vs. D000
ENSG00000174099	MSRB3	3.2583	8.97787e-07	0.000108822	3.37489	0.116595	D060 vs. D000
[truncated: 13,890 more rows]
