# Supplementary material for: Gain-of-function cardiomyopathic mutations in RBM20 rewire splicing regulation and re-distribute ribonucleoprotein granules within processing bodies
Source: Nat Commun. 2021 Nov 3;12:6324. doi: 10.1038/s41467-021-26623-y (PMC8566601; doi:10.1038/s41467-021-26623-y)
Supplement: Supplementary file 16 — Supplementary Data 10 [file 41467_2021_26623_MOESM16_ESM.xlsx]

## Sheet: Supp.Data.10
# Differential splicing events (eBayes two-sided t-test p<0.05, FDR) from MultiPath-PSI for WTB iPSC-CM time-points versus Day 0 (iPSC)
UID	Inclusion-Junction	Event-Direction	ClusterID	UpdatedClusterID	AltExons	EventAnnotation	Coordinates	ProteinPredictions	dPSI	eBayes t-test p	BH FDR p	avg PSI numerator	avg PSI denominator	Comparison
KDM6B:ENSG00000132510:E18.1-E19.1|ENSG00000132510:E18.1-I18.1	FALSE	exclusion	clu_15706	NewClu_1211	ENSG00000132510:E19.1	intron-retention	chr17:7754867-7754966|chr17:7754867-7754868		0.965315	3.2315e-08	0.000149178	1	0.0346847	D015 vs. D000
BICD2:ENSG00000185963:E7.1-E8.3|ENSG00000185963:E7.1-I7.1	FALSE	exclusion	clu_32587	NewClu_367	ENSG00000185963:E8.3	intron-retention	chr9:95477535-95475743|chr9:95477535-95477534	(-)alt-C-terminus, (-)AA:824(AAL12246.1)->855(AAH73970.1)|(+)MOD_RES+Phosphoserine, (+)MOD_RES+Phosphothreonine	0.981481	3.24006e-08	0.000149178	1	0.0185185	D015 vs. D000
XRCC4:ENSG00000152422:I1.1_82392082-E2.2|ENSG00000152422:E1.5-E2.2	TRUE	inclusion	clu_22133	NewClu_221	ENSG00000152422:I1.1_82392082		chr5:82392082-82400729|chr5:82373434-82400729		0.897234	3.68718e-08	0.000149178	0.902698	0.00546448	D015 vs. D000
LAD1:ENSG00000159166:E10.2-E11.1|ENSG00000159166:E10.2-E12.1	TRUE	exclusion	clu_23606	NewClu_408	ENSG00000159166:E11.1	alt-C-term	chr1:201351380-201351021|chr1:201351380-201346806	(-)alt-N-terminus, (-)alt-C-terminus, (-)AA:192(ENSP00000422687)->517(AAH09742.1)|(-)COMPBIAS-Poly-Arg, (-)Ladinin_1-IPR017404, (-)MOD_RES-Phosphoserine, (-)MOD_RES-Phosphothreonine, (-)REGION-8 X SEK repeats, (-)REPEAT-SEK 1, (-)REPEAT-SEK 2, (-)REPEAT-SEK 3, (-)REPEAT-SEK 4, (-)REPEAT-SEK 5, (-)REPEAT-SEK 6, (-)REPEAT-SEK 7, (-)REPEAT-SEK 8	-0.963968	4.68999e-08	0.000149178	0.0148675	0.978836	D015 vs. D000
LAD1:ENSG00000159166:E10.2-E12.1|ENSG00000159166:E10.2-E11.1	FALSE	exclusion	clu_23606	NewClu_408	ENSG00000159166:E11.1	alt-C-term	chr1:201351380-201346806|chr1:201351380-201351021	(-)alt-N-terminus, (-)alt-C-terminus, (-)AA:192(ENSP00000422687)->517(AAH09742.1)|(-)COMPBIAS-Poly-Arg, (-)Ladinin_1-IPR017404, (-)MOD_RES-Phosphoserine, (-)MOD_RES-Phosphothreonine, (-)REGION-8 X SEK repeats, (-)REPEAT-SEK 1, (-)REPEAT-SEK 2, (-)REPEAT-SEK 3, (-)REPEAT-SEK 4, (-)REPEAT-SEK 5, (-)REPEAT-SEK 6, (-)REPEAT-SEK 7, (-)REPEAT-SEK 8	0.963968	4.68999e-08	0.000149178	0.985133	0.021164	D015 vs. D000
GGT1:ENSG00000100031:E11.6-E12.1|ENSG00000100031:E11.6-E13.1	TRUE	inclusion	clu_5875	NewClu_1435	ENSG00000100031:E12.1	alt-C-term	chr22:25011094-25011829|chr22:25011094-25016295	(+)retained_intron, (+)alt-N-terminus, (+)alt-C-terminus, (+)AA:29(ENST00000487766-PEP)->57(ENST00000474191-PEP)|(+)TRANSMEM-Helical; Signal-anchor for type II membrane protein; (Probable)	0.862374	5.02302e-08	0.000149178	0.862374	0	D015 vs. D000
GGT1:ENSG00000100031:E11.6-E13.1|ENSG00000100031:E11.6-E12.1	FALSE	inclusion	clu_5875	NewClu_1435	ENSG00000100031:E12.1	alt-C-term	chr22:25011094-25016295|chr22:25011094-25011829	(+)retained_intron, (+)alt-N-terminus, (+)alt-C-terminus, (+)AA:29(ENST00000487766-PEP)->57(ENST00000474191-PEP)|(+)TRANSMEM-Helical; Signal-anchor for type II membrane protein; (Probable)	-0.862374	5.02302e-08	0.000149178	0.137626	1	D015 vs. D000
MMP25:ENSG00000008516:E4.2-E6.2|ENSG00000008516:I4.1_3104684-I4.1_3104785	FALSE	inclusion	clu_557	NewClu_607	ENSG00000008516:E4.2|ENSG00000008516:E6.2		chr16:3100547-3107034|chr16:3104684-3104785		-0.852475	5.10113e-08	0.000149178	0	0.852475	D015 vs. D000
FAM65B:ENSG00000111913:E2.1-E5.1|ENSG00000111913:E3.1-E5.1	FALSE	inclusion	clu_10103	NewClu_2060	ENSG00000111913:E3.1	altPromoter	chr6:24936066-24876045|chr6:24911046-24876045	(+)alt-N-terminus, (+)AA:1047(BAH12935.1)->1068(BAA20840.3)	-0.867404	6.01338e-08	0.000149178	0.00962758	0.877032	D015 vs. D000
LINC00467:ENSG00000153363:I6.1_211572779-E7.1|ENSG00000153363:E5.1-E7.1	TRUE	exclusion	clu_22361	NewClu_1563	ENSG00000153363:I6.1_211572779		chr1:211572779-211599553|chr1:211570173-211599553		-0.890807	7.21138e-08	0.000149178	0.0104776	0.901284	D015 vs. D000
FHL2:ENSG00000115641:E1.2-E5.1|ENSG00000115641:E3.3-E5.1	FALSE	exclusion	clu_11221	NewClu_484	ENSG00000115641:E3.3	cassette-exon	chr2:106054856-106002997|chr2:106013104-106002997	(~)AA:279(ENSP00000377020)+>279(BAG36573.1)	0.777515	7.3914e-08	0.000149178	0.784512	0.00699782	D015 vs. D000
NCOA7:ENSG00000111912:E16.1-E18.1|ENSG00000111912:E17.1-E18.1	FALSE	inclusion	clu_10101	NewClu_1410	ENSG00000111912:E17.1	altPromoter	chr6:126236626-126242089|chr6:126240577-126242089	(-)alt+N+terminus, (-)alt+C+terminus, (-)AA:177(ENSP00000407684)+>183(ENSP00000411002)|(+)TLDc-IPR006571	-0.823567	8.01183e-08	0.000149178	0.176433	1	D015 vs. D000
NCOA7:ENSG00000111912:E17.1-E18.1|ENSG00000111912:E16.1-E18.1	TRUE	inclusion	clu_10101	NewClu_1410	ENSG00000111912:E17.1	altPromoter	chr6:126240577-126242089|chr6:126236626-126242089	(-)alt-N-terminus, (-)alt-C-terminus, (-)AA:177(ENSP00000407684)->183(ENSP00000411002)|(+)TLDc-IPR006571	0.823567	8.01183e-08	0.000149178	0.823567	0	D015 vs. D000
RP3-449O17.1:ENSG00000244627:E18.1-E19.1|ENSG00000244627:E18.1-ENSG00000213923:E9.1	TRUE	inclusion	clu_38979	NewClu_1114	ENSG00000244627:E19.1	trans-splicing	chr22:38732130-38731814|chr22:38732130-38710174	(~)AA:131(AK310303-PEP)->131(AK310303-PEP)	0.865148	8.04356e-08	0.000149178	1	0.134852	D015 vs. D000
RP3-449O17.1:ENSG00000244627:E18.1-ENSG00000213923:E9.1|ENSG00000244627:E18.1-E19.1	FALSE	inclusion	clu_38979	NewClu_1114	ENSG00000244627:ENSG00000213923:E9.1	trans-splicing	chr22:38732130-38710174|chr22:38732130-38731814	(~)AA:131(AK310303+PEP)+>131(AK310303+PEP)	-0.865148	8.04356e-08	0.000149178	0	0.865148	D015 vs. D000
LINC00467:ENSG00000153363:E5.1-E7.1|ENSG00000153363:I6.1_211572779-E7.1	FALSE	exclusion	clu_22361	NewClu_1563	ENSG00000153363:E5.1		chr1:211570173-211599553|chr1:211572779-211599553	(~)alt-C-terminus, (~)AA:94(ENST00000534914-PEP)->94(ENST00000423222-PEP)	0.892166	8.09727e-08	0.000149178	0.978421	0.0862551	D015 vs. D000
COL21A1:ENSG00000124749:E22.1-E25.1|ENSG00000124749:E23.1-E25.1	FALSE	inclusion	clu_13428	NewClu_1654	ENSG00000124749:E23.1	altPromoter	chr6:55966270-55942371|chr6:55956295-55942371	(+)alt-N-terminus, (+)alt-C-terminus, (+)AA:257(AK126586-PEP)->314(BAG53292.1)|(-)SIGNAL, (-)VWF_A+IPR002035, (+)Collagen-IPR008160, (+)DOMAIN-Collagen-like 6, (+)DOMAIN-Collagen-like 7	-0.94122	8.23276e-08	0.000149178	0.0436284	0.984848	D015 vs. D000
ZMYND8:ENSG00000101040:U0.1_45997786-E8.1|ENSG00000101040:E1.7-E8.1	FALSE	inclusion	clu_6568	NewClu_1281	ENSG00000101040:U0.1_45997786	altPromoter	chr20:45997786-45976670|chr20:45985401-45976670		-0.737198	1.00762e-07	0.000172437	0.000877193	0.738075	D015 vs. D000
KANSL3:ENSG00000114982:E23.1-E25.2|ENSG00000114982:E24.1-E25.2	FALSE	inclusion	clu_10932	NewClu_58	ENSG00000114982:E24.1	cassette-exon	chr2:97274245-97271248|chr2:97272707-97271248	(~)nonsense_mediated_decay, (~)nonsense_mediated_decay, (~)AA:154(ENSP00000415041)+>154(ENSP00000473116)	-0.712688	1.06904e-07	0.000172838	0.287312	1	D015 vs. D000
BICD2:ENSG00000185963:I7.1-E8.1|ENSG00000185963:E7.1-E8.3	TRUE	exclusion	clu_32587	NewClu_367	ENSG00000185963:I7.1|ENSG00000185963:E8.1	intron-retention	chr9:95476256-95476255|chr9:95477535-95475743	(-)alt-C-terminus, (-)AA:824(AAL12246.1)->855(AAH73970.1)|(+)MOD_RES-Phosphoserine, (+)MOD_RES-Phosphothreonine	-0.969697	1.12218e-07	0.000172838	0	0.969697	D015 vs. D000
ANK3:ENSG00000151150:E6.1-E7.1|ENSG00000151150:E2.1-E7.1	TRUE	inclusion	clu_21819	NewClu_1156	ENSG00000151150:E6.1	altPromoter	chr10:62060077-62039397|chr10:62374944-62039397	(-)alt-N-terminus, (-)alt-C-terminus, (-)AA:273(ENSP00000426011)->1861(CAD97900.2)|(-)Ankyrin_rpt-IPR002110, (-)CROSSLNK-Glycyl lysine isopeptide (Lys-Gly) (interchain with G-Cter in ubiquitin), (-)DEATH-like_dom-IPR011029, (-)DOMAIN-Death, (-)DOMAIN-ZU5 1, (-)DOMAIN-ZU5 2, (-)Death_domain-IPR000488, (-)MOD_RES-Phosphoserine, (-)REGION-UPA domain, (-)REPEAT-ANK 10, (-)REPEAT-ANK 11, (-)REPEAT-ANK…	0.930754	1.33762e-07	0.000183768	0.938162	0.00740741	D015 vs. D000
SDCCAG8:ENSG00000054282:E23.1-E24.1|ENSG00000054282:E21.1-E24.1	TRUE	exclusion	clu_1898	NewClu_587	ENSG00000054282:E23.1	altPromoter	chr1:243651180-243652316|chr1:243589860-243652316	(+)alt-N-terminus, (+)alt-C-terminus, (+)AA:25(ENST00000497459-PEP)->414(ENSP00000410200)	-0.755585	1.46905e-07	0.000183768	0	0.755585	D015 vs. D000
SVIL:ENSG00000197321:E23.1-E24.2|ENSG00000197321:E23.1-E25.1	TRUE	inclusion	clu_34271	NewClu_2045	ENSG00000197321:E24.2	cassette-exon	chr10:29801664-29797318|chr10:29801664-29788192	(-)alt-N-terminus, (-)AA:1128(BAG65483.1)->1788(AAC64695.1)|(-)MOD_RES-Phosphoserine, (-)MOD_RES-Phosphothreonine, (-)REGION-Interaction with MYLK	0.734306	1.48681e-07	0.000183768	0.802128	0.0678211	D015 vs. D000
HDAC7:ENSG00000061273:E22.1-E24.1|ENSG00000061273:I23.1_48183989-E24.1	FALSE	inclusion	clu_2197	NewClu_448	ENSG00000061273:E22.1		chr12:48185042-48183703|chr12:48183989-48183703	(-)alt-C-terminus, (-)AA:124(ENST00000477937-PEP)->199(ENST00000488927-PEP)|(-)ACT_SITE, (-)HELIX, (-)His_deacetylse-IPR000286, (-)His_deacetylse_dom-IPR023801, (-)STRAND, (-)TURN	-0.663856	1.49945e-07	0.000183768	0.169935	0.833791	D015 vs. D000
MYO18A:ENSG00000196535:E52.1-I52.1_27408018|ENSG00000196535:E52.1-E54.1	TRUE	inclusion	clu_33846	NewClu_139	ENSG00000196535:I52.1_27408018		chr17:27409334-27408018|chr17:27409334-27401932		0.688605	1.52362e-07	0.000183768	0.688605	0	D015 vs. D000
USP2:ENSG00000036672:E2.1-E4.1|ENSG00000036672:E1.2-E4.1	TRUE	inclusion	clu_1386	NewClu_169	ENSG00000036672:E2.1	alt-C-term	chr11:119249717-119244231|chr11:119252183-119244231	(+)truncated, (-)AA:137(ENSP00000431857)->605(BAB71388.1)|(-)ACT_SITE-Nucleophile, (-)ACT_SITE-Proton acceptor, (-)HELIX, (-)METAL-Zinc, (-)REGION-Necessary for interaction with MDM4, (-)STRAND, (-)TURN	0.789465	1.62935e-07	0.000183768	0.849397	0.0599327	D015 vs. D000
LRRFIP1:ENSG00000124831:E20.2-E23.1|ENSG00000124831:E20.2-E21.1	FALSE	inclusion	clu_13471	NewClu_1012	ENSG00000124831:E21.1	cassette-exon	chr2:238664830-238668707|chr2:238664830-238666099	(+)alt-N-terminus, (+)alt-C-terminus, (+)AA:545(AK307485-PEP)->640(ENSP00000310109)|(-)Leu+rich_rep_flightless+int_pr+IPR019139, (-)MOD_RES+Phosphoserine, (+)Leu-rich_rep_flightless-int_pr-IPR019139, (+)Prefoldin-IPR009053	-0.686941	1.63039e-07	0.000183768	0.0692236	0.756164	D015 vs. D000
ZMYND8:ENSG00000101040:E1.7-E8.1|ENSG00000101040:U0.1_45997786-E8.1	TRUE	inclusion	clu_6568	NewClu_1281	ENSG00000101040:E1.7	altPromoter	chr20:45985401-45976670|chr20:45997786-45976670	(+)truncated, (-)AA:282(ABC86686.1)->1188(ENSP00000418210)|(-)Bromodomain-IPR001487, (-)COMPBIAS-Poly-Ser, (-)DOMAIN-PWWP, (-)DUF3544-IPR021931, (-)MOD_RES-N6-acetyllysine, (-)MOD_RES-Phosphoserine, (-)MOD_RES-Phosphothreonine, (-)PWWP-IPR000313, (-)REGION-Interacts with PRKCB1, (-)ZN_FING-MYND-type, (-)Znf_MYND-IPR002893	0.718329	1.6704e-07	0.000183768	0.837352	0.119023	D015 vs. D000
TTN:ENSG00000155657:E188.1-E189.1|ENSG00000155657:E187.1-E194.1	TRUE	exclusion	clu_22822	NewClu_1108	ENSG00000155657:E188.1|E189.1	cassette-exon	chr2:179523195-179523082|chr2:179523432-179519722	(-)alt-coding, (-)AA:34350(ENSP00000465570)->35991(ENSP00000467141)|(+)COMPBIAS-Glu-rich, (+)COMPBIAS-Pro-rich, (+)Calpain_domain_III-IPR022682, (+)P-loop_NTPase-IPR027417, (+)REPEAT-PEVK 25, (+)RNaseH-like_dom-IPR012337, (-)ARM-type_fold-IPR016024, (-)Calpain_domain_III-IPR022682, (-)Ig-like_dom-IPR007110, (-)Ig_I-set-IPR013098, (-)Ig_sub-IPR003599, (-)Ig_sub2-IPR003598, (-)P-loop_NTPase-IPR0274…	-0.897143	1.96799e-07	0.00020601	0.0667943	0.963938	D015 vs. D000
FHOD3:ENSG00000134775:E26.1-E28.1|ENSG00000134775:E27.1-E28.1	FALSE	inclusion	clu_16506	NewClu_1341	ENSG00000134775:E27.1	cassette-exon	chr18:34335274-34340571|chr18:34339104-34340571	(+)alt-coding, (+)AA:1439(AAI56315.1)->1622(ENSP00000466937)|(-)ARM+type_fold+IPR016024, (-)Actin+bd_FH2/DRF_autoreg+IPR003104, (-)DOMAIN+GBD/FH3, (+)ARM-type_fold-IPR016024, (+)Actin-bd_FH2/DRF_autoreg-IPR003104	-0.851774	2.06239e-07	0.00020601	0.148226	1	D015 vs. D000
ACAP1:ENSG00000072818:E20.1-E22.2|ENSG00000072818:E21.5-E22.2	FALSE	inclusion	clu_3233	NewClu_1766	ENSG00000072818:E21.5	cassette-exon	chr17:7253556-7254269|chr17:7253918-7254269	(-)alt+N+terminus, (-)AA:65(ENSP00000460803)+>740(BAG09583.1)|(-)Ankyrin_rpt+IPR002110, (-)Ankyrin_rpt+contain_dom+IPR020683, (-)ArfGAP+IPR001164, (-)DOMAIN+Arf+GAP, (-)DOMAIN+BAR, (-)DOMAIN+PH, (-)HELIX, (-)MOD_RES+Nitrated tyrosine, (-)MOD_RES+Phosphoserine; by PKB, (-)PLipase_C_PInositol+sp_X_dom+IPR000909, (-)Pleckstrin_homology+IPR001849, (-)REGION+Required for formation of endosomal tubules…	-0.836419	2.07321e-07	0.00020601	0.0204184	0.856838	D015 vs. D000
USP2:ENSG00000036672:E1.2-E4.1|ENSG00000036672:E2.1-E4.1	FALSE	inclusion	clu_1386	NewClu_169	ENSG00000036672:E2.1	alt-C-term	chr11:119252183-119244231|chr11:119249717-119244231	(+)truncated, (-)AA:137(ENSP00000431857)+>605(BAB71388.1)|(-)ACT_SITE+Nucleophile, (-)ACT_SITE+Proton acceptor, (-)HELIX, (-)METAL+Zinc, (-)REGION+Necessary for interaction with MDM4, (-)STRAND, (-)TURN	-0.791608	2.4291e-07	0.000233831	0.0774161	0.869024	D015 vs. D000
LRRFIP1:ENSG00000124831:E21.1-E22.1|ENSG00000124831:E20.2-E23.1	TRUE	inclusion	clu_13471	NewClu_1012	ENSG00000124831:E21.1|E22.1	cassette-exon	chr2:238666191-238667372|chr2:238664830-238668707	(+)alt-N-terminus, (+)alt-C-terminus, (+)AA:545(AK307485-PEP)->640(ENSP00000310109)|(-)Leu-rich_rep_flightless-int_pr-IPR019139, (-)MOD_RES-Phosphoserine, (+)Leu-rich_rep_flightless-int_pr-IPR019139, (+)Prefoldin-IPR009053	0.757834	2.57652e-07	0.000239794	0.787149	0.0293149	D015 vs. D000
MID1:ENSG00000101871:E1.2-E6.1|ENSG00000101871:E3.3-E6.1	FALSE	exclusion	clu_6902	NewClu_1104	ENSG00000101871:E3.3	cassette-exon	chrX:10851673-10535643|chrX:10588330-10535643	(~)AA:667(AAC33001.1)+>667(AAG50191.1)	0.711206	2.64673e-07	0.000239794	0.723555	0.0123494	D015 vs. D000
LRRFIP1:ENSG00000124831:E5.1-E16.1|ENSG00000124831:E5.1-E6.1	FALSE	inclusion	clu_13476	NewClu_1011	ENSG00000124831:E6.1	cassette-exon	chr2:238617273-238657007|chr2:238617273-238622902	(-)alt+N+terminus, (-)alt+C+terminus, (-)AA:640(ENSP00000310109)+>752(AAI08914.1)|(-)COMPBIAS+Lys+rich, (-)Leu+rich_rep_flightless+int_pr+IPR019139, (-)MOD_RES+Phosphoserine, (-)MOD_RES+Phosphothreonine, (-)REGION+DNA+binding, (+)Leu-rich_rep_flightless-int_pr-IPR019139, (+)Prefoldin-IPR009053	-0.723428	2.85474e-07	0.000244303	0.125788	0.849216	D015 vs. D000
AC022007.5:ENSG00000206567:E2.1-E4.1|ENSG00000206567:E1.5-ENSG00000125037:E5.1	TRUE	exclusion	clu_36172	NewClu_578	ENSG00000206567:E2.1|ENSG00000206567:E4.1	trans-splicing	chr3:10051855-10050336|chr3:10052707-10019130	(-)alt-N-terminus, (-)alt-C-terminus, (-)AA:117(LF207348-PEP)->118(BAG51069.1)	-0.920342	2.85511e-07	0.000244303	0.0695574	0.989899	D015 vs. D000
CSNK1G3:ENSG00000151292:E12.1-E13.1|ENSG00000151292:E12.1-E14.1	TRUE	inclusion	clu_21859	NewClu_426	ENSG00000151292:E13.1	cassette-exon	chr5:122940524-122941033|chr5:122940524-122950036	(+)alt-coding, (+)AA:447(AAD26525.1)->455(AAD26526.1)	0.716879	3.01212e-07	0.000250771	0.836937	0.120058	D015 vs. D000
LRRFIP1:ENSG00000124831:E20.2-E21.1|ENSG00000124831:E20.2-E23.1	TRUE	inclusion	clu_13471	NewClu_1012	ENSG00000124831:E21.1	cassette-exon	chr2:238664830-238666099|chr2:238664830-238668707	(+)alt-N-terminus, (+)alt-C-terminus, (+)AA:545(AK307485-PEP)->640(ENSP00000310109)|(-)Leu-rich_rep_flightless-int_pr-IPR019139, (-)MOD_RES-Phosphoserine, (+)Leu-rich_rep_flightless-int_pr-IPR019139, (+)Prefoldin-IPR009053	0.730072	3.21069e-07	0.000260269	0.87514	0.145068	D015 vs. D000
SDCCAG8:ENSG00000054282:E21.1-E24.1|ENSG00000054282:E23.1-E24.1	FALSE	exclusion	clu_1898	NewClu_587	ENSG00000054282:E23.1	altPromoter	chr1:243589860-243652316|chr1:243651180-243652316	(+)alt+N+terminus, (+)alt+C+terminus, (+)AA:25(ENST00000497459+PEP)+>414(ENSP00000410200)	0.892322	3.36923e-07	0.000261609	0.972222	0.0799001	D015 vs. D000
HIP1:ENSG00000127946:E1.4-E5.1|ENSG00000127946:I3.1_75268369-E5.1	FALSE	exclusion	clu_14220	NewClu_72	ENSG00000127946:E1.4	altPromoter	chr7:75368119-75228565|chr7:75268369-75228565	(+)retained_intron, (+)alt-N-terminus, (+)alt-C-terminus, (+)AA:137(ENST00000404944-PEP)->986(ENSP00000410300)|(+)ANTH_dom-IPR011417, (+)ARM-type_fold-IPR016024, (+)COILED, (+)DOMAIN-ENTH, (+)ENTH_VHS-IPR008942, (+)Epsin-like_N-IPR013809, (+)Epsin_dom_N-IPR001026, (+)HELIX, (+)ILWEQ_dom-IPR002558, (+)MOD_RES-Phosphothreonine, (+)Prefoldin-IPR009053, (+)REGION-Important for actin binding, (+)REGIO…	0.609963	3.46888e-07	0.000261609	0.738253	0.128289	D015 vs. D000
RBFOX2:ENSG00000100320:E16.1-E19.2|ENSG00000100320:E15.3-E17.1	FALSE	inclusion	clu_6126	NewClu_1463	ENSG00000100320:E17.1|E16.1	cassette-exon	chr22:36152152-36142608|chr22:36155935-36148702	(-)alt-N-terminus, (-)AA:230(ENSP00000474464)->357(ENSP00000380470)|(+)Fox-1_C_dom-IPR025670, (-)COMPBIAS-Ala-rich, (-)DOMAIN-RRM, (-)Fox-1_C_dom-IPR025670, (-)HELIX, (-)RNA-bd_Fox-1-IPR017325, (-)RRM_dom-IPR000504, (-)SITE-Interaction with RNA, (-)STRAND, (-)TURN	-0.7941	3.50426e-07	0.000261609	0.0451599	0.83926	D015 vs. D000
CDYL:ENSG00000153046:E5.2-E9.1|ENSG00000153046:E6.5-E9.1	FALSE	inclusion	clu_22269	NewClu_515	ENSG00000153046:E6.5	altPromoter	chr6:4773412-4891947|chr6:4777041-4891947	(+)alt-N-terminus, (+)alt-C-terminus, (+)AA:21(ENST00000483019-PEP)->544(BAF84290.1)|(+)Chromo_dom_subgr-IPR017984, (+)Chromo_domain-IPR023780, (+)Chromo_domain/shadow-IPR000953, (+)Chromodomain-like-IPR016197, (+)HELIX, (+)MOD_RES-N6,N6,N6-trimethyllysine; by EHMT2; alternate, (+)MOD_RES-N6,N6-dimethyllysine; by EHMT2; alternate, (+)MOD_RES-N6-methyllysine; by EHMT2; alternate, (+)MOD_RES-Phosph…	-0.751982	3.65275e-07	0.000261609	0.0817857	0.833768	D015 vs. D000
CSNK1G3:ENSG00000151292:E10.1-E12.1|ENSG00000151292:E10.1-E11.1	FALSE	inclusion	clu_21860	NewClu_427	ENSG00000151292:E11.1	cassette-exon	chr5:122927108-122940418|chr5:122927108-122930733	(+)alt-coding, (+)AA:424(BAF82094.1)->447(AAD26525.1)|(-)Casein_kinase+1_gamma_C+IPR022247, (-)HELIX, (-)Kinase+like_dom+IPR011009, (-)Prot_kinase_cat_dom+IPR000719, (-)Ser+Thr/Tyr_kinase_cat_dom+IPR001245, (-)Ser/Thr_dual+sp_kinase_dom+IPR002290, (-)Tyr_kinase_cat_dom+IPR020635, (+)Casein_kinase-1_gamma_C-IPR022247, (+)HELIX	-0.648993	3.69389e-07	0.000261609	0.0640195	0.713012	D015 vs. D000
ACAP1:ENSG00000072818:E15.1-E16.1|ENSG00000072818:I15.1-E16.1	FALSE	inclusion	clu_3241	NewClu_1767	ENSG00000072818:E15.1	intron-retention	chr17:7251310-7251446|chr17:7251445-7251446	(-)alt+N+terminus, (-)alt+C+terminus, (-)AA:232(LF209153+PEP)+>740(BAG09583.1)|(-)Ankyrin_rpt+IPR002110, (-)Ankyrin_rpt+contain_dom+IPR020683, (-)ArfGAP+IPR001164, (-)DOMAIN+Arf+GAP, (-)DOMAIN+BAR, (-)DOMAIN+PH, (-)HELIX, (-)MOD_RES+Nitrated tyrosine, (-)MOD_RES+Phosphoserine; by PKB, (-)PLipase_C_PInositol+sp_X_dom+IPR000909, (-)Pleckstrin_homology+IPR001849, (-)REGION+Required for formation of …	-0.958333	3.7386e-07	0.000261609	0.0416667	1	D015 vs. D000
ZBTB3:ENSG00000185670:U0.1_62525358-E2.1|ENSG00000185670:E1.3-E2.1	FALSE	inclusion	clu_32484	NewClu_1848	ENSG00000185670:U0.1_62525358	altPromoter	chr11:62525358-62521187|chr11:62521436-62521187		-0.579833	3.96431e-07	0.000261609	0	0.579833	D015 vs. D000
SYNE2:ENSG00000054654:E123.1-E124.2|ENSG00000054654:E122.2-E124.2	TRUE	inclusion	clu_1916	NewClu_128	ENSG00000054654:E123.1	cassette-exon	chr14:64682072-64682966|chr14:64681188-64682966	(+)alt-coding, (+)AA:6885(AAL33548.1)->6907(ENSP00000350719)|(+)COILED, (+)REPEAT-Spectrin 3, (+)Spectrin/alpha-actinin-IPR018159	0.583795	4.05069e-07	0.000261609	0.720303	0.136508	D015 vs. D000
ANK3:ENSG00000151150:E2.1-E7.1|ENSG00000151150:E6.1-E7.1	FALSE	inclusion	clu_21819	NewClu_1156	ENSG00000151150:E6.1	altPromoter	chr10:62374944-62039397|chr10:62060077-62039397	(-)alt+N+terminus, (-)alt+C+terminus, (-)AA:273(ENSP00000426011)+>1861(CAD97900.2)|(-)Ankyrin_rpt+IPR002110, (-)CROSSLNK+Glycyl lysine isopeptide (Lys+Gly) (interchain with G+Cter in ubiquitin), (-)DEATH+like_dom+IPR011029, (-)DOMAIN+Death, (-)DOMAIN+ZU5 1, (-)DOMAIN+ZU5 2, (-)Death_domain+IPR000488, (-)MOD_RES+Phosphoserine, (-)REGION+UPA domain, (-)REPEAT+ANK 10, (-)REPEAT+ANK 11, (-)REPEAT+ANK…	-0.915897	4.09566e-07	0.000261609	0.0238335	0.939731	D015 vs. D000
CSNK1G3:ENSG00000151292:E13.1-E14.1|ENSG00000151292:E12.1-E14.1	TRUE	inclusion	clu_21859	NewClu_426	ENSG00000151292:E13.1	cassette-exon	chr5:122941056-122950036|chr5:122940524-122950036	(+)alt-coding, (+)AA:447(AAD26525.1)->455(AAD26526.1)	0.701654	4.12845e-07	0.000261609	0.81717	0.115516	D015 vs. D000
RBFOX2:ENSG00000100320:E17.1-E19.2|ENSG00000100320:E16.1-E19.2	TRUE	inclusion	clu_6126	NewClu_1463	ENSG00000100320:E17.1	cassette-exon	chr22:36148660-36142608|chr22:36152152-36142608	(-)alt-N-terminus, (-)AA:230(ENSP00000474464)->357(ENSP00000380470)|(-)COMPBIAS-Ala-rich, (-)DOMAIN-RRM, (-)Fox-1_C_dom-IPR025670, (-)HELIX, (-)RNA-bd_Fox-1-IPR017325, (-)RRM_dom-IPR000504, (-)SITE-Interaction with RNA, (-)STRAND, (-)TURN, (+)Fox-1_C_dom-IPR025670	0.675711	4.16141e-07	0.000261609	0.706516	0.0308051	D015 vs. D000
LDB3:ENSG00000122367:E12.1-E13.1|ENSG00000122367:E10.1-E13.1	TRUE	inclusion	clu_12852	NewClu_825	ENSG00000122367:E12.1	cassette-exon	chr10:88466476-88469662|chr10:88452328-88469662	(-)alt-coding, (-)AA:727(BAA31588.2)->732(BAG65515.1)|(-)ZASP-IPR006643	0.788286	4.40537e-07	0.000262534	0.864684	0.076398	D015 vs. D000
BAHD1:ENSG00000140320:E2.1-E3.1|ENSG00000140320:E1.1-E3.1	TRUE	inclusion	clu_18685	NewClu_2068	ENSG00000140320:E2.1	altPromoter	chr15:40733467-40750650|chr15:40732164-40750650	(+)alt-coding, (+)AA:779(BAA76789.3)->780(AAH22782.1)|(-)MOD_RES-Phosphoserine	0.71621	4.45368e-07	0.000262534	0.947386	0.231175	D015 vs. D000
ATAD3A:ENSG00000197785:E7.1-E8.1|ENSG00000197785:U0.1_1444447-E18.2	TRUE	exclusion	clu_34553	NewClu_280	ENSG00000197785:E7.1|ENSG00000197785:E8.1	altPromoter	chr1:1455686-1455928|chr1:1444447-1469306		-0.615689	4.4772e-07	0.000262534	0.291927	0.907616	D015 vs. D000
MAGI1:ENSG00000151276:E9.1-E13.1|ENSG00000151276:E7.1-E13.1	TRUE	exclusion	clu_21850	NewClu_1656	ENSG00000151276:E9.1	altPromoter	chr3:65583490-65479306|chr3:65607647-65479306	(+)alt-N-terminus, (+)AA:1136(ENSP00000418862)->1160(AAK94065.1)|(+)DOMAIN-PDZ 1, (+)Guanylate_kin-IPR008144, (+)NP_BIND-ATP, (+)P-loop_NTPase-IPR027417, (+)PDZ-IPR001478, (-)DOMAIN-PDZ 4, (-)Guanylate_kin/L-typ_Ca_channel-IPR008145, (-)P-loop_NTPase-IPR027417, (-)PDZ-IPR001478	-0.644989	4.54497e-07	0.000262534	0.0691893	0.714178	D015 vs. D000
CSNK1G3:ENSG00000151292:E12.1-E14.1|ENSG00000151292:E12.1-E13.1	FALSE	inclusion	clu_21859	NewClu_426	ENSG00000151292:E13.1	cassette-exon	chr5:122940524-122950036|chr5:122940524-122941033	(+)alt-coding, (+)AA:447(AAD26525.1)->455(AAD26526.1)	-0.696106	4.66021e-07	0.000262534	0.0933759	0.789482	D015 vs. D000
ATP5C1:ENSG00000165629:E11.1-E12.1|ENSG00000165629:E10.1-E12.1	TRUE	exclusion	clu_26166	NewClu_1076	ENSG00000165629:E11.1	cassette-exon	chr10:7848973-7849622|chr10:7844817-7849622	(-)alt-C-terminus, (-)AA:297(AK129907-PEP)->298(AAH00470.1)|(-)ATPase_F1_gsu_dom-IPR023633	-0.84713	4.73043e-07	0.000262534	0.108002	0.955132	D015 vs. D000
C9orf24:ENSG00000164972:I5.1_34380690-E6.2|ENSG00000164972:E5.2-E6.2	TRUE	inclusion	clu_25901	NewClu_1120	ENSG00000164972:I5.1_34380690		chr9:34380690-34379730|chr9:34380900-34379730		0.695569	4.77272e-07	0.000262534	0.891667	0.196098	D015 vs. D000
PCSK7:ENSG00000160613:E18.2-I18.1|ENSG00000160613:E18.2-E19.1	TRUE	inclusion	clu_24050	NewClu_2052	ENSG00000160613:I18.1	intron-retention	chr11:117077783-117077782|chr11:117077783-117077514	(+)retained_intron, (+)alt-N-terminus, (+)alt-C-terminus, (+)AA:59(ENST00000527861-PEP)->103(AK127262-PEP)|(+)TOPO_DOM-Cytoplasmic	0.593219	5.0798e-07	0.000274523	0.593219	0	D015 vs. D000
ADCY5:ENSG00000173175:E17.2-E18.1|ENSG00000173175:I17.1_123033387-E18.1	FALSE	exclusion	clu_29169	NewClu_692	ENSG00000173175:E17.2		chr3:123036867-123033169|chr3:123033387-123033169		0.751658	5.34671e-07	0.000275131	0.964893	0.213235	D015 vs. D000
ADCY5:ENSG00000173175:I17.1_123033387-E18.1|ENSG00000173175:E17.2-E18.1	TRUE	exclusion	clu_29169	NewClu_692	ENSG00000173175:I17.1_123033387		chr3:123033387-123033169|chr3:123036867-123033169		-0.751658	5.34671e-07	0.000275131	0.0351074	0.786765	D015 vs. D000
ANK2:ENSG00000145362:E57.1-E58.1|ENSG00000145362:E57.1-E59.1	TRUE	inclusion	clu_20493	NewClu_783	ENSG00000145362:E58.1	cassette-exon	chr4:114290961-114293689|chr4:114290961-114294246	(-)alt-N-terminus, (-)AA:966(ENSP00000422853)->1028(ENSP00000422498)|(-)DEATH-like_dom-IPR011029, (-)Death_domain-IPR000488, (-)MOD_RES-Phosphoserine, (-)MOD_RES-Phosphothreonine, (-)MOD_RES-Phosphotyrosine, (+)DEATH-like_dom-IPR011029, (+)DOMAIN-ZU5 2, (+)Death_domain-IPR000488, (+)HELIX, (+)MOD_RES-Phosphotyrosine, (+)REGION-UPA domain, (+)STRAND, (+)TURN, (+)ZU5-IPR000906	0.805887	5.38652e-07	0.000275131	0.897225	0.0913384	D015 vs. D000
LRRFIP1:ENSG00000124831:E5.1-E6.1|ENSG00000124831:E5.1-E16.1	TRUE	inclusion	clu_13476	NewClu_1011	ENSG00000124831:E6.1	cassette-exon	chr2:238617273-238622902|chr2:238617273-238657007	(-)alt-N-terminus, (-)alt-C-terminus, (-)AA:640(ENSP00000310109)->752(AAI08914.1)|(-)COMPBIAS-Lys-rich, (-)Leu-rich_rep_flightless-int_pr-IPR019139, (-)MOD_RES-Phosphoserine, (-)MOD_RES-Phosphothreonine, (-)REGION-DNA-binding, (+)Leu-rich_rep_flightless-int_pr-IPR019139, (+)Prefoldin-IPR009053	0.67504	5.44831e-07	0.000275131	0.684401	0.00936122	D015 vs. D000
MYO18A:ENSG00000196535:E3.1-E14.1|ENSG00000196535:E5.4-E6.1	FALSE	inclusion	clu_33847	NewClu_138	ENSG00000196535:E5.4|E6.1	cassette-exon	chr17:27492960-27449271|chr17:27467358-27464102	(-)alt+N+terminus, (-)AA:1581(AAV80770.1)+>2002(AAH39612.1)|(-)DOMAIN+Myosin head+like, (-)DOMAIN+PDZ, (-)MOD_RES+Phosphoserine, (-)MOTIF+Interaction with actin, (-)Myosin_head_motor_dom+IPR001609, (-)P+loop_NTPase+IPR027417, (-)PDZ+IPR001478, (+)Myosin_tail-IPR002928	-0.714383	5.61397e-07	0.000276703	0.010614	0.724997	D015 vs. D000
PCSK7:ENSG00000160613:I18.1-E19.1|ENSG00000160613:E18.2-E19.1	TRUE	inclusion	clu_24050	NewClu_2052	ENSG00000160613:I18.1	intron-retention	chr11:117077515-117077514|chr11:117077783-117077514	(+)retained_intron, (+)alt-N-terminus, (+)alt-C-terminus, (+)AA:59(ENST00000527861-PEP)->103(AK127262-PEP)|(+)TOPO_DOM-Cytoplasmic	0.52333	5.7458e-07	0.000276703	0.52333	0	D015 vs. D000
HIP1:ENSG00000127946:I3.1_75268369-E5.1|ENSG00000127946:E1.4-E5.1	TRUE	exclusion	clu_14220	NewClu_72	ENSG00000127946:I3.1_75268369		chr7:75268369-75228565|chr7:75368119-75228565		-0.617867	5.76476e-07	0.000276703	0.237036	0.854903	D015 vs. D000
ATP5C1:ENSG00000165629:E10.1-E11.1|ENSG00000165629:E10.1-E12.1	TRUE	exclusion	clu_26166	NewClu_1076	ENSG00000165629:E11.1	cassette-exon	chr10:7844817-7848937|chr10:7844817-7849622	(-)alt-C-terminus, (-)AA:297(AK129907-PEP)->298(AAH00470.1)|(-)ATPase_F1_gsu_dom-IPR023633	-0.81909	5.83875e-07	0.000276703	0.080405	0.899495	D015 vs. D000
PPP2R3B:ENSG00000167393:E1.2-E4.1|ENSG00000167393:E2.1-E4.1	FALSE	inclusion	clu_27006	NewClu_1662	ENSG00000167393:E2.1	alt-C-term	chrX:347103-322325|chrX:334267-322325	(-)alt+N+terminus, (-)alt+C+terminus, (-)AA:169(ENSP00000371038)+>575(ENSP00000375080)|(-)CA_BIND, (-)DOMAIN+EF+hand, (-)EF_hand_dom+IPR002048, (-)HELIX, (-)STRAND, (-)TURN	-0.620161	6.07139e-07	0.000281254	0.0929518	0.713113	D015 vs. D000
GABBR1:ENSG00000204681:E16.2-E17.1|ENSG00000204681:E16.2-E18.1	TRUE	inclusion	clu_35723	NewClu_1230	ENSG00000204681:E17.1	cassette-exon	chr6:29578701-29577156|chr6:29578701-29576510	(+)nonsense_mediated_decay, (+)nonsense_mediated_decay, (+)alt-C-terminus, (+)AA:131(ENSP00000419356)->137(ENSP00000417478)|(+)Sushi_SCR_CCP-IPR000436	0.741548	6.18248e-07	0.000281254	0.877318	0.13577	D015 vs. D000
RAPGEF1:ENSG00000107263:E14.2-E15.1|ENSG00000107263:E13.2-E17.1	TRUE	inclusion	clu_8775	NewClu_1481	ENSG00000107263:E14.2|E15.1	cassette-exon	chr9:134494438-134480575|chr9:134497183-134477536	(+)alt-N-terminus, (+)AA:1095(AAH41710.1)->1264(BAG11058.1)	0.82631	6.20869e-07	0.000281254	0.832846	0.00653595	D015 vs. D000
RP11-977G19.11:ENSG00000257303:I2.1-E2.1|ENSG00000257303:E1.1-E3.1	TRUE	exclusion	clu_39948	NewClu_1639	ENSG00000257303:I2.1|ENSG00000257303:E2.1	intron-retention	chr12:56703103-56703104|chr12:56693971-56706191		-0.637695	6.30389e-07	0.000281428	0.115463	0.753158	D015 vs. D000
USP28:ENSG00000048028:E24.1-E25.1|ENSG00000048028:E22.1-E25.1	TRUE	inclusion	clu_1614	NewClu_1956	ENSG00000048028:E24.1	cassette-exon	chr11:113677211-113675768|chr11:113679020-113675768	(~)nonsense_mediated_decay, (~)alt-N-terminus, (~)alt-C-terminus, (~)AA:194(ENSP00000441513)->194(ENSP00000440260)|(-)ACT_SITE-Nucleophile, (-)HELIX, (-)MOD_RES-Phosphoserine, (-)REPEAT-UIM, (-)TURN, (-)UBA-like-IPR009060, (+)MOD_RES-Phosphoserine	0.746755	6.57105e-07	0.00028757	0.954171	0.207416	D015 vs. D000
NQO2:ENSG00000124588:E4.1-I4.1_2994512|ENSG00000124588:E4.1-E10.1	TRUE	inclusion	clu_13390	NewClu_469	ENSG00000124588:I4.1_2994512		chr6:2994287-2994512|chr6:2994287-3006702		0.626237	6.6798e-07	0.00028757	0.639057	0.0128205	D015 vs. D000
NHSL1:ENSG00000135540:E3.1-E6.1|ENSG00000135540:E5.2-E6.1	FALSE	exclusion	clu_16850	NewClu_889	ENSG00000135540:E5.2	altPromoter	chr6:138866760-138817508|chr6:138820370-138817508	(-)alt-N-terminus, (-)alt-C-terminus, (-)AA:221(ENSP00000344582)->254(AK092744-PEP)	0.640275	6.72154e-07	0.00028757	0.844932	0.204657	D015 vs. D000
ACOT11:ENSG00000162390:E2.2-E4.1|ENSG00000162390:E1.1-E4.1	TRUE	inclusion	clu_24551	NewClu_1548	ENSG00000162390:E2.2	cassette-exon	chr1:55014015-55050328|chr1:55008110-55050328	(+)alt-N-terminus, (+)AA:472(AK091112-PEP)->594(AAL40938.1)|(+)DOMAIN-Acyl coenzyme A hydrolase 1, (+)REGION-Coenzyme A binding, (+)Thioestr_supf-IPR006683	0.694805	6.96514e-07	0.00029391	0.794953	0.100148	D015 vs. D000
TNIK:ENSG00000154310:E15.1-E17.1|ENSG00000154310:E15.1-E16.1	FALSE	inclusion	clu_22528	NewClu_1277	ENSG00000154310:E16.1	cassette-exon	chr3:170858188-170856168|chr3:170858188-170857345	(-)alt+coding, (-)AA:1312(ENSP00000443278)+>1323(AAF03787.1)|(-)DOMAIN+Protein kinase, (-)Kinase+like_dom+IPR011009, (-)MOD_RES+Phosphoserine, (-)Prot_kinase_cat_dom+IPR000719, (-)STRAND, (-)Ser+Thr/Tyr_kinase_cat_dom+IPR001245, (-)Ser/Thr_dual+sp_kinase_dom+IPR002290, (-)Tyr_kinase_cat_dom+IPR020635, (+)Kinase-like_dom-IPR011009, (+)Prot_kinase_cat_dom-IPR000719, (+)Ser-Thr/Tyr_kinase_cat_dom-IP…	-0.594583	7.06635e-07	0.000294151	0.192704	0.787287	D015 vs. D000
AKAP2:ENSG00000241978:E8.5-E12.1|ENSG00000241978:E10.1-E12.1	FALSE	inclusion	clu_38770	NewClu_1186	ENSG00000241978:E10.1	altPromoter	chr9:112811135-112898407|chr9:112887876-112898407	(-)alt+N+terminus, (-)AA:859(BAG62154.1)+>942(BAG65164.1)	-0.793267	7.44116e-07	0.000300998	0.132603	0.92587	D015 vs. D000
PIPOX:ENSG00000179761:E6.1-E8.1|ENSG00000179761:E1.3-E8.1	TRUE	exclusion	clu_30839	NewClu_1801	ENSG00000179761:E6.1	altPromoter	chr17:27370357-27371877|chr17:27277712-27371877	(-)alt-N-terminus, (-)alt-C-terminus, (-)AA:268(ENST00000484308-PEP)->390(ENSP00000317721)|(-)FAD-dep_OxRdtase-IPR006076, (-)MOTIF-Microbody targeting signal, (-)NP_BIND-FAD, (-)SoxA_mon-IPR006281	-0.823008	7.48554e-07	0.000300998	0.0236521	0.84666	D015 vs. D000
H2AFY:ENSG00000113648:I5.2-E11.2|ENSG00000113648:E10.4-E11.2	FALSE	inclusion	clu_10574	NewClu_1182	ENSG00000113648:I5.2		chr5:134688636-134681747|chr5:134686513-134681747	(-)alt-coding, (-)AA:369(AAC33434.1)->371(ENSP00000302572)|(+)A1pp-IPR002589, (+)COMPBIAS-Lys-rich, (+)Core_histone_macro-H2A-IPR021171, (-)A1pp-IPR002589, (-)Core_histone_macro-H2A-IPR021171, (-)DOMAIN-Macro, (-)HELIX, (-)STRAND	-0.623329	7.52396e-07	0.000300998	0.297449	0.920778	D015 vs. D000
BAHD1:ENSG00000140320:E1.1-E3.1|ENSG00000140320:E2.1-E3.1	FALSE	inclusion	clu_18685	NewClu_2068	ENSG00000140320:E2.1	altPromoter	chr15:40732164-40750650|chr15:40733467-40750650	(+)alt-coding, (+)AA:779(BAA76789.3)->780(AAH22782.1)|(-)MOD_RES+Phosphoserine	-0.590598	8.50398e-07	0.000335842	0.0526144	0.643212	D015 vs. D000
RAPGEF1:ENSG00000107263:E13.2-E17.1|ENSG00000107263:E14.2-E15.1	FALSE	inclusion	clu_8775	NewClu_1481	ENSG00000107263:E14.2|E15.1	cassette-exon	chr9:134497183-134477536|chr9:134494438-134480575	(+)alt-N-terminus, (+)AA:1095(AAH41710.1)->1264(BAG11058.1)	-0.884604	8.65229e-07	0.000336811	0.0729714	0.957576	D015 vs. D000
PHLDB1:ENSG00000019144:E22.2-E23.2|ENSG00000019144:E21.2-E24.1	TRUE	inclusion	clu_1036	NewClu_2054	ENSG00000019144:E22.2|E23.2	cassette-exon	chr11:118512502-118512972|chr11:118509969-118514518	(-)alt-N-terminus, (-)AA:509(ENSP00000434905)->613(BAC11292.1)	0.580995	8.80511e-07	0.000336811	0.580995	0	D015 vs. D000
WSB2:ENSG00000176871:I2.1-E3.1|ENSG00000176871:E1.2-E4.3	TRUE	exclusion	clu_30163	NewClu_907	ENSG00000176871:I2.1|ENSG00000176871:E3.1	intron-retention	chr12:118498996-118498995|chr12:118500158-118490283		-0.510638	8.85654e-07	0.000336811	0	0.510638	D015 vs. D000
RBFOX2:ENSG00000100320:E15.3-E16.1|ENSG00000100320:E15.3-E17.1	TRUE	exclusion	clu_6126	NewClu_1463	ENSG00000100320:E16.1	cassette-exon	chr22:36155935-36152191|chr22:36155935-36148702	(-)alt-N-terminus, (-)AA:230(ENSP00000474464)->357(ENSP00000380470)|(+)Fox-1_C_dom-IPR025670, (-)COMPBIAS-Ala-rich, (-)DOMAIN-RRM, (-)Fox-1_C_dom-IPR025670, (-)HELIX, (-)RNA-bd_Fox-1-IPR017325, (-)RRM_dom-IPR000504, (-)SITE-Interaction with RNA, (-)STRAND, (-)TURN	-0.742789	9.03215e-07	0.0003393	0.138379	0.881168	D015 vs. D000
FHOD3:ENSG00000134775:E27.1-E28.1|ENSG00000134775:E26.1-E28.1	TRUE	inclusion	clu_16506	NewClu_1341	ENSG00000134775:E27.1	cassette-exon	chr18:34339104-34340571|chr18:34335274-34340571	(+)alt-coding, (+)AA:1439(AAI56315.1)->1622(ENSP00000466937)|(-)ARM-type_fold-IPR016024, (-)Actin-bd_FH2/DRF_autoreg-IPR003104, (-)DOMAIN-GBD/FH3, (+)ARM-type_fold-IPR016024, (+)Actin-bd_FH2/DRF_autoreg-IPR003104	0.68109	9.39042e-07	0.000348509	0.68109	0	D015 vs. D000
PHACTR1:ENSG00000112137:E9.1-E10.1|ENSG00000112137:I9.1_13014371-E10.1	FALSE	exclusion	clu_10149	NewClu_565	ENSG00000112137:E9.1	altPromoter	chr6:12958269-13053597|chr6:13014371-13053597	(-)alt-N-terminus, (-)AA:435(ENSP00000397669)->580(ENSP00000329880)|(-)MOD_RES-Phosphothreonine, (-)MOTIF-Nuclear localization signal, (-)REPEAT-RPEL 1, (-)RPEL_repeat-IPR004018	0.611435	9.73087e-07	0.000356845	0.625324	0.0138889	D015 vs. D000
SORBS1:ENSG00000095637:E6.1-E7.1|ENSG00000095637:E6.1-E8.1	TRUE	inclusion	clu_5552	NewClu_1750	ENSG00000095637:E7.1	cassette-exon	chr10:97197247-97194474|chr10:97197247-97192333	(-)alt-C-terminus, (-)AA:846(CAD34588.1)->860(BAH14253.1)|(-)Sorb-IPR003127, (+)DOMAIN-SH3 1, (+)DOMAIN-SH3 2, (+)DOMAIN-SH3 3, (+)DOMAIN-SoHo, (+)HELIX, (+)MOD_RES-Phosphoserine, (+)MOD_RES-Phosphothreonine, (+)MOD_RES-Phosphotyrosine; by ABL1, (+)SH3_2-IPR011511, (+)SH3_domain-IPR001452, (+)STRAND, (+)Sorb-IPR003127, (+)TURN, (+)p67phox-IPR000108	0.794779	9.88773e-07	0.000358331	0.86186	0.0670807	D015 vs. D000
TNIK:ENSG00000154310:E15.1-E16.1|ENSG00000154310:E15.1-E17.1	TRUE	inclusion	clu_22528	NewClu_1277	ENSG00000154310:E16.1	cassette-exon	chr3:170858188-170857345|chr3:170858188-170856168	(-)alt-coding, (-)AA:1312(ENSP00000443278)->1323(AAF03787.1)|(-)DOMAIN-Protein kinase, (-)Kinase-like_dom-IPR011009, (-)MOD_RES-Phosphoserine, (-)Prot_kinase_cat_dom-IPR000719, (-)STRAND, (-)Ser-Thr/Tyr_kinase_cat_dom-IPR001245, (-)Ser/Thr_dual-sp_kinase_dom-IPR002290, (-)Tyr_kinase_cat_dom-IPR020635, (+)Kinase-like_dom-IPR011009, (+)Prot_kinase_cat_dom-IPR000719, (+)Ser-Thr/Tyr_kinase_cat_dom-IP…	0.567523	1.01167e-06	0.000358931	0.709323	0.1418	D015 vs. D000
BAZ2B:ENSG00000123636:E23.2-E25.1|ENSG00000123636:E23.2-E24.1	FALSE	inclusion	clu_13156	NewClu_776	ENSG00000123636:E24.1	cassette-exon	chr2:160253856-160252345|chr2:160253856-160253611	(-)alt+N+terminus, (-)alt+C+terminus, (-)AA:211(ENSP00000294905)+>235(ENST00000551504+PEP)|(-)DDT_dom_subgr+IPR018500, (-)DDT_dom_superfamily+IPR018501, (-)DOMAIN+DDT	-0.840598	1.01373e-06	0.000358931	0.137048	0.977646	D015 vs. D000
RP1-43E13.2:ENSG00000230424:E1.1-I1.1_19540116|ENSG00000230424:E1.1-E2.1	TRUE	exclusion	clu_37729	NewClu_1386	ENSG00000230424:I1.1_19540116		chr1:19537053-19540116|chr1:19537053-19566751		-0.636969	1.02578e-06	0.00035907	0.273269	0.910238	D015 vs. D000
MID1:ENSG00000101871:E3.3-E6.1|ENSG00000101871:E1.2-E6.1	TRUE	exclusion	clu_6902	NewClu_1104	ENSG00000101871:E3.3	cassette-exon	chrX:10588330-10535643|chrX:10851673-10535643	(~)AA:667(AAC33001.1)->667(AAG50191.1)	-0.86483	1.04736e-06	0.000362505	0.118493	0.983323	D015 vs. D000
CASK:ENSG00000147044:E22.1-E23.1|ENSG00000147044:E22.1-E24.1	TRUE	exclusion	clu_20912	NewClu_917	ENSG00000147044:E23.1	cassette-exon	chrX:41419032-41416353|chrX:41419032-41414888	(-)alt-coding, (-)AA:898(AAI17312.1)->909(ENSP00000354641)|(+)DOMAIN-L27 1, (+)L27-IPR004172, (+)PDZ-IPR001478, (+)SH3_domain-IPR001452, (-)Kinase-like_dom-IPR011009, (-)L27-IPR004172, (-)PDZ-IPR001478, (-)SH3_domain-IPR001452	-0.603036	1.10701e-06	0.000378893	0.200253	0.803289	D015 vs. D000
GCNT2:ENSG00000111846:E8.2-E11.1|ENSG00000111846:E9.1-E11.1	FALSE	inclusion	clu_10078	NewClu_896	ENSG00000111846:E9.1	altPromoter	chr6:10557575-10621584|chr6:10587147-10621584	(+)alt-N-terminus, (+)AA:400(AAL50561.1)->402(BAC66782.1)|(-)TRANSMEM+Helical; Signal+anchor for type II membrane protein;, (+)TRANSMEM-Helical; Signal-anchor for type II membrane protein;	-0.523973	1.15174e-06	0.000389869	0.0154915	0.539464	D015 vs. D000
NAE1:ENSG00000159593:E2.10-E4.1|ENSG00000159593:E2.10-E5.1	TRUE	inclusion	clu_23716	NewClu_1147	ENSG00000159593:E4.1	cassette-exon	chr16:66864750-66861467|chr16:66864750-66860683	(+)retained_intron, (+)alt-C-terminus, (+)AA:124(ENST00000562757-PEP)->167(ENSP00000455967)|(-)HELIX, (-)Molybdenum_cofac_synth_MoeB-IPR009036, (+)HELIX, (+)Molybdenum_cofac_synth_MoeB-IPR009036, (+)STRAND	0.571137	1.16695e-06	0.000390726	0.663148	0.0920112	D015 vs. D000
IFT122:ENSG00000163913:E3.2-E5.1|ENSG00000163913:E3.2-E6.1	TRUE	inclusion	clu_25331	NewClu_1214	ENSG00000163913:E5.1	cassette-exon	chr3:129170841-129176765|chr3:129170841-129177442	(-)nonsense_mediated_decay, (-)nonsense_mediated_decay, (-)alt-C-terminus, (-)AA:69(ENSP00000427027)->112(ENSP00000423902)|(-)REPEAT-WD 2, (-)WD40_repeat-IPR001680, (-)WD40_repeat_dom-IPR017986	0.537354	1.18372e-06	0.000392078	0.580777	0.0434229	D015 vs. D000
H2AFY:ENSG00000113648:E10.4-E11.2|ENSG00000113648:I5.2-E11.2	TRUE	inclusion	clu_10574	NewClu_1182	ENSG00000113648:E10.4		chr5:134686513-134681747|chr5:134688636-134681747	(-)alt-coding, (-)AA:369(AAC33434.1)->371(ENSP00000302572)|(+)A1pp+IPR002589, (+)COMPBIAS+Lys+rich, (+)Core_histone_macro+H2A+IPR021171, (-)A1pp-IPR002589, (-)Core_histone_macro-H2A-IPR021171, (-)DOMAIN-Macro, (-)HELIX, (-)STRAND	0.482413	1.23774e-06	0.000405611	0.512632	0.0302193	D015 vs. D000
SMARCD3:ENSG00000082014:E6.3-E8.1|ENSG00000082014:E4.2-E8.1	TRUE	inclusion	clu_4210	NewClu_159	ENSG00000082014:E6.3	altPromoter	chr7:150945571-150942757|chr7:150972200-150942757	(+)alt-N-terminus, (+)AA:470(BAG73770.1)->483(AAR88510.1)	0.673805	1.25708e-06	0.000407613	0.727045	0.0532407	D015 vs. D000
SORBS1:ENSG00000095637:E6.1-E8.1|ENSG00000095637:E6.1-E7.1	FALSE	inclusion	clu_5552	NewClu_1750	ENSG00000095637:E7.1	cassette-exon	chr10:97197247-97192333|chr10:97197247-97194474	(-)alt+C+terminus, (-)AA:846(CAD34588.1)+>860(BAH14253.1)|(-)Sorb+IPR003127, (+)DOMAIN-SH3 1, (+)DOMAIN-SH3 2, (+)DOMAIN-SH3 3, (+)DOMAIN-SoHo, (+)HELIX, (+)MOD_RES-Phosphoserine, (+)MOD_RES-Phosphothreonine, (+)MOD_RES-Phosphotyrosine; by ABL1, (+)SH3_2-IPR011511, (+)SH3_domain-IPR001452, (+)STRAND, (+)Sorb-IPR003127, (+)TURN, (+)p67phox-IPR000108	-0.790989	1.29399e-06	0.000415208	0.135454	0.926444	D015 vs. D000
SORBS2:ENSG00000154556:E27.2-E29.2|ENSG00000154556:E27.2-E30.1	TRUE	inclusion	clu_22606	NewClu_376	ENSG00000154556:E29.2	cassette-exon	chr4:186567822-186560189|chr4:186567822-186556565	(-)alt-N-terminus, (-)AA:645(AAH11883.1)->661(BAH11501.1)|(+)SH3_domain-IPR001452	0.712275	1.31898e-06	0.000418863	0.712275	0	D015 vs. D000
PHLDB1:ENSG00000019144:E21.2-E24.1|ENSG00000019144:E22.2-E23.2	FALSE	inclusion	clu_1036	NewClu_2054	ENSG00000019144:E22.2|E23.2	cassette-exon	chr11:118509969-118514518|chr11:118512502-118512972	(-)alt+N+terminus, (-)AA:509(ENSP00000434905)+>613(BAC11292.1)	-0.734774	1.33547e-06	0.000419773	0.15867	0.893444	D015 vs. D000
SORBS2:ENSG00000154556:E17.4-E20.1|ENSG00000154556:E17.4-E18.1	FALSE	inclusion	clu_22605	NewClu_377	ENSG00000154556:E18.1	cassette-exon	chr4:186599577-186583396|chr4:186599577-186598792	(~)AA:43(ENST00000493709+PEP)+>43(ENST00000478249+PEP)	-0.616692	1.35303e-06	0.000420996	0.363106	0.979798	D015 vs. D000
LRRFIP1:ENSG00000124831:E22.1-E23.1|ENSG00000124831:E20.2-E23.1	TRUE	inclusion	clu_13471	NewClu_1012	ENSG00000124831:E22.1	cassette-exon	chr2:238667464-238668707|chr2:238664830-238668707	(+)alt-N-terminus, (+)alt-C-terminus, (+)AA:545(AK307485-PEP)->640(ENSP00000310109)|(-)Leu-rich_rep_flightless-int_pr-IPR019139, (-)MOD_RES-Phosphoserine, (+)Leu-rich_rep_flightless-int_pr-IPR019139, (+)Prefoldin-IPR009053	0.592179	1.37152e-06	0.000422483	0.69864	0.106461	D015 vs. D000
ATAD3A:ENSG00000197785:E8.1-E9.1|ENSG00000197785:U0.1_1444447-E18.2	TRUE	exclusion	clu_34553	NewClu_280	ENSG00000197785:E8.1|ENSG00000197785:E9.1	altPromoter	chr1:1455997-1458124|chr1:1444447-1469306		-0.669911	1.41304e-06	0.000430962	0.223734	0.893645	D015 vs. D000
SORBS2:ENSG00000154556:E17.4-E18.1|ENSG00000154556:E17.4-E20.1	TRUE	inclusion	clu_22605	NewClu_377	ENSG00000154556:E18.1	cassette-exon	chr4:186599577-186598792|chr4:186599577-186583396	(~)AA:43(ENST00000493709-PEP)->43(ENST00000478249-PEP)	0.445007	1.45701e-06	0.000431133	0.445007	0	D015 vs. D000
SPTAN1:ENSG00000197694:E55.1-E56.2|ENSG00000197694:I55.1_131391466-E56.2	FALSE	inclusion	clu_34495	NewClu_595	ENSG00000197694:E55.1		chr9:131390221-131392600|chr9:131391466-131392600	(+)alt-coding, (+)AA:2472(ENSP00000361816)->2477(ENSP00000350882)|(+)Spectrin/alpha-actinin-IPR018159, (+)Spectrin_repeat-IPR002017, (-)REPEAT-Spectrin 17, (-)REPEAT-Spectrin 23, (-)Spectrin/alpha-actinin-IPR018159, (-)Spectrin_repeat-IPR002017	-0.59102	1.4656e-06	0.000431133	0.407603	0.998623	D015 vs. D000
GABBR1:ENSG00000204681:E16.2-E18.1|ENSG00000204681:E16.2-E17.1	FALSE	inclusion	clu_35723	NewClu_1230	ENSG00000204681:E17.1	cassette-exon	chr6:29578701-29576510|chr6:29578701-29577156	(+)nonsense_mediated_decay, (+)nonsense_mediated_decay, (+)alt-C-terminus, (+)AA:131(ENSP00000419356)->137(ENSP00000417478)|(+)Sushi_SCR_CCP-IPR000436	-0.695779	1.46977e-06	0.000431133	0.0774935	0.773272	D015 vs. D000
GOLGA2:ENSG00000167110:E2.3-E4.1|ENSG00000167110:E2.3-E3.1	FALSE	inclusion	clu_26892	NewClu_1038	ENSG00000167110:E3.1	cassette-exon	chr9:131036129-131030803|chr9:131036129-131035144	(-)alt+N+terminus, (-)alt+C+terminus, (-)AA:237(ENSP00000411598)+>276(CU686726+PEP)|(-)COMPBIAS+Poly+Lys, (-)MOD_RES+Phosphoserine	-0.54252	1.48449e-06	0.000431133	0.404693	0.947213	D015 vs. D000
RP4-798C17.6:ENSG00000244479:E5.1-E6.1|ENSG00000244479:E2.9-E7.3	TRUE	inclusion	clu_38967	NewClu_1819	ENSG00000244479:E5.1|E6.1	cassette-exon	chr7:144047811-144046536|chr7:144052431-144040391	(-)alt-N-terminus, (-)alt-C-terminus, (-)AA:41(ENST00000468575-PEP)->60(ENST00000475089-PEP)	0.654235	1.49838e-06	0.000431133	0.697962	0.0437275	D015 vs. D000
FHOD3:ENSG00000134775:I3.1_34048521-E4.1|ENSG00000134775:E3.1-E4.1	TRUE	inclusion	clu_16503	NewClu_1340	ENSG00000134775:I3.1_34048521		chr18:34048521-34081895|chr18:33952707-34081895		0.711099	1.51864e-06	0.000431133	0.711099	0	D015 vs. D000
RP11-983P16.4:ENSG00000257337:E2.1-E4.1|ENSG00000257337:E3.2-E4.1	FALSE	inclusion	clu_39954	NewClu_2043	ENSG00000257337:E3.2	altPromoter	chr12:53447180-53439845|chr12:53440637-53439845	(-)alt+N+terminus, (-)alt+C+terminus, (-)AA:64(ENST00000546566+PEP)+>89(AK096472+PEP)	-0.631233	1.51934e-06	0.000431133	0.10719	0.738423	D015 vs. D000
ANO8:ENSG00000074855:E13.1-I13.1|ENSG00000074855:E13.1-E14.1	TRUE	exclusion	clu_3431	NewClu_956	ENSG00000074855:I13.1	intron-retention	chr19:17438498-17438497|chr19:17438498-17438378	(+)nonsense_mediated_decay, (+)alt-N-terminus, (+)alt-C-terminus, (+)AA:296(LF208144-PEP)->581(ENSP00000469751)|(+)Anoctamin-IPR007632, (+)TOPO_DOM-Cytoplasmic, (+)TOPO_DOM-Extracellular, (+)TRANSMEM-Helical;, (-)COMPBIAS-Glu-rich, (-)COMPBIAS-Gly-rich	-0.585432	1.52557e-06	0.000431133	0	0.585432	D015 vs. D000
FILIP1:ENSG00000118407:E5.1-E7.1|ENSG00000118407:E6.1-E7.1	FALSE	exclusion	clu_12012	NewClu_326	ENSG00000118407:E6.1	altPromoter	chr6:76063255-76024918|chr6:76044359-76024918	(+)alt+N+terminus, (+)AA:965(ENST00000498523+PEP)+>1114(ENSP00000359037)|(+)COILED, (+)Cortactin+binding_p2_N+IPR019131	0.788113	1.65337e-06	0.000458832	0.788113	0	D015 vs. D000
FILIP1:ENSG00000118407:E6.1-E7.1|ENSG00000118407:E5.1-E7.1	TRUE	exclusion	clu_12012	NewClu_326	ENSG00000118407:E6.1	altPromoter	chr6:76044359-76024918|chr6:76063255-76024918	(+)alt-N-terminus, (+)AA:965(ENST00000498523-PEP)->1114(ENSP00000359037)|(+)COILED, (+)Cortactin-binding_p2_N-IPR019131	-0.788113	1.65337e-06	0.000458832	0.211887	1	D015 vs. D000
KANSL3:ENSG00000114982:E24.1-E25.2|ENSG00000114982:E23.1-E25.2	TRUE	inclusion	clu_10932	NewClu_58	ENSG00000114982:E24.1	cassette-exon	chr2:97272707-97271248|chr2:97274245-97271248	(~)nonsense_mediated_decay, (~)nonsense_mediated_decay, (~)AA:154(ENSP00000415041)->154(ENSP00000473116)	0.621104	1.71216e-06	0.000470742	0.621104	0	D015 vs. D000
LSM14B:ENSG00000149657:E4.2-E5.1|ENSG00000149657:E4.2-E7.1	TRUE	inclusion	clu_21606	NewClu_207	ENSG00000149657:E5.1	cassette-exon	chr20:60701495-60702641|chr20:60701495-60704841	(~)alt-coding, (~)AA:385(ENSP00000279068)->385(ENSP00000253001)|(-)MOD_RES-Phosphoserine	0.508795	1.72685e-06	0.000470742	0.846388	0.337593	D015 vs. D000
PDLIM5:ENSG00000163110:E8.1-E9.4|ENSG00000163110:E8.1-E9.2	FALSE	exclusion	clu_24865	NewClu_1528	ENSG00000163110:E9.2	alt-3'	chr4:95494544-95497094|chr4:95494544-95496767	(-)alt-N-terminus, (-)alt-C-terminus, (-)AA:174(AL833439-PEP)->177(ENST00000510099-PEP)|(+)MOD_RES+Phosphoserine, (-)HELIX, (-)MOD_RES-Phosphoserine, (-)PDZ-IPR001478, (-)STRAND	0.747092	1.77018e-06	0.000478321	0.842819	0.0957265	D015 vs. D000
PDLIM5:ENSG00000163110:E8.1-E9.2|ENSG00000163110:E8.1-E9.4	TRUE	exclusion	clu_24865	NewClu_1528	ENSG00000163110:E9.2	alt-3'	chr4:95494544-95496767|chr4:95494544-95497094	(-)alt-N-terminus, (-)alt-C-terminus, (-)AA:174(AL833439-PEP)->177(ENST00000510099-PEP)|(+)MOD_RES-Phosphoserine, (-)HELIX, (-)MOD_RES-Phosphoserine, (-)PDZ-IPR001478, (-)STRAND	-0.755921	1.81546e-06	0.000486291	0.148353	0.904274	D015 vs. D000
ATP5C1:ENSG00000165629:E10.1-E12.1|ENSG00000165629:E11.1-E12.1	FALSE	exclusion	clu_26166	NewClu_1076	ENSG00000165629:E11.1	cassette-exon	chr10:7844817-7849622|chr10:7848973-7849622	(-)alt-C-terminus, (-)AA:297(AK129907-PEP)->298(AAH00470.1)|(-)ATPase_F1_gsu_dom-IPR023633	0.80017	1.9372e-06	0.000514427	0.827628	0.0274583	D015 vs. D000
MYO18A:ENSG00000196535:E5.4-E6.1|ENSG00000196535:E5.4-E14.1	TRUE	inclusion	clu_33847	NewClu_138	ENSG00000196535:E6.1	cassette-exon	chr17:27467358-27464102|chr17:27467358-27449271	(+)alt-N-terminus, (+)alt-C-terminus, (+)AA:1181(BAG64550.1)->1581(AAV80770.1)|(-)Myosin_head_motor_dom-IPR001609, (+)MOD_RES-Phosphoserine, (+)MOD_RES-Phosphothreonine, (+)Myosin_tail-IPR002928, (+)Prefoldin-IPR009053, (+)Regulat_G_prot_signal_superfam-IPR016137	0.690302	1.9938e-06	0.000524932	0.722841	0.0325397	D015 vs. D000
GABBR1:ENSG00000204681:E17.1-E18.1|ENSG00000204681:E16.2-E18.1	TRUE	inclusion	clu_35723	NewClu_1230	ENSG00000204681:E17.1	cassette-exon	chr6:29577006-29576510|chr6:29578701-29576510	(+)nonsense_mediated_decay, (+)nonsense_mediated_decay, (+)alt-C-terminus, (+)AA:131(ENSP00000419356)->137(ENSP00000417478)|(+)Sushi_SCR_CCP-IPR000436	0.707009	2.07149e-06	0.000540765	0.827672	0.120663	D015 vs. D000
COL21A1:ENSG00000124749:E23.1-E25.1|ENSG00000124749:E22.1-E25.1	TRUE	inclusion	clu_13428	NewClu_1654	ENSG00000124749:E23.1	altPromoter	chr6:55956295-55942371|chr6:55966270-55942371	(+)alt-N-terminus, (+)alt-C-terminus, (+)AA:257(AK126586-PEP)->314(BAG53292.1)|(-)SIGNAL, (-)VWF_A-IPR002035, (+)Collagen-IPR008160, (+)DOMAIN-Collagen-like 6, (+)DOMAIN-Collagen-like 7	0.896782	2.12719e-06	0.000550638	0.911933	0.0151515	D015 vs. D000
FOXP1:ENSG00000114861:E33.1-E35.1|ENSG00000114861:E34.1-E35.1	FALSE	exclusion	clu_10892	NewClu_510	ENSG00000114861:E34.1	cassette-exon	chr3:71021706-71019956|chr3:71021162-71019956	(+)alt+N+terminus, (+)alt+C+terminus, (+)AA:566(BC054505+PEP)+>573(ENSP00000418225)|(+)DNA_BIND+Fork+head, (-)COMPBIAS-Gln-rich, (-)SITE-Breakpoint for translocation to form PAX5-FOXP1	0.789808	2.15342e-06	0.000552604	0.85035	0.0605413	D015 vs. D000
WASH2P:ENSG00000146556:E1.1-E2.1|ENSG00000146556:E1.1-E3.2	TRUE	inclusion	clu_20785	NewClu_92	ENSG00000146556:E2.1	cassette-exon	chr2:114341713-114346127|chr2:114341713-114352640		0.614457	2.17066e-06	0.000552604	0.829698	0.21524	D015 vs. D000
BPTF:ENSG00000171634:E5.1-E6.1|ENSG00000171634:E4.2-E7.2	TRUE	inclusion	clu_28655	NewClu_1320	ENSG00000171634:E5.1|E6.1	cassette-exon	chr17:65871860-65882244|chr17:65871136-65887960	(-)alt-coding, (-)AA:2903(ENSP00000334351)->2920(ENSP00000307208)|(+)REGION-Interaction with KEAP1	0.592798	2.27212e-06	0.000568716	0.711052	0.118254	D015 vs. D000
NFXL1:ENSG00000170448:E22.1-E23.2|ENSG00000170448:E20.1_47877223-ENSG00000145244:I2.1_47833525	TRUE	exclusion	clu_28292	NewClu_1161	ENSG00000170448:E22.1|ENSG00000170448:E23.2	trans-splicing	chr4:47857076-47853959|chr4:47877223-47833525		-0.725397	2.28517e-06	0.000568716	0.274603	1	D015 vs. D000
ATP2B4:ENSG00000058668:E20.3-E23.2|ENSG00000058668:E22.4-E23.2	FALSE	inclusion	clu_2084	NewClu_361	ENSG00000058668:E22.4	cassette-exon	chr1:203696699-203708674|chr1:203702528-203708674	(-)alt+C+terminus, (-)AA:1170(AAI40775.1)+>1205(BAJ17688.1)|(-)ATP_Ca_trans_C+IPR022141, (-)COMPBIAS+Poly+Glu, (+)ATP_Ca_trans_C-IPR022141, (+)MOD_RES-Phosphothreonine; by PKC, (+)REGION-Calmodulin-binding subdomain B	-0.716897	2.29509e-06	0.000568716	0.174372	0.89127	D015 vs. D000
NAE1:ENSG00000159593:E2.10-E5.1|ENSG00000159593:E2.10-E4.1	FALSE	inclusion	clu_23716	NewClu_1147	ENSG00000159593:E4.1	cassette-exon	chr16:66864750-66860683|chr16:66864750-66861467	(+)retained_intron, (+)alt-C-terminus, (+)AA:124(ENST00000562757-PEP)->167(ENSP00000455967)|(-)HELIX, (-)Molybdenum_cofac_synth_MoeB+IPR009036, (+)HELIX, (+)Molybdenum_cofac_synth_MoeB-IPR009036, (+)STRAND	-0.458035	2.3078e-06	0.000568716	0.259526	0.71756	D015 vs. D000
ATAD3A:ENSG00000197785:E9.2-E10.1|ENSG00000197785:U0.1_1444447-E18.2	TRUE	exclusion	clu_34553	NewClu_280	ENSG00000197785:E9.2|ENSG00000197785:E10.1	altPromoter	chr1:1458279-1458891|chr1:1444447-1469306		-0.604497	2.47305e-06	0.00060141	0.307554	0.912051	D015 vs. D000
E2F8:ENSG00000129173:E2.1-E3.2|ENSG00000129173:E1.2-E3.2	TRUE	inclusion	clu_14475	NewClu_300	ENSG00000129173:E2.1	cassette-exon	chr11:19262095-19261777|chr11:19263044-19261777	(~)AA:867(BAF85377.1)->867(AAI26401.1)	0.677023	2.48654e-06	0.00060141	0.749074	0.0720513	D015 vs. D000
SPG7:ENSG00000197912:E17.4-E20.1|ENSG00000197912:I19.1-E20.1	FALSE	inclusion	clu_34623	NewClu_1653	ENSG00000197912:E17.4	intron-retention	chr16:89611180-89613066|chr16:89613065-89613066	(-)nonsense_mediated_decay, (-)retained_intron, (-)alt-N-terminus, (-)alt-C-terminus, (-)AA:70(ENST00000565370-PEP)->106(ENSP00000457298)|(-)BINDING-ATP, (-)HELIX, (-)MOD_RES-Nitrated tyrosine, (-)P-loop_NTPase-IPR027417, (-)STRAND	-0.50257	2.51446e-06	0.00060141	0.389731	0.892302	D015 vs. D000
ITPR3:ENSG00000096433:I4.1_33625035-E5.1|ENSG00000096433:E4.1-E5.1	TRUE	exclusion	clu_5607	NewClu_1177	ENSG00000096433:I4.1_33625035		chr6:33625035-33625709|chr6:33623664-33625709		-0.554337	2.53809e-06	0.00060141	0	0.554337	D015 vs. D000
ITPR3:ENSG00000096433:E4.1-E5.1|ENSG00000096433:I4.1_33625035-E5.1	FALSE	exclusion	clu_5607	NewClu_1177	ENSG00000096433:E4.1		chr6:33623664-33625709|chr6:33625035-33625709		0.554337	2.53809e-06	0.00060141	1	0.445663	D015 vs. D000
ATAD3A:ENSG00000197785:E11.1-E12.1|ENSG00000197785:U0.1_1444447-E18.2	TRUE	exclusion	clu_34553	NewClu_280	ENSG00000197785:E11.1|ENSG00000197785:E12.1	altPromoter	chr1:1459344-1459653|chr1:1444447-1469306		-0.450867	2.56763e-06	0.000603766	0.504669	0.955536	D015 vs. D000
SPATA24:ENSG00000170469:E4.2-E5.1|ENSG00000170469:I4.1-E5.1	FALSE	inclusion	clu_28301	NewClu_871	ENSG00000170469:E4.2	intron-retention	chr5:138737444-138732832|chr5:138732833-138732832	(-)alt+N+terminus, (-)alt+C+terminus, (-)AA:113(LF211007+PEP)+>153(ENSP00000426748)|(-)REGION+Required for interaction with CBX5 and TBPL1	-0.680963	2.5925e-06	0.000604279	0.319037	1	D015 vs. D000
SLC38A4:ENSG00000139209:E2.2-E5.1|ENSG00000139209:E1.1-E5.1	TRUE	inclusion	clu_18407	NewClu_757	ENSG00000139209:E2.2	cassette-exon	chr12:47219686-47186966|chr12:47226110-47186966	(~)AA:547(ENSP00000266579)->547(ENSP00000389843)	0.654921	2.60905e-06	0.000604279	0.711656	0.0567351	D015 vs. D000
SMARCD3:ENSG00000082014:E4.2-E8.1|ENSG00000082014:E6.3-E8.1	FALSE	inclusion	clu_4210	NewClu_159	ENSG00000082014:E6.3	altPromoter	chr7:150972200-150942757|chr7:150945571-150942757	(+)alt-N-terminus, (+)AA:470(BAG73770.1)->483(AAR88510.1)	-0.66732	2.66718e-06	0.000613133	0.199883	0.867203	D015 vs. D000
FHOD3:ENSG00000134775:E26.1-E27.1|ENSG00000134775:E26.1-E28.1	TRUE	inclusion	clu_16506	NewClu_1341	ENSG00000134775:E27.1	cassette-exon	chr18:34335274-34339081|chr18:34335274-34340571	(+)alt-coding, (+)AA:1439(AAI56315.1)->1622(ENSP00000466937)|(-)ARM-type_fold-IPR016024, (-)Actin-bd_FH2/DRF_autoreg-IPR003104, (-)DOMAIN-GBD/FH3, (+)ARM-type_fold-IPR016024, (+)Actin-bd_FH2/DRF_autoreg-IPR003104	0.696411	2.7358e-06	0.000624249	0.696411	0	D015 vs. D000
MACF1:ENSG00000127603:E10.1-E12.1|ENSG00000127603:E11.1-E12.1	FALSE	inclusion	clu_14165	NewClu_567	ENSG00000127603:E11.1	cassette-exon	chr1:39715775-39719970|chr1:39717613-39719970	(+)alt-N-terminus, (+)AA:7388(ENSP00000362006)->7555(ENSP00000455274)|(-)CH+domain+IPR001715, (-)COMPBIAS+Ser+rich, (-)DOMAIN+Actin+binding, (-)DOMAIN+CH 1, (-)DOMAIN+GAR, (-)GAS2_dom+IPR003108, (-)REGION+C+terminal tail, (-)REPEAT+Spectrin 8, (-)RNaseH+like_dom+IPR012337, (-)Spectrin/alpha+actinin+IPR018159, (-)Spectrin_repeat+IPR002017, (+)CH-domain-IPR001715, (+)GAS2_dom-IPR003108, (+)RNaseH-l…	-0.829501	2.79078e-06	0.000632041	0.170499	1	D015 vs. D000
GABRP:ENSG00000094755:E2.1-E7.1|ENSG00000094755:E3.1-E7.1	FALSE	inclusion	clu_5459	NewClu_780	ENSG00000094755:E3.1	altPromoter	chr5:170191434-170215578|chr5:170192386-170215578	(+)alt-C-terminus, (+)AA:92(ENSP00000428103)->171(ENSP00000428804)|(+)GABAAp_rcpt-IPR008100, (+)Neur_chan_lig-bd-IPR006202, (+)Neur_channel-IPR006201	-0.611261	2.81099e-06	0.000632041	0.0335055	0.644766	D015 vs. D000
NAV2:ENSG00000166833:E25.1-E28.1|ENSG00000166833:E25.1-E26.1	FALSE	inclusion	clu_26761	NewClu_52	ENSG00000166833:E26.1	cassette-exon	chr11:20070741-20075626|chr11:20070741-20071382	(+)alt-N-terminus, (+)AA:874(BAF83147.1)->2365(BAC00853.1)|(+)AAA-_ATPase-IPR003593, (+)COILED, (+)COMPBIAS-Gln-rich, (+)COMPBIAS-Poly-Pro, (+)COMPBIAS-Poly-Ser, (+)HELIX, (+)MOD_RES-Phosphoserine, (+)P-loop_NTPase-IPR027417, (+)STRAND	-0.688922	2.91746e-06	0.000640667	0.185261	0.874183	D015 vs. D000
PIP5K1C:ENSG00000186111:E18.1-E20.1|ENSG00000186111:E18.1-E21.1	TRUE	inclusion	clu_32624	NewClu_1424	ENSG00000186111:E20.1	cassette-exon	chr19:3638882-3633518|chr19:3638882-3633167	(+)alt-C-terminus, (+)AA:640(BAG62861.1)->668(BAA25515.2)|(+)HELIX, (+)MOD_RES-Phosphoserine; by CDK5, MAPK1 and CDK1, (+)MOD_RES-Phosphotyrosine; by CSK, (+)MOD_RES-Phosphotyrosine; by EGFR, (+)REGION-Mediates interaction with TLN2	0.438173	2.92119e-06	0.000640667	0.833842	0.395669	D015 vs. D000
PKP2:ENSG00000057294:E7.1-E8.1|ENSG00000057294:E6.1-E8.1	TRUE	exclusion	clu_2034	NewClu_28	ENSG00000057294:E7.1	cassette-exon	chr12:32996116-32994139|chr12:33003700-32994139	(~)alt-coding, (~)AA:837(BAJ20951.1)->837(CAA66265.1)|(+)ARM-type_fold-IPR016024, (+)REPEAT-ARM 1	-0.506633	2.92965e-06	0.000640667	0.46508	0.971713	D015 vs. D000
PPP2R3B:ENSG00000167393:E2.1-E4.1|ENSG00000167393:E1.2-E4.1	TRUE	inclusion	clu_27006	NewClu_1662	ENSG00000167393:E2.1	alt-C-term	chrX:334267-322325|chrX:347103-322325	(-)alt-N-terminus, (-)alt-C-terminus, (-)AA:169(ENSP00000371038)->575(ENSP00000375080)|(-)CA_BIND, (-)DOMAIN-EF-hand, (-)EF_hand_dom-IPR002048, (-)HELIX, (-)STRAND, (-)TURN	0.666029	2.93254e-06	0.000640667	0.861207	0.195178	D015 vs. D000
RAPGEF1:ENSG00000107263:E13.2-E14.1|ENSG00000107263:E13.2-E17.1	TRUE	inclusion	clu_8775	NewClu_1481	ENSG00000107263:E14.1	cassette-exon	chr9:134497183-134494596|chr9:134497183-134477536	(+)alt-N-terminus, (+)AA:1095(AAH41710.1)->1264(BAG11058.1)	0.461956	3.17132e-06	0.000687954	0.461956	0	D015 vs. D000
PHLDB1:ENSG00000019144:E23.3-E24.1|ENSG00000019144:E21.2-E24.1	TRUE	inclusion	clu_1036	NewClu_2054	ENSG00000019144:E23.3	cassette-exon	chr11:118513112-118514518|chr11:118509969-118514518	(+)alt-N-terminus, (+)AA:721(BX648176-PEP)->731(BAC86289.1)|(-)COILED, (+)Pleckstrin_homology-IPR001849	0.581403	3.29832e-06	0.000707907	0.619632	0.0382286	D015 vs. D000
SMO:ENSG00000128602:E1.1-E2.1|ENSG00000128602:I1.1_128842577-E2.1	FALSE	inclusion	clu_14364	NewClu_702	ENSG00000128602:E1.1		chr7:128829323-128843225|chr7:128842577-128843225		-0.741272	3.30926e-06	0.000707907	0.258728	1	D015 vs. D000
TNIK:ENSG00000154310:E16.1-E17.1|ENSG00000154310:E15.1-E17.1	TRUE	inclusion	clu_22528	NewClu_1277	ENSG00000154310:E16.1	cassette-exon	chr3:170857259-170856168|chr3:170858188-170856168	(-)alt-coding, (-)AA:1312(ENSP00000443278)->1323(AAF03787.1)|(-)DOMAIN-Protein kinase, (-)Kinase-like_dom-IPR011009, (-)MOD_RES-Phosphoserine, (-)Prot_kinase_cat_dom-IPR000719, (-)STRAND, (-)Ser-Thr/Tyr_kinase_cat_dom-IPR001245, (-)Ser/Thr_dual-sp_kinase_dom-IPR002290, (-)Tyr_kinase_cat_dom-IPR020635, (+)Kinase-like_dom-IPR011009, (+)Prot_kinase_cat_dom-IPR000719, (+)Ser-Thr/Tyr_kinase_cat_dom-IP…	0.540984	3.36063e-06	0.000713018	0.636126	0.0951426	D015 vs. D000
SUN1:ENSG00000164828:E18.3-E19.2|ENSG00000164828:E15.3-E19.2	TRUE	inclusion	clu_25812	NewClu_1406	ENSG00000164828:E18.3	cassette-exon	chr7:891119-891587|chr7:883157-891587	(+)alt-N-terminus, (+)AA:702(BAG51119.1)->710(ENSP00000409909)|(-)MOD_RES-Phosphoserine, (-)RNA-bd_mt-IPR018539, (+)COILED, (+)RNA-bd_mt-IPR018539, (+)TOPO_DOM-Perinuclear space	0.453463	3.37945e-06	0.000713018	0.962745	0.509282	D015 vs. D000
IQSEC2:ENSG00000124313:E2.1-E6.1|ENSG00000124313:E3.2-E4.1	FALSE	inclusion	clu_13315	NewClu_1772	ENSG00000124313:E3.2|E4.1	cassette-exon	chrX:53321077-53285243|chrX:53310678-53308841	(-)alt+N+terminus, (-)alt+C+terminus, (-)AA:949(BAG53009.1)+>1488(BAG72593.1)|(-)COILED, (-)COMPBIAS+His+rich, (-)COMPBIAS+Pro+rich, (-)DOMAIN+SEC7, (-)MOD_RES+Phosphoserine, (-)MOD_RES+Phosphotyrosine, (-)Sec7+IPR000904	-0.64154	3.45855e-06	0.000722835	0.00461755	0.646157	D015 vs. D000
PKP2:ENSG00000057294:E6.1-E8.1|ENSG00000057294:E7.1-E8.1	FALSE	exclusion	clu_2034	NewClu_28	ENSG00000057294:E7.1	cassette-exon	chr12:33003700-32994139|chr12:32996116-32994139	(~)alt+coding, (~)AA:837(BAJ20951.1)+>837(CAA66265.1)|(+)ARM+type_fold+IPR016024, (+)REPEAT+ARM 1	0.503062	3.47694e-06	0.000722835	0.531349	0.0282868	D015 vs. D000
TPM1:ENSG00000140416:E9.5-E10.3|ENSG00000140416:E9.3-E10.3	TRUE	inclusion	clu_18751	NewClu_1460	ENSG00000140416:E9.5	alt-5'	chr15:63353987-63354414|chr15:63353472-63354414	(~)alt-coding, (~)AA:245(ABD83668.1)->245(BAG11063.1)|(-)Tropomyosin-IPR000533, (+)SF_assemblin-IPR008374, (+)Tropomyosin-IPR000533	0.627574	3.49638e-06	0.000722835	0.856772	0.229198	D015 vs. D000
NUP210:ENSG00000132182:I20.1_13388590-E21.1|ENSG00000132182:E20.1-E21.1	TRUE	exclusion	clu_15554	NewClu_1059	ENSG00000132182:I20.1_13388590		chr3:13388590-13384803|chr3:13393379-13384803		-0.568176	3.54661e-06	0.000725997	0	0.568176	D015 vs. D000
FOXP1:ENSG00000114861:E34.1-E35.1|ENSG00000114861:E33.1-E35.1	TRUE	exclusion	clu_10892	NewClu_510	ENSG00000114861:E34.1	cassette-exon	chr3:71021162-71019956|chr3:71021706-71019956	(+)alt-N-terminus, (+)alt-C-terminus, (+)AA:566(BC054505-PEP)->573(ENSP00000418225)|(+)DNA_BIND-Fork-head, (-)COMPBIAS-Gln-rich, (-)SITE-Breakpoint for translocation to form PAX5-FOXP1	-0.714677	3.55881e-06	0.000725997	0.0948466	0.809524	D015 vs. D000
PDLIM5:ENSG00000163110:E17.1-E22.1|ENSG00000163110:E17.1-E18.1	FALSE	inclusion	clu_24866	NewClu_1530	ENSG00000163110:E18.1	alt-C-term	chr4:95507595-95539155|chr4:95507595-95508140	(+)nonsense_mediated_decay, (+)alt-N-terminus, (+)alt-C-terminus, (+)AA:231(ENSP00000422528)->234(AL833151-PEP)|(-)DOMAIN+LIM zinc+binding 1, (-)HELIX, (-)MOD_RES+Phosphoserine, (-)STRAND, (-)TURN, (-)Znf_LIM+IPR001781, (+)HELIX, (+)MOD_RES-Phosphoserine, (+)STRAND	-0.637029	3.65804e-06	0.000735263	0.347098	0.984127	D015 vs. D000
MUC1:ENSG00000185499:I9.1_155145560-E2.14|ENSG00000185499:E2.11-I9.1_155145148	TRUE	inclusion	clu_32387	NewClu_1574	ENSG00000185499:I9.1_155145560|ENSG00000185499:E2.14		chr1:155145560-155145368|chr1:155145697-155145148		0.756873	3.66987e-06	0.000735263	0.824144	0.0672711	D015 vs. D000
CASK:ENSG00000147044:E22.1-E24.1|ENSG00000147044:E23.1-E24.1	FALSE	exclusion	clu_20912	NewClu_917	ENSG00000147044:E23.1	cassette-exon	chrX:41419032-41414888|chrX:41416285-41414888	(-)alt-coding, (-)AA:898(AAI17312.1)->921(BAJ20219.1)|(+)PDZ+IPR001478, (+)SH3_domain+IPR001452, (-)PDZ-IPR001478, (-)SH3_domain-IPR001452	0.470212	3.67584e-06	0.000735263	0.561301	0.0910888	D015 vs. D000
RBM47:ENSG00000163694:E6.2-E8.1|ENSG00000163694:E4.2-E8.1	TRUE	inclusion	clu_25196	NewClu_219	ENSG00000163694:E6.2	cassette-exon	chr4:40516533-40468716|chr4:40546439-40468716	(~)alt-coding, (~)AA:593(ENSP00000295971)->593(AAM21973.1)|(-)COMPBIAS-Ala-rich, (-)HnRNP_R/Q_splicing_fac-IPR006535	0.543026	3.96828e-06	0.000784112	0.547204	0.00417779	D015 vs. D000
UBE4B:ENSG00000130939:E7.1-E8.1|ENSG00000130939:E7.1-E10.1	TRUE	inclusion	clu_15131	NewClu_1726	ENSG00000130939:E8.1	cassette-exon	chr1:10165802-10166255|chr1:10165802-10177517	(+)alt-coding, (+)AA:1173(BAA31659.4)->1302(AAD02233.1)	0.818643	3.98456e-06	0.000784112	0.842055	0.0234127	D015 vs. D000
GOLGA2:ENSG00000167110:E2.3-E3.1|ENSG00000167110:E2.3-E4.1	TRUE	inclusion	clu_26892	NewClu_1038	ENSG00000167110:E3.1	cassette-exon	chr9:131036129-131035144|chr9:131036129-131030803	(-)alt-N-terminus, (-)alt-C-terminus, (-)AA:237(ENSP00000411598)->276(CU686726-PEP)|(-)COMPBIAS-Poly-Lys, (-)MOD_RES-Phosphoserine	0.402582	4.02009e-06	0.000784112	0.44315	0.0405688	D015 vs. D000
SLC29A1:ENSG00000112759:E1.3-E5.3|ENSG00000112759:E3.3-E5.3	FALSE	exclusion	clu_10334	NewClu_1399	ENSG00000112759:E3.3	altPromoter	chr6:44187519-44195000|chr6:44191378-44195000	(~)AA:456(ENSP00000392668)+>456(AAH01382.1)	0.602965	4.04718e-06	0.000784112	0.643172	0.0402071	D015 vs. D000
PLEKHA2:ENSG00000169499:E1.4-E3.2|ENSG00000169499:E2.2-E3.2	FALSE	inclusion	clu_27963	NewClu_1792	ENSG00000169499:E2.2	cassette-exon	chr8:38758963-38775425|chr8:38759410-38775425	(+)truncated, (-)AA:115(ENSP00000429956)+>249(ENSP00000430938)|(-)MOD_RES+Phosphoserine, (-)Pleckstrin_homology+IPR001849	-0.730986	4.04733e-06	0.000784112	0.163963	0.894949	D015 vs. D000
ABLIM1:ENSG00000099204:E19.1-E21.1|ENSG00000099204:E20.1-E21.1	FALSE	inclusion	clu_5641	NewClu_45	ENSG00000099204:E20.1	cassette-exon	chr10:116225457-116211430|chr10:116213138-116211430	(+)alt-N-terminus, (+)AA:531(BAG52725.1)->655(BAH12557.1)|(+)DOMAIN-LIM zinc-binding 1, (+)DOMAIN-LIM zinc-binding 2, (+)Znf_LIM-IPR001781	-0.615592	4.07928e-06	0.000785364	0.131883	0.747475	D015 vs. D000
EPB41:ENSG00000159023:E19.2-E21.3|ENSG00000159023:E19.2-I20.1_29422667	FALSE	exclusion	clu_23560	NewClu_1769	ENSG00000159023:E21.3		chr1:29391670-29424319|chr1:29391670-29422667	(+)alt-coding, (+)AA:767(ENSP00000381839)->831(ENSP00000348397)|(-)Band_41_protein-IPR021187, (+)Band_4.1_C-IPR008379, (+)Band_41_protein-IPR021187, (+)MOD_RES-Phosphotyrosine; by EGFR, (+)REGION-C-terminal (CTD), (+)SAB_dom-IPR007477	0.587122	4.14163e-06	0.000792414	0.909141	0.322018	D015 vs. D000
NUP210:ENSG00000132182:E20.1-E21.1|ENSG00000132182:I20.1_13388590-E21.1	FALSE	exclusion	clu_15554	NewClu_1059	ENSG00000132182:E20.1		chr3:13393379-13384803|chr3:13388590-13384803		0.597837	4.17289e-06	0.000793467	1	0.402163	D015 vs. D000
PCSK7:ENSG00000160613:E19.2-E20.1|ENSG00000160613:I19.1-E20.1	FALSE	inclusion	clu_24054	NewClu_2051	ENSG00000160613:E19.2	intron-retention	chr11:117077397-117077072|chr11:117077073-117077072	(-)alt+N+terminus, (-)AA:103(AK127262+PEP)+>176(ENST00000529458+PEP)|(-)TRANSMEM+Helical;	-0.490288	4.34878e-06	0.00082184	0.504336	0.994624	D015 vs. D000
BPTF:ENSG00000171634:E4.2-E5.1|ENSG00000171634:E4.2-E7.2	TRUE	inclusion	clu_28655	NewClu_1320	ENSG00000171634:E5.1	cassette-exon	chr17:65871136-65871672|chr17:65871136-65887960	(-)alt-coding, (-)AA:2903(ENSP00000334351)->2920(ENSP00000307208)|(+)REGION-Interaction with KEAP1	0.670102	4.42471e-06	0.000824138	0.864113	0.194011	D015 vs. D000
NPTN:ENSG00000156642:E8.8-E10.3|ENSG00000156642:E8.8-E10.4	TRUE	exclusion	clu_22994	NewClu_1195	ENSG00000156642:E10.3	alt-3'	chr15:73862491-73855598|chr15:73862491-73855586	(-)alt-coding, (-)AA:394(BAH12519.1)->398(AAD43217.1)|(-)DISULFID, (-)DOMAIN-Ig-like 3, (-)Ig-like_dom-IPR007110, (-)Ig_I-set-IPR013098, (-)Ig_sub-IPR003599, (-)Ig_sub2-IPR003598, (-)MFS_dom_general_subst_transpt-IPR016196, (-)TOPO_DOM-Cytoplasmic, (-)TOPO_DOM-Extracellular	-0.528772	4.4408e-06	0.000824138	0.413454	0.942227	D015 vs. D000
SEPT6:ENSG00000125354:E12.1-E15.1|ENSG00000125354:E12.1-E14.4	FALSE	exclusion	clu_13547	NewClu_1734	ENSG00000125354:E14.4	cassette-exon	chrX:118763281-118750705|chrX:118763281-118752749	(-)alt-C-terminus, (-)AA:429(AAN76547.1)->434(AAK98548.1)	0.627363	4.44121e-06	0.000824138	0.720075	0.0927122	D015 vs. D000
HSPB1:ENSG00000106211:E1.7-E3.1|ENSG00000106211:E2.1-I2.1	FALSE	exclusion	clu_8472	NewClu_1920	ENSG00000106211:E1.7|ENSG00000106211:E3.1	intron-retention	chr7:75932393-75933119|chr7:75933044-75933045	(+)alt-N-terminus, (+)AA:37(ENSP00000405285)->205(ENSP00000248553)|(+)Alpha-crystallin/HSP-IPR001436, (+)HELIX, (+)HSP20-like_chaperone-IPR008978, (+)MOD_RES-N6-acetyllysine, (+)MOD_RES-Phosphoserine, (+)MOD_RES-Phosphoserine; by MAPKAPK2 and MAPKAPK3, (+)MOD_RES-Phosphoserine; by MAPKAPK2, MAPKAPK3 and MAPKAPK5, (+)REGION-Interaction with TGFB1I1, (+)STRAND, (+)TURN, (+)a-crystallin/Hsp20_dom-IP…	0.464613	4.65696e-06	0.000859	0.746101	0.281488	D015 vs. D000
KIF13A:ENSG00000137177:E42.1-E44.1|ENSG00000137177:E42.1-E43.1	FALSE	exclusion	clu_17576	NewClu_503	ENSG00000137177:E43.1	cassette-exon	chr6:17772139-17765177|chr6:17772139-17771449	(-)alt-coding, (-)AA:1770(AAG38891.1)->1805(AAG38890.1)|(-)MOD_RES-Phosphoserine	0.758033	4.75474e-06	0.000871816	0.796128	0.0380952	D015 vs. D000
IDH3B:ENSG00000101365:E7.1-E8.1|ENSG00000101365:E7.1-E8.5	TRUE	exclusion	clu_6737	NewClu_1993	ENSG00000101365:E8.1	alt-3'	chr20:2640171-2639483|chr20:2640171-2639168	(-)alt-N-terminus, (-)alt-C-terminus, (-)AA:383(AAD09339.1)->385(BAG38008.1)|(+)IsoPropMal-DH-like_dom-IPR024084, (+)Isocitrate_DH_NAD-IPR004434, (-)IsoPropMal-DH-like_dom-IPR024084, (-)Isocitrate_DH_NAD-IPR004434, (-)TRANSIT-Mitochondrion	-0.528963	4.81539e-06	0.000877712	0.249435	0.778398	D015 vs. D000
SEPT6:ENSG00000125354:E12.1-E13.2|ENSG00000125354:E12.1-E15.1	TRUE	exclusion	clu_13547	NewClu_1734	ENSG00000125354:E13.2	cassette-exon	chrX:118763281-118759342|chrX:118763281-118750705	(+)alt-C-terminus, (+)AA:427(AAK98547.1)->429(AAN76547.1)	-0.383471	5.21433e-06	0.000944836	0.00555556	0.389027	D015 vs. D000
TBC1D4:ENSG00000136111:E10.2-E11.1|ENSG00000136111:E10.2-E14.1	TRUE	inclusion	clu_17090	NewClu_1262	ENSG00000136111:E11.1	cassette-exon	chr13:75900333-75898537|chr13:75900333-75887034	(+)alt-coding, (+)AA:1235(ENSP00000366852)->1290(ENSP00000395986)	0.635533	5.2668e-06	0.000948763	0.635533	0	D015 vs. D000
EPB41L3:ENSG00000082397:E32.1-E34.2|ENSG00000082397:I33.1_5407436-E34.2	FALSE	inclusion	clu_4250	NewClu_309	ENSG00000082397:E32.1		chr18:5410565-5406967|chr18:5407436-5406967	(+)alt-C-terminus, (+)AA:865(ENSP00000382981)->883(ENSP00000441174)|(+)Band_41_protein-IPR021187, (+)MOD_RES-Phosphoserine, (+)MOD_RES-Phosphothreonine, (+)SAB_dom-IPR007477, (-)Band_4.1_C-IPR008379, (-)Band_41_protein-IPR021187, (-)MOD_RES-Phosphothreonine, (-)REGION-C-terminal (CTD), (-)SAB_dom-IPR007477	-0.6884	5.30359e-06	0.000949836	0.26476	0.953159	D015 vs. D000
ASPH:ENSG00000198363:E2.10-E5.2|ENSG00000198363:E1.9-E5.2	TRUE	inclusion	clu_34862	NewClu_646	ENSG00000198363:E2.10	cassette-exon	chr8:62602232-62596747|chr8:62626828-62596747	(+)alt-N-terminus, (+)alt-C-terminus, (+)AA:297(AAH15518.1)->298(AAI44363.1)|(-)Asp-B-hydro/Triadin_dom-IPR007943, (-)COMPBIAS-Ser-rich, (-)TOPO_DOM-Cytoplasmic, (+)Asp-B-hydro/Triadin_dom-IPR007943	0.467114	5.40406e-06	0.000962236	0.478225	0.0111111	D015 vs. D000
TPM2:ENSG00000198467:E6.2-E8.2|ENSG00000198467:E6.2-E7.1	FALSE	inclusion	clu_34912	NewClu_1929	ENSG00000198467:E7.1	alt-C-term	chr9:35684243-35682160|chr9:35684243-35683238	(~)alt+C+terminus, (~)AA:284(BAD96978.1)+>284(ENSP00000354219)|(-)Tropomyosin+IPR000533, (+)COILED, (+)MOD_RES-Phosphoserine, (+)Tropomyosin-IPR000533	-0.610461	5.44645e-06	0.000963925	0.165514	0.775975	D015 vs. D000
LSM14B:ENSG00000149657:E5.1-E7.1|ENSG00000149657:E4.2-E7.1	TRUE	inclusion	clu_21606	NewClu_207	ENSG00000149657:E5.1	cassette-exon	chr20:60702757-60704841|chr20:60701495-60704841	(+)alt-N-terminus, (+)alt-C-terminus, (+)AA:223(ENSP00000279069)->248(ENSP00000355209)|(-)LSM_dom-IPR010920, (-)MOD_RES-Phosphoserine, (+)DOMAIN-DFDF, (+)FDF_dom-IPR019050, (+)MOTIF-FFD box	0.496752	5.50704e-06	0.000963925	0.670194	0.173442	D015 vs. D000
KLC1:ENSG00000126214:E16.10-E19.2|ENSG00000126214:E14.3-E19.2	TRUE	inclusion	clu_13863	NewClu_403	ENSG00000126214:E16.10	cassette-exon	chr14:104153548-104166992|chr14:104145855-104166992	(+)alt-C-terminus, (+)AA:564(ENSP00000450648)->609(ENSP00000451242)	0.461255	5.52894e-06	0.000963925	0.677947	0.216692	D015 vs. D000
BAZ2B:ENSG00000123636:E23.2-E24.1|ENSG00000123636:E23.2-E25.1	TRUE	inclusion	clu_13156	NewClu_776	ENSG00000123636:E24.1	cassette-exon	chr2:160253856-160253611|chr2:160253856-160252345	(-)alt-N-terminus, (-)alt-C-terminus, (-)AA:211(ENSP00000294905)->235(ENST00000551504-PEP)|(-)DDT_dom_subgr-IPR018500, (-)DDT_dom_superfamily-IPR018501, (-)DOMAIN-DDT	0.782291	5.53872e-06	0.000963925	0.800775	0.0184844	D015 vs. D000
SENP2:ENSG00000163904:E1.3-E3.1|ENSG00000163904:E2.4-E3.1	FALSE	inclusion	clu_25326	NewClu_1073	ENSG00000163904:E2.4	altPromoter	chr3:185300605-185307902|chr3:185304302-185307902	(+)alt-N-terminus, (+)AA:579(BAG60804.1)->589(BAA92569.2)|(+)MOTIF-Nuclear localization signal	-0.512447	5.60721e-06	0.000964998	0.0536024	0.566049	D015 vs. D000
SALL2:ENSG00000165821:E2.3-E3.1|ENSG00000165821:E1.5-I3.2	TRUE	inclusion	clu_26280	NewClu_1710	ENSG00000165821:E2.3|ENSG00000165821:E3.1		chr14:21994195-21993788|chr14:22004983-21993788	(+)alt+N+terminus, (+)AA:902(ENSP00000440054)+>906(BAG59077.1)	0.45484	5.60754e-06	0.000964998	0.94387	0.489031	D015 vs. D000
SVIL:ENSG00000197321:E24.2-I24.1_29796743|ENSG00000197321:E23.1-E25.1	TRUE	inclusion	clu_34271	NewClu_2045	ENSG00000197321:E24.2|ENSG00000197321:I24.1_29796743		chr10:29797271-29796743|chr10:29801664-29788192		0.423795	5.66801e-06	0.000969986	0.452117	0.0283224	D015 vs. D000
MICAL3:ENSG00000243156:E32.3-E33.1|ENSG00000243156:E32.3-E35.1	TRUE	inclusion	clu_38862	NewClu_1773	ENSG00000243156:E33.1	cassette-exon	chr22:18314620-18310547|chr22:18314620-18305826	(+)alt-N-terminus, (+)alt-C-terminus, (+)AA:198(ENSP00000464007)->2002(ENSP00000416015)|(+)BINDING-FAD, (+)CAMSAP_CH-IPR022613, (+)CH-domain-IPR001715, (+)CHP00275_HI0933-like-IPR004792, (+)COILED, (+)COMPBIAS-Glu-rich, (+)COMPBIAS-Poly-Glu, (+)COMPBIAS-Pro-rich, (+)DOMAIN-CH, (+)DOMAIN-LIM zinc-binding, (+)DUF3585-IPR022735, (+)FAD_bind_dom-IPR003953, (+)HELIX, (+)MOD_RES-Phosphoserine, (+)MOD_R…	0.676639	5.72382e-06	0.000974125	0.829545	0.152906	D015 vs. D000
RBFOX2:ENSG00000100320:E15.3-E17.1|ENSG00000100320:E15.3-E16.1	FALSE	exclusion	clu_6126	NewClu_1463	ENSG00000100320:E16.1	cassette-exon	chr22:36155935-36148702|chr22:36155935-36152191	(-)alt-N-terminus, (-)AA:230(ENSP00000474464)->357(ENSP00000380470)|(+)Fox+1_C_dom+IPR025670, (-)COMPBIAS-Ala-rich, (-)DOMAIN-RRM, (-)Fox-1_C_dom-IPR025670, (-)HELIX, (-)RNA-bd_Fox-1-IPR017325, (-)RRM_dom-IPR000504, (-)SITE-Interaction with RNA, (-)STRAND, (-)TURN	0.672047	5.81514e-06	0.000984228	0.674651	0.00260417	D015 vs. D000
FXR1:ENSG00000114416:E20.1-E21.1|ENSG00000114416:E19.2-E22.1	TRUE	inclusion	clu_10765	NewClu_1553	ENSG00000114416:E20.1|E21.1	cassette-exon	chr3:180688943-180693101|chr3:180688146-180693910	(+)retained_intron, (+)alt-C-terminus, (+)AA:568(ENST00000472339-PEP)->648(AKH45448.1)|(+)MOD_RES-Phosphoserine, (+)MOD_RES-Phosphothreonine	0.405963	5.85861e-06	0.000986167	0.431094	0.0251311	D015 vs. D000
MACF1:ENSG00000127603:E10.1-E11.1|ENSG00000127603:E10.1-E12.1	TRUE	inclusion	clu_14165	NewClu_567	ENSG00000127603:E11.1	cassette-exon	chr1:39715775-39717518|chr1:39715775-39719970	(+)alt-N-terminus, (+)AA:7388(ENSP00000362006)->7555(ENSP00000455274)|(-)CH-domain-IPR001715, (-)COMPBIAS-Ser-rich, (-)DOMAIN-Actin-binding, (-)DOMAIN-CH 1, (-)DOMAIN-GAR, (-)GAS2_dom-IPR003108, (-)REGION-C-terminal tail, (-)REPEAT-Spectrin 8, (-)RNaseH-like_dom-IPR012337, (-)Spectrin/alpha-actinin-IPR018159, (-)Spectrin_repeat-IPR002017, (+)CH-domain-IPR001715, (+)GAS2_dom-IPR003108, (+)RNaseH-l…	0.678632	5.91216e-06	0.000988908	0.678632	0	D015 vs. D000
RAMP2:ENSG00000131477:E3.2-E4.1|ENSG00000131477:E2.2-E4.1	TRUE	inclusion	clu_15333	NewClu_754	ENSG00000131477:E3.2	altPromoter	chr17:40913376-40913852|chr17:40913030-40913852	(+)alt-N-terminus, (+)alt-C-terminus, (+)AA:100(ENSP00000467463)->112(ENSP00000465725)|(-)DISULFID, (-)HELIX, (-)RAMP-IPR006985, (-)TOPO_DOM-Cytoplasmic, (-)TRANSMEM-Helical;, (-)TURN, (+)SIGNAL	0.388295	5.9701e-06	0.000988908	0.466625	0.0783298	D015 vs. D000
FOXM1:ENSG00000111206:E5.1-E6.1|ENSG00000111206:E5.1-E8.3	TRUE	inclusion	clu_9848	NewClu_1807	ENSG00000111206:E6.1	cassette-exon	chr12:2975559-2974565|chr12:2975559-2973918	(+)alt-coding, (+)AA:748(AAH06192.1)->763(BAI45860.1)|(-)TF_fork_head-IPR001766, (+)DNA_BIND-Fork-head, (+)MOD_RES-Phosphoserine, (+)TF_fork_head-IPR001766	0.605492	5.9712e-06	0.000988908	0.825075	0.219583	D015 vs. D000
MYO18A:ENSG00000196535:E52.1-E54.1|ENSG00000196535:E53.1-E54.1	FALSE	inclusion	clu_33846	NewClu_139	ENSG00000196535:E53.1	cassette-exon	chr17:27409334-27401932|chr17:27406745-27401932	(-)nonsense_mediated_decay, (-)alt+N+terminus, (-)alt+C+terminus, (-)AA:19(ENST00000532867+PEP)+>27(ENSP00000434817)	-0.875433	6.02811e-06	0.000992994	0.0409918	0.916425	D015 vs. D000
PLEKHA7:ENSG00000166689:E22.3-E23.1|ENSG00000166689:E2.1-E27.3	TRUE	inclusion	clu_26688	NewClu_532	ENSG00000166689:E22.3|E23.1	cassette-exon	chr11:16816457-16816261|chr11:17035690-16811416	(-)retained_intron, (-)alt-N-terminus, (-)alt-C-terminus, (-)AA:38(ENST00000525177-PEP)->77(ENSP00000434812)	0.462418	6.06214e-06	0.000993289	0.763555	0.301136	D015 vs. D000
TFG:ENSG00000114354:E1.9-E4.1|ENSG00000114354:E1.3-E4.1	TRUE	inclusion	clu_10748	NewClu_1078	ENSG00000114354:E1.9	altPromoter	chr3:100428565-100432487|chr3:100428275-100432487	(~)AA:396(ENSP00000397182)->396(ENSP00000417952)	0.419977	6.11729e-06	0.000997022	0.811373	0.391396	D015 vs. D000
MUM1:ENSG00000160953:E2.4-E3.3|ENSG00000160953:I1.1_1307546-ENSG00000115268:E3.4_1440088	TRUE	inclusion	clu_24182	NewClu_439	ENSG00000160953:E2.4|ENSG00000160953:E3.3	trans-splicing	chr19:1355019-1356323|chr19:1307546-1440088	(-)retained_intron, (+)truncated, (-)AA:55(ENST00000588351-PEP)->252(ENSP00000467287)	0.596383	6.20365e-06	0.00100279	0.87679	0.280408	D015 vs. D000
CLSTN1:ENSG00000171603:E10.1-E12.1|ENSG00000171603:E10.1-E11.1	FALSE	inclusion	clu_28642	NewClu_878	ENSG00000171603:E11.1	cassette-exon	chr1:9801152-9796100|chr1:9801152-9797612	(+)alt-coding, (+)AA:962(BAG65563.1)->971(AAQ04552.1)|(-)Cadherin+IPR002126, (-)Cadherin+like+IPR015919, (-)ConA+like_lec_gl_sf+IPR008985, (-)DOMAIN+Cadherin 1, (-)TOPO_DOM+Cytoplasmic, (+)Cadherin-IPR002126, (+)Cadherin-like-IPR015919, (+)ConA-like_lec_gl_sf-IPR008985	-0.505109	6.21782e-06	0.00100279	0.109278	0.614388	D015 vs. D000
IER2:ENSG00000160888:E1.2-I1.1|ENSG00000160888:E1.2-E2.2	TRUE	exclusion	clu_24166	NewClu_179	ENSG00000160888:I1.1	intron-retention	chr19:13261366-13261367|chr19:13261366-13263758		-0.639598	6.26426e-06	0.00100502	0	0.639598	D015 vs. D000
CROCC:ENSG00000058453:E2.1-E3.1|ENSG00000058453:I1.1_17240632-E5.1	TRUE	exclusion	clu_2076	NewClu_392	ENSG00000058453:E2.1|ENSG00000058453:E3.1		chr1:17248573-17249158|chr1:17240632-17256341	(-)alt-N-terminus, (-)alt-C-terminus, (-)AA:1311(ENSP00000402626)->2017(ENSP00000364691)|(+)Prefoldin-IPR009053, (-)COILED, (-)COMPBIAS-Gln-rich, (-)MOD_RES-Phosphoserine, (-)Prefoldin-IPR009053, (-)t-SNARE-IPR010989	-0.617755	6.31089e-06	0.00100726	0.294118	0.911872	D015 vs. D000
FOXM1:ENSG00000111206:E6.1-E8.3|ENSG00000111206:E5.1-E8.3	TRUE	inclusion	clu_9848	NewClu_1807	ENSG00000111206:E6.1	cassette-exon	chr12:2974521-2973918|chr12:2975559-2973918	(+)alt-coding, (+)AA:748(AAH06192.1)->763(BAI45860.1)|(-)TF_fork_head-IPR001766, (+)DNA_BIND-Fork-head, (+)MOD_RES-Phosphoserine, (+)TF_fork_head-IPR001766	0.435919	6.36582e-06	0.00101079	0.585453	0.149534	D015 vs. D000
ATP2B4:ENSG00000058668:E22.4-E23.2|ENSG00000058668:E20.3-E23.2	TRUE	inclusion	clu_2084	NewClu_361	ENSG00000058668:E22.4	cassette-exon	chr1:203702528-203708674|chr1:203696699-203708674	(-)alt-C-terminus, (-)AA:1170(AAI40775.1)->1205(BAJ17688.1)|(-)ATP_Ca_trans_C-IPR022141, (-)COMPBIAS-Poly-Glu, (+)ATP_Ca_trans_C-IPR022141, (+)MOD_RES-Phosphothreonine; by PKC, (+)REGION-Calmodulin-binding subdomain B	0.743169	6.43047e-06	0.00101582	0.743169	0	D015 vs. D000
WIPI2:ENSG00000157954:E1.6-E3.1|ENSG00000157954:E1.6-E4.1	TRUE	exclusion	clu_23298	NewClu_1868	ENSG00000157954:E3.1	cassette-exon	chr7:5230124-5232749|chr7:5230124-5239207	(-)alt-coding, (-)AA:436(BAG51284.1)->443(ENSP00000385297)|(+)MOD_RES-Phosphoserine, (+)WD40_repeat_dom-IPR017986	-0.360651	6.55192e-06	0.00102462	0.120447	0.481099	D015 vs. D000
ZC4H2:ENSG00000126970:E2.5-E4.2|ENSG00000126970:E1.2-E4.2	TRUE	exclusion	clu_14030	NewClu_268	ENSG00000126970:E2.5	alt-C-term	chrX:64196205-64141868|chrX:64254509-64141868	(+)alt-N-terminus, (+)alt-C-terminus, (+)AA:176(BAG57041.1)->183(ENST00000488831-PEP)|(+)ZN_FING-C4H2-type, (-)COILED, (-)Znf-C4H2-IPR018482	-0.512002	6.5527e-06	0.00102462	0.198756	0.710758	D015 vs. D000
KAT2A:ENSG00000108773:E6.1-E7.1|ENSG00000108773:E6.2-E7.1	FALSE	inclusion	clu_9227	NewClu_1540	ENSG00000108773:E6.2	alt-5'	chr17:40271263-40270421|chr17:40271072-40270421	(-)nonsense_mediated_decay, (-)alt+N+terminus, (-)alt+C+terminus, (-)AA:276(ENSP00000468390)+>837(BAI45999.1)|(-)Acyl_CoA_acyltransferase+IPR016181, (-)Bromodomain+IPR001487, (-)DOMAIN+Bromo, (-)DOMAIN+N+acetyltransferase, (-)GNAT_dom+IPR000182, (-)HELIX, (-)Hist_acetylase_PCAF+IPR016376, (-)STRAND, (-)TURN	-0.430127	6.65988e-06	0.00102677	0.111461	0.541587	D015 vs. D000
KAT2A:ENSG00000108773:E6.2-E7.1|ENSG00000108773:E6.1-E7.1	TRUE	inclusion	clu_9227	NewClu_1540	ENSG00000108773:E6.2	alt-5'	chr17:40271072-40270421|chr17:40271263-40270421	(-)nonsense_mediated_decay, (-)alt-N-terminus, (-)alt-C-terminus, (-)AA:276(ENSP00000468390)->837(BAI45999.1)|(-)Acyl_CoA_acyltransferase-IPR016181, (-)Bromodomain-IPR001487, (-)DOMAIN-Bromo, (-)DOMAIN-N-acetyltransferase, (-)GNAT_dom-IPR000182, (-)HELIX, (-)Hist_acetylase_PCAF-IPR016376, (-)STRAND, (-)TURN	0.430127	6.65988e-06	0.00102677	0.888539	0.458413	D015 vs. D000
ASAP1:ENSG00000153317:E19.1-E21.2|ENSG00000153317:E20.1-E21.2	FALSE	inclusion	clu_22356	NewClu_1094	ENSG00000153317:E20.1	cassette-exon	chr8:131179782-131172210|chr8:131173031-131172210	(-)alt+N+terminus, (-)AA:950(ENSP00000429391)+>1122(BC144493+PEP)	-0.573232	6.66648e-06	0.00102677	0.426768	1	D015 vs. D000
TTN:ENSG00000155657:E187.1-E194.1|ENSG00000155657:E188.1-E189.1	FALSE	exclusion	clu_22822	NewClu_1108	ENSG00000155657:E188.1|E189.1	cassette-exon	chr2:179523432-179519722|chr2:179523195-179523082	(-)alt-coding, (-)AA:34350(ENSP00000465570)->35991(ENSP00000467141)|(+)COMPBIAS+Glu+rich, (+)COMPBIAS+Pro+rich, (+)Calpain_domain_III+IPR022682, (+)P+loop_NTPase+IPR027417, (+)REPEAT+PEVK 25, (+)RNaseH+like_dom+IPR012337, (-)ARM-type_fold-IPR016024, (-)Calpain_domain_III-IPR022682, (-)Ig-like_dom-IPR007110, (-)Ig_I-set-IPR013098, (-)Ig_sub-IPR003599, (-)Ig_sub2-IPR003598, (-)P-loop_NTPase-IPR0274…	0.47039	6.77055e-06	0.00103761	0.47039	0	D015 vs. D000
IQSEC1:ENSG00000144711:E17.1-E18.1|ENSG00000144711:E16.1-E18.1	TRUE	inclusion	clu_20321	NewClu_1258	ENSG00000144711:E17.1	cassette-exon	chr3:12944273-12943022|chr3:12949849-12943022	(+)alt-N-terminus, (+)alt-C-terminus, (+)AA:937(ENSP00000397811)->1114(BAG57736.1)|(-)DOMAIN-SEC7, (-)Sec7-IPR000904	0.528471	6.83568e-06	0.00103772	0.742743	0.214271	D015 vs. D000
FUBP1:ENSG00000162613:E23.3-E24.1|ENSG00000162613:E20.2-E25.2	TRUE	inclusion	clu_24645	NewClu_227	ENSG00000162613:E23.3|E24.1	cassette-exon	chr1:78413138-78412261|chr1:78414840-78411327	(~)alt-C-terminus, (~)AA:51(ENST00000492724-PEP)->51(ENST00000492405-PEP)	0.604664	6.83866e-06	0.00103772	0.886544	0.28188	D015 vs. D000
VPS9D1:ENSG00000075399:E9.1-E11.1|ENSG00000075399:E10.1-I10.1	FALSE	exclusion	clu_3525	NewClu_167	ENSG00000075399:E9.1|ENSG00000075399:E11.1	intron-retention	chr16:89778290-89777820|chr16:89778007-89778006		0.862345	6.98074e-06	0.00104898	0.971014	0.108669	D015 vs. D000
GNAS:ENSG00000087460:E12.23-E15.3|ENSG00000087460:E1.4-E15.3	TRUE	inclusion	clu_4754	NewClu_459	ENSG00000087460:E12.23	cassette-exon	chr20:57466920-57470667|chr20:57415941-57470667	(+)alt-N-terminus, (+)AA:362(BC036081-PEP)->379(AK225818-PEP)|(-)GproteinA_insert-IPR011025, (-)Gprotein_alpha_su-IPR001019, (+)GproteinA_insert-IPR011025, (+)Gprotein_alpha_su-IPR001019, (+)P-loop_NTPase-IPR027417	0.404005	7.0209e-06	0.00104898	0.816172	0.412167	D015 vs. D000
DZANK1:ENSG00000089091:E19.1-E22.1|ENSG00000089091:I21.1_18375106-E22.1	FALSE	exclusion	clu_4943	NewClu_2026	ENSG00000089091:E19.1		chr20:18377116-18374994|chr20:18375106-18374994	(+)alt-C-terminus, (+)AA:574(BAD18596.1)->752(AAI30342.1)|(+)Ankyrin_rpt-contain_dom-IPR020683, (+)REPEAT-ANK 1, (+)REPEAT-ANK 2	0.670702	7.06889e-06	0.00104898	0.93266	0.261958	D015 vs. D000
MARK3:ENSG00000075413:E25.2-E26.2|ENSG00000075413:I21.2-E26.2	TRUE	inclusion	clu_3537	NewClu_296	ENSG00000075413:E25.2		chr14:103966537-103969219|chr14:103958371-103969219	(~)retained_intron, (~)retained_intron, (~)AA:145(ENST00000558787+PEP)+>145(ENST00000556463+PEP)	0.596801	7.09599e-06	0.00104898	0.785244	0.188444	D015 vs. D000
CIRH1A:ENSG00000141076:E6.1-E8.2|ENSG00000141076:E7.1-E8.2	FALSE	inclusion	clu_19012	NewClu_527	ENSG00000141076:E7.1	altPromoter	chr16:69171788-69173728|chr16:69173014-69173728	(-)alt+N+terminus, (-)alt+C+terminus, (-)AA:121(ENST00000569014+PEP)+>143(ENSP00000463109)|(-)REPEAT+WD 3, (-)REPEAT+WD 4, (-)WD40_repeat+IPR001680, (+)REPEAT-WD 5, (+)REPEAT-WD 6	-0.40294	7.11713e-06	0.00104898	0.554796	0.957736	D015 vs. D000
CIRH1A:ENSG00000141076:E7.1-E8.2|ENSG00000141076:E6.1-E8.2	TRUE	inclusion	clu_19012	NewClu_527	ENSG00000141076:E7.1	altPromoter	chr16:69173014-69173728|chr16:69171788-69173728	(-)alt-N-terminus, (-)alt-C-terminus, (-)AA:121(ENST00000569014-PEP)->143(ENSP00000463109)|(-)REPEAT-WD 3, (-)REPEAT-WD 4, (-)WD40_repeat-IPR001680, (+)REPEAT-WD 5, (+)REPEAT-WD 6	0.40294	7.11713e-06	0.00104898	0.445204	0.0422644	D015 vs. D000
ASPH:ENSG00000198363:E1.9-E5.2|ENSG00000198363:E2.10-E5.2	FALSE	inclusion	clu_34862	NewClu_646	ENSG00000198363:E2.10	cassette-exon	chr8:62626828-62596747|chr8:62602232-62596747	(+)alt-N-terminus, (+)alt-C-terminus, (+)AA:297(AAH15518.1)->298(AAI44363.1)|(-)Asp+B+hydro/Triadin_dom+IPR007943, (-)COMPBIAS+Ser+rich, (-)TOPO_DOM+Cytoplasmic, (+)Asp-B-hydro/Triadin_dom-IPR007943	-0.45871	7.39366e-06	0.00108304	0.483949	0.942659	D015 vs. D000
PHF23:ENSG00000040633:E1.1-I1.1|ENSG00000040633:E1.1-E8.2	TRUE	exclusion	clu_1480	NewClu_948	ENSG00000040633:I1.1	intron-retention	chr17:7142905-7142904|chr17:7142905-7140979		-0.471014	7.41853e-06	0.00108304	0	0.471014	D015 vs. D000
MYO18A:ENSG00000196535:E53.1-E54.1|ENSG00000196535:E52.1-E54.1	TRUE	inclusion	clu_33846	NewClu_139	ENSG00000196535:E53.1	cassette-exon	chr17:27406745-27401932|chr17:27409334-27401932	(-)nonsense_mediated_decay, (-)alt-N-terminus, (-)alt-C-terminus, (-)AA:19(ENST00000532867-PEP)->27(ENSP00000434817)	0.85885	7.54902e-06	0.00108813	0.942425	0.0835749	D015 vs. D000
SPTBN1:ENSG00000115306:I2.1_54697123-E4.2|ENSG00000115306:E1.1-E4.2	TRUE	inclusion	clu_11081	NewClu_1830	ENSG00000115306:I2.1_54697123		chr2:54697123-54753509|chr2:54683655-54753509		0.634884	7.55483e-06	0.00108813	0.634884	0	D015 vs. D000
RP4-785G19.5:ENSG00000250917:E1.1-I1.1_32868456|ENSG00000250917:E1.1-E3.1	TRUE	exclusion	clu_39424	NewClu_1062	ENSG00000250917:I1.1_32868456		chr20:32868833-32868456|chr20:32868833-32822836		-0.493682	7.59319e-06	0.00108813	0.469884	0.963566	D015 vs. D000
GRSF1:ENSG00000132463:E1.22-E3.1|ENSG00000132463:E1.27-E3.1	FALSE	inclusion	clu_15670	NewClu_642	ENSG00000132463:E1.27	altPromoter	chr4:71705188-71702031|chr4:71704894-71702031	(+)alt-N-terminus, (+)AA:415(BAC03513.1)->417(ENSP00000421789)	-0.472296	7.62578e-06	0.00108813	0.143885	0.616181	D015 vs. D000
ABLIM1:ENSG00000099204:E21.2-E23.2|ENSG00000099204:E21.2-E24.1	TRUE	exclusion	clu_5641	NewClu_44	ENSG00000099204:E23.2	cassette-exon	chr10:116211383-116207779|chr10:116211383-116205162	(~)nonsense_mediated_decay, (~)alt-N-terminus, (~)alt-C-terminus, (~)AA:655(BAH12557.1)->655(ENSP00000376682)|(+)DOMAIN-HP, (+)Villin_headpiece-IPR003128	-0.699734	7.64735e-06	0.00108813	0.247998	0.947732	D015 vs. D000
SRSF2:ENSG00000161547:E2.6-E2.13|ENSG00000161547:E2.9-E2.13	FALSE	inclusion	clu_24301	NewClu_574	ENSG00000161547:E2.6	alt-5'	chr17:74732236-74731240|chr17:74731854-74731240		-0.517653	7.67487e-06	0.00108813	0.223471	0.741124	D015 vs. D000
ATP13A3:ENSG00000133657:E35.2-E36.2|ENSG00000133657:E35.2-E37.1	TRUE	inclusion	clu_16098	NewClu_494	ENSG00000133657:E36.2	cassette-exon	chr3:194134488-194133017|chr3:194134488-194126845	(-)alt-N-terminus, (-)AA:162(ENSP00000402550)->505(BAC11398.1)|(-)Cation_transp_P_typ_ATPase-IPR001757, (-)METAL-Magnesium, (-)MOD_RES-Phosphoserine, (-)TRANSMEM-Helical;	0.454169	7.70571e-06	0.00108813	0.944721	0.490552	D015 vs. D000
DUS3L:ENSG00000141994:E9.1-E9.5|ENSG00000141994:E9.1-E9.4	FALSE	inclusion	clu_19386	NewClu_1860	ENSG00000141994:E9.5	alt-3'	chr19:5787072-5786856|chr19:5787072-5786930	(-)nonsense_mediated_decay, (-)alt+N+terminus, (-)alt+C+terminus, (-)AA:139(ENSP00000468075)+>193(AF074704+PEP)|(+)tRNA_hU_synthase-IPR001269	-0.541847	7.75157e-06	0.00108813	0.228571	0.770419	D015 vs. D000
CD99L2:ENSG00000102181:E2.2-E3.1|ENSG00000102181:E2.2-E5.1	TRUE	exclusion	clu_7006	NewClu_883	ENSG00000102181:E3.1	cassette-exon	chrX:149999704-149998077|chrX:149999704-149984551	(+)alt-N-terminus, (+)alt-C-terminus, (+)AA:145(AAH25729.1)->157(ENSP00000391821)|(+)CD99L2-IPR022078, (+)COMPBIAS-Poly-Gly, (+)COMPBIAS-Poly-Thr, (-)SIGNAL	-0.551361	7.77133e-06	0.00108813	0.0444025	0.595764	D015 vs. D000
FAT1:ENSG00000083857:E29.3-E33.1|ENSG00000083857:E32.1-E33.1	FALSE	inclusion	clu_4370	NewClu_1353	ENSG00000083857:E32.1	cassette-exon	chr4:187516843-187510374|chr4:187511522-187510374	(+)alt-N-terminus, (+)alt-C-terminus, (+)AA:285(ENSP00000423801)->368(ENSP00000424157)|(-)MOTIF+PTB+like motif	-0.776118	7.92567e-06	0.001098	0.175187	0.951305	D015 vs. D000
SENP2:ENSG00000163904:E2.4-E3.1|ENSG00000163904:E1.3-E3.1	TRUE	inclusion	clu_25326	NewClu_1073	ENSG00000163904:E2.4	altPromoter	chr3:185304302-185307902|chr3:185300605-185307902	(+)alt-N-terminus, (+)AA:579(BAG60804.1)->589(BAA92569.2)|(+)MOTIF-Nuclear localization signal	0.50491	7.95923e-06	0.001098	0.908873	0.403963	D015 vs. D000
TFG:ENSG00000114354:E1.3-E4.1|ENSG00000114354:E1.9-E4.1	FALSE	inclusion	clu_10748	NewClu_1078	ENSG00000114354:E1.9	altPromoter	chr3:100428275-100432487|chr3:100428565-100432487	(~)AA:396(ENSP00000397182)+>396(ENSP00000417952)	-0.421543	7.96079e-06	0.001098	0.121487	0.543031	D015 vs. D000
RP1-43E13.2:ENSG00000230424:E1.1-E2.1|ENSG00000230424:E1.1-I1.1_19540116	FALSE	exclusion	clu_37729	NewClu_1386	ENSG00000230424:E2.1		chr1:19537053-19566751|chr1:19537053-19540116		0.54152	8.01723e-06	0.001098	0.610805	0.0692843	D015 vs. D000
ABLIM1:ENSG00000099204:E20.1-E21.1|ENSG00000099204:E19.1-E21.1	TRUE	inclusion	clu_5641	NewClu_45	ENSG00000099204:E20.1	cassette-exon	chr10:116213138-116211430|chr10:116225457-116211430	(+)alt-N-terminus, (+)AA:531(BAG52725.1)->655(BAH12557.1)|(+)DOMAIN-LIM zinc-binding 1, (+)DOMAIN-LIM zinc-binding 2, (+)Znf_LIM-IPR001781	0.543453	8.04125e-06	0.001098	0.717458	0.174005	D015 vs. D000
LRRFIP2:ENSG00000093167:E29.1-E31.5|ENSG00000093167:E31.3-E31.5	FALSE	inclusion	clu_5445	NewClu_454	ENSG00000093167:E29.1	cassette-exon	chr3:37116515-37107433|chr3:37107715-37107433	(-)alt-C-terminus, (-)AA:225(ENSP00000409574)->424(ENSP00000416364)|(-)COILED, (-)Leu-rich_rep_flightless-int_pr-IPR019139, (-)Prefoldin-IPR009053	-0.639679	8.05567e-06	0.001098	0.0834288	0.723107	D015 vs. D000
ARHGAP23:ENSG00000225485:E25.1-E27.2|ENSG00000225485:E25.1-E26.1	FALSE	inclusion	clu_37201	NewClu_199	ENSG00000225485:E26.1	cassette-exon	chr17:36654752-36656839|chr17:36654752-36655174	(-)alt+N+terminus, (-)alt+C+terminus, (-)AA:1144(ENSP00000394153)+>1397(ENSP00000407333)|(-)COMPBIAS+Arg+rich, (+)DOMAIN-PDZ, (+)PDZ-IPR001478	-0.745652	8.17392e-06	0.00110628	0.210376	0.956029	D015 vs. D000
MAT2B:ENSG00000038274:E2.5-E4.2|ENSG00000038274:E1.3-E4.2	TRUE	inclusion	clu_1418	NewClu_1668	ENSG00000038274:E2.5	cassette-exon	chr5:162932755-162939008|chr5:162930430-162939008	(+)alt-N-terminus, (+)AA:323(CAB56837.1)->334(BAI46343.1)|(-)dTDP_dehydrorham_reduct-IPR005913	0.502429	8.18828e-06	0.00110628	0.83156	0.329131	D015 vs. D000
FAM110C:ENSG00000184731:E1.1-I1.1|ENSG00000184731:E1.1-I1.1_46511	TRUE	inclusion	clu_32085	NewClu_1698	ENSG00000184731:I1.1	intron-retention	chr2:46807-46806|chr2:46807-46511		0.657236	8.25176e-06	0.00110999	0.657236	0	D015 vs. D000
SLC44A1:ENSG00000070214:E15.1-E17.1|ENSG00000070214:E15.1-E16.1	FALSE	exclusion	clu_2927	NewClu_1414	ENSG00000070214:E16.1	cassette-exon	chr9:108147783-108200562|chr9:108147783-108151314	(-)alt-C-terminus, (-)AA:654(ENSP00000363856)->657(BAI46901.1)|(-)MOD_RES-Phosphoserine, (-)TOPO_DOM-Mitochondrial intermembrane	0.567991	8.40185e-06	0.00111536	0.578743	0.0107527	D015 vs. D000
ARHGEF10L:ENSG00000074964:E12.2-E13.1|ENSG00000074964:E11.2-E13.1	TRUE	inclusion	clu_3446	NewClu_1871	ENSG00000074964:E12.2	altPromoter	chr1:17945017-17945834|chr1:17942697-17945834	(+)alt-N-terminus, (+)alt-C-terminus, (+)AA:1040(BAG54386.1)->1042(BAG62025.1)|(+)DH-domain-IPR000219, (+)DOMAIN-DH	0.577201	8.45337e-06	0.00111536	0.60101	0.0238095	D015 vs. D000
ARHGEF10L:ENSG00000074964:E11.2-E13.1|ENSG00000074964:E12.2-E13.1	FALSE	inclusion	clu_3446	NewClu_1871	ENSG00000074964:E12.2	altPromoter	chr1:17942697-17945834|chr1:17945017-17945834	(+)alt-N-terminus, (+)alt-C-terminus, (+)AA:1040(BAG54386.1)->1042(BAG62025.1)|(+)DH-domain-IPR000219, (+)DOMAIN-DH	-0.577201	8.45337e-06	0.00111536	0.39899	0.97619	D015 vs. D000
CAST:ENSG00000153113:E11.2-E12.1|ENSG00000153113:E10.1-E12.1	TRUE	inclusion	clu_22299	NewClu_363	ENSG00000153113:E11.2	cassette-exon	chr5:96062563-96063193|chr5:96058402-96063193	(~)alt-N-terminus, (~)alt-C-terminus, (~)AA:156(ENSP00000422831)->156(ENSP00000427092)|(-)MOD_RES-Phosphoserine, (-)Prot_inh_calpain-IPR001259	0.576702	8.48538e-06	0.00111536	0.774283	0.197581	D015 vs. D000
MAT2B:ENSG00000038274:E1.3-E4.2|ENSG00000038274:E2.5-E4.2	FALSE	inclusion	clu_1418	NewClu_1668	ENSG00000038274:E2.5	cassette-exon	chr5:162930430-162939008|chr5:162932755-162939008	(+)alt-N-terminus, (+)AA:323(CAB56837.1)->334(BAI46343.1)|(-)dTDP_dehydrorham_reduct+IPR005913	-0.498075	8.52879e-06	0.00111536	0.16844	0.666514	D015 vs. D000
USHBP1:ENSG00000130307:E9.1-E10.5|ENSG00000130307:E9.1-E10.1	FALSE	inclusion	clu_14799	NewClu_708	ENSG00000130307:E10.1	alt-3'	chr19:17370098-17369194|chr19:17370098-17369510	(-)alt+N+terminus, (-)alt+C+terminus, (-)AA:383(BAC04680.1)+>414(BAC11443.1)|(-)COILED, (-)USH1C+bd_PDZ_domain+IPR019536, (+)COILED, (+)USH1C-bd_PDZ_domain-IPR019536	-0.395876	8.53492e-06	0.00111536	0	0.395876	D015 vs. D000
SVIL:ENSG00000197321:E23.1-E25.1|ENSG00000197321:E23.1-E24.2	FALSE	inclusion	clu_34271	NewClu_2045	ENSG00000197321:E24.2	cassette-exon	chr10:29801664-29788192|chr10:29801664-29797318	(-)alt+N+terminus, (-)AA:1128(BAG65483.1)+>1788(AAC64695.1)|(-)MOD_RES+Phosphoserine, (-)MOD_RES+Phosphothreonine, (-)REGION+Interaction with MYLK	-0.67079	8.54517e-06	0.00111536	0.0992191	0.770009	D015 vs. D000
PCSK7:ENSG00000160613:E18.2-E19.1|ENSG00000160613:E18.2-I18.1	FALSE	inclusion	clu_24050	NewClu_2052	ENSG00000160613:E19.1	intron-retention	chr11:117077783-117077514|chr11:117077783-117077782	(+)retained_intron, (+)alt-N-terminus, (+)alt-C-terminus, (+)AA:59(ENST00000527861-PEP)->103(AK127262-PEP)|(+)TOPO_DOM-Cytoplasmic	-0.638903	8.66753e-06	0.00112239	0.251549	0.890452	D015 vs. D000
CA5BP1:ENSG00000186312:E2.1-I2.1|ENSG00000186312:E2.1-E4.1	TRUE	exclusion	clu_32696	NewClu_1118	ENSG00000186312:I2.1	intron-retention	chrX:15693147-15693148|chrX:15693147-15693813		-0.531589	8.67188e-06	0.00112239	0	0.531589	D015 vs. D000
RPRD1B:ENSG00000101413:E7.1-E10.2|ENSG00000101413:E9.1-I9.1_36715099	FALSE	inclusion	clu_6768	NewClu_831	ENSG00000101413:E7.1|ENSG00000101413:E10.2		chr20:36694658-36718128|chr20:36714048-36715099	(-)nonsense_mediated_decay, (+)truncated, (-)AA:113(ENSP00000433947)->326(ENSP00000362532)|(+)CID_dom-IPR006569, (+)ENTH_VHS-IPR008942, (+)RNA_pol_II-bd-IPR006903, (-)CID_dom-IPR006569, (-)DOMAIN-CID, (-)ENTH_VHS-IPR008942, (-)HELIX, (-)MOD_RES-Phosphoserine, (-)RNA_pol_II-bd-IPR006903	-0.74596	8.72368e-06	0.00112437	0.25404	1	D015 vs. D000
SLMO1:ENSG00000141391:E3.4-E3.6|ENSG00000141391:E1.3-E3.6	TRUE	exclusion	clu_19121	NewClu_1565	ENSG00000141391:E3.4	altPromoter	chr18:12420147-12420324|chr18:12408006-12420324		-0.54416	8.82352e-06	0.0011325	0.0306638	0.574824	D015 vs. D000
TRIM11:ENSG00000154370:E4.7-I4.1|ENSG00000154370:E4.5-E5.1	TRUE	exclusion	clu_22573	NewClu_102	ENSG00000154370:E4.7|ENSG00000154370:I4.1	intron-retention	chr1:228583235-228583234|chr1:228584648-228582953		-0.34983	9.15142e-06	0.00116971	0	0.34983	D015 vs. D000
CLSTN1:ENSG00000171603:E10.1-E11.1|ENSG00000171603:E10.1-E12.1	TRUE	inclusion	clu_28642	NewClu_878	ENSG00000171603:E11.1	cassette-exon	chr1:9801152-9797612|chr1:9801152-9796100	(+)alt-coding, (+)AA:962(BAG65563.1)->971(AAQ04552.1)|(-)Cadherin-IPR002126, (-)Cadherin-like-IPR015919, (-)ConA-like_lec_gl_sf-IPR008985, (-)DOMAIN-Cadherin 1, (-)TOPO_DOM-Cytoplasmic, (+)Cadherin-IPR002126, (+)Cadherin-like-IPR015919, (+)ConA-like_lec_gl_sf-IPR008985	0.603013	9.2303e-06	0.0011747	0.813095	0.210082	D015 vs. D000
ZC4H2:ENSG00000126970:E1.2-E4.2|ENSG00000126970:E2.5-E4.2	FALSE	exclusion	clu_14030	NewClu_268	ENSG00000126970:E2.5	alt-C-term	chrX:64254509-64141868|chrX:64196205-64141868	(+)alt+N+terminus, (+)alt+C+terminus, (+)AA:176(BAG57041.1)+>183(ENST00000488831+PEP)|(+)ZN_FING+C4H2+type, (-)COILED, (-)Znf-C4H2-IPR018482	0.455721	9.29551e-06	0.0011747	0.592405	0.136684	D015 vs. D000
GABARAP:ENSG00000170296:E1.3-I1.1|ENSG00000170296:E1.3-E5.1	TRUE	inclusion	clu_28245	NewClu_135	ENSG00000170296:I1.1	intron-retention	chr17:7145560-7145559|chr17:7145560-7144779		0.358932	9.32838e-06	0.0011747	0.358932	0	D015 vs. D000
KIF13A:ENSG00000137177:E42.1-E43.1|ENSG00000137177:E42.1-E44.1	TRUE	exclusion	clu_17576	NewClu_503	ENSG00000137177:E43.1	cassette-exon	chr6:17772139-17771449|chr6:17772139-17765177	(-)alt-coding, (-)AA:1770(AAG38891.1)->1805(AAG38890.1)|(-)MOD_RES-Phosphoserine	-0.787013	9.37798e-06	0.0011747	0.152381	0.939394	D015 vs. D000
ASAP1:ENSG00000153317:E20.1-E21.2|ENSG00000153317:E19.1-E21.2	TRUE	inclusion	clu_22356	NewClu_1094	ENSG00000153317:E20.1	cassette-exon	chr8:131173031-131172210|chr8:131179782-131172210	(-)alt-N-terminus, (-)AA:950(ENSP00000429391)->1122(BC144493-PEP)	0.454762	9.38109e-06	0.0011747	0.454762	0	D015 vs. D000
IER2:ENSG00000160888:I1.1-E2.1|ENSG00000160888:E1.2-E2.2	TRUE	exclusion	clu_24166	NewClu_179	ENSG00000160888:I1.1|ENSG00000160888:E2.1	intron-retention	chr19:13262788-13262789|chr19:13261366-13263758		-0.455288	9.83563e-06	0.00122663	0	0.455288	D015 vs. D000
AUTS2:ENSG00000158321:E16.1-E17.4|ENSG00000158321:E15.2-E17.4	TRUE	inclusion	clu_23402	NewClu_982	ENSG00000158321:E16.1	cassette-exon	chr7:70233054-70236535|chr7:70231320-70236535	(+)alt-N-terminus, (+)alt-C-terminus, (+)AA:181(ENSP00000393548)->680(AFY24236.1)|(-)COMPBIAS-His-rich, (+)AUTS2-IPR023246, (+)COMPBIAS-His-rich, (+)MOD_RES-Phosphoserine	0.542802	9.88357e-06	0.00122764	0.857903	0.315101	D015 vs. D000
ATG13:ENSG00000175224:E20.1-E21.1|ENSG00000175224:E18.4-E21.1	TRUE	inclusion	clu_29807	NewClu_1900	ENSG00000175224:E20.1	cassette-exon	chr11:46686509-46686933|chr11:46681035-46686933	(+)alt-coding, (+)AA:480(BAB14707.1)->517(BAA31627.3)	0.535025	1.00314e-05	0.001241	0.653406	0.118381	D015 vs. D000
CREB3L1:ENSG00000157613:E1.2-E3.1|ENSG00000157613:E2.1-E3.1	FALSE	exclusion	clu_23214	NewClu_541	ENSG00000157613:E2.1	altPromoter	chr11:46299764-46321486|chr11:46316884-46321486	(+)alt+N+terminus, (+)alt+C+terminus, (+)AA:106(ENSP00000431677)+>185(CU680776+PEP)|(+)COMPBIAS+Poly+Ala, (+)REGION+Required for transcriptional activation	0.520532	1.02054e-05	0.00125198	0.957948	0.437416	D015 vs. D000
TPM2:ENSG00000198467:E6.2-E7.1|ENSG00000198467:E6.2-E8.2	TRUE	inclusion	clu_34912	NewClu_1929	ENSG00000198467:E7.1	alt-C-term	chr9:35684243-35683238|chr9:35684243-35682160	(~)alt-C-terminus, (~)AA:284(BAD96978.1)->284(ENSP00000354219)|(-)Tropomyosin-IPR000533, (+)COILED, (+)MOD_RES-Phosphoserine, (+)Tropomyosin-IPR000533	0.685183	1.02204e-05	0.00125198	0.756255	0.0710717	D015 vs. D000
RBM39:ENSG00000131051:E17.2-E18.1|ENSG00000131051:E17.2-E19.7	TRUE	inclusion	clu_15186	NewClu_1030	ENSG00000131051:E18.1	cassette-exon	chr20:34302107-34301779|chr20:34302107-34301018	(-)retained_intron, (-)alt-N-terminus, (-)alt-C-terminus, (-)AA:225(ENST00000490484-PEP)->249(BC107886-PEP)|(-)COMPBIAS-Poly-Ala, (-)DOMAIN-RRM 3, (-)REGION-Interaction with ESR1 and ESR2, (-)REGION-Interaction with JUN, (-)REGION-Interaction with NCOA6, (-)RRM_dom-IPR000504, (-)RRM_dom_euk-IPR003954, (+)DOMAIN-RRM 2, (+)HELIX, (+)RRM_dom-IPR000504, (+)STRAND, (+)TURN	0.41235	1.02599e-05	0.00125198	0.483982	0.0716316	D015 vs. D000
SORBS2:ENSG00000154556:E15.3-E16.1|ENSG00000154556:E9.12-E16.1	TRUE	exclusion	clu_22613	NewClu_378	ENSG00000154556:E15.3	cassette-exon	chr4:186605908-186599976|chr4:186696381-186599976	(~)AA:1100(BAA34497.3)->1100(ENSP00000411764)	-0.737375	1.02827e-05	0.00125198	0.115307	0.852682	D015 vs. D000
SERPINH1:ENSG00000149257:E1.11-I1.1_75111488|ENSG00000149257:I1.1_75110620-I1.1_75111737	TRUE	inclusion	clu_21460	NewClu_1971	ENSG00000149257:E1.11|ENSG00000149257:I1.1_75111488		chr11:75110621-75111488|chr11:75110620-75111737		0.522693	1.03949e-05	0.00126065	0.604725	0.0820322	D015 vs. D000
ARHGAP23:ENSG00000225485:E26.1-E27.2|ENSG00000225485:E25.1-E27.2	TRUE	inclusion	clu_37201	NewClu_199	ENSG00000225485:E26.1	cassette-exon	chr17:36655196-36656839|chr17:36654752-36656839	(-)alt-N-terminus, (-)alt-C-terminus, (-)AA:1144(ENSP00000394153)->1397(ENSP00000407333)|(-)COMPBIAS-Arg-rich, (+)DOMAIN-PDZ, (+)PDZ-IPR001478	0.624047	1.06156e-05	0.00128237	0.627315	0.00326797	D015 vs. D000
DNMT3B:ENSG00000088305:E11.1-E12.1|ENSG00000088305:E11.1-E13.2	TRUE	exclusion	clu_4809	NewClu_929	ENSG00000088305:E12.1	cassette-exon	chr20:31380576-31381342|chr20:31380576-31383215	(-)alt-N-terminus, (-)AA:845(AAF04015.1)->853(BAI45296.1)	-0.430881	1.07646e-05	0.00129528	0.467439	0.89832	D015 vs. D000
TPM1:ENSG00000140416:E12.2-E13.1|ENSG00000140416:E11.3-E15.14	TRUE	inclusion	clu_18751	NewClu_1459	ENSG00000140416:E12.2|E13.1	cassette-exon	chr15:63356341-63358095|chr15:63354844-63363289	(~)alt-C-terminus, (~)AA:248(ENSP00000384315)->248(ENSP00000452658)|(-)Tropomyosin-IPR000533, (+)MOD_RES-Phosphoserine; by DAPK1, (+)SF_assemblin-IPR008374, (+)Tropomyosin-IPR000533	0.540908	1.08588e-05	0.00130153	0.806602	0.265694	D015 vs. D000
RAPGEF1:ENSG00000107263:E13.2-E14.2|ENSG00000107263:E13.2-E17.1	TRUE	inclusion	clu_8775	NewClu_1481	ENSG00000107263:E14.2	cassette-exon	chr9:134497183-134494593|chr9:134497183-134477536	(+)alt-C-terminus, (+)AA:86(ABL59911.1)->125(ABL59908.1)	0.376331	1.10819e-05	0.00131522	0.383134	0.00680272	D015 vs. D000
FAT1:ENSG00000083857:E29.3-E32.1|ENSG00000083857:E29.3-E33.1	TRUE	inclusion	clu_4370	NewClu_1353	ENSG00000083857:E32.1	cassette-exon	chr4:187516843-187511557|chr4:187516843-187510374	(+)alt-N-terminus, (+)alt-C-terminus, (+)AA:285(ENSP00000423801)->368(ENSP00000424157)|(-)MOTIF-PTB-like motif	0.590257	1.10876e-05	0.00131522	0.595906	0.00564972	D015 vs. D000
MAP4K1:ENSG00000104814:E28.1-E29.1|ENSG00000104814:E26.2-E29.1	TRUE	inclusion	clu_7757	NewClu_1008	ENSG00000104814:E28.1	cassette-exon	chr19:39079818-39078457|chr19:39083922-39078457	(+)alt-C-terminus, (+)AA:821(ENSP00000380066)->833(ENSP00000465039)|(-)Citron-IPR001180, (+)Citron-IPR001180, (+)DOMAIN-CNH	0.418588	1.11011e-05	0.00131522	0.539406	0.120818	D015 vs. D000
PAK1:ENSG00000149269:E5.4-E8.1|ENSG00000149269:E2.8-E8.1	TRUE	exclusion	clu_21470	NewClu_383	ENSG00000149269:E5.4	cassette-exon	chr11:77122819-77103586|chr11:77184597-77103586	(+)alt-C-terminus, (+)AA:522(BAG51489.1)->545(AAI09300.1)|(+)DOMAIN-Protein kinase, (+)HELIX, (+)Kinase-like_dom-IPR011009, (+)Prot_kinase_cat_dom-IPR000719, (+)Ser/Thr_dual-sp_kinase_dom-IPR002290, (+)Tyr_kinase_cat_dom-IPR020635, (-)Prot_kinase_cat_dom-IPR000719, (-)Ser/Thr_dual-sp_kinase_dom-IPR002290, (-)Tyr_kinase_cat_dom-IPR020635	-0.41431	1.12827e-05	0.00133162	0.141435	0.555745	D015 vs. D000
ATAD3A:ENSG00000197785:E10.1-E11.1|ENSG00000197785:U0.1_1444447-E18.2	TRUE	exclusion	clu_34553	NewClu_280	ENSG00000197785:E10.1|ENSG00000197785:E11.1	altPromoter	chr1:1458947-1459219|chr1:1444447-1469306		-0.416898	1.14055e-05	0.00134097	0.552717	0.969615	D015 vs. D000
SLC25A14:ENSG00000102078:E1.6-E3.1|ENSG00000102078:E1.6-E2.2	FALSE	inclusion	clu_6971	NewClu_330	ENSG00000102078:E2.2	cassette-exon	chrX:129473950-129479156|chrX:129473950-129474081	(-)alt+N+terminus, (-)alt+C+terminus, (-)AA:198(ENSP00000402578)+>205(BAG58894.1)|(-)Mit_uncoupling+IPR002030, (-)Mitochondrial_sb/sol_carrier+IPR018108, (-)Mt_carrier_dom+IPR023395, (-)REPEAT+Solcar 2, (-)TRANSMEM+Helical; Name=4;	-0.423482	1.16505e-05	0.00136458	0.162206	0.585688	D015 vs. D000
NVL:ENSG00000143748:E2.1-E3.1|ENSG00000143748:E1.14-E3.1	TRUE	exclusion	clu_20004	NewClu_643	ENSG00000143748:E2.1	cassette-exon	chr1:224514093-224505632|chr1:224517773-224505632	(-)alt-N-terminus, (-)AA:750(ENSP00000375747)->765(BAG60510.1)|(+)MOD_RES-Phosphoserine, (+)MOD_RES-Phosphothreonine, (-)MOTIF-Nucleolar localization signal	-0.334557	1.1807e-05	0.00137767	0.512244	0.846801	D015 vs. D000
ADD3:ENSG00000148700:E21.3-E23.1|ENSG00000148700:E22.1-E23.1	FALSE	exclusion	clu_21338	NewClu_843	ENSG00000148700:E22.1	cassette-exon	chr10:111890244-111893084|chr10:111892158-111893084	(-)alt-C-terminus, (-)AA:675(AAB17126.1)->704(EF553523-PEP)|(+)Aldolase_II/adducin_N+IPR001303, (+)REGION+Interaction with calmodulin, (-)MOD_RES-Phosphoserine	0.526984	1.19398e-05	0.0013879	0.597222	0.0702381	D015 vs. D000
FAM219B:ENSG00000178761:I4.1-E5.1|ENSG00000178761:E4.6-I5.2	TRUE	inclusion	clu_30612	NewClu_1946	ENSG00000178761:I4.1|ENSG00000178761:E5.1	intron-retention	chr15:75194405-75194404|chr15:75194945-75194404	(~)nonsense_mediated_decay, (~)nonsense_mediated_decay, (~)AA:73(ENSP00000456406)->73(ENSP00000457861)	0.335182	1.20332e-05	0.00138965	0.335182	0	D015 vs. D000
PAAF1:ENSG00000175575:E3.4-E5.3|ENSG00000175575:E4.5-E5.3	FALSE	inclusion	clu_29882	NewClu_423	ENSG00000175575:E4.5	cassette-exon	chr11:73589864-73598399|chr11:73598144-73598399	(-)alt+N+terminus, (-)AA:375(AAP97194.1)+>392(BAB13933.1)|(-)REPEAT+WD 3, (-)WD40_repeat_dom+IPR017986	-0.615003	1.20657e-05	0.00138965	0.0666865	0.681689	D015 vs. D000
NFXL1:ENSG00000170448:E23.2-E24.1|ENSG00000170448:E20.1_47877223-ENSG00000145244:I2.1_47833525	TRUE	exclusion	clu_28292	NewClu_1161	ENSG00000170448:E23.2|ENSG00000170448:E24.1	trans-splicing	chr4:47853873-47853165|chr4:47877223-47833525		-0.632701	1.20901e-05	0.00138965	0.367299	1	D015 vs. D000
SFMBT1:ENSG00000163935:E2.4-E7.1|ENSG00000163935:E1.3-E7.1	TRUE	inclusion	clu_25357	NewClu_1525	ENSG00000163935:E2.4	alt-C-term	chr3:53079832-53003274|chr3:53080476-53003274	(-)truncated, (+)AA:94(ENSP00000418950)->823(ENSP00000296295)|(+)DUF3588-IPR021987, (+)MOD_RES-Phosphoserine, (+)Mbt-IPR004092, (+)REPEAT-MBT 1, (+)REPEAT-MBT 2, (+)REPEAT-MBT 3, (+)REPEAT-MBT 4, (+)SAM/pointed-IPR013761	0.436883	1.21927e-05	0.00139622	0.801517	0.364634	D015 vs. D000
CA11:ENSG00000063180:E8.2-E10.1|ENSG00000063180:E9.2-E10.1	FALSE	inclusion	clu_2281	NewClu_1590	ENSG00000063180:E9.2	cassette-exon	chr19:49142145-49141401|chr19:49141497-49141401	(+)retained_intron, (+)alt-N-terminus, (+)alt-C-terminus, (+)AA:63(ENST00000599267-PEP)->113(ENSP00000469234)|(+)Carbonic_anhydrase_a-IPR001148	-0.583482	1.22909e-05	0.00139939	0.241115	0.824597	D015 vs. D000
MUM1:ENSG00000160953:E3.4-E4.1|ENSG00000160953:I1.1_1307546-ENSG00000115268:E3.4_1440088	TRUE	inclusion	clu_24182	NewClu_439	ENSG00000160953:E3.4|ENSG00000160953:E4.1	trans-splicing	chr19:1356448-1357008|chr19:1307546-1440088	(+)alt-C-terminus, (+)AA:627(AK309092-PEP)->642(ENSP00000309135)	0.661978	1.23112e-05	0.00139939	0.881138	0.219161	D015 vs. D000
NADK:ENSG00000008130:E5.5-E6.1|ENSG00000008130:E4.1-E6.1	TRUE	inclusion	clu_519	NewClu_1872	ENSG00000008130:E5.5	cassette-exon	chr1:1709728-1696885|chr1:1710185-1696885	(~)alt-coding, (~)AA:446(BAF84288.1)->446(BAF82850.1)|(+)ATP-NAD_kinase_PpnK-typ-IPR016064, (+)HELIX, (+)PolyP/ATP_NADK_prd-IPR002504	0.54731	1.2883e-05	0.00145897	0.777778	0.230468	D015 vs. D000
PPP3CA:ENSG00000138814:E17.1-E19.1|ENSG00000138814:E18.1-E19.1	FALSE	inclusion	clu_18311	NewClu_2033	ENSG00000138814:E18.1	cassette-exon	chr4:101953424-101947218|chr4:101950323-101947218	(+)alt-N-terminus, (+)AA:287(BC098424-PEP)->289(ENSP00000422781)|(-)HELIX, (-)METAL+Zinc, (-)REGION+Calcineurin B binding+site 2, (-)STRAND, (-)Ser/Thr+sp_prot+phosphatase+IPR006186, (-)TURN, (+)HELIX, (+)STRAND	-0.654312	1.29301e-05	0.00145897	0.27683	0.931142	D015 vs. D000
EPB41L3:ENSG00000082397:I33.1_5407436-E34.2|ENSG00000082397:E32.1-E34.2	TRUE	inclusion	clu_4250	NewClu_309	ENSG00000082397:I33.1_5407436		chr18:5407436-5406967|chr18:5410565-5406967		0.401952	1.3007e-05	0.0014623	0.401952	0	D015 vs. D000
EAF2:ENSG00000145088:E1.5-E5.1|ENSG00000145088:E1.5-E3.1	FALSE	inclusion	clu_20432	NewClu_1817	ENSG00000145088:E3.1	cassette-exon	chr3:121554238-121563300|chr3:121554238-121555492	(-)nonsense_mediated_decay, (-)nonsense_mediated_decay, (-)alt+C+terminus, (-)AA:35(ENSP00000419552)+>68(ENSP00000418374)|(-)Tscrpt_elong_fac_Eaf_N+IPR019194	-0.373579	1.31824e-05	0.00147067	0.615979	0.989558	D015 vs. D000
IQSEC2:ENSG00000124313:E3.2-I3.1_53308958|ENSG00000124313:E3.2-E4.1	TRUE	inclusion	clu_13315	NewClu_1772	ENSG00000124313:I3.1_53308958		chrX:53310678-53308958|chrX:53310678-53308841		0.374358	1.32196e-05	0.00147067	0.380894	0.00653595	D015 vs. D000
RP11-34P13.13:ENSG00000241860:E4.1-E5.1|ENSG00000241860:E3.1-E5.1	TRUE	inclusion	clu_38745	NewClu_12	ENSG00000241860:E4.1	altPromoter	chr1:168610-168165|chr1:169049-168165	(-)alt-N-terminus, (-)alt-C-terminus, (-)AA:31(ENST00000491962-PEP)->130(ENST00000466557-PEP)	0.399481	1.32248e-05	0.00147067	0.599584	0.200104	D015 vs. D000
SPTAN1:ENSG00000197694:I55.1_131391466-E56.2|ENSG00000197694:E55.1-E56.2	TRUE	inclusion	clu_34495	NewClu_595	ENSG00000197694:I55.1_131391466		chr9:131391466-131392600|chr9:131390221-131392600		0.45913	1.32756e-05	0.00147101	0.45913	0	D015 vs. D000
CSNK1E:ENSG00000213923:I5.1-E19.1|ENSG00000213923:E5.1-E9.1	TRUE	inclusion	clu_36430	NewClu_38	ENSG00000213923:I5.1|ENSG00000213923:E19.1	intron-retention	chr22:38731815-38731814|chr22:38732613-38710174		0.802761	1.34857e-05	0.00147517	0.802761	0	D015 vs. D000
THYN1:ENSG00000151500:E1.6-E1.10|ENSG00000151500:E1.8-E1.10	FALSE	exclusion	clu_21926	NewClu_581	ENSG00000151500:E1.6	alt-5'	chr11:134123193-134122810|chr11:134123121-134122810		0.411752	1.35003e-05	0.00147517	0.684272	0.27252	D015 vs. D000
THYN1:ENSG00000151500:E1.8-E1.10|ENSG00000151500:E1.6-E1.10	TRUE	exclusion	clu_21926	NewClu_581	ENSG00000151500:E1.8	alt-5'	chr11:134123121-134122810|chr11:134123193-134122810		-0.411752	1.35003e-05	0.00147517	0.315728	0.72748	D015 vs. D000
ERC1:ENSG00000082805:E26.2-E27.1|ENSG00000082805:E26.2-E29.2	TRUE	inclusion	clu_4290	NewClu_584	ENSG00000082805:E27.1	cassette-exon	chr12:1517413-1519555|chr12:1517413-1553728	(-)nonsense_mediated_decay, (-)alt-N-terminus, (-)alt-C-terminus, (-)AA:285(ENSP00000467339)->307(BC037377-PEP)|(-)COILED, (-)DOMAIN-FIP-RBD, (-)MOD_RES-Phosphothreonine, (-)Rab-bd_FIP-RBD-IPR019018, (+)CAZ_cplx_RIM-bd_prot-IPR019323	0.357006	1.35047e-05	0.00147517	0.357006	0	D015 vs. D000
PPP1R12A:ENSG00000058272:E12.2-I12.1_80204291|ENSG00000058272:E12.2-E13.1	TRUE	inclusion	clu_2068	NewClu_421	ENSG00000058272:I12.1_80204291		chr12:80211174-80204291|chr12:80211174-80203790		0.397011	1.35677e-05	0.00147682	0.397011	0	D015 vs. D000
ZNF316:ENSG00000205903:E4.1-E5.1|ENSG00000205903:I4.1-E5.1	FALSE	inclusion	clu_36091	NewClu_3	ENSG00000205903:E4.1	intron-retention	chr7:6681593-6682013|chr7:6682012-6682013		-0.455468	1.39439e-05	0.00151242	0.544532	1	D015 vs. D000
TTC38:ENSG00000075234:E17.1-E18.1|ENSG00000075234:E16.1-E18.1	TRUE	inclusion	clu_3483	NewClu_867	ENSG00000075234:E17.1	cassette-exon	chr22:46688225-46688688|chr22:46685796-46688688	(-)nonsense_mediated_decay, (-)alt-N-terminus, (-)alt-C-terminus, (-)AA:119(ENSP00000393531)->336(BAA91331.1)|(-)MOD_RES-Phosphoserine, (-)REPEAT-TPR 1, (-)REPEAT-TPR 2, (-)REPEAT-TPR 3	0.438527	1.40471e-05	0.00151827	0.46883	0.030303	D015 vs. D000
PAK1:ENSG00000149269:E2.8-E8.1|ENSG00000149269:E5.4-E8.1	FALSE	exclusion	clu_21470	NewClu_383	ENSG00000149269:E5.4	cassette-exon	chr11:77184597-77103586|chr11:77122819-77103586	(+)alt+C+terminus, (+)AA:522(BAG51489.1)+>545(AAI09300.1)|(+)DOMAIN+Protein kinase, (+)HELIX, (+)Kinase+like_dom+IPR011009, (+)Prot_kinase_cat_dom+IPR000719, (+)Ser/Thr_dual+sp_kinase_dom+IPR002290, (+)Tyr_kinase_cat_dom+IPR020635, (-)Prot_kinase_cat_dom-IPR000719, (-)Ser/Thr_dual-sp_kinase_dom-IPR002290, (-)Tyr_kinase_cat_dom-IPR020635	0.372275	1.42323e-05	0.0015329	0.706265	0.333991	D015 vs. D000
ADAM15:ENSG00000143537:E21.1-E22.2|ENSG00000143537:E18.1-E22.2	TRUE	exclusion	clu_19930	NewClu_745	ENSG00000143537:E21.1	cassette-exon	chr1:155034451-155034721|chr1:155033308-155034721	(-)alt-coding, (-)AA:824(BAG59477.1)->838(AAS72995.1)|(-)DOMAIN-Peptidase M12B, (-)Peptidase_M12B-IPR001590, (-)TOPO_DOM-Extracellular	-0.563966	1.44425e-05	0.00155013	0.262778	0.826744	D015 vs. D000
HAPLN3:ENSG00000140511:E5.2-E6.1|ENSG00000140511:E4.1-E6.1	TRUE	inclusion	clu_18789	NewClu_472	ENSG00000140511:E5.2	cassette-exon	chr15:89422649-89422500|chr15:89424588-89422500	(-)alt-C-terminus, (-)AA:226(ENSP00000456985)->273(CU687530-PEP)|(-)Link-IPR000538	0.656611	1.46371e-05	0.00156556	0.776839	0.120228	D015 vs. D000
SLC44A1:ENSG00000070214:E16.1-E16.3|ENSG00000070214:E15.1-E17.1	TRUE	exclusion	clu_2927	NewClu_1414	ENSG00000070214:E16.1|ENSG00000070214:E16.3	cassette-exon	chr9:108151389-108151468|chr9:108147783-108200562	(~)nonsense_mediated_decay, (~)AA:657(ENSP00000363852)->657(ENSP00000433072)	-0.693941	1.47555e-05	0.00156703	0.11746	0.811402	D015 vs. D000
IQSEC2:ENSG00000124313:E4.1-E5.1|ENSG00000124313:E3.2-E5.1	TRUE	inclusion	clu_13315	NewClu_1772	ENSG00000124313:E4.1	cassette-exon	chrX:53308746-53296246|chrX:53310678-53296246	(~)alt-coding, (~)AA:155(BC038213-PEP)->155(BC108674-PEP)	0.505031	1.47653e-05	0.00156703	0.629705	0.124675	D015 vs. D000
MAFK:ENSG00000198517:E1.1-E4.1|ENSG00000198517:E2.1-E4.1	FALSE	inclusion	clu_34928	NewClu_468	ENSG00000198517:E2.1	altPromoter	chr7:1570534-1578785|chr7:1578093-1578785	(~)AA:156(AAC14426.1)+>156(BAG52549.1)	-0.554373	1.48175e-05	0.00156703	0.372554	0.926927	D015 vs. D000
PHLDB1:ENSG00000019144:E17.2-E19.1|ENSG00000019144:E18.5-E19.1	FALSE	exclusion	clu_1030	NewClu_2053	ENSG00000019144:E18.5	cassette-exon	chr11:118503013-118506111|chr11:118505881-118506111	(+)alt+N+terminus, (+)alt+C+terminus, (+)AA:13(ENST00000527500+PEP)+>248(CAH18649.1)|(+)DOMAIN+FHA, (+)MOD_RES+Phosphoserine, (+)SMAD_FHA_domain+IPR008984	0.401212	1.48838e-05	0.00156703	0.52	0.118788	D015 vs. D000
CNNM3:ENSG00000168763:E4.9-E5.4|ENSG00000168763:E4.9-E5.2	FALSE	inclusion	clu_27688	NewClu_620	ENSG00000168763:E5.2	alt-3'	chr2:97494871-97498289|chr2:97494871-97497706	(-)retained_intron, (-)alt+N+terminus, (-)alt+C+terminus, (-)AA:42(ENST00000480035+PEP)+>173(ENST00000465224+PEP)	-0.625748	1.49052e-05	0.00156703	0.236111	0.861859	D015 vs. D000
ANGEL2:ENSG00000174606:E1.3-E3.1|ENSG00000174606:E1.3-E5.1	TRUE	exclusion	clu_29614	NewClu_105	ENSG00000174606:E3.1	cassette-exon	chr1:213188955-213186760|chr1:213188955-213181808	(-)alt-N-terminus, (-)alt-C-terminus, (-)AA:375(ENSP00000353696)->511(AL079275-PEP)|(+)Endo/exonuclease/phosphatase-IPR005135	-0.407922	1.49965e-05	0.00157127	0.109527	0.517449	D015 vs. D000
LRRFIP2:ENSG00000093167:E27.1-E28.1|ENSG00000093167:E26.1-E28.1	TRUE	inclusion	clu_5444	NewClu_455	ENSG00000093167:E27.1	cassette-exon	chr3:37132958-37125297|chr3:37136283-37125297	(-)alt-coding, (-)AA:424(BAF84203.1)->434(AQN67642.1)|(-)Leu-rich_rep_flightless-int_pr-IPR019139, (+)Leu-rich_rep_flightless-int_pr-IPR019139	0.6874	1.51319e-05	0.00158008	0.944577	0.257177	D015 vs. D000
AP1B1:ENSG00000100280:E17.2-E19.1|ENSG00000100280:E18.1-E19.1	FALSE	inclusion	clu_6086	NewClu_724	ENSG00000100280:E18.1	cassette-exon	chr22:29736645-29735122|chr22:29735743-29735122	(+)alt-coding, (+)AA:942(ENSP00000348297)->949(ENSP00000350199)|(-)AP_complex_bsu_1_2_4+IPR016342, (+)AP_complex_bsu_1_2_4-IPR016342, (+)COMPBIAS-Pro-rich (stalk region)	-0.708578	1.52939e-05	0.0015882	0.225098	0.933676	D015 vs. D000
EHBP1:ENSG00000115504:E23.4-E25.1|ENSG00000115504:E24.2-E25.1	FALSE	exclusion	clu_11178	NewClu_1247	ENSG00000115504:E24.2	cassette-exon	chr2:63206470-63217851|chr2:63215173-63217851	(-)alt-coding, (-)AA:1160(BAF85234.1)->1196(AAS48537.1)	0.619032	1.53448e-05	0.0015882	0.761218	0.142186	D015 vs. D000
EPB41L3:ENSG00000082397:E6.2-E15.2|ENSG00000082397:E1.1-E15.3	TRUE	exclusion	clu_4245	NewClu_308	ENSG00000082397:E15.2|ENSG00000082397:E6.2	alt-3'|cassette-exon	chr18:5543912-5489193|chr18:5630376-5489160	(~)AA:1087(ENSP00000341138)->1087(ENSP00000343158)	-0.596022	1.53644e-05	0.0015882	0.0377471	0.633769	D015 vs. D000
TTC12:ENSG00000149292:E1.6-E2.1|ENSG00000149292:E1.6-E2.4	TRUE	inclusion	clu_21475	NewClu_1002	ENSG00000149292:E2.1	alt-3'	chr11:113185340-113186673|chr11:113185340-113186965	(+)alt-C-terminus, (+)AA:181(ENSP00000431806)->202(ENSP00000400039)|(+)REPEAT-TPR 2, (+)TPR-1-IPR001440, (+)TPR-contain_dom-IPR013026, (+)TPR_repeat-IPR019734	0.404875	1.54652e-05	0.00159327	0.753765	0.34889	D015 vs. D000
IDH3B:ENSG00000101365:E7.1-E8.5|ENSG00000101365:E7.1-E8.1	FALSE	exclusion	clu_6737	NewClu_1993	ENSG00000101365:E8.1	alt-3'	chr20:2640171-2639168|chr20:2640171-2639483	(-)alt-N-terminus, (-)alt-C-terminus, (-)AA:383(AAD09339.1)->385(BAG38008.1)|(+)IsoPropMal+DH+like_dom+IPR024084, (+)Isocitrate_DH_NAD+IPR004434, (-)IsoPropMal-DH-like_dom-IPR024084, (-)Isocitrate_DH_NAD-IPR004434, (-)TRANSIT-Mitochondrion	0.425289	1.55524e-05	0.00159692	0.57491	0.149621	D015 vs. D000
C7orf50:ENSG00000146540:E2.2-E7.1|ENSG00000146540:E5.2-E7.1	FALSE	inclusion	clu_20777	NewClu_1355	ENSG00000146540:E5.2	altPromoter	chr7:1166893-1049779|chr7:1067894-1049779	(-)alt+N+terminus, (-)alt+C+terminus, (-)AA:179(ENSP00000407380)+>192(ENSP00000420130)|(-)MOD_RES+Phosphoserine	-0.398687	1.57259e-05	0.00160937	0.494592	0.893279	D015 vs. D000
SYNGAP1:ENSG00000197283:E21.2-E22.1|ENSG00000197283:E21.3-I21.1	FALSE	exclusion	clu_34252	NewClu_1332	ENSG00000197283:E21.2|ENSG00000197283:E22.1	intron-retention	chr6:33416645-33419537|chr6:33416830-33416831	(-)alt-N-terminus, (-)AA:1271(ENST00000496374-PEP)->1299(ENSP00000293748)|(-)Pleckstrin_homology-IPR001849	0.426678	1.60005e-05	0.0016296	0.747199	0.320521	D015 vs. D000
USHBP1:ENSG00000130307:E9.1-E10.1|ENSG00000130307:E9.1-E10.5	TRUE	inclusion	clu_14799	NewClu_708	ENSG00000130307:E10.1	alt-3'	chr19:17370098-17369510|chr19:17370098-17369194	(-)alt-N-terminus, (-)alt-C-terminus, (-)AA:383(BAC04680.1)->414(BAC11443.1)|(-)COILED, (-)USH1C-bd_PDZ_domain-IPR019536, (+)COILED, (+)USH1C-bd_PDZ_domain-IPR019536	0.44765	1.60524e-05	0.0016296	1	0.55235	D015 vs. D000
NEMF:ENSG00000165525:E18.1-E19.2|ENSG00000165525:E16.2-E19.1	TRUE	exclusion	clu_26134	NewClu_398	ENSG00000165525:E18.1|ENSG00000165525:E19.1	alt-3'|cassette-exon	chr14:50285011-50281525|chr14:50292585-50281575	(-)alt+C+terminus, (-)AA:255(BX648753+PEP)+>267(BX648598+PEP)|(-)alt-C-terminus, (-)AA:255(BX648753-PEP)->267(BX648598-PEP)|(-)MOD_RES+Phosphoserine, (+)MOD_RES-Phosphoserine|(+)MOD_RES-Phosphoserine, (-)MOD_RES-Phosphoserine	-0.435896	1.60823e-05	0.0016296	0.441919	0.877815	D015 vs. D000
SLC44A1:ENSG00000070214:E15.1-E16.1|ENSG00000070214:E15.1-E17.1	TRUE	exclusion	clu_2927	NewClu_1414	ENSG00000070214:E16.1	cassette-exon	chr9:108147783-108151314|chr9:108147783-108200562	(-)alt-C-terminus, (-)AA:654(ENSP00000363856)->657(BAI46901.1)|(-)MOD_RES-Phosphoserine, (-)TOPO_DOM-Mitochondrial intermembrane	-0.598167	1.62004e-05	0.00163619	0.355245	0.953412	D015 vs. D000
HSPB1:ENSG00000106211:E2.1-I2.1|ENSG00000106211:E1.7-E3.1	TRUE	exclusion	clu_8472	NewClu_1920	ENSG00000106211:E2.1|ENSG00000106211:I2.1	intron-retention	chr7:75933044-75933045|chr7:75932393-75933119		-0.341264	1.62838e-05	0.00163923	0.159909	0.501173	D015 vs. D000
CYB5R2:ENSG00000166394:E3.3-E4.1|ENSG00000166394:E2.2-E4.1	TRUE	inclusion	clu_26548	NewClu_1383	ENSG00000166394:E3.3	altPromoter	chr11:7694650-7694122|chr11:7695457-7694122	(+)alt-N-terminus, (+)alt-C-terminus, (+)AA:189(ENSP00000432482)->237(AAH01346.1)|(+)Flavoprot_Pyr_Nucl_cyt_Rdtase-IPR001709, (+)NADH-Cyt_B5_reductase-IPR001834, (+)NP_BIND-FAD	0.353715	1.64115e-05	0.00164671	0.471689	0.117974	D015 vs. D000
RP4-785G19.5:ENSG00000250917:E1.1-E3.1|ENSG00000250917:E1.1-I1.1_32868456	FALSE	exclusion	clu_39424	NewClu_1062	ENSG00000250917:E3.1		chr20:32868833-32822836|chr20:32868833-32868456		0.484701	1.65521e-05	0.00165543	0.508335	0.0236345	D015 vs. D000
GOLGA4:ENSG00000144674:E28.1-E31.2|ENSG00000144674:E28.1-E29.2	FALSE	exclusion	clu_20309	NewClu_1431	ENSG00000144674:E29.2	cassette-exon	chr3:37396678-37407571|chr3:37396678-37402734	(+)alt+C+terminus, (+)AA:2230(AAI72405.1)+>2243(ENSP00000349305)|(+)GRIP+IPR000237, (-)COILED, (-)GRIP-IPR000237, (-)MOD_RES-Phosphothreonine	0.333049	1.67922e-05	0.00167401	0.421987	0.0889377	D015 vs. D000
ARVCF:ENSG00000099889:E22.2-I22.1|ENSG00000099889:E22.2-E23.1	TRUE	exclusion	clu_5775	NewClu_557	ENSG00000099889:I22.1	intron-retention	chr22:19958739-19958738|chr22:19958739-19958266		-0.324094	1.70409e-05	0.00169332	0	0.324094	D015 vs. D000
TJP1:ENSG00000104067:I28.1_30004564-E29.1|ENSG00000104067:E28.1-E29.1	TRUE	inclusion	clu_7540	NewClu_1438	ENSG00000104067:I28.1_30004564		chr15:30004564-30003204|chr15:30008815-30003204		0.320052	1.75748e-05	0.00174075	0.333407	0.0133547	D015 vs. D000
DGKA:ENSG00000065357:E4.9-E11.2|ENSG00000065357:E6.9-E11.2	FALSE	inclusion	clu_2468	NewClu_1271	ENSG00000065357:E6.9	altPromoter	chr12:56325128-56330207|chr12:56325907-56330207	(~)AA:118(AAC34806.1)+>118(ENST00000549323+PEP)	-0.496594	1.7638e-05	0.00174119	0.0873244	0.583919	D015 vs. D000
BPTF:ENSG00000171634:E6.1-E7.2|ENSG00000171634:E4.2-E7.2	TRUE	inclusion	clu_28655	NewClu_1320	ENSG00000171634:E6.1	cassette-exon	chr17:65882432-65887960|chr17:65871136-65887960	(-)alt-coding, (-)AA:2903(ENSP00000334351)->2920(ENSP00000307208)|(+)REGION-Interaction with KEAP1	0.397883	1.76922e-05	0.00174119	0.57318	0.175297	D015 vs. D000
SRSF2:ENSG00000161547:E2.9-E2.13|ENSG00000161547:E2.6-E2.13	TRUE	inclusion	clu_24301	NewClu_574	ENSG00000161547:E2.9	alt-5'	chr17:74731854-74731240|chr17:74732236-74731240		0.502512	1.79513e-05	0.00175467	0.73396	0.231448	D015 vs. D000
ENO3:ENSG00000108515:E4.5-E5.3|ENSG00000108515:E4.7-E5.3	FALSE	exclusion	clu_9146	NewClu_1560	ENSG00000108515:E4.7	altPromoter	chr17:4854477-4855123|chr17:4854519-4855123	(~)retained_intron, (~)retained_intron, (~)AA:35(ENST00000518972+PEP)+>35(ENST00000519300+PEP)	0.592786	1.79706e-05	0.00175467	0.752229	0.159442	D015 vs. D000
SRSF3:ENSG00000112081:E4.1-E6.1|ENSG00000112081:E5.2-I5.1	FALSE	inclusion	clu_10133	NewClu_828	ENSG00000112081:E4.1|ENSG00000112081:E6.1	intron-retention	chr6:36566760-36568929|chr6:36568658-36568659	(-)alt-C-terminus, (-)AA:124(ENSP00000344762)->164(ENSP00000362820)|(-)COMPBIAS-Arg/Ser-rich (RS domain), (-)REGION-2 X approximate repeats, basic, (-)REPEAT-B-1, (-)REPEAT-B-2	-0.493226	1.80276e-05	0.00175467	0.319514	0.812741	D015 vs. D000
NEK1:ENSG00000137601:E19.1-E20.1|ENSG00000137601:E18.1-E20.1	TRUE	inclusion	clu_17749	NewClu_2010	ENSG00000137601:E19.1	cassette-exon	chr4:170429920-170429482|chr4:170458960-170429482	(-)alt-coding, (-)AA:1242(ENSP00000423332)->1258(BAB67794.2)	0.632218	1.80571e-05	0.00175467	0.763964	0.131746	D015 vs. D000
ATAD3A:ENSG00000197785:E13.1-E14.1|ENSG00000197785:U0.1_1444447-E18.2	TRUE	exclusion	clu_34553	NewClu_280	ENSG00000197785:E13.1|ENSG00000197785:E14.1	altPromoter	chr1:1460671-1461841|chr1:1444447-1469306		-0.441705	1.81976e-05	0.00175608	0.512442	0.954146	D015 vs. D000
PLEKHA6:ENSG00000143850:E23.3-E24.1|ENSG00000143850:E22.1-E24.1	TRUE	inclusion	clu_20072	NewClu_30	ENSG00000143850:E23.3	cassette-exon	chr1:204212242-204210942|chr1:204213992-204210942	(-)alt-N-terminus, (-)alt-C-terminus, (-)AA:28(EF491809-PEP)->1048(BAA76813.3)|(-)COMPBIAS-Pro-rich, (-)DOMAIN-PH, (-)HELIX, (-)MOD_RES-Phosphoserine, (-)MOD_RES-Phosphothreonine, (-)MOD_RES-Phosphotyrosine, (-)Pleckstrin_homology-IPR001849, (-)STRAND, (-)TURN	0.527812	1.82333e-05	0.00175608	0.570741	0.0429293	D015 vs. D000
GSN:ENSG00000148180:E15.1-E20.1|ENSG00000148180:E11.3-E20.1	TRUE	inclusion	clu_21169	NewClu_542	ENSG00000148180:E15.1	cassette-exon	chr9:124048463-124064241|chr9:124043840-124064241	(-)alt-N-terminus, (-)alt-C-terminus, (-)AA:689(BAH12682.1)->715(BAH14228.1)|(-)Gelsolin_dom-IPR007123, (-)HELIX, (-)REGION-Actin-binding, Ca-sensitive, (-)STRAND, (-)Villin/Gelsolin-IPR007122, (+)Gelsolin_dom-IPR007123, (+)HELIX, (+)MOD_RES-Phosphotyrosine; by SRC; in vitro, (+)REGION-Actin-severing, (+)REPEAT-Gelsolin-like 1, (+)REPEAT-Gelsolin-like 3, (+)STRAND, (+)Villin/Gelsolin-IPR007122	0.440701	1.82761e-05	0.00175608	0.440701	0	D015 vs. D000
PHF23:ENSG00000040633:I1.1-E2.1|ENSG00000040633:E1.1-E8.2	TRUE	exclusion	clu_1480	NewClu_948	ENSG00000040633:I1.1|ENSG00000040633:E2.1	intron-retention	chr17:7142826-7142825|chr17:7142905-7140979		-0.446717	1.83432e-05	0.00175608	0	0.446717	D015 vs. D000
LAS1L:ENSG00000001497:E8.1-E9.3|ENSG00000001497:E9.1-E9.3	FALSE	inclusion	clu_27	NewClu_713	ENSG00000001497:E8.1	cassette-exon	chrX:64744845-64744142|chrX:64744444-64744142	(+)alt-coding, (+)AA:717(ENSP00000363940)->734(ENSP00000363944)	-0.404131	1.83567e-05	0.00175608	0.345233	0.749364	D015 vs. D000
NVL:ENSG00000143748:E1.14-E2.1|ENSG00000143748:E1.14-E3.1	TRUE	exclusion	clu_20004	NewClu_643	ENSG00000143748:E2.1	cassette-exon	chr1:224517773-224514166|chr1:224517773-224505632	(-)alt-N-terminus, (-)AA:750(ENSP00000375747)->765(BAG60510.1)|(+)MOD_RES-Phosphoserine, (+)MOD_RES-Phosphothreonine, (-)MOTIF-Nucleolar localization signal	-0.344348	1.84511e-05	0.00175965	0.594784	0.939132	D015 vs. D000
CA11:ENSG00000063180:E9.2-E10.1|ENSG00000063180:E8.2-E10.1	TRUE	inclusion	clu_2281	NewClu_1590	ENSG00000063180:E9.2	cassette-exon	chr19:49141497-49141401|chr19:49142145-49141401	(+)retained_intron, (+)alt-N-terminus, (+)alt-C-terminus, (+)AA:63(ENST00000599267-PEP)->113(ENSP00000469234)|(+)Carbonic_anhydrase_a-IPR001148	0.573174	1.8545e-05	0.00176315	0.731578	0.158404	D015 vs. D000
ABLIM1:ENSG00000099204:E19.1-E20.1|ENSG00000099204:E19.1-E21.1	TRUE	inclusion	clu_5641	NewClu_45	ENSG00000099204:E20.1	cassette-exon	chr10:116225457-116213242|chr10:116225457-116211430	(+)alt-N-terminus, (+)AA:531(BAG52725.1)->655(BAH12557.1)|(+)DOMAIN-LIM zinc-binding 1, (+)DOMAIN-LIM zinc-binding 2, (+)Znf_LIM-IPR001781	0.613694	1.87218e-05	0.00177293	0.728265	0.114571	D015 vs. D000
MACF1:ENSG00000127603:E7.3-E9.1|ENSG00000127603:E8.2-E9.1	FALSE	exclusion	clu_14155	NewClu_569	ENSG00000127603:E8.2	altPromoter	chr1:39670803-39696854|chr1:39681101-39696854	(-)alt-N-terminus, (-)alt-C-terminus, (-)AA:113(ENSP00000435892)->121(ENST00000469366-PEP)	0.467495	1.87934e-05	0.00177293	0.467495	0	D015 vs. D000
CACNA1B:ENSG00000148408:I1.1_140446429-I1.1|ENSG00000148408:E1.1-I1.1	FALSE	inclusion	clu_21272	NewClu_695	ENSG00000148408:I1.1_140446429	intron-retention	chr9:140446429-140446525|chr9:140446430-140446431		-0.447119	1.88684e-05	0.00177293	0.552881	1	D015 vs. D000
SFSWAP:ENSG00000061936:E18.1_132280739-E18.2|ENSG00000061936:E17.1-E18.2	TRUE	exclusion	clu_2220	NewClu_601	ENSG00000061936:E18.1_132280739	cassette-exon	chr12:132280739-132281723|chr12:132271133-132281723		-0.611437	1.88844e-05	0.00177293	0	0.611437	D015 vs. D000
TBC1D4:ENSG00000136111:E10.2-E14.1|ENSG00000136111:E10.2-E11.1	FALSE	inclusion	clu_17090	NewClu_1262	ENSG00000136111:E11.1	cassette-exon	chr13:75900333-75887034|chr13:75900333-75898537	(+)alt-coding, (+)AA:1235(ENSP00000366852)->1290(ENSP00000395986)	-0.679521	1.89513e-05	0.00177293	0.261655	0.941176	D015 vs. D000
HAPLN3:ENSG00000140511:E4.1-E6.1|ENSG00000140511:E5.2-E6.1	FALSE	inclusion	clu_18789	NewClu_472	ENSG00000140511:E5.2	cassette-exon	chr15:89424588-89422500|chr15:89422649-89422500	(-)alt+C+terminus, (-)AA:226(ENSP00000456985)+>273(CU687530+PEP)|(-)Link+IPR000538	-0.601245	1.89933e-05	0.00177293	0.201974	0.803219	D015 vs. D000
GSN:ENSG00000148180:E11.3-E20.1|ENSG00000148180:E15.1-E20.1	FALSE	inclusion	clu_21169	NewClu_542	ENSG00000148180:E15.1	cassette-exon	chr9:124043840-124064241|chr9:124048463-124064241	(-)alt+N+terminus, (-)alt+C+terminus, (-)AA:689(BAH12682.1)+>715(BAH14228.1)|(-)Gelsolin_dom+IPR007123, (-)HELIX, (-)REGION+Actin+binding, Ca+sensitive, (-)STRAND, (-)Villin/Gelsolin+IPR007122, (+)Gelsolin_dom-IPR007123, (+)HELIX, (+)MOD_RES-Phosphotyrosine; by SRC; in vitro, (+)REGION-Actin-severing, (+)REPEAT-Gelsolin-like 1, (+)REPEAT-Gelsolin-like 3, (+)STRAND, (+)Villin/Gelsolin-IPR007122	-0.468052	1.91415e-05	0.00177925	0.226476	0.694528	D015 vs. D000
PPP1R13L:ENSG00000104881:E1.3-E4.1|ENSG00000104881:E2.3-E4.1	FALSE	inclusion	clu_7812	NewClu_2042	ENSG00000104881:E2.3	cassette-exon	chr19:45909550-45901597|chr19:45908257-45901597	(~)alt+coding, (~)AA:828(AAH64913.1)+>828(AAH32298.1)|(+)COMPBIAS-Pro-rich	-0.459692	1.91764e-05	0.00177925	0.134769	0.594462	D015 vs. D000
PDLIM5:ENSG00000163110:E21.1-E22.1|ENSG00000163110:E17.1-E22.1	TRUE	inclusion	clu_24866	NewClu_1530	ENSG00000163110:E21.1	cassette-exon	chr4:95532351-95539155|chr4:95507595-95539155	(+)alt-coding, (+)AA:596(BAJ17735.1)->625(AL832686-PEP)|(-)MOD_RES-Phosphoserine, (-)PDZ-IPR001478, (+)PDZ-IPR001478	0.414615	1.92777e-05	0.00178328	0.414615	0	D015 vs. D000
CNNM3:ENSG00000168763:E4.9-E5.2|ENSG00000168763:E4.9-E5.4	TRUE	inclusion	clu_27688	NewClu_620	ENSG00000168763:E5.2	alt-3'	chr2:97494871-97497706|chr2:97494871-97498289	(-)retained_intron, (-)alt-N-terminus, (-)alt-C-terminus, (-)AA:42(ENST00000480035-PEP)->173(ENST00000465224-PEP)	0.545739	1.93485e-05	0.00178447	0.665825	0.120085	D015 vs. D000
SEPT6:ENSG00000125354:E13.2-E14.1|ENSG00000125354:E12.1-E15.1	TRUE	exclusion	clu_13547	NewClu_1734	ENSG00000125354:E13.2|E14.1	cassette-exon	chrX:118759298-118754014|chrX:118763281-118750705	(+)alt-C-terminus, (+)AA:427(AAK98547.1)->429(AAN76547.1)	-0.485393	1.94963e-05	0.00178805	0.00910165	0.494495	D015 vs. D000
GPRASP1:ENSG00000198932:E1.2-E2.1|ENSG00000198932:E1.2-E3.1	TRUE	inclusion	clu_35252	NewClu_1623	ENSG00000198932:E2.1	cassette-exon	chrX:101906523-101906615|chrX:101906523-101907103	(~)AA:1395(ENSP00000355146)->1395(ENSP00000445683)	0.367027	1.95035e-05	0.00178805	0.378138	0.0111111	D015 vs. D000
RBM39:ENSG00000131051:E18.2-I18.1|ENSG00000131051:E17.2-E19.7	TRUE	inclusion	clu_15186	NewClu_1030	ENSG00000131051:E18.2|ENSG00000131051:I18.1	intron-retention	chr20:34301730-34301729|chr20:34302107-34301018		0.394447	1.96718e-05	0.00179045	0.578364	0.183917	D015 vs. D000
GPSM1:ENSG00000160360:I12.1-E13.1|ENSG00000160360:E11.1-E15.2	TRUE	inclusion	clu_23987	NewClu_293	ENSG00000160360:I12.1|ENSG00000160360:E13.1	intron-retention	chr9:139247747-139247748|chr9:139244215-139250142		0.302166	1.96726e-05	0.00179045	0.302166	0	D015 vs. D000
SPATA24:ENSG00000170469:E4.5-I4.1|ENSG00000170469:E4.2-E5.1	TRUE	inclusion	clu_28301	NewClu_871	ENSG00000170469:E4.5|ENSG00000170469:I4.1	intron-retention	chr5:138737149-138737148|chr5:138737444-138732832	(-)alt-N-terminus, (-)alt-C-terminus, (-)AA:113(LF211007-PEP)->153(ENSP00000426748)|(-)REGION-Required for interaction with CBX5 and TBPL1	0.511278	1.9704e-05	0.00179045	0.511278	0	D015 vs. D000
ABLIM1:ENSG00000099204:E23.3-E24.1|ENSG00000099204:E21.2-E24.1	TRUE	exclusion	clu_5641	NewClu_44	ENSG00000099204:E23.3	cassette-exon	chr10:116207639-116205162|chr10:116211383-116205162	(~)nonsense_mediated_decay, (~)alt-N-terminus, (~)alt-C-terminus, (~)AA:655(BAH12557.1)->655(ENSP00000376682)|(+)DOMAIN-HP, (+)Villin_headpiece-IPR003128	-0.594132	1.97699e-05	0.00179115	0.395767	0.989899	D015 vs. D000
TJP1:ENSG00000104067:E28.1-E29.1|ENSG00000104067:I28.1_30004564-E29.1	FALSE	inclusion	clu_7540	NewClu_1438	ENSG00000104067:E28.1		chr15:30008815-30003204|chr15:30004564-30003204		-0.358052	1.9861e-05	0.00179413	0.628593	0.986645	D015 vs. D000
FHOD3:ENSG00000134775:E3.1-E4.1|ENSG00000134775:I3.1_34048521-E4.1	FALSE	inclusion	clu_16503	NewClu_1340	ENSG00000134775:E3.1		chr18:33952707-34081895|chr18:34048521-34081895		-0.699136	1.99282e-05	0.00179494	0.240258	0.939394	D015 vs. D000
GARNL3:ENSG00000136895:E3.2-E4.1|ENSG00000136895:E2.4-E4.1	TRUE	inclusion	clu_17450	NewClu_916	ENSG00000136895:E3.2	altPromoter	chr9:129987682-130005358|chr9:129986970-130005358	(~)nonsense_mediated_decay, (~)nonsense_mediated_decay, (~)AA:48(ENSP00000389679)->48(ENSP00000396319)	0.406965	2.00789e-05	0.00180092	0.489904	0.082939	D015 vs. D000
PLEKHA2:ENSG00000169499:E2.2-E3.2|ENSG00000169499:E2.2-E4.2	TRUE	inclusion	clu_27963	NewClu_1792	ENSG00000169499:E3.2	cassette-exon	chr8:38759410-38775425|chr8:38759410-38793512	(+)truncated, (-)AA:115(ENSP00000429956)->249(ENSP00000430938)|(-)MOD_RES-Phosphoserine, (-)Pleckstrin_homology-IPR001849	0.540667	2.01792e-05	0.00180092	0.570971	0.030303	D015 vs. D000
USP28:ENSG00000048028:E22.1-E24.1|ENSG00000048028:E22.1-E23.1	FALSE	exclusion	clu_1614	NewClu_1956	ENSG00000048028:E23.1	cassette-exon	chr11:113679020-113677306|chr11:113679020-113678858	(+)alt+N+terminus, (+)alt+C+terminus, (+)AA:194(ENSP00000440260)+>1077(AAK58565.1)|(+)ACT_SITE+Nucleophile, (+)ACT_SITE+Proton acceptor, (+)HELIX, (+)MOD_RES+Phosphoserine, (+)Peptidase_C19+IPR001394, (+)REPEAT+UIM, (+)TURN, (+)UBA+like+IPR009060	0.390088	2.02122e-05	0.00180092	0.475193	0.0851048	D015 vs. D000
DDT:ENSG00000099977:E2.1-E4.4|ENSG00000099977:E1.1-E4.4	TRUE	inclusion	clu_5825	NewClu_1952	ENSG00000099977:E2.1	cassette-exon	chr22:24321917-24316628|chr22:24322603-24316628	(~)AA:118(ENSP00000381386)->118(ENSP00000215773)	0.473461	2.03031e-05	0.00180092	0.910469	0.437008	D015 vs. D000
RRP7B:ENSG00000182841:E2.1-E3.1|ENSG00000182841:E2.1-I2.1_42975205	FALSE	exclusion	clu_31481	NewClu_1511	ENSG00000182841:E3.1		chr22:42976223-42973968|chr22:42976223-42975205		0.38546	2.03329e-05	0.00180092	0.515371	0.129911	D015 vs. D000
NPEPL1:ENSG00000215440:E3.4-E4.4|ENSG00000215440:E2.2-E4.4	TRUE	exclusion	clu_36765	NewClu_356	ENSG00000215440:E3.4	altPromoter	chr20:57268106-57268793|chr20:57266836-57268793	(-)alt-N-terminus, (-)AA:475(BAG60029.1)->523(BAD96814.1)	-0.34311	2.04264e-05	0.00180092	0.577182	0.920292	D015 vs. D000
GULP1:ENSG00000144366:E14.3-E16.1|ENSG00000144366:E15.1-E16.1	FALSE	inclusion	clu_20206	NewClu_728	ENSG00000144366:E15.1	cassette-exon	chr2:189434847-189448992|chr2:189447292-189448992	(-)alt+N+terminus, (-)AA:189(ENSP00000391712)+>201(BAG60802.1)|(-)COILED	-0.678205	2.04624e-05	0.00180092	0.211111	0.889316	D015 vs. D000
VTI1A:ENSG00000151532:E1.11-E2.2|ENSG00000151532:E1.11-E4.1	TRUE	exclusion	clu_21939	NewClu_19	ENSG00000151532:E2.2	cassette-exon	chr10:114207225-114208140|chr10:114207225-114220283	(+)alt-N-terminus, (+)alt-C-terminus, (+)AA:92(ENST00000483122-PEP)->101(ENST00000494728-PEP)	-0.299133	2.04826e-05	0.00180092	0.170128	0.469261	D015 vs. D000
PRMT7:ENSG00000132600:E3.10-E4.1|ENSG00000132600:E3.10-E6.1	TRUE	exclusion	clu_15740	NewClu_1235	ENSG00000132600:E4.1	cassette-exon	chr16:68349977-68355329|chr16:68349977-68358586	(-)nonsense_mediated_decay, (+)truncated, (-)AA:33(ENSP00000457381)->72(ENSP00000456190)	-0.419852	2.05461e-05	0.00180092	0.435991	0.855843	D015 vs. D000
SLMO1:ENSG00000141391:E1.3-E3.6|ENSG00000141391:E3.4-E3.6	FALSE	exclusion	clu_19121	NewClu_1565	ENSG00000141391:E1.3	altPromoter	chr18:12408006-12420324|chr18:12420147-12420324	(+)alt-N-terminus, (+)AA:82(ENSP00000467026)->172(ENSP00000404700)|(+)DOMAIN-PRELI/MSF1, (+)PRELI/MSF1-IPR006797	0.551996	2.06338e-05	0.00180092	0.690837	0.138841	D015 vs. D000
CASK:ENSG00000147044:E23.1-E24.1|ENSG00000147044:E22.1-E24.1	TRUE	exclusion	clu_20912	NewClu_917	ENSG00000147044:E23.1	cassette-exon	chrX:41416285-41414888|chrX:41419032-41414888	(-)alt-coding, (-)AA:898(AAI17312.1)->921(BAJ20219.1)|(+)PDZ-IPR001478, (+)SH3_domain-IPR001452, (-)PDZ-IPR001478, (-)SH3_domain-IPR001452	-0.455305	2.06377e-05	0.00180092	0.215536	0.670841	D015 vs. D000
MTMR1:ENSG00000063601:E3.3-E8.1|ENSG00000063601:E3.3-E4.1	FALSE	inclusion	clu_2297	NewClu_2055	ENSG00000063601:E4.1	cassette-exon	chrX:149867773-149887097|chrX:149867773-149880814	(+)alt-N-terminus, (+)alt-C-terminus, (+)AA:568(ENSP00000387446)->571(BAH12171.1)|(-)COMPBIAS+Poly+Ala, (-)COMPBIAS+Poly+Gly, (-)DOMAIN+GRAM, (-)GRAM+IPR004182, (-)MOD_RES+Phosphoserine, (+)COMPBIAS-Poly-Ser, (+)DOMAIN-Myotubularin phosphatase	-0.556017	2.07819e-05	0.00180419	0.384723	0.940741	D015 vs. D000
FYN:ENSG00000010810:E21.3-E22.1|ENSG00000010810:E21.3-E23.1	TRUE	inclusion	clu_736	NewClu_840	ENSG00000010810:E22.1	cassette-exon	chr6:112024088-112021471|chr6:112024088-112020873	(+)alt-coding, (+)AA:534(ENSP00000357667)->537(BAG70107.1)|(-)Kinase-like_dom-IPR011009, (-)Prot_kinase_cat_dom-IPR000719, (-)SH2-IPR000980, (-)Ser-Thr/Tyr_kinase_cat_dom-IPR001245, (-)Ser/Thr_dual-sp_kinase_dom-IPR002290, (-)Tyr_kinase_cat_dom-IPR020635, (+)DOMAIN-Protein kinase, (+)DOMAIN-SH2, (+)HELIX, (+)Kinase-like_dom-IPR011009, (+)MOD_RES-Phosphoserine, (+)MOD_RES-Phosphothreonine, (+)NP_B…	0.468926	2.07923e-05	0.00180419	0.934122	0.465196	D015 vs. D000
PDE4DIP:ENSG00000178104:E30.2-E31.1|ENSG00000178104:E30.2-E35.1	TRUE	exclusion	clu_30509	NewClu_2067	ENSG00000178104:E31.1	cassette-exon	chr1:144909869-144906537|chr1:144909869-144895290	(-)alt-N-terminus, (-)alt-C-terminus, (-)AA:1353(ENST00000524974-PEP)->1509(CAD91152.1)|(+)COILED, (+)DOMAIN-NBPF, (-)COILED, (-)MOD_RES-Phosphothreonine, (-)SITE-Breakpoint for insertion to form PDE4DIP- PDGFRB fusion protein, (-)Spindle_assoc-IPR012943	-0.370917	2.11504e-05	0.00182881	0.561055	0.931972	D015 vs. D000
NFYC:ENSG00000066136:E5.2-E13.2|ENSG00000066136:E1.8-E13.2	TRUE	inclusion	clu_2553	NewClu_364	ENSG00000066136:E5.2	altPromoter	chr1:41175288-41204508|chr1:41157539-41204508	(~)AA:335(AAH05003.1)->335(ENSP00000361734)	0.376409	2.11949e-05	0.00182881	0.456887	0.0804782	D015 vs. D000
SORBS2:ENSG00000154556:E9.12-E16.1|ENSG00000154556:E14.2-E16.1	FALSE	exclusion	clu_22613	NewClu_378	ENSG00000154556:E14.2	cassette-exon	chr4:186696381-186599976|chr4:186611716-186599976	(~)alt+N+terminus, (~)alt+C+terminus, (~)AA:9(ENSP00000377158)+>9(JD494801+PEP)	0.4598	2.13636e-05	0.00183822	0.484832	0.0250321	D015 vs. D000
RP11-977G19.11:ENSG00000257303:E1.1-I2.1|ENSG00000257303:E1.1-E3.1	TRUE	exclusion	clu_39948	NewClu_1639	ENSG00000257303:I2.1	intron-retention	chr12:56702958-56702959|chr12:56693971-56706191		-0.545485	2.14233e-05	0.00183822	0.184801	0.730287	D015 vs. D000
EML2:ENSG00000125746:E23.6-E24.2|ENSG00000125746:E22.1-E24.2	TRUE	inclusion	clu_13691	NewClu_1330	ENSG00000125746:E23.6	cassette-exon	chr19:46119719-46119147|chr19:46120023-46119147	(+)nonsense_mediated_decay, (+)alt-N-terminus, (+)alt-C-terminus, (+)AA:73(ENSP00000465994)->76(ENSP00000465885)|(-)Quinonprotein_ADH-like_supfam-IPR011047, (-)REPEAT-WD 7, (+)WD40_repeat-IPR001680, (+)WD40_repeat_dom-IPR017986	0.572915	2.17302e-05	0.00185938	0.769353	0.196438	D015 vs. D000
RAB3IP:ENSG00000127328:E5.4-E7.1|ENSG00000127328:E6.3-E7.1	FALSE	exclusion	clu_14060	NewClu_1838	ENSG00000127328:E6.3	cassette-exon	chr12:70150443-70178500|chr12:70172961-70178500	(~)AA:254(BC014553+PEP)+>254(BAB55202.1)	0.763367	2.20799e-05	0.00188407	0.897131	0.133763	D015 vs. D000
FARP1:ENSG00000152767:E2.3-E5.1|ENSG00000152767:E1.1-E5.1	TRUE	inclusion	clu_22212	NewClu_1542	ENSG00000152767:E2.3	cassette-exon	chr13:98795746-98865474|chr13:98795031-98865474	(~)alt-coding, (~)AA:1076(AAH71592.1)->1076(ENSP00000365771)|(+)DH-domain-IPR000219, (+)DOMAIN-DH	0.667126	2.22308e-05	0.00188719	0.84151	0.174384	D015 vs. D000
SMO:ENSG00000128602:I1.1_128842577-E2.1|ENSG00000128602:E1.1-E2.1	TRUE	inclusion	clu_14364	NewClu_702	ENSG00000128602:I1.1_128842577		chr7:128842577-128843225|chr7:128829323-128843225		0.645823	2.22398e-05	0.00188719	0.645823	0	D015 vs. D000
SFSWAP:ENSG00000061936:E17.1-E18.2|ENSG00000061936:E18.1_132280739-E18.2	FALSE	exclusion	clu_2220	NewClu_601	ENSG00000061936:E17.1	cassette-exon	chr12:132271133-132281723|chr12:132280739-132281723		0.6211	2.23003e-05	0.00188719	1	0.3789	D015 vs. D000
DUT:ENSG00000128951:E2.4-E3.6|ENSG00000128951:E2.6-E3.6	FALSE	exclusion	clu_14436	NewClu_650	ENSG00000128951:E2.6	alt-5'	chr15:48623676-48624465|chr15:48623992-48624465	(-)nonsense_mediated_decay, (-)alt-N-terminus, (-)alt-C-terminus, (-)AA:141(AK000629-PEP)->226(ENSP00000452814)|(+)BINDING+Substrate, (+)REGION+Substrate binding, (+)STRAND, (+)TURN, (+)dUTP_pyroPase+IPR008180, (+)dUTP_pyroPase_sf+IPR008181, (-)MOD_RES-Phosphoserine, (-)TRANSIT-Mitochondrion, (-)dUTP_pyroPase-IPR008180	0.34607	2.24106e-05	0.00189133	0.805381	0.459312	D015 vs. D000
WIPI2:ENSG00000157954:E1.6-E4.1|ENSG00000157954:E1.6-E3.1	FALSE	exclusion	clu_23298	NewClu_1868	ENSG00000157954:E3.1	cassette-exon	chr7:5230124-5239207|chr7:5230124-5232749	(-)alt-coding, (-)AA:436(BAG51284.1)->443(ENSP00000385297)|(+)MOD_RES+Phosphoserine, (+)WD40_repeat_dom+IPR017986	0.408394	2.26026e-05	0.00190232	0.728818	0.320423	D015 vs. D000
RAI1:ENSG00000108557:E4.1-E6.1|ENSG00000108557:E5.1-E6.1	FALSE	exclusion	clu_9156	NewClu_942	ENSG00000108557:E5.1	altPromoter	chr17:17627473-17696247|chr17:17685529-17696247	(+)alt+C+terminus, (+)AA:966(AAH21209.1)+>1906(AAO31738.1)|(+)COMPBIAS+Poly+Ala, (+)COMPBIAS+Poly+Gly, (+)COMPBIAS+Poly+Ser, (+)COMPBIAS+Ser+rich, (+)MOD_RES+Phosphoserine, (+)MOD_RES+Phosphothreonine, (+)MOTIF+Nuclear localization signal, (+)ZN_FING+PHD+type, (+)Znf_PHD+IPR001965	0.626914	2.26854e-05	0.00190324	0.740892	0.113978	D015 vs. D000
NADK:ENSG00000008130:E2.3-E6.1|ENSG00000008130:E5.5-E6.1	FALSE	inclusion	clu_519	NewClu_1872	ENSG00000008130:E5.5	cassette-exon	chr1:1711344-1696885|chr1:1709728-1696885	(~)AA:591(ENSP00000367890)+>591(ENSP00000340925)	-0.365116	2.27763e-05	0.00190324	0.00537634	0.370492	D015 vs. D000
C7orf50:ENSG00000146540:E5.2-E7.1|ENSG00000146540:E2.2-E7.1	TRUE	inclusion	clu_20777	NewClu_1355	ENSG00000146540:E5.2	altPromoter	chr7:1067894-1049779|chr7:1166893-1049779	(-)alt-N-terminus, (-)alt-C-terminus, (-)AA:179(ENSP00000407380)->192(ENSP00000420130)|(-)MOD_RES-Phosphoserine	0.354662	2.27988e-05	0.00190324	0.438043	0.0833806	D015 vs. D000
ATP2B1:ENSG00000070961:E20.1_89992434-E21.1|ENSG00000070961:E19.1-E21.1	TRUE	inclusion	clu_3016	NewClu_1416	ENSG00000070961:E20.1.89992434	cassette-exon	chr12:89992434-89985072|chr12:89992894-89985072		0.487742	2.28625e-05	0.00190339	0.487742	0	D015 vs. D000
PEX1:ENSG00000127980:E17.1-I18.2|ENSG00000127980:I17.1-I18.2	FALSE	inclusion	clu_14239	NewClu_1579	ENSG00000127980:E17.1	intron-retention	chr7:92123801-92123710|chr7:92123711-92123710		-0.445902	2.3037e-05	0.00190525	0.554098	1	D015 vs. D000
MYL6:ENSG00000092841:E1.17-E2.1|ENSG00000092841:E1.17-E3.4	TRUE	inclusion	clu_5401	NewClu_1567	ENSG00000092841:E2.1	cassette-exon	chr12:56552495-56552686|chr12:56552495-56553407	(+)alt-C-terminus, (+)AA:130(ENSP00000450116)->157(AAA20643.1)|(+)DOMAIN-EF-hand 3, (+)EF_hand_dom-IPR002048	0.683976	2.30533e-05	0.00190525	0.776607	0.092631	D015 vs. D000
PCM1:ENSG00000078674:E2.2-E3.1|ENSG00000078674:E2.2-E4.1	TRUE	inclusion	clu_3912	NewClu_1923	ENSG00000078674:E3.1	cassette-exon	chr8:17782289-17792215|chr8:17782289-17793098	(+)truncated, (-)AA:95(ENST00000518936-PEP)->448(AAH65022.1)|(-)MOD_RES-N6-acetyllysine, (-)MOD_RES-Phosphoserine	0.436143	2.30703e-05	0.00190525	0.524902	0.0887589	D015 vs. D000
NPEPL1:ENSG00000215440:E2.2-E4.4|ENSG00000215440:E3.4-E4.4	FALSE	exclusion	clu_36765	NewClu_356	ENSG00000215440:E3.4	altPromoter	chr20:57266836-57268793|chr20:57268106-57268793	(-)alt-N-terminus, (-)AA:475(BAG60029.1)->523(BAD96814.1)	0.344264	2.32645e-05	0.00190897	0.419199	0.0749348	D015 vs. D000
NSG1:ENSG00000168824:E7.5-E8.1|ENSG00000168824:E7.9-E8.1	FALSE	inclusion	clu_27717	NewClu_1743	ENSG00000168824:E7.9	alt-5'	chr4:4388370-4389331|chr4:4388900-4389331	(~)AA:185(ENSP00000408833)+>185(BAG52889.1)	-0.40639	2.3274e-05	0.00190897	0.181819	0.588208	D015 vs. D000
RASIP1:ENSG00000105538:I4.1_49240710-E5.1|ENSG00000105538:E4.1-E5.1	TRUE	exclusion	clu_8161	NewClu_1676	ENSG00000105538:I4.1_49240710		chr19:49240710-49238808|chr19:49241743-49238808		-0.676153	2.33013e-05	0.00190897	0.101852	0.778005	D015 vs. D000
GABRP:ENSG00000094755:E6.5-E7.1|ENSG00000094755:E2.1-E7.1	TRUE	inclusion	clu_5459	NewClu_780	ENSG00000094755:E6.5	cassette-exon	chr5:170210878-170215578|chr5:170191434-170215578	(+)alt-C-terminus, (+)AA:189(ENSP00000430188)->289(ENSP00000430727)|(+)GABAA_rcpt-IPR006028, (+)Neur_chan_lig-bd-IPR006202, (+)Neur_channel-IPR006201, (+)Neurotrans-gated_channel_TM-IPR006029, (+)TOPO_DOM-Extracellular, (+)TRANSMEM-Helical;	0.869768	2.36057e-05	0.0019175	0.878652	0.00888318	D015 vs. D000
SATB1:ENSG00000182568:I6.2-E9.2|ENSG00000182568:E2.2-E9.2	TRUE	inclusion	clu_31418	NewClu_1143	ENSG00000182568:I6.2		chr3:18465119-18462483|chr3:18486099-18462483	(+)alt-C-terminus, (+)AA:82(ENSP00000453908)->130(ENSP00000398072)|(+)HELIX, (+)STRAND	0.565717	2.36114e-05	0.0019175	0.84127	0.275553	D015 vs. D000
NANOGP1:ENSG00000176654:E4.1-E5.2|ENSG00000176654:I2.1_8047325-ENSG00000089818:E1.6_8234885	TRUE	exclusion	clu_30116	NewClu_1488	ENSG00000176654:E4.1|ENSG00000176654:E5.2	trans-splicing	chr12:8050947-8051131|chr12:8047325-8234885		-0.368267	2.37244e-05	0.0019175	0	0.368267	D015 vs. D000
PEX1:ENSG00000127980:E17.1-I17.1|ENSG00000127980:E17.1-I18.2	TRUE	inclusion	clu_14239	NewClu_1579	ENSG00000127980:I17.1	intron-retention	chr7:92123801-92123800|chr7:92123801-92123710		0.32634	2.37302e-05	0.0019175	0.32634	0	D015 vs. D000
VWA5A:ENSG00000110002:E1.2-E3.3|ENSG00000110002:E1.2-E2.1	FALSE	inclusion	clu_9544	NewClu_870	ENSG00000110002:E2.1	cassette-exon	chr11:123986189-123988204|chr11:123986189-123987273	(~)AA:266(AAQ94872.1)+>266(AAQ94875.1)	-0.343399	2.37539e-05	0.0019175	0.443783	0.787182	D015 vs. D000
ZBTB20:ENSG00000181722:E1.2-E4.1_114790261|ENSG00000181722:E1.2-I1.1_114865716	FALSE	exclusion	clu_31174	NewClu_1964	ENSG00000181722:E4.1_114790261		chr3:114866066-114790261|chr3:114866066-114865716		0.317409	2.38433e-05	0.0019175	0.328903	0.0114943	D015 vs. D000
MAGI1:ENSG00000151276:E11.1-E13.1|ENSG00000151276:E9.1-E13.1	TRUE	inclusion	clu_21850	NewClu_1656	ENSG00000151276:E11.1	altPromoter	chr3:65535083-65479306|chr3:65583490-65479306	(-)alt-N-terminus, (-)alt-C-terminus, (-)AA:93(ENST00000476403-PEP)->1136(ENSP00000418862)|(-)COMPBIAS-Poly-Gln, (-)COMPBIAS-Poly-Gly, (-)DOMAIN-PDZ 2, (-)DOMAIN-PDZ 3, (-)DOMAIN-PDZ 4, (-)DOMAIN-PDZ 6, (-)DOMAIN-WW 1, (-)DOMAIN-WW 2, (-)Guanylate_kin-IPR008144, (-)Guanylate_kin/L-typ_Ca_channel-IPR008145, (-)HELIX, (-)MOD_RES-Phosphoserine, (-)MOD_RES-Phosphotyrosine, (-)P-loop_NTPase-IPR027417,…	0.409874	2.38566e-05	0.0019175	0.483312	0.0734378	D015 vs. D000
BPTF:ENSG00000171634:E4.2-E7.2|ENSG00000171634:E4.2-E5.1	FALSE	inclusion	clu_28655	NewClu_1320	ENSG00000171634:E5.1	cassette-exon	chr17:65871136-65887960|chr17:65871136-65871672	(-)alt+coding, (-)AA:2903(ENSP00000334351)+>2920(ENSP00000307208)|(+)REGION-Interaction with KEAP1	-0.383934	2.39034e-05	0.0019175	0.0342813	0.418215	D015 vs. D000
PLEKHA7:ENSG00000166689:E25.4-I26.2|ENSG00000166689:E2.1-E27.3	TRUE	inclusion	clu_26688	NewClu_532	ENSG00000166689:E25.4|ENSG00000166689:I26.2		chr11:16812558-16812462|chr11:17035690-16811416		0.470616	2.40705e-05	0.00192443	0.748394	0.277778	D015 vs. D000
PEX1:ENSG00000127980:I18.2-I19.1|ENSG00000127980:I18.2-E20.1	TRUE	inclusion	clu_14237	NewClu_1580	ENSG00000127980:I19.1	intron-retention	chr7:92122267-92122266|chr7:92122267-92120816		0.574017	2.41772e-05	0.00192443	0.574017	0	D015 vs. D000
PEX1:ENSG00000127980:I18.2-E20.1|ENSG00000127980:I18.2-I19.1	FALSE	inclusion	clu_14237	NewClu_1580	ENSG00000127980:E20.1	intron-retention	chr7:92122267-92120816|chr7:92122267-92122266		-0.574017	2.41772e-05	0.00192443	0.425983	1	D015 vs. D000
PDLIM5:ENSG00000163110:E24.1-E25.1|ENSG00000163110:E24.1-E26.1	TRUE	exclusion	clu_24868	NewClu_1529	ENSG00000163110:E25.1	cassette-exon	chr4:95575791-95577969|chr4:95575791-95578578	(+)nonsense_mediated_decay, (+)alt-N-terminus, (+)alt-C-terminus, (+)AA:231(ENSP00000422528)->271(BC026029-PEP)|(+)DOMAIN-LIM zinc-binding 3, (+)Znf_LIM-IPR001781, (-)MOD_RES-Phosphoserine	-0.771763	2.44742e-05	0.0019376	0.156614	0.928377	D015 vs. D000
GTF3C1:ENSG00000077235:E37.5-E38.1|ENSG00000077235:E37.4-E38.1	TRUE	inclusion	clu_3745	NewClu_96	ENSG00000077235:E37.5	alt-5'	chr16:27475641-27474913|chr16:27475716-27474913	(+)alt-coding, (+)AA:2084(ENSP00000455417)->2109(AAI37230.1)	0.419683	2.45433e-05	0.0019376	0.692857	0.273175	D015 vs. D000
GTF3C1:ENSG00000077235:E37.4-E38.1|ENSG00000077235:E37.5-E38.1	FALSE	inclusion	clu_3745	NewClu_96	ENSG00000077235:E37.5	alt-5'	chr16:27475716-27474913|chr16:27475641-27474913	(+)alt-coding, (+)AA:2084(ENSP00000455417)->2109(AAI37230.1)	-0.419683	2.45433e-05	0.0019376	0.307143	0.726825	D015 vs. D000
ICA1:ENSG00000003147:E2.5-E5.1|ENSG00000003147:E1.5-E5.1	TRUE	inclusion	clu_79	NewClu_839	ENSG00000003147:E2.5	altPromoter	chr7:8301724-8275635|chr7:8302070-8275635	(~)AA:482(AAH08640.1)->482(ENSP00000265577)	0.377235	2.47032e-05	0.0019376	0.600509	0.223273	D015 vs. D000
APOBEC3C:ENSG00000244509:E3.1-E4.1|ENSG00000244509:E3.1-ENSG00000243811:E4.1	TRUE	inclusion	clu_38971	NewClu_1241	ENSG00000244509:E4.1	trans-splicing	chr22:39414050-39414274|chr22:39414050-39418827	(-)alt-C-terminus, (-)AA:198(AK094570-PEP)->202(BAI45273.1)|(+)APOBEC_C-IPR007904, (+)APOBEC_N-IPR013158, (+)Cytidine_deaminase-like-IPR016193, (+)DOMAIN-CMP/dCMP deaminase zinc-binding, (+)HELIX, (+)METAL-Zinc; catalytic, (+)STRAND, (+)TURN	0.367304	2.472e-05	0.0019376	1	0.632696	D015 vs. D000
APOBEC3C:ENSG00000244509:E3.1-ENSG00000243811:E4.1|ENSG00000244509:E3.1-E4.1	FALSE	inclusion	clu_38971	NewClu_1241	ENSG00000244509:ENSG00000243811:E4.1	trans-splicing	chr22:39414050-39418827|chr22:39414050-39414274	(-)alt+C+terminus, (-)AA:198(AK094570+PEP)+>202(BAI45273.1)|(+)APOBEC_C-IPR007904, (+)APOBEC_N-IPR013158, (+)Cytidine_deaminase-like-IPR016193, (+)DOMAIN-CMP/dCMP deaminase zinc-binding, (+)HELIX, (+)METAL-Zinc; catalytic, (+)STRAND, (+)TURN	-0.367304	2.472e-05	0.0019376	0	0.367304	D015 vs. D000
ANO8:ENSG00000074855:E13.1-E14.1|ENSG00000074855:E13.1-I13.1	FALSE	exclusion	clu_3431	NewClu_956	ENSG00000074855:E14.1	intron-retention	chr19:17438498-17438378|chr19:17438498-17438497	(+)nonsense_mediated_decay, (+)alt+N+terminus, (+)alt+C+terminus, (+)AA:296(LF208144+PEP)+>581(ENSP00000469751)|(+)Anoctamin+IPR007632, (+)TOPO_DOM+Cytoplasmic, (+)TOPO_DOM+Extracellular, (+)TRANSMEM+Helical;, (-)COMPBIAS-Glu-rich, (-)COMPBIAS-Gly-rich	0.635001	2.48688e-05	0.00194058	0.885621	0.25062	D015 vs. D000
BRD1:ENSG00000100425:E5.6-E6.1|ENSG00000100425:E5.6-E8.1	TRUE	inclusion	clu_6261	NewClu_116	ENSG00000100425:E6.1	cassette-exon	chr22:50216599-50214634|chr22:50216599-50198008	(+)alt-N-terminus, (+)AA:649(BAG64034.1)->784(BAH14162.1)|(+)Bromodomain-IPR001487, (+)HELIX, (+)MOD_RES-N6-acetyllysine	0.308303	2.49354e-05	0.00194058	0.320648	0.0123457	D015 vs. D000
SET:ENSG00000119335:E2.3-E7.2|ENSG00000119335:E4.4-E7.2	FALSE	inclusion	clu_12162	NewClu_892	ENSG00000119335:E4.4	altPromoter	chr9:131446286-131453449|chr9:131451934-131453449	(-)alt+N+terminus, (-)alt+C+terminus, (-)AA:287(CU689520+PEP)+>290(BAG73713.1)|(-)COMPBIAS+Asp/Glu+rich (highly acidic), (-)MOD_RES+Phosphoserine, (-)REGION+Dimerization	-0.321798	2.49471e-05	0.00194058	0.626283	0.948082	D015 vs. D000
DST:ENSG00000151914:I108.2-E112.2|ENSG00000151914:E111.1-E112.2	FALSE	inclusion	clu_22027	NewClu_1562	ENSG00000151914:I108.2		chr6:56330876-56328562|chr6:56329483-56328562	(+)alt-N-terminus, (+)AA:5171(ENSP00000244364)->5375(ENSP00000359824)|(+)CAMSAP_CH-IPR022613, (+)CH-domain-IPR001715, (+)DOMAIN-Actin-binding, (+)DOMAIN-CH 1, (+)DOMAIN-CH 2, (+)GAS2_dom-IPR003108, (+)MOD_RES-Phosphoserine, (+)Spectrin/alpha-actinin-IPR018159, (+)Spectrin_repeat-IPR002017, (-)GAS2_dom-IPR003108, (-)REPEAT-Spectrin 9, (-)Spectrin/alpha-actinin-IPR018159, (-)Spectrin_repeat-IPR0020…	-0.698901	2.54541e-05	0.00197503	0.22207	0.920971	D015 vs. D000
PAAF1:ENSG00000175575:E3.4-E4.3|ENSG00000175575:E3.4-E5.3	TRUE	inclusion	clu_29882	NewClu_423	ENSG00000175575:E4.3	cassette-exon	chr11:73589864-73598085|chr11:73589864-73598399	(-)alt-N-terminus, (-)AA:375(AAP97194.1)->392(BAB13933.1)|(-)REPEAT-WD 3, (-)WD40_repeat_dom-IPR017986	0.428105	2.57093e-05	0.00198983	0.586833	0.158729	D015 vs. D000
TTN:ENSG00000155657:E178.1-E185.1|ENSG00000155657:E161.1-E187.1	TRUE	inclusion	clu_22822	NewClu_1108	ENSG00000155657:E178.1|E185.1	cassette-exon	chr2:179527693-179523982|chr2:179534945-179523521	(~)AA:33423(ENSP00000343764)->33423(ENSP00000343764)	0.333118	2.61306e-05	0.00201736	0.333118	0	D015 vs. D000
EPB41L3:ENSG00000082397:E32.1-I33.1_5407501|ENSG00000082397:E32.1-E34.2	TRUE	inclusion	clu_4250	NewClu_309	ENSG00000082397:I33.1_5407501		chr18:5410565-5407501|chr18:5410565-5406967		0.31583	2.65661e-05	0.00204216	0.31583	0	D015 vs. D000
RPP14:ENSG00000255154:E2.1-E3.1|ENSG00000255154:E1.1-E3.1	TRUE	inclusion	clu_39731	NewClu_1063	ENSG00000255154:E2.1	altPromoter	chr3:58292378-58296036|chr3:58292144-58296036	(~)AA:124(AAD00892.1)->124(BAG34908.1)	0.518641	2.66806e-05	0.00204216	0.775923	0.257282	D015 vs. D000
RPP14:ENSG00000255154:E1.1-E3.1|ENSG00000255154:E2.1-E3.1	FALSE	inclusion	clu_39731	NewClu_1063	ENSG00000255154:E2.1	altPromoter	chr3:58292144-58296036|chr3:58292378-58296036	(~)AA:124(AAD00892.1)+>124(BAG34908.1)	-0.518641	2.66806e-05	0.00204216	0.224077	0.742718	D015 vs. D000
ARSK:ENSG00000164291:E1.5-E3.1|ENSG00000164291:E1.5-E2.1	FALSE	exclusion	clu_25583	NewClu_1864	ENSG00000164291:E2.1	alt-C-term	chr5:94891108-94901702|chr5:94891108-94891912	(+)nonsense_mediated_decay, (+)alt+N+terminus, (+)alt+C+terminus, (+)AA:91(BC015723+PEP)+>92(ENSP00000424018)|(+)Alkaline_phosphatase_core+IPR017850, (+)METAL+Calcium, (+)METAL+Calcium; via 3+oxoalanine, (+)MOD_RES+3+oxoalanine (Cys), (+)Sulfatase+IPR000917	0.435428	2.67833e-05	0.00204216	0.899166	0.463738	D015 vs. D000
ARSK:ENSG00000164291:E1.5-E2.1|ENSG00000164291:E1.5-E3.1	TRUE	exclusion	clu_25583	NewClu_1864	ENSG00000164291:E2.1	alt-C-term	chr5:94891108-94891912|chr5:94891108-94901702	(+)nonsense_mediated_decay, (+)alt-N-terminus, (+)alt-C-terminus, (+)AA:91(BC015723-PEP)->92(ENSP00000424018)|(+)Alkaline_phosphatase_core-IPR017850, (+)METAL-Calcium, (+)METAL-Calcium; via 3-oxoalanine, (+)MOD_RES-3-oxoalanine (Cys), (+)Sulfatase-IPR000917	-0.435428	2.67833e-05	0.00204216	0.100834	0.536262	D015 vs. D000
EML2:ENSG00000125746:E22.1-E23.1|ENSG00000125746:E22.1-E24.2	TRUE	inclusion	clu_13691	NewClu_1330	ENSG00000125746:E23.1	cassette-exon	chr19:46120023-46119816|chr19:46120023-46119147	(+)retained_intron, (+)alt-N-terminus, (+)alt-C-terminus, (+)AA:73(ENSP00000465994)->82(ENST00000592482-PEP)|(-)Quinonprotein_ADH-like_supfam-IPR011047, (-)REPEAT-WD 7	0.560627	2.6913e-05	0.00204344	0.731092	0.170465	D015 vs. D000
SPATA24:ENSG00000170469:I4.1-E5.1|ENSG00000170469:E4.2-E5.1	TRUE	inclusion	clu_28301	NewClu_871	ENSG00000170469:I4.1	intron-retention	chr5:138732833-138732832|chr5:138737444-138732832	(-)alt-N-terminus, (-)alt-C-terminus, (-)AA:113(LF211007-PEP)->153(ENSP00000426748)|(-)REGION-Required for interaction with CBX5 and TBPL1	0.525012	2.69327e-05	0.00204344	0.525012	0	D015 vs. D000
MNAT1:ENSG00000020426:U0.1_61189836-E3.1|ENSG00000020426:E1.5-E3.1	FALSE	exclusion	clu_1060	NewClu_1095	ENSG00000020426:U0.1_61189836	altPromoter	chr14:61189836-61262935|chr14:61201669-61262935		0.401356	2.73742e-05	0.00206794	0.684324	0.282969	D015 vs. D000
RRP7B:ENSG00000182841:E2.1-I2.1_42975205|ENSG00000182841:E2.1-E3.1	TRUE	exclusion	clu_31481	NewClu_1511	ENSG00000182841:I2.1_42975205		chr22:42976223-42975205|chr22:42976223-42973968		-0.372345	2.7449e-05	0.00206794	0.484629	0.856974	D015 vs. D000
SMPDL3A:ENSG00000172594:E1.3-E3.1|ENSG00000172594:E1.3-E2.1	FALSE	exclusion	clu_28961	NewClu_922	ENSG00000172594:E2.1	cassette-exon	chr6:123110603-123117969|chr6:123110603-123116822	(-)alt-N-terminus, (-)AA:322(BAH13465.1)->453(AK000184-PEP)|(-)ASM-like_Pdiesterase_prd-IPR017064, (-)Metallo_PEstase_dom-IPR004843, (-)SIGNAL	0.356797	2.74571e-05	0.00206794	0.771611	0.414815	D015 vs. D000
SPG7:ENSG00000197912:I19.1-E20.1|ENSG00000197912:E17.4-E20.1	TRUE	inclusion	clu_34623	NewClu_1653	ENSG00000197912:I19.1	intron-retention	chr16:89613065-89613066|chr16:89611180-89613066		0.282679	2.76349e-05	0.00207625	0.282679	0	D015 vs. D000
TPM1:ENSG00000140416:E8.2-E9.5|ENSG00000140416:E8.2-E9.1	FALSE	exclusion	clu_18751	NewClu_1460	ENSG00000140416:E9.1	alt-3'	chr15:63353138-63353912|chr15:63353138-63353397	(~)alt+coding, (~)AA:245(BAG11063.1)+>245(ABD83668.1)|(+)SF_assemblin+IPR008374, (+)Tropomyosin+IPR000533, (-)Tropomyosin-IPR000533	0.581451	2.78141e-05	0.00207729	0.675611	0.0941598	D015 vs. D000
FBXO7:ENSG00000100225:E2.2-E5.1|ENSG00000100225:E1.3-E5.1	TRUE	inclusion	clu_6026	NewClu_137	ENSG00000100225:E2.2	altPromoter	chr22:32871385-32874968|chr22:32871111-32874968	(-)alt-N-terminus, (-)AA:408(BAG63187.1)->522(BAG10938.1)	0.332996	2.78144e-05	0.00207729	0.595672	0.262676	D015 vs. D000
CAMK1G:ENSG00000008118:E1.2-I1.1_209764317|ENSG00000008118:E1.2-E2.1	TRUE	exclusion	clu_511	NewClu_1606	ENSG00000008118:I1.1_209764317		chr1:209757117-209764317|chr1:209757117-209768300		-0.535952	2.78661e-05	0.00207729	0.225436	0.761388	D015 vs. D000
ATAD3A:ENSG00000197785:E12.1-E13.1|ENSG00000197785:U0.1_1444447-E18.2	TRUE	exclusion	clu_34553	NewClu_280	ENSG00000197785:E12.1|ENSG00000197785:E13.1	altPromoter	chr1:1459777-1460620|chr1:1444447-1469306		-0.444443	2.79184e-05	0.00207729	0.507275	0.951719	D015 vs. D000
NAV1:ENSG00000134369:E24.1-E25.2|ENSG00000134369:E22.3-E25.2	TRUE	inclusion	clu_16355	NewClu_1165	ENSG00000134369:E24.1	cassette-exon	chr1:201773625-201777081|chr1:201772842-201777081	(+)alt-coding, (+)AA:1874(AAI56465.1)->1877(AAL05591.1)	0.483241	2.82713e-05	0.00209468	0.543091	0.0598506	D015 vs. D000
EPHX1:ENSG00000143819:E8.2-E9.1|ENSG00000143819:E8.2-I8.1	FALSE	inclusion	clu_20042	NewClu_1500	ENSG00000143819:E9.1	intron-retention	chr1:226030175-226032199|chr1:226030175-226030176		-0.294419	2.82881e-05	0.00209468	0.705581	1	D015 vs. D000
CERS5:ENSG00000139624:E14.2-E15.3|ENSG00000139624:E14.9-E15.3	FALSE	inclusion	clu_18515	NewClu_1707	ENSG00000139624:E14.9	alt-5'	chr12:50529515-50528485|chr12:50529216-50528485	(+)alt-N-terminus, (+)alt-C-terminus, (+)AA:136(ENSP00000447029)->141(AK308930-PEP)|(-)TLC+dom+IPR006634, (-)TOPO_DOM+Lumenal, (-)TRANSMEM+Helical;	-0.787837	2.86415e-05	0.00211576	0.180824	0.968661	D015 vs. D000
LAMA5:ENSG00000130702:E46.1-E47.2|ENSG00000130702:E46.2-I46.1	FALSE	exclusion	clu_14965	NewClu_1619	ENSG00000130702:E46.1|ENSG00000130702:E47.2	intron-retention	chr20:60900372-60899610|chr20:60900196-60900195		0.269377	2.87193e-05	0.00211643	1	0.730623	D015 vs. D000
RASIP1:ENSG00000105538:E4.1-E5.1|ENSG00000105538:I4.1_49240710-E5.1	FALSE	exclusion	clu_8161	NewClu_1676	ENSG00000105538:E4.1	altPromoter	chr19:49241743-49238808|chr19:49240710-49238808	(-)alt-N-terminus, (-)alt-C-terminus, (-)AA:145(ENST00000594232-PEP)->183(ENSP00000471633)	0.727853	2.87919e-05	0.00211672	0.787037	0.0591837	D015 vs. D000
PPP3CA:ENSG00000138814:I2.1_102203596-E4.1|ENSG00000138814:E2.7-E4.1	TRUE	exclusion	clu_18308	NewClu_2032	ENSG00000138814:I2.1_102203596		chr4:102203596-102117273|chr4:102267896-102117273		-0.293474	2.95264e-05	0.00216555	0	0.293474	D015 vs. D000
PLEKHA6:ENSG00000143850:E22.1-E24.1|ENSG00000143850:E23.3-E24.1	FALSE	inclusion	clu_20072	NewClu_30	ENSG00000143850:E23.3	cassette-exon	chr1:204213992-204210942|chr1:204212242-204210942	(-)alt+N+terminus, (-)alt+C+terminus, (-)AA:28(EF491809+PEP)+>1048(BAA76813.3)|(-)COMPBIAS+Pro+rich, (-)DOMAIN+PH, (-)HELIX, (-)MOD_RES+Phosphoserine, (-)MOD_RES+Phosphothreonine, (-)MOD_RES+Phosphotyrosine, (-)Pleckstrin_homology+IPR001849, (-)STRAND, (-)TURN	-0.656335	3.00531e-05	0.00219895	0.251634	0.907969	D015 vs. D000
NAV1:ENSG00000134369:E22.3-E25.2|ENSG00000134369:E22.3-E24.1	FALSE	inclusion	clu_16355	NewClu_1165	ENSG00000134369:E24.1	cassette-exon	chr1:201772842-201777081|chr1:201772842-201773617	(+)alt-coding, (+)AA:1874(AAI56465.1)->1877(AAL05591.1)	-0.607922	3.01748e-05	0.00219903	0.286991	0.894913	D015 vs. D000
SLC37A1:ENSG00000160190:E7.1-E8.1|ENSG00000160190:I5.2-E8.1	TRUE	exclusion	clu_23838	NewClu_1915	ENSG00000160190:E7.1		chr21:43935045-43938387|chr21:43934827-43938387	(-)truncated, (+)AA:18(CAB91986.1)->63(ENST00000471277-PEP)|(+)TRANSMEM-Helical;	-0.554635	3.02453e-05	0.00219903	0.112013	0.666648	D015 vs. D000
MARK3:ENSG00000075413:I21.2-E26.2|ENSG00000075413:E25.2-E26.2	FALSE	inclusion	clu_3537	NewClu_296	ENSG00000075413:I21.2		chr14:103958371-103969219|chr14:103966537-103969219	(~)retained_intron, (~)retained_intron, (~)AA:145(ENST00000558787-PEP)->145(ENST00000556463-PEP)	-0.513234	3.02685e-05	0.00219903	0.0939394	0.607174	D015 vs. D000
FAM168A:ENSG00000054965:E3.1-E4.1|ENSG00000054965:E3.1-E5.1	TRUE	inclusion	clu_1932	NewClu_980	ENSG00000054965:E4.1	cassette-exon	chr11:73141735-73136093|chr11:73141735-73131044	(+)alt-coding, (+)AA:235(BAF84743.1)->244(BAG09691.1)	0.490851	3.08016e-05	0.0022325	0.50474	0.0138889	D015 vs. D000
ACIN1:ENSG00000100813:E4.1-E5.1|ENSG00000100813:E3.1-E5.1	TRUE	inclusion	clu_6449	NewClu_1472	ENSG00000100813:E4.1	cassette-exon	chr14:23559191-23551045|chr14:23559731-23551045	(-)alt-N-terminus, (-)AA:1283(ENSP00000474349)->1301(ENSP00000405677)|(-)CROSSLNK-Glycyl lysine isopeptide (Lys-Gly) (interchain with G-Cter in ubiquitin), (+)COMPBIAS-Glu-rich, (+)MOD_RES-Phosphoserine	0.410578	3.09885e-05	0.00223757	0.616226	0.205649	D015 vs. D000
IQSEC1:ENSG00000144711:E16.1-E18.1|ENSG00000144711:E17.1-E18.1	FALSE	inclusion	clu_20321	NewClu_1258	ENSG00000144711:E17.1	cassette-exon	chr3:12949849-12943022|chr3:12944273-12943022	(+)alt-N-terminus, (+)alt-C-terminus, (+)AA:937(ENSP00000397811)->1114(BAG57736.1)|(-)DOMAIN+SEC7, (-)Sec7+IPR000904	-0.57996	3.10168e-05	0.00223757	0.0835991	0.663559	D015 vs. D000
DCAKD:ENSG00000172992:E2.3-E3.2|ENSG00000172992:E2.4-E3.2	FALSE	inclusion	clu_29116	NewClu_1882	ENSG00000172992:E2.4	alt-5'	chr17:43128921-43112367|chr17:43128729-43112367	(-)alt+C+terminus, (-)AA:209(ENSP00000468809)+>231(BAF83444.1)	-0.395803	3.11501e-05	0.00224193	0.293345	0.689148	D015 vs. D000
ST6GAL1:ENSG00000073849:I9.1_186717520-E15.1|ENSG00000073849:E6.3-E15.1	TRUE	exclusion	clu_3342	NewClu_1854	ENSG00000073849:I9.1_186717520		chr3:186717520-186756530|chr3:186681714-186756530		-0.372543	3.1303e-05	0.0022454	0	0.372543	D015 vs. D000
CTNS:ENSG00000040531:E9.4-E10.1|ENSG00000040531:E9.4-I9.1	FALSE	inclusion	clu_1477	NewClu_225	ENSG00000040531:E10.1	intron-retention	chr17:3559880-3559970|chr17:3559880-3559881		-0.645829	3.1344e-05	0.0022454	0.354171	1	D015 vs. D000
CALB1:ENSG00000104327:E1.3-E4.4|ENSG00000104327:E1.3-E2.1	FALSE	inclusion	clu_7607	NewClu_968	ENSG00000104327:E2.1	cassette-exon	chr8:91107517-91094330|chr8:91107517-91105903	(-)alt+N+terminus, (-)alt+C+terminus, (-)AA:3(ENSP00000430192)+>102(AAB19408.1)	-0.319576	3.14708e-05	0.00224925	0.0020403	0.321616	D015 vs. D000
SMPDL3A:ENSG00000172594:E1.3-E2.1|ENSG00000172594:E1.3-E3.1	TRUE	exclusion	clu_28961	NewClu_922	ENSG00000172594:E2.1	cassette-exon	chr6:123110603-123116822|chr6:123110603-123117969	(-)alt-N-terminus, (-)AA:322(BAH13465.1)->453(AK000184-PEP)|(-)ASM-like_Pdiesterase_prd-IPR017064, (-)Metallo_PEstase_dom-IPR004843, (-)SIGNAL	-0.345572	3.15794e-05	0.00225179	0.223941	0.569512	D015 vs. D000
MRPL23:ENSG00000214026:E8.2-E8.4|ENSG00000214026:E6.1-E10.1	TRUE	exclusion	clu_36490	NewClu_86	ENSG00000214026:E8.2|ENSG00000214026:E8.4	cassette-exon	chr11:1977678-1977772|chr11:1974085-1993789	(+)alt-C-terminus, (+)AA:153(ENSP00000380466)->163(ENSP00000370925)|(+)Ribosomal_L23/L15e_core_dom-IPR012678, (+)Ribosomal_L25/23-IPR013025, (-)Ribosomal_L23/L15e_core_dom-IPR012678, (-)Ribosomal_L25/23-IPR013025	-0.381605	3.1882e-05	0.00226812	0.460532	0.842137	D015 vs. D000
SNRPN:ENSG00000128739:E8.5_25200183-E4.1|ENSG00000128739:E5.1-E9.1	TRUE	exclusion	clu_14400	NewClu_678	ENSG00000128739:E8.5.25200183|E4.1	cassette-exon	chr15:25200183-25207261|chr15:25165271-25207261		-0.417781	3.22733e-05	0.00229066	0.363021	0.780802	D015 vs. D000
FBXO6:ENSG00000116663:I1.1_11724480-E3.1|ENSG00000116663:E1.1-E3.1	TRUE	inclusion	clu_11514	NewClu_1609	ENSG00000116663:I1.1_11724480		chr1:11724480-11728713|chr1:11724312-11728713		0.403351	3.24905e-05	0.00229072	0.423553	0.020202	D015 vs. D000
SLC25A3:ENSG00000075415:E1.13-E1.17|ENSG00000075415:E1.13-E1.22	TRUE	inclusion	clu_3539	NewClu_294	ENSG00000075415:E1.17	alt-3'	chr12:98987913-98989211|chr12:98987913-98989505		0.376999	3.26303e-05	0.00229072	0.447826	0.0708278	D015 vs. D000
RRP7B:ENSG00000182841:E7.2-E9.1|ENSG00000182841:E7.3-I7.1	FALSE	exclusion	clu_31481	NewClu_1512	ENSG00000182841:E7.2|ENSG00000182841:E9.1	intron-retention	chr22:42970686-42952680|chr22:42969250-42969249		0.482114	3.26317e-05	0.00229072	0.569421	0.0873072	D015 vs. D000
WNK2:ENSG00000165238:E29.1-E30.1|ENSG00000165238:E29.1-E33.1	TRUE	inclusion	clu_26018	NewClu_1627	ENSG00000165238:E30.1	cassette-exon	chr9:96060349-96061352|chr9:96060349-96070610	(+)alt-N-terminus, (+)alt-C-terminus, (+)AA:1773(ENSP00000414622)->1836(ENSP00000411181)|(+)Kinase-like_dom-IPR011009, (+)MOD_RES-Phosphoserine	0.418291	3.27044e-05	0.00229072	0.558663	0.140372	D015 vs. D000
HSPG2:ENSG00000142798:E34.1-E35.1|ENSG00000142798:I34.1_22195378-E35.1	FALSE	inclusion	clu_19638	NewClu_187	ENSG00000142798:E34.1		chr1:22198679-22192302|chr1:22195378-22192302		-0.487479	3.27916e-05	0.00229072	0.50141	0.988889	D015 vs. D000
LRRFIP2:ENSG00000093167:E30.1-E31.3|ENSG00000093167:E29.1-E31.5	TRUE	inclusion	clu_5445	NewClu_454	ENSG00000093167:E30.1|ENSG00000093167:E31.3	alt-3'|cassette-exon	chr3:37114281-37107816|chr3:37116515-37107433	(+)alt-coding, (+)AA:434(AQN67642.1)->721(AAD41257.1)|(-)Leu-rich_rep_flightless-int_pr-IPR019139, (+)COILED, (+)COMPBIAS-Ser-rich, (+)Leu-rich_rep_flightless-int_pr-IPR019139, (+)MOD_RES-Phosphoserine, (+)REGION-DVL3-binding, (+)bHLH_dom-IPR011598	0.467282	3.2833e-05	0.00229072	0.48689	0.0196078	D015 vs. D000
NSFL1C:ENSG00000088833:E5.3-E7.3|ENSG00000088833:E4.1-E7.3	TRUE	inclusion	clu_4871	NewClu_900	ENSG00000088833:E5.3	cassette-exon	chr20:1436359-1435777|chr20:1438845-1435777	(+)alt-N-terminus, (+)AA:370(BAJ20518.1)->371(AAF17199.1)|(-)DOMAIN-SEP, (-)HELIX, (-)MOD_RES-Phosphoserine, (-)MOD_RES-Phosphotyrosine, (-)MOTIF-Nuclear localization signal, (-)SEP_domain-IPR012989, (-)STRAND, (-)TURN, (-)UBA-like-IPR009060	0.458989	3.28656e-05	0.00229072	0.643523	0.184534	D015 vs. D000
NOP56:ENSG00000101361:E8.2-E8.7|ENSG00000101361:E8.5-E8.7	FALSE	exclusion	clu_6734	NewClu_1991	ENSG00000101361:E8.2	alt-5'	chr20:2636680-2637047|chr20:2636860-2637047		0.290915	3.28691e-05	0.00229072	0.348282	0.0573671	D015 vs. D000
ATG13:ENSG00000175224:E18.4-E21.1|ENSG00000175224:E20.1-E21.1	FALSE	inclusion	clu_29807	NewClu_1900	ENSG00000175224:E20.1	cassette-exon	chr11:46681035-46686933|chr11:46686509-46686933	(+)alt-coding, (+)AA:480(BAB14707.1)->517(BAA31627.3)	-0.645543	3.30155e-05	0.00229291	0.153245	0.798787	D015 vs. D000
PLEC:ENSG00000178209:E12.1-E14.1|ENSG00000178209:E12.1-E13.1	FALSE	inclusion	clu_30544	NewClu_1596	ENSG00000178209:E13.1	cassette-exon	chr8:145012799-145012408|chr8:145012799-145012583	(+)alt-N-terminus, (+)alt-C-terminus, (+)AA:190(ENSP00000433557)->703(ENSP00000437303)|(-)CH+domain+IPR001715, (-)DOMAIN+CH 1, (-)HELIX, (+)CAMSAP_CH-IPR022613, (+)CH-domain-IPR001715, (+)DOMAIN-CH 2, (+)HELIX, (+)MOD_RES-Phosphoserine, (+)REPEAT-Spectrin 1, (+)STRAND, (+)Spectrin/alpha-actinin-IPR018159, (+)TURN	-0.465399	3.30493e-05	0.00229291	0.511657	0.977055	D015 vs. D000
CAMK1G:ENSG00000008118:E1.2-E2.1|ENSG00000008118:E1.2-I1.1_209764317	FALSE	exclusion	clu_511	NewClu_1606	ENSG00000008118:E2.1		chr1:209757117-209768300|chr1:209757117-209764317	(~)AA:476(ENSP00000009105)->476(ENSP00000354861)	0.495187	3.33382e-05	0.00230424	0.710925	0.215738	D015 vs. D000
BTBD7:ENSG00000011114:E2.1-E3.2|ENSG00000011114:E1.3-E3.2	TRUE	inclusion	clu_768	NewClu_1586	ENSG00000011114:E2.1	alt-C-term	chr14:93798650-93762503|chr14:93799166-93762503	(+)truncated, (-)AA:55(ENSP00000450704)->410(BAA91730.1)|(-)BTB/POZ-like-IPR000210, (-)BTB/POZ_fold-IPR011333, (-)BTB_POZ-IPR013069, (-)DOMAIN-BTB 1, (-)DOMAIN-BTB 2	0.390741	3.3456e-05	0.00230424	0.415432	0.0246914	D015 vs. D000
ABI2:ENSG00000138443:E14.2-E15.1|ENSG00000138443:E13.2-E15.1	TRUE	inclusion	clu_18143	NewClu_523	ENSG00000138443:E14.2	cassette-exon	chr2:204261690-204267299|chr2:204260503-204267299	(+)alt-coding, (+)AA:475(BAJ20515.1)->480(ENSP00000396249)|(-)Abl-interactor_HHR_dom-IPR012849, (+)Abl-interactor_HHR_dom-IPR012849	0.523804	3.34961e-05	0.00230424	0.726511	0.202707	D015 vs. D000
CACNA1B:ENSG00000148408:E1.1-I1.1|ENSG00000148408:I1.1_140446429-I1.1	TRUE	inclusion	clu_21272	NewClu_695	ENSG00000148408:E1.1	intron-retention	chr9:140446430-140446431|chr9:140446429-140446525		0.299683	3.35118e-05	0.00230424	0.299683	0	D015 vs. D000
CLTC:ENSG00000141367:E32.1-E34.2|ENSG00000141367:E33.1-E34.2	FALSE	inclusion	clu_19100	NewClu_181	ENSG00000141367:E33.1	cassette-exon	chr17:57763169-57767997|chr17:57764382-57767997	(-)alt+N+terminus, (-)alt+C+terminus, (-)AA:222(ENSP00000465200)+>252(BC015854+PEP)|(-)Clathrin_H+chain/VPS_repeat+IPR000547, (-)MOD_RES+N6+acetyllysine, (-)REGION+Trimerization	-0.561015	3.36745e-05	0.0023072	0.356528	0.917543	D015 vs. D000
KTN1:ENSG00000126777:E45.2-E46.2|ENSG00000126777:E45.4-E46.2	FALSE	exclusion	clu_13980	NewClu_2038	ENSG00000126777:E45.4	alt-5'	chr14:56139730-56142553|chr14:56139973-56142553	(-)alt-coding, (-)AA:1329(BAG64000.1)->1356(CAA80271.1)	0.347384	3.37047e-05	0.0023072	0.933063	0.585679	D015 vs. D000
TTC8:ENSG00000165533:E9.1-E9.3|ENSG00000165533:E2.11-E16.2	TRUE	inclusion	clu_26143	NewClu_561	ENSG00000165533:E9.1|ENSG00000165533:E9.3	cassette-exon	chr14:89307540-89307769|chr14:89291165-89336403		0.280342	3.38466e-05	0.00231178	0.449679	0.169338	D015 vs. D000
TTN:ENSG00000155657:E179.1-E180.1|ENSG00000155657:E178.1-E185.1	TRUE	exclusion	clu_22822	NewClu_1108	ENSG00000155657:E179.1|E180.1	cassette-exon	chr2:179527456-179527343|chr2:179527693-179523982	(-)alt-coding, (-)AA:34350(ENSP00000465570)->35991(ENSP00000467141)|(+)COMPBIAS-Glu-rich, (+)COMPBIAS-Pro-rich, (+)Calpain_domain_III-IPR022682, (+)P-loop_NTPase-IPR027417, (+)REPEAT-PEVK 25, (+)RNaseH-like_dom-IPR012337, (-)ARM-type_fold-IPR016024, (-)Calpain_domain_III-IPR022682, (-)Ig-like_dom-IPR007110, (-)Ig_I-set-IPR013098, (-)Ig_sub-IPR003599, (-)Ig_sub2-IPR003598, (-)P-loop_NTPase-IPR0274…	-0.774107	3.3936e-05	0.00231275	0.048414	0.822521	D015 vs. D000
AIG1:ENSG00000146416:E3.6-E6.1|ENSG00000146416:E3.6-E4.1	FALSE	exclusion	clu_20747	NewClu_1635	ENSG00000146416:E4.1	alt-C-term	chr6:143382203-143457972|chr6:143382203-143382351	(-)truncated, (+)AA:47(ENSP00000356568)+>134(BAG60734.1)|(+)Far+17a_AIG1+IPR006838, (+)TRANSMEM+Helical;	0.396975	3.43203e-05	0.00233078	0.771781	0.374806	D015 vs. D000
ADAM15:ENSG00000143537:E18.1-E22.2|ENSG00000143537:E21.1-E22.2	FALSE	exclusion	clu_19930	NewClu_745	ENSG00000143537:E21.1	cassette-exon	chr1:155033308-155034721|chr1:155034451-155034721	(-)alt-coding, (-)AA:824(BAG59477.1)->838(AAS72995.1)|(-)DOMAIN-Peptidase M12B, (-)Peptidase_M12B-IPR001590, (-)TOPO_DOM-Extracellular	0.422851	3.43518e-05	0.00233078	0.479424	0.0565725	D015 vs. D000
DNM2:ENSG00000079805:E22.1-E23.1|ENSG00000079805:E22.1-E24.4	TRUE	exclusion	clu_4059	NewClu_1683	ENSG00000079805:E23.1	cassette-exon	chr19:10916643-10919245|chr19:10916643-10922940	(-)alt-coding, (-)AA:866(BAF82520.1)->869(AK312260-PEP)|(+)COMPBIAS-Pro-rich, (+)Dynamin-IPR022812, (+)Dynamin_GTPase-IPR001401, (+)Dynamin_central-IPR000375, (+)NP_BIND-GTP, (+)P-loop_NTPase-IPR027417, (-)DOMAIN-PH	-0.560463	3.50585e-05	0.00236331	0.382875	0.943338	D015 vs. D000
APBA2:ENSG00000034053:I23.1_29407528-E24.1|ENSG00000034053:E23.1-E24.1	TRUE	exclusion	clu_1333	NewClu_1259	ENSG00000034053:I23.1_29407528		chr15:29407528-29409265|chr15:29406219-29409265		-0.466812	3.50762e-05	0.00236331	0.0114943	0.478306	D015 vs. D000
APBA2:ENSG00000034053:E23.1-E24.1|ENSG00000034053:I23.1_29407528-E24.1	FALSE	exclusion	clu_1333	NewClu_1259	ENSG00000034053:E23.1		chr15:29406219-29409265|chr15:29407528-29409265		0.466812	3.50762e-05	0.00236331	0.988506	0.521694	D015 vs. D000
SHROOM3:ENSG00000138771:E4.4-E10.1|ENSG00000138771:E8.1-E10.1	FALSE	exclusion	clu_18278	NewClu_2004	ENSG00000138771:E8.1	altPromoter	chr4:77507622-77631309|chr4:77610855-77631309	(-)alt-N-terminus, (-)alt-C-terminus, (-)AA:45(ENST00000481002-PEP)->258(BAB55336.1)	0.539158	3.51381e-05	0.00236331	0.708205	0.169048	D015 vs. D000
LTBP4:ENSG00000090006:E4.1-E5.1|ENSG00000090006:E3.1-E5.1	TRUE	inclusion	clu_5066	NewClu_1239	ENSG00000090006:E4.1	altPromoter	chr19:41104528-41105103|chr19:41103286-41105103	(-)alt-N-terminus, (-)alt-C-terminus, (-)AA:70(ENST00000594537-PEP)->888(ENST00000600509-PEP)|(-)COMPBIAS-Pro-rich, (-)DISULFID, (-)DOMAIN-EGF-like 10; calcium-binding, (-)DOMAIN-EGF-like 11; calcium-binding, (-)DOMAIN-EGF-like 2; calcium-binding, (-)DOMAIN-EGF-like 3, (-)DOMAIN-EGF-like 4; calcium-binding, (-)DOMAIN-EGF-like 5; calcium-binding, (-)DOMAIN-EGF-like 6; calcium-binding, (-)DOMAIN-EG…	0.380159	3.53482e-05	0.0023721	0.705556	0.325397	D015 vs. D000
ABLIM1:ENSG00000099204:E11.1-E13.1|ENSG00000099204:E12.4-E13.1	FALSE	exclusion	clu_5640	NewClu_46	ENSG00000099204:E12.4	altPromoter	chr10:116304764-116251637|chr10:116286419-116251637	(+)alt+N+terminus, (+)AA:455(BAG53605.1)+>531(BAG52725.1)|(+)DOMAIN+LIM zinc+binding 3, (+)DOMAIN+LIM zinc+binding 4, (+)MOD_RES+Phosphoserine, (+)Znf_LIM+IPR001781	0.447523	3.54229e-05	0.0023721	0.491627	0.0441046	D015 vs. D000
KIF13A:ENSG00000137177:E31.1-E32.1|ENSG00000137177:E30.1-E32.1	TRUE	inclusion	clu_17575	NewClu_502	ENSG00000137177:E31.1	cassette-exon	chr6:17790103-17788106|chr6:17794480-17788106	(+)alt-coding, (+)AA:1757(CAC20442.1)->1770(AAG38891.1)|(-)COILED, (-)Kinesin-like-IPR022164, (+)Kinesin-like-IPR022164	0.389825	3.5791e-05	0.00238311	0.412047	0.0222222	D015 vs. D000
FBRSL1:ENSG00000112787:E4.2-E5.1|ENSG00000112787:E4.2-E6.1	TRUE	exclusion	clu_10354	NewClu_1575	ENSG00000112787:E5.1	alt-C-term	chr12:133084936-133085752|chr12:133084936-133102320	(+)alt-N-terminus, (+)alt-C-terminus, (+)AA:115(ENST00000542061-PEP)->972(ENSP00000261673)|(+)AUTS2-IPR023246, (+)COMPBIAS-Pro-rich, (+)MOD_RES-Phosphoserine, (+)MOD_RES-Phosphothreonine	-0.585012	3.60372e-05	0.00238311	0.146405	0.731418	D015 vs. D000
FBRSL1:ENSG00000112787:E4.2-E6.1|ENSG00000112787:E4.2-E5.1	FALSE	exclusion	clu_10354	NewClu_1575	ENSG00000112787:E5.1	alt-C-term	chr12:133084936-133102320|chr12:133084936-133085752	(+)alt+N+terminus, (+)alt+C+terminus, (+)AA:115(ENST00000542061+PEP)+>972(ENSP00000261673)|(+)AUTS2+IPR023246, (+)COMPBIAS+Pro+rich, (+)MOD_RES+Phosphoserine, (+)MOD_RES+Phosphothreonine	0.585012	3.60372e-05	0.00238311	0.853595	0.268582	D015 vs. D000
ATP2B1:ENSG00000070961:E2.1-E3.2|ENSG00000070961:E1.1-E3.2	TRUE	inclusion	clu_3017	NewClu_1417	ENSG00000070961:E2.1	altPromoter	chr12:90102373-90049884|chr12:90102996-90049884	(-)truncated, (+)AA:101(ENSP00000447041)->1220(ENSP00000392043)|(+)ACT_SITE-4-aspartylphosphate intermediate, (+)ATP_Ca_trans_C-IPR022141, (+)ATPase_P-typ_Ca-transp_plasma-IPR006408, (+)ATPase_P-typ_cation-transptr_C-IPR006068, (+)ATPase_P-typ_cation-transptr_N-IPR004014, (+)ATPase_P-typ_cyto_domN-IPR023299, (+)ATPase_P-typ_transduc_dom_A-IPR008250, (+)COMPBIAS-Poly-Glu, (+)Cation_transp_P_typ_AT…	0.440236	3.60742e-05	0.00238311	0.601992	0.161756	D015 vs. D000
COG1:ENSG00000166685:E11.4-E12.2|ENSG00000166685:E11.4-I11.1	FALSE	exclusion	clu_26685	NewClu_530	ENSG00000166685:E12.2	intron-retention	chr17:71201819-71202293|chr17:71201819-71201820		0.375077	3.61436e-05	0.00238311	1	0.624923	D015 vs. D000
USP16:ENSG00000156256:E1.4-E4.1|ENSG00000156256:E1.4-E2.1	FALSE	inclusion	clu_22908	NewClu_1338	ENSG00000156256:E2.1	cassette-exon	chr21:30397098-30400194|chr21:30397098-30398030	(~)AA:823(AAD20949.1)+>823(ENSP00000334808)	-0.386475	3.61698e-05	0.00238311	0.599462	0.985937	D015 vs. D000
USP16:ENSG00000156256:E1.4-E2.1|ENSG00000156256:E1.4-E4.1	TRUE	inclusion	clu_22908	NewClu_1338	ENSG00000156256:E2.1	cassette-exon	chr21:30397098-30398030|chr21:30397098-30400194	(~)AA:823(AAD20949.1)->823(ENSP00000334808)	0.267212	3.62219e-05	0.00238311	0.272658	0.00544604	D015 vs. D000
DZANK1:ENSG00000089091:I21.1_18375106-E22.1|ENSG00000089091:E19.1-E22.1	TRUE	exclusion	clu_4943	NewClu_2026	ENSG00000089091:I21.1_18375106		chr20:18375106-18374994|chr20:18377116-18374994		-0.558889	3.62249e-05	0.00238311	0	0.558889	D015 vs. D000
RBM26:ENSG00000139746:E13.2-E15.1|ENSG00000139746:E14.1-E15.1	FALSE	inclusion	clu_18583	NewClu_1828	ENSG00000139746:E14.1	cassette-exon	chr13:79928574-79918929|chr13:79927288-79918929	(+)alt-coding, (+)AA:983(BAG64052.1)->1007(ENSP00000387531)	-0.470215	3.63044e-05	0.00238311	0.422688	0.892904	D015 vs. D000
CLSTN1:ENSG00000171603:E11.1-E12.1|ENSG00000171603:E10.1-E12.1	TRUE	inclusion	clu_28642	NewClu_878	ENSG00000171603:E11.1	cassette-exon	chr1:9797556-9796100|chr1:9801152-9796100	(+)alt-coding, (+)AA:962(BAG65563.1)->971(AAQ04552.1)|(-)Cadherin-IPR002126, (-)Cadherin-like-IPR015919, (-)ConA-like_lec_gl_sf-IPR008985, (-)DOMAIN-Cadherin 1, (-)TOPO_DOM-Cytoplasmic, (+)Cadherin-IPR002126, (+)Cadherin-like-IPR015919, (+)ConA-like_lec_gl_sf-IPR008985	0.530459	3.63609e-05	0.00238311	0.79441	0.263951	D015 vs. D000
SLC29A1:ENSG00000112759:E3.3-E4.2|ENSG00000112759:E1.3-E5.3	TRUE	exclusion	clu_10334	NewClu_1399	ENSG00000112759:E3.3|E4.2	cassette-exon	chr6:44191378-44193798|chr6:44187519-44195000	(~)AA:456(ENSP00000392668)->456(AAH08954.1)	-0.302747	3.68127e-05	0.00240308	0.0518133	0.354561	D015 vs. D000
EPB41L1:ENSG00000088367:E25.2-E30.1|ENSG00000088367:E29.1-E30.1	FALSE	inclusion	clu_4831	NewClu_1226	ENSG00000088367:E29.1	cassette-exon	chr20:34785963-34800194|chr20:34797820-34800194	(~)alt+N+terminus, (~)alt+C+terminus, (~)AA:268(ENSP00000406464)+>268(ENST00000479336+PEP)|(-)Band_4.1_C+IPR008379, (-)MOD_RES+Phosphoserine, (-)MOD_RES+Phosphothreonine, (-)SAB_dom+IPR007477, (+)MOD_RES-Phosphoserine, (+)MOD_RES-Phosphothreonine	-0.460916	3.68962e-05	0.00240308	0.191803	0.65272	D015 vs. D000
ATP13A3:ENSG00000133657:E36.2-E37.1|ENSG00000133657:E35.2-E37.1	TRUE	inclusion	clu_16098	NewClu_494	ENSG00000133657:E36.2	cassette-exon	chr3:194132928-194126845|chr3:194134488-194126845	(-)alt-N-terminus, (-)AA:162(ENSP00000402550)->505(BAC11398.1)|(-)Cation_transp_P_typ_ATPase-IPR001757, (-)METAL-Magnesium, (-)MOD_RES-Phosphoserine, (-)TRANSMEM-Helical;	0.479802	3.68997e-05	0.00240308	0.969187	0.489385	D015 vs. D000
SYNGAP1:ENSG00000197283:E17.1-E18.1|ENSG00000197283:E17.1-I17.1	FALSE	exclusion	clu_34249	NewClu_1333	ENSG00000197283:E18.1	intron-retention	chr6:33411737-33412221|chr6:33411737-33411738		0.353063	3.70908e-05	0.00241004	1	0.646937	D015 vs. D000
RAI1:ENSG00000108557:E5.1-E6.1|ENSG00000108557:E4.1-E6.1	TRUE	exclusion	clu_9156	NewClu_942	ENSG00000108557:E5.1	altPromoter	chr17:17685529-17696247|chr17:17627473-17696247	(+)alt-C-terminus, (+)AA:966(AAH21209.1)->1906(AAO31738.1)|(+)COMPBIAS-Poly-Ala, (+)COMPBIAS-Poly-Gly, (+)COMPBIAS-Poly-Ser, (+)COMPBIAS-Ser-rich, (+)MOD_RES-Phosphoserine, (+)MOD_RES-Phosphothreonine, (+)MOTIF-Nuclear localization signal, (+)ZN_FING-PHD-type, (+)Znf_PHD-IPR001965	-0.622361	3.72099e-05	0.00241004	0.257372	0.879733	D015 vs. D000
MST1:ENSG00000173531:E4.20-E4.22|ENSG00000173531:E4.14-E4.22	TRUE	inclusion	clu_29300	NewClu_387	ENSG00000173531:E4.20	alt-5'	chr3:49723495-49723395|chr3:49723746-49723395		0.685923	3.72949e-05	0.00241004	0.913436	0.227513	D015 vs. D000
DNMT3B:ENSG00000088305:E12.1-E13.2|ENSG00000088305:E11.1-E13.2	TRUE	exclusion	clu_4809	NewClu_929	ENSG00000088305:E12.1	cassette-exon	chr20:31381401-31383215|chr20:31380576-31383215	(-)alt-N-terminus, (-)AA:845(AAF04015.1)->853(BAI45296.1)	-0.404375	3.7361e-05	0.00241004	0.447455	0.85183	D015 vs. D000
SNRNP70:ENSG00000104852:E8.1-E10.1|ENSG00000104852:E8.1-E9.1	FALSE	inclusion	clu_7779	NewClu_1638	ENSG00000104852:E9.1	cassette-exon	chr19:49604728-49607891|chr19:49604728-49605371	(+)truncated, (-)AA:166(BAG53365.1)+>428(ENSP00000221448)|(-)COMPBIAS+Arg/Asp/Glu+rich (mixed charge), (-)COMPBIAS+Arg/Glu+rich (mixed charge), (-)COMPBIAS+Poly+Gly, (-)DOMAIN+RRM, (-)MOD_RES+Phosphoserine, (-)RRM_dom+IPR000504, (+)RRM_dom-IPR000504	-0.498776	3.74707e-05	0.00241004	0.430214	0.92899	D015 vs. D000
ZSCAN30:ENSG00000186814:E4.2-E5.1|ENSG00000186814:E1.6-E5.1	TRUE	exclusion	clu_32857	NewClu_83	ENSG00000186814:E4.2	cassette-exon	chr18:32847440-32844419|chr18:32870048-32844419	(~)alt-coding, (~)AA:221(BAD18462.1)->221(ENSP00000372569)	-0.410506	3.74759e-05	0.00241004	0.161451	0.571957	D015 vs. D000
TTC7B:ENSG00000165914:E24.1-E26.2|ENSG00000165914:E22.3-E26.2	TRUE	inclusion	clu_26310	NewClu_226	ENSG00000165914:E24.1	cassette-exon	chr14:91069597-91059970|chr14:91077086-91059970	(+)alt-coding, (+)AA:843(BAI45396.1)->860(ENSP00000349564)	0.405483	3.86927e-05	0.00247968	0.405483	0	D015 vs. D000
COL2A1:ENSG00000139219:E4.1-E5.2|ENSG00000139219:E1.4-E5.2	TRUE	inclusion	clu_18422	NewClu_1209	ENSG00000139219:E4.1	cassette-exon	chr12:48393702-48392214|chr12:48398020-48392214	(+)alt-coding, (+)AA:1418(ENSP00000338213)->1487(AAI16450.1)|(+)DOMAIN-VWFC, (+)PROPEP-N-terminal propeptide, (+)STRAND, (+)VWF_C-IPR001007	0.50741	3.87198e-05	0.00247968	0.842338	0.334928	D015 vs. D000
SERPINB6:ENSG00000124570:E1.2-E7.2|ENSG00000124570:E2.1-E7.2	FALSE	exclusion	clu_13380	NewClu_1501	ENSG00000124570:E2.1	altPromoter	chr6:2971767-2959576|chr6:2971482-2959576	(~)alt+coding, (~)AA:376(BAG37155.1)+>376(ENSP00000369912)|(-)Serpin_dom-IPR023796	0.31336	3.88936e-05	0.00248053	0.614179	0.300819	D015 vs. D000
CTAGE5:ENSG00000150527:E4.7-E5.2|ENSG00000150527:E3.1-E5.2	TRUE	exclusion	clu_21701	NewClu_1285	ENSG00000150527:E4.7	cassette-exon	chr14:39736726-39746138|chr14:39735731-39746138	(+)alt-N-terminus, (+)AA:729(AAH51363.2)->732(BAG52318.1)|(+)COILED, (-)COMPBIAS-Poly-Gly, (-)COMPBIAS-Pro-rich, (-)MOD_RES-Phosphoserine	-0.379294	3.88942e-05	0.00248053	0.468635	0.847929	D015 vs. D000
MACF1:ENSG00000127603:E81.3-E83.2|ENSG00000127603:E80.2-E83.2	TRUE	exclusion	clu_14167	NewClu_568	ENSG00000127603:E81.3	cassette-exon	chr1:39902162-39903449|chr1:39901433-39903449	(+)alt-N-terminus, (+)AA:7388(ENSP00000362006)->7555(ENSP00000455274)|(+)CH-domain-IPR001715, (+)GAS2_dom-IPR003108, (+)RNaseH-like_dom-IPR012337, (+)Spectrin/alpha-actinin-IPR018159, (+)Spectrin_repeat-IPR002017, (-)CH-domain-IPR001715, (-)COMPBIAS-Ser-rich, (-)DOMAIN-Actin-binding, (-)DOMAIN-CH 1, (-)DOMAIN-GAR, (-)GAS2_dom-IPR003108, (-)REGION-C-terminal tail, (-)REPEAT-Spectrin 8, (-)RNaseH-l…	-0.477496	3.91144e-05	0.00248942	0.365517	0.843013	D015 vs. D000
DNM1:ENSG00000106976:E16.1-E19.2|ENSG00000106976:E17.1-E19.2	FALSE	inclusion	clu_8700	NewClu_1826	ENSG00000106976:E17.1	cassette-exon	chr9:131002058-131004511|chr9:131002275-131004511		-0.344453	3.92108e-05	0.00249041	0.10313	0.447583	D015 vs. D000
ATAD3A:ENSG00000197785:E1.2-E3.1|ENSG00000197785:U0.1_1444447-E18.2	TRUE	exclusion	clu_34553	NewClu_280	ENSG00000197785:E1.2|ENSG00000197785:E3.1	altPromoter	chr1:1447853-1451392|chr1:1444447-1469306	(-)alt-N-terminus, (-)AA:572(ENSP00000339421)->586(ENSP00000368031)|(+)DUF3523-IPR021911, (-)DUF3523-IPR021911, (-)REGION-Required for interaction with the inner surface of the mitochondrial outer membrane	-0.624519	3.93183e-05	0.0024921	0.183606	0.808125	D015 vs. D000
GOLGA4:ENSG00000144674:E28.1-E29.2|ENSG00000144674:E28.1-E31.2	TRUE	exclusion	clu_20309	NewClu_1431	ENSG00000144674:E29.2	cassette-exon	chr3:37396678-37402734|chr3:37396678-37407571	(+)alt-C-terminus, (+)AA:2230(AAI72405.1)->2243(ENSP00000349305)|(+)GRIP-IPR000237, (-)COILED, (-)GRIP-IPR000237, (-)MOD_RES-Phosphothreonine	-0.387863	3.94398e-05	0.00249467	0.470616	0.85848	D015 vs. D000
SLC41A1:ENSG00000133065:E2.1-E3.1|ENSG00000133065:E1.1-E3.1	TRUE	inclusion	clu_15915	NewClu_88	ENSG00000133065:E2.1	altPromoter	chr1:205781936-205780215|chr1:205782823-205780215	(-)truncated, (+)AA:48(ENST00000484000-PEP)->513(CAH56217.1)|(+)SLC41_membr_dom-IPR006667, (+)TRANSMEM-Helical;	0.489075	3.98433e-05	0.00251503	0.812364	0.323289	D015 vs. D000
RPN2:ENSG00000118705:E18.1-E20.1|ENSG00000118705:E18.1-E19.1	FALSE	inclusion	clu_12076	NewClu_802	ENSG00000118705:E19.1	cassette-exon	chr20:35865112-35869706|chr20:35865112-35866805	(-)alt+C+terminus, (-)AA:615(BAG53237.1)+>631(BAG38143.1)|(-)TOPO_DOM+Cytoplasmic, (+)Ribophorin_II-IPR008814	-0.41866	4.01107e-05	0.00251895	0.477657	0.896317	D015 vs. D000
RPL17:ENSG00000265681:E3.10-E3.17|ENSG00000265681:E3.4-E3.17	TRUE	exclusion	clu_40641	NewClu_1342	ENSG00000265681:E3.10	alt-5'	chr18:47017722-47017297|chr18:47017996-47017297		-0.343214	4.01174e-05	0.00251895	0.414169	0.757383	D015 vs. D000
PINLYP:ENSG00000234465:E5.1-E6.2|ENSG00000234465:E5.1-I5.1	FALSE	exclusion	clu_38162	NewClu_888	ENSG00000234465:E6.2	intron-retention	chr19:44084821-44085364|chr19:44084821-44084822	(~)AA:116(ENSP00000457623)->116(ENSP00000457369)	0.376005	4.01507e-05	0.00251895	0.769953	0.393948	D015 vs. D000
HIST1H2BK:ENSG00000197903:I1.1_27113593-E2.1|ENSG00000197903:E1.3-E2.1	TRUE	inclusion	clu_34613	NewClu_1780	ENSG00000197903:I1.1_27113593		chr6:27113593-27106460|chr6:27114188-27106460		0.32069	4.02776e-05	0.00252177	0.325019	0.004329	D015 vs. D000
SORBS2:ENSG00000154556:I19.1_186586887-E20.1|ENSG00000154556:E17.4-E20.1	TRUE	inclusion	clu_22605	NewClu_377	ENSG00000154556:I19.1_186586887		chr4:186586887-186583396|chr4:186599577-186583396		0.259848	4.04008e-05	0.00252435	0.259848	0	D015 vs. D000
PPP1R13L:ENSG00000104881:E2.3-E4.1|ENSG00000104881:E1.3-E4.1	TRUE	inclusion	clu_7812	NewClu_2042	ENSG00000104881:E2.3	cassette-exon	chr19:45908257-45901597|chr19:45909550-45901597	(~)alt-coding, (~)AA:828(AAH64913.1)->828(AAH32298.1)|(+)COMPBIAS-Pro-rich	0.522701	4.06389e-05	0.00253409	0.854365	0.331664	D015 vs. D000
TTC7B:ENSG00000165914:E22.3-E26.2|ENSG00000165914:E24.1-E26.2	FALSE	inclusion	clu_26310	NewClu_226	ENSG00000165914:E24.1	cassette-exon	chr14:91077086-91059970|chr14:91069597-91059970	(+)alt-coding, (+)AA:843(BAI45396.1)->860(ENSP00000349564)	-0.534688	4.10675e-05	0.00255564	0.368126	0.902813	D015 vs. D000
SLC41A1:ENSG00000133065:E1.1-E3.1|ENSG00000133065:E2.1-E3.1	FALSE	inclusion	clu_15915	NewClu_88	ENSG00000133065:E2.1	altPromoter	chr1:205782823-205780215|chr1:205781936-205780215	(-)truncated, (+)AA:48(ENST00000484000-PEP)->513(CAH56217.1)|(+)SLC41_membr_dom-IPR006667, (+)TRANSMEM-Helical;	-0.489638	4.13672e-05	0.0025691	0.185189	0.674827	D015 vs. D000
ACSL1:ENSG00000151726:E2.4-E6.1|ENSG00000151726:E5.1-E6.1	FALSE	exclusion	clu_21986	NewClu_429	ENSG00000151726:E5.1	altPromoter	chr4:185747070-185724700|chr4:185726681-185724700	(~)alt+coding, (~)AA:698(BAF85487.1)+>698(BAH12438.1)|(-)AMP-dep_Synth/Lig-IPR000873	0.623501	4.14909e-05	0.00257122	0.902473	0.278972	D015 vs. D000
CELF2:ENSG00000048740:E12.2-E14.3|ENSG00000048740:E12.1-E14.3	TRUE	exclusion	clu_1661	NewClu_1527	ENSG00000048740:E12.2	alt-5'	chr10:11356233-11363170|chr10:11356221-11363170	(-)alt-coding, (-)AA:484(BAG61812.1)->488(AAL27627.1)|(+)COMPBIAS-Ala-rich, (+)REGION-Necessary for RNA-binding, TNNT2 exon 5 and NMDA R1 exon 21 inclusion	-0.458819	4.15682e-05	0.00257122	0.186632	0.645452	D015 vs. D000
ERC1:ENSG00000082805:E26.2-E29.2|ENSG00000082805:E26.2-E27.1	FALSE	inclusion	clu_4290	NewClu_584	ENSG00000082805:E27.1	cassette-exon	chr12:1517413-1553728|chr12:1517413-1519555	(-)nonsense_mediated_decay, (-)alt+N+terminus, (-)alt+C+terminus, (-)AA:285(ENSP00000467339)+>307(BC037377+PEP)|(-)COILED, (-)DOMAIN+FIP+RBD, (-)MOD_RES+Phosphothreonine, (-)Rab+bd_FIP+RBD+IPR019018, (+)CAZ_cplx_RIM-bd_prot-IPR019323	-0.491534	4.1785e-05	0.00257945	0.459259	0.950794	D015 vs. D000
MAGED2:ENSG00000102316:E1.5-E3.5|ENSG00000102316:E2.2-E3.5	FALSE	exclusion	clu_7041	NewClu_1350	ENSG00000102316:E2.2	altPromoter	chrX:54834235-54835736|chrX:54834866-54835736	(~)alt+coding, (~)AA:521(ENSP00000364202)+>521(AK098645+PEP)|(+)MOD_RES+Phosphoserine	0.314513	4.22928e-05	0.00260147	0.755272	0.440759	D015 vs. D000
ANK3:ENSG00000151150:E20.1-E22.1|ENSG00000151150:E20.1-E21.1	FALSE	exclusion	clu_21829	NewClu_1155	ENSG00000151150:E21.1	cassette-exon	chr10:61956285-61946670|chr10:61956285-61956001		0.402888	4.23796e-05	0.00260147	0.402888	0	D015 vs. D000
SLC25A3:ENSG00000075415:E1.13-E1.22|ENSG00000075415:E1.13-E1.17	FALSE	inclusion	clu_3539	NewClu_294	ENSG00000075415:E1.22	alt-3'	chr12:98987913-98989505|chr12:98987913-98989211		-0.423263	4.2397e-05	0.00260147	0.496711	0.919974	D015 vs. D000
USP33:ENSG00000077254:E1.6-E5.1|ENSG00000077254:E1.6-E4.2	FALSE	exclusion	clu_3752	NewClu_965	ENSG00000077254:E4.2	cassette-exon	chr1:78225328-78207433|chr1:78225328-78211284	(-)alt-N-terminus, (-)AA:911(BAA83049.2)->942(AAL78314.1)	0.289117	4.24795e-05	0.00260147	0.589284	0.300167	D015 vs. D000
C19orf25:ENSG00000119559:E1.18-E3.1|ENSG00000119559:E1.18-E2.5	FALSE	exclusion	clu_12223	NewClu_686	ENSG00000119559:E2.5	alt-C-term	chr19:1478773-1461823|chr19:1478773-1475257	(-)alt-C-terminus, (-)AA:71(ENSP00000468000)->87(CU676252-PEP)|(-)MOD_RES-Phosphotyrosine	0.387806	4.27419e-05	0.00260871	0.49407	0.106265	D015 vs. D000
HM13:ENSG00000101294:E14.5-E17.1|ENSG00000101294:E14.5-E16.1	FALSE	inclusion	clu_6689	NewClu_254	ENSG00000101294:E16.1	cassette-exon	chr20:30154098-30156923|chr20:30154098-30155881	(+)alt-C-terminus, (+)AA:377(AAM22076.1)->394(AAO12535.1)|(-)Peptidase_A22B_SPP+IPR007369, (-)TOPO_DOM+Cytoplasmic	-0.35789	4.27671e-05	0.00260871	0.49815	0.856041	D015 vs. D000
DAB2IP:ENSG00000136848:E22.1-E23.1|ENSG00000136848:I22.1-E23.1	FALSE	exclusion	clu_17396	NewClu_1674	ENSG00000136848:E22.1	intron-retention	chr9:124544680-124545815|chr9:124545814-124545815	(~)AA:140(AK054851+PEP)+>140(AK096378+PEP)	0.46978	4.31273e-05	0.00262548	1	0.53022	D015 vs. D000
ABI2:ENSG00000138443:E13.2-E14.1|ENSG00000138443:E13.2-E15.1	TRUE	inclusion	clu_18143	NewClu_523	ENSG00000138443:E14.1	cassette-exon	chr2:204260503-204261508|chr2:204260503-204267299	(+)alt-N-terminus, (+)AA:293(ENSP00000404352)->299(ENSP00000261018)|(-)MOD_RES-Phosphoserine, (+)p67phox-IPR000108	0.49993	4.36199e-05	0.00264268	0.655869	0.155939	D015 vs. D000
AIG1:ENSG00000146416:E3.6-E4.1|ENSG00000146416:E3.6-E6.1	TRUE	exclusion	clu_20747	NewClu_1635	ENSG00000146416:E4.1	alt-C-term	chr6:143382203-143382351|chr6:143382203-143457972	(-)truncated, (+)AA:47(ENSP00000356568)->134(BAG60734.1)|(+)Far-17a_AIG1-IPR006838, (+)TRANSMEM-Helical;	-0.378752	4.36422e-05	0.00264268	0.182484	0.561235	D015 vs. D000
PRKAR1B:ENSG00000188191:E1.1-E7.1|ENSG00000188191:E2.2-E7.1	FALSE	inclusion	clu_33247	NewClu_1705	ENSG00000188191:E2.2	altPromoter	chr7:767227-751164|chr7:766847-751164	(~)AA:381(AAH26734.1)+>381(ENSP00000440449)	-0.297117	4.36672e-05	0.00264268	0.401257	0.698375	D015 vs. D000
PAAF1:ENSG00000175575:E4.5-E5.3|ENSG00000175575:E3.4-E5.3	TRUE	inclusion	clu_29882	NewClu_423	ENSG00000175575:E4.5	cassette-exon	chr11:73598144-73598399|chr11:73589864-73598399	(-)alt-N-terminus, (-)AA:375(AAP97194.1)->392(BAB13933.1)|(-)REPEAT-WD 3, (-)WD40_repeat_dom-IPR017986	0.625603	4.39441e-05	0.00265422	0.771612	0.146009	D015 vs. D000
SVIL:ENSG00000197321:I24.1_29796666-E25.1|ENSG00000197321:E23.1-E25.1	TRUE	inclusion	clu_34271	NewClu_2045	ENSG00000197321:I24.1_29796666		chr10:29796666-29788192|chr10:29801664-29788192		0.349761	4.41064e-05	0.00265558	0.349761	0	D015 vs. D000
ACSL1:ENSG00000151726:E5.1-E6.1|ENSG00000151726:E2.4-E6.1	TRUE	exclusion	clu_21986	NewClu_429	ENSG00000151726:E5.1	altPromoter	chr4:185726681-185724700|chr4:185747070-185724700	(~)alt-coding, (~)AA:698(BAF85487.1)->698(BAH12438.1)|(-)AMP-dep_Synth/Lig-IPR000873	-0.691759	4.4139e-05	0.00265558	0.0110809	0.70284	D015 vs. D000
ATP6V1H:ENSG00000047249:E7.3-E10.1|ENSG00000047249:E8.1-E10.1	FALSE	exclusion	clu_1582	NewClu_801	ENSG00000047249:E8.1	cassette-exon	chr8:54727222-54714456|chr8:54723724-54714456	(-)alt-N-terminus, (-)AA:465(AAG39293.1)->473(BC007421-PEP)|(+)ARM+type_fold+IPR016024, (+)ATPase_V1+cplx_hsu+IPR004908, (-)ARM-type_fold-IPR016024, (-)ATPase_V1-cplx_hsu-IPR004908	0.359012	4.46147e-05	0.00267897	0.546819	0.187808	D015 vs. D000
SRRM1:ENSG00000133226:E8.1-E11.3|ENSG00000133226:E8.1-E9.1	FALSE	inclusion	clu_15969	NewClu_675	ENSG00000133226:E9.1	cassette-exon	chr1:24973280-24975350|chr1:24973280-24973570	(-)alt+N+terminus, (-)alt+C+terminus, (-)AA:91(ENST00000490543+PEP)+>102(ENSP00000469151)|(-)HELIX, (-)PWI_dom+IPR002483, (-)STRAND, (+)MOD_RES-N6-acetyllysine	-0.464578	4.50806e-05	0.00270168	0.237396	0.701974	D015 vs. D000
PLEKHG5:ENSG00000171680:E4.2-E10.1|ENSG00000171680:E9.1-E10.1	FALSE	exclusion	clu_28662	NewClu_1779	ENSG00000171680:E9.1	altPromoter	chr1:6556553-6537718|chr1:6545384-6537718	(+)alt+N+terminus, (+)AA:1075(BAH13058.1)+>1083(BAG53269.1)|(-)DH-domain-IPR000219, (-)DOMAIN-DH, (-)MOD_RES-Phosphoserine	0.644356	4.55074e-05	0.00271586	0.724482	0.0801261	D015 vs. D000
CALB1:ENSG00000104327:E3.2-E4.4|ENSG00000104327:E1.3-E4.4	TRUE	inclusion	clu_7607	NewClu_968	ENSG00000104327:E3.2	altPromoter	chr8:91094847-91094330|chr8:91107517-91094330	(+)alt-N-terminus, (+)alt-C-terminus, (+)AA:119(ENSP00000429246)->261(BAI47292.1)|(+)CA_BIND-1, (+)CA_BIND-4, (+)DOMAIN-EF-hand 1, (+)DOMAIN-EF-hand 2, (+)DOMAIN-EF-hand 4, (+)DOMAIN-EF-hand 5, (+)EF_hand_dom-IPR002048, (+)REGION-Interaction with RANBP9	0.563446	4.55308e-05	0.00271586	0.95323	0.389784	D015 vs. D000
CAD:ENSG00000084774:E34.1-E35.1|ENSG00000084774:E34.1-E36.1	TRUE	inclusion	clu_4458	NewClu_353	ENSG00000084774:E35.1	cassette-exon	chr2:27463229-27463435|chr2:27463229-27463779	(-)alt-N-terminus, (-)alt-C-terminus, (-)AA:280(ENSP00000388740)->2162(BAG10624.1)|(-)ACT_SITE-For GATase activity, (-)ATP-grasp-IPR011761, (-)ATP-grasp_RimK-type-IPR013651, (-)ATP-grasp_carboxylate-amine-IPR003135, (-)Amidohydro_1-IPR006680, (-)Asp/Orn_carbamoylTrfase-IPR006130, (-)Asp/Orn_carbamoyltranf_P-bd-IPR006132, (-)Asp_carbamoyltransf-IPR002082, (-)Asp_carbamoyltransf_Asp/Orn-bd-IPR00613…	0.27872	4.55817e-05	0.00271586	0.337163	0.0584437	D015 vs. D000
CAST:ENSG00000153113:E10.1-E12.1|ENSG00000153113:E11.2-E12.1	FALSE	inclusion	clu_22299	NewClu_363	ENSG00000153113:E11.2	cassette-exon	chr5:96058402-96063193|chr5:96062563-96063193	(~)alt+N+terminus, (~)alt+C+terminus, (~)AA:156(ENSP00000422831)+>156(ENSP00000427092)|(-)MOD_RES+Phosphoserine, (-)Prot_inh_calpain+IPR001259	-0.554652	4.58239e-05	0.00272502	0.182346	0.736999	D015 vs. D000
ADAM15:ENSG00000143537:E20.3-E21.1|ENSG00000143537:E18.1-E22.2	TRUE	exclusion	clu_19930	NewClu_745	ENSG00000143537:E20.3|E21.1	cassette-exon	chr1:155033965-155034380|chr1:155033308-155034721	(+)alt-C-terminus, (+)AA:822(AAS72999.1)->824(BAG59477.1)|(+)MOTIF-SH3-binding, (-)DOMAIN-Peptidase M12B, (-)Peptidase_M12B-IPR001590, (-)TOPO_DOM-Extracellular	-0.471002	4.60435e-05	0.00273259	0.111762	0.582764	D015 vs. D000
NSG1:ENSG00000168824:E7.9-E8.1|ENSG00000168824:E7.5-E8.1	TRUE	inclusion	clu_27717	NewClu_1743	ENSG00000168824:E7.9	alt-5'	chr4:4388900-4389331|chr4:4388370-4389331	(~)AA:185(ENSP00000408833)->185(BAG52889.1)	0.446508	4.61684e-05	0.00273259	0.757525	0.311017	D015 vs. D000
R3HDM1:ENSG00000048991:E19.2-E20.2|ENSG00000048991:E18.3-E20.2	TRUE	inclusion	clu_1672	NewClu_1314	ENSG00000048991:E19.2	cassette-exon	chr2:136399360-136402949|chr2:136396692-136402949	(+)alt-N-terminus, (+)AA:821(BAG59538.1)->823(ENSP00000403406)|(-)DOMAIN-SUZ	0.54346	4.62173e-05	0.00273259	0.70628	0.16282	D015 vs. D000
NAV1:ENSG00000134369:E22.3-E24.1|ENSG00000134369:E22.3-E25.2	TRUE	inclusion	clu_16355	NewClu_1165	ENSG00000134369:E24.1	cassette-exon	chr1:201772842-201773617|chr1:201772842-201777081	(+)alt-coding, (+)AA:1874(AAI56465.1)->1877(AAL05591.1)	0.510227	4.63165e-05	0.00273321	0.564616	0.0543892	D015 vs. D000
ATG13:ENSG00000175224:E18.4-E20.1|ENSG00000175224:E18.4-E21.1	TRUE	inclusion	clu_29807	NewClu_1900	ENSG00000175224:E20.1	cassette-exon	chr11:46681035-46686399|chr11:46681035-46686933	(+)alt-coding, (+)AA:480(BAB14707.1)->517(BAA31627.3)	0.288211	4.70201e-05	0.00276899	0.321124	0.0329134	D015 vs. D000
XPNPEP3:ENSG00000196236:I19.1_41348030-E2.1|ENSG00000196236:I19.1_41347787-E2.1	TRUE	inclusion	clu_33643	NewClu_247	ENSG00000196236:I19.1_41348030		chr22:41348030-41349559|chr22:41347787-41349559		0.372805	4.71027e-05	0.00276899	0.394311	0.0215054	D015 vs. D000
PLEKHA7:ENSG00000166689:E12.1-E13.1|ENSG00000166689:E2.1-E27.3	TRUE	inclusion	clu_26688	NewClu_532	ENSG00000166689:E12.1|E13.1	cassette-exon	chr11:16863094-16848137|chr11:17035690-16811416	(+)alt-N-terminus, (+)alt-C-terminus, (+)AA:77(ENSP00000434812)->1121(AAH71599.1)|(+)COILED, (+)COMPBIAS-Pro-rich, (+)DOMAIN-PH, (+)DOMAIN-WW 1, (+)DOMAIN-WW 2, (+)MOD_RES-Phosphoserine, (+)MOD_RES-Phosphotyrosine, (+)Pleckstrin_homology-IPR001849, (+)REGION-Interaction with CTNND1, (+)WW_dom-IPR001202	0.381395	4.72244e-05	0.00277086	0.560036	0.178641	D015 vs. D000
SMARCC2:ENSG00000139613:E26.3-E27.1|ENSG00000139613:E26.1-E27.1	TRUE	exclusion	clu_18501	NewClu_1022	ENSG00000139613:E26.3	alt-5'	chr12:56558087-56557549|chr12:56558432-56557549	(-)alt-coding, (-)AA:1130(AAH13045.1)->1151(BAG10767.1)|(+)Chromodomain-like-IPR016197	-0.339691	4.77554e-05	0.00279669	0.440943	0.780634	D015 vs. D000
TGIF2-C20orf24:ENSG00000259399:E1.2-E3.1|ENSG00000259399:E2.1-E3.1	FALSE	exclusion	clu_40200	NewClu_1080	ENSG00000259399:E2.1	altPromoter	chr20:35202148-35207144|chr20:35203038-35207144	(+)alt+C+terminus, (+)AA:155(ENSP00000454021)+>237(BAB16424.1)|(-)Homeodomain-like-IPR009057	0.301899	4.80656e-05	0.00280446	0.557164	0.255265	D015 vs. D000
TTC12:ENSG00000149292:E1.6-E2.4|ENSG00000149292:E1.6-E2.1	FALSE	inclusion	clu_21475	NewClu_1002	ENSG00000149292:E2.1	alt-3'	chr11:113185340-113186965|chr11:113185340-113186673	(+)alt-C-terminus, (+)AA:181(ENSP00000431806)->202(ENSP00000400039)|(+)REPEAT-TPR 2, (+)TPR-1-IPR001440, (+)TPR-contain_dom-IPR013026, (+)TPR_repeat-IPR019734	-0.396592	4.84454e-05	0.00280446	0.0783042	0.474896	D015 vs. D000
TBC1D7:ENSG00000145979:E1.3-E4.2|ENSG00000145979:E1.3-E4.1	FALSE	exclusion	clu_20653	NewClu_857	ENSG00000145979:E4.1	alt-3'	chr6:13328688-13327138|chr6:13328688-13327195	(+)alt+N+terminus, (+)alt+C+terminus, (+)AA:207(ENSP00000417005)+>234(BAB71389.1)|(+)HELIX, (+)Rab+GTPase+TBC_dom+IPR000195, (-)HELIX, (-)Rab-GTPase-TBC_dom-IPR000195, (-)STRAND	0.312672	4.862e-05	0.00280446	0.757364	0.444692	D015 vs. D000
POLR2E:ENSG00000099817:E8.10-I8.1|ENSG00000099817:E7.4-E9.1	TRUE	inclusion	clu_5748	NewClu_1300	ENSG00000099817:E8.10|ENSG00000099817:I8.1	intron-retention	chr19:1088065-1088064|chr19:1089471-1086987		0.299517	4.86306e-05	0.00280446	0.299517	0	D015 vs. D000
ARSB:ENSG00000113273:E5.1-E6.2|ENSG00000113273:I5.1_78232431-E6.2	FALSE	inclusion	clu_10470	NewClu_1887	ENSG00000113273:E5.1		chr5:78251118-78181650|chr5:78232431-78181650		-0.78321	4.86984e-05	0.00280446	0.21679	1	D015 vs. D000
PLEKHH3:ENSG00000068137:E11.2-E12.1|ENSG00000068137:E11.1-E12.1	TRUE	inclusion	clu_2745	NewClu_875	ENSG00000068137:E11.2	alt-5'	chr17:40823012-40822723|chr17:40823021-40822723	(+)alt-coding, (+)AA:790(ENSP00000293349)->793(AAH52978.1)|(-)Band_41_domain-IPR019749, (-)FERM_central-IPR019748, (-)FERM_domain-IPR000299	0.410401	4.87149e-05	0.00280446	0.615057	0.204657	D015 vs. D000
PLEKHH3:ENSG00000068137:E11.1-E12.1|ENSG00000068137:E11.2-E12.1	FALSE	inclusion	clu_2745	NewClu_875	ENSG00000068137:E11.2	alt-5'	chr17:40823021-40822723|chr17:40823012-40822723	(+)alt-coding, (+)AA:790(ENSP00000293349)->793(AAH52978.1)|(-)Band_41_domain+IPR019749, (-)FERM_central+IPR019748, (-)FERM_domain+IPR000299	-0.410401	4.87149e-05	0.00280446	0.384943	0.795343	D015 vs. D000
CERS5:ENSG00000139624:E15.5-E17.2|ENSG00000139624:E16.5-E17.2	FALSE	inclusion	clu_18512	NewClu_1706	ENSG00000139624:E16.5	cassette-exon	chr12:50528329-50524477|chr12:50526745-50524477	(+)nonsense_mediated_decay, (+)alt-N-terminus, (+)alt-C-terminus, (+)AA:334(BAG62566.1)->351(ENSP00000448794)|(-)DOMAIN+TLC, (-)Longevity_assurance_LAG1_LAC1+IPR016439, (-)TLC+dom+IPR006634, (-)TOPO_DOM+Cytoplasmic, (-)TOPO_DOM+Lumenal, (-)TRANSMEM+Helical;, (+)Longevity_assurance_LAG1_LAC1-IPR016439, (+)TLC-dom-IPR006634, (+)TOPO_DOM-Lumenal, (+)TRANSMEM-Helical;	-0.646373	4.87392e-05	0.00280446	0.204044	0.850417	D015 vs. D000
DNM2:ENSG00000079805:E23.1-E24.4|ENSG00000079805:E22.1-E24.4	TRUE	exclusion	clu_4059	NewClu_1683	ENSG00000079805:E23.1	cassette-exon	chr19:10919256-10922940|chr19:10916643-10922940	(-)alt-coding, (-)AA:866(BAF82520.1)->869(AK312260-PEP)|(+)COMPBIAS-Pro-rich, (+)Dynamin-IPR022812, (+)Dynamin_GTPase-IPR001401, (+)Dynamin_central-IPR000375, (+)NP_BIND-GTP, (+)P-loop_NTPase-IPR027417, (-)DOMAIN-PH	-0.522809	4.88253e-05	0.00280446	0.37881	0.901618	D015 vs. D000
ANO8:ENSG00000074855:I13.1-E14.1|ENSG00000074855:E13.1-E14.1	TRUE	exclusion	clu_3431	NewClu_956	ENSG00000074855:I13.1	intron-retention	chr19:17438379-17438378|chr19:17438498-17438378	(+)nonsense_mediated_decay, (+)alt-N-terminus, (+)alt-C-terminus, (+)AA:296(LF208144-PEP)->581(ENSP00000469751)|(+)Anoctamin-IPR007632, (+)TOPO_DOM-Cytoplasmic, (+)TOPO_DOM-Extracellular, (+)TRANSMEM-Helical;, (-)COMPBIAS-Glu-rich, (-)COMPBIAS-Gly-rich	-0.482297	4.89699e-05	0.00280446	0	0.482297	D015 vs. D000
DCTN1:ENSG00000204843:E14.4-E15.3|ENSG00000204843:E11.1-E15.3	TRUE	inclusion	clu_35797	NewClu_1027	ENSG00000204843:E14.4	cassette-exon	chr2:74600055-74598855|chr2:74604559-74598855	(+)alt-N-terminus, (+)AA:1253(AK314352-PEP)->1256(ENSP00000387327)|(-)CAP-Gly_domain-IPR000938, (-)STRAND, (+)COILED	0.481838	4.92399e-05	0.00280446	0.538909	0.0570707	D015 vs. D000
SMARCC2:ENSG00000139613:E16.1-E17.1|ENSG00000139613:E15.1-E17.1	TRUE	inclusion	clu_18502	NewClu_1021	ENSG00000139613:E16.1	cassette-exon	chr12:56566721-56566488|chr12:56567480-56566488	(+)alt-coding, (+)AA:1214(AAH26222.1)->1245(ENSP00000449396)|(-)Chromodomain-like-IPR016197, (-)MOD_RES-Phosphothreonine, (+)Chromodomain-like-IPR016197	0.451087	4.9337e-05	0.00280446	0.576932	0.125845	D015 vs. D000
EPB41L3:ENSG00000082397:E1.1-E15.3|ENSG00000082397:E6.2-E15.2	FALSE	exclusion	clu_4245	NewClu_308	ENSG00000082397:E15.2|ENSG00000082397:E6.2	alt-3'|cassette-exon	chr18:5630376-5489160|chr18:5543912-5489193		0.560995	4.93399e-05	0.00280446	0.917422	0.356427	D015 vs. D000
DIS3:ENSG00000083520:E2.1-E4.1|ENSG00000083520:E3.1-E4.1	FALSE	exclusion	clu_4336	NewClu_223	ENSG00000083520:E3.1	cassette-exon	chr13:73355427-73352518|chr13:73354984-73352518	(-)alt-coding, (-)AA:928(BAA76852.3)->958(BAF92610.1)|(+)RNase_II/R+IPR001900, (-)DOMAIN-PINc, (-)PINc_nuc-bd-IPR006596	0.440111	4.93419e-05	0.00280446	0.604365	0.164254	D015 vs. D000
USE1:ENSG00000053501:E7.1-E8.1|ENSG00000053501:I7.1-E8.1	FALSE	exclusion	clu_1857	NewClu_999	ENSG00000053501:E7.1	intron-retention	chr19:17330196-17330440|chr19:17330439-17330440	(+)alt-C-terminus, (+)AA:146(ENSP00000473239)->259(ENSP00000263897)|(+)COILED, (+)TOPO_DOM-Cytoplasmic, (+)TOPO_DOM-Lumenal, (+)TRANSMEM-Helical; Anchor for type IV membrane protein;, (+)Vesicle_transport_protein_Use1-IPR019150	0.294203	4.93985e-05	0.00280446	1	0.705797	D015 vs. D000
ZNF316:ENSG00000205903:E4.1-I4.1|ENSG00000205903:E4.1-E5.1	TRUE	inclusion	clu_36091	NewClu_3	ENSG00000205903:I4.1	intron-retention	chr7:6681593-6681594|chr7:6681593-6682013		0.254256	4.94059e-05	0.00280446	0.254256	0	D015 vs. D000
PRMT2:ENSG00000160310:I1.2-E3.1|ENSG00000160310:E1.6-E3.1	TRUE	inclusion	clu_23965	NewClu_526	ENSG00000160310:I1.2		chr21:48056459-48056808|chr21:48055675-48056808	(~)alt-coding, (~)AA:433(BAD96877.1)->433(ENSP00000347906)|(+)Arg_MeTrfase-IPR025799, (+)REGION-Interaction with ESR1	0.338745	4.94358e-05	0.00280446	0.835467	0.496722	D015 vs. D000
ANK2:ENSG00000145362:E58.1-E59.1|ENSG00000145362:E57.1-E59.1	TRUE	inclusion	clu_20493	NewClu_783	ENSG00000145362:E58.1	cassette-exon	chr4:114293781-114294246|chr4:114290961-114294246	(-)alt-N-terminus, (-)AA:966(ENSP00000422853)->1028(ENSP00000422498)|(-)DEATH-like_dom-IPR011029, (-)Death_domain-IPR000488, (-)MOD_RES-Phosphoserine, (-)MOD_RES-Phosphothreonine, (-)MOD_RES-Phosphotyrosine, (+)DEATH-like_dom-IPR011029, (+)DOMAIN-ZU5 2, (+)Death_domain-IPR000488, (+)HELIX, (+)MOD_RES-Phosphotyrosine, (+)REGION-UPA domain, (+)STRAND, (+)TURN, (+)ZU5-IPR000906	0.648139	4.97262e-05	0.00281575	0.926827	0.278688	D015 vs. D000
RGL2:ENSG00000237441:E2.3-E4.5|ENSG00000237441:E3.2-E4.5	FALSE	exclusion	clu_38448	NewClu_457	ENSG00000237441:E3.2	altPromoter	chr6:33266232-33264892|chr6:33265708-33264892	(-)retained_intron, (-)alt-N-terminus, (-)alt-C-terminus, (-)AA:146(ENSP00000392918)->177(ENST00000478610-PEP)|(+)Ras_GEF_dom+IPR023578, (-)DOMAIN-N-terminal Ras-GEF, (-)Ras-like_Gua-exchang_fac_N-IPR000651	0.327078	5.06331e-05	0.00285388	0.557122	0.230045	D015 vs. D000
PKM:ENSG00000067225:E13.3-E14.7|ENSG00000067225:E14.2-E14.12	FALSE	inclusion	clu_2670	NewClu_1625	ENSG00000067225:E13.3|ENSG00000067225:E14.7	cassette-exon	chr15:72499069-72494961|chr15:72495363-72492996	(~)alt-coding, (~)AA:531(ENSP00000373745)->531(ENSP00000334983)|(+)Pyr_Knase-IPR001697, (+)Pyrv/PenolPyrv_Kinase-like_dom-IPR015813, (+)Pyrv_Knase_C-IPR015795, (+)Pyrv_Knase_brl-IPR015793, (-)HELIX, (-)MOD_RES-4-hydroxyproline, (-)MOD_RES-N6-acetyllysine, (-)Pyr_Knase-IPR001697, (-)Pyrv/PenolPyrv_Kinase-like_dom-IPR015813, (-)Pyrv_Knase_C-IPR015795, (-)Pyrv_Knase_brl-IPR015793, (-)REGION-D-fructo…	-0.320341	5.06586e-05	0.00285388	0.592475	0.912816	D015 vs. D000
APLP1:ENSG00000105290:E3.3-E5.2|ENSG00000105290:E4.1-E5.2	FALSE	exclusion	clu_8026	NewClu_67	ENSG00000105290:E4.1	altPromoter	chr19:36360712-36361798|chr19:36361152-36361798	(+)alt+N+terminus, (+)alt+C+terminus, (+)AA:173(ENSP00000466116)+>253(CU680434+PEP)|(+)Amyloid_glyco_extra+IPR008154, (+)Amyloid_glyco_heparin+bd+IPR015849, (+)SIGNAL, (-)COMPBIAS-Poly-Glu	0.670978	5.06776e-05	0.00285388	0.92803	0.257052	D015 vs. D000
AP2A1:ENSG00000196961:E15.1-E16.2|ENSG00000196961:E15.1-E17.1	TRUE	inclusion	clu_34111	NewClu_576	ENSG00000196961:E16.2	cassette-exon	chr19:50305398-50305791|chr19:50305398-50306206	(-)alt-C-terminus, (-)AA:977(ENSP00000351926)->982(AAH14214.1)|(+)AP2_complex_asu-IPR017104, (+)ARM-type_fold-IPR016024, (+)Clathrin/coatomer_adapt-like_N-IPR002553, (+)Clathrin_a-adaptin_app_sub_C-IPR003164, (+)Coatomer/calthrin_app_sub_C-IPR009028	0.28881	5.09316e-05	0.00285876	0.309126	0.0203159	D015 vs. D000
TNK2:ENSG00000061938:E23.6-E25.1|ENSG00000061938:E24.1-E25.1	FALSE	inclusion	clu_2228	NewClu_1129	ENSG00000061938:E24.1	cassette-exon	chr3:195596985-195595580|chr3:195596368-195595580	(+)alt-N-terminus, (+)AA:1040(AK225786-PEP)->1086(BAD18675.1)|(-)COMPBIAS+Pro+rich, (-)MOD_RES+Phosphoserine	-0.525036	5.10376e-05	0.00285876	0.169311	0.694347	D015 vs. D000
TMEM59:ENSG00000116209:E1.5-E3.2|ENSG00000116209:E1.7-E3.2	FALSE	inclusion	clu_11422	NewClu_1601	ENSG00000116209:E1.7	alt-5'	chr1:54519029-54513045|chr1:54518673-54513045	(~)alt+N+terminus, (~)alt+C+terminus, (~)AA:192(ENSP00000360392)+>192(CU678378+PEP)|(-)MOTIF+ATG16L1+binding motif, (-)TOPO_DOM+Cytoplasmic, (-)TRANSMEM+Helical;, (-)Uncharacterised_TMEM59+IPR022065	-0.370229	5.10427e-05	0.00285876	0.42524	0.795469	D015 vs. D000
ATP2B1:ENSG00000070961:E19.1-E21.1|ENSG00000070961:E19.1-E20.1	FALSE	inclusion	clu_3016	NewClu_1416	ENSG00000070961:E20.1	cassette-exon	chr12:89992894-89985072|chr12:89992894-89992520	(-)alt+C+terminus, (-)AA:1176(ENSP00000352054)+>1184(ENSP00000343599)|(-)ATP_Ca_trans_C+IPR022141, (-)ATPase_P+typ_Ca+transp_plasma+IPR006408, (-)ATPase_P+typ_cation+transptr_C+IPR006068, (-)MOD_RES+Phosphoserine, (-)MOD_RES+Phosphoserine; by PKA, (-)MOD_RES+Phosphothreonine, (+)ATP_Ca_trans_C-IPR022141, (+)ATPase_P-typ_Ca-transp_plasma-IPR006408, (+)ATPase_P-typ_cation-transptr_C-IPR006068, (+)M…	-0.714245	5.11725e-05	0.00285905	0.252422	0.966667	D015 vs. D000
ANGEL2:ENSG00000174606:E2.2-E5.1|ENSG00000174606:E1.3-E3.1	FALSE	exclusion	clu_29614	NewClu_105	ENSG00000174606:E3.1|E2.2	cassette-exon	chr1:213188568-213181808|chr1:213188955-213186760		0.394352	5.12336e-05	0.00285905	0.417326	0.0229748	D015 vs. D000
FBXO16:ENSG00000214050:E9.2-E10.1|ENSG00000214050:E8.1-E10.1	TRUE	inclusion	clu_36497	NewClu_1996	ENSG00000214050:E9.2	cassette-exon	chr8:28286895-28286253|chr8:28304688-28286253	(-)alt-C-terminus, (-)AA:292(AAN76812.1)->316(ENSP00000341416)	0.701365	5.13277e-05	0.00285913	0.761971	0.0606061	D015 vs. D000
PROSAPIP1:ENSG00000088899:E1.1-E2.1|ENSG00000088899:I1.1_3148724-E2.1	FALSE	exclusion	clu_4895	NewClu_333	ENSG00000088899:E1.1		chr20:3154101-3148607|chr20:3148724-3148607		0.589514	5.18161e-05	0.00288112	0.796414	0.206899	D015 vs. D000
MAGED2:ENSG00000102316:E2.2-E3.5|ENSG00000102316:E1.5-E3.5	TRUE	exclusion	clu_7041	NewClu_1350	ENSG00000102316:E2.2	altPromoter	chrX:54834866-54835736|chrX:54834235-54835736	(~)alt-coding, (~)AA:521(ENSP00000364202)->521(AK098645-PEP)|(+)MOD_RES-Phosphoserine	-0.308121	5.27661e-05	0.00292866	0.17443	0.482551	D015 vs. D000
ZNF134:ENSG00000213762:E3.1-E4.1|ENSG00000213762:E1.4-E4.1	TRUE	inclusion	clu_36400	NewClu_1458	ENSG00000213762:E3.1	cassette-exon	chr19:58130876-58131528|chr19:58125871-58131528	(+)alt-N-terminus, (+)alt-C-terminus, (+)AA:31(ENST00000597975-PEP)->66(ENSP00000469065)	0.274872	5.31452e-05	0.0029444	0.599383	0.324511	D015 vs. D000
TEAD3:ENSG00000007866:E4.1-E6.1|ENSG00000007866:E5.1-E6.1	FALSE	inclusion	clu_488	NewClu_150	ENSG00000007866:E5.1	altPromoter	chr6:35448089-35447093|chr6:35447837-35447093	(-)alt+N+terminus, (-)alt+C+terminus, (-)AA:219(ENSP00000416400)+>435(AAD29052.1)|(-)DNA_BIND+TEA, (-)TEA/ATTS+IPR000818, (+)TEA/ATTS-IPR000818	-0.518253	5.37524e-05	0.00297269	0.131337	0.64959	D015 vs. D000
LPHN1:ENSG00000072071:E5.1-E7.1|ENSG00000072071:E4.2-E7.1	TRUE	inclusion	clu_3118	NewClu_1771	ENSG00000072071:E5.1	cassette-exon	chr19:14277828-14274218|chr19:14281494-14274218	(+)alt-coding, (+)AA:1469(AAG27461.1)->1474(BAA74844.3)|(+)TOPO_DOM-Extracellular	0.321638	5.42754e-05	0.00299624	0.359307	0.0376696	D015 vs. D000
HDAC7:ENSG00000061273:I23.1_48183989-E24.1|ENSG00000061273:E22.1-E24.1	TRUE	inclusion	clu_2197	NewClu_448	ENSG00000061273:I23.1_48183989		chr12:48183989-48183703|chr12:48185042-48183703		0.597837	5.44188e-05	0.00299878	0.720054	0.122216	D015 vs. D000
LGI4:ENSG00000153902:E3.6-E5.1|ENSG00000153902:E3.6-E4.1	FALSE	exclusion	clu_22436	NewClu_703	ENSG00000153902:E4.1	cassette-exon	chr19:35624597-35622946|chr19:35624597-35624348	(+)retained_intron, (+)retained_intron, (+)alt+N+terminus, (+)alt+C+terminus, (+)AA:163(ENST00000593248+PEP)+>196(ENST00000473160+PEP)|(+)Leu+rich_rpt+IPR001611, (+)Leu+rich_rpt_typical+subtyp+IPR003591, (+)REPEAT+LRR 3, (+)REPEAT+LRR 4, (-)EAR-IPR009039, (-)EPTP-IPR005492, (-)REPEAT-EAR 1	0.40152	5.45428e-05	0.00300024	0.754831	0.353311	D015 vs. D000
TNK2:ENSG00000061938:E24.1-E25.1|ENSG00000061938:E23.6-E25.1	TRUE	inclusion	clu_2228	NewClu_1129	ENSG00000061938:E24.1	cassette-exon	chr3:195596368-195595580|chr3:195596985-195595580	(+)alt-N-terminus, (+)AA:1040(AK225786-PEP)->1086(BAD18675.1)|(-)COMPBIAS-Pro-rich, (-)MOD_RES-Phosphoserine	0.487722	5.46601e-05	0.00300134	0.678313	0.190591	D015 vs. D000
RP11-109L13.1:ENSG00000254851:I3.1-E4.1|ENSG00000254851:E3.1-E4.1	TRUE	inclusion	clu_39680	NewClu_424	ENSG00000254851:I3.1	intron-retention	chr11:117008500-117008501|chr11:117008232-117008501		0.469253	5.48582e-05	0.00300675	0.514125	0.0448718	D015 vs. D000
RBM47:ENSG00000163694:E4.2-E8.1|ENSG00000163694:E6.2-E8.1	FALSE	inclusion	clu_25196	NewClu_219	ENSG00000163694:E6.2	cassette-exon	chr4:40546439-40468716|chr4:40516533-40468716	(~)alt+coding, (~)AA:593(ENSP00000295971)+>593(AAM21973.1)|(-)COMPBIAS+Ala+rich, (-)HnRNP_R/Q_splicing_fac+IPR006535	-0.469268	5.49539e-05	0.00300675	0.400537	0.869805	D015 vs. D000
AC002055.4:ENSG00000184319:E4.1-E5.1|ENSG00000184319:E4.1-E6.1	TRUE	exclusion	clu_31945	NewClu_1362	ENSG00000184319:E5.1	cassette-exon	chr22:51223721-51227178|chr22:51223721-51237083	(+)alt-N-terminus, (+)alt-C-terminus, (+)AA:64(CAB97207.1)->74(ENST00000480246-PEP)	-0.280055	5.52134e-05	0.00300942	0.056687	0.336742	D015 vs. D000
UCKL1:ENSG00000198276:I9.1_62573823-E10.5|ENSG00000198276:E9.2-E10.5	TRUE	inclusion	clu_34830	NewClu_1791	ENSG00000198276:I9.1_62573823		chr20:62573823-62572561|chr20:62575006-62572561		0.452381	5.52286e-05	0.00300942	0.452381	0	D015 vs. D000
PRMT7:ENSG00000132600:E1.10-E3.6|ENSG00000132600:E1.10-E2.1	FALSE	inclusion	clu_15740	NewClu_1234	ENSG00000132600:E2.1	cassette-exon	chr16:68345002-68349800|chr16:68345002-68345945	(+)alt-coding, (+)AA:642(BAG65391.1)->692(BAA91726.1)|(-)Arg_MeTrfase_PRMT7+IPR014644, (+)Arg_MeTrfase_PRMT7-IPR014644, (+)Ribosomal-L11_MeTrfase_PrmA-IPR010456	-0.320963	5.52958e-05	0.00300942	0.217762	0.538725	D015 vs. D000
CD99L2:ENSG00000102181:E2.2-E5.1|ENSG00000102181:E2.2-E7.1	TRUE	inclusion	clu_7006	NewClu_883	ENSG00000102181:E5.1	cassette-exon	chrX:149999704-149984551|chrX:149999704-149963959	(+)alt-C-terminus, (+)AA:213(BAF84064.1)->225(CAB66515.1)|(-)CD99L2-IPR022078, (-)COMPBIAS-Poly-Pro, (-)TOPO_DOM-Cytoplasmic, (-)TRANSMEM-Helical;, (+)COMPBIAS-Poly-Thr	0.454675	5.57371e-05	0.00302689	0.535101	0.0804262	D015 vs. D000
RP1-80B9.2:ENSG00000250903:E2.1-E3.1|ENSG00000250903:E2.1-E12.1	TRUE	exclusion	clu_39423	NewClu_1205	ENSG00000250903:E3.1	cassette-exon	chr6:2249160-2263835|chr6:2249160-2398811	(+)alt-N-terminus, (+)alt-C-terminus, (+)AA:64(ENST00000533653-PEP)->86(ENST00000530346-PEP)	-0.305608	5.59043e-05	0.00302689	0.441305	0.746914	D015 vs. D000
TRIM11:ENSG00000154370:E4.5-E5.1|ENSG00000154370:E1.2_228594336-E5.2_228582714	TRUE	inclusion	clu_22573	NewClu_102	ENSG00000154370:E4.5|ENSG00000154370:E5.1	cassette-exon	chr1:228584648-228582953|chr1:228594336-228582714		0.391014	5.59116e-05	0.00302689	0.894529	0.503515	D015 vs. D000
BAZ2B:ENSG00000123636:E24.1-E25.1|ENSG00000123636:E23.2-E25.1	TRUE	inclusion	clu_13156	NewClu_776	ENSG00000123636:E24.1	cassette-exon	chr2:160253585-160252345|chr2:160253856-160252345	(-)alt-N-terminus, (-)alt-C-terminus, (-)AA:211(ENSP00000294905)->235(ENST00000551504-PEP)|(-)DDT_dom_subgr-IPR018500, (-)DDT_dom_superfamily-IPR018501, (-)DOMAIN-DDT	0.69512	5.6235e-05	0.00303433	0.699287	0.00416667	D015 vs. D000
NXT2:ENSG00000101888:E4.2-E5.1|ENSG00000101888:E3.4-E5.1	TRUE	inclusion	clu_6906	NewClu_951	ENSG00000101888:E4.2	cassette-exon	chrX:108780499-108781274|chrX:108780250-108781274	(~)AA:114(ENSP00000361179)->114(AAF87325.1)	0.404598	5.62691e-05	0.00303433	0.853817	0.449219	D015 vs. D000
SPTBN1:ENSG00000115306:E5.1-E6.1|ENSG00000115306:E4.2-E6.1	TRUE	exclusion	clu_11082	NewClu_1829	ENSG00000115306:E5.1	altPromoter	chr2:54786024-54826229|chr2:54753703-54826229	(+)alt-N-terminus, (+)alt-C-terminus, (+)AA:2155(AAO15362.1)->2364(BAG48315.1)|(+)CARBOHYD-O-linked (GlcNAc), (+)CH-domain-IPR001715, (+)DOMAIN-Actin-binding, (+)DOMAIN-PH, (+)MOD_RES-Phosphoserine, (+)MOD_RES-Phosphothreonine, (+)PH_dom-spectrin-type-IPR001605, (+)Pleckstrin_homology-IPR001849, (+)REPEAT-Spectrin 11, (+)Spectrin/alpha-actinin-IPR018159, (+)Spectrin_bsu-IPR016343, (+)Spectrin_rep…	-0.340011	5.6443e-05	0.00303433	0.547591	0.887601	D015 vs. D000
SPTBN1:ENSG00000115306:E4.2-E6.1|ENSG00000115306:E5.1-E6.1	FALSE	exclusion	clu_11082	NewClu_1829	ENSG00000115306:E5.1	altPromoter	chr2:54753703-54826229|chr2:54786024-54826229	(+)alt+N+terminus, (+)alt+C+terminus, (+)AA:2155(AAO15362.1)+>2364(BAG48315.1)|(+)CARBOHYD+O+linked (GlcNAc), (+)CH+domain+IPR001715, (+)DOMAIN+Actin+binding, (+)DOMAIN+PH, (+)MOD_RES+Phosphoserine, (+)MOD_RES+Phosphothreonine, (+)PH_dom+spectrin+type+IPR001605, (+)Pleckstrin_homology+IPR001849, (+)REPEAT+Spectrin 11, (+)Spectrin/alpha+actinin+IPR018159, (+)Spectrin_bsu+IPR016343, (+)Spectrin_rep…	0.340011	5.6443e-05	0.00303433	0.452409	0.112399	D015 vs. D000
NSFL1C:ENSG00000088833:E4.1-E7.3|ENSG00000088833:E4.1-E5.3	FALSE	inclusion	clu_4871	NewClu_900	ENSG00000088833:E5.3	cassette-exon	chr20:1438845-1435777|chr20:1438845-1436364	(+)alt-N-terminus, (+)AA:370(BAJ20518.1)->371(AAF17199.1)|(-)DOMAIN+SEP, (-)HELIX, (-)MOD_RES+Phosphoserine, (-)MOD_RES+Phosphotyrosine, (-)MOTIF+Nuclear localization signal, (-)SEP_domain+IPR012989, (-)STRAND, (-)TURN, (-)UBA+like+IPR009060	-0.391267	5.72541e-05	0.00306737	0.0731664	0.464433	D015 vs. D000
EPB41L2:ENSG00000079819:E24.3-E28.1|ENSG00000079819:E20.1-E28.1	TRUE	inclusion	clu_4063	NewClu_750	ENSG00000079819:E24.3	cassette-exon	chr6:131199244-131191266|chr6:131206236-131191266	(+)alt-coding, (+)AA:935(ENSP00000436348)->1005(AAC16923.1)|(-)Band_41_protein-IPR021187, (+)Band_41_protein-IPR021187, (+)MOD_RES-Phosphoserine, (+)MOD_RES-Phosphotyrosine, (+)REGION-Spectrin--actin-binding, (+)SAB_dom-IPR007477	0.271973	5.7364e-05	0.00306737	0.291748	0.019775	D015 vs. D000
C16orf13:ENSG00000130731:E1.13-E2.1|ENSG00000130731:E1.11-E2.1	TRUE	inclusion	clu_15029	NewClu_1451	ENSG00000130731:E1.13	alt-5'	chr16:685612-685340|chr16:686094-685340	(+)nonsense_mediated_decay, (+)alt-N-terminus, (+)alt-C-terminus, (+)AA:133(ENSP00000456393)->162(ENSP00000454993)|(-)DUF938-IPR010342, (+)DUF938-IPR010342	0.289419	5.74246e-05	0.00306737	0.422555	0.133137	D015 vs. D000
CAD:ENSG00000084774:E35.1-E36.1|ENSG00000084774:E34.1-E36.1	TRUE	inclusion	clu_4458	NewClu_353	ENSG00000084774:E35.1	cassette-exon	chr2:27463485-27463779|chr2:27463229-27463779	(-)alt-N-terminus, (-)alt-C-terminus, (-)AA:280(ENSP00000388740)->2162(BAG10624.1)|(-)ACT_SITE-For GATase activity, (-)ATP-grasp-IPR011761, (-)ATP-grasp_RimK-type-IPR013651, (-)ATP-grasp_carboxylate-amine-IPR003135, (-)Amidohydro_1-IPR006680, (-)Asp/Orn_carbamoylTrfase-IPR006130, (-)Asp/Orn_carbamoyltranf_P-bd-IPR006132, (-)Asp_carbamoyltransf-IPR002082, (-)Asp_carbamoyltransf_Asp/Orn-bd-IPR00613…	0.369485	5.75541e-05	0.00306737	0.390232	0.0207475	D015 vs. D000
PPP3CA:ENSG00000138814:E18.1-E19.1|ENSG00000138814:E17.1-E19.1	TRUE	inclusion	clu_18311	NewClu_2033	ENSG00000138814:E18.1	cassette-exon	chr4:101950323-101947218|chr4:101953424-101947218	(+)alt-N-terminus, (+)AA:287(BC098424-PEP)->289(ENSP00000422781)|(-)HELIX, (-)METAL-Zinc, (-)REGION-Calcineurin B binding-site 2, (-)STRAND, (-)Ser/Thr-sp_prot-phosphatase-IPR006186, (-)TURN, (+)HELIX, (+)STRAND	0.573858	5.75555e-05	0.00306737	0.596907	0.023049	D015 vs. D000
LRRFIP1:ENSG00000124831:E18.1-E19.1|ENSG00000124831:E17.2-E19.1	TRUE	inclusion	clu_13475	NewClu_1014	ENSG00000124831:E18.1	cassette-exon	chr2:238659914-238661952|chr2:238657967-238661952	(+)alt-coding, (+)AA:784(CAA11076.1)->808(AAI08915.1)|(-)REGION-DNA-binding, (+)COILED, (+)Leu-rich_rep_flightless-int_pr-IPR019139, (+)MOD_RES-Phosphothreonine	0.356613	5.783e-05	0.00307668	0.632165	0.275552	D015 vs. D000
SLC2A11:ENSG00000133460:E3.5-E4.1|ENSG00000133460:E1.8-E4.1	TRUE	inclusion	clu_16056	NewClu_1846	ENSG00000133460:E3.5	altPromoter	chr22:24200216-24204291|chr22:24199178-24204291	(~)alt-coding, (~)AA:129(BAH14308.1)->129(AK308589-PEP)|(+)TOPO_DOM-Extracellular	0.447783	5.8643e-05	0.00311455	0.682474	0.23469	D015 vs. D000
CYB5R2:ENSG00000166394:E2.2-E4.1|ENSG00000166394:E3.3-E4.1	FALSE	inclusion	clu_26548	NewClu_1383	ENSG00000166394:E3.3	altPromoter	chr11:7695457-7694122|chr11:7694650-7694122	(+)alt-N-terminus, (+)alt-C-terminus, (+)AA:189(ENSP00000432482)->237(AAH01346.1)|(+)Flavoprot_Pyr_Nucl_cyt_Rdtase-IPR001709, (+)NADH-Cyt_B5_reductase-IPR001834, (+)NP_BIND-FAD	-0.270857	5.88646e-05	0.00312094	0.411306	0.682163	D015 vs. D000
DCAKD:ENSG00000172992:E2.4-E3.2|ENSG00000172992:E2.3-E3.2	TRUE	inclusion	clu_29116	NewClu_1882	ENSG00000172992:E2.4	alt-5'	chr17:43128729-43112367|chr17:43128921-43112367	(-)alt-C-terminus, (-)AA:209(ENSP00000468809)->231(BAF83444.1)	0.469983	5.8974e-05	0.00312137	0.621355	0.151372	D015 vs. D000
PICK1:ENSG00000100151:E2.7-E3.4|ENSG00000100151:E2.10-E3.4	FALSE	exclusion	clu_5985	NewClu_1319	ENSG00000100151:E2.10	alt-5'	chr22:38453443-38453760|chr22:38453594-38453760	(-)alt-C-terminus, (-)AA:364(BAG52614.1)->415(BAA89294.1)|(-)AH_dom-IPR010504, (-)BAR_dom-IPR004148, (-)COMPBIAS-Poly-Glu, (-)DOMAIN-AH	0.290014	5.92553e-05	0.0031215	0.344789	0.0547747	D015 vs. D000
ZNF84:ENSG00000198040:E1.9-E4.3|ENSG00000198040:E1.10-E4.3	FALSE	exclusion	clu_34703	NewClu_1917	ENSG00000198040:E1.10	alt-5'	chr12:133614131-133617864|chr12:133614140-133617864	(~)retained_intron, (~)retained_intron, (~)AA:97(ENST00000539098+PEP)+>97(ENST00000539686+PEP)	0.354021	5.93688e-05	0.0031215	0.800741	0.44672	D015 vs. D000
NXT2:ENSG00000101888:E3.4-E5.1|ENSG00000101888:E4.2-E5.1	FALSE	inclusion	clu_6906	NewClu_951	ENSG00000101888:E4.2	cassette-exon	chrX:108780250-108781274|chrX:108780499-108781274	(~)AA:114(ENSP00000361179)+>114(AAF87325.1)	-0.419096	5.93714e-05	0.0031215	0.129025	0.548121	D015 vs. D000
STAG2:ENSG00000101972:E18.1-E19.1|ENSG00000101972:E9.2-E21.1	TRUE	exclusion	clu_6933	NewClu_123	ENSG00000101972:E18.1|E19.1	cassette-exon	chrX:123184159-123184971|chrX:123156402-123189978	(-)alt-N-terminus, (-)alt-C-terminus, (-)AA:209(ENST00000466748-PEP)->548(ENSP00000397265)|(+)MOD_RES-N6-acetyllysine, (-)ARM-type_fold-IPR016024, (-)DOMAIN-SCD, (-)STAG-IPR013721	-0.340001	5.93951e-05	0.0031215	0.0220058	0.362007	D015 vs. D000
DIS3:ENSG00000083520:E3.1-E4.1|ENSG00000083520:E2.1-E4.1	TRUE	exclusion	clu_4336	NewClu_223	ENSG00000083520:E3.1	cassette-exon	chr13:73354984-73352518|chr13:73355427-73352518	(-)alt-coding, (-)AA:928(BAA76852.3)->958(BAF92610.1)|(+)RNase_II/R-IPR001900, (-)DOMAIN-PINc, (-)PINc_nuc-bd-IPR006596	-0.462251	5.95345e-05	0.0031215	0.275123	0.737374	D015 vs. D000
WIPI2:ENSG00000157954:E3.1-E4.1|ENSG00000157954:E1.6-E4.1	TRUE	exclusion	clu_23298	NewClu_1868	ENSG00000157954:E3.1	cassette-exon	chr7:5232802-5239207|chr7:5230124-5239207	(-)alt-coding, (-)AA:436(BAG51284.1)->443(ENSP00000385297)|(+)MOD_RES-Phosphoserine, (+)WD40_repeat_dom-IPR017986	-0.350093	5.95845e-05	0.0031215	0.0903247	0.440418	D015 vs. D000
LRRFIP2:ENSG00000093167:E29.1-E30.1|ENSG00000093167:E29.1-E31.5	TRUE	inclusion	clu_5445	NewClu_454	ENSG00000093167:E30.1	cassette-exon	chr3:37116515-37114373|chr3:37116515-37107433	(+)alt-coding, (+)AA:434(AQN67642.1)->503(BAG63625.1)|(+)Leu-rich_rep_flightless-int_pr-IPR019139	0.515844	5.99373e-05	0.00313465	0.586496	0.0706522	D015 vs. D000
NAPB:ENSG00000125814:E2.1-E3.2|ENSG00000125814:E2.1-E5.1	TRUE	inclusion	clu_13727	NewClu_1260	ENSG00000125814:E3.2	cassette-exon	chr20:23383630-23377825|chr20:23383630-23375636	(+)alt-C-terminus, (+)AA:76(BC008463-PEP)->111(ENST00000487502-PEP)	0.449581	6.00394e-05	0.00313467	0.88211	0.432529	D015 vs. D000
PKD1P1:ENSG00000233024:E15.1-E17.1|ENSG00000233024:E16.1-E17.1	FALSE	exclusion	clu_38012	NewClu_1572	ENSG00000233024:E16.1	cassette-exon	chr16:18453805-18452445|chr16:18453239-18452445	(+)alt+C+terminus, (+)AA:232(ENSP00000431760)+>369(ENSP00000389275)|(+)COMPBIAS+Pro+rich, (+)NPIP+IPR009443, (-)NPIP-IPR009443	0.343666	6.02812e-05	0.00313626	0.822572	0.478906	D015 vs. D000
SRRM1:ENSG00000133226:E8.1-E9.1|ENSG00000133226:E8.1-E11.3	TRUE	inclusion	clu_15969	NewClu_675	ENSG00000133226:E9.1	cassette-exon	chr1:24973280-24973570|chr1:24973280-24975350	(-)alt-N-terminus, (-)alt-C-terminus, (-)AA:91(ENST00000490543-PEP)->102(ENSP00000469151)|(-)HELIX, (-)PWI_dom-IPR002483, (-)STRAND, (+)MOD_RES-N6-acetyllysine	0.473415	6.0505e-05	0.00313626	0.757378	0.283964	D015 vs. D000
NSUN5P1:ENSG00000223705:E2.1-E3.1|ENSG00000223705:E2.1-E6.4	TRUE	inclusion	clu_36982	NewClu_1426	ENSG00000223705:E3.1	cassette-exon	chr7:75040009-75040691|chr7:75040009-75044163	(+)alt-N-terminus, (+)alt-C-terminus, (+)AA:97(ENST00000455158-PEP)->115(ENST00000421140-PEP)	0.406838	6.05154e-05	0.00313626	0.733409	0.326571	D015 vs. D000
FBXO16:ENSG00000214050:E8.1-E10.1|ENSG00000214050:E9.2-E10.1	FALSE	inclusion	clu_36497	NewClu_1996	ENSG00000214050:E9.2	cassette-exon	chr8:28304688-28286253|chr8:28286895-28286253	(-)alt+C+terminus, (-)AA:292(AAN76812.1)+>316(ENSP00000341416)	-0.634547	6.05557e-05	0.00313626	0.165608	0.800156	D015 vs. D000
GPRASP1:ENSG00000198932:E2.1-E3.1|ENSG00000198932:E1.2-E3.1	TRUE	inclusion	clu_35252	NewClu_1623	ENSG00000198932:E2.1	cassette-exon	chrX:101906661-101907103|chrX:101906523-101907103	(~)AA:1395(ENSP00000355146)->1395(ENSP00000445683)	0.271725	6.07006e-05	0.00313626	0.297988	0.0262626	D015 vs. D000
IQSEC1:ENSG00000144711:E16.1-E17.1|ENSG00000144711:E16.1-E18.1	TRUE	inclusion	clu_20321	NewClu_1258	ENSG00000144711:E17.1	cassette-exon	chr3:12949849-12944322|chr3:12949849-12943022	(+)alt-N-terminus, (+)alt-C-terminus, (+)AA:937(ENSP00000397811)->963(AAT72063.1)	0.684501	6.07718e-05	0.00313626	0.840039	0.155538	D015 vs. D000
PIPOX:ENSG00000179761:E1.3-E8.1|ENSG00000179761:E6.1-E8.1	FALSE	exclusion	clu_30839	NewClu_1801	ENSG00000179761:E6.1	altPromoter	chr17:27277712-27371877|chr17:27370357-27371877		0.390928	6.08066e-05	0.00313626	0.405188	0.0142602	D015 vs. D000
TTN:ENSG00000155657:E197.1-E198.1|ENSG00000155657:E186.1-E206.1	TRUE	exclusion	clu_22822	NewClu_1108	ENSG00000155657:E197.1|E198.1	cassette-exon	chr2:179518935-179518822|chr2:179523732-179517268	(-)alt-coding, (-)AA:34350(ENSP00000465570)->35991(ENSP00000467141)|(+)COMPBIAS-Glu-rich, (+)COMPBIAS-Pro-rich, (+)Calpain_domain_III-IPR022682, (+)P-loop_NTPase-IPR027417, (+)REPEAT-PEVK 25, (+)RNaseH-like_dom-IPR012337, (-)ARM-type_fold-IPR016024, (-)Calpain_domain_III-IPR022682, (-)Ig-like_dom-IPR007110, (-)Ig_I-set-IPR013098, (-)Ig_sub-IPR003599, (-)Ig_sub2-IPR003598, (-)P-loop_NTPase-IPR0274…	-0.728642	6.08845e-05	0.00313626	0.191481	0.920123	D015 vs. D000
MYO18A:ENSG00000196535:E20.1-E22.3|ENSG00000196535:E21.1-E22.3	FALSE	exclusion	clu_33849	NewClu_140	ENSG00000196535:E21.1	cassette-exon	chr17:27445063-27442858|chr17:27443462-27442858		0.579907	6.11391e-05	0.00314412	0.579907	0	D015 vs. D000
RPS24:ENSG00000138326:E4.1-E6.7|ENSG00000138326:E6.5-E6.7	FALSE	inclusion	clu_18089	NewClu_372	ENSG00000138326:E4.1	cassette-exon	chr10:79797062-79800373|chr10:79799983-79800373	(-)alt-C-terminus, (-)AA:130(ENSP00000354074)->133(ENSP00000361435)	-0.268169	6.16282e-05	0.00316399	0.0186664	0.286835	D015 vs. D000
MTMR2:ENSG00000087053:E3.6-E8.1|ENSG00000087053:E3.6-E5.1	FALSE	exclusion	clu_4650	NewClu_603	ENSG00000087053:E5.1	cassette-exon	chr11:95657039-95621425|chr11:95657039-95647476	(+)alt+N+terminus, (+)AA:571(BAG64098.1)+>643(BAA83025.3)|(+)COMPBIAS+Ser+rich, (+)DOMAIN+GRAM, (+)GRAM+IPR004182, (+)MOD_RES+Phosphoserine	0.300362	6.18817e-05	0.00317172	0.640381	0.340019	D015 vs. D000
RBM47:ENSG00000163694:E3.3-E4.1|ENSG00000163694:E1.6-E4.1	TRUE	exclusion	clu_25196	NewClu_218	ENSG00000163694:E3.3	alt-C-term	chr4:40631413-40546523|chr4:40632480-40546523	(+)alt-N-terminus, (+)AA:524(ENSP00000320108)->555(BAH14133.1)|(+)HnRNP_R/Q_splicing_fac-IPR006535, (-)HnRNP_R/Q_splicing_fac-IPR006535	-0.389796	6.23365e-05	0.00318972	0.286809	0.676605	D015 vs. D000
ZNF251:ENSG00000198169:E2.1-E3.1|ENSG00000198169:E1.3-E3.1	TRUE	inclusion	clu_34774	NewClu_617	ENSG00000198169:E2.1	cassette-exon	chr8:145980081-145979706|chr8:145980790-145979706	(+)alt-N-terminus, (+)alt-C-terminus, (+)AA:46(ENST00000524394-PEP)->147(ENSP00000431809)|(+)DOMAIN-KRAB, (+)Krueppel-associated_box-IPR001909	0.371189	6.32897e-05	0.00323227	0.873395	0.502206	D015 vs. D000
ATP2A2:ENSG00000174437:E22.1-E24.5|ENSG00000174437:E22.1-E23.1	FALSE	exclusion	clu_29570	NewClu_2021	ENSG00000174437:E23.1	cassette-exon	chr12:110784126-110788097|chr12:110784126-110785198	(+)alt+N+terminus, (+)alt+C+terminus, (+)AA:46(ENSP00000450407)+>997(ENSP00000311186)|(+)ACT_SITE+4+aspartylphosphate intermediate, (+)ATPase_P+typ_Ca+transp_IIA+IPR005782, (+)ATPase_P+typ_cation+transptr_C+IPR006068, (+)ATPase_P+typ_cation+transptr_N+IPR004014, (+)ATPase_P+typ_cyto_domN+IPR023299, (+)ATPase_P+typ_transduc_dom_A+IPR008250, (+)CROSSLNK+Glycyl lysine isopeptide (Lys+Gly) (interchai…	0.244952	6.33779e-05	0.00323227	0.985693	0.740741	D015 vs. D000
USP22:ENSG00000124422:E2.1-E4.1|ENSG00000124422:E3.1-E4.1	FALSE	exclusion	clu_13338	NewClu_462	ENSG00000124422:E3.1	altPromoter	chr17:20945978-20931987|chr17:20945533-20931987	(+)alt+N+terminus, (+)alt+C+terminus, (+)AA:125(ENSP00000468457)+>525(BAA83015.2)|(+)ACT_SITE+Proton acceptor, (+)Peptidase_C19+IPR001394, (+)ZN_FING+UBP+type, (+)Znf_UBP+IPR001607	0.468715	6.41346e-05	0.00326546	0.782807	0.314091	D015 vs. D000
NSFL1C:ENSG00000088833:E4.1-E5.3|ENSG00000088833:E4.1-E7.3	TRUE	inclusion	clu_4871	NewClu_900	ENSG00000088833:E5.3	cassette-exon	chr20:1438845-1436364|chr20:1438845-1435777	(+)alt-N-terminus, (+)AA:370(BAJ20518.1)->371(AAF17199.1)|(-)DOMAIN-SEP, (-)HELIX, (-)MOD_RES-Phosphoserine, (-)MOD_RES-Phosphotyrosine, (-)MOTIF-Nuclear localization signal, (-)SEP_domain-IPR012989, (-)STRAND, (-)TURN, (-)UBA-like-IPR009060	0.406734	6.48097e-05	0.00329438	0.830387	0.423653	D015 vs. D000
NDRG2:ENSG00000165795:E6.15-E10.5|ENSG00000165795:E6.15-E8.7	FALSE	exclusion	clu_26248	NewClu_534	ENSG00000165795:E8.7	cassette-exon	chr14:21493188-21491480|chr14:21493188-21492255	(~)retained_intron, (~)nonsense_mediated_decay, (~)AA:122(ENSP00000450929)+>122(ENST00000553900+PEP)	0.361517	6.57549e-05	0.00333693	0.515523	0.154007	D015 vs. D000
KANSL3:ENSG00000114982:E23.1-E24.1|ENSG00000114982:E23.1-E25.2	TRUE	inclusion	clu_10932	NewClu_58	ENSG00000114982:E24.1	cassette-exon	chr2:97274245-97272784|chr2:97274245-97271248	(~)nonsense_mediated_decay, (~)nonsense_mediated_decay, (~)AA:154(ENSP00000415041)->154(ENSP00000473116)	0.440033	6.60435e-05	0.00334606	0.440033	0	D015 vs. D000
TNNT2:ENSG00000118194:E10.3-E11.1|ENSG00000118194:E8.2_201337297-E17.2_201330454	TRUE	exclusion	clu_11974	NewClu_667	ENSG00000118194:E10.3|ENSG00000118194:E11.1	cassette-exon	chr1:201335966-201334798|chr1:201337297-201330454	(-)retained_intron, (-)alt-N-terminus, (-)AA:232(ENST00000491504-PEP)->285(ENSP00000356291)|(+)MOD_RES-Phosphothreonine; by PKC/PRKCA, (+)Troponin-IPR001978, (-)Troponin-IPR001978	-0.321135	6.65634e-05	0.00336686	0.678865	1	D015 vs. D000
TMEM59:ENSG00000116209:E1.7-E3.2|ENSG00000116209:E1.5-E3.2	TRUE	inclusion	clu_11422	NewClu_1601	ENSG00000116209:E1.7	alt-5'	chr1:54518673-54513045|chr1:54519029-54513045	(~)alt-N-terminus, (~)alt-C-terminus, (~)AA:192(ENSP00000360392)->192(CU678378-PEP)|(-)MOTIF-ATG16L1-binding motif, (-)TOPO_DOM-Cytoplasmic, (-)TRANSMEM-Helical;, (-)Uncharacterised_TMEM59-IPR022065	0.336867	6.67354e-05	0.00336767	0.483288	0.146421	D015 vs. D000
DNAJA4:ENSG00000140403:E4.1-E5.2|ENSG00000140403:E2.6-E5.2	TRUE	inclusion	clu_18749	NewClu_1295	ENSG00000140403:E4.1	altPromoter	chr15:78558635-78562839|chr15:78557237-78562839	(-)alt-N-terminus, (-)AA:370(ENSP00000413499)->397(BAC04828.1)|(-)DOMAIN-J, (-)DnaJ_domain-IPR001623, (+)DnaJ_domain-IPR001623	0.74733	6.67981e-05	0.00336767	0.74733	0	D015 vs. D000
KIF21A:ENSG00000139116:E24.1-E25.1|ENSG00000139116:E24.1-E26.2	TRUE	inclusion	clu_18361	NewClu_1761	ENSG00000139116:E25.1	cassette-exon	chr12:39724548-39724064|chr12:39724548-39720126	(-)alt-coding, (-)AA:1621(CAJ45483.1)->1637(AAI36415.1)|(-)COILED, (-)DOMAIN-Kinesin-motor, (-)Kinesin_motor_dom-IPR001752, (-)P-loop_NTPase-IPR027417, (-)Prefoldin-IPR009053, (-)REPEAT-WD 1, (-)WD40_repeat-IPR001680, (-)WD40_repeat_dom-IPR017986, (+)MOD_RES-Phosphoserine	0.622579	6.70023e-05	0.00336846	0.891266	0.268687	D015 vs. D000
DEF8:ENSG00000140995:E9.7-E12.1|ENSG00000140995:E11.2-E12.1	FALSE	exclusion	clu_18960	NewClu_748	ENSG00000140995:E11.2	cassette-exon	chr16:90024068-90025422|chr16:90024941-90025422	(+)retained_intron, (+)alt+N+terminus, (+)alt+C+terminus, (+)AA:51(ENST00000562044+PEP)+>55(ENST00000568760+PEP)	0.323749	6.70566e-05	0.00336846	0.948914	0.625165	D015 vs. D000
SALL2:ENSG00000165821:E1.5-I3.2|ENSG00000165821:E2.3-E3.1	FALSE	inclusion	clu_26280	NewClu_1710	ENSG00000165821:E1.5|ENSG00000165821:I3.2		chr14:22004983-21993788|chr14:21994195-21993788	(+)alt-N-terminus, (+)AA:902(ENSP00000440054)->906(BAG59077.1)	-0.335786	6.71418e-05	0.00336846	0.0489869	0.384773	D015 vs. D000
OBSL1:ENSG00000124006:E5.1-E6.1|ENSG00000124006:E1.3-E7.1	TRUE	inclusion	clu_13205	NewClu_879	ENSG00000124006:E5.1|E6.1	cassette-exon	chr2:220431995-220431848|chr2:220436116-220430236		0.433773	6.78433e-05	0.00339748	0.942435	0.508662	D015 vs. D000
PPP2R3C:ENSG00000092020:E1.17-E3.1|ENSG00000092020:E1.17-E4.3	TRUE	exclusion	clu_5304	NewClu_203	ENSG00000092020:E3.1	cassette-exon	chr14:35591108-35585943|chr14:35591108-35579835	(+)alt-N-terminus, (+)alt-C-terminus, (+)AA:167(CAD62352.1)->171(BC100021-PEP)|(+)COMPBIAS-Poly-Phe	-0.308712	6.79409e-05	0.00339748	0.558625	0.867337	D015 vs. D000
IFT122:ENSG00000163913:E3.2-E6.1|ENSG00000163913:E3.2-E11.3	TRUE	exclusion	clu_25331	NewClu_1214	ENSG00000163913:E6.1	cassette-exon	chr3:129170841-129177442|chr3:129170841-129182403	(-)alt-coding, (-)AA:1131(AAH03045.2)->1182(BAD96815.1)|(+)Quino_amine_DH_bsu-IPR011044, (+)WD40_repeat_dom-IPR017986, (-)REPEAT-WD 2, (-)REPEAT-WD 3, (-)WD40_repeat-IPR001680, (-)WD40_repeat_dom-IPR017986	-0.412717	6.88074e-05	0.00343021	0.231305	0.644021	D015 vs. D000
APOC1:ENSG00000130208:E1.2-E2.3|ENSG00000130208:E1.2-E3.3	TRUE	exclusion	clu_14749	NewClu_554	ENSG00000130208:E2.3	cassette-exon	chr19:45417746-45417929|chr19:45417746-45418129	(~)alt-coding, (~)AA:83(AK225971-PEP)->83(AAH55093.1)|(-)SIGNAL	-0.360821	6.88181e-05	0.00343021	0.193355	0.554176	D015 vs. D000
SLC38A10:ENSG00000157637:E17.1-E18.1|ENSG00000157637:E17.1-E19.2	TRUE	inclusion	clu_23224	NewClu_775	ENSG00000157637:E18.1	cassette-exon	chr17:79225293-79223893|chr17:79225293-79220861	(-)retained_intron, (-)alt-N-terminus, (-)alt-C-terminus, (-)AA:299(ENSP00000437601)->685(ENST00000542075-PEP)|(-)TRANSMEM-Helical;, (+)MOD_RES-Phosphoserine	0.416	6.91414e-05	0.00344076	0.530612	0.114613	D015 vs. D000
RGPD8:ENSG00000169629:E2.5-E3.1|ENSG00000169629:E2.5_113191002-E15.1_113156935	TRUE	inclusion	clu_27997	NewClu_1039	ENSG00000169629:E2.5|ENSG00000169629:E3.1	cassette-exon	chr2:113190959-113181884|chr2:113191002-113156935	(+)alt-N-terminus, (+)AA:1625(ENSP00000386511)->1765(ENSP00000306637)|(+)MOD_RES-Phosphoserine, (+)MOD_RES-Phosphothreonine, (+)REPEAT-TPR 1	0.324068	6.93605e-05	0.0034461	0.915583	0.591515	D015 vs. D000
ACSL4:ENSG00000068366:E1.7-E2.1|ENSG00000068366:E1.7-E5.1	TRUE	inclusion	clu_2767	NewClu_162	ENSG00000068366:E2.1	cassette-exon	chrX:108976368-108939425|chrX:108976368-108926895	(-)alt-C-terminus, (-)AA:126(ENSP00000421425)->145(ENSP00000425408)	0.283298	6.97265e-05	0.0034587	0.903474	0.620176	D015 vs. D000
DCTN1:ENSG00000204843:E11.1-E15.3|ENSG00000204843:E14.4-E15.3	FALSE	inclusion	clu_35797	NewClu_1027	ENSG00000204843:E14.4	cassette-exon	chr2:74604559-74598855|chr2:74600055-74598855	(+)alt-N-terminus, (+)AA:1253(AK314352-PEP)->1256(ENSP00000387327)|(-)CAP+Gly_domain+IPR000938, (-)STRAND, (+)COILED	-0.345039	6.99852e-05	0.00346237	0.28182	0.626858	D015 vs. D000
NUSAP1:ENSG00000137804:E9.3-E10.2|ENSG00000137804:E9.3-E11.1	TRUE	inclusion	clu_17809	NewClu_258	ENSG00000137804:E10.2	cassette-exon	chr15:41657787-41658014|chr15:41657787-41663725	(-)nonsense_mediated_decay, (-)alt-N-terminus, (-)alt-C-terminus, (-)AA:144(ENSP00000453558)->207(ENST00000558123-PEP)|(-)COILED, (-)MOD_RES-N6-acetyllysine, (-)MOD_RES-Phosphoserine, (-)MOD_RES-Phosphothreonine, (-)MOTIF-KEN box, (+)MOD_RES-Phosphothreonine	0.354432	7.00253e-05	0.00346237	0.555593	0.20116	D015 vs. D000
PMM2:ENSG00000140650:E8.3-E9.1|ENSG00000140650:E4.1-E9.1	TRUE	exclusion	clu_18851	NewClu_290	ENSG00000140650:E8.3	cassette-exon	chr16:8905035-8905495|chr16:8895767-8905495	(-)alt-N-terminus, (-)AA:99(BAH14158.1)->121(BAH12405.1)|(-)BINDING-Substrate, (-)HAD-like_dom-IPR023214, (-)HELIX, (-)PMM-IPR005002	-0.463092	7.05474e-05	0.00348154	0.396922	0.860014	D015 vs. D000
POLR2E:ENSG00000099817:I8.1-E9.1|ENSG00000099817:E7.4-E9.1	TRUE	inclusion	clu_5748	NewClu_1300	ENSG00000099817:I8.1	intron-retention	chr19:1086988-1086987|chr19:1089471-1086987		0.527217	7.08253e-05	0.00348154	0.527217	0	D015 vs. D000
RAB8B:ENSG00000166128:E5.2-E6.1|ENSG00000166128:E5.2-E7.1	TRUE	inclusion	clu_26389	NewClu_57	ENSG00000166128:E6.1	cassette-exon	chr15:63541904-63543483|chr15:63541904-63547706	(+)nonsense_mediated_decay, (+)nonsense_mediated_decay, (+)alt-C-terminus, (+)AA:48(ENSP00000453111)->92(ENSP00000453679)|(-)Small_GTPase-IPR001806, (+)Gtr1_RagA-IPR006762, (+)MIRO-like-IPR013684, (+)MOTIF-Effector region, (+)NP_BIND-GTP, (+)P-loop_NTPase-IPR027417, (+)SRP_receptor_beta_su-IPR019009, (+)Small_GTP-bd_dom-IPR005225, (+)Small_GTPase-IPR001806, (+)Small_GTPase_ARF/SAR-IPR006689, (+)S…	0.379748	7.08649e-05	0.00348154	0.646111	0.266364	D015 vs. D000
RP11-977G19.11:ENSG00000257303:E1.1-E3.1|ENSG00000257303:E1.1-I2.1	FALSE	exclusion	clu_39948	NewClu_1639	ENSG00000257303:E3.1	intron-retention	chr12:56693971-56706191|chr12:56702958-56702959		0.437331	7.0865e-05	0.00348154	0.566667	0.129336	D015 vs. D000
MAP4:ENSG00000047849:E23.1-E24.1|ENSG00000047849:E23.1-E24.3	TRUE	exclusion	clu_1609	NewClu_1237	ENSG00000047849:E24.1	alt-3'	chr3:47894653-47894529|chr3:47894653-47894428	(-)alt-N-terminus, (-)alt-C-terminus, (-)AA:493(ENSP00000416743)->811(ENSP00000373243)|(-)MOD_RES-Phosphoserine, (-)MOD_RES-Phosphothreonine, (-)REPEAT-1, (-)REPEAT-2, (-)REPEAT-3, (-)REPEAT-4, (-)REPEAT-5	-0.36112	7.1631e-05	0.00350892	0.422441	0.783561	D015 vs. D000
DST:ENSG00000151914:E111.1-E112.2|ENSG00000151914:I108.2-E112.2	TRUE	inclusion	clu_22027	NewClu_1562	ENSG00000151914:E111.1		chr6:56329483-56328562|chr6:56330876-56328562	(+)alt+N+terminus, (+)AA:5171(ENSP00000244364)+>5375(ENSP00000359824)|(+)CAMSAP_CH+IPR022613, (+)CH+domain+IPR001715, (+)DOMAIN+Actin+binding, (+)DOMAIN+CH 1, (+)DOMAIN+CH 2, (+)GAS2_dom+IPR003108, (+)MOD_RES+Phosphoserine, (+)Spectrin/alpha+actinin+IPR018159, (+)Spectrin_repeat+IPR002017, (-)GAS2_dom-IPR003108, (-)REPEAT-Spectrin 9, (-)Spectrin/alpha-actinin-IPR018159, (-)Spectrin_repeat-IPR0020…	0.659324	7.16622e-05	0.00350892	0.70933	0.0500063	D015 vs. D000
STRA6:ENSG00000137868:E6.6-E6.10|ENSG00000137868:E6.3-E6.10	TRUE	inclusion	clu_17870	NewClu_1116	ENSG00000137868:E6.6	alt-5'	chr15:74494759-74494623|chr15:74495054-74494623		0.287504	7.18153e-05	0.00350892	0.393295	0.105791	D015 vs. D000
PPP2R3A:ENSG00000073711:E3.1-E4.1|ENSG00000073711:E2.3-E4.1	TRUE	inclusion	clu_3324	NewClu_1914	ENSG00000073711:E3.1	altPromoter	chr3:135742043-135745674|chr3:135722335-135745674	(-)alt-N-terminus, (-)AA:529(BAG61490.1)->1150(BAG10587.1)|(-)HELIX	0.560996	7.20447e-05	0.00350892	0.640361	0.0793651	D015 vs. D000
DHX16:ENSG00000204560:E1.2-E2.1|ENSG00000204560:E1.3-E2.1	FALSE	inclusion	clu_35643	NewClu_24	ENSG00000204560:E1.3	alt-5'	chr6:30640733-30639051|chr6:30640412-30639051	(+)alt-N-terminus, (+)alt-C-terminus, (+)AA:295(ENSP00000399101)->1041(ENSP00000365625)|(+)DNA/RNA_helicase_DEAD/DEAH_N-IPR011545, (+)DOMAIN-Helicase ATP-binding, (+)DOMAIN-Helicase C-terminal, (+)DUF1605-IPR011709, (+)Helicase-assoc_dom-IPR007502, (+)Helicase_ATP-bd-IPR014001, (+)Helicase_C-IPR001650, (+)MOTIF-DEAH box, (+)NP_BIND-ATP, (+)P-loop_NTPase-IPR027417	-0.248445	7.21058e-05	0.00350892	0.345058	0.593503	D015 vs. D000
DHX16:ENSG00000204560:E1.3-E2.1|ENSG00000204560:E1.2-E2.1	TRUE	inclusion	clu_35643	NewClu_24	ENSG00000204560:E1.3	alt-5'	chr6:30640412-30639051|chr6:30640733-30639051	(+)alt-N-terminus, (+)alt-C-terminus, (+)AA:295(ENSP00000399101)->1041(ENSP00000365625)|(+)DNA/RNA_helicase_DEAD/DEAH_N-IPR011545, (+)DOMAIN-Helicase ATP-binding, (+)DOMAIN-Helicase C-terminal, (+)DUF1605-IPR011709, (+)Helicase-assoc_dom-IPR007502, (+)Helicase_ATP-bd-IPR014001, (+)Helicase_C-IPR001650, (+)MOTIF-DEAH box, (+)NP_BIND-ATP, (+)P-loop_NTPase-IPR027417	0.248445	7.21058e-05	0.00350892	0.654942	0.406497	D015 vs. D000
WBP1L:ENSG00000166272:E2.1-E3.1|ENSG00000166272:E1.1-E3.1	TRUE	inclusion	clu_26489	NewClu_656	ENSG00000166272:E2.1	altPromoter	chr10:104536174-104557750|chr10:104503900-104557750	(-)alt-N-terminus, (-)AA:342(BAG51666.1)->363(BAH13363.1)	0.282216	7.2381e-05	0.00350926	0.313039	0.0308232	D015 vs. D000
WBP1L:ENSG00000166272:E1.1-E3.1|ENSG00000166272:E2.1-E3.1	FALSE	inclusion	clu_26489	NewClu_656	ENSG00000166272:E2.1	altPromoter	chr10:104503900-104557750|chr10:104536174-104557750	(-)alt+N+terminus, (-)AA:342(BAG51666.1)+>363(BAH13363.1)	-0.282216	7.2381e-05	0.00350926	0.686961	0.969177	D015 vs. D000
DYSF:ENSG00000135636:E47.2-E48.1|ENSG00000135636:E47.2-E51.1	TRUE	exclusion	clu_16890	NewClu_343	ENSG00000135636:E48.1	cassette-exon	chr2:71840540-71847677|chr2:71840540-71871095	(-)alt-N-terminus, (-)AA:2098(ENSP00000386617)->2101(ENSP00000398305)|(+)C2_Ca-dep-IPR000008, (+)C2_Ca/lipid-bd_dom_CaLB-IPR008973, (+)C2_membr_targeting-IPR018029, (-)C2_Ca-dep-IPR000008, (-)C2_Ca/lipid-bd_dom_CaLB-IPR008973, (-)C2_membr_targeting-IPR018029, (-)DOMAIN-C2 1	-0.354866	7.24545e-05	0.00350926	0.153505	0.508371	D015 vs. D000
ZNF251:ENSG00000198169:E2.1-I2.1|ENSG00000198169:E2.1-E3.1	TRUE	exclusion	clu_34774	NewClu_617	ENSG00000198169:I2.1	intron-retention	chr8:145980081-145980080|chr8:145980081-145979706	(-)alt-N-terminus, (-)alt-C-terminus, (-)AA:147(ENSP00000431809)->245(AK091638-PEP)|(+)DOMAIN-KRAB, (+)Krueppel-associated_box-IPR001909	-0.247031	7.28479e-05	0.0035202	0	0.247031	D015 vs. D000
CERS5:ENSG00000139624:E16.5-E17.2|ENSG00000139624:E15.5-E17.2	TRUE	inclusion	clu_18512	NewClu_1706	ENSG00000139624:E16.5	cassette-exon	chr12:50526745-50524477|chr12:50528329-50524477	(+)nonsense_mediated_decay, (+)alt-N-terminus, (+)alt-C-terminus, (+)AA:334(BAG62566.1)->351(ENSP00000448794)|(-)DOMAIN-TLC, (-)Longevity_assurance_LAG1_LAC1-IPR016439, (-)TLC-dom-IPR006634, (-)TOPO_DOM-Cytoplasmic, (-)TOPO_DOM-Lumenal, (-)TRANSMEM-Helical;, (+)Longevity_assurance_LAG1_LAC1-IPR016439, (+)TLC-dom-IPR006634, (+)TOPO_DOM-Lumenal, (+)TRANSMEM-Helical;	0.515906	7.30598e-05	0.0035202	0.581164	0.0652577	D015 vs. D000
PLEC:ENSG00000178209:E5.1-E12.1|ENSG00000178209:E3.1-E12.1	TRUE	exclusion	clu_30539	NewClu_1597	ENSG00000178209:E5.1	altPromoter	chr8:145027894-145012860|chr8:145047571-145012860	(+)alt-N-terminus, (+)AA:4525(AAR95679.1)->4533(AAR95678.1)|(+)CH-domain-IPR001715	-0.368734	7.31722e-05	0.0035202	0.436738	0.805472	D015 vs. D000
ABLIM1:ENSG00000099204:E12.4-E13.1|ENSG00000099204:E11.1-E13.1	TRUE	exclusion	clu_5640	NewClu_46	ENSG00000099204:E12.4	altPromoter	chr10:116286419-116251637|chr10:116304764-116251637	(+)alt-N-terminus, (+)AA:455(BAG53605.1)->531(BAG52725.1)|(+)DOMAIN-LIM zinc-binding 3, (+)DOMAIN-LIM zinc-binding 4, (+)MOD_RES-Phosphoserine, (+)Znf_LIM-IPR001781	-0.434221	7.33663e-05	0.0035202	0.442161	0.876383	D015 vs. D000
QKI:ENSG00000112531:E9.1-E10.1|ENSG00000112531:E9.1-E10.2	TRUE	exclusion	clu_10264	NewClu_1446	ENSG00000112531:E10.1	alt-3'	chr6:163983101-163984452|chr6:163983101-163984476	(-)alt-C-terminus, (-)AA:317(ENSP00000408382)->319(BAB69497.1)	-0.463748	7.34523e-05	0.0035202	0.375406	0.839153	D015 vs. D000
QKI:ENSG00000112531:E9.1-E10.2|ENSG00000112531:E9.1-E10.1	FALSE	exclusion	clu_10264	NewClu_1446	ENSG00000112531:E10.1	alt-3'	chr6:163983101-163984476|chr6:163983101-163984452	(-)alt-C-terminus, (-)AA:317(ENSP00000408382)->319(BAB69497.1)	0.463748	7.34523e-05	0.0035202	0.624594	0.160847	D015 vs. D000
NSUN5P2:ENSG00000106133:E5.1-E6.1|ENSG00000106133:E1.5-E6.1	TRUE	inclusion	clu_8467	NewClu_1483	ENSG00000106133:E5.1	cassette-exon	chr7:72422691-72420735|chr7:72425164-72420735	(~)alt-coding, (~)AA:201(BC066297-PEP)->201(BC007488-PEP)|(+)BINDING-S-adenosyl-L-methionine	0.254866	7.34804e-05	0.0035202	0.370279	0.115413	D015 vs. D000
CAST:ENSG00000153113:E10.1-E11.2|ENSG00000153113:E10.1-E12.1	TRUE	inclusion	clu_22299	NewClu_363	ENSG00000153113:E11.2	cassette-exon	chr5:96058402-96062498|chr5:96058402-96063193	(~)alt-N-terminus, (~)alt-C-terminus, (~)AA:156(ENSP00000422831)->156(ENSP00000427092)|(-)MOD_RES-Phosphoserine, (-)Prot_inh_calpain-IPR001259	0.350127	7.36823e-05	0.0035244	0.438	0.0878735	D015 vs. D000
TGIF2-C20orf24:ENSG00000259399:E2.1-E3.1|ENSG00000259399:E1.2-E3.1	TRUE	exclusion	clu_40200	NewClu_1080	ENSG00000259399:E2.1	altPromoter	chr20:35203038-35207144|chr20:35202148-35207144	(+)alt-C-terminus, (+)AA:155(ENSP00000454021)->237(BAB16424.1)|(-)Homeodomain-like-IPR009057	-0.296728	7.39733e-05	0.00353283	0.442836	0.739564	D015 vs. D000
SNRPA:ENSG00000077312:E2.5-E2.11_41257217|ENSG00000077312:E2.5-E2.12	TRUE	exclusion	clu_3758	NewClu_824	ENSG00000077312:E2.11_41257217	alt-3'	chr19:41256842-41257217|chr19:41256842-41257292		-0.276375	7.46404e-05	0.00355917	0.0115492	0.287924	D015 vs. D000
TANGO6:ENSG00000103047:E1.3-E3.1|ENSG00000103047:E1.3-E2.1	FALSE	inclusion	clu_7218	NewClu_2065	ENSG00000103047:E2.1	alt-C-term	chr16:68877614-68893787|chr16:68877614-68880420	(+)truncated, (-)AA:67(ENST00000565037+PEP)+>334(BC092500+PEP)	-0.417681	7.50287e-05	0.00356664	0.464526	0.882208	D015 vs. D000
TANGO6:ENSG00000103047:E1.3-E2.1|ENSG00000103047:E1.3-E3.1	TRUE	inclusion	clu_7218	NewClu_2065	ENSG00000103047:E2.1	alt-C-term	chr16:68877614-68880420|chr16:68877614-68893787	(+)truncated, (-)AA:67(ENST00000565037-PEP)->334(BC092500-PEP)	0.417681	7.50287e-05	0.00356664	0.535474	0.117792	D015 vs. D000
SYNE2:ENSG00000054654:E122.2-E123.1|ENSG00000054654:E122.2-E124.2	TRUE	inclusion	clu_1916	NewClu_128	ENSG00000054654:E123.1	cassette-exon	chr14:64681188-64682004|chr14:64681188-64682966	(+)alt-coding, (+)AA:6885(AAL33548.1)->6907(ENSP00000350719)|(+)COILED, (+)REPEAT-Spectrin 3, (+)Spectrin/alpha-actinin-IPR018159	0.590042	7.51953e-05	0.00356906	0.859857	0.269816	D015 vs. D000
LRRFIP2:ENSG00000093167:E31.3-E31.5|ENSG00000093167:E29.1-E31.5	TRUE	inclusion	clu_5445	NewClu_454	ENSG00000093167:E31.3	cassette-exon	chr3:37107715-37107433|chr3:37116515-37107433		0.626754	7.5496e-05	0.00357418	0.766151	0.139397	D015 vs. D000
AC002055.4:ENSG00000184319:E4.1-E6.1|ENSG00000184319:E4.1-E5.1	FALSE	exclusion	clu_31945	NewClu_1362	ENSG00000184319:E5.1	cassette-exon	chr22:51223721-51237083|chr22:51223721-51227178	(+)alt+N+terminus, (+)alt+C+terminus, (+)AA:64(CAB97207.1)+>74(ENST00000480246+PEP)	0.322658	7.57342e-05	0.00357418	0.921287	0.598629	D015 vs. D000
AC073346.2:ENSG00000214194:E1.4-E1.7|ENSG00000214194:E1.5-E1.7	FALSE	exclusion	clu_36541	NewClu_947	ENSG00000214194:E1.4	alt-5'	chr7:112758583-112758216|chr7:112758495-112758216		0.368273	7.5837e-05	0.00357418	0.853709	0.485436	D015 vs. D000
AC073346.2:ENSG00000214194:E1.5-E1.7|ENSG00000214194:E1.4-E1.7	TRUE	exclusion	clu_36541	NewClu_947	ENSG00000214194:E1.5	alt-5'	chr7:112758495-112758216|chr7:112758583-112758216		-0.368273	7.5837e-05	0.00357418	0.146291	0.514564	D015 vs. D000
PARK7:ENSG00000116288:E2.5-E4.1|ENSG00000116288:E2.3-E4.1	TRUE	inclusion	clu_11442	NewClu_698	ENSG00000116288:E2.5	alt-5'	chr1:8021853-8022823|chr1:8021795-8022823	(~)AA:189(AAC12806.1)->189(AAH08188.1)	0.244095	7.58834e-05	0.00357418	0.59988	0.355786	D015 vs. D000
NME4:ENSG00000103202:E2.5-E5.2|ENSG00000103202:E2.5-E4.1	FALSE	inclusion	clu_7303	NewClu_1645	ENSG00000103202:E4.1	cassette-exon	chr16:447313-448990|chr16:447313-448208	(-)retained_intron, (-)alt+N+terminus, (-)alt+C+terminus, (-)AA:117(ENST00000460297+PEP)+>169(ENSP00000405925)|(-)BINDING+ATP, (-)HELIX, (-)Nucleoside_diP_kinase+IPR001564, (-)STRAND, (+)ACT_SITE-Pros-phosphohistidine intermediate, (+)BINDING-ATP, (+)HELIX, (+)Nucleoside_diP_kinase-IPR001564, (+)STRAND	-0.229967	7.60571e-05	0.00357689	0.558956	0.788923	D015 vs. D000
ZNF219:ENSG00000165804:E4.1-E7.2|ENSG00000165804:E6.4-E7.2	FALSE	exclusion	clu_26264	NewClu_1405	ENSG00000165804:E6.4	cassette-exon	chr14:21566471-21561833|chr14:21562550-21561833	(+)alt+N+terminus, (+)alt+C+terminus, (+)AA:145(ENSP00000451890)+>722(BAA90526.1)|(+)Histamine_H3_rcpt+IPR003980, (+)ZN_FING+C2H2+type 3, (+)ZN_FING+C2H2+type 4, (+)ZN_FING+C2H2+type 5, (+)ZN_FING+C2H2+type 6, (+)Znf_C2H2+IPR007087, (+)Znf_C2H2+like+IPR015880	0.291975	7.64018e-05	0.00358605	0.927391	0.635416	D015 vs. D000
FARP1:ENSG00000152767:I4.1_98853029-E5.1|ENSG00000152767:E2.3-E5.1	TRUE	exclusion	clu_22212	NewClu_1542	ENSG00000152767:I4.1_98853029		chr13:98853029-98865474|chr13:98795746-98865474		-0.727284	7.65753e-05	0.00358605	0	0.727284	D015 vs. D000
EPB41L2:ENSG00000079819:E20.1-E28.1|ENSG00000079819:E23.1-E24.2	FALSE	inclusion	clu_4063	NewClu_750	ENSG00000079819:E23.1|E24.2	cassette-exon	chr6:131206236-131191266|chr6:131201284-131199390	(+)alt-coding, (+)AA:935(ENSP00000436348)->1005(AAC16923.1)|(-)Band_41_protein+IPR021187, (+)Band_41_protein-IPR021187, (+)MOD_RES-Phosphoserine, (+)MOD_RES-Phosphotyrosine, (+)REGION-Spectrin--actin-binding, (+)SAB_dom-IPR007477	-0.502501	7.66011e-05	0.00358605	0.26168	0.764181	D015 vs. D000
VWA5A:ENSG00000110002:E1.2-E2.1|ENSG00000110002:E1.2-E3.3	TRUE	inclusion	clu_9544	NewClu_870	ENSG00000110002:E2.1	cassette-exon	chr11:123986189-123987273|chr11:123986189-123988204	(~)AA:266(AAQ94872.1)->266(AAQ94875.1)	0.317562	7.68068e-05	0.00359022	0.507447	0.189885	D015 vs. D000
CREB3L4:ENSG00000143578:E2.5-I3.2|ENSG00000143578:E1.7-E3.1	TRUE	exclusion	clu_19965	NewClu_1688	ENSG00000143578:E2.5|ENSG00000143578:I3.2		chr1:153940786-153940998|chr1:153940640-153940998	(~)AA:93(AK309767-PEP)->93(ENST00000473340-PEP)	-0.365693	7.73781e-05	0.00361145	0.0737427	0.439436	D015 vs. D000
NAPEPLD:ENSG00000161048:E2.10-E4.1|ENSG00000161048:E1.1-E4.1	TRUE	inclusion	clu_24225	NewClu_1304	ENSG00000161048:E2.10	cassette-exon	chr7:102789258-102769239|chr7:102789726-102769239	(~)AA:393(ENSP00000392775)->393(AAR13673.1)	0.288356	7.75045e-05	0.00361187	0.684055	0.395699	D015 vs. D000
VGLL4:ENSG00000144560:E18.5-E19.1|ENSG00000144560:E18.6-I18.1	FALSE	inclusion	clu_20257	NewClu_793	ENSG00000144560:E18.5|ENSG00000144560:E19.1	intron-retention	chr3:11606271-11600929|chr3:11606240-11606239		-0.296809	7.7898e-05	0.00362334	0.703191	1	D015 vs. D000
RAMP1:ENSG00000132329:E2.2-E5.1|ENSG00000132329:E3.1-E5.1	FALSE	exclusion	clu_15607	NewClu_539	ENSG00000132329:E3.1	cassette-exon	chr2:238768370-238785866|chr2:238768646-238785866	(+)alt+N+terminus, (+)AA:126(ENSP00000386046)+>148(CAA04472.1)|(+)SIGNAL	0.686802	7.79858e-05	0.00362334	0.941256	0.254454	D015 vs. D000
RGPD5:ENSG00000015568:E13.1-E14.2|ENSG00000015568:E2.5_110552071-E17.1_110584289	TRUE	inclusion	clu_967	NewClu_357	ENSG00000015568:E13.1|ENSG00000015568:E14.2	cassette-exon	chr2:110582239-110582407|chr2:110552071-110584289	(+)nonsense_mediated_decay, (+)alt-N-terminus, (+)alt-C-terminus, (+)AA:98(ENSP00000409406)->904(ENSP00000272454)|(+)MOD_RES-Phosphoserine, (+)MOD_RES-Phosphothreonine, (+)REPEAT-TPR 1, (+)REPEAT-TPR 2, (+)REPEAT-TPR 3, (+)TPR-1-IPR001440, (+)TPR-contain_dom-IPR013026, (+)TPR_2-IPR013105, (+)TPR_repeat-IPR019734	0.749415	7.8178e-05	0.0036268	0.944444	0.19503	D015 vs. D000
SPATS2:ENSG00000123352:E3.1-E8.1|ENSG00000123352:E2.16-E8.1	TRUE	inclusion	clu_13100	NewClu_1518	ENSG00000123352:E3.1	cassette-exon	chr12:49765073-49854553|chr12:49761370-49854553	(~)alt-coding, (~)AA:545(BAF85023.1)->545(BAB14460.1)	0.251916	7.84211e-05	0.00363261	0.43569	0.183774	D015 vs. D000
HDAC6:ENSG00000094631:E2.10-E2.23|ENSG00000094631:E2.18-E2.23	FALSE	exclusion	clu_5455	NewClu_1535	ENSG00000094631:E2.10	altPromoter	chrX:48660549-48661070|chrX:48660679-48661070		0.245018	7.96272e-05	0.00368294	0.675268	0.43025	D015 vs. D000
ICA1:ENSG00000003147:E1.5-E5.1|ENSG00000003147:E2.5-E5.1	FALSE	inclusion	clu_79	NewClu_839	ENSG00000003147:E2.5	altPromoter	chr7:8302070-8275635|chr7:8301724-8275635	(~)AA:482(AAH08640.1)+>482(ENSP00000265577)	-0.439425	7.9876e-05	0.0036889	0.228643	0.668069	D015 vs. D000
RBM25:ENSG00000119707:E12.1-E14.1|ENSG00000119707:E13.2-E14.1	FALSE	inclusion	clu_12285	NewClu_1066	ENSG00000119707:E13.2	cassette-exon	chr14:73566458-73569900|chr14:73567070-73569900	(-)retained_intron, (+)truncated, (-)AA:300(ENST00000532683-PEP)->843(ENSP00000261973)|(-)COMPBIAS-Arg-rich, (-)COMPBIAS-Glu-rich, (-)CROSSLNK-Glycyl lysine isopeptide (Lys-Gly) (interchain with G-Cter in ubiquitin), (-)DOMAIN-PWI, (-)HELIX, (-)MOD_RES-Phosphoserine, (-)PWI_dom-IPR002483, (-)REGION-Necessary for nuclear speckle localization, (-)TURN	-0.26895	8.02633e-05	0.00370015	0.575663	0.844613	D015 vs. D000
BTN2A2:ENSG00000124508:E1.7-E2.3|ENSG00000124508:E1.12-E2.3	FALSE	exclusion	clu_13362	NewClu_1356	ENSG00000124508:E1.12	altPromoter	chr6:26383409-26384020|chr6:26383527-26384020	(-)alt-C-terminus, (-)AA:313(BAG57008.1)->336(AAH17497.1)|(+)B30.2/SPRY+IPR001870, (+)Butyrophylin+IPR003879, (+)ConA+like_lec_gl_sf+IPR008985, (+)DOMAIN+B30, (+)PRY+IPR006574, (+)SPRY_rcpt+IPR003877, (+)SPla/RYanodine_receptor_subgr+IPR018355, (+)TOPO_DOM+Cytoplasmic, (-)CD80_C2-set-IPR013162, (-)DISULFID, (-)DOMAIN-Ig-like C2-type, (-)DOMAIN-Ig-like V-type, (-)Ig-like_dom-IPR007110, (-)Ig_V-set…	0.30303	8.04143e-05	0.00370015	0.642087	0.339057	D015 vs. D000
CLEC2D:ENSG00000069493:E11.1-E12.1|ENSG00000069493:E10.2-E12.1	TRUE	exclusion	clu_2868	NewClu_173	ENSG00000069493:E11.1	cassette-exon	chr12:9845711-9847356|chr12:9845527-9847356	(~)alt-C-terminus, (~)AA:191(AAF22159.1)->191(AHM10385.1)|(+)C-type_lectin-IPR001304, (+)C-type_lectin_fold-IPR016187, (+)DISULFID, (+)DOMAIN-C-type lectin, (+)Herpes_UL45-like-IPR008646, (+)TOPO_DOM-Cytoplasmic, (+)TOPO_DOM-Extracellular	-0.411471	8.04798e-05	0.00370015	0.0792693	0.490741	D015 vs. D000
FGFR1:ENSG00000077782:E2.7-E9.1|ENSG00000077782:E1.15-E9.1	TRUE	inclusion	clu_3803	NewClu_700	ENSG00000077782:E2.7	cassette-exon	chr8:38325190-38315052|chr8:38325499-38315052	(~)AA:733(ENSP00000348537)->733(BAF85159.1)	0.314246	8.11208e-05	0.00372406	0.368288	0.0540418	D015 vs. D000
ACAP1:ENSG00000072818:E21.5-E22.2|ENSG00000072818:E21.2-E22.2	TRUE	inclusion	clu_3233	NewClu_1766	ENSG00000072818:E21.5	alt-5'	chr17:7253918-7254269|chr17:7253723-7254269	(+)alt-N-terminus, (+)AA:44(ENSP00000461314)->65(ENSP00000460803)	0.313001	8.26219e-05	0.00377787	0.368986	0.0559846	D015 vs. D000
PHLDB1:ENSG00000019144:E18.5-E19.1|ENSG00000019144:E17.2-E19.1	TRUE	exclusion	clu_1030	NewClu_2053	ENSG00000019144:E18.5	cassette-exon	chr11:118505881-118506111|chr11:118503013-118506111	(+)alt-N-terminus, (+)alt-C-terminus, (+)AA:13(ENST00000527500-PEP)->248(CAH18649.1)|(+)DOMAIN-FHA, (+)MOD_RES-Phosphoserine, (+)SMAD_FHA_domain-IPR008984	-0.404726	8.26451e-05	0.00377787	0.178085	0.582811	D015 vs. D000
LARP7:ENSG00000174720:E4.6-E6.1|ENSG00000174720:E4.5-E6.1	TRUE	inclusion	clu_29641	NewClu_2037	ENSG00000174720:E4.6	alt-5'	chr4:113566027-113567507|chr4:113565924-113567507	(+)alt-N-terminus, (+)alt-C-terminus, (+)AA:503(BX647100-PEP)->556(AK000274-PEP)|(-)RRM_3-IPR014886, (+)DOMAIN-HTH La-type RNA-binding, (+)Lupus_La-IPR002344, (+)Lupus_La_RNA-bd-IPR006630	0.307928	8.26609e-05	0.00377787	0.627178	0.31925	D015 vs. D000
ARHGEF2:ENSG00000116584:E8.3-E13.1|ENSG00000116584:E9.2-E13.1	FALSE	inclusion	clu_11499	NewClu_269	ENSG00000116584:E9.2	cassette-exon	chr1:155948156-155939091|chr1:155947858-155939091	(-)alt+coding, (-)AA:958(CAC21656.1)+>959(AAH20567.1)	-0.233568	8.29116e-05	0.00378371	0.60116	0.834728	D015 vs. D000
EAF2:ENSG00000145088:E5.1-E6.1|ENSG00000145088:E5.1-E7.1	TRUE	exclusion	clu_20433	NewClu_1818	ENSG00000145088:E6.1	cassette-exon	chr3:121563394-121573534|chr3:121563394-121575858	(-)alt-N-terminus, (-)alt-C-terminus, (-)AA:130(AAF67627.1)->218(CU676923-PEP)|(+)COMPBIAS-Ser-rich, (+)REGION-Necessary for interaction with TCEA1 and transactivation activity, (+)REGION-Necessary for transactivation activity, (-)COMPBIAS-Poly-Gln, (-)REGION-Necessary for interaction with ELL, (-)Tscrpt_elong_fac_Eaf_N-IPR019194	-0.615969	8.32002e-05	0.00379127	0.136275	0.752244	D015 vs. D000
RABEP1:ENSG00000029725:E20.1-E21.1|ENSG00000029725:I20.1-E21.1	FALSE	inclusion	clu_1248	NewClu_1248	ENSG00000029725:E20.1	intron-retention	chr17:5284800-5286417|chr17:5286416-5286417		-0.453077	8.35568e-05	0.0038019	0.546923	1	D015 vs. D000
EPB41L1:ENSG00000088367:E29.1-E30.1|ENSG00000088367:E25.2-E30.1	TRUE	inclusion	clu_4831	NewClu_1226	ENSG00000088367:E29.1	cassette-exon	chr20:34797820-34800194|chr20:34785963-34800194	(~)alt-N-terminus, (~)alt-C-terminus, (~)AA:268(ENSP00000406464)->268(ENST00000479336-PEP)|(-)Band_4.1_C-IPR008379, (-)MOD_RES-Phosphoserine, (-)MOD_RES-Phosphothreonine, (-)SAB_dom-IPR007477, (+)MOD_RES-Phosphoserine, (+)MOD_RES-Phosphothreonine	0.494617	8.40884e-05	0.00381838	0.729121	0.234503	D015 vs. D000
MBD2:ENSG00000134046:E2.2-E4.1|ENSG00000134046:E2.2-E3.2	FALSE	exclusion	clu_16217	NewClu_467	ENSG00000134046:E3.2	alt-C-term	chr18:51731368-51715381|chr18:51731368-51729472	(+)alt+C+terminus, (+)AA:302(ENSP00000464554)+>411(AAC68871.1)|(+)DNA+bd_integrase+typ+IPR016177, (+)HELIX, (+)MOD_RES+Phosphoserine, (+)TURN, (-)DNA-bd_integrase-typ-IPR016177	0.40574	8.41671e-05	0.00381838	0.413154	0.00741415	D015 vs. D000
ANK3:ENSG00000151150:E20.1-E21.1|ENSG00000151150:E20.1-E22.1	TRUE	exclusion	clu_21829	NewClu_1155	ENSG00000151150:E21.1	cassette-exon	chr10:61956285-61956001|chr10:61956285-61946670	(-)alt-N-terminus, (-)alt-C-terminus, (-)AA:195(ENSP00000362921)->1088(AAB08437.1)|(+)ZU5-IPR000906, (-)Ankyrin_rpt-IPR002110, (-)Ankyrin_rpt-contain_dom-IPR020683, (-)DOMAIN-ZU5 2, (-)MOD_RES-Phosphoserine, (-)REGION-UPA domain, (-)REPEAT-ANK 11, (-)REPEAT-ANK 12, (-)REPEAT-ANK 13, (-)REPEAT-ANK 14, (-)REPEAT-ANK 15, (-)REPEAT-ANK 16, (-)REPEAT-ANK 17, (-)REPEAT-ANK 18, (-)REPEAT-ANK 19, (-)REPE…	-0.534161	8.44848e-05	0.00382716	0.465839	1	D015 vs. D000
AP1B1:ENSG00000100280:E24.1-E26.1|ENSG00000100280:E25.1-E26.1	FALSE	inclusion	clu_6084	NewClu_725	ENSG00000100280:E25.1	cassette-exon	chr22:29726367-29724884|chr22:29725701-29724884	(+)alt-coding, (+)AA:939(BAG72448.1)->942(ENSP00000348297)|(-)B+adaptin_app_sub_C+IPR015151, (-)Coatomer/calthrin_app_sub_C+IPR009028, (+)AP_complex_bsu_1_2_4-IPR016342, (+)B-adaptin_app_sub_C-IPR015151, (+)Clathrin_a/b/g-adaptin_app_Ig-IPR008152, (+)Coatomer/calthrin_app_sub_C-IPR009028, (+)Coatomer/clathrin_app_Ig-like-IPR013041	-0.370183	8.59062e-05	0.00388584	0.224673	0.594856	D015 vs. D000
PDLIM5:ENSG00000163110:E9.4-E15.2|ENSG00000163110:E9.4-E16.1	TRUE	inclusion	clu_24865	NewClu_1531	ENSG00000163110:E15.2	cassette-exon	chr4:95497185-95506137|chr4:95497185-95506716	(-)alt-C-terminus, (-)AA:483(BAH14111.1)->487(AL832157-PEP)|(-)DOMAIN-LIM zinc-binding 3, (-)Znf_LIM-IPR001781	0.699424	8.65748e-05	0.00391034	0.75498	0.0555556	D015 vs. D000
PHKB:ENSG00000102893:E3.6-E4.1|ENSG00000102893:E1.9-E4.1	TRUE	exclusion	clu_7151	NewClu_1489	ENSG00000102893:E3.6	cassette-exon	chr16:47497904-47531310|chr16:47495337-47531310	(+)alt-N-terminus, (+)AA:1086(BAG72687.1)->1093(ENSP00000299167)|(+)Glyco_hydro_15-IPR011613, (+)MOD_RES-Phosphoserine; by autocatalysis, (+)REGION-Calmodulin-binding	-0.256322	8.72458e-05	0.00393168	0.654392	0.910714	D015 vs. D000
SPAG9:ENSG00000008294:E35.1-E37.2|ENSG00000008294:E36.1-E37.2	FALSE	inclusion	clu_530	NewClu_1717	ENSG00000008294:E36.1	cassette-exon	chr17:49054469-49052308|chr17:49053224-49052308	(-)alt+N+terminus, (-)AA:1177(BAG58134.1)+>1307(AAX47276.1)|(-)COILED, (-)JNK/Rab+associated_protein+1_N+IPR019143, (-)MOD_RES+Phosphoserine	-0.626554	8.73026e-05	0.00393168	0.303076	0.92963	D015 vs. D000
TEAD3:ENSG00000007866:E5.1-E6.1|ENSG00000007866:E4.1-E6.1	TRUE	inclusion	clu_488	NewClu_150	ENSG00000007866:E5.1	altPromoter	chr6:35447837-35447093|chr6:35448089-35447093	(-)alt-N-terminus, (-)alt-C-terminus, (-)AA:219(ENSP00000416400)->435(AAD29052.1)|(-)DNA_BIND-TEA, (-)TEA/ATTS-IPR000818, (+)TEA/ATTS-IPR000818	0.483728	8.79864e-05	0.00395149	0.599913	0.116185	D015 vs. D000
NFKBIL1:ENSG00000204498:E1.1-E3.1|ENSG00000204498:E2.4-E3.1	FALSE	inclusion	clu_35628	NewClu_599	ENSG00000204498:E2.4	altPromoter	chr6:31514750-31515940|chr6:31515528-31515940	(+)alt-N-terminus, (+)AA:358(ENSP00000365316)->366(ENSP00000365315)	-0.341907	8.81274e-05	0.00395149	0.17171	0.513617	D015 vs. D000
NFKBIL1:ENSG00000204498:E2.4-E3.1|ENSG00000204498:E1.1-E3.1	TRUE	inclusion	clu_35628	NewClu_599	ENSG00000204498:E2.4	altPromoter	chr6:31515528-31515940|chr6:31514750-31515940	(+)alt-N-terminus, (+)AA:358(ENSP00000365316)->366(ENSP00000365315)	0.341907	8.81274e-05	0.00395149	0.82829	0.486383	D015 vs. D000
CCDC91:ENSG00000123106:E5.5-E12.3|ENSG00000123106:E5.5-E8.1	FALSE	exclusion	clu_13032	NewClu_216	ENSG00000123106:E8.1	cassette-exon	chr12:28343574-28410135|chr12:28343574-28378728	(-)alt-coding, (-)AA:405(ENSP00000440513)->441(ENSP00000438040)|(-)COILED, (-)REGION-Homodimerization	0.304621	8.87043e-05	0.00397158	0.485241	0.18062	D015 vs. D000
SFMBT1:ENSG00000163935:E1.3-E7.1|ENSG00000163935:E2.4-E7.1	FALSE	inclusion	clu_25357	NewClu_1525	ENSG00000163935:E2.4	alt-C-term	chr3:53080476-53003274|chr3:53079832-53003274	(-)truncated, (+)AA:94(ENSP00000418950)->823(ENSP00000296295)|(+)DUF3588-IPR021987, (+)MOD_RES-Phosphoserine, (+)Mbt-IPR004092, (+)REPEAT-MBT 1, (+)REPEAT-MBT 2, (+)REPEAT-MBT 3, (+)REPEAT-MBT 4, (+)SAM/pointed-IPR013761	-0.420388	8.92959e-05	0.00399227	0.0190632	0.439451	D015 vs. D000
KIF21A:ENSG00000139116:E11.1-E13.1|ENSG00000139116:E12.1-E13.1	FALSE	inclusion	clu_18364	NewClu_1762	ENSG00000139116:E12.1	cassette-exon	chr12:39745579-39735926|chr12:39740268-39735926	(+)alt-coding, (+)AA:1662(AAP97680.1)->1674(AAR04774.1)|(+)ARM-type_fold-IPR016024, (+)COILED, (+)DOMAIN-Kinesin-motor, (+)Kinesin_motor_dom-IPR001752, (+)P-loop_NTPase-IPR027417	-0.550769	9.01773e-05	0.00402302	0.334699	0.885468	D015 vs. D000
RAP1GAP2:ENSG00000132359:I3.1_2756129-E4.1|ENSG00000132359:I3.1_2757396-E4.1	FALSE	inclusion	clu_15621	NewClu_1232	ENSG00000132359:I3.1_2756129		chr17:2756129-2808578|chr17:2757396-2808578		-0.253934	9.02449e-05	0.00402302	0	0.253934	D015 vs. D000
DUT:ENSG00000128951:E1.2-E3.6|ENSG00000128951:E2.4-E3.6	FALSE	inclusion	clu_14436	NewClu_650	ENSG00000128951:E2.4	altPromoter	chr15:48623388-48624465|chr15:48623676-48624465	(+)alt-N-terminus, (+)alt-C-terminus, (+)AA:133(ENSP00000453667)->141(AK000629-PEP)|(+)BINDING-Substrate, (+)REGION-Substrate binding, (+)STRAND, (+)TURN, (+)dUTP_pyroPase-IPR008180, (+)dUTP_pyroPase_sf-IPR008181	-0.252113	9.04555e-05	0.00402658	0.0777246	0.329838	D015 vs. D000
FASTK:ENSG00000164896:I2.1-E3.1|ENSG00000164896:E2.2-E3.4	TRUE	exclusion	clu_25851	NewClu_111	ENSG00000164896:I2.1|ENSG00000164896:E3.1	intron-retention	chr7:150776467-150776466|chr7:150776587-150776108	(+)retained_intron, (+)alt-N-terminus, (+)alt-C-terminus, (+)AA:286(ENST00000467237-PEP)->346(CU680050-PEP)|(-)FAST_Leu-rich-IPR010622	-0.297992	9.0937e-05	0.00404217	0	0.297992	D015 vs. D000
PLXNB2:ENSG00000196576:I2.1_50738706-E3.1|ENSG00000196576:E1.3-E3.1	TRUE	exclusion	clu_33885	NewClu_715	ENSG00000196576:I2.1_50738706		chr22:50738706-50733207|chr22:50745982-50733207		-0.297926	9.19175e-05	0.00407986	0.036867	0.334793	D015 vs. D000
TTLL3:ENSG00000214021:E6.5-E9.1|ENSG00000214021:E7.5-E8.1	FALSE	inclusion	clu_36487	NewClu_437	ENSG00000214021:E7.5|E8.1	cassette-exon	chr3:9855029-9860239|chr3:9857886-9859329	(+)nonsense_mediated_decay, (+)alt-N-terminus, (+)alt-C-terminus, (+)AA:27(ENSP00000473440)->152(ENSP00000414965)	-0.652616	9.21634e-05	0.00408357	0.121987	0.774603	D015 vs. D000
RNMT:ENSG00000101654:E1.4-E3.2|ENSG00000101654:E1.4-E4.2	TRUE	exclusion	clu_6853	NewClu_588	ENSG00000101654:E3.2	cassette-exon	chr18:13726728-13730626|chr18:13726728-13731475	(~)alt-coding, (~)AA:476(BAA82447.1)->476(BAA23694.1)|(-)BINDING-S-adenosyl-L-methionine, (-)DOMAIN-mRNA cap 0 methyltransferase, (-)HELIX, (-)REGION-mRNA cap binding, (-)mRNA_G-N7_MeTrfase-IPR016899, (-)mRNA_G-N7_MeTrfase_dom-IPR004971	-0.480297	9.22661e-05	0.00408357	0.257993	0.738289	D015 vs. D000
USP22:ENSG00000124422:E3.1-E4.1|ENSG00000124422:E2.1-E4.1	TRUE	exclusion	clu_13338	NewClu_462	ENSG00000124422:E3.1	altPromoter	chr17:20945533-20931987|chr17:20945978-20931987	(+)alt-N-terminus, (+)alt-C-terminus, (+)AA:125(ENSP00000468457)->525(BAA83015.2)|(+)ACT_SITE-Proton acceptor, (+)Peptidase_C19-IPR001394, (+)ZN_FING-UBP-type, (+)Znf_UBP-IPR001607	-0.408458	9.26513e-05	0.00409473	0.102975	0.511433	D015 vs. D000
MACF1:ENSG00000127603:E80.2-E81.3|ENSG00000127603:E80.2-E83.2	TRUE	exclusion	clu_14167	NewClu_568	ENSG00000127603:E81.3	cassette-exon	chr1:39901433-39902154|chr1:39901433-39903449	(+)alt-N-terminus, (+)AA:7388(ENSP00000362006)->7555(ENSP00000455274)|(+)CH-domain-IPR001715, (+)GAS2_dom-IPR003108, (+)RNaseH-like_dom-IPR012337, (+)Spectrin/alpha-actinin-IPR018159, (+)Spectrin_repeat-IPR002017, (-)CH-domain-IPR001715, (-)COMPBIAS-Ser-rich, (-)DOMAIN-Actin-binding, (-)DOMAIN-CH 1, (-)DOMAIN-GAR, (-)GAS2_dom-IPR003108, (-)REGION-C-terminal tail, (-)REPEAT-Spectrin 8, (-)RNaseH-l…	-0.453509	9.30936e-05	0.00410839	0.434765	0.888275	D015 vs. D000
SRSF3:ENSG00000112081:E5.2-I5.1|ENSG00000112081:E4.1-E6.1	TRUE	inclusion	clu_10133	NewClu_828	ENSG00000112081:E5.2|ENSG00000112081:I5.1	intron-retention	chr6:36568658-36568659|chr6:36566760-36568929		0.440272	9.40824e-05	0.00413654	0.544084	0.103812	D015 vs. D000
NEK1:ENSG00000137601:E18.1-E20.1|ENSG00000137601:E19.1-E20.1	FALSE	inclusion	clu_17749	NewClu_2010	ENSG00000137601:E19.1	cassette-exon	chr4:170458960-170429482|chr4:170429920-170429482	(-)alt+coding, (-)AA:1242(ENSP00000423332)+>1258(BAB67794.2)	-0.625736	9.43008e-05	0.00413654	0.162272	0.788008	D015 vs. D000
AP1B1:ENSG00000100280:E25.1-E26.1|ENSG00000100280:E24.1-E26.1	TRUE	inclusion	clu_6084	NewClu_725	ENSG00000100280:E25.1	cassette-exon	chr22:29725701-29724884|chr22:29726367-29724884	(+)alt-coding, (+)AA:939(BAG72448.1)->942(ENSP00000348297)|(-)B-adaptin_app_sub_C-IPR015151, (-)Coatomer/calthrin_app_sub_C-IPR009028, (+)AP_complex_bsu_1_2_4-IPR016342, (+)B-adaptin_app_sub_C-IPR015151, (+)Clathrin_a/b/g-adaptin_app_Ig-IPR008152, (+)Coatomer/calthrin_app_sub_C-IPR009028, (+)Coatomer/clathrin_app_Ig-like-IPR013041	0.387989	9.43105e-05	0.00413654	0.667798	0.279809	D015 vs. D000
ADD3:ENSG00000148700:E22.1-E23.1|ENSG00000148700:E21.3-E23.1	TRUE	exclusion	clu_21338	NewClu_843	ENSG00000148700:E22.1	cassette-exon	chr10:111892158-111893084|chr10:111890244-111893084	(-)alt-C-terminus, (-)AA:675(AAB17126.1)->704(EF553523-PEP)|(+)Aldolase_II/adducin_N-IPR001303, (+)REGION-Interaction with calmodulin, (-)MOD_RES-Phosphoserine	-0.536674	9.44015e-05	0.00413654	0.35119	0.887865	D015 vs. D000
NEK1:ENSG00000137601:E18.1-E19.1|ENSG00000137601:E18.1-E20.1	TRUE	inclusion	clu_17749	NewClu_2010	ENSG00000137601:E19.1	cassette-exon	chr4:170458960-170430003|chr4:170458960-170429482	(-)alt-coding, (-)AA:1242(ENSP00000423332)->1258(BAB67794.2)	0.539504	9.44029e-05	0.00413654	0.649181	0.109677	D015 vs. D000
PRMT7:ENSG00000132600:E1.10-E2.1|ENSG00000132600:E1.10-E3.6	TRUE	inclusion	clu_15740	NewClu_1234	ENSG00000132600:E2.1	cassette-exon	chr16:68345002-68345945|chr16:68345002-68349800	(+)alt-coding, (+)AA:642(BAG65391.1)->692(BAA91726.1)|(-)Arg_MeTrfase_PRMT7-IPR014644, (+)Arg_MeTrfase_PRMT7-IPR014644, (+)Ribosomal-L11_MeTrfase_PrmA-IPR010456	0.266968	9.50231e-05	0.00415184	0.435809	0.168841	D015 vs. D000
USP33:ENSG00000077254:E1.6-E4.2|ENSG00000077254:E1.6-E5.1	TRUE	exclusion	clu_3752	NewClu_965	ENSG00000077254:E4.2	cassette-exon	chr1:78225328-78211284|chr1:78225328-78207433	(-)alt-N-terminus, (-)AA:911(BAA83049.2)->942(AAL78314.1)	-0.285418	9.50501e-05	0.00415184	0.354004	0.639422	D015 vs. D000
CCSER2:ENSG00000107771:E14.1-E17.1|ENSG00000107771:E15.1-E17.1	FALSE	inclusion	clu_8887	NewClu_2062	ENSG00000107771:E15.1	cassette-exon	chr10:86237420-86273205|chr10:86259715-86273205	(+)alt-N-terminus, (+)alt-C-terminus, (+)AA:252(ENST00000480006-PEP)->261(BAG57595.1)|(+)COMPBIAS-His-rich	-0.542488	9.51565e-05	0.00415184	0.161146	0.703634	D015 vs. D000
FXR1:ENSG00000114416:E19.2-E22.1|ENSG00000114416:E21.1-E22.1	FALSE	inclusion	clu_10765	NewClu_1553	ENSG00000114416:E21.1	cassette-exon	chr3:180688146-180693910|chr3:180693192-180693910	(-)retained_intron, (-)alt+N+terminus, (-)alt+C+terminus, (-)AA:565(BAG59790.1)+>568(ENST00000472339+PEP)|(-)Agenet+like_dom+IPR008395, (-)COMPBIAS+Poly+Pro, (-)DOMAIN+Agenet+like 1, (-)DOMAIN+Agenet+like 2, (-)Frag_X_MRP_fam+IPR022034, (-)HELIX, (-)MOD_RES+Phosphotyrosine, (-)NA+bd_OB+fold+IPR012340, (-)STRAND, (+)MOD_RES-Phosphoserine, (+)MOD_RES-Phosphothreonine	-0.319023	9.60995e-05	0.00418017	0.285021	0.604044	D015 vs. D000
GPATCH4:ENSG00000160818:E3.1-I3.1|ENSG00000160818:E3.1-E4.1	TRUE	inclusion	clu_24145	NewClu_1482	ENSG00000160818:I3.1	intron-retention	chr1:156568213-156568212|chr1:156568213-156568111		0.355985	9.61887e-05	0.00418017	0.355985	0	D015 vs. D000
TPM1:ENSG00000140416:E11.3-E12.2|ENSG00000140416:E11.3-E15.14	TRUE	inclusion	clu_18751	NewClu_1459	ENSG00000140416:E12.2	cassette-exon	chr15:63354844-63356263|chr15:63354844-63363289	(~)alt-C-terminus, (~)AA:248(ENSP00000384315)->248(ENSP00000452658)|(-)Tropomyosin-IPR000533, (+)MOD_RES-Phosphoserine; by DAPK1, (+)SF_assemblin-IPR008374, (+)Tropomyosin-IPR000533	0.44154	9.62129e-05	0.00418017	0.876503	0.434963	D015 vs. D000
CDK10:ENSG00000185324:E6.3-E7.2|ENSG00000185324:E2.12-E7.2	TRUE	exclusion	clu_32319	NewClu_1170	ENSG00000185324:E6.3	cassette-exon	chr16:89755732-89756961|chr16:89753205-89756961	(~)nonsense_mediated_decay, (~)alt-C-terminus, (~)AA:42(AAF18371.1)->42(ENSP00000423370)	-0.239303	9.64283e-05	0.00418152	0.66455	0.903853	D015 vs. D000
RGPD5:ENSG00000015568:E2.5-E4.1|ENSG00000015568:E2.5_110552071-E17.1_110584289	TRUE	inclusion	clu_967	NewClu_357	ENSG00000015568:E2.5|ENSG00000015568:E4.1	cassette-exon	chr2:110552114-110559360|chr2:110552071-110584289	(+)nonsense_mediated_decay, (+)alt-N-terminus, (+)alt-C-terminus, (+)AA:98(ENSP00000409406)->904(ENSP00000272454)|(+)MOD_RES-Phosphoserine, (+)MOD_RES-Phosphothreonine, (+)REPEAT-TPR 1, (+)REPEAT-TPR 2, (+)REPEAT-TPR 3, (+)TPR-1-IPR001440, (+)TPR-contain_dom-IPR013026, (+)TPR_2-IPR013105, (+)TPR_repeat-IPR019734	0.328422	9.65153e-05	0.00418152	0.833253	0.504831	D015 vs. D000
RASA4B:ENSG00000170667:E7.3-E8.1|ENSG00000170667:E7.4-E8.1	FALSE	inclusion	clu_28374	NewClu_1158	ENSG00000170667:E7.4	alt-5'	chr7:102158093-102152428|chr7:102157991-102152428	(-)alt+N+terminus, (-)AA:731(ENSP00000303968)+>757(ENSP00000440982)|(-)C2_Ca+dep+IPR000008, (-)C2_Ca/lipid+bd_dom_CaLB+IPR008973, (-)C2_membr_targeting+IPR018029, (-)DOMAIN+C2 1, (-)Rho_GTPase_activation_prot+IPR008936, (+)DOMAIN-PH, (+)Pleckstrin_homology-IPR001849, (+)Rho_GTPase_activation_prot-IPR008936	-0.281105	9.66768e-05	0.00418263	0.651151	0.932256	D015 vs. D000
PKM:ENSG00000067225:E14.8-E14.12|ENSG00000067225:E14.2-E14.12	TRUE	exclusion	clu_2670	NewClu_1625	ENSG00000067225:E14.8	alt-5'	chr15:72494795-72492996|chr15:72495363-72492996		-0.222744	9.74334e-05	0.00420945	0.713801	0.936545	D015 vs. D000
MACF1:ENSG00000127603:E8.2-E9.1|ENSG00000127603:E7.3-E9.1	TRUE	inclusion	clu_14155	NewClu_569	ENSG00000127603:E8.2	altPromoter	chr1:39681101-39696854|chr1:39670803-39696854	(+)alt-N-terminus, (+)alt-C-terminus, (+)AA:113(ENSP00000435892)->121(ENST00000469366-PEP)	0.269228	9.77301e-05	0.00421636	0.286772	0.0175439	D015 vs. D000
HMHA1:ENSG00000180448:E5.2-E8.1|ENSG00000180448:E6.1-E8.1	FALSE	exclusion	clu_30980	NewClu_440	ENSG00000180448:E6.1	altPromoter	chr19:1068743-1073148|chr19:1071357-1073148	(-)alt-N-terminus, (-)AA:948(BAH14146.1)->1018(BAG54629.1)|(+)COILED, (+)MOD_RES+Phosphoserine, (+)PEPTIDE+Minor histocompatibility antigen HA+1, (-)DOMAIN-Rho-GAP, (-)MOD_RES-Phosphoserine, (-)RhoGAP_dom-IPR000198, (-)Rho_GTPase_activation_prot-IPR008936	0.254052	9.82142e-05	0.00423028	0.260339	0.00628655	D015 vs. D000
MADD:ENSG00000110514:E29.1-E31.1|ENSG00000110514:E29.1-E30.1	FALSE	inclusion	clu_9674	NewClu_4	ENSG00000110514:E30.1	cassette-exon	chr11:47330250-47330832|chr11:47330250-47330531	(-)alt+C+terminus, (-)AA:1581(BAA20814.3)+>1587(ENSP00000384287)|(+)COMPBIAS-Ser-rich	-0.675466	9.83274e-05	0.00423028	0.300725	0.97619	D015 vs. D000
AUTS2:ENSG00000158321:E15.2-E16.1|ENSG00000158321:E15.2-E17.4	TRUE	inclusion	clu_23402	NewClu_982	ENSG00000158321:E16.1	cassette-exon	chr7:70231320-70233010|chr7:70231320-70236535	(+)alt-N-terminus, (+)alt-C-terminus, (+)AA:181(ENSP00000393548)->680(AFY24236.1)|(-)COMPBIAS-His-rich, (+)AUTS2-IPR023246, (+)COMPBIAS-His-rich, (+)MOD_RES-Phosphoserine	0.544554	9.8493e-05	0.00423149	0.710831	0.166277	D015 vs. D000
TSSC2:ENSG00000223756:E3.1-E4.1|ENSG00000223756:E3.1-E8.1	TRUE	exclusion	clu_36993	NewClu_1869	ENSG00000223756:E4.1	cassette-exon	chr11:3405514-3406129|chr11:3405514-3422989	(-)alt-N-terminus, (-)alt-C-terminus, (-)AA:64(ENST00000533775-PEP)->118(ENST00000526488-PEP)	-0.333258	9.86841e-05	0.0042338	0.516154	0.849412	D015 vs. D000
HIST1H2BK:ENSG00000197903:E1.3-E2.1|ENSG00000197903:I1.1_27113593-E2.1	FALSE	inclusion	clu_34613	NewClu_1780	ENSG00000197903:E1.3		chr6:27114188-27106460|chr6:27113593-27106460		-0.407909	9.9148e-05	0.00424778	0.587762	0.995671	D015 vs. D000
EAF2:ENSG00000145088:E5.1-E7.1|ENSG00000145088:E5.1-E6.1	FALSE	exclusion	clu_20433	NewClu_1818	ENSG00000145088:E6.1	cassette-exon	chr3:121563394-121575858|chr3:121563394-121573534	(-)alt-N-terminus, (-)alt-C-terminus, (-)AA:130(AAF67627.1)->218(CU676923-PEP)|(+)COMPBIAS+Ser+rich, (+)REGION+Necessary for interaction with TCEA1 and transactivation activity, (+)REGION+Necessary for transactivation activity, (-)COMPBIAS-Poly-Gln, (-)REGION-Necessary for interaction with ELL, (-)Tscrpt_elong_fac_Eaf_N-IPR019194	0.629885	0.000100159	0.00427545	0.863725	0.233841	D015 vs. D000
FOXM1:ENSG00000111206:E5.1-E8.3|ENSG00000111206:E5.1-E6.1	FALSE	inclusion	clu_9848	NewClu_1807	ENSG00000111206:E6.1	cassette-exon	chr12:2975559-2973918|chr12:2975559-2974565	(+)alt-coding, (+)AA:748(AAH06192.1)->763(BAI45860.1)|(-)TF_fork_head+IPR001766, (+)DNA_BIND-Fork-head, (+)MOD_RES-Phosphoserine, (+)TF_fork_head-IPR001766	-0.493099	0.000100206	0.00427545	0.0961632	0.589262	D015 vs. D000
PKDCC:ENSG00000162878:E3.1-E4.4|ENSG00000162878:E3.2-I3.1	FALSE	inclusion	clu_24766	NewClu_1492	ENSG00000162878:E3.1|ENSG00000162878:E4.4	intron-retention	chr2:42281447-42282081|chr2:42281680-42281681	(-)nonsense_mediated_decay, (-)alt+N+terminus, (-)alt+C+terminus, (-)AA:55(AK311155+PEP)+>181(ENSP00000385220)	-0.369383	0.00010021	0.00427545	0.630617	1	D015 vs. D000
RPS24:ENSG00000138326:E6.5-E6.7|ENSG00000138326:E4.1-E6.7	TRUE	inclusion	clu_18089	NewClu_372	ENSG00000138326:E6.5	cassette-exon	chr10:79799983-79800373|chr10:79797062-79800373		0.263713	0.000100624	0.00428241	0.803414	0.539701	D015 vs. D000
RBM39:ENSG00000131051:E17.2-E19.7|ENSG00000131051:E18.2-I18.1	FALSE	inclusion	clu_15186	NewClu_1030	ENSG00000131051:E17.2|ENSG00000131051:E19.7	intron-retention	chr20:34302107-34301018|chr20:34301730-34301729	(-)retained_intron, (-)alt-N-terminus, (-)alt-C-terminus, (-)AA:44(ENST00000471635-PEP)->134(ENST00000475651-PEP)|(-)HELIX, (-)MOD_RES-Phosphoserine, (-)REGION-Activating domain, (-)STRAND, (-)TURN	-0.446502	0.000100665	0.00428241	0.216497	0.662998	D015 vs. D000
PICK1:ENSG00000100151:E2.10-E3.4|ENSG00000100151:E2.9-E3.4	TRUE	exclusion	clu_5985	NewClu_1319	ENSG00000100151:E2.10	alt-5'	chr22:38453594-38453760|chr22:38453496-38453760	(~)alt-coding, (~)AA:415(BAG50834.1)->415(BAA89294.1)|(-)AH_dom-IPR010504, (-)BAR_dom-IPR004148, (-)DOMAIN-AH	-0.282892	0.00010079	0.00428241	0.333951	0.616843	D015 vs. D000
RBCK1:ENSG00000125826:E9.2-E11.1|ENSG00000125826:E9.2-E12.1	TRUE	inclusion	clu_13735	NewClu_1711	ENSG00000125826:E11.1	cassette-exon	chr20:400375-401515|chr20:400375-402771	(-)alt-N-terminus, (-)alt-C-terminus, (-)AA:336(BC014116-PEP)->340(BC000983-PEP)|(-)MOD_RES-Phosphotyrosine, (-)ZN_FING-IBR-type, (-)ZN_FING-RING-type 2, (-)Znf_C6HC-IPR002867, (+)COILED, (+)DOMAIN-Ubiquitin-like, (+)HELIX, (+)REGION-Interaction with IRF3, (+)REGION-Interaction with RNF31, (+)REGION-Interaction with TAB2, (+)STRAND, (+)TURN, (+)Ubiquitin_supergroup-IPR019955, (+)ZN_FING-RanBP2-ty…	0.346802	0.000101404	0.00429539	0.849195	0.502393	D015 vs. D000
SLC35E2:ENSG00000215790:E7.1-E8.1|ENSG00000215790:E7.1-E9.1	TRUE	inclusion	clu_36798	NewClu_898	ENSG00000215790:E8.1	alt-C-term	chr1:1666129-1663962|chr1:1666129-1656861	(+)alt-C-terminus, (+)AA:246(ENSP00000347614)->266(CAB41241.1)	0.593455	0.000101573	0.00429539	0.825285	0.23183	D015 vs. D000
SLK:ENSG00000065613:E14.2-E16.1|ENSG00000065613:E14.2-E17.1	TRUE	exclusion	clu_2501	NewClu_1912	ENSG00000065613:E16.1	cassette-exon	chr10:105768114-105770574|chr10:105768114-105777918	(-)alt-coding, (-)AA:1204(BAA19655.1)->1235(AAG34908.1)|(+)Kinase-like_dom-IPR011009, (+)PKK-IPR022165, (-)COILED, (-)Kinase-like_dom-IPR011009, (-)PKK-IPR022165	-0.705244	0.000101648	0.00429539	0.194756	0.9	D015 vs. D000
ZNF826P:ENSG00000231205:E8.1-E13.1|ENSG00000231205:E8.1-E9.1	FALSE	exclusion	clu_37800	NewClu_1615	ENSG00000231205:E9.1	cassette-exon	chr19:20519759-20451910|chr19:20519759-20516941	(+)alt+N+terminus, (+)alt+C+terminus, (+)AA:54(BC016785+PEP)+>63(ENST00000541160+PEP)	0.27076	0.000101654	0.00429539	0.366867	0.096107	D015 vs. D000
RAB8B:ENSG00000166128:E5.2-E7.1|ENSG00000166128:E5.2-E6.1	FALSE	inclusion	clu_26389	NewClu_57	ENSG00000166128:E6.1	cassette-exon	chr15:63541904-63547706|chr15:63541904-63543483	(+)nonsense_mediated_decay, (+)nonsense_mediated_decay, (+)alt-C-terminus, (+)AA:48(ENSP00000453111)->92(ENSP00000453679)|(-)Small_GTPase+IPR001806, (+)Gtr1_RagA-IPR006762, (+)MIRO-like-IPR013684, (+)MOTIF-Effector region, (+)NP_BIND-GTP, (+)P-loop_NTPase-IPR027417, (+)SRP_receptor_beta_su-IPR019009, (+)Small_GTP-bd_dom-IPR005225, (+)Small_GTPase-IPR001806, (+)Small_GTPase_ARF/SAR-IPR006689, (+)S…	-0.398336	0.000101972	0.00429906	0.314852	0.713188	D015 vs. D000
PCSK7:ENSG00000160613:E19.3-I19.1|ENSG00000160613:E19.2-E20.1	TRUE	inclusion	clu_24054	NewClu_2051	ENSG00000160613:E19.3|ENSG00000160613:I19.1	intron-retention	chr11:117077396-117077395|chr11:117077397-117077072	(-)alt-N-terminus, (-)AA:103(AK127262-PEP)->176(ENST00000529458-PEP)|(-)TRANSMEM-Helical;	0.331244	0.000102216	0.00429906	0.331244	0	D015 vs. D000
MAP4K1:ENSG00000104814:E26.2-E29.1|ENSG00000104814:E28.1-E29.1	FALSE	inclusion	clu_7757	NewClu_1008	ENSG00000104814:E28.1	cassette-exon	chr19:39083922-39078457|chr19:39079818-39078457	(+)alt-C-terminus, (+)AA:821(ENSP00000380066)->833(ENSP00000465039)|(-)Citron+IPR001180, (+)Citron-IPR001180, (+)DOMAIN-CNH	-0.335103	0.000102245	0.00429906	0.361132	0.696235	D015 vs. D000
SET:ENSG00000119335:E4.4-E7.2|ENSG00000119335:E2.3-E7.2	TRUE	inclusion	clu_12162	NewClu_892	ENSG00000119335:E4.4	altPromoter	chr9:131451934-131453449|chr9:131446286-131453449	(-)alt-N-terminus, (-)alt-C-terminus, (-)AA:287(CU689520-PEP)->290(BAG73713.1)|(-)COMPBIAS-Asp/Glu-rich (highly acidic), (-)MOD_RES-Phosphoserine, (-)REGION-Dimerization	0.288692	0.000102299	0.00429906	0.332212	0.0435205	D015 vs. D000
RPP14:ENSG00000163684:E1.9-E4.1|ENSG00000163684:E1.7-E4.1	TRUE	inclusion	clu_25191	NewClu_355	ENSG00000163684:E1.9	alt-C-term	chr3:58292378-58296234|chr3:58292144-58296234	(~)AA:168(ENST00000477305-PEP)->168(AK311396-PEP)	0.413891	0.000102604	0.00430601	0.577223	0.163332	D015 vs. D000
MAGI1:ENSG00000151276:E7.1-E13.1|ENSG00000151276:E9.1-E13.1	FALSE	exclusion	clu_21850	NewClu_1656	ENSG00000151276:E9.1	altPromoter	chr3:65607647-65479306|chr3:65583490-65479306	(+)alt+N+terminus, (+)AA:1136(ENSP00000418862)+>1160(AAK94065.1)|(+)DOMAIN+PDZ 1, (+)Guanylate_kin+IPR008144, (+)NP_BIND+ATP, (+)P+loop_NTPase+IPR027417, (+)PDZ+IPR001478, (-)DOMAIN-PDZ 4, (-)Guanylate_kin/L-typ_Ca_channel-IPR008145, (-)P-loop_NTPase-IPR027417, (-)PDZ-IPR001478	0.358006	0.000103257	0.00432424	0.415035	0.0570297	D015 vs. D000
PCMT1:ENSG00000120265:E11.2-E13.1|ENSG00000120265:E11.1-E13.1	TRUE	inclusion	clu_12450	NewClu_1283	ENSG00000120265:E11.2	altPromoter	chr6:150123552-150131752|chr6:150123505-150131752	(-)alt-C-terminus, (-)AA:285(ENSP00000420813)->286(ENSP00000356354)	0.455445	0.000103459	0.00432424	0.86104	0.405594	D015 vs. D000
PCMT1:ENSG00000120265:E11.1-E13.1|ENSG00000120265:E11.2-E13.1	FALSE	inclusion	clu_12450	NewClu_1283	ENSG00000120265:E11.2	altPromoter	chr6:150123505-150131752|chr6:150123552-150131752	(-)alt+C+terminus, (-)AA:285(ENSP00000420813)+>286(ENSP00000356354)	-0.455445	0.000103459	0.00432424	0.13896	0.594406	D015 vs. D000
RGPD8:ENSG00000169629:E12.2-E12.5|ENSG00000169629:E2.5_113191002-E15.1_113156935	TRUE	inclusion	clu_27997	NewClu_1039	ENSG00000169629:E12.2|ENSG00000169629:E12.5	cassette-exon	chr2:113158985-113158817|chr2:113191002-113156935		0.733597	0.000104796	0.00437418	0.946667	0.213069	D015 vs. D000
SPAG9:ENSG00000008294:E36.1-E37.2|ENSG00000008294:E35.1-E37.2	TRUE	inclusion	clu_530	NewClu_1717	ENSG00000008294:E36.1	cassette-exon	chr17:49053224-49052308|chr17:49054469-49052308	(-)alt-N-terminus, (-)AA:1177(BAG58134.1)->1307(AAX47276.1)|(-)COILED, (-)JNK/Rab-associated_protein-1_N-IPR019143, (-)MOD_RES-Phosphoserine	0.555789	0.000105164	0.0043836	0.61037	0.0545809	D015 vs. D000
FAM168A:ENSG00000054965:E4.1-E5.1|ENSG00000054965:E3.1-E5.1	TRUE	inclusion	clu_1932	NewClu_980	ENSG00000054965:E4.1	cassette-exon	chr11:73136067-73131044|chr11:73141735-73131044	(+)alt-coding, (+)AA:235(BAF84743.1)->244(BAG09691.1)	0.491879	0.000105561	0.00439418	0.600768	0.108889	D015 vs. D000
PCGF5:ENSG00000180628:E3.3-E4.1|ENSG00000180628:E1.2-E4.1	TRUE	exclusion	clu_30996	NewClu_903	ENSG00000180628:E3.3	cassette-exon	chr10:92980593-92982446|chr10:92922838-92982446	(~)AA:256(AAH51845.1)->256(CAD91165.1)	-0.214758	0.00010699	0.00444232	0.766925	0.981683	D015 vs. D000
TP53BP1:ENSG00000067369:E32.1-E33.1|ENSG00000067369:I32.1-E33.1	FALSE	exclusion	clu_2683	NewClu_1429	ENSG00000067369:E32.1	intron-retention	chr15:43700141-43699768|chr15:43699769-43699768	(-)alt-N-terminus, (-)alt-C-terminus, (-)AA:389(BAG53901.1)->435(LF383723-PEP)|(+)BRCT_dom+IPR001357, (+)COMPBIAS+Poly+Glu, (+)COMPBIAS+Poly+Ser, (+)DOMAIN+BRCT 1, (+)DOMAIN+BRCT 2, (+)HELIX, (+)MOD_RES+Phosphoserine, (+)MOD_RES+Phosphothreonine, (+)STRAND, (+)TURN, (-)MOD_RES-Phosphoserine, (-)MOD_RES-Phosphothreonine	0.423079	0.000107006	0.00444232	1	0.576921	D015 vs. D000
LRRFIP1:ENSG00000124831:E7.1-E8.1|ENSG00000124831:E5.1-E16.1	TRUE	inclusion	clu_13476	NewClu_1011	ENSG00000124831:E7.1|E8.1	cassette-exon	chr2:238626452-238628166|chr2:238617273-238657007	(-)alt-N-terminus, (-)alt-C-terminus, (-)AA:640(ENSP00000310109)->752(AAI08914.1)|(-)COMPBIAS-Lys-rich, (-)Leu-rich_rep_flightless-int_pr-IPR019139, (-)MOD_RES-Phosphoserine, (-)MOD_RES-Phosphothreonine, (-)REGION-DNA-binding, (+)Leu-rich_rep_flightless-int_pr-IPR019139, (+)Prefoldin-IPR009053	0.477019	0.000107271	0.00444733	0.48194	0.0049213	D015 vs. D000
PARK7:ENSG00000116288:E2.3-E4.1|ENSG00000116288:E2.5-E4.1	FALSE	inclusion	clu_11442	NewClu_698	ENSG00000116288:E2.5	alt-5'	chr1:8021795-8022823|chr1:8021853-8022823	(~)AA:189(AAC12806.1)+>189(AAH08188.1)	-0.224069	0.000107633	0.00445635	0.325363	0.549432	D015 vs. D000
ZNF207:ENSG00000010244:E10.3-E11.1|ENSG00000010244:E10.3-E12.1	TRUE	inclusion	clu_639	NewClu_699	ENSG00000010244:E11.1	cassette-exon	chr17:30692506-30693684|chr17:30692506-30694791	(+)alt-coding, (+)AA:463(AAH02372.1)->478(AAC78561.1)	0.484963	0.00010801	0.00446303	0.909783	0.42482	D015 vs. D000
SERPINB6:ENSG00000124570:E2.1-E7.2|ENSG00000124570:E1.2-E7.2	TRUE	exclusion	clu_13380	NewClu_1501	ENSG00000124570:E2.1	altPromoter	chr6:2971482-2959576|chr6:2971767-2959576	(~)alt-coding, (~)AA:376(BAG37155.1)->376(ENSP00000369912)|(-)Serpin_dom-IPR023796	-0.277044	0.000108084	0.00446303	0.178573	0.455617	D015 vs. D000
MFSD11:ENSG00000092931:E2.2-E3.11|ENSG00000092931:E3.9-E3.11	FALSE	inclusion	clu_5419	NewClu_40	ENSG00000092931:E2.2	cassette-exon	chr17:74733173-74734364|chr17:74734247-74734364	(~)AA:449(ENSP00000337240)->449(ENSP00000466613)	-0.267067	0.000109089	0.00449469	0.0857581	0.352826	D015 vs. D000
ZNF775:ENSG00000196456:E10.2-E11.1|ENSG00000196456:E10.2-E12.1	TRUE	exclusion	clu_33779	NewClu_1858	ENSG00000196456:E11.1	cassette-exon	chr7:150102992-150104672|chr7:150102992-150107248	(-)alt-N-terminus, (-)alt-C-terminus, (-)AA:99(ENST00000474836-PEP)->203(ENST00000491664-PEP)	-0.321573	0.000109264	0.00449469	0.367766	0.689338	D015 vs. D000
AKAP2:ENSG00000241978:E10.1-E12.1|ENSG00000241978:E8.5-E12.1	TRUE	inclusion	clu_38770	NewClu_1186	ENSG00000241978:E10.1	altPromoter	chr9:112887876-112898407|chr9:112811135-112898407	(-)alt-N-terminus, (-)AA:859(BAG62154.1)->942(BAG65164.1)	0.639098	0.000109288	0.00449469	0.689987	0.0508888	D015 vs. D000
PLEKHA7:ENSG00000166689:E15.1-E16.2|ENSG00000166689:E2.1-E27.3	TRUE	inclusion	clu_26688	NewClu_532	ENSG00000166689:E15.1|E16.2	cassette-exon	chr11:16837725-16834713|chr11:17035690-16811416	(+)alt-N-terminus, (+)alt-C-terminus, (+)AA:77(ENSP00000434812)->616(BAG62985.1)|(+)COILED, (+)COMPBIAS-Pro-rich, (+)MOD_RES-Phosphoserine, (+)REGION-Interaction with CTNND1	0.35483	0.000110731	0.00454793	0.587343	0.232513	D015 vs. D000
TUBGCP2:ENSG00000130640:E6.3-E8.1|ENSG00000130640:E7.1-E8.1	FALSE	inclusion	clu_14934	NewClu_841	ENSG00000130640:E7.1	cassette-exon	chr10:135111456-135107273|chr10:135110825-135107273	(+)alt-coding, (+)AA:925(AK314520-PEP)->930(AAI43248.1)|(+)Spc97_Spc98-IPR007259	-0.236913	0.000112285	0.00460563	0.662414	0.899327	D015 vs. D000
EPB41:ENSG00000159023:E19.2-I20.1_29422667|ENSG00000159023:E19.2-E21.3	TRUE	exclusion	clu_23560	NewClu_1769	ENSG00000159023:I20.1_29422667		chr1:29391670-29422667|chr1:29391670-29424319		-0.480078	0.000112888	0.00461951	0	0.480078	D015 vs. D000
SUN1:ENSG00000164828:E15.3-E17.6|ENSG00000164828:E15.3-E16.1	FALSE	exclusion	clu_25812	NewClu_1406	ENSG00000164828:E16.1	cassette-exon	chr7:883157-889560|chr7:883157-888055	(-)alt-coding, (-)AA:822(ENSP00000384116)->888(BAU71687.1)|(+)RNA+bd_mt+IPR018539, (-)RNA-bd_mt-IPR018539	0.264954	0.000112923	0.00461951	0.306524	0.0415702	D015 vs. D000
SMAD3:ENSG00000166949:E11.1-E12.3|ENSG00000166949:E10.2-E12.3	TRUE	exclusion	clu_26838	NewClu_1533	ENSG00000166949:E11.1	altPromoter	chr15:67458531-67459117|chr15:67457722-67459117	(-)alt-N-terminus, (-)alt-C-terminus, (-)AA:213(ENSP00000458060)->230(BAH13315.1)|(+)HELIX, (+)MAD_homology1_Dwarfin-type-IPR003619, (+)MAD_homology_MH1-IPR013019, (+)METAL-Zinc, (+)MOD_RES-Phosphothreonine; by CDK2, CDK4 and MAPK, (+)REGION-Linker, (+)SMAD_dom_Dwarfin-type-IPR001132, (+)STRAND, (-)HELIX, (-)MOD_RES-N6-acetyllysine, (-)MOD_RES-Phosphoserine, (-)MOD_RES-Phosphoserine; by CK1, (-)M…	-0.518573	0.000113225	0.00462569	0.0238399	0.542413	D015 vs. D000
SCNN1A:ENSG00000111319:E10.2-E11.1|ENSG00000111319:E10.2-E13.1	TRUE	inclusion	clu_9893	NewClu_1503	ENSG00000111319:E11.1	alt-C-term	chr12:6463604-6463053|chr12:6463604-6458571	(-)nonsense_mediated_decay, (-)alt-N-terminus, (-)alt-C-terminus, (-)AA:162(ENST00000366131-PEP)->245(ENSP00000345028)|(-)Na+channel_ASC-IPR001873, (-)TOPO_DOM-Cytoplasmic, (-)TRANSMEM-Helical;, (+)Na+channel_ASC-IPR001873	0.542499	0.000114316	0.00466408	0.840539	0.29804	D015 vs. D000
SMARCC2:ENSG00000139613:E26.1-E27.1|ENSG00000139613:E26.3-E27.1	FALSE	exclusion	clu_18501	NewClu_1022	ENSG00000139613:E26.3	alt-5'	chr12:56558432-56557549|chr12:56558087-56557549	(-)alt-coding, (-)AA:1130(AAH13045.1)->1151(BAG10767.1)|(+)Chromodomain+like+IPR016197	0.320166	0.000115115	0.00469047	0.49918	0.179015	D015 vs. D000
LRRFIP1:ENSG00000124831:E17.2-E18.1|ENSG00000124831:E17.2-E19.1	TRUE	inclusion	clu_13475	NewClu_1014	ENSG00000124831:E18.1	cassette-exon	chr2:238657967-238659843|chr2:238657967-238661952	(+)alt-coding, (+)AA:784(CAA11076.1)->808(AAI08915.1)|(-)REGION-DNA-binding, (+)COILED, (+)Leu-rich_rep_flightless-int_pr-IPR019139, (+)MOD_RES-Phosphothreonine	0.367831	0.000115641	0.00470567	0.591094	0.223262	D015 vs. D000
PLEKHG5:ENSG00000171680:E9.1-E10.1|ENSG00000171680:E4.2-E10.1	TRUE	exclusion	clu_28662	NewClu_1779	ENSG00000171680:E9.1	altPromoter	chr1:6545384-6537718|chr1:6556553-6537718	(+)alt-N-terminus, (+)AA:1075(BAH13058.1)->1083(BAG53269.1)|(-)DH-domain-IPR000219, (-)DOMAIN-DH, (-)MOD_RES-Phosphoserine	-0.268205	0.000116217	0.00471108	0.100663	0.368868	D015 vs. D000
EIF4A2:ENSG00000156976:E3.28-E4.1|ENSG00000156976:E3.28-E3.33	FALSE	exclusion	clu_23060	NewClu_592	ENSG00000156976:E4.1	cassette-exon	chr3:186505671-186506914|chr3:186505671-186506099	(+)nonsense_mediated_decay, (+)alt-C-terminus, (+)AA:362(ENSP00000413529)->407(ENSP00000326381)|(-)Helicase_C-IPR001650, (+)DOMAIN-Helicase C-terminal, (+)Helicase_C-IPR001650, (+)P-loop_NTPase-IPR027417	0.519556	0.000116277	0.00471108	0.839676	0.32012	D015 vs. D000
C10orf11:ENSG00000148655:E19.1-E20.1|ENSG00000148655:E10.1-E20.1	TRUE	exclusion	clu_21312	NewClu_1746	ENSG00000148655:E19.1	altPromoter	chr10:78316252-78316967|chr10:78084243-78316967	(-)alt-N-terminus, (-)alt-C-terminus, (-)AA:26(ENST00000593699-PEP)->27(ENST00000493690-PEP)	-0.390976	0.000116314	0.00471108	0.592496	0.983472	D015 vs. D000
RP11-977G19.11:ENSG00000257303:E3.1-E4.1|ENSG00000257303:E1.1-E4.1	TRUE	exclusion	clu_39948	NewClu_1639	ENSG00000257303:E3.1	cassette-exon	chr12:56706283-56708313|chr12:56693971-56708313		-0.311588	0.000116385	0.00471108	0.660634	0.972222	D015 vs. D000
MEF2A:ENSG00000068305:E13.1-E17.2|ENSG00000068305:E13.1-E16.1	FALSE	inclusion	clu_2753	NewClu_1366	ENSG00000068305:E16.1	cassette-exon	chr15:100230633-100246934|chr15:100230633-100243567	(~)alt+coding, (~)AA:497(BAG10665.1)+>497(AL831995+PEP)|(-)COMPBIAS+Gln/Pro+rich, (+)REGION-Beta domain	-0.577321	0.000117172	0.00473279	0.170406	0.747727	D015 vs. D000
ATP6V1H:ENSG00000047249:E8.1-E10.1|ENSG00000047249:E7.3-E10.1	TRUE	exclusion	clu_1582	NewClu_801	ENSG00000047249:E8.1	cassette-exon	chr8:54723724-54714456|chr8:54727222-54714456	(-)alt-N-terminus, (-)AA:465(AAG39293.1)->473(BC007421-PEP)|(+)ARM-type_fold-IPR016024, (+)ATPase_V1-cplx_hsu-IPR004908, (-)ARM-type_fold-IPR016024, (-)ATPase_V1-cplx_hsu-IPR004908	-0.382383	0.000117322	0.00473279	0.380091	0.762474	D015 vs. D000
USP8:ENSG00000138592:E15.3-E16.1|ENSG00000138592:E15.3-E17.2	TRUE	exclusion	clu_18163	NewClu_1121	ENSG00000138592:E16.1	cassette-exon	chr15:50774262-50776472|chr15:50774262-50781998	(-)alt-coding, (-)AA:1012(BAG59120.1)->1118(BAG11126.1)|(-)DOMAIN-MIT, (-)DUF1873-IPR015063, (-)HELIX	-0.331688	0.000117383	0.00473279	0.469017	0.800705	D015 vs. D000
TBC1D16:ENSG00000167291:E7.1-E9.2|ENSG00000167291:E7.1-E9.3	TRUE	inclusion	clu_26970	NewClu_1485	ENSG00000167291:E9.2	alt-3'	chr17:77925249-77924377|chr17:77925249-77924374	(-)alt-N-terminus, (-)alt-C-terminus, (-)AA:131(ENSP00000459342)->257(ENSP00000461531)|(-)Rab-GTPase-TBC_dom-IPR000195	0.274671	0.000118054	0.00475365	0.505952	0.231282	D015 vs. D000
MACF1:ENSG00000127603:E11.1-E12.1|ENSG00000127603:E10.1-E12.1	TRUE	inclusion	clu_14165	NewClu_567	ENSG00000127603:E11.1	cassette-exon	chr1:39717613-39719970|chr1:39715775-39719970	(+)alt-N-terminus, (+)AA:7388(ENSP00000362006)->7555(ENSP00000455274)|(-)CH-domain-IPR001715, (-)COMPBIAS-Ser-rich, (-)DOMAIN-Actin-binding, (-)DOMAIN-CH 1, (-)DOMAIN-GAR, (-)GAS2_dom-IPR003108, (-)REGION-C-terminal tail, (-)REPEAT-Spectrin 8, (-)RNaseH-like_dom-IPR012337, (-)Spectrin/alpha-actinin-IPR018159, (-)Spectrin_repeat-IPR002017, (+)CH-domain-IPR001715, (+)GAS2_dom-IPR003108, (+)RNaseH-l…	0.7331	0.000118908	0.00478179	0.7331	0	D015 vs. D000
LPCAT4:ENSG00000176454:E7.1-E8.1|ENSG00000176454:E7.1-I7.1	FALSE	exclusion	clu_30083	NewClu_640	ENSG00000176454:E8.1	intron-retention	chr15:34654397-34653733|chr15:34654397-34654396	(-)retained_intron, (-)alt-N-terminus, (-)alt-C-terminus, (-)AA:155(ENST00000563748-PEP)->168(LF205820-PEP)	0.412512	0.000119315	0.0047822	0.901413	0.488902	D015 vs. D000
GOLGA2:ENSG00000167110:E3.1-E4.1|ENSG00000167110:E2.3-E4.1	TRUE	inclusion	clu_26892	NewClu_1038	ENSG00000167110:E3.1	cassette-exon	chr9:131035064-131030803|chr9:131036129-131030803	(-)alt-N-terminus, (-)alt-C-terminus, (-)AA:237(ENSP00000411598)->276(CU686726-PEP)|(-)COMPBIAS-Poly-Lys, (-)MOD_RES-Phosphoserine	0.387321	0.000119325	0.0047822	0.400508	0.0131873	D015 vs. D000
AGL:ENSG00000162688:E1.1-E3.1|ENSG00000162688:E2.1-E3.1	FALSE	inclusion	clu_24684	NewClu_925	ENSG00000162688:E2.1	altPromoter	chr1:100315971-100316531|chr1:100316174-100316531	(~)AA:1532(AAH78663.1)+>1532(ENSP00000359182)	-0.439452	0.000119384	0.0047822	0.412807	0.852258	D015 vs. D000
APTX:ENSG00000137074:E4.9-E6.2|ENSG00000137074:E4.12-E6.2	FALSE	inclusion	clu_17509	NewClu_1591	ENSG00000137074:E4.12	alt-5'	chr9:33001565-32989893|chr9:33001514-32989893	(~)AA:254(AAP86330.1)+>254(AAP86325.1)	-0.213946	0.000120044	0.00479871	0.623385	0.83733	D015 vs. D000
WNK1:ENSG00000060237:E13.4-E15.1|ENSG00000060237:E13.4-E14.1	FALSE	inclusion	clu_2154	NewClu_146	ENSG00000060237:E14.1	cassette-exon	chr12:987527-989887|chr12:987527-988739	(+)alt-coding, (+)AA:2642(ENSP00000444465)->2833(AEY99342.1)	-0.306769	0.000120108	0.00479871	0.32858	0.635349	D015 vs. D000
KTN1:ENSG00000126777:E45.2-E45.4|ENSG00000126777:E45.2-E46.2	TRUE	exclusion	clu_13980	NewClu_2038	ENSG00000126777:E45.4	cassette-exon	chr14:56139730-56139890|chr14:56139730-56142553		-0.224909	0.000120615	0.00481274	0.0331553	0.258064	D015 vs. D000
FBXO6:ENSG00000116663:E1.1-E3.1|ENSG00000116663:I1.1_11724480-E3.1	FALSE	inclusion	clu_11514	NewClu_1609	ENSG00000116663:E1.1	altPromoter	chr1:11724312-11728713|chr1:11724480-11728713	(-)alt-N-terminus, (-)AA:249(ENSP00000388781)->293(ENSP00000365944)|(+)F-box-assoc_dom-IPR007397, (+)Galactose-bd-like-IPR008979, (-)DOMAIN-F-box, (-)DOMAIN-FBA, (-)F-box-assoc_dom-IPR007397, (-)F-box_dom_cyclin-like-IPR001810, (-)Galactose-bd-like-IPR008979	-0.422681	0.000121571	0.0048446	0.536915	0.959596	D015 vs. D000
MPP2:ENSG00000108852:E7.1-E8.1|ENSG00000108852:E5.1-E8.1	TRUE	exclusion	clu_9277	NewClu_789	ENSG00000108852:E7.1	altPromoter	chr17:41977839-41975748|chr17:41981798-41975748	(+)alt-N-terminus, (+)AA:569(BAG61329.1)->576(ENSP00000428286)|(+)DOMAIN-Guanylate kinase-like, (+)DOMAIN-L27 1, (+)DOMAIN-L27 2, (+)Guanylate_kin-IPR008144, (+)Guanylate_kin/L-typ_Ca_channel-IPR008145, (+)L27-IPR004172, (+)L27_C-IPR014775, (+)P-loop_NTPase-IPR027417, (-)L27-IPR004172, (-)L27_C-IPR014775	-0.486639	0.000122485	0.00486952	0.505793	0.992432	D015 vs. D000
APLP1:ENSG00000105290:E4.1-E5.2|ENSG00000105290:E3.3-E5.2	TRUE	exclusion	clu_8026	NewClu_67	ENSG00000105290:E4.1	altPromoter	chr19:36361152-36361798|chr19:36360712-36361798	(+)alt-N-terminus, (+)alt-C-terminus, (+)AA:173(ENSP00000466116)->253(CU680434-PEP)|(+)Amyloid_glyco_extra-IPR008154, (+)Amyloid_glyco_heparin-bd-IPR015849, (+)SIGNAL, (-)COMPBIAS-Poly-Glu	-0.293822	0.000122512	0.00486952	0.0441919	0.338014	D015 vs. D000
PARN:ENSG00000140694:E15.1-E16.1|ENSG00000140694:E14.1-E16.1	TRUE	inclusion	clu_18865	NewClu_602	ENSG00000140694:E15.1	altPromoter	chr16:14685770-14680218|chr16:14687158-14680218	(+)nonsense_mediated_decay, (+)alt-N-terminus, (+)alt-C-terminus, (+)AA:65(ENSP00000458103)->127(ENST00000564113-PEP)|(-)HELIX, (-)METAL-Divalent metal cation; catalytic (Probable), (-)RNaseH-like_dom-IPR012337, (-)RNase_CAF1-IPR006941, (-)STRAND, (+)HELIX, (+)METAL-Divalent metal cation; catalytic (Probable), (+)SITE-Interaction with poly(A), (+)STRAND, (+)TURN	0.277839	0.000123236	0.00488566	0.676264	0.398425	D015 vs. D000
PARN:ENSG00000140694:E14.1-E16.1|ENSG00000140694:E15.1-E16.1	FALSE	inclusion	clu_18865	NewClu_602	ENSG00000140694:E15.1	altPromoter	chr16:14687158-14680218|chr16:14685770-14680218	(+)nonsense_mediated_decay, (+)alt-N-terminus, (+)alt-C-terminus, (+)AA:65(ENSP00000458103)->127(ENST00000564113-PEP)|(-)HELIX, (-)METAL+Divalent metal cation; catalytic (Probable), (-)RNaseH+like_dom+IPR012337, (-)RNase_CAF1+IPR006941, (-)STRAND, (+)HELIX, (+)METAL-Divalent metal cation; catalytic (Probable), (+)SITE-Interaction with poly(A), (+)STRAND, (+)TURN	-0.277839	0.000123236	0.00488566	0.323736	0.601575	D015 vs. D000
MFSD11:ENSG00000092931:E3.9-E3.11|ENSG00000092931:E2.2-E3.11	TRUE	inclusion	clu_5419	NewClu_40	ENSG00000092931:E3.9	cassette-exon	chr17:74734247-74734364|chr17:74733173-74734364		0.383025	0.000124109	0.00491394	0.793534	0.410509	D015 vs. D000
SLMO1:ENSG00000141391:E3.2-E3.6|ENSG00000141391:E1.3-E3.6	TRUE	exclusion	clu_19121	NewClu_1565	ENSG00000141391:E3.2	cassette-exon	chr18:12419946-12420324|chr18:12408006-12420324		-0.238484	0.000124532	0.00491796	0.00757576	0.24606	D015 vs. D000
PRKAR1B:ENSG00000188191:E2.2-E7.1|ENSG00000188191:E1.1-E7.1	TRUE	inclusion	clu_33247	NewClu_1705	ENSG00000188191:E2.2	altPromoter	chr7:766847-751164|chr7:767227-751164	(~)AA:381(AAH26734.1)->381(ENSP00000440449)	0.257468	0.000124623	0.00491796	0.419898	0.162431	D015 vs. D000
KIF21A:ENSG00000139116:E24.1-E26.2|ENSG00000139116:E24.1-E25.1	FALSE	inclusion	clu_18361	NewClu_1761	ENSG00000139116:E25.1	cassette-exon	chr12:39724548-39720126|chr12:39724548-39724064	(-)alt+coding, (-)AA:1621(CAJ45483.1)+>1637(AAI36415.1)|(-)COILED, (-)DOMAIN+Kinesin+motor, (-)Kinesin_motor_dom+IPR001752, (-)P+loop_NTPase+IPR027417, (-)Prefoldin+IPR009053, (-)REPEAT+WD 1, (-)WD40_repeat+IPR001680, (-)WD40_repeat_dom+IPR017986, (+)MOD_RES-Phosphoserine	-0.50641	0.000124689	0.00491796	0.0874899	0.5939	D015 vs. D000
EVL:ENSG00000196405:E2.2-E6.1|ENSG00000196405:E1.4-E6.1	TRUE	inclusion	clu_33747	NewClu_1634	ENSG00000196405:E2.2	cassette-exon	chr14:100486024-100551024|chr14:100438394-100551024	(-)alt-N-terminus, (-)alt-C-terminus, (-)AA:390(BAH12221.1)->416(AAF17197.1)|(-)DOMAIN-WH1, (-)MOD_RES-Phosphoserine, (-)REGION-EVH2, (-)REGION-EVH2 block C, (-)VASP_tetra-IPR014885, (+)COMPBIAS-Pro-rich, (+)EVH1-IPR000697	0.402103	0.000125059	0.00492624	0.424326	0.0222222	D015 vs. D000
SMO:ENSG00000128602:E1.1-I1.1_128842464|ENSG00000128602:E1.1-E2.1	TRUE	inclusion	clu_14364	NewClu_702	ENSG00000128602:I1.1_128842464		chr7:128829323-128842464|chr7:128829323-128843225		0.519368	0.000126392	0.00497237	0.519368	0	D015 vs. D000
PDLIM5:ENSG00000163110:E17.1-E19.1|ENSG00000163110:E17.1-E18.1	FALSE	exclusion	clu_24866	NewClu_1530	ENSG00000163110:E18.1	alt-C-term	chr4:95507595-95529210|chr4:95507595-95508140	(-)truncated, (+)AA:277(CU676108+PEP)+>625(AL832686+PEP)|(+)DOMAIN+LIM zinc+binding 1, (+)DOMAIN+LIM zinc+binding 3, (+)HELIX, (+)MOD_RES+Phosphoserine, (+)PDZ+IPR001478, (+)STRAND, (+)TURN, (+)Znf_LIM+IPR001781, (-)PDZ-IPR001478	0.313393	0.000127979	0.00502839	0.313393	0	D015 vs. D000
CRBN:ENSG00000113851:E2.3-E3.1|ENSG00000113851:E1.5-E3.1	TRUE	exclusion	clu_10643	NewClu_103	ENSG00000113851:E2.3	cassette-exon	chr3:3216847-3215945|chr3:3221305-3215945	(-)retained_intron, (-)retained_intron, (-)alt-N-terminus, (-)alt-C-terminus, (-)AA:192(ENST00000491834-PEP)->194(ENST00000498700-PEP)|(+)PUA-like_domain-IPR015947, (+)Pept_S16_N-IPR003111	-0.357465	0.000128772	0.0050531	0.577498	0.934963	D015 vs. D000
SMAD3:ENSG00000166949:E10.2-E12.3|ENSG00000166949:E11.1-E12.3	FALSE	exclusion	clu_26838	NewClu_1533	ENSG00000166949:E11.1	altPromoter	chr15:67457722-67459117|chr15:67458531-67459117	(-)alt-N-terminus, (-)alt-C-terminus, (-)AA:213(ENSP00000458060)->230(BAH13315.1)|(+)HELIX, (+)MAD_homology1_Dwarfin+type+IPR003619, (+)MAD_homology_MH1+IPR013019, (+)METAL+Zinc, (+)MOD_RES+Phosphothreonine; by CDK2, CDK4 and MAPK, (+)REGION+Linker, (+)SMAD_dom_Dwarfin+type+IPR001132, (+)STRAND, (-)HELIX, (-)MOD_RES-N6-acetyllysine, (-)MOD_RES-Phosphoserine, (-)MOD_RES-Phosphoserine; by CK1, (-)M…	0.512401	0.000129105	0.00505975	0.969987	0.457587	D015 vs. D000
ATAD3A:ENSG00000197785:E3.1-E4.3|ENSG00000197785:U0.1_1444447-E18.2	TRUE	exclusion	clu_34553	NewClu_280	ENSG00000197785:E3.1|ENSG00000197785:E4.3	altPromoter	chr1:1451468-1452691|chr1:1444447-1469306	(+)alt-N-terminus, (+)AA:572(ENSP00000339421)->634(ENSP00000368030)|(+)COILED, (+)DUF3523-IPR021911, (+)REGION-Required for interaction with the inner surface of the mitochondrial outer membrane, (+)TOPO_DOM-Mitochondrial intermembrane, (-)DUF3523-IPR021911	-0.585574	0.000129815	0.00508109	0.363125	0.948699	D015 vs. D000
MARK3:ENSG00000075413:E23.2-E24.1|ENSG00000075413:I21.2-E26.2	TRUE	inclusion	clu_3537	NewClu_296	ENSG00000075413:E23.2|ENSG00000075413:E24.1		chr14:103958371-103964839|chr14:103958371-103969219	(+)alt-coding, (+)AA:744(ENSP00000450772)->753(ENSP00000411397)	0.395072	0.000129991	0.00508153	0.437054	0.0419818	D015 vs. D000
CTC-260E6.6:ENSG00000267383:E4.3-E5.1|ENSG00000267383:E4.3-E8.1	TRUE	exclusion	clu_40775	NewClu_176	ENSG00000267383:E5.1	cassette-exon	chr19:20349097-20339292|chr19:20349097-20287618	(-)alt-N-terminus, (-)alt-C-terminus, (-)AA:43(ENST00000585498-PEP)->159(ENST00000585816-PEP)	-0.566767	0.000130411	0.00508932	0.0607407	0.627508	D015 vs. D000
BLOC1S6:ENSG00000104164:E1.9-E3.2|ENSG00000104164:E1.9-E8.1	TRUE	exclusion	clu_7564	NewClu_701	ENSG00000104164:E3.2	cassette-exon	chr15:45879723-45884333|chr15:45879723-45897626	(-)alt-N-terminus, (-)alt-C-terminus, (-)AA:52(ENST00000567740-PEP)->80(AK057545-PEP)	-0.314614	0.000130521	0.00508932	0.41784	0.732454	D015 vs. D000
DIAPH1:ENSG00000131504:E1.4-E2.1|ENSG00000131504:E1.4-E4.1	TRUE	inclusion	clu_15342	NewClu_782	ENSG00000131504:E2.1	cassette-exon	chr5:140998365-140967817|chr5:140998365-140966764	(+)alt-C-terminus, (+)AA:1248(AAC05373.1)->1250(BC143414-PEP)|(-)DOMAIN-DAD, (-)FH2_actin-bd-IPR015425, (-)Formin_homology_1-IPR009408, (+)Actin-bd_FH2/DRF_autoreg-IPR003104, (+)COILED, (+)DOMAIN-FH1, (+)DOMAIN-FH2, (+)FH2_actin-bd-IPR015425, (+)Formin_homology_1-IPR009408	0.233316	0.000131027	0.00510261	0.851251	0.617935	D015 vs. D000
ATP6V1H:ENSG00000047249:E7.3-E8.1|ENSG00000047249:E7.3-E10.1	TRUE	exclusion	clu_1582	NewClu_801	ENSG00000047249:E8.1	cassette-exon	chr8:54727222-54723777|chr8:54727222-54714456	(-)alt-N-terminus, (-)AA:465(AAG39293.1)->473(BC007421-PEP)|(+)ARM-type_fold-IPR016024, (+)ATPase_V1-cplx_hsu-IPR004908, (-)ARM-type_fold-IPR016024, (-)ATPase_V1-cplx_hsu-IPR004908	-0.351942	0.000131596	0.00511831	0.172619	0.524561	D015 vs. D000
FXR1:ENSG00000114416:E19.2-E20.1|ENSG00000114416:E19.2-E22.1	TRUE	inclusion	clu_10765	NewClu_1553	ENSG00000114416:E20.1	cassette-exon	chr3:180688146-180688863|chr3:180688146-180693910	(+)retained_intron, (+)AA:568(ENST00000472339-PEP)->595(AKH45450.1)	0.288539	0.000132482	0.00514025	0.327161	0.038622	D015 vs. D000
NAPB:ENSG00000125814:E2.1-E5.1|ENSG00000125814:E2.1-E3.2	FALSE	inclusion	clu_13727	NewClu_1260	ENSG00000125814:E3.2	cassette-exon	chr20:23383630-23375636|chr20:23383630-23377825	(+)alt-C-terminus, (+)AA:76(BC008463-PEP)->111(ENST00000487502-PEP)	-0.388305	0.000132494	0.00514025	0.103594	0.491899	D015 vs. D000
RP11-467M13.1:ENSG00000214967:E7.1-E8.1|ENSG00000214967:E7.3-E8.1	FALSE	exclusion	clu_36683	NewClu_804	ENSG00000214967:E7.3	alt-5'	chr16:16485953-16487313|chr16:16486519-16487313	(+)alt+N+terminus, (+)alt+C+terminus, (+)AA:56(ENSP00000343256)+>153(ENSP00000331567)|(+)NPIP+IPR009443	0.337895	0.000132751	0.00514374	0.823754	0.485859	D015 vs. D000
LRRFIP1:ENSG00000124831:E1.2-E5.1|ENSG00000124831:E4.5-E5.1	FALSE	exclusion	clu_13476	NewClu_1013	ENSG00000124831:E4.5	altPromoter	chr2:238536383-238617187|chr2:238601164-238617187	(+)retained_intron, (+)alt+N+terminus, (+)alt+C+terminus, (+)AA:109(ENST00000473815+PEP)+>118(ENST00000465870+PEP)	0.311063	0.00013388	0.00518066	0.927651	0.616588	D015 vs. D000
AP1B1:ENSG00000100280:E18.1-E19.1|ENSG00000100280:E17.2-E19.1	TRUE	inclusion	clu_6086	NewClu_724	ENSG00000100280:E18.1	cassette-exon	chr22:29735743-29735122|chr22:29736645-29735122	(+)alt-coding, (+)AA:942(ENSP00000348297)->949(ENSP00000350199)|(-)AP_complex_bsu_1_2_4-IPR016342, (+)AP_complex_bsu_1_2_4-IPR016342, (+)COMPBIAS-Pro-rich (stalk region)	0.633751	0.000134041	0.00518066	0.668254	0.0345026	D015 vs. D000
PQLC2:ENSG00000040487:I7.1-E8.1|ENSG00000040487:E7.1-E9.1	TRUE	exclusion	clu_1471	NewClu_491	ENSG00000040487:I7.1|ENSG00000040487:E8.1	intron-retention	chr1:19654064-19654065|chr1:19653906-19655066	(-)alt-N-terminus, (-)alt-C-terminus, (-)AA:291(BAG54217.1)->349(LF206691-PEP)|(+)CTNS-IPR006603, (+)DOMAIN-PQ-loop 1, (+)DOMAIN-PQ-loop 2, (+)MFS_dom_general_subst_transpt-IPR016196, (+)TOPO_DOM-Cytoplasmic, (+)TOPO_DOM-Extracellular, (+)TRANSMEM-Helical;	-0.382271	0.000135551	0.00522599	0	0.382271	D015 vs. D000
CHCHD6:ENSG00000159685:I4.1_126467872-E6.2|ENSG00000159685:E4.1-E6.2	TRUE	inclusion	clu_23729	NewClu_1126	ENSG00000159685:I4.1_126467872		chr3:126467872-126571490|chr3:126452065-126571490		0.251257	0.000135563	0.00522599	0.251257	0	D015 vs. D000
RAP2C:ENSG00000123728:E3.5-E4.1|ENSG00000123728:E1.2-E4.1	TRUE	exclusion	clu_13169	NewClu_476	ENSG00000123728:E3.5	cassette-exon	chrX:131351944-131351834|chrX:131353398-131351834	(-)alt-N-terminus, (-)alt-C-terminus, (-)AA:4(ENST00000490400-PEP)->183(AAP55684.1)|(-)EF_GTP-bd_dom-IPR000795, (-)LIPID-S-geranylgeranyl cysteine, (-)MIRO-like-IPR013684, (-)MOD_RES-Cysteine methyl ester, (-)MOD_RES-Phosphoserine, (-)MOTIF-Effector region (Probable), (-)NP_BIND-GTP, (-)P-loop_NTPase-IPR027417, (-)PROPEP-Removed in mature form, (-)Small_GTP-bd_dom-IPR005225, (-)Small_GTPase-IPR00…	-0.478392	0.000135722	0.00522599	0.133101	0.611493	D015 vs. D000
NOP56:ENSG00000101361:E8.5-E8.7|ENSG00000101361:E8.2-E8.7	TRUE	exclusion	clu_6734	NewClu_1991	ENSG00000101361:E8.5	alt-5'	chr20:2636860-2637047|chr20:2636680-2637047		-0.251937	0.000137099	0.00527241	0.623784	0.875721	D015 vs. D000
ISOC2:ENSG00000063241:E4.1-E5.8|ENSG00000063241:E4.1-E5.1	FALSE	inclusion	clu_2284	NewClu_809	ENSG00000063241:E5.1	alt-3'	chr19:55967716-55966697|chr19:55967716-55967212	(-)retained_intron, (-)alt+C+terminus, (-)AA:119(ENST00000591718+PEP)+>135(BAD18484.2)|(-)Isochorismatase+like+IPR000868, (-)MOD_RES+N6+acetyllysine, (+)TRANSIT-Mitochondrion	-0.331405	0.000137511	0.00528166	0.198965	0.530371	D015 vs. D000
FAM157C:ENSG00000260528:I7.1_90200281-E8.1|ENSG00000260528:E7.1-E8.1	TRUE	inclusion	clu_40318	NewClu_795	ENSG00000260528:I7.1_90200281		chr16:90200281-90200727|chr16:90199842-90200727		0.274172	0.000138081	0.00529694	0.384248	0.110075	D015 vs. D000
RP11-115C21.2:ENSG00000246089:E2.2-E2.4|ENSG00000246089:E1.1-E2.4	TRUE	inclusion	clu_39047	NewClu_147	ENSG00000246089:E2.2	cassette-exon	chr8:6264049-6263892|chr8:6264603-6263892		0.457353	0.000138758	0.0053101	0.6005	0.143147	D015 vs. D000
GATM:ENSG00000171766:E9.3-E10.1|ENSG00000171766:I7.2-E11.2	TRUE	exclusion	clu_28694	NewClu_1901	ENSG00000171766:E9.3|ENSG00000171766:E10.1		chr15:45668799-45665529|chr15:45668799-45661719	(-)nonsense_mediated_decay, (-)alt-N-terminus, (-)alt-C-terminus, (-)AA:32(ENSP00000453151)->96(ENSP00000452971)|(+)STRAND, (-)STRAND, (-)TRANSIT-Mitochondrion	-0.394849	0.000138769	0.0053101	0.424592	0.819441	D015 vs. D000
PMM2:ENSG00000140650:E4.1-E6.1|ENSG00000140650:E4.1-E7.1	TRUE	exclusion	clu_18851	NewClu_290	ENSG00000140650:E6.1	cassette-exon	chr16:8895767-8898624|chr16:8895767-8900173	(+)nonsense_mediated_decay, (+)alt-N-terminus, (+)alt-C-terminus, (+)AA:142(ENSP00000455320)->163(BAH13187.1)|(+)ACT_SITE, (+)BINDING-Substrate, (+)HELIX, (+)STRAND, (+)TURN, (-)ACT_SITE, (-)BINDING-Substrate, (-)HAD-SF_hydro_IIB-IPR006379, (-)HAD-like_dom-IPR023214, (-)HELIX, (-)PMM-IPR005002, (-)STRAND, (-)TURN	-0.316764	0.000139271	0.00532269	0.556889	0.873653	D015 vs. D000
PVRL2:ENSG00000130202:E5.3-E7.1|ENSG00000130202:E5.3-E6.1	FALSE	inclusion	clu_14742	NewClu_551	ENSG00000130202:E6.1	cassette-exon	chr19:45377735-45385468|chr19:45377735-45381480	(-)alt+C+terminus, (-)AA:479(AAC23797.1)+>538(BAI46903.1)|(-)MOD_RES+Phosphoserine, (-)TOPO_DOM+Cytoplasmic, (-)TOPO_DOM+Extracellular, (-)TRANSMEM+Helical;	-0.27924	0.000139473	0.00532325	0.146696	0.425936	D015 vs. D000
EPB41:ENSG00000159023:E17.1-E18.1|ENSG00000159023:E15.2-E18.1	TRUE	exclusion	clu_23559	NewClu_1768	ENSG00000159023:E17.1	cassette-exon	chr1:29385364-29386934|chr1:29379824-29386934	(-)alt-coding, (-)AA:831(ENSP00000348397)->864(AAD42222.1)|(+)Band_41_domain-IPR019749, (+)Band_41_protein-IPR021187, (+)DOMAIN-FERM, (+)FERM_N-IPR018979, (+)FERM_domain-IPR000299, (+)SAB_dom-IPR007477	-0.256936	0.000139772	0.00532325	0.059445	0.316381	D015 vs. D000
TJP1:ENSG00000104067:E24.1-E26.1|ENSG00000104067:E24.1-E25.2	FALSE	inclusion	clu_7538	NewClu_1439	ENSG00000104067:E25.2	cassette-exon	chr15:30012562-30011342|chr15:30012562-30012220	(+)alt-N-terminus, (+)AA:1692(CAE45936.1)->1736(AAA02891.1)|(-)DOMAIN+SH3, (-)HELIX, (-)PDZ+IPR001478, (-)SH3_2+IPR011511, (-)SH3_domain+IPR001452, (-)STRAND, (+)DOMAIN-PDZ 3, (+)DOMAIN-ZU5, (+)MOD_RES-Phosphoserine, (+)PDZ-IPR001478, (+)STRAND, (+)TURN, (+)ZU5-IPR000906	-0.364216	0.000139804	0.00532325	0.586478	0.950694	D015 vs. D000
PKD1:ENSG00000008710:E17.1-E18.1|ENSG00000008710:E17.1-E19.1	TRUE	exclusion	clu_575	NewClu_276	ENSG00000008710:E18.1	cassette-exon	chr16:2157884-2157805|chr16:2157884-2156949	(+)alt-N-terminus, (+)alt-C-terminus, (+)AA:61(ENST00000473780-PEP)->246(ENSP00000456672)|(+)C-type_lectin_fold-IPR016187, (+)PKD_dom-IPR000601, (+)STRAND	-0.375494	0.000141189	0.00536906	0.178164	0.553659	D015 vs. D000
TNNT2:ENSG00000118194:E13.1-E13.7|ENSG00000118194:E8.2_201337297-E17.2_201330454	TRUE	exclusion	clu_11974	NewClu_667	ENSG00000118194:E13.1|ENSG00000118194:E13.7	cassette-exon	chr1:201333426-201332534|chr1:201337297-201330454		-0.386165	0.000141355	0.00536906	0.573431	0.959596	D015 vs. D000
DLG4:ENSG00000132535:E24.1-E25.1|ENSG00000132535:E23.1-E25.1	TRUE	inclusion	clu_15719	NewClu_914	ENSG00000132535:E24.1	cassette-exon	chr17:7095212-7094677|chr17:7096264-7094677	(-)alt-N-terminus, (-)alt-C-terminus, (-)AA:664(BAH12558.1)->667(BAH12328.1)|(-)DOMAIN-PDZ 1, (-)DOMAIN-SH3, (-)Guanylate_kin-IPR008144, (-)HELIX, (-)L27_1-IPR015143, (-)MAGUK_PEST_N-IPR019590, (-)PDZ-IPR001478, (-)SH3_2-IPR011511, (-)SH3_domain-IPR001452, (+)DOMAIN-Guanylate kinase-like, (+)Guanylate_kin-IPR008144, (+)Guanylate_kin/L-typ_Ca_channel-IPR008145, (+)MOD_RES-Phosphotyrosine, (+)P-loo…	0.376897	0.000141557	0.00537008	0.71023	0.333333	D015 vs. D000
PINLYP:ENSG00000234465:E5.1-I5.1|ENSG00000234465:E5.1-E6.2	TRUE	exclusion	clu_38162	NewClu_888	ENSG00000234465:I5.1	intron-retention	chr19:44084821-44084822|chr19:44084821-44085364		-0.239867	0.000141799	0.00537266	0	0.239867	D015 vs. D000
C1orf85:ENSG00000198715:E5.2-E6.1|ENSG00000198715:E5.2-E7.1	TRUE	inclusion	clu_35044	NewClu_1317	ENSG00000198715:E6.1	cassette-exon	chr1:156261194-156260897|chr1:156261194-156260151		0.325382	0.00014204	0.00537519	0.647882	0.3225	D015 vs. D000
HDLBP:ENSG00000115677:E2.6-E10.2|ENSG00000115677:E3.2-E10.2	FALSE	inclusion	clu_11241	NewClu_349	ENSG00000115677:E3.2	cassette-exon	chr2:242254985-242207956|chr2:242254517-242207956	(~)alt+coding, (~)AA:1268(BAG35256.1)+>1268(ENSP00000375837)|(+)DOMAIN-KH 2, (+)KH_dom-IPR004087, (+)KH_dom_type_1-IPR004088	-0.377975	0.000142752	0.00538194	0.126581	0.504556	D015 vs. D000
GJC1:ENSG00000182963:E2.1-E5.2|ENSG00000182963:E1.3-E5.2	TRUE	inclusion	clu_31542	NewClu_1174	ENSG00000182963:E2.1	altPromoter	chr17:42907430-42884837|chr17:42908006-42884837	(~)AA:396(ENSP00000411528)->396(ENSP00000467201)	0.557698	0.000142763	0.00538194	0.87644	0.318742	D015 vs. D000
ZNF302:ENSG00000089335:E2.1-E4.2|ENSG00000089335:E2.1-E3.1	FALSE	inclusion	clu_5005	NewClu_451	ENSG00000089335:E3.1	cassette-exon	chr19:35169718-35173682|chr19:35169718-35170733	(+)alt-N-terminus, (+)alt-C-terminus, (+)AA:411(AAF67475.1)->443(BAG54758.1)|(-)Krueppel+associated_box+IPR001909, (-)ZN_FING+C2H2+type 1, (-)Znf_C2H2+IPR007087, (-)Znf_C2H2+like+IPR015880, (+)Krueppel-associated_box-IPR001909, (+)ZN_FING-C2H2-type 7, (+)Znf_C2H2-IPR007087, (+)Znf_C2H2-like-IPR015880	-0.333755	0.000142789	0.00538194	0.654516	0.988272	D015 vs. D000
USP28:ENSG00000048028:E22.1-E23.1|ENSG00000048028:E22.1-E24.1	TRUE	inclusion	clu_1614	NewClu_1956	ENSG00000048028:E23.1	cassette-exon	chr11:113679020-113678858|chr11:113679020-113677306	(-)alt-N-terminus, (-)alt-C-terminus, (-)AA:194(ENSP00000440260)->1077(AAK58565.1)|(-)ACT_SITE-Nucleophile, (-)ACT_SITE-Proton acceptor, (-)HELIX, (-)MOD_RES-Phosphoserine, (-)Peptidase_C19-IPR001394, (-)REPEAT-UIM, (-)TURN, (-)UBA-like-IPR009060	0.254336	0.000143173	0.00538194	0.273636	0.0192997	D015 vs. D000
CSNK1E:ENSG00000213923:I4.1-E11.1|ENSG00000213923:E3.1-ENSG00000244627:E17.1	TRUE	exclusion	clu_36429	NewClu_39	ENSG00000213923:I4.1|ENSG00000213923:E11.1	intron-retention	chr22:38756874-38756873|chr22:38776375-38732711		-0.301127	0.000143295	0.00538194	0.64002	0.941147	D015 vs. D000
CCDC122:ENSG00000151773:E1.2-E2.1|ENSG00000151773:I1.1_44453554-E2.1	FALSE	inclusion	clu_21997	NewClu_856	ENSG00000151773:E1.2		chr13:44453767-44449063|chr13:44453554-44449063		-0.211009	0.000143442	0.00538194	0.742885	0.953894	D015 vs. D000
CCDC122:ENSG00000151773:I1.1_44453554-E2.1|ENSG00000151773:E1.2-E2.1	TRUE	inclusion	clu_21997	NewClu_856	ENSG00000151773:I1.1_44453554		chr13:44453554-44449063|chr13:44453767-44449063		0.211009	0.000143442	0.00538194	0.257115	0.0461064	D015 vs. D000
PINLYP:ENSG00000234465:I5.1-E6.1|ENSG00000234465:E5.1-E6.2	TRUE	exclusion	clu_38162	NewClu_888	ENSG00000234465:I5.1|ENSG00000234465:E6.1	intron-retention	chr19:44085188-44085189|chr19:44084821-44085364		-0.279054	0.000143908	0.00539289	0	0.279054	D015 vs. D000
ACOT2:ENSG00000119673:E2.3-E3.1|ENSG00000119673:E2.2-E3.1	TRUE	inclusion	clu_12252	NewClu_1686	ENSG00000119673:E2.3	alt-5'	chr14:74036587-74040092|chr14:74036100-74040092	(+)alt-N-terminus, (+)alt-C-terminus, (+)AA:286(BAG52662.1)->342(CU678722-PEP)|(-)ACT_SITE-Charge relay system, (-)BAAT_C-IPR014940, (-)HELIX, (-)MOTIF-Microbody targeting signal, (-)STRAND, (+)HELIX, (+)STRAND, (+)TURN, (+)Thio_Ohase/aa_AcTrfase-IPR006862	0.301491	0.000144367	0.00539695	0.410735	0.109243	D015 vs. D000
ACOT2:ENSG00000119673:E2.2-E3.1|ENSG00000119673:E2.3-E3.1	FALSE	inclusion	clu_12252	NewClu_1686	ENSG00000119673:E2.3	alt-5'	chr14:74036100-74040092|chr14:74036587-74040092	(+)alt-N-terminus, (+)alt-C-terminus, (+)AA:286(BAG52662.1)->342(CU678722-PEP)|(-)ACT_SITE+Charge relay system, (-)BAAT_C+IPR014940, (-)HELIX, (-)MOTIF+Microbody targeting signal, (-)STRAND, (+)HELIX, (+)STRAND, (+)TURN, (+)Thio_Ohase/aa_AcTrfase-IPR006862	-0.301491	0.000144367	0.00539695	0.589265	0.890757	D015 vs. D000
SLC39A10:ENSG00000196950:E4.4-E8.1|ENSG00000196950:E2.1-E8.1	TRUE	inclusion	clu_34103	NewClu_413	ENSG00000196950:E4.4	altPromoter	chr2:196522005-196544756|chr2:196470957-196544756	(+)alt-C-terminus, (+)AA:126(ENSP00000389640)->244(BC010371-PEP)|(+)COMPBIAS-His-rich	0.251697	0.000144788	0.00540613	0.970269	0.718572	D015 vs. D000
ACHE:ENSG00000087085:I5.2-E7.1|ENSG00000087085:E5.8-E7.1	TRUE	inclusion	clu_4661	NewClu_773	ENSG00000087085:I5.2		chr7:100489955-100488959|chr7:100490786-100488959	(+)nonsense_mediated_decay, (+)alt-C-terminus, (+)AA:359(ENSP00000410380)->360(BC001541-PEP)	0.635103	0.000145166	0.00541368	0.942063	0.30696	D015 vs. D000
SFXN4:ENSG00000183605:E3.1-E6.1|ENSG00000183605:E5.1-E6.1	FALSE	inclusion	clu_31727	NewClu_113	ENSG00000183605:E5.1	cassette-exon	chr10:120921852-120920481|chr10:120920567-120920481	(+)alt-coding, (+)AA:328(ENSP00000333200)->337(AAH63562.1)|(-)Mtc+IPR004686, (+)Mtc-IPR004686	-0.300874	0.000146185	0.00544001	0.177515	0.47839	D015 vs. D000
PEX10:ENSG00000157911:E1.1-E4.1|ENSG00000157911:E2.5-E4.1	FALSE	inclusion	clu_23287	NewClu_386	ENSG00000157911:E2.5	cassette-exon	chr1:2345036-2341890|chr1:2343830-2341890	(+)nonsense_mediated_decay, (+)alt-N-terminus, (+)alt-C-terminus, (+)AA:30(ENSP00000464289)->209(ENSP00000423051)|(+)Pex_N-IPR006845	-0.601901	0.000146402	0.00544001	0	0.601901	D015 vs. D000
PEX10:ENSG00000157911:E2.5-E4.1|ENSG00000157911:E1.1-E4.1	TRUE	inclusion	clu_23287	NewClu_386	ENSG00000157911:E2.5	cassette-exon	chr1:2343830-2341890|chr1:2345036-2341890	(+)nonsense_mediated_decay, (+)alt-N-terminus, (+)alt-C-terminus, (+)AA:30(ENSP00000464289)->209(ENSP00000423051)|(+)Pex_N-IPR006845	0.601901	0.000146402	0.00544001	1	0.398099	D015 vs. D000
NUMB:ENSG00000133961:E20.1-E21.3|ENSG00000133961:E18.1-E21.3	TRUE	exclusion	clu_16189	NewClu_1131	ENSG00000133961:E20.1	cassette-exon	chr14:73745989-73744001|chr14:73749067-73744001	(-)alt-N-terminus, (-)AA:505(ENSP00000394025)->507(AK226069-PEP)|(+)DOMAIN-PID, (+)Numb/numb-like-IPR016698, (+)Numb_domain-IPR010449, (+)PTB-IPR013625, (+)PTyr_interaction_dom-IPR006020, (-)MOD_RES-Phosphoserine, (-)MOD_RES-Phosphoserine; by CaMK1, (-)Numb_domain-IPR010449	-0.577177	0.000147015	0.00545621	0.197562	0.77474	D015 vs. D000
PCGF5:ENSG00000180628:E1.2-E4.1|ENSG00000180628:E3.3-E4.1	FALSE	exclusion	clu_30996	NewClu_903	ENSG00000180628:E3.3	cassette-exon	chr10:92922838-92982446|chr10:92980593-92982446	(~)AA:256(AAH51845.1)+>256(CAD91165.1)	0.205498	0.000148147	0.00549161	0.205498	0	D015 vs. D000
EPB41L1:ENSG00000088367:E12.2-E14.1|ENSG00000088367:E13.2-E14.1	FALSE	inclusion	clu_4828	NewClu_1227	ENSG00000088367:E13.2	cassette-exon	chr20:34742818-34763473|chr20:34761876-34763473	(-)alt+N+terminus, (-)alt+C+terminus, (-)AA:188(ENSP00000413262)+>199(ENSP00000363056)|(-)Band_41_domain+IPR019749, (-)Band_41_fam+IPR019750, (-)Ez/rad/moesin_like+IPR000798, (-)FERM_central+IPR019748, (-)FERM_domain+IPR000299	-0.270248	0.000148637	0.00550315	0.187631	0.457879	D015 vs. D000
FAT1:ENSG00000083857:E32.1-E33.1|ENSG00000083857:E29.3-E33.1	TRUE	inclusion	clu_4370	NewClu_1353	ENSG00000083857:E32.1	cassette-exon	chr4:187511522-187510374|chr4:187516843-187510374	(+)alt-N-terminus, (+)alt-C-terminus, (+)AA:285(ENSP00000423801)->368(ENSP00000424157)|(-)MOTIF-PTB-like motif	0.669977	0.000149031	0.0055111	0.703329	0.0333522	D015 vs. D000
GLUD1P2:ENSG00000227781:E5.2-E6.1|ENSG00000227781:E1.1-E6.1	TRUE	exclusion	clu_37459	NewClu_373	ENSG00000227781:E5.2	cassette-exon	chr10:48962609-48966878|chr10:48952668-48966878		-0.4	0.000150935	0.00557481	0.529915	0.929915	D015 vs. D000
NDRG2:ENSG00000165795:I6.2-E10.5|ENSG00000165795:E6.15-E10.5	TRUE	exclusion	clu_26248	NewClu_534	ENSG00000165795:I6.2		chr14:21492189-21491480|chr14:21493188-21491480	(~)retained_intron, (~)nonsense_mediated_decay, (~)AA:122(ENSP00000450929)->122(ENST00000553900-PEP)	-0.388896	0.000151497	0.00558889	0.118448	0.507344	D015 vs. D000
IGF2BP3:ENSG00000136231:E2.1-E3.1|ENSG00000136231:E1.4-E3.1	TRUE	inclusion	clu_17145	NewClu_366	ENSG00000136231:E2.1	altPromoter	chr7:23508855-23508161|chr7:23509555-23508161	(+)alt-N-terminus, (+)alt-C-terminus, (+)AA:100(BC019258-PEP)->108(ENST00000491719-PEP)|(-)DOMAIN-RRM 1, (-)RRM_dom-IPR000504, (-)STRAND, (+)HELIX, (+)MOD_RES-Phosphoserine, (+)STRAND	0.258063	0.000152059	0.00559777	0.299946	0.0418832	D015 vs. D000
NCOR1:ENSG00000141027:E27.2-E29.1|ENSG00000141027:E28.1-E29.1	FALSE	exclusion	clu_18983	NewClu_99	ENSG00000141027:E28.1	cassette-exon	chr17:15995177-15989756|chr17:15990486-15989756	(+)alt+N+terminus, (+)alt+C+terminus, (+)AA:92(ENSP00000389839)+>2337(BAA82999.3)|(+)COILED, (+)COMPBIAS+Poly+Ala, (+)COMPBIAS+Poly+Gln, (+)COMPBIAS+Poly+Pro, (+)COMPBIAS+Pro+rich, (+)DOMAIN+SANT 1, (+)DOMAIN+SANT 2, (+)HELIX, (+)Homeodomain+like+IPR009057, (+)MOD_RES+N6+acetyllysine, (+)MOD_RES+Phosphoserine, (+)MOD_RES+Phosphothreonine, (+)MOTIF+CORNR box 2, (+)MOTIF+CORNR box 3, (+)Myb+like_do…	0.286256	0.000152114	0.00559777	0.87053	0.584274	D015 vs. D000
RPN2:ENSG00000118705:E18.1-E19.1|ENSG00000118705:E18.1-E20.1	TRUE	inclusion	clu_12076	NewClu_802	ENSG00000118705:E19.1	cassette-exon	chr20:35865112-35866805|chr20:35865112-35869706	(-)alt-C-terminus, (-)AA:615(BAG53237.1)->631(BAG38143.1)|(-)TOPO_DOM-Cytoplasmic, (+)Ribophorin_II-IPR008814	0.34488	0.000152283	0.00559777	0.41463	0.0697504	D015 vs. D000
MAFK:ENSG00000198517:E2.1-E4.1|ENSG00000198517:E1.1-E4.1	TRUE	inclusion	clu_34928	NewClu_468	ENSG00000198517:E2.1	altPromoter	chr7:1578093-1578785|chr7:1570534-1578785	(~)AA:156(AAC14426.1)->156(BAG52549.1)	0.427285	0.000153641	0.00563695	0.463822	0.0365365	D015 vs. D000
ISOC2:ENSG00000063241:E4.1-E5.1|ENSG00000063241:E4.1-E5.8	TRUE	inclusion	clu_2284	NewClu_809	ENSG00000063241:E5.1	alt-3'	chr19:55967716-55967212|chr19:55967716-55966697	(-)retained_intron, (-)alt-C-terminus, (-)AA:119(ENST00000591718-PEP)->135(BAD18484.2)|(-)Isochorismatase-like-IPR000868, (-)MOD_RES-N6-acetyllysine, (+)TRANSIT-Mitochondrion	0.363997	0.000153715	0.00563695	0.744603	0.380606	D015 vs. D000
METTL21A:ENSG00000144401:E5.1-I9.2|ENSG00000144401:E5.1-E11.2	TRUE	exclusion	clu_20220	NewClu_1240	ENSG00000144401:I9.2		chr2:208486530-208478167|chr2:208486530-208446670	(-)alt-C-terminus, (-)AA:127(ENSP00000416570)->218(ENSP00000385481)|(+)Nicotinamide_N-MeTfrase-like-IPR019410, (-)Nicotinamide_N-MeTfrase-like-IPR019410, (-)Ribosomal-L11_MeTrfase_PrmA-IPR010456, (-)Small_mtfrase_dom-IPR007848, (-)TRANSMEM-Helical;	-0.357073	0.000154735	0.00566691	0.354124	0.711197	D015 vs. D000
PLEKHA7:ENSG00000166689:I4.1_16947073-E6.1|ENSG00000166689:E3.1-E6.1	TRUE	inclusion	clu_26688	NewClu_532	ENSG00000166689:I4.1_16947073		chr11:16947073-16892729|chr11:17035536-16892729		0.283692	0.0001549	0.00566691	0.283692	0	D015 vs. D000
DPF2:ENSG00000133884:E6.1-E8.1|ENSG00000133884:E6.1-E7.1	FALSE	inclusion	clu_16169	NewClu_110	ENSG00000133884:E7.1	cassette-exon	chr11:65111540-65113137|chr11:65111540-65112051	(+)alt-coding, (+)AA:391(BAG72515.1)->405(ENSP00000252268)|(-)TURN, (-)ZN_FING+C2H2+type, (-)Znf_C2H2+IPR007087, (-)Znf_C2H2+like+IPR015880	-0.47758	0.000155096	0.00566733	0.46745	0.945029	D015 vs. D000
SLC16A12:ENSG00000152779:I2.1_91295441-E5.1|ENSG00000152779:E3.1-E5.1	FALSE	exclusion	clu_22218	NewClu_1692	ENSG00000152779:I2.1_91295441		chr10:91295441-91222381|chr10:91295199-91222381		0.295989	0.000155302	0.00566816	0.403665	0.107676	D015 vs. D000
CCSER2:ENSG00000107771:E14.1-E15.1|ENSG00000107771:E14.1-E17.1	TRUE	inclusion	clu_8887	NewClu_2062	ENSG00000107771:E15.1	cassette-exon	chr10:86237420-86259631|chr10:86237420-86273205	(+)alt-N-terminus, (+)alt-C-terminus, (+)AA:252(ENST00000480006-PEP)->261(BAG57595.1)|(+)COMPBIAS-His-rich	0.532771	0.000155622	0.00567313	0.648933	0.116162	D015 vs. D000
DST:ENSG00000151914:E108.1-E110.1|ENSG00000151914:E107.2-E110.1	TRUE	inclusion	clu_22029	NewClu_1561	ENSG00000151914:E108.1	cassette-exon	chr6:56333780-56330993|chr6:56334681-56330993	(+)alt-N-terminus, (+)alt-C-terminus, (+)AA:259(ENSP00000431020)->4200(ENSP00000307959)|(-)GAS2_dom-IPR003108, (-)MOD_RES-Phosphoserine, (-)MOTIF-Microtubule tip localization signal, (+)CAMSAP_CH-IPR022613, (+)CH-domain-IPR001715, (+)COMPBIAS-Asp-rich, (+)COMPBIAS-Poly-Asp, (+)DOMAIN-Actin-binding, (+)DOMAIN-CH 1, (+)DOMAIN-CH 2, (+)DOMAIN-SH3, (+)MOD_RES-Phosphoserine, (+)MOTIF-Nuclear localizat…	0.469738	0.000156762	0.00570791	0.819567	0.349829	D015 vs. D000
CCDC34:ENSG00000109881:E2.1-E3.1|ENSG00000109881:E2.1-E4.1	TRUE	exclusion	clu_9517	NewClu_622	ENSG00000109881:E3.1	cassette-exon	chr11:27378950-27371986|chr11:27378950-27363097		-0.438683	0.000157483	0.00571291	0.552659	0.991342	D015 vs. D000
TP53BP1:ENSG00000067369:I32.1-E33.1|ENSG00000067369:E32.1-E33.1	TRUE	exclusion	clu_2683	NewClu_1429	ENSG00000067369:I32.1	intron-retention	chr15:43699769-43699768|chr15:43700141-43699768	(-)alt-N-terminus, (-)alt-C-terminus, (-)AA:389(BAG53901.1)->435(LF383723-PEP)|(+)BRCT_dom-IPR001357, (+)COMPBIAS-Poly-Glu, (+)COMPBIAS-Poly-Ser, (+)DOMAIN-BRCT 1, (+)DOMAIN-BRCT 2, (+)HELIX, (+)MOD_RES-Phosphoserine, (+)MOD_RES-Phosphothreonine, (+)STRAND, (+)TURN, (-)MOD_RES-Phosphoserine, (-)MOD_RES-Phosphothreonine	-0.355306	0.000157502	0.00571291	0	0.355306	D015 vs. D000
PLEC:ENSG00000178209:E13.1-E14.1|ENSG00000178209:E12.1-E14.1	TRUE	inclusion	clu_30544	NewClu_1596	ENSG00000178209:E13.1	cassette-exon	chr8:145012569-145012408|chr8:145012799-145012408	(+)alt-N-terminus, (+)alt-C-terminus, (+)AA:190(ENSP00000433557)->703(ENSP00000437303)|(-)CH-domain-IPR001715, (-)DOMAIN-CH 1, (-)HELIX, (+)CAMSAP_CH-IPR022613, (+)CH-domain-IPR001715, (+)DOMAIN-CH 2, (+)HELIX, (+)MOD_RES-Phosphoserine, (+)REPEAT-Spectrin 1, (+)STRAND, (+)Spectrin/alpha-actinin-IPR018159, (+)TURN	0.282449	0.000157578	0.00571291	0.289645	0.00719541	D015 vs. D000
TCF3:ENSG00000071564:E17.9-E19.20|ENSG00000071564:E18.2-E19.20	FALSE	inclusion	clu_3074	NewClu_1385	ENSG00000071564:E18.2	cassette-exon	chr19:1615284-1611848|chr19:1612206-1611848	(~)nonsense_mediated_decay, (~)nonsense_mediated_decay, (~)AA:51(ENSP00000467972)+>51(ENSP00000465251)	-0.239257	0.000157805	0.00571291	0.531304	0.770561	D015 vs. D000
PPP3CA:ENSG00000138814:E17.1-E18.1|ENSG00000138814:E17.1-E19.1	TRUE	inclusion	clu_18311	NewClu_2033	ENSG00000138814:E18.1	cassette-exon	chr4:101953424-101950352|chr4:101953424-101947218	(+)alt-N-terminus, (+)AA:287(BC098424-PEP)->289(ENSP00000422781)|(-)HELIX, (-)METAL-Zinc, (-)REGION-Calcineurin B binding-site 2, (-)STRAND, (-)Ser/Thr-sp_prot-phosphatase-IPR006186, (-)TURN, (+)HELIX, (+)STRAND	0.49559	0.000157827	0.00571291	0.543469	0.0478786	D015 vs. D000
U2AF1L4:ENSG00000161265:E1.12-E2.3|ENSG00000161265:E1.17-E2.5	FALSE	inclusion	clu_24264	NewClu_1309	ENSG00000161265:E1.17|E2.3	alt5'-alt3'	chr19:36236249-36235639|chr19:36236026-36235593	(+)nonsense_mediated_decay, (+)nonsense_mediated_decay, (+)alt-N-terminus, (+)alt-C-terminus, (+)AA:18(ENSP00000467441)->33(ENSP00000471804)|(+)nonsense_mediated_decay, (+)nonsense_mediated_decay, (+)alt-N-terminus, (+)alt-C-terminus, (+)AA:18(ENSP00000467441)->33(ENSP00000471804)|(+)U2_small-IPR009145|(+)U2_small-IPR009145	-0.293439	0.000158261	0.00572128	0.0260498	0.319489	D015 vs. D000
C1orf52:ENSG00000162642:E1.3-E2.1|ENSG00000162642:E1.3-E3.1	TRUE	inclusion	clu_24668	NewClu_842	ENSG00000162642:E2.1	cassette-exon	chr1:85725041-85724744|chr1:85725041-85724405	(-)alt-C-terminus, (-)AA:100(AAL91353.1)->167(AAL91352.1)|(-)MOD_RES-Phosphotyrosine	0.290614	0.000158429	0.00572128	0.832365	0.541751	D015 vs. D000
NADSYN1:ENSG00000172890:E12.1-E14.1|ENSG00000172890:E13.5-E14.1	FALSE	inclusion	clu_29084	NewClu_1421	ENSG00000172890:E13.5	cassette-exon	chr11:71185572-71189441|chr11:71188484-71189441	(-)nonsense_mediated_decay, (-)retained_intron, (-)alt+N+terminus, (-)alt+C+terminus, (-)AA:83(ENSP00000431515)+>102(ENST00000530534+PEP)	-0.629243	0.000158677	0.00572351	0.304398	0.933641	D015 vs. D000
TP53I11:ENSG00000175274:E1.12-E8.2|ENSG00000175274:E1.4-E8.2	TRUE	inclusion	clu_29814	NewClu_1473	ENSG00000175274:E1.12	alt-C-term	chr11:44972228-44959917|chr11:44972428-44959917	(-)nonsense_mediated_decay, (-)alt-C-terminus, (-)AA:189(AK026607-PEP)->236(ENSP00000346564)|(+)COMPBIAS-Poly-Leu, (+)COMPBIAS-Poly-Tyr, (+)TOPO_DOM-Cytoplasmic, (+)TOPO_DOM-Extracellular, (+)TRANSMEM-Helical;	0.295432	0.000160464	0.00577696	0.405049	0.109616	D015 vs. D000
DUSP15:ENSG00000149599:E1.6-E2.7|ENSG00000149599:E2.3-E2.7	FALSE	inclusion	clu_21596	NewClu_662	ENSG00000149599:E1.6	altPromoter	chr20:30458120-30457400|chr20:30457851-30457400	(-)alt-N-terminus, (-)AA:232(ENSP00000365133)->235(ENSP00000341658)|(+)Dual-sp_phosphatase_subgr_cat-IPR020422, (-)Dual-sp_phosphatase_subgr_cat-IPR020422	-0.38768	0.000160534	0.00577696	0.330935	0.718615	D015 vs. D000
KRT8:ENSG00000170421:E1.12-E2.1|ENSG00000170421:E1.12-E6.6	TRUE	exclusion	clu_28287	NewClu_1802	ENSG00000170421:E2.1	cassette-exon	chr12:53343240-53342612|chr12:53343240-53298811	(+)alt-N-terminus, (+)alt-C-terminus, (+)AA:74(ENST00000551318-PEP)->273(ENSP00000447881)|(+)COMPBIAS-Ser-rich, (+)F-IPR016044, (+)Keratin_I-IPR002957, (+)Keratin_II-IPR003054, (+)MOD_RES-N6-acetyllysine, (+)MOD_RES-N6-malonyllysine, (+)MOD_RES-Phosphoserine, (+)MOD_RES-Phosphoserine; by MAPK, (+)MOD_RES-Phosphoserine; by PKC/PRKCE, (+)REGION-Coil 1A, (+)REGION-Coil 1B, (+)REGION-Head, (+)REGION-…	-0.390137	0.000162919	0.00585597	0.112185	0.502322	D015 vs. D000
CAPZB:ENSG00000077549:E14.1-E16.2|ENSG00000077549:E15.2-E16.2	FALSE	inclusion	clu_3784	NewClu_1853	ENSG00000077549:E15.2	cassette-exon	chr1:19670852-19666111|chr1:19669246-19666111	(+)alt-C-terminus, (+)AA:272(BAG35935.1)->277(ENSP00000364284)|(+)WASH_F-actin_cap_beta-IPR001698	-0.617341	0.000163422	0.00586112	0.310343	0.927684	D015 vs. D000
RNF44:ENSG00000146083:E5.1-E6.1|ENSG00000146083:E5.1-E6.1_175958013	TRUE	inclusion	clu_20680	NewClu_35	ENSG00000146083:E6.1	alt-3'	chr5:175958464-175958022|chr5:175958464-175958013		0.254272	0.0001636	0.00586112	0.983607	0.729334	D015 vs. D000
CTNND1:ENSG00000198561:E13.1-E15.2|ENSG00000198561:E14.1-E15.2	FALSE	inclusion	clu_34948	NewClu_628	ENSG00000198561:E14.1	cassette-exon	chr11:57573507-57574387|chr11:57573950-57574387	(-)alt+C+terminus, (-)AA:939(BAA20838.3)+>941(AAC39802.1)|(-)ARM+type_fold+IPR016024, (-)MOD_RES+Phosphoserine, (+)ARM-type_fold-IPR016024, (+)MOD_RES-Phosphoserine, (+)MOTIF-Nuclear localization signal	-0.566527	0.000163988	0.00586112	0.243985	0.810512	D015 vs. D000
RGPD6:ENSG00000183054:E10.2-E11.1|ENSG00000183054:E1.3_111334573-E15.1_111302372	TRUE	inclusion	clu_31581	NewClu_41	ENSG00000183054:E10.2|ENSG00000183054:E11.1	cassette-exon	chr2:111306970-111304862|chr2:111334573-111302372		0.657951	0.000164211	0.00586112	0.909091	0.25114	D015 vs. D000
DST:ENSG00000151914:E110.2-E111.1|ENSG00000151914:I108.2-E112.2	TRUE	inclusion	clu_22027	NewClu_1562	ENSG00000151914:E110.2|ENSG00000151914:E111.1		chr6:56330876-56329554|chr6:56330876-56328562	(+)alt-C-terminus, (+)AA:4200(ENSP00000307959)->7461(ENSP00000354508)|(+)CA_BIND-1, (+)CA_BIND-2, (+)CROSSLNK-Glycyl lysine isopeptide (Lys-Gly) (interchain with G-Cter in ubiquitin), (+)DOMAIN-EF-hand 1, (+)DOMAIN-EF-hand 2, (+)DOMAIN-GAR, (+)EF_hand_dom-IPR002048, (+)GAS2_dom-IPR003108, (+)MOD_RES-Phosphoserine, (+)MOTIF-Microtubule tip localization signal, (+)REPEAT-Spectrin 10, (+)REPEAT-Spec…	0.496197	0.00016423	0.00586112	0.529733	0.0335352	D015 vs. D000
CRLF3:ENSG00000176390:E9.1-E11.1|ENSG00000176390:E8.1-E10.1	TRUE	inclusion	clu_30058	NewClu_198	ENSG00000176390:E10.1|E9.1	cassette-exon	chr17:29113340-29112175|chr17:29119458-29113049	(-)nonsense_mediated_decay, (-)alt-N-terminus, (-)alt-C-terminus, (-)AA:27(ENST00000577725-PEP)->96(ENSP00000462643)	0.274579	0.00016453	0.00586112	0.876304	0.601725	D015 vs. D000
NT5C3B:ENSG00000141698:E1.14-E1.16|ENSG00000141698:E1.13-E1.16	TRUE	inclusion	clu_19304	NewClu_1978	ENSG00000141698:E1.14	alt-5'	chr17:39992331-39992209|chr17:39992434-39992209		0.27997	0.000164568	0.00586112	0.50116	0.22119	D015 vs. D000
TBCE:ENSG00000116957:E3.1-E4.1|ENSG00000116957:E2.1-E4.1	TRUE	exclusion	clu_11653	NewClu_1899	ENSG00000116957:E3.1	cassette-exon	chr1:235564902-235577748|chr1:235543464-235577748	(-)alt-N-terminus, (-)AA:414(AK093397-PEP)->527(BAF84976.1)|(-)CAP-Gly_domain-IPR000938, (-)DOMAIN-CAP-Gly	-0.261833	0.000164585	0.00586112	0.540715	0.802548	D015 vs. D000
PPP2R3C:ENSG00000092020:E3.1-I4.2|ENSG00000092020:E1.17-E4.3	TRUE	exclusion	clu_5304	NewClu_203	ENSG00000092020:E3.1|ENSG00000092020:I4.2		chr14:35585816-35579835|chr14:35591108-35579835	(+)alt-N-terminus, (+)alt-C-terminus, (+)AA:167(ENSP00000450815)->171(BC100021-PEP)|(+)COMPBIAS-Poly-Phe	-0.295655	0.000164815	0.00586253	0.584189	0.879844	D015 vs. D000
SLC38A4:ENSG00000139209:E1.1-E4.1|ENSG00000139209:E2.2-E5.1	TRUE	exclusion	clu_18407	NewClu_757	ENSG00000139209:E4.1|E2.2	cassette-exon	chr12:47226110-47197577|chr12:47219686-47186966		-0.286371	0.000165195	0.00586927	0	0.286371	D015 vs. D000
PGAP2:ENSG00000148985:E5.8-E11.5|ENSG00000148985:E5.8-E6.1	FALSE	inclusion	clu_21394	NewClu_488	ENSG00000148985:E6.1	cassette-exon	chr11:3829881-3845113|chr11:3829881-3832480	(+)retained_intron, (+)alt-N-terminus, (+)alt-C-terminus, (+)AA:98(ENSP00000432721)->176(ENST00000483829-PEP)|(-)Frag1/DRAM/Sfk1+IPR019402, (-)TRANSMEM+Helical;	-0.262186	0.000165565	0.00587564	0.266525	0.52871	D015 vs. D000
RBM26:ENSG00000139746:E14.1-E15.1|ENSG00000139746:E13.2-E15.1	TRUE	inclusion	clu_18583	NewClu_1828	ENSG00000139746:E14.1	cassette-exon	chr13:79927288-79918929|chr13:79928574-79918929	(+)alt-coding, (+)AA:983(BAG64052.1)->1007(ENSP00000387531)	0.400702	0.000165989	0.00588393	0.478216	0.0775139	D015 vs. D000
ABLIM1:ENSG00000099204:E21.2-E24.1|ENSG00000099204:E23.3-E24.1	FALSE	exclusion	clu_5641	NewClu_44	ENSG00000099204:E23.3	cassette-exon	chr10:116211383-116205162|chr10:116207639-116205162	(~)nonsense_mediated_decay, (~)alt+N+terminus, (~)alt+C+terminus, (~)AA:655(BAH12557.1)+>655(ENSP00000376682)|(+)DOMAIN+HP, (+)Villin_headpiece+IPR003128	0.398235	0.000166434	0.00589292	0.402997	0.0047619	D015 vs. D000
ZKSCAN5:ENSG00000196652:E1.2-E3.3|ENSG00000196652:E2.1-E3.3	FALSE	exclusion	clu_33945	NewClu_1138	ENSG00000196652:E2.1	altPromoter	chr7:99102356-99103628|chr7:99102783-99103628	(~)AA:839(AAF24219.1)+>839(BAA76859.3)	0.367808	0.000166884	0.00590205	0.714415	0.346607	D015 vs. D000
GRSF1:ENSG00000132463:E1.27-E3.1|ENSG00000132463:E1.22-E3.1	TRUE	inclusion	clu_15670	NewClu_642	ENSG00000132463:E1.27	altPromoter	chr4:71704894-71702031|chr4:71705188-71702031	(+)alt-N-terminus, (+)AA:415(BAC03513.1)->417(ENSP00000421789)	0.311436	0.000167156	0.00590489	0.582563	0.271127	D015 vs. D000
CDYL:ENSG00000153046:E6.5-E9.1|ENSG00000153046:E5.2-E9.1	TRUE	inclusion	clu_22269	NewClu_515	ENSG00000153046:E6.5	altPromoter	chr6:4777041-4891947|chr6:4773412-4891947	(+)alt-N-terminus, (+)alt-C-terminus, (+)AA:21(ENST00000483019-PEP)->544(BAF84290.1)|(+)Chromo_dom_subgr-IPR017984, (+)Chromo_domain-IPR023780, (+)Chromo_domain/shadow-IPR000953, (+)Chromodomain-like-IPR016197, (+)HELIX, (+)MOD_RES-N6,N6,N6-trimethyllysine; by EHMT2; alternate, (+)MOD_RES-N6,N6-dimethyllysine; by EHMT2; alternate, (+)MOD_RES-N6-methyllysine; by EHMT2; alternate, (+)MOD_RES-Phosph…	0.487934	0.000168023	0.00592873	0.515606	0.027671	D015 vs. D000
HDLBP:ENSG00000115677:E6.8-E10.2|ENSG00000115677:E3.2-E10.2	TRUE	inclusion	clu_11241	NewClu_349	ENSG00000115677:E6.8	cassette-exon	chr2:242212176-242207956|chr2:242254517-242207956	(~)AA:1268(ENSP00000375837)->1268(ENSP00000375836)	0.214574	0.000168545	0.00593625	0.377194	0.162619	D015 vs. D000
ACIN1:ENSG00000100813:E3.1-E5.1|ENSG00000100813:E4.1-E5.1	FALSE	inclusion	clu_6449	NewClu_1472	ENSG00000100813:E4.1	cassette-exon	chr14:23559731-23551045|chr14:23559191-23551045	(-)alt+N+terminus, (-)AA:1283(ENSP00000474349)+>1301(ENSP00000405677)|(-)CROSSLNK+Glycyl lysine isopeptide (Lys+Gly) (interchain with G+Cter in ubiquitin), (+)COMPBIAS-Glu-rich, (+)MOD_RES-Phosphoserine	-0.386149	0.000168621	0.00593625	0.272799	0.658947	D015 vs. D000
MYO18A:ENSG00000196535:E6.1-E7.1|ENSG00000196535:E5.4-E14.1	TRUE	inclusion	clu_33847	NewClu_138	ENSG00000196535:E6.1|E7.1	cassette-exon	chr17:27464034-27460876|chr17:27467358-27449271	(-)retained_intron, (-)alt-N-terminus, (-)alt-C-terminus, (-)AA:35(ENST00000590565-PEP)->58(ENST00000528322-PEP)	0.24265	0.000169525	0.00596124	0.24265	0	D015 vs. D000
RP11-983P16.4:ENSG00000257337:E3.2-E4.1|ENSG00000257337:E2.1-E4.1	TRUE	inclusion	clu_39954	NewClu_2043	ENSG00000257337:E3.2	altPromoter	chr12:53440637-53439845|chr12:53447180-53439845	(-)alt-N-terminus, (-)alt-C-terminus, (-)AA:64(ENST00000546566-PEP)->89(AK096472-PEP)	0.609614	0.000170643	0.00598493	0.727887	0.118273	D015 vs. D000
MRPL22:ENSG00000082515:E2.2-E3.1|ENSG00000082515:E1.7-E3.1	TRUE	exclusion	clu_4265	NewClu_1799	ENSG00000082515:E2.2	cassette-exon	chr5:154330498-154335931|chr5:154320825-154335931	(-)alt-N-terminus, (-)AA:126(BAG63988.1)->206(BAA91282.1)|(-)Ribosomal_L22-IPR001063, (-)TRANSIT-Mitochondrion	-0.384756	0.000170729	0.00598493	0.368323	0.753079	D015 vs. D000
SPEG:ENSG00000072195:E13.1-E16.1|ENSG00000072195:E12.3-E16.1	TRUE	inclusion	clu_3139	NewClu_407	ENSG00000072195:E13.1	altPromoter	chr2:220325718-220326604|chr2:220316529-220326604	(~)AA:113(AAC50599.1)->113(ENSP00000379919)	0.493649	0.000170782	0.00598493	0.741708	0.248059	D015 vs. D000
SPPL2B:ENSG00000005206:E20.1-E21.1|ENSG00000005206:E20.2-E21.1	FALSE	exclusion	clu_203	NewClu_955	ENSG00000005206:E20.2	alt-5'	chr19:2351592-2352944|chr19:2351655-2352944	(+)alt+N+terminus, (+)alt+C+terminus, (+)AA:511(AAH28391.2)+>564(CAD13134.1)|(+)COMPBIAS+Pro+rich, (+)TOPO_DOM+Cytoplasmic, (-)SIGNAL, (-)TOPO_DOM-Lumenal	0.279163	0.000171347	0.00599111	0.873735	0.594572	D015 vs. D000
SPPL2B:ENSG00000005206:E20.2-E21.1|ENSG00000005206:E20.1-E21.1	TRUE	exclusion	clu_203	NewClu_955	ENSG00000005206:E20.2	alt-5'	chr19:2351655-2352944|chr19:2351592-2352944	(+)alt-N-terminus, (+)alt-C-terminus, (+)AA:511(AAH28391.2)->564(CAD13134.1)|(+)COMPBIAS-Pro-rich, (+)TOPO_DOM-Cytoplasmic, (-)SIGNAL, (-)TOPO_DOM-Lumenal	-0.279163	0.000171347	0.00599111	0.126265	0.405428	D015 vs. D000
MAGED1:ENSG00000179222:E1.1-E3.2|ENSG00000179222:E2.10-E3.2	FALSE	inclusion	clu_30756	NewClu_69	ENSG00000179222:E2.10	cassette-exon	chrX:51546213-51637365|chrX:51636851-51637365	(~)AA:778(ENSP00000364927)+>778(AAG23757.1)	-0.244057	0.000172128	0.00600739	0.575345	0.819402	D015 vs. D000
TMEM120B:ENSG00000188735:I6.1_122207989-E7.1|ENSG00000188735:E6.1-E7.1	TRUE	inclusion	clu_33394	NewClu_1950	ENSG00000188735:I6.1_122207989		chr12:122207989-122208813|chr12:122199644-122208813		0.201271	0.000172348	0.00600739	0.201271	0	D015 vs. D000
SMARCC2:ENSG00000139613:E15.1-E16.1|ENSG00000139613:E15.1-E17.1	TRUE	inclusion	clu_18502	NewClu_1021	ENSG00000139613:E16.1	cassette-exon	chr12:56567480-56566813|chr12:56567480-56566488	(+)alt-coding, (+)AA:1214(AAH26222.1)->1245(ENSP00000449396)|(-)Chromodomain-like-IPR016197, (-)MOD_RES-Phosphothreonine, (+)Chromodomain-like-IPR016197	0.346451	0.000172398	0.00600739	0.695972	0.349521	D015 vs. D000
MNAT1:ENSG00000020426:E1.5-E3.1|ENSG00000020426:U0.1_61189836-E3.1	TRUE	exclusion	clu_1060	NewClu_1095	ENSG00000020426:E1.5	altPromoter	chr14:61201669-61262935|chr14:61189836-61262935	(-)alt-N-terminus, (-)alt-C-terminus, (-)AA:99(ENST00000556525-PEP)->267(ENSP00000446437)|(-)Cdk-activating_kinase_MAT1_cen-IPR015877, (-)HELIX, (-)MAT1/Tfb3-IPR004575, (-)MOD_RES-Phosphoserine, (-)MOD_RES-Phosphothreonine, (-)STRAND, (-)TURN, (-)ZN_FING-RING-type, (-)Znf_RING-IPR001841	-0.353639	0.000173919	0.00605356	0.300297	0.653936	D015 vs. D000
MPPE1:ENSG00000154889:E16.3-E18.1|ENSG00000154889:E17.4-E18.1	FALSE	exclusion	clu_22685	NewClu_1292	ENSG00000154889:E17.4	cassette-exon	chr18:11885675-11884626|chr18:11884878-11884626	(-)alt-C-terminus, (-)AA:333(AL833636-PEP)->340(AAL55744.1)|(+)MOTIF+Di+lysine motif, (+)Metallo_PEstase_dom+IPR004843, (+)TRANSMEM+Helical;, (-)METAL-Divalent metal cation 1 (Probable)	0.433458	0.000175722	0.00610942	0.630621	0.197164	D015 vs. D000
CXXC5:ENSG00000171604:E4.3-E10.1|ENSG00000171604:E3.3-E10.1	TRUE	inclusion	clu_28646	NewClu_1990	ENSG00000171604:E4.3	altPromoter	chr5:139028594-139059949|chr5:139028430-139059949	(~)AA:227(AAH06428.1)->227(BAA91907.1)	0.215358	0.000176367	0.00611194	0.797908	0.582551	D015 vs. D000
NAPEPLD:ENSG00000161048:E1.1-E4.1|ENSG00000161048:E2.10-E4.1	FALSE	inclusion	clu_24225	NewClu_1304	ENSG00000161048:E2.10	cassette-exon	chr7:102789726-102769239|chr7:102789258-102769239	(~)AA:393(ENSP00000392775)+>393(AAR13673.1)	-0.284466	0.000176552	0.00611194	0.287219	0.571685	D015 vs. D000
DNM2:ENSG00000079805:E22.1-E24.4|ENSG00000079805:E22.1-E23.1	FALSE	exclusion	clu_4059	NewClu_1683	ENSG00000079805:E23.1	cassette-exon	chr19:10916643-10922940|chr19:10916643-10919245	(-)alt-coding, (-)AA:866(BAF82520.1)->869(AK312260-PEP)|(+)COMPBIAS+Pro+rich, (+)Dynamin+IPR022812, (+)Dynamin_GTPase+IPR001401, (+)Dynamin_central+IPR000375, (+)NP_BIND+GTP, (+)P+loop_NTPase+IPR027417, (-)DOMAIN-PH	0.405546	0.000176621	0.00611194	0.435161	0.0296152	D015 vs. D000
FYN:ENSG00000010810:E22.2-E24.3|ENSG00000010810:E23.1-E24.3	FALSE	exclusion	clu_736	NewClu_840	ENSG00000010810:E23.1	cassette-exon	chr6:112021307-112017659|chr6:112020718-112017659	(+)alt+coding, (+)AA:534(ENSP00000357667)+>537(BAG70107.1)|(+)DOMAIN+Protein kinase, (+)DOMAIN+SH2, (+)HELIX, (+)Kinase+like_dom+IPR011009, (+)MOD_RES+Phosphoserine, (+)MOD_RES+Phosphothreonine, (+)NP_BIND+ATP, (+)Prot_kinase_cat_dom+IPR000719, (+)SH2+IPR000980, (+)STRAND, (+)Ser+Thr/Tyr_kinase_cat_dom+IPR001245, (+)Ser/Thr_dual+sp_kinase_dom+IPR002290, (+)Tyr_kinase_cat_dom+IPR020635, (-)Kinase-…	0.447196	0.000176803	0.00611194	0.893519	0.446323	D015 vs. D000
CTC-260E6.6:ENSG00000267383:E4.3-E8.1|ENSG00000267383:E4.3-E5.1	FALSE	exclusion	clu_40775	NewClu_176	ENSG00000267383:E5.1	cassette-exon	chr19:20349097-20287618|chr19:20349097-20339292	(-)alt-N-terminus, (-)alt-C-terminus, (-)AA:43(ENST00000585498-PEP)->159(ENST00000585816-PEP)	0.55705	0.000176869	0.00611194	0.644048	0.0869977	D015 vs. D000
MICAL3:ENSG00000243156:E18.1-E26.1|ENSG00000243156:E25.1-E26.1	FALSE	inclusion	clu_38858	NewClu_1774	ENSG00000243156:E25.1	cassette-exon	chr22:18368644-18354789|chr22:18355513-18354789	(+)alt-C-terminus, (+)AA:966(BX647382-PEP)->1073(AAI57877.1)|(-)MOD_RES+Phosphothreonine, (+)CH-domain-IPR001715, (+)REGION-Monooxygenase domain	-0.438719	0.000176985	0.00611194	0.358856	0.797575	D015 vs. D000
MRPL28:ENSG00000086504:E1.4-I4.2|ENSG00000086504:E1.6-E4.2	FALSE	exclusion	clu_4615	NewClu_47	ENSG00000086504:E1.4|ENSG00000086504:I4.2		chr16:420499-420225|chr16:420444-420225	(+)alt-C-terminus, (+)AA:218(ENSP00000390399)->256(ENSP00000199706)	0.225778	0.000178367	0.00615276	0.530671	0.304893	D015 vs. D000
KCNIP2:ENSG00000120049:E1.6-E6.2|ENSG00000120049:E2.1-E6.2	FALSE	exclusion	clu_12399	NewClu_1018	ENSG00000120049:E2.1	altPromoter	chr10:103603253-103588956|chr10:103599510-103588956	(+)alt+N+terminus, (+)alt+C+terminus, (+)AA:225(BAG73337.1)+>226(ABI51986.1)|(+)CA_BIND+2, (+)DOMAIN+EF+hand 1; degenerate, (+)DOMAIN+EF+hand 4, (+)EF_hand_dom+IPR002048, (+)Recoverin+IPR001125, (+)SPARC/Testican_Ca+bd+dom+IPR019577, (-)DOMAIN-EF-hand 3, (-)EF_hand_dom-IPR002048, (-)REGION-Interaction with KCND2, (-)Recoverin-IPR001125	0.350957	0.00017897	0.00616666	0.388092	0.0371353	D015 vs. D000
FAH:ENSG00000103876:E2.3-E2.8|ENSG00000103876:E2.6-E2.8	FALSE	exclusion	clu_7512	NewClu_582	ENSG00000103876:E2.3	altPromoter	chr15:80445183-80445368|chr15:80445247-80445368		0.235205	0.000179627	0.00617763	0.501304	0.266099	D015 vs. D000
CARD8:ENSG00000105483:E4.1-E5.1|ENSG00000105483:E4.1-E6.1	TRUE	exclusion	clu_8138	NewClu_244	ENSG00000105483:E5.1	cassette-exon	chr19:48744219-48741789|chr19:48744219-48737800	(~)nonsense_mediated_decay, (~)nonsense_mediated_decay, (~)alt-C-terminus, (~)AA:132(ENSP00000429741)->132(ENSP00000428862)	-0.253373	0.000179689	0.00617763	0.616447	0.86982	D015 vs. D000
TENC1:ENSG00000111077:E3.4-E4.1|ENSG00000111077:E2.5-E4.1	TRUE	exclusion	clu_9817	NewClu_1064	ENSG00000111077:E3.4	cassette-exon	chr12:53444044-53445639|chr12:53443032-53445639	(+)alt-N-terminus, (+)AA:1409(BAA83027.3)->1419(AAN03866.1)	-0.551071	0.000180167	0.00618713	0.265831	0.816902	D015 vs. D000
NARF:ENSG00000141562:E16.2-E17.3|ENSG00000141562:I16.1-E17.1	FALSE	inclusion	clu_19243	NewClu_1703	ENSG00000141562:E16.2|ENSG00000141562:E17.3	intron-retention	chr17:80441655-80442689|chr17:80442414-80442415	(+)nonsense_mediated_decay, (+)alt-N-terminus, (+)alt-C-terminus, (+)AA:188(ENSP00000462006)->189(BAG52753.1)|(-)Fe_hydrogenase+IPR009016, (-)Fe_hydrogenase_lsu_C+IPR004108, (+)Fe_hydrogenase_lsu_C-IPR004108, (+)Fe_hydrogenase_ssu-like-IPR003149	-0.31364	0.000181079	0.00621155	0.68636	1	D015 vs. D000
MACF1:ENSG00000127603:E107.1-E108.1|ENSG00000127603:E107.1-E110.2	TRUE	inclusion	clu_14159	NewClu_570	ENSG00000127603:E108.1	cassette-exon	chr1:39929358-39930767|chr1:39929358-39934287	(+)alt-N-terminus, (+)AA:7388(ENSP00000362006)->7555(ENSP00000455274)|(-)CH-domain-IPR001715, (-)COMPBIAS-Ser-rich, (-)DOMAIN-Actin-binding, (-)DOMAIN-CH 1, (-)DOMAIN-GAR, (-)GAS2_dom-IPR003108, (-)REGION-C-terminal tail, (-)REPEAT-Spectrin 8, (-)RNaseH-like_dom-IPR012337, (-)Spectrin/alpha-actinin-IPR018159, (-)Spectrin_repeat-IPR002017, (+)CH-domain-IPR001715, (+)GAS2_dom-IPR003108, (+)RNaseH-l…	0.22272	0.000182554	0.00625516	0.610634	0.387914	D015 vs. D000
CCND3:ENSG00000112576:E2.9-E6.2|ENSG00000112576:E5.5-E6.2	FALSE	exclusion	clu_10277	NewClu_821	ENSG00000112576:E5.5	cassette-exon	chr6:42016239-41908323|chr6:41909190-41908323	(+)alt+N+terminus, (+)alt+C+terminus, (+)AA:176(ENSP00000421511)+>195(ENSP00000425986)|(-)Cyclin-like-IPR013763, (-)Cyclin_C-dom-IPR004367, (-)Cyclin_N-IPR006671, (-)HELIX	0.356565	0.000183768	0.00628069	0.468223	0.111658	D015 vs. D000
ZNF302:ENSG00000089335:E2.1-E3.1|ENSG00000089335:E2.1-E4.2	TRUE	inclusion	clu_5005	NewClu_451	ENSG00000089335:E3.1	cassette-exon	chr19:35169718-35170733|chr19:35169718-35173682	(+)alt-N-terminus, (+)alt-C-terminus, (+)AA:411(AAF67475.1)->443(BAG54758.1)|(-)Krueppel-associated_box-IPR001909, (-)ZN_FING-C2H2-type 1, (-)Znf_C2H2-IPR007087, (-)Znf_C2H2-like-IPR015880, (+)Krueppel-associated_box-IPR001909, (+)ZN_FING-C2H2-type 7, (+)Znf_C2H2-IPR007087, (+)Znf_C2H2-like-IPR015880	0.303334	0.000183792	0.00628069	0.303334	0	D015 vs. D000
NME4:ENSG00000103202:E2.5-E4.1|ENSG00000103202:E2.5-E5.2	TRUE	inclusion	clu_7303	NewClu_1645	ENSG00000103202:E4.1	cassette-exon	chr16:447313-448208|chr16:447313-448990	(-)retained_intron, (-)alt-N-terminus, (-)alt-C-terminus, (-)AA:117(ENST00000460297-PEP)->169(ENSP00000405925)|(-)BINDING-ATP, (-)HELIX, (-)Nucleoside_diP_kinase-IPR001564, (-)STRAND, (+)ACT_SITE-Pros-phosphohistidine intermediate, (+)BINDING-ATP, (+)HELIX, (+)Nucleoside_diP_kinase-IPR001564, (+)STRAND	0.203697	0.00018408	0.00628069	0.329819	0.126123	D015 vs. D000
MAP2K7:ENSG00000076984:E1.5-E4.1|ENSG00000076984:E1.5-E3.1	FALSE	inclusion	clu_3701	NewClu_144	ENSG00000076984:E3.1	cassette-exon	chr19:7968953-7974640|chr19:7968953-7970693	(+)alt-coding, (+)AA:426(AAH38295.1)->435(BAG62607.1)|(-)Kinase+like_dom+IPR011009, (-)Prot_kinase_cat_dom+IPR000719, (-)REGION+D domain, (-)SITE+Cleavage; by anthrax lethal factor, (-)Ser+Thr/Tyr_kinase_cat_dom+IPR001245, (-)Ser/Thr_dual+sp_kinase_dom+IPR002290, (-)Tyr_kinase_cat_dom+IPR020635, (+)HELIX	-0.307983	0.000184114	0.00628069	0.648484	0.956467	D015 vs. D000
CRAT:ENSG00000095321:E2.5-E6.1|ENSG00000095321:E2.5-E3.1	FALSE	inclusion	clu_5512	NewClu_657	ENSG00000095321:E3.1	cassette-exon	chr9:131872762-131870356|chr9:131872762-131871556	(-)alt+N+terminus, (-)AA:504(AK313931+PEP)+>544(AAH00723.1)|(-)HELIX, (-)STRAND, (-)TURN, (+)ACT_SITE-Proton acceptor (Probable), (+)HELIX, (+)STRAND, (+)TURN	-0.296249	0.000184929	0.00629914	0.505998	0.802247	D015 vs. D000
PLEKHH1:ENSG00000054690:E1.1-E2.1|ENSG00000054690:I1.1_68008385-E2.1	FALSE	exclusion	clu_1924	NewClu_1897	ENSG00000054690:E1.1		chr14:68000115-68008551|chr14:68008385-68008551		0.552525	0.000185269	0.00629914	1	0.447475	D015 vs. D000
PLEKHH1:ENSG00000054690:I1.1_68008385-E2.1|ENSG00000054690:E1.1-E2.1	TRUE	exclusion	clu_1924	NewClu_1897	ENSG00000054690:I1.1_68008385		chr14:68008385-68008551|chr14:68000115-68008551		-0.552525	0.000185269	0.00629914	0	0.552525	D015 vs. D000
FANK1:ENSG00000203780:E1.3-I6.2|ENSG00000203780:E1.3-E5.1	FALSE	exclusion	clu_35329	NewClu_1641	ENSG00000203780:I6.2		chr10:127585224-127677120|chr10:127585224-127668730		0.481738	0.00018598	0.00631634	0.505547	0.0238095	D015 vs. D000
CARD8:ENSG00000105483:E4.1-E6.1|ENSG00000105483:E4.1-E5.1	FALSE	exclusion	clu_8138	NewClu_244	ENSG00000105483:E5.1	cassette-exon	chr19:48744219-48737800|chr19:48744219-48741789	(~)nonsense_mediated_decay, (~)nonsense_mediated_decay, (~)alt+C+terminus, (~)AA:132(ENSP00000429741)+>132(ENSP00000428862)	0.239672	0.000186399	0.00632361	0.325906	0.0862339	D015 vs. D000
POLR1E:ENSG00000137054:E11.2-E12.1|ENSG00000137054:E1.2_37486039-I13.1_37504609	TRUE	exclusion	clu_17498	NewClu_1236	ENSG00000137054:E11.2|ENSG00000137054:E12.1		chr9:37500918-37501710|chr9:37486039-37504609		-0.26655	0.000188192	0.00637505	0.204054	0.470604	D015 vs. D000
SMAP1:ENSG00000112305:E9.1-E10.1|ENSG00000112305:E8.5-E10.1	TRUE	inclusion	clu_10216	NewClu_1857	ENSG00000112305:E9.1	cassette-exon	chr6:71501472-71508360|chr6:71483128-71508360	(+)alt-coding, (+)AA:440(AAP97320.1)->467(BAF83137.1)|(-)ArfGAP-IPR001164	0.639274	0.000188329	0.00637505	0.68581	0.0465368	D015 vs. D000
CACNG6:ENSG00000130433:E3.1-E4.1|ENSG00000130433:I3.1_54515074-E4.1	FALSE	exclusion	clu_14850	NewClu_1880	ENSG00000130433:E3.1		chr19:54503025-54515205|chr19:54515074-54515205	(+)alt-coding, (+)AA:189(ENSP00000319135)->260(ENSP00000252729)|(+)Claudin-IPR006187, (+)TRANSMEM-Helical;	0.508959	0.000188565	0.00637603	0.593621	0.0846615	D015 vs. D000
BAZ2B:ENSG00000123636:E38.1-E39.1|ENSG00000123636:E38.2-E39.1	FALSE	inclusion	clu_13161	NewClu_777	ENSG00000123636:E38.2	alt-5'	chr2:160194078-160193588|chr2:160193973-160193588	(-)alt+N+terminus, (-)alt+C+terminus, (-)AA:179(ENSP00000400505)+>796(BAC11274.1)|(-)COILED, (-)COMPBIAS+Asp+rich, (-)CROSSLNK+Glycyl lysine isopeptide (Lys+Gly) (interchain with G+Cter in ubiquitin), (-)MOD_RES+N6+acetyllysine, (-)MOD_RES+Phosphoserine, (-)MOD_RES+Phosphothreonine, (-)ZN_FING+PHD+type, (-)Znf_FYVE_PHD+IPR011011, (-)Znf_PHD+IPR001965, (-)Znf_PHD+finger+IPR019787	-0.383675	0.000189331	0.00638788	0.533889	0.917564	D015 vs. D000
BAZ2B:ENSG00000123636:E38.2-E39.1|ENSG00000123636:E38.1-E39.1	TRUE	inclusion	clu_13161	NewClu_777	ENSG00000123636:E38.2	alt-5'	chr2:160193973-160193588|chr2:160194078-160193588	(-)alt-N-terminus, (-)alt-C-terminus, (-)AA:179(ENSP00000400505)->796(BAC11274.1)|(-)COILED, (-)COMPBIAS-Asp-rich, (-)CROSSLNK-Glycyl lysine isopeptide (Lys-Gly) (interchain with G-Cter in ubiquitin), (-)MOD_RES-N6-acetyllysine, (-)MOD_RES-Phosphoserine, (-)MOD_RES-Phosphothreonine, (-)ZN_FING-PHD-type, (-)Znf_FYVE_PHD-IPR011011, (-)Znf_PHD-IPR001965, (-)Znf_PHD-finger-IPR019787	0.383675	0.000189331	0.00638788	0.466111	0.0824357	D015 vs. D000
PROSAPIP1:ENSG00000088899:I1.1_3148724-E2.1|ENSG00000088899:E1.1-E2.1	TRUE	exclusion	clu_4895	NewClu_333	ENSG00000088899:I1.1_3148724		chr20:3148724-3148607|chr20:3154101-3148607		-0.339684	0.000190627	0.00641999	0.0754594	0.415143	D015 vs. D000
APLP2:ENSG00000084234:E20.2-E23.1|ENSG00000084234:E21.1-E23.1	FALSE	exclusion	clu_4402	NewClu_1061	ENSG00000084234:E21.1	cassette-exon	chr11:130005610-130010293|chr11:130007186-130010293	(-)alt-N-terminus, (-)AA:761(ENSP00000278756)->763(AAD47291.1)|(+)COMPBIAS+Asp/Glu+rich (highly acidic), (+)COMPBIAS+Poly+Glu, (-)SIGNAL	0.229	0.000190717	0.00641999	0.895086	0.666086	D015 vs. D000
CRAT:ENSG00000095321:E2.5-E3.1|ENSG00000095321:E2.5-E6.1	TRUE	inclusion	clu_5512	NewClu_657	ENSG00000095321:E3.1	cassette-exon	chr9:131872762-131871556|chr9:131872762-131870356	(-)alt-N-terminus, (-)AA:504(AK313931-PEP)->544(AAH00723.1)|(-)HELIX, (-)STRAND, (-)TURN, (+)ACT_SITE-Proton acceptor (Probable), (+)HELIX, (+)STRAND, (+)TURN	0.279285	0.000190907	0.00641999	0.462333	0.183048	D015 vs. D000
ZNF134:ENSG00000213762:E1.4-E4.1|ENSG00000213762:E1.4-E3.1	FALSE	inclusion	clu_36400	NewClu_1458	ENSG00000213762:E3.1	cassette-exon	chr19:58125871-58131528|chr19:58125871-58130780	(+)alt-N-terminus, (+)alt-C-terminus, (+)AA:31(ENST00000597975-PEP)->46(ENSP00000472314)	-0.217346	0.000191264	0.00642497	0.157363	0.374709	D015 vs. D000
AFF1:ENSG00000172493:E3.1-E6.1|ENSG00000172493:E5.3-E6.1	FALSE	inclusion	clu_28931	NewClu_252	ENSG00000172493:E5.3	alt-C-term	chr4:87869723-87967318|chr4:87928576-87967318	(-)alt+N+terminus, (-)AA:1211(BAG11092.1)+>1218(BAG62103.1)|(+)TF_AF4/FMR2-IPR007797	-0.249678	0.00019157	0.00642825	0.144168	0.393846	D015 vs. D000
HM13:ENSG00000101294:E14.5-E16.1|ENSG00000101294:E14.5-E17.1	TRUE	inclusion	clu_6689	NewClu_254	ENSG00000101294:E16.1	cassette-exon	chr20:30154098-30155881|chr20:30154098-30156923	(+)alt-C-terminus, (+)AA:377(AAM22076.1)->394(AAO12535.1)|(-)Peptidase_A22B_SPP-IPR007369, (-)TOPO_DOM-Cytoplasmic	0.197945	0.000193328	0.00647751	0.218963	0.0210175	D015 vs. D000
USP8:ENSG00000138592:E15.3-E17.2|ENSG00000138592:E15.3-E16.1	FALSE	exclusion	clu_18163	NewClu_1121	ENSG00000138592:E16.1	cassette-exon	chr15:50774262-50781998|chr15:50774262-50776472	(-)alt-coding, (-)AA:1012(BAG59120.1)->1118(BAG11126.1)|(-)DOMAIN-MIT, (-)DUF1873-IPR015063, (-)HELIX	0.290438	0.000193459	0.00647751	0.433021	0.142584	D015 vs. D000
FAM49B:ENSG00000153310:E9.1-E14.1|ENSG00000153310:E9.1-E15.1	TRUE	inclusion	clu_22353	NewClu_1093	ENSG00000153310:E14.1	cassette-exon	chr8:130915558-130891717|chr8:130915558-130883742	(+)alt-N-terminus, (+)alt-C-terminus, (+)AA:41(ENST00000521223-PEP)->46(ENSP00000430412)	0.28239	0.000193784	0.00648134	0.757556	0.475166	D015 vs. D000
MPPED2:ENSG00000066382:E4.1-E5.2|ENSG00000066382:E3.1-E5.2	TRUE	inclusion	clu_2577	NewClu_233	ENSG00000066382:E4.1	altPromoter	chr11:30605673-30602041|chr11:30607589-30602041	(-)nonsense_mediated_decay, (-)alt-C-terminus, (-)AA:117(ENSP00000432469)->178(AK314833-PEP)	0.316468	0.000194261	0.00649025	0.316468	0	D015 vs. D000
SMAP1:ENSG00000112305:E8.5-E10.1|ENSG00000112305:E9.1-E10.1	FALSE	inclusion	clu_10216	NewClu_1857	ENSG00000112305:E9.1	cassette-exon	chr6:71483128-71508360|chr6:71501472-71508360	(+)alt-coding, (+)AA:440(AAP97320.1)->467(BAF83137.1)|(-)ArfGAP+IPR001164	-0.63567	0.000194661	0.00649657	0.260804	0.896473	D015 vs. D000
TTC38:ENSG00000075234:E16.1-E18.1|ENSG00000075234:E17.1-E18.1	FALSE	inclusion	clu_3483	NewClu_867	ENSG00000075234:E17.1	cassette-exon	chr22:46685796-46688688|chr22:46688225-46688688	(-)nonsense_mediated_decay, (-)alt+N+terminus, (-)alt+C+terminus, (-)AA:119(ENSP00000393531)+>336(BAA91331.1)|(-)MOD_RES+Phosphoserine, (-)REPEAT+TPR 1, (-)REPEAT+TPR 2, (-)REPEAT+TPR 3	-0.497823	0.000194949	0.00649915	0.426419	0.924242	D015 vs. D000
RP11-492E3.1:ENSG00000204054:E6.3-E7.1|ENSG00000204054:I3.1_132254226-I8.1_132271018	TRUE	inclusion	clu_35384	NewClu_1084	ENSG00000204054:E6.3|ENSG00000204054:E7.1		chr9:132265418-132265602|chr9:132254226-132271018		0.523595	0.000195893	0.00652356	0.56987	0.0462745	D015 vs. D000
FBXO17:ENSG00000269190:E1.2-I2.1_39442156|ENSG00000269190:E1.2-E3.1	TRUE	exclusion	clu_40911	NewClu_1640	ENSG00000269190:I2.1_39442156		chr19:39466226-39442156|chr19:39466226-39440976		-0.215064	0.000196153	0.00652517	0.00833333	0.223397	D015 vs. D000
BCAS4:ENSG00000124243:E6.2-E8.1|ENSG00000124243:I6.1_49487656-E8.1	FALSE	inclusion	clu_13299	NewClu_629	ENSG00000124243:E6.2		chr20:49458437-49493023|chr20:49487656-49493023	(+)alt-C-terminus, (+)AA:203(ENSP00000360669)->211(ENSP00000351642)	-0.323643	0.000196891	0.00653674	0.106352	0.429995	D015 vs. D000
ZNF587:ENSG00000198466:E2.1-ENSG00000269343:E5.1|ENSG00000198466:E2.1-ENSG00000268750:E6.1	TRUE	exclusion	clu_34908	NewClu_1928	ENSG00000198466:ENSG00000269343:E5.1	trans-splicing	chr19:58341932-58352206|chr19:58341932-58369944		-0.598055	0.000196926	0.00653674	0.128307	0.726362	D015 vs. D000
POMT1:ENSG00000130714:E1.11-E3.1|ENSG00000130714:E1.11-E2.1	FALSE	inclusion	clu_14993	NewClu_1736	ENSG00000130714:E2.1	cassette-exon	chr9:134378460-134381501|chr9:134378460-134379576	(+)alt-N-terminus, (+)AA:671(BAC11269.1)->695(BAG62126.1)|(-)Glyco_trans_39+IPR003342, (-)TRANSMEM+Helical;, (+)Glyco_trans_39-IPR003342, (+)TRANSMEM-Helical;	-0.268499	0.000197265	0.00653675	0.269348	0.537847	D015 vs. D000
AP1B1:ENSG00000100280:E17.2-E18.1|ENSG00000100280:E17.2-E19.1	TRUE	inclusion	clu_6086	NewClu_724	ENSG00000100280:E18.1	cassette-exon	chr22:29736645-29735763|chr22:29736645-29735122	(+)alt-coding, (+)AA:942(ENSP00000348297)->949(ENSP00000350199)|(-)AP_complex_bsu_1_2_4-IPR016342, (+)AP_complex_bsu_1_2_4-IPR016342, (+)COMPBIAS-Pro-rich (stalk region)	0.573399	0.000197404	0.00653675	0.607718	0.0343184	D015 vs. D000
PDLIM5:ENSG00000163110:E9.4-E16.1|ENSG00000163110:E9.4-E15.2	FALSE	inclusion	clu_24865	NewClu_1531	ENSG00000163110:E15.2	cassette-exon	chr4:95497185-95506716|chr4:95497185-95506137	(-)alt+C+terminus, (-)AA:483(BAH14111.1)+>487(AL832157+PEP)|(-)DOMAIN+LIM zinc+binding 3, (-)Znf_LIM+IPR001781	-0.622197	0.000197562	0.00653675	0.152694	0.774892	D015 vs. D000
ABI2:ENSG00000138443:E13.2-E15.1|ENSG00000138443:E14.2-E15.1	FALSE	inclusion	clu_18143	NewClu_523	ENSG00000138443:E14.2	cassette-exon	chr2:204260503-204267299|chr2:204261690-204267299	(+)alt-coding, (+)AA:475(BAJ20515.1)->480(ENSP00000396249)|(-)Abl+interactor_HHR_dom+IPR012849, (+)Abl-interactor_HHR_dom-IPR012849	-0.477104	0.000197936	0.00654208	0.129381	0.606485	D015 vs. D000
WIBG:ENSG00000170473:E2.3-E6.1|ENSG00000170473:E4.3-E6.1	FALSE	inclusion	clu_28307	NewClu_742	ENSG00000170473:E4.3	cassette-exon	chr12:56321509-56297264|chr12:56320860-56297264	(-)alt+N+terminus, (-)AA:203(BAC04897.1)+>204(CAD30677.1)|(-)EJC_Pym+IPR015362, (-)MOD_RES+Phosphoserine, (-)REGION+Required for interaction with MAGOH and RBM8A, (+)COILED, (+)EJC_Pym-IPR015362	-0.196568	0.000198285	0.00654659	0.599072	0.79564	D015 vs. D000
SMC1A:ENSG00000072501:E3.1-E4.1|ENSG00000072501:E1.3-E5.1	TRUE	inclusion	clu_3187	NewClu_661	ENSG00000072501:E3.1|E4.1	cassette-exon	chrX:53441930-53441819|chrX:53449441-53440385	(-)alt-N-terminus, (-)alt-C-terminus, (-)AA:205(AAQ13659.1)->237(ENST00000463684-PEP)|(-)MOD_RES-Phosphoserine, (-)Tropomyosin-IPR000533, (+)COILED, (+)NP_BIND-ATP, (+)RecF/RecN/SMC-IPR003395	0.430442	0.00020019	0.00660242	0.923665	0.493224	D015 vs. D000
PKDCC:ENSG00000162878:E3.2-I3.1|ENSG00000162878:E3.1-E4.4	TRUE	inclusion	clu_24766	NewClu_1492	ENSG00000162878:E3.2|ENSG00000162878:I3.1	intron-retention	chr2:42281680-42281681|chr2:42281447-42282081	(-)nonsense_mediated_decay, (-)alt-N-terminus, (-)alt-C-terminus, (-)AA:55(AK311155-PEP)->181(ENSP00000385220)	0.300852	0.00020231	0.00666155	0.300852	0	D015 vs. D000
MAGED1:ENSG00000179222:E2.10-E3.2|ENSG00000179222:E1.1-E3.2	TRUE	inclusion	clu_30756	NewClu_69	ENSG00000179222:E2.10	cassette-exon	chrX:51636851-51637365|chrX:51546213-51637365	(~)AA:778(ENSP00000364927)->778(AAG23757.1)	0.230602	0.000202416	0.00666155	0.38479	0.154189	D015 vs. D000
PKD1P1:ENSG00000233024:E16.1-E17.1|ENSG00000233024:E15.1-E17.1	TRUE	exclusion	clu_38012	NewClu_1572	ENSG00000233024:E16.1	cassette-exon	chr16:18453239-18452445|chr16:18453805-18452445	(+)alt-C-terminus, (+)AA:232(ENSP00000431760)->369(ENSP00000389275)|(+)COMPBIAS-Pro-rich, (+)NPIP-IPR009443, (-)NPIP-IPR009443	-0.271092	0.000203063	0.00667574	0.132147	0.403239	D015 vs. D000
AK2:ENSG00000004455:E3.8-E5.1|ENSG00000004455:E4.1-E5.1	FALSE	inclusion	clu_125	NewClu_1090	ENSG00000004455:E4.1	cassette-exon	chr1:33502337-33490168|chr1:33497145-33490168	(-)alt+N+terminus, (-)alt+C+terminus, (-)AA:130(AAL87028.1)+>133(ENSP00000450109)|(-)Adenylate_kin+IPR000850, (-)BINDING+AMP, (-)DISULFID, (-)HELIX, (-)NP_BIND+ATP, (-)P+loop_NTPase+IPR027417, (-)REGION+NMPbind, (-)STRAND, (+)Adenylate_kin-IPR000850, (+)BINDING-ATP, (+)HELIX, (+)NP_BIND-ATP, (+)STRAND, (+)TURN	-0.262069	0.000204143	0.00670406	0.595805	0.857875	D015 vs. D000
SCHIP1:ENSG00000151967:E4.2-E5.1|ENSG00000151967:E2.5-E5.1	TRUE	inclusion	clu_22042	NewClu_817	ENSG00000151967:E4.2	altPromoter	chr3:159571246-159583952|chr3:159558003-159583952	(+)alt-N-terminus, (+)AA:244(BAG52432.1)->260(ENSP00000419230)|(-)SCHIP_1-IPR015649	0.619815	0.000204985	0.00671316	0.636269	0.0164539	D015 vs. D000
MCM4:ENSG00000104738:E10.1-E11.2|ENSG00000104738:E9.2-E11.2	TRUE	inclusion	clu_7726	NewClu_2025	ENSG00000104738:E10.1	altPromoter	chr8:48881961-48882358|chr8:48880045-48882358	(-)alt-N-terminus, (-)alt-C-terminus, (-)AA:59(ENST00000518680-PEP)->102(AK309812-PEP)|(-)MOD_RES-N6-acetyllysine	0.482776	0.000205073	0.00671316	0.670787	0.188011	D015 vs. D000
MCM4:ENSG00000104738:E9.2-E11.2|ENSG00000104738:E10.1-E11.2	FALSE	inclusion	clu_7726	NewClu_2025	ENSG00000104738:E10.1	altPromoter	chr8:48880045-48882358|chr8:48881961-48882358	(-)alt+N+terminus, (-)alt+C+terminus, (-)AA:59(ENST00000518680+PEP)+>102(AK309812+PEP)|(-)MOD_RES+N6+acetyllysine	-0.482776	0.000205073	0.00671316	0.329213	0.811989	D015 vs. D000
EPB41L1:ENSG00000088367:E25.2-E29.1|ENSG00000088367:E25.2-E30.1	TRUE	inclusion	clu_4831	NewClu_1226	ENSG00000088367:E29.1	cassette-exon	chr20:34785963-34797410|chr20:34785963-34800194	(+)alt-N-terminus, (+)AA:701(BAC86733.1)->772(BAG53378.1)|(-)Band_41_domain-IPR019749, (-)Band_41_fam-IPR019750, (-)Band_41_protein-IPR021187, (-)DOMAIN-FERM, (-)Ez/rad/moesin_like-IPR000798, (-)FERM_N-IPR018979, (-)FERM_domain-IPR000299, (-)SAB_dom-IPR007477, (+)Band_41_domain-IPR019749, (+)FERM_domain-IPR000299, (+)MOD_RES-Phosphoserine, (+)MOD_RES-Phosphothreonine	0.419715	0.000205737	0.00671499	0.601461	0.181746	D015 vs. D000
MRPL47:ENSG00000136522:E1.3-E2.1|ENSG00000136522:E1.3-E3.1	TRUE	exclusion	clu_17262	NewClu_939	ENSG00000136522:E2.1	cassette-exon	chr3:179322315-179320585|chr3:179322315-179319578	(~)AA:140(AAH21575.1)->140(AAO92749.1)	-0.214226	0.000205741	0.00671499	0.696839	0.911066	D015 vs. D000
MEF2A:ENSG00000068305:E13.1-E16.1|ENSG00000068305:E13.1-E17.2	TRUE	inclusion	clu_2753	NewClu_1366	ENSG00000068305:E16.1	cassette-exon	chr15:100230633-100243567|chr15:100230633-100246934	(~)alt-coding, (~)AA:497(BAG10665.1)->497(AL831995-PEP)|(-)COMPBIAS-Gln/Pro-rich, (+)REGION-Beta domain	0.632582	0.000206074	0.00671499	0.737344	0.104762	D015 vs. D000
SPATS2:ENSG00000123352:E2.16-E3.1|ENSG00000123352:E2.16-E8.1	TRUE	inclusion	clu_13100	NewClu_1518	ENSG00000123352:E3.1	cassette-exon	chr12:49761370-49765011|chr12:49761370-49854553	(~)alt-coding, (~)AA:545(BAF85023.1)->545(BAB14460.1)	0.272178	0.000206214	0.00671499	0.660158	0.38798	D015 vs. D000
MUM1:ENSG00000160953:E4.2-E5.1|ENSG00000160953:I1.1_1307546-ENSG00000115268:E3.4_1440088	TRUE	inclusion	clu_24182	NewClu_439	ENSG00000160953:E4.2|ENSG00000160953:E5.1	trans-splicing	chr19:1357093-1358393|chr19:1307546-1440088		0.688552	0.000206219	0.00671499	0.760049	0.0714971	D015 vs. D000
TCAIM:ENSG00000179152:E1.3-E3.1|ENSG00000179152:E1.12-E3.1	FALSE	inclusion	clu_30740	NewClu_1358	ENSG00000179152:E1.12	alt-5'	chr3:44379811-44396231|chr3:44380326-44396231	(~)AA:70(AAH09400.2)+>70(BAG51758.1)	-0.342708	0.000207315	0.00673681	0.493557	0.836265	D015 vs. D000
ACIN1:ENSG00000100813:E10.10-E11.1|ENSG00000100813:E10.7-E11.1	TRUE	exclusion	clu_6448	NewClu_1471	ENSG00000100813:E10.10	alt-5'	chr14:23540334-23538826|chr14:23540636-23538826	(+)alt-N-terminus, (+)AA:583(AAD56725.1)->614(AAD56726.1)	-0.209166	0.000207327	0.00673681	0.543148	0.752314	D015 vs. D000
PPA2:ENSG00000138777:E3.2-E5.1|ENSG00000138777:E1.10-E5.1	TRUE	exclusion	clu_18283	NewClu_2006	ENSG00000138777:E3.2	cassette-exon	chr4:106377838-106374799|chr4:106395051-106374799	(-)alt-N-terminus, (-)alt-C-terminus, (-)AA:202(BAG57434.1)->226(ENSP00000423889)|(+)Pyrophosphatase-IPR008162, (-)Pyrophosphatase-IPR008162	-0.268027	0.000207683	0.00674128	0.57349	0.841517	D015 vs. D000
EFCAB4A:ENSG00000177685:E3.2-E4.1|ENSG00000177685:E2.4-E4.3	TRUE	exclusion	clu_30376	NewClu_1373	ENSG00000177685:E3.2|ENSG00000177685:E4.1	alt-3'|cassette-exon	chr11:827711-828230|chr11:827459-828260	(+)truncated, (-)AA:88(ENSP00000432726)->294(ENSP00000409256)|(-)DOMAIN-EF-hand 2, (-)EF_hand_dom-IPR002048	-0.321535	0.000208465	0.00675954	0.264962	0.586497	D015 vs. D000
IER2:ENSG00000160888:E1.2-E2.2|ENSG00000160888:E1.2-I1.1	FALSE	exclusion	clu_24166	NewClu_179	ENSG00000160888:E2.2	intron-retention	chr19:13261366-13263758|chr19:13261366-13261367		0.504195	0.000208762	0.00676205	0.6625	0.158305	D015 vs. D000
PLEKHA4:ENSG00000105559:E9.2-E12.1|ENSG00000105559:E10.3-E11.1	FALSE	inclusion	clu_8170	NewClu_770	ENSG00000105559:E10.3|E11.1	cassette-exon	chr19:49362459-49357521|chr19:49362117-49360753	(+)alt-N-terminus, (+)alt-C-terminus, (+)AA:59(ENSP00000469211)->556(BC015956-PEP)	-0.221471	0.000210008	0.0067836	0.0114943	0.232965	D015 vs. D000
RGPD5:ENSG00000015568:E6.2-E7.1|ENSG00000015568:E2.5_110552071-E17.1_110584289	TRUE	inclusion	clu_967	NewClu_357	ENSG00000015568:E6.2|ENSG00000015568:E7.1	cassette-exon	chr2:110561708-110565751|chr2:110552071-110584289		0.747823	0.000210089	0.0067836	0.888889	0.141066	D015 vs. D000
MOCS1:ENSG00000124615:E1.6-E3.5|ENSG00000124615:E1.6-E4.1	TRUE	inclusion	clu_13407	NewClu_1329	ENSG00000124615:E3.5	cassette-exon	chr6:39902034-39895194|chr6:39902034-39893589	(+)alt-N-terminus, (+)AA:533(BAG51799.1)->620(ENSP00000309843)|(+)BINDING-GTP, (+)BINDING-S-adenosyl-L-methionine, (+)Elp3/MiaB/NifB-IPR006638, (+)METAL-Iron-sulfur 1 (4Fe-4S-S-AdoMet) (Probable), (+)MoaA-IPR013483, (+)REGION-Molybdenum cofactor biosynthesis protein C, (+)rSAM-IPR007197	0.254733	0.000210498	0.0067836	0.852206	0.597473	D015 vs. D000
DYNLL1:ENSG00000088986:E1.3-E2.1|ENSG00000088986:E1.3-E6.8	TRUE	inclusion	clu_4906	NewClu_645	ENSG00000088986:E2.1	cassette-exon	chr12:120907907-120925920|chr12:120907907-120934219	(~)AA:89(ENSP00000376297)->89(ENSP00000447907)	0.39267	0.00021051	0.0067836	0.510107	0.117436	D015 vs. D000
VEGFB:ENSG00000173511:E5.2-E6.1|ENSG00000173511:E5.2-E6.2	TRUE	exclusion	clu_29296	NewClu_676	ENSG00000173511:E6.1	alt-3'	chr11:64004694-64004892|chr11:64004694-64004993	(-)alt-C-terminus, (-)AA:188(ENSP00000401550)->207(BAJ20536.1)	-0.259665	0.000210529	0.0067836	0.475889	0.735554	D015 vs. D000
R3HDM1:ENSG00000048991:E18.3-E20.2|ENSG00000048991:E19.2-E20.2	FALSE	inclusion	clu_1672	NewClu_1314	ENSG00000048991:E19.2	cassette-exon	chr2:136396692-136402949|chr2:136399360-136402949	(+)alt-N-terminus, (+)AA:821(BAG59538.1)->823(ENSP00000403406)|(-)DOMAIN+SUZ	-0.422054	0.000212948	0.0068544	0.168694	0.590748	D015 vs. D000
PLEKHA7:ENSG00000166689:E14.2-E15.1|ENSG00000166689:E2.1-E27.3	TRUE	inclusion	clu_26688	NewClu_532	ENSG00000166689:E14.2|E15.1	cassette-exon	chr11:16838347-16837811|chr11:17035690-16811416	(+)alt-N-terminus, (+)alt-C-terminus, (+)AA:77(ENSP00000434812)->616(BAG62985.1)|(+)COILED, (+)COMPBIAS-Pro-rich, (+)MOD_RES-Phosphoserine, (+)REGION-Interaction with CTNND1	0.296672	0.00021342	0.00685474	0.722883	0.426211	D015 vs. D000
CROCC:ENSG00000058453:E22.1-E23.1|ENSG00000058453:I22.1_17276739-I22.1_17277035	FALSE	inclusion	clu_2076	NewClu_390	ENSG00000058453:E22.1|ENSG00000058453:E23.1		chr1:17275421-17277448|chr1:17276739-17277035	(-)alt-N-terminus, (-)alt-C-terminus, (-)AA:23(ENST00000498688-PEP)->45(ENST00000477773-PEP)	-0.358346	0.000213775	0.00685474	0.120738	0.479084	D015 vs. D000
MADD:ENSG00000110514:E29.1-E30.1|ENSG00000110514:E29.1-E31.1	TRUE	inclusion	clu_9674	NewClu_4	ENSG00000110514:E30.1	cassette-exon	chr11:47330250-47330531|chr11:47330250-47330832	(-)alt-C-terminus, (-)AA:1581(BAA20814.3)->1587(ENSP00000384287)|(+)COMPBIAS-Ser-rich	0.616476	0.000213891	0.00685474	0.616476	0	D015 vs. D000
MYO9A:ENSG00000066933:E2.1-E4.2|ENSG00000066933:E3.5-E4.2	FALSE	inclusion	clu_2620	NewClu_70	ENSG00000066933:E3.5	altPromoter	chr15:72410498-72338975|chr15:72410021-72338975	(-)truncated, (+)AA:141(ENSP00000454517)->729(AAH60886.1)|(-)DOMAIN+Ras+associating, (-)Ras+assoc+IPR000159, (+)DOMAIN-Myosin head-like 1, (+)Myosin_head_motor_dom-IPR001609, (+)NP_BIND-ATP, (+)TRANSMEM-Helical;	-0.306962	0.000214001	0.00685474	0.160863	0.467825	D015 vs. D000
ECE1:ENSG00000117298:E5.3-E6.2|ENSG00000117298:E1.1-E6.2	TRUE	exclusion	clu_11754	NewClu_1164	ENSG00000117298:E5.3	altPromoter	chr1:21616857-21616649|chr1:21671869-21616649	(+)alt-N-terminus, (+)AA:753(CAA84548.1)->754(ENSP00000405088)	-0.23742	0.000214072	0.00685474	0.290479	0.527898	D015 vs. D000
PCM1:ENSG00000078674:E2.2-E4.1|ENSG00000078674:E2.2-E3.1	FALSE	inclusion	clu_3912	NewClu_1923	ENSG00000078674:E3.1	cassette-exon	chr8:17782289-17793098|chr8:17782289-17792215	(+)truncated, (-)AA:95(ENST00000518936+PEP)+>448(AAH65022.1)|(-)MOD_RES+N6+acetyllysine, (-)MOD_RES+Phosphoserine	-0.36442	0.000214778	0.00686601	0.390264	0.754684	D015 vs. D000
RPN2:ENSG00000118705:E19.1-E20.1|ENSG00000118705:E18.1-E20.1	TRUE	inclusion	clu_12076	NewClu_802	ENSG00000118705:E19.1	cassette-exon	chr20:35866852-35869706|chr20:35865112-35869706	(-)alt-C-terminus, (-)AA:615(BAG53237.1)->631(BAG38143.1)|(-)TOPO_DOM-Cytoplasmic, (+)Ribophorin_II-IPR008814	0.237478	0.000214977	0.00686601	0.273711	0.0362334	D015 vs. D000
ZNF316:ENSG00000205903:I4.1-E5.1|ENSG00000205903:E4.1-E5.1	TRUE	inclusion	clu_36091	NewClu_3	ENSG00000205903:I4.1	intron-retention	chr7:6682012-6682013|chr7:6681593-6682013		0.331716	0.000215092	0.00686601	0.331716	0	D015 vs. D000
CBFB:ENSG00000067955:E1.6-E2.1|ENSG00000067955:E1.2-E2.1	TRUE	inclusion	clu_2727	NewClu_967	ENSG00000067955:E1.6	alt-5'	chr16:67063388-67063630|chr16:67063052-67063630	(+)alt-N-terminus, (+)alt-C-terminus, (+)AA:82(ENSP00000462273)->93(ENSP00000456637)|(-)CBF_beta-IPR003417, (-)HELIX, (-)SITE-Breakpoint for translocation to form CBF- beta-MYH11 oncogene in AML, subtype M4EO, (+)CBF_beta-IPR003417, (+)HELIX, (+)STRAND	0.358369	0.000217435	0.0069336	0.789078	0.430709	D015 vs. D000
ZNF207:ENSG00000010244:E11.2-E12.1|ENSG00000010244:E10.3-E12.1	TRUE	inclusion	clu_639	NewClu_699	ENSG00000010244:E11.2	cassette-exon	chr17:30693776-30694791|chr17:30692506-30694791	(+)alt-coding, (+)AA:463(AAH02372.1)->478(AAC78561.1)	0.518333	0.000218392	0.00695521	0.879263	0.36093	D015 vs. D000
RREB1:ENSG00000124782:E14.4-E16.1|ENSG00000124782:E14.4-E15.1	FALSE	inclusion	clu_13448	NewClu_1925	ENSG00000124782:E15.1	cassette-exon	chr6:7232140-7246657|chr6:7232140-7240671	(+)alt-coding, (+)AA:1687(BAD32778.1)->1742(BAD32776.1)|(-)Znf_C2H2+IPR007087, (+)Znf_C2H2-IPR007087, (+)Znf_C2H2-like-IPR015880	-0.485458	0.000218786	0.00695521	0.225731	0.711189	D015 vs. D000
P4HA1:ENSG00000122884:E9.1-E11.1|ENSG00000122884:E9.1-E10.1	FALSE	exclusion	clu_12993	NewClu_395	ENSG00000122884:E10.1	cassette-exon	chr10:74806683-74803715|chr10:74806683-74804809	(~)alt+coding, (~)AA:534(BAD96680.1)+>534(BAI47288.1)|(+)Pro_4_hyd_alph+IPR006620, (-)Pro_4_hyd_alph-IPR006620	0.32851	0.00021879	0.00695521	0.480767	0.152258	D015 vs. D000
PDE4DIP:ENSG00000178104:E31.1-E32.1|ENSG00000178104:E30.2-E35.1	TRUE	exclusion	clu_30509	NewClu_2067	ENSG00000178104:E31.1|E32.1	cassette-exon	chr1:144906421-144906196|chr1:144909869-144895290	(-)alt-N-terminus, (-)alt-C-terminus, (-)AA:1353(ENST00000524974-PEP)->1509(CAD91152.1)|(+)COILED, (+)DOMAIN-NBPF, (-)COILED, (-)MOD_RES-Phosphothreonine, (-)SITE-Breakpoint for insertion to form PDE4DIP- PDGFRB fusion protein, (-)Spindle_assoc-IPR012943	-0.345011	0.000219172	0.00696017	0.563159	0.90817	D015 vs. D000
HSPA8:ENSG00000109971:I1.1-E2.1|ENSG00000109971:E1.1-E6.3	TRUE	inclusion	clu_9541	NewClu_1513	ENSG00000109971:I1.1|ENSG00000109971:E2.1	intron-retention	chr11:122933378-122933377|chr11:122933458-122932037		0.411307	0.000220153	0.00697387	0.870156	0.458849	D015 vs. D000
MYO19:ENSG00000141140:E24.1-E26.2|ENSG00000141140:E25.2-E26.2	FALSE	inclusion	clu_19033	NewClu_1101	ENSG00000141140:E25.2	cassette-exon	chr17:34858937-34857075|chr17:34857692-34857075	(-)nonsense_mediated_decay, (-)alt+C+terminus, (-)AA:636(ENSP00000468792)+>770(AAH08900.1)|(-)DOMAIN+IQ 1, (-)DOMAIN+IQ 2, (-)IQ_motif_EF+hand+BS+IPR000048, (-)Myosin_head_motor_dom+IPR001609, (-)P+loop_NTPase+IPR027417, (-)REGION+Mitochondrial targeting, (+)Myosin_head_motor_dom-IPR001609, (+)P-loop_NTPase-IPR027417	-0.608937	0.000220194	0.00697387	0.3211	0.930037	D015 vs. D000
NTAN1:ENSG00000157045:E4.1-E5.1|ENSG00000157045:E1.6-E5.1	TRUE	exclusion	clu_23079	NewClu_854	ENSG00000157045:E4.1	cassette-exon	chr16:15141712-15141407|chr16:15149748-15141407	(-)alt-C-terminus, (-)AA:146(ENSP00000455396)->205(BAG62263.1)	-0.306648	0.000220282	0.00697387	0.605541	0.91219	D015 vs. D000
SMPD4:ENSG00000136699:E10.1-E14.3|ENSG00000136699:E10.1-E11.1	FALSE	inclusion	clu_17308	NewClu_370	ENSG00000136699:E11.1	cassette-exon	chr2:130921947-130914969|chr2:130921947-130918845	(-)alt+N+terminus, (-)AA:607(BAG60793.1)+>615(BAG59735.1)	-0.371688	0.000220524	0.00697437	0.295771	0.667459	D015 vs. D000
DNMT3A:ENSG00000119772:E2.1-E3.1|ENSG00000119772:E1.2-E3.1	TRUE	inclusion	clu_12315	NewClu_664	ENSG00000119772:E2.1	altPromoter	chr2:25564695-25537030|chr2:25565299-25537030	(~)AA:912(ENSP00000264709)->912(AAD33084.2)	0.464742	0.000221208	0.00698881	0.8161	0.351358	D015 vs. D000
PLEKHA6:ENSG00000143850:E22.1-E23.1|ENSG00000143850:E22.1-E24.1	TRUE	inclusion	clu_20072	NewClu_30	ENSG00000143850:E23.1	cassette-exon	chr1:204213992-204212391|chr1:204213992-204210942		0.569091	0.000221573	0.00699317	0.624242	0.0551515	D015 vs. D000
ACACA:ENSG00000132142:E66.1-E67.1|ENSG00000132142:I66.1_35455691-E67.1	FALSE	inclusion	clu_15531	NewClu_1667	ENSG00000132142:E66.1		chr17:35468466-35454919|chr17:35455691-35454919		-0.295287	0.000222015	0.00699995	0.704713	1	D015 vs. D000
SPTBN1:ENSG00000115306:E2.1_54684406-E4.2|ENSG00000115306:I2.1_54697123-E4.2	FALSE	inclusion	clu_11081	NewClu_1830	ENSG00000115306:E2.1_54684406		chr2:54684406-54753509|chr2:54697123-54753509		-0.292083	0.000222747	0.00701584	0.103246	0.395329	D015 vs. D000
MARK3:ENSG00000075413:E24.1-E25.2|ENSG00000075413:I21.2-E26.2	TRUE	inclusion	clu_3537	NewClu_296	ENSG00000075413:E24.1|ENSG00000075413:E25.2		chr14:103964865-103966493|chr14:103958371-103969219	(+)alt-coding, (+)AA:744(ENSP00000450772)->753(ENSP00000411397)	0.334985	0.000223383	0.00702868	0.3554	0.0204154	D015 vs. D000
SCHIP1:ENSG00000151967:E2.5-E5.1|ENSG00000151967:E4.2-E5.1	FALSE	inclusion	clu_22042	NewClu_817	ENSG00000151967:E4.2	altPromoter	chr3:159558003-159583952|chr3:159571246-159583952	(+)alt-N-terminus, (+)AA:244(BAG52432.1)->260(ENSP00000419230)|(-)SCHIP_1+IPR015649	-0.612729	0.000224311	0.0070507	0.363392	0.976121	D015 vs. D000
NT5C3B:ENSG00000141698:E1.13-E1.16|ENSG00000141698:E1.14-E1.16	FALSE	inclusion	clu_19304	NewClu_1978	ENSG00000141698:E1.13	alt-5'	chr17:39992434-39992209|chr17:39992331-39992209		-0.276991	0.000225147	0.00706466	0.476225	0.753216	D015 vs. D000
FUBP1:ENSG00000162613:I22.3-E25.2|ENSG00000162613:E20.2-E25.2	TRUE	inclusion	clu_24645	NewClu_227	ENSG00000162613:I22.3		chr1:78412215-78411327|chr1:78414840-78411327	(~)alt-N-terminus, (~)alt-C-terminus, (~)AA:51(ENST00000492724-PEP)->51(ENST00000489495-PEP)|(-)DUF1897-IPR015096, (-)MOD_RES-Phosphoserine	0.351453	0.000225214	0.00706466	0.928425	0.576973	D015 vs. D000
SYNGAP1:ENSG00000197283:E17.1-I17.1|ENSG00000197283:E17.1-E18.1	TRUE	exclusion	clu_34249	NewClu_1333	ENSG00000197283:I17.1	intron-retention	chr6:33411737-33411738|chr6:33411737-33412221		-0.222753	0.000226214	0.0070856	0	0.222753	D015 vs. D000
FCGRT:ENSG00000104870:E9.5-E10.2|ENSG00000104870:E9.10-I9.1	FALSE	exclusion	clu_7800	NewClu_1311	ENSG00000104870:E9.5|ENSG00000104870:E10.2	intron-retention	chr19:50028033-50028714|chr19:50028520-50028521	(-)alt-N-terminus, (-)alt-C-terminus, (-)AA:273(ENSP00000471118)->280(LF384264-PEP)|(+)DISULFID, (+)DOMAIN+Ig+like C1+type, (+)HELIX, (+)Ig+like_dom+IPR007110, (+)Ig_C1+set+IPR003597, (+)MHC_I/II+like_Ag+recog+IPR011162, (+)MHC_I_a_a1/a2+IPR001039, (+)REGION+Alpha+3, (+)REGION+Connecting peptide, (+)SIGNAL, (+)STRAND, (+)TOPO_DOM+Cytoplasmic, (+)TRANSMEM+Helical;, (+)TURN, (-)DISULFID, (-)HELIX, …	0.200171	0.000226342	0.0070856	0.206019	0.00584795	D015 vs. D000
YIPF2:ENSG00000130733:E2.4-E3.1|ENSG00000130733:E2.1-E3.1	TRUE	exclusion	clu_15030	NewClu_1452	ENSG00000130733:E2.4	alt-5'	chr19:11038306-11036449|chr19:11038475-11036449	(-)alt-C-terminus, (-)AA:186(ENSP00000464839)->217(ENSP00000468436)|(-)TOPO_DOM-Cytoplasmic, (-)Yip1-IPR006977	-0.331944	0.000226815	0.00709319	0.560125	0.892069	D015 vs. D000
PLEKHA7:ENSG00000166689:E26.1-E27.2|ENSG00000166689:E2.1-E27.3	TRUE	inclusion	clu_26688	NewClu_532	ENSG00000166689:E26.1|ENSG00000166689:E27.2	alt-3'|cassette-exon	chr11:16812345-16811425|chr11:17035690-16811416	(+)alt-N-terminus, (+)alt-C-terminus, (+)AA:77(ENSP00000434812)->224(ENST00000332954-PEP)|(+)COILED, (+)MOD_RES-Phosphoserine	0.446803	0.000227272	0.00710029	0.744643	0.29784	D015 vs. D000
CLTC:ENSG00000141367:E32.1-E33.1|ENSG00000141367:E32.1-E34.2	TRUE	inclusion	clu_19100	NewClu_181	ENSG00000141367:E33.1	cassette-exon	chr17:57763169-57764362|chr17:57763169-57767997	(-)alt-N-terminus, (-)alt-C-terminus, (-)AA:222(ENSP00000465200)->252(BC015854-PEP)|(-)Clathrin_H-chain/VPS_repeat-IPR000547, (-)MOD_RES-N6-acetyllysine, (-)REGION-Trimerization	0.410534	0.000227832	0.00711059	0.445382	0.0348479	D015 vs. D000
XPNPEP1:ENSG00000108039:E3.3-E5.4|ENSG00000108039:E2.5-E5.4	TRUE	inclusion	clu_8983	NewClu_816	ENSG00000108039:E3.3	cassette-exon	chr10:111667449-111652833|chr10:111674769-111652833	(+)alt-N-terminus, (+)alt-C-terminus, (+)AA:180(ENST00000443078-PEP)->194(ENST00000451592-PEP)|(-)Creatinase-IPR000587, (-)HELIX, (-)STRAND, (+)HELIX, (+)STRAND, (+)TURN	0.218146	0.000228173	0.00711401	0.871199	0.653053	D015 vs. D000
MRAS:ENSG00000158186:E2.2-E6.1|ENSG00000158186:E3.2-E6.1	FALSE	exclusion	clu_23366	NewClu_1252	ENSG00000158186:E3.2	altPromoter	chr3:138067609-138091708|chr3:138067874-138091708	(+)alt+N+terminus, (+)alt+C+terminus, (+)AA:23(ENSP00000417092)+>132(BC047690+PEP)|(+)COMPBIAS+Poly+Lys, (+)LIPID+S+geranylgeranyl cysteine, (+)MIRO+like+IPR013684, (+)MOD_RES+Cysteine methyl ester, (+)NP_BIND+GTP, (+)P+loop_NTPase+IPR027417, (+)PROPEP+Removed in mature form, (+)Small_GTPase+IPR001806, (+)Small_GTPase_Rab_type+IPR003579, (+)Small_GTPase_Ras+IPR020849	0.409692	0.000228836	0.0071161	0.722631	0.31294	D015 vs. D000
TRERF1:ENSG00000124496:E1.3-E2.1|ENSG00000124496:E1.4-E2.1	FALSE	inclusion	clu_13357	NewClu_753	ENSG00000124496:E1.4	alt-5'	chr6:42419759-42418999|chr6:42419412-42418999	(-)alt+N+terminus, (-)alt+C+terminus, (-)AA:96(AK308473+PEP)+>1129(ENSP00000362008)|(-)COMPBIAS+Gln+rich, (-)COMPBIAS+Glu+rich, (-)DOMAIN+ELM2, (-)DOMAIN+SANT, (-)ELM2_dom+IPR000949, (-)Homeodomain+like+IPR009057, (-)MOD_RES+Phosphoserine, (-)MOD_RES+Phosphothreonine, (-)SANT/Myb+IPR001005, (-)ZN_FING+C2H2+type 1, (-)ZN_FING+C2H2+type 3, (-)Znf_C2H2+IPR007087, (-)Znf_C2H2+like+IPR015880	-0.215758	0.000228918	0.0071161	0.0681337	0.283892	D015 vs. D000
AC131097.3:ENSG00000233806:E3.1-I3.1_242829895|ENSG00000233806:E3.1-E4.2	TRUE	exclusion	clu_38101	NewClu_74	ENSG00000233806:I3.1_242829895		chr2:242824786-242829895|chr2:242824786-242876225		-0.338887	0.000229123	0.0071161	0.0208333	0.359721	D015 vs. D000
SLC29A1:ENSG00000112759:E3.3-E5.3|ENSG00000112759:E1.3-E5.3	TRUE	exclusion	clu_10334	NewClu_1399	ENSG00000112759:E3.3	altPromoter	chr6:44191378-44195000|chr6:44187519-44195000	(~)AA:456(ENSP00000392668)->456(AAH01382.1)	-0.294587	0.000229505	0.0071161	0.119867	0.414454	D015 vs. D000
MTMR2:ENSG00000087053:E3.6-E5.1|ENSG00000087053:E3.6-E8.1	TRUE	exclusion	clu_4650	NewClu_603	ENSG00000087053:E5.1	cassette-exon	chr11:95657039-95647476|chr11:95657039-95621425	(+)alt-N-terminus, (+)AA:571(BAG64098.1)->643(BAA83025.3)|(+)COMPBIAS-Ser-rich, (+)DOMAIN-GRAM, (+)GRAM-IPR004182, (+)MOD_RES-Phosphoserine	-0.227746	0.000229713	0.0071161	0.212831	0.440577	D015 vs. D000
SHROOM3:ENSG00000138771:E8.1-E10.1|ENSG00000138771:E4.4-E10.1	TRUE	exclusion	clu_18278	NewClu_2004	ENSG00000138771:E8.1	altPromoter	chr4:77610855-77631309|chr4:77507622-77631309	(-)alt-N-terminus, (-)alt-C-terminus, (-)AA:45(ENST00000481002-PEP)->258(BAB55336.1)	-0.553934	0.000229806	0.0071161	0.15811	0.712045	D015 vs. D000
CHCHD5:ENSG00000125611:E3.3-E4.1|ENSG00000125611:E1.5-E4.1	TRUE	exclusion	clu_13624	NewClu_441	ENSG00000125611:E3.3	cassette-exon	chr2:113343942-113346443|chr2:113342226-113346443	(-)alt-N-terminus, (-)alt-C-terminus, (-)AA:65(ENST00000489052-PEP)->110(ENSP00000325655)|(-)DISULFID, (-)HELIX	-0.299036	0.000230123	0.0071161	0.597977	0.897013	D015 vs. D000
RASGRP2:ENSG00000068831:I3.1-I3.1|ENSG00000068831:E3.5-E7.3	TRUE	exclusion	clu_2817	NewClu_752	ENSG00000068831:I3.1|ENSG00000068831:I3.1	intron-retention	chr11:64512062-64512061|chr11:64512214-64510409		-0.329094	0.000230167	0.0071161	0	0.329094	D015 vs. D000
RTN3:ENSG00000133318:E1.12-E2.1|ENSG00000133318:E1.12-E6.1	TRUE	inclusion	clu_16019	NewClu_97	ENSG00000133318:E2.1	cassette-exon	chr11:63449250-63472323|chr11:63449250-63517463	(-)alt-C-terminus, (-)AA:255(BAH12044.1)->261(AK308083-PEP)|(+)DOMAIN-Reticulon, (+)REGION-Interaction with FADD, (+)Reticulon-IPR003388, (+)TOPO_DOM-Cytoplasmic	0.488435	0.000230349	0.0071161	0.526489	0.0380539	D015 vs. D000
PRMT2:ENSG00000160310:E1.6-E3.1|ENSG00000160310:E1.6-E2.1	FALSE	inclusion	clu_23965	NewClu_526	ENSG00000160310:E2.1	cassette-exon	chr21:48055675-48056808|chr21:48055675-48056351	(~)alt+coding, (~)AA:433(BAD96877.1)+>433(BAG53931.1)|(+)Arg_MeTrfase-IPR025799, (+)REGION-Interaction with ESR1	-0.199977	0.00023055	0.0071161	0.0621901	0.262167	D015 vs. D000
RGPD6:ENSG00000183054:E12.2-E12.5|ENSG00000183054:E1.3_111334573-E15.1_111302372	TRUE	inclusion	clu_31581	NewClu_41	ENSG00000183054:E12.2|ENSG00000183054:E12.5	cassette-exon	chr2:111304422-111304254|chr2:111334573-111302372		0.605006	0.000230939	0.00712096	0.952381	0.347375	D015 vs. D000
DMWD:ENSG00000185800:E5.1-E5.3|ENSG00000185800:E4.5-E5.3	TRUE	inclusion	clu_32528	NewClu_1375	ENSG00000185800:E5.1	cassette-exon	chr19:46287899-46287548|chr19:46288852-46287548	(+)alt-coding, (+)AA:649(ENSP00000366964)->674(ENSP00000270223)|(+)REPEAT-WD 5	0.434043	0.000231408	0.0071283	0.769893	0.33585	D015 vs. D000
ATAD3A:ENSG00000197785:E6.1-E7.1|ENSG00000197785:U0.1_1444447-E18.2	TRUE	exclusion	clu_34553	NewClu_280	ENSG00000197785:E6.1|ENSG00000197785:E7.1	altPromoter	chr1:1454370-1455521|chr1:1444447-1469306		-0.426605	0.000231929	0.00713719	0.527554	0.954159	D015 vs. D000
COG3:ENSG00000136152:E1.4-E3.1|ENSG00000136152:E1.4-E2.1	FALSE	exclusion	clu_17113	NewClu_819	ENSG00000136152:E2.1	cassette-exon	chr13:46039345-46050336|chr13:46039345-46040652	(+)alt+N+terminus, (+)alt+C+terminus, (+)AA:35(ENST00000476702+PEP)+>134(BAG58033.1)	0.261376	0.000233235	0.00717023	0.594125	0.332749	D015 vs. D000
LSM14B:ENSG00000149657:E4.2-E7.1|ENSG00000149657:E4.2-E5.1	FALSE	inclusion	clu_21606	NewClu_207	ENSG00000149657:E5.1	cassette-exon	chr20:60701495-60704841|chr20:60701495-60702641	(~)alt+coding, (~)AA:385(ENSP00000279068)+>385(ENSP00000253001)|(-)MOD_RES+Phosphoserine	-0.327094	0.000233506	0.0071714	0.112222	0.439316	D015 vs. D000
VAMP7:ENSG00000124333:E3.1-E4.1|ENSG00000124333:E2.3-E4.1	TRUE	exclusion	clu_13317	NewClu_16	ENSG00000124333:E3.1	cassette-exon	chrX:155125343-155127776|chrX:155119275-155127776	(-)nonsense_mediated_decay, (-)alt-N-terminus, (-)alt-C-terminus, (-)AA:59(ENSP00000430039)->71(ENST00000463317-PEP)|(+)HELIX, (+)Longin-like_dom-IPR011012, (+)STRAND, (-)Synaptobrevin-IPR001388	-0.234814	0.000234585	0.0071777	0.185057	0.419872	D015 vs. D000
NSUN5P1:ENSG00000223705:E4.2-E5.1|ENSG00000223705:E2.1-E6.4	TRUE	inclusion	clu_36982	NewClu_1426	ENSG00000223705:E4.2|E5.1	cassette-exon	chr7:75041042-75042067|chr7:75040009-75044163	(+)alt-N-terminus, (+)alt-C-terminus, (+)AA:97(ENST00000455158-PEP)->115(ENST00000421140-PEP)	0.385441	0.000234624	0.0071777	0.798528	0.413088	D015 vs. D000
MTX3:ENSG00000177034:E3.1-I3.1_79285885|ENSG00000177034:E3.1-E4.1	TRUE	inclusion	clu_30222	NewClu_85	ENSG00000177034:I3.1_79285885		chr5:79285983-79285885|chr5:79285983-79285067		0.421935	0.00023489	0.0071777	0.421935	0	D015 vs. D000
SLC25A3:ENSG00000075415:E1.26-E2.2|ENSG00000075415:E1.17-E2.2	TRUE	exclusion	clu_3539	NewClu_294	ENSG00000075415:E1.26	alt-5'	chr12:98989626-98991634|chr12:98989335-98991634	(+)alt-coding, (+)AA:361(BAB93517.1)->362(BAG52596.1)|(+)Mitochondrial_sb/sol_carrier-IPR018108, (+)Mt_carrier_dom-IPR023395, (+)REPEAT-Solcar 1, (+)TOPO_DOM-Mitochondrial intermembrane, (+)TRANSMEM-Helical; Name=1;, (-)Mitochondrial_sb/sol_carrier-IPR018108, (-)Mt_carrier_dom-IPR023395	-0.450101	0.000234959	0.0071777	0.492158	0.94226	D015 vs. D000
RARA:ENSG00000131759:E1.2-E5.1|ENSG00000131759:E2.2-E5.1	FALSE	exclusion	clu_15416	NewClu_31	ENSG00000131759:E2.2	alt-C-term	chr17:38465538-38487109|chr17:38474700-38487109	(~)AA:462(BAG35459.1)+>462(AK130192+PEP)	0.433527	0.000235044	0.0071777	0.829704	0.396177	D015 vs. D000
FCGRT:ENSG00000104870:E3.12-E4.1|ENSG00000104870:E3.12-E9.1	TRUE	inclusion	clu_7800	NewClu_1312	ENSG00000104870:E4.1	cassette-exon	chr19:50016730-50017139|chr19:50016730-50027764	(-)retained_intron, (-)alt-C-terminus, (-)AA:167(ENSP00000469933)->185(ENST00000593431-PEP)|(-)DISULFID, (-)DOMAIN-Ig-like C1-type, (-)HELIX, (-)Ig-like_dom-IPR007110, (-)Ig_C1-set-IPR003597, (-)REGION-Alpha-3, (-)STRAND, (+)HELIX, (+)MHC_I/II-like_Ag-recog-IPR011162, (+)MHC_I_a_a1/a2-IPR001039, (+)REGION-Alpha-1, (+)STRAND, (+)TURN	0.276283	0.000235168	0.0071777	0.784086	0.507803	D015 vs. D000
MRPL34:ENSG00000130312:E1.2-E5.2|ENSG00000130312:E2.1-E3.1	FALSE	inclusion	clu_14805	NewClu_853	ENSG00000130312:E2.1|E3.1	cassette-exon	chr19:17403663-17416640|chr19:17408768-17409051	(-)alt+N+terminus, (-)alt+C+terminus, (-)AA:38(ENST00000597996+PEP)+>184(ENSP00000472266)|(-)Ribosomal_L34+IPR000271	-0.244648	0.000235495	0.0071777	0.157685	0.402333	D015 vs. D000
CTSL1:ENSG00000135047:E1.9-E3.1|ENSG00000135047:E1.8-E3.1	TRUE	exclusion	clu_16612	NewClu_185	ENSG00000135047:E1.9	altPromoter	chr9:90341223-90342509|chr9:90341168-90342509	(~)alt-coding, (~)AA:333(BAG52066.1)->333(BX647434-PEP)|(+)STRAND, (-)HELIX, (-)Prot_inhib_I29-IPR013201	-0.210907	0.000235801	0.0071777	0.237004	0.447911	D015 vs. D000
NPIP:ENSG00000183426:E28.1-E29.1|ENSG00000183426:E27.1-E29.1	TRUE	exclusion	clu_31673	NewClu_1714	ENSG00000183426:E28.1	cassette-exon	chr16:15044678-15045472|chr16:15044112-15045472	(-)alt-N-terminus, (-)AA:559(BC023572-PEP)->638(ENST00000472413-PEP)	-0.237192	0.000235808	0.0071777	0.137618	0.37481	D015 vs. D000
PKD1P1:ENSG00000183889:E35.4-E36.1|ENSG00000183889:E35.1-E36.1	TRUE	exclusion	clu_31837	NewClu_1621	ENSG00000183889:E35.4	alt-5'	chr16:16443155-16443949|chr16:16442589-16443949	(+)alt-N-terminus, (+)alt-C-terminus, (+)AA:114(ENSP00000436257)->369(ENSP00000330634)|(+)COMPBIAS-Pro-rich, (+)NPIP-IPR009443, (-)NPIP-IPR009443	-0.238036	0.000236845	0.00720215	0.108718	0.346754	D015 vs. D000
DPF2:ENSG00000133884:E6.1-E7.1|ENSG00000133884:E6.1-E8.1	TRUE	inclusion	clu_16169	NewClu_110	ENSG00000133884:E7.1	cassette-exon	chr11:65111540-65112051|chr11:65111540-65113137	(+)alt-coding, (+)AA:391(BAG72515.1)->405(ENSP00000252268)|(-)TURN, (-)ZN_FING-C2H2-type, (-)Znf_C2H2-IPR007087, (-)Znf_C2H2-like-IPR015880	0.425808	0.000237263	0.00720284	0.450617	0.0248097	D015 vs. D000
PPHLN1:ENSG00000134283:E6.1-E11.1|ENSG00000134283:E6.1-E10.1	FALSE	exclusion	clu_16299	NewClu_1655	ENSG00000134283:E10.1	cassette-exon	chr12:42729776-42748963|chr12:42729776-42745687	(-)alt-N-terminus, (-)alt-C-terminus, (-)AA:347(BC033753-PEP)->348(ENSP00000390681)|(+)COMPBIAS+Ser+rich	0.247995	0.000237335	0.00720284	0.813637	0.565642	D015 vs. D000
NAV2:ENSG00000166833:E36.2-E38.2|ENSG00000166833:E37.1-E38.2	FALSE	inclusion	clu_26760	NewClu_51	ENSG00000166833:E37.1	cassette-exon	chr11:20101755-20104553|chr11:20104146-20104553	(+)alt-coding, (+)AA:2429(BAC00854.1)->2432(BAA92657.4)|(+)CH-domain-IPR001715, (+)DOMAIN-CH, (+)HELIX	-0.736635	0.000238573	0.00723327	0.101571	0.838207	D015 vs. D000
C1orf112:ENSG00000000460:E10.1-E11.1|ENSG00000000460:E9.2-E11.1	TRUE	exclusion	clu_8	NewClu_261	ENSG00000000460:E10.1	cassette-exon	chr1:169770112-169771762|chr1:169768099-169771762	(-)alt-N-terminus, (-)alt-C-terminus, (-)AA:175(ENST00000481744-PEP)->180(BC011012-PEP)	-0.360648	0.000239664	0.00725272	0.546312	0.90696	D015 vs. D000
C9orf114:ENSG00000198917:E4.3-E5.1|ENSG00000198917:E3.2_131591063-E11.2_131584542	TRUE	inclusion	clu_35231	NewClu_1889	ENSG00000198917:E4.3|ENSG00000198917:E5.1	cassette-exon	chr9:131589311-131588908|chr9:131591063-131584542	(+)retained_intron, (+)alt-N-terminus, (+)alt-C-terminus, (+)AA:91(BAG64586.1)->170(ENST00000466556-PEP)	0.274033	0.000239685	0.00725272	0.905241	0.631207	D015 vs. D000
AGL:ENSG00000162688:E2.1-E3.1|ENSG00000162688:E1.1-E3.1	TRUE	inclusion	clu_24684	NewClu_925	ENSG00000162688:E2.1	altPromoter	chr1:100316174-100316531|chr1:100315971-100316531	(~)AA:1532(AAH78663.1)->1532(ENSP00000359182)	0.268301	0.000240524	0.00727096	0.310558	0.0422578	D015 vs. D000
AGBL5:ENSG00000084693:E1.1-I16.1|ENSG00000084693:E16.2-E17.1	TRUE	inclusion	clu_4437	NewClu_787	ENSG00000084693:E1.1|ENSG00000084693:I16.1	intron-retention	chr2:27284074-27284075|chr2:27282272-27290362		0.532101	0.000241439	0.00729147	0.602614	0.0705128	D015 vs. D000
COA6:ENSG00000168275:E2.2-E2.4|ENSG00000168275:E1.1-E2.4	TRUE	inclusion	clu_27487	NewClu_1215	ENSG00000168275:E2.2	altPromoter	chr1:234509586-234509976|chr1:234509424-234509976	(-)alt-N-terminus, (-)AA:125(ENSP00000355572)->155(ENSP00000355574)|(-)Cyt_c_oxidase_su6B-IPR003213, (+)Cyt_c_oxidase_su6B-IPR003213	0.195136	0.0002431	0.0073304	0.213562	0.018426	D015 vs. D000
CELF2:ENSG00000048740:E3.2-E4.1|ENSG00000048740:E2.3-E4.1	TRUE	exclusion	clu_1659	NewClu_1526	ENSG00000048740:E3.2	altPromoter	chr10:11207280-11207449|chr10:11060126-11207449	(~)AA:488(ENSP00000404834)->488(AAL27627.1)	-0.315285	0.000243204	0.0073304	0.248601	0.563886	D015 vs. D000
FBXO17:ENSG00000269190:E1.2-E3.1|ENSG00000269190:E1.2-I2.1_39442156	FALSE	exclusion	clu_40911	NewClu_1640	ENSG00000269190:E3.1		chr19:39466226-39440976|chr19:39466226-39442156	(~)AA:278(ENSP00000470361)->278(ENSP00000292852)	0.223556	0.00024406	0.007349	0.963152	0.739595	D015 vs. D000
FIS1:ENSG00000214253:E2.3-E4.1|ENSG00000214253:E2.3-E7.1	TRUE	inclusion	clu_36545	NewClu_1411	ENSG00000214253:E4.1	cassette-exon	chr7:100888241-100887420|chr7:100888241-100884187	(+)nonsense_mediated_decay, (-)truncated, (+)AA:46(ENSP00000411442)->103(CU678480-PEP)|(+)HELIX, (+)STRAND, (+)TURN	0.258759	0.000245392	0.00738189	0.82975	0.570992	D015 vs. D000
MIB2:ENSG00000197530:E14.7-E14.9|ENSG00000197530:E13.5-E14.9	TRUE	inclusion	clu_34389	NewClu_973	ENSG00000197530:E14.7	cassette-exon	chr1:1564946-1565019|chr1:1564691-1565019		0.336069	0.000245732	0.00738491	1	0.663931	D015 vs. D000
TFR2:ENSG00000106327:E9.2-E10.1|ENSG00000106327:E9.2-E11.1	TRUE	inclusion	clu_8504	NewClu_1348	ENSG00000106327:E10.1	cassette-exon	chr7:100229429-100229219|chr7:100229429-100228675	(-)nonsense_mediated_decay, (-)retained_intron, (-)alt-N-terminus, (-)alt-C-terminus, (-)AA:169(ENSP00000418942)->240(ENST00000473963-PEP)|(+)Protease-assoc_domain-IPR003137	0.425205	0.000246484	0.00739368	0.952381	0.527176	D015 vs. D000
RP11-34P13.13:ENSG00000241860:E3.1-E5.1|ENSG00000241860:E4.1-E5.1	FALSE	inclusion	clu_38745	NewClu_12	ENSG00000241860:E4.1	altPromoter	chr1:169049-168165|chr1:168610-168165	(-)alt+N+terminus, (-)alt+C+terminus, (-)AA:31(ENST00000491962+PEP)+>130(ENST00000466557+PEP)	-0.37168	0.000246516	0.00739368	0.378135	0.749815	D015 vs. D000
RPS3A:ENSG00000145425:E3.4-E4.1|ENSG00000145425:E1.16-E4.1	TRUE	exclusion	clu_20518	NewClu_1456	ENSG00000145425:E3.4	cassette-exon	chr4:152022314-152024023|chr4:152020866-152024023	(+)alt-N-terminus, (+)alt-C-terminus, (+)AA:125(ENSP00000421776)->145(ENSP00000422994)|(+)MOD_RES-N6-acetyllysine, (+)MOD_RES-Phosphoserine, (+)MOD_RES-Phosphotyrosine, (+)Ribosomal_S3Ae-IPR001593, (-)Ribosomal_S3Ae-IPR001593	-0.316482	0.000246773	0.00739368	0.400667	0.717148	D015 vs. D000
C19orf54:ENSG00000188493:E5.1-E6.1|ENSG00000188493:E5.1-E7.1	TRUE	inclusion	clu_33316	NewClu_1198	ENSG00000188493:E6.1	cassette-exon	chr19:41250464-41250101|chr19:41250464-41249886	(-)alt-N-terminus, (-)alt-C-terminus, (-)AA:170(BAC85538.1)->179(AAH90894.1)|(-)MOD_RES-Phosphoserine	0.306392	0.000246984	0.00739368	0.539939	0.233547	D015 vs. D000
PLEKHM2:ENSG00000116786:E6.2-E8.1|ENSG00000116786:E7.1-E8.1	FALSE	inclusion	clu_11589	NewClu_2034	ENSG00000116786:E7.1	cassette-exon	chr1:16046415-16051812|chr1:16047883-16051812	(+)alt-coding, (+)AA:999(ENSP00000364950)->1019(BAA74865.2)|(+)REGION-Interaction with KIF5B	-0.34863	0.000247414	0.00739937	0.467074	0.815704	D015 vs. D000
GPATCH4:ENSG00000160818:E2.4-E3.1|ENSG00000160818:I2.1-E3.1	FALSE	inclusion	clu_24145	NewClu_1482	ENSG00000160818:E2.4	intron-retention	chr1:156568760-156568286|chr1:156568287-156568286	(-)retained_intron, (-)alt-N-terminus, (-)alt-C-terminus, (-)AA:113(ENST00000531129-PEP)->185(ENST00000506832-PEP)|(+)MOD_RES-Phosphoserine, (+)MOD_RES-Phosphothreonine, (-)DOMAIN-G-patch, (-)G_patch_dom-IPR000467, (-)MOD_RES-Phosphothreonine	-0.260672	0.000247933	0.00740769	0.708872	0.969544	D015 vs. D000
RGPD8:ENSG00000169629:E5.2-E6.1|ENSG00000169629:E2.5_113191002-E15.1_113156935	TRUE	inclusion	clu_27997	NewClu_1039	ENSG00000169629:E5.2|ENSG00000169629:E6.1	cassette-exon	chr2:113179537-113175491|chr2:113191002-113156935		0.713935	0.000248674	0.00742245	0.904762	0.190827	D015 vs. D000
USP28:ENSG00000048028:I23.1_113678673-E24.1|ENSG00000048028:E22.1-E24.1	TRUE	inclusion	clu_1614	NewClu_1956	ENSG00000048028:I23.1_113678673		chr11:113678673-113677306|chr11:113679020-113677306		0.198863	0.000248909	0.00742245	0.198863	0	D015 vs. D000
ODF2L:ENSG00000122417:E3.2-E4.1|ENSG00000122417:E1.9-E4.1	TRUE	exclusion	clu_12863	NewClu_791	ENSG00000122417:E3.2	cassette-exon	chr1:86852598-86851273|chr1:86861716-86851273	(-)alt-N-terminus, (-)alt-C-terminus, (-)AA:49(ENSP00000378220)->367(AAH47368.1)|(-)COILED	-0.274901	0.000250886	0.00747418	0.271676	0.546577	D015 vs. D000
GJC1:ENSG00000182963:E1.3-E5.2|ENSG00000182963:E2.1-E5.2	FALSE	inclusion	clu_31542	NewClu_1174	ENSG00000182963:E2.1	altPromoter	chr17:42908006-42884837|chr17:42907430-42884837	(~)AA:396(ENSP00000411528)+>396(ENSP00000467201)	-0.547505	0.000251767	0.00748285	0.0951823	0.642687	D015 vs. D000
DAB2IP:ENSG00000136848:E22.2-I22.1|ENSG00000136848:E22.1-E23.1	TRUE	exclusion	clu_17396	NewClu_1674	ENSG00000136848:E22.2|ENSG00000136848:I22.1	intron-retention	chr9:124544932-124544933|chr9:124544680-124545815	(-)alt-N-terminus, (-)alt-C-terminus, (-)AA:1132(ENSP00000259371)->1189(ENSP00000386183)|(-)COILED, (-)COMPBIAS-Arg-rich, (-)DUF3498-IPR021887	-0.282607	0.000251808	0.00748285	0	0.282607	D015 vs. D000
PDE4DIP:ENSG00000178104:E32.1-E33.1|ENSG00000178104:E30.2-E35.1	TRUE	exclusion	clu_30509	NewClu_2067	ENSG00000178104:E32.1|E33.1	cassette-exon	chr1:144906059-144904737|chr1:144909869-144895290	(-)alt-N-terminus, (-)alt-C-terminus, (-)AA:1353(ENST00000524974-PEP)->1509(CAD91152.1)|(+)COILED, (+)DOMAIN-NBPF, (-)COILED, (-)MOD_RES-Phosphothreonine, (-)SITE-Breakpoint for insertion to form PDE4DIP- PDGFRB fusion protein, (-)Spindle_assoc-IPR012943	-0.402222	0.000252143	0.00748285	0.514444	0.916667	D015 vs. D000
HNRNPL:ENSG00000104824:E1.3-E5.2|ENSG00000104824:E3.5-E5.2	FALSE	exclusion	clu_7765	NewClu_605	ENSG00000104824:E3.5	altPromoter	chr19:39342936-39338074|chr19:39340340-39338074	(-)alt-N-terminus, (-)AA:456(BAF84804.1)->558(BAG36406.1)|(+)DOMAIN+RRM 3, (+)HnRNP+L_PTB+IPR006536, (+)RRM_dom+IPR000504, (+)STRAND, (-)COMPBIAS-Gly-rich, (-)DOMAIN-RRM 1, (-)HELIX, (-)MOD_RES-Phosphoserine, (-)RRM_dom-IPR000504, (-)STRAND	0.332479	0.000252187	0.00748285	0.727607	0.395128	D015 vs. D000
MAD2L2:ENSG00000116670:E3.5-E3.7|ENSG00000116670:E1.4-E3.7	TRUE	inclusion	clu_11521	NewClu_1443	ENSG00000116670:E3.5	cassette-exon	chr1:11741096-11740670|chr1:11751470-11740670		0.266363	0.000252392	0.00748285	0.779532	0.513169	D015 vs. D000
CLTC:ENSG00000141367:E33.1-E34.2|ENSG00000141367:E32.1-E34.2	TRUE	inclusion	clu_19100	NewClu_181	ENSG00000141367:E33.1	cassette-exon	chr17:57764382-57767997|chr17:57763169-57767997	(-)alt-N-terminus, (-)alt-C-terminus, (-)AA:222(ENSP00000465200)->252(BC015854-PEP)|(-)Clathrin_H-chain/VPS_repeat-IPR000547, (-)MOD_RES-N6-acetyllysine, (-)REGION-Trimerization	0.455954	0.00025289	0.0074904	0.502836	0.0468818	D015 vs. D000
ATAD3A:ENSG00000197785:E16.1-E17.1|ENSG00000197785:U0.1_1444447-E18.2	TRUE	exclusion	clu_34553	NewClu_280	ENSG00000197785:E16.1|ENSG00000197785:E17.1	altPromoter	chr1:1463242-1464603|chr1:1444447-1469306		-0.35429	0.000253722	0.00750402	0.589816	0.944105	D015 vs. D000
GABRP:ENSG00000094755:E3.1-E7.1|ENSG00000094755:E2.1-E7.1	TRUE	exclusion	clu_5459	NewClu_780	ENSG00000094755:E3.1	altPromoter	chr5:170192386-170215578|chr5:170191434-170215578	(+)alt-C-terminus, (+)AA:59(ENSP00000429668)->92(ENSP00000428103)|(+)GABAAp_rcpt-IPR008100, (+)Neur_chan_lig-bd-IPR006202	-0.30066	0.000254071	0.00750402	0.0099129	0.310573	D015 vs. D000
RGPD5:ENSG00000015568:E11.2-E12.1|ENSG00000015568:E2.5_110552071-E17.1_110584289	TRUE	inclusion	clu_967	NewClu_357	ENSG00000015568:E11.2|ENSG00000015568:E12.1	cassette-exon	chr2:110579691-110581799|chr2:110552071-110584289		0.759573	0.000254177	0.00750402	0.888889	0.129315	D015 vs. D000
FYN:ENSG00000010810:E21.3-E23.1|ENSG00000010810:E22.2-E24.3	TRUE	exclusion	clu_736	NewClu_840	ENSG00000010810:E23.1|E22.2	cassette-exon	chr6:112024088-112020873|chr6:112021307-112017659	(+)alt-coding, (+)AA:534(ENSP00000357667)->537(BAG70107.1)|(-)Kinase+like_dom+IPR011009, (-)Prot_kinase_cat_dom+IPR000719, (-)SH2+IPR000980, (-)Ser+Thr/Tyr_kinase_cat_dom+IPR001245, (-)Ser/Thr_dual+sp_kinase_dom+IPR002290, (-)Tyr_kinase_cat_dom+IPR020635, (+)DOMAIN-Protein kinase, (+)DOMAIN-SH2, (+)HELIX, (+)Kinase-like_dom-IPR011009, (+)MOD_RES-Phosphoserine, (+)MOD_RES-Phosphothreonine, (+)NP_B…	-0.235721	0.000254324	0.00750402	0.022433	0.258154	D015 vs. D000
COA6:ENSG00000168275:E1.1-E2.4|ENSG00000168275:E2.2-E2.4	FALSE	inclusion	clu_27487	NewClu_1215	ENSG00000168275:E1.1	altPromoter	chr1:234509424-234509976|chr1:234509586-234509976		-0.196138	0.000256212	0.0075525	0.783284	0.979421	D015 vs. D000
ATP2B1:ENSG00000070961:E1.1-E3.2|ENSG00000070961:E2.1-E3.2	FALSE	inclusion	clu_3017	NewClu_1417	ENSG00000070961:E2.1	altPromoter	chr12:90102996-90049884|chr12:90102373-90049884	(-)truncated, (+)AA:101(ENSP00000447041)->1220(ENSP00000392043)|(+)ACT_SITE-4-aspartylphosphate intermediate, (+)ATP_Ca_trans_C-IPR022141, (+)ATPase_P-typ_Ca-transp_plasma-IPR006408, (+)ATPase_P-typ_cation-transptr_C-IPR006068, (+)ATPase_P-typ_cation-transptr_N-IPR004014, (+)ATPase_P-typ_cyto_domN-IPR023299, (+)ATPase_P-typ_transduc_dom_A-IPR008250, (+)COMPBIAS-Poly-Glu, (+)Cation_transp_P_typ_AT…	-0.40376	0.000257042	0.00756971	0.376159	0.779918	D015 vs. D000
LAS1L:ENSG00000001497:E9.1-E9.3|ENSG00000001497:E8.1-E9.3	TRUE	inclusion	clu_27	NewClu_713	ENSG00000001497:E9.1	cassette-exon	chrX:64744444-64744142|chrX:64744845-64744142		0.38726	0.000257569	0.0075737	0.566897	0.179637	D015 vs. D000
TNNT2:ENSG00000118194:E9.3-I10.2|ENSG00000118194:E8.2_201337297-E17.2_201330454	TRUE	exclusion	clu_11974	NewClu_667	ENSG00000118194:E9.3|ENSG00000118194:I10.2		chr1:201336899-201335999|chr1:201337297-201330454		-0.243073	0.000257822	0.0075737	0.756927	1	D015 vs. D000
HLA-J:ENSG00000204622:E3.1-ENSG00000204592:E2.1|ENSG00000204622:E7.1-E8.1	FALSE	exclusion	clu_35696	NewClu_43	ENSG00000204622:E3.1|ENSG00000204622:ENSG00000204592:E2.1	trans-splicing	chr6:29975370-30458914|chr6:29977144-29977312	(~)AA:219(ENST00000469281+PEP)+>219(ENST00000469281+PEP)	0.339573	0.000257915	0.0075737	0.354774	0.0152011	D015 vs. D000
SIRT5:ENSG00000124523:U0.1_13574538-E3.1|ENSG00000124523:E1.2-E3.1	FALSE	inclusion	clu_13363	NewClu_1045	ENSG00000124523:U0.1_13574538	altPromoter	chr6:13574538-13579683|chr6:13574856-13579683		-0.299363	0.000258669	0.00758861	0.0342671	0.33363	D015 vs. D000
SMARCC2:ENSG00000139613:E15.1-E17.1|ENSG00000139613:E15.1-E16.1	FALSE	inclusion	clu_18502	NewClu_1021	ENSG00000139613:E16.1	cassette-exon	chr12:56567480-56566488|chr12:56567480-56566813	(+)alt-coding, (+)AA:1214(AAH26222.1)->1245(ENSP00000449396)|(-)Chromodomain+like+IPR016197, (-)MOD_RES+Phosphothreonine, (+)Chromodomain-like-IPR016197	-0.384025	0.000259708	0.00761183	0.21425	0.598275	D015 vs. D000
PRPF40A:ENSG00000196504:E1.3-E1.5|ENSG00000196504:E1.3-E1.8	TRUE	inclusion	clu_33827	NewClu_1737	ENSG00000196504:E1.5	altPromoter	chr2:153574345-153574139|chr2:153574345-153573945	(-)retained_intron, (-)alt-N-terminus, (-)alt-C-terminus, (-)AA:72(ENST00000486100-PEP)->87(ENST00000450303-PEP)	0.1934	0.000260327	0.00762274	0.271501	0.0781011	D015 vs. D000
[truncated: 16,050 more rows]
