# Supplementary material for: Gain-of-function cardiomyopathic mutations in RBM20 rewire splicing regulation and re-distribute ribonucleoprotein granules within processing bodies
Source: Nat Commun. 2021 Nov 3;12:6324. doi: 10.1038/s41467-021-26623-y (PMC8566601; doi:10.1038/s41467-021-26623-y)
Supplement: Supplementary file 19 — Supplementary Data 13 [file 41467_2021_26623_MOESM19_ESM.xlsx]

## Sheet: RBM20 S635A AltExons
# High confidence alternative splicing events for a DCM patient with RBM20-S635A AltAnalyze evidenced exon-specific events from both the exon-exon junction ASPIRE comparison algorithm and the exon-level splicing-index algorithm. These algorithms were applied as MultiPath-PSI requires replicate samples for both compared groups.
Alternative Exon ID	source-IDs	Symbol	Description	Compared Junction IDs	ASPIRE|SI score	ASPIRE	Alternative exon annotations	Associated isoforms	Inferred regulated domains
ENSG00000196126:E2.1	ENSG00000196126:E2.1-ENSG00000229391:E3.1-ENSG00000196126:E4.1-ENSG00000229391:E5.1|ENSG00000196126:E2.1	HLA-DRB1	major histocompatibility complex, class II, DR beta 1 [Source:HGNC Symbol;Acc:4948]	ENSG00000196126:E2.1-ENSG00000229391:E3.1 vs. ENSG00000196126:E4.1-ENSG00000229391:E5.1|E2.1	-0.96|-1.3	-0.96
ENSG00000206341:E2.1_29856027	ENSG00000206341:E2.1_29856027-ENSG00000206503:E4.3_29910830-ENSG00000206341:E4.1-ENSG00000206503:E6.1|ENSG00000206341:E2.1_29856027	HLA-H	major histocompatibility complex, class I, H (pseudogene) [Source:HGNC Symbol;Acc:4965]	ENSG00000206341:E2.1_29856027-ENSG00000206503:E4.3_29910830 vs. ENSG00000206341:E4.1-ENSG00000206503:E6.1|E2.1_29856027	-0.90|-5.2	-0.9
ENSG00000204632:E3.1_29795839	ENSG00000204632:E3.1_29795839-ENSG00000206341:E2.1_29855748-ENSG00000204642:E5.3-ENSG00000204632:E6.1|ENSG00000204632:E3.1_29795839	HLA-G	major histocompatibility complex, class I, G [Source:HGNC Symbol;Acc:4964]	ENSG00000204632:E3.1_29795839-ENSG00000206341:E2.1_29855748 vs. ENSG00000204642:E5.3-ENSG00000204632:E6.1|E3.1_29795839	-0.84|-1.0	-0.84
ENSG00000197616:E14.1	ENSG00000197616:E14.1-E16.1-ENSG00000092054:E21.1_23894599-ENSG00000197616:E22.1_23863022|ENSG00000197616:E14.1	MYH6	myosin, heavy chain 6, cardiac muscle, alpha [Source:HGNC Symbol;Acc:7576]	E14.1-E16.1 vs. ENSG00000092054:E21.1_23894599-ENSG00000197616:E22.1_23863022|E14.1	-0.84|1.82	-0.84
ENSG00000197616:E16.1	ENSG00000197616:E14.1-E16.1-ENSG00000092054:E21.1_23894599-ENSG00000197616:E22.1_23863022|ENSG00000197616:E16.1	MYH6	myosin, heavy chain 6, cardiac muscle, alpha [Source:HGNC Symbol;Acc:7576]	E14.1-E16.1 vs. ENSG00000092054:E21.1_23894599-ENSG00000197616:E22.1_23863022|E16.1	-0.84|2.26	-0.84
ENSG00000135218:E10.1	ENSG00000135218:E6.2-E10.1-ENSG00000135218:E5.3-E9.1|ENSG00000135218:E10.1	CD36	CD36 molecule (thrombospondin receptor) [Source:HGNC Symbol;Acc:1663]	E6.2-E10.1 vs. E5.3-E9.1|E10.1	-0.74|-1.3	-0.74	cassette-exon|alt-N-term
ENSG00000074964:E24.3	ENSG00000074964:E24.3-E25.1-ENSG00000074964:E23.1_17965827-E25.1|ENSG00000074964:E24.3	ARHGEF10L	Rho guanine nucleotide exchange factor (GEF) 10-like [Source:HGNC Symbol;Acc:25540]	E24.3-E25.1 vs. E23.1_17965827-E25.1|E24.3	-0.71|-2.7	-0.71	cassette-exon
ENSG00000183604:E18.1	ENSG00000183604:E17.1-E18.1-ENSG00000183604:E4.1-E34.1_30242991|ENSG00000183604:E18.1	RP11-347C12.2		E17.1-E18.1 vs. E4.1-E34.1_30242991|E18.1	-0.71|-3.0	-0.71
ENSG00000246695:E6.1	ENSG00000246695:E5.2-E6.1-ENSG00000246695:E5.2-E7.1|ENSG00000246695:E6.1	RP11-877E17.2		E5.2-E6.1 vs. E5.2-E7.1|E6.1	-0.71|-1.5	-0.71	cassette-exon	(+)alt-N-terminus,(+)alt-C-terminus,(+)AA:40(ENST00000546134-PEP)->56(ENST00000535436-PEP)
ENSG00000130775:E2.2	ENSG00000130775:E2.2-E3.1-ENSG00000130775:E1.7-E5.2|ENSG00000130775:E2.2	C1orf38	chromosome 1 open reading frame 38 [Source:HGNC Symbol;Acc:16839]	E2.2-E3.1 vs. E1.7-E5.2|E2.2	-0.67|-1.3	-0.67	mutually-exclusive-exon
ENSG00000130775:E3.1	ENSG00000130775:E2.2-E3.1-ENSG00000130775:E1.7-E5.2|ENSG00000130775:E3.1	C1orf38	chromosome 1 open reading frame 38 [Source:HGNC Symbol;Acc:16839]	E2.2-E3.1 vs. E1.7-E5.2|E3.1	-0.67|-1.5	-0.67	cassette-exon|cassetteExon
ENSG00000196735:E7.3	ENSG00000196735:E7.3-E8.1-ENSG00000196735:E6.1-ENSG00000237541:E3.1|ENSG00000196735:E7.3	HLA-DQA1	major histocompatibility complex, class II, DQ alpha 1 [Source:HGNC Symbol;Acc:4942]	E7.3-E8.1 vs. ENSG00000196735:E6.1-ENSG00000237541:E3.1|E7.3	-0.67|-2.3	-0.67
ENSG00000183604:E21.1	ENSG00000183604:E21.1-E22.2-ENSG00000183604:E4.1-E34.1_30242991|ENSG00000183604:E21.1	RP11-347C12.2		E21.1-E22.2 vs. E4.1-E34.1_30242991|E21.1	-0.67|-1.3	-0.67
ENSG00000183604:E22.2	ENSG00000183604:E21.1-E22.2-ENSG00000183604:E4.1-E34.1_30242991|ENSG00000183604:E22.2	RP11-347C12.2		E21.1-E22.2 vs. E4.1-E34.1_30242991|E22.2	-0.67|-1.3	-0.67
ENSG00000146729:E11.1	ENSG00000146729:E11.1-E12.1-ENSG00000146729:E7.3-E13.1|ENSG00000146729:E11.1	GBAS	glioblastoma amplified sequence [Source:HGNC Symbol;Acc:4179]	E11.1-E12.1 vs. E7.3-E13.1|E11.1	-0.66|-1.4	-0.66	cassette-exon	(-)nonsense_mediated_decay,(-)retained_intron,(-)alt-N-terminus,(-)alt-C-terminus,(-)AA:114(ENSP00000409266)->146(ENST00000497279-PEP)	(-)NIPSNAP-IPR012577,(+)NIPSNAP-IPR012577
ENSG00000140464:E6.5	ENSG00000140464:E6.5-E7.1-ENSG00000140464:E4.1-E8.8|ENSG00000140464:E6.5	PML	promyelocytic leukemia [Source:HGNC Symbol;Acc:9113]	E6.5-E7.1 vs. E4.1-E8.8|E6.5	-0.66|-3.2	-0.66	cassette-exon|cassetteExon|alt-5'|retainedIntron|altFivePrime	(+)alt-C-terminus,(+)AA:435(ENSP00000378564)->560(ENSP00000394642)	(+)CROSSLNK-Glycyl lysine isopeptide (Lys-Gly) (interchain with G-Cter in SUMO),(+)CROSSLNK-Glycyl lysine isopeptide (Lys-Gly) (interchain with G-Cter in ubiquitin),(+)DUF3583-IPR021978,(+)MOD_RES-N6-acetyllysine (Probable),(+)MOD_RES-Phosphoserine,(+)REGION-Nuclear localization signal
ENSG00000173402:E2.3	ENSG00000173402:E2.3-E8.2-ENSG00000173402:E1.1-E5.2|ENSG00000173402:E2.3	DAG1	dystroglycan 1 (dystrophin-associated glycoprotein 1) [Source:HGNC Symbol;Acc:2666]	E2.3-E8.2 vs. E1.1-E5.2|E2.3	-0.65|-2.5	-0.65	cassette-exon
ENSG00000102908:E16.1	ENSG00000102908:E15.1-E16.1-ENSG00000102908:E6.1-E16.4|ENSG00000102908:E16.4	NFAT5	nuclear factor of activated T-cells 5, tonicity-responsive [Source:HGNC Symbol;Acc:7774]	E15.1-E16.1 vs. E6.1-E16.4|E16.4	-0.64|-1.9	-0.64
ENSG00000140326:E3.1	ENSG00000140326:E1.1-E3.1-ENSG00000140326:E2.3-E3.2|ENSG00000140326:E3.1	CDAN1	congenital dyserythropoietic anemia, type I [Source:HGNC Symbol;Acc:1713]	E1.1-E3.1 vs. E2.3-E3.2|E3.1	-0.63|-2.2	-0.63	alt-3'
ENSG00000100097:E2.1	ENSG00000100097:E2.1-E3.2-ENSG00000100097:E1.5-E3.1|ENSG00000100097:E2.1	LGALS1	lectin, galactoside-binding, soluble, 1 [Source:HGNC Symbol;Acc:6561]	E2.1-E3.2 vs. E1.5-E3.1|E2.1	-0.63|1.25	-0.63	alt-C-term	(-)nonsense_mediated_decay,(-)alt-N-terminus,(-)alt-C-terminus,(-)AA:50(ENST00000489315-PEP)->69(ENSP00000404414)
ENSG00000141959:E3.1	ENSG00000141959:E2.1-E3.1-ENSG00000141959:E2.1-E5.1|ENSG00000141959:E3.1	PFKL	phosphofructokinase, liver [Source:HGNC Symbol;Acc:8876]	E2.1-E3.1 vs. E2.1-E5.1|E3.1	-0.63|-2.3	-0.63	cassette-exon|alt-3'
ENSG00000160194:E7.1	ENSG00000160194:E7.1-E8.1-ENSG00000160194:E6.2-E8.1|ENSG00000160194:E7.1	NDUFV3	NADH dehydrogenase (ubiquinone) flavoprotein 3, 10kDa [Source:HGNC Symbol;Acc:7719]	E7.1-E8.1 vs. E6.2-E8.1|E7.1	-0.62|-3.3	-0.62	mutually-exclusive-exon
ENSG00000155657:E210.1	ENSG00000155657:E183.1-E210.1-ENSG00000155657:E176.1-E199.1|ENSG00000155657:E210.1	TTN	titin [Source:HGNC Symbol;Acc:12403]	E183.1-E210.1 vs. E176.1-E199.1|E210.1	-0.61|1.32	-0.61	cassette-exon|cassetteExon
ENSG00000077009:E6.1	ENSG00000077009:E6.1-E8.1-ENSG00000077009:E5.1-E7.1|ENSG00000077009:E6.1	ITGB1BP3	integrin beta 1 binding protein 3 [Source:HGNC Symbol;Acc:17871]	E6.1-E8.1 vs. E5.1-E7.1|E6.1	-0.60|-1.1	-0.6	cassette-exon
ENSG00000236404:E10.1	ENSG00000236404:E9.1-E10.1-ENSG00000236404:E9.1-E12.1|ENSG00000236404:E10.1	RP11-125B21.2		E9.1-E10.1 vs. E9.1-E12.1|E10.1	-0.60|-3.2	-0.6	alt-C-term	(+)alt-N-terminus,(+)alt-C-terminus,(+)AA:109(BAG52534.1)->148(AAP97294.1)
ENSG00000172765:E9.1	ENSG00000172765:E8.2-E9.1-ENSG00000172765:E4.2-E11.1|ENSG00000172765:E9.1	TMCC1	transmembrane and coiled-coil domain family 1 [Source:HGNC Symbol;Acc:29116]	E8.2-E9.1 vs. E4.2-E11.1|E9.1	-0.60|-1.0	-0.6	alt-N-term
ENSG00000025434:E6.9	ENSG00000025434:E6.9-E8.6-ENSG00000025434:E3.4-E8.6|ENSG00000025434:E6.9	NR1H3	nuclear receptor subfamily 1, group H, member 3 [Source:HGNC Symbol;Acc:7966]	E6.9-E8.6 vs. E3.4-E8.6|E6.9	-0.59|-1.0	-0.59	cassette-exon|bleedingExon	(-)alt-C-terminus,(-)AA:122(ENST00000476086-PEP)->167(ENSP00000434650)	(-)Ecdystd_rcpt-IPR003069,(-)HELIX,(-)Liver_X_rcpt-IPR023257,(-)Nucl_hrmn_rcpt_lig-bd_core-IPR000536,(-)STRAND,(-)TURN,(+)Ecdystd_rcpt-IPR003069,(+)Liver_X_rcpt-IPR023257,(+)ZN_FING-NR C4-type,(+)Znf_hrmn_rcpt-IPR001628
ENSG00000158321:E10.1	ENSG00000158321:E10.1-E11.1-ENSG00000158321:E9.1-E11.1|ENSG00000158321:E9.1	AUTS2	autism susceptibility candidate 2 [Source:HGNC Symbol;Acc:14262]	E10.1-E11.1 vs. E9.1-E11.1|E9.1	-0.58|1.98	-0.58	alt-N-term|alt-C-term
ENSG00000214435:E1.2	ENSG00000214435:E1.2-ENSG00000166275:E9.1-ENSG00000166275:E8.1-ENSG00000214435:E6.1|ENSG00000214435:E1.2	AS3MT	arsenic (+3 oxidation state) methyltransferase [Source:HGNC Symbol;Acc:17452]	ENSG00000214435:E1.2-ENSG00000166275:E9.1 vs. ENSG00000166275:E8.1-ENSG00000214435:E6.1|E1.2	-0.57|-1.5	-0.57
ENSG00000163531:E34.1	ENSG00000163531:E32.1-E34.1-ENSG00000163531:E32.1-E35.1|ENSG00000163531:E34.1	NFASC	neurofascin [Source:HGNC Symbol;Acc:29866]	E32.1-E34.1 vs. E32.1-E35.1|E34.1	-0.57|-1.2	-0.57	cassette-exon|cassetteExon|alt-3'	(-)alt-N-terminus,(-)alt-C-terminus,(-)AA:209(ENST00000492085-PEP)->237(ENSP00000393290)	(-)DOMAIN-Fibronectin type-III 5,(-)Fibronectin_type3-IPR003961,(-)TRANSMEM-Helical;,(+)COMPBIAS-Thr-rich
ENSG00000221923:E5.1	ENSG00000221923:E3.2-E5.1-ENSG00000221923:E3.2-E6.1|ENSG00000221923:E5.1	ZNF880	zinc finger protein 880 [Source:HGNC Symbol;Acc:37249]	E3.2-E5.1 vs. E3.2-E6.1|E5.1	-0.57|-5.9	-0.57	cassette-exon	(+)truncated,(-)AA:125(ENSP00000414470)->577(ENSP00000406318)	(-)ZN_FING-C2H2-type 10,(-)ZN_FING-C2H2-type 11,(-)ZN_FING-C2H2-type 12,(-)ZN_FING-C2H2-type 13,(-)ZN_FING-C2H2-type 14,(-)ZN_FING-C2H2-type 1; degenerate,(-)ZN_FING-C2H2-type 2,(-)ZN_FING-C2H2-type 3,(-)ZN_FING-C2H2-type 4,(-)ZN_FING-C2H2-type 5,(-)ZN_FING-C2H2-type 6,(-)ZN_FING-C2H2-type 7,(-)ZN_FING-C2H2-type 8,(-)ZN_FING-C2H2-type 9,(-)Znf_C2H2-IPR007087,(-)Znf_C2H2-like-IPR015880
ENSG00000183604:E22.1	ENSG00000183604:E21.1-E22.1-ENSG00000183604:E4.1-E34.1_30242991|ENSG00000183604:E22.1	RP11-347C12.2		E21.1-E22.1 vs. E4.1-E34.1_30242991|E22.1	-0.56|-1.3	-0.56	alt-3'
ENSG00000035115:E15.1	ENSG00000035115:E14.2-E15.1-ENSG00000035115:E14.2-E17.2|ENSG00000035115:E15.1	SH3YL1	SH3 domain containing, Ysc84-like 1 (S. cerevisiae) [Source:HGNC Symbol;Acc:29546]	E14.2-E15.1 vs. E14.2-E17.2|E15.1	-0.56|-3.7	-0.56	cassette-exon|cassetteExon	(+)alt-N-terminus,(+)alt-C-terminus,(+)AA:89(ENST00000473104-PEP)->227(ENSP00000383928)	(+)DOMAIN-SH3,(+)HELIX,(+)SH3_2-IPR011511,(+)SH3_domain-IPR001452,(+)STRAND,(+)Ysc84_actin-binding-IPR007461
ENSG00000159433:E2.1	ENSG00000159433:E2.1-E3.1-ENSG00000159433:E1.1-E5.1|ENSG00000159433:E2.1	STARD9	StAR-related lipid transfer (START) domain containing 9 [Source:HGNC Symbol;Acc:19162]	E2.1-E3.1 vs. E1.1-E5.1|E2.1	-0.55|-1.2	-0.55
ENSG00000185596:E14.1	ENSG00000185596:E13.3-E14.1-ENSG00000185596:E13.4-E16.2|ENSG00000185596:E14.1	WASH3P	WAS protein family homolog 3 pseudogene [Source:HGNC Symbol;Acc:24362]	E13.3-E14.1 vs. E13.4-E16.2|E14.1	-0.55|-2.0	-0.55	cassette-exon
ENSG00000132681:E8.1	ENSG00000132681:E7.1-E8.1-ENSG00000018625:E9.2_160098504-ENSG00000132681:E8.1_160136381|ENSG00000132681:E8.1	ATP1A4	ATPase, Na+/K+ transporting, alpha 4 polypeptide [Source:HGNC Symbol;Acc:14073]	E7.1-E8.1 vs. ENSG00000018625:E9.2_160098504-ENSG00000132681:E8.1_160136381|E8.1	-0.54|2.78	-0.54
ENSG00000198000:E2.5	ENSG00000198000:E1.24-E2.5-ENSG00000198000:E1.21-E3.1|ENSG00000198000:E2.5	NOL8	nucleolar protein 8 [Source:HGNC Symbol;Acc:23387]	E1.24-E2.5 vs. E1.21-E3.1|E2.5	-0.54|-1.4	-0.54	cassette-exon|alt-3'	(+)alt-N-terminus,(+)AA:1099(ENSP00000440709)->1167(ENSP00000441140)	(+)DOMAIN-RRM,(+)RRM_dom-IPR000504
ENSG00000155657:E201.2	ENSG00000155657:E183.1-E201.2-ENSG00000155657:E176.1-E199.1|ENSG00000155657:E201.2	TTN	titin [Source:HGNC Symbol;Acc:12403]	E183.1-E201.2 vs. E176.1-E199.1|E201.2	-0.54|1.39	-0.54	cassette-exon|cassetteExon
ENSG00000248333:E3.1	ENSG00000248333:E3.1-E4.1-ENSG00000008128:E5.4-ENSG00000248333:E12.1|ENSG00000248333:E3.1	CDC2L1		E3.1-E4.1 vs. ENSG00000008128:E5.4-ENSG00000248333:E12.1|E3.1	-0.53|-1.3	-0.53	alt-N-term
ENSG00000204520:E3.4	ENSG00000204520:E3.4-E4.1-ENSG00000204520:E1.3_31368560-E5.4_31379034|ENSG00000204520:E3.4	MICA	MHC class I polypeptide-related sequence A [Source:HGNC Symbol;Acc:7090]	E3.4-E4.1 vs. E1.3_31368560-E5.4_31379034|E3.4	-0.53|-1.3	-0.53	cassette-exon
ENSG00000035115:E15.2	ENSG00000035115:E15.2-E17.2-ENSG00000035115:E14.2-E17.2|ENSG00000035115:E15.2	SH3YL1	SH3 domain containing, Ysc84-like 1 (S. cerevisiae) [Source:HGNC Symbol;Acc:29546]	E15.2-E17.2 vs. E14.2-E17.2|E15.2	-0.53|-4.4	-0.53	cassetteExon|mutually-exclusive-exon	(+)alt-N-terminus,(+)alt-C-terminus,(+)AA:89(ENST00000473104-PEP)->227(ENSP00000383928)	(+)DOMAIN-SH3,(+)HELIX,(+)SH3_2-IPR011511,(+)SH3_domain-IPR001452,(+)STRAND,(+)Ysc84_actin-binding-IPR007461
ENSG00000173915:E3.1	ENSG00000173915:E1.2-E3.1-ENSG00000173915:E1.2-E5.1|ENSG00000173915:E3.1	USMG5	up-regulated during skeletal muscle growth 5 homolog (mouse) [Source:HGNC Symbol;Acc:30889]	E1.2-E3.1 vs. E1.2-E5.1|E3.1	-0.53|-3.1	-0.53	cassetteExon|mutually-exclusive-exon
ENSG00000137185:E1.7	ENSG00000137185:E1.7-E2.2-ENSG00000137185:E1.5-E2.2|ENSG00000137185:E1.7	ZNF193	zinc finger protein 193 [Source:HGNC Symbol;Acc:12984]	E1.7-E2.2 vs. E1.5-E2.2|E1.7	-0.53|-1.7	-0.53	altPromoter|alt-5'	(+)AA:394(ENSP00000433402)->394(ENSP00000252207)
ENSG00000100209:E4.2	ENSG00000100209:E4.2-E6.1-ENSG00000100209:E1.5-E7.1|ENSG00000100209:E4.2	HSCB	HscB iron-sulfur cluster co-chaperone homolog (E. coli) [Source:HGNC Symbol;Acc:28913]	E4.2-E6.1 vs. E1.5-E7.1|E4.2	-0.52|-3.6	-0.52	alt-5'
ENSG00000168807:E4.1	ENSG00000168807:E3.2-E4.1-ENSG00000168807:E3.2-E4.5|ENSG00000168807:E4.2;E4.1	SNTB2	syntrophin, beta 2 (dystrophin-associated protein A1, 59kDa, basic component 2) [Source:HGNC Symbol;Acc:11169]	E3.2-E4.1 vs. E3.2-E4.5|E4.2;E4.1	-0.52|-1.2	-0.52	cassette-exon|alt-3'	(+)alt-N-terminus,(+)alt-C-terminus,(+)AA:127(ENSP00000436955)->139(ENSP00000353686)	(-)HELIX,(-)PDZ/DHR/GLGF-IPR001478,(-)STRAND
ENSG00000134201:E2.3	ENSG00000134201:E2.3-E3.1-ENSG00000134184:E2.10-ENSG00000134201:E3.1|ENSG00000134201:E2.3	GSTM5	glutathione S-transferase mu 5 [Source:HGNC Symbol;Acc:4637]	E2.3-E3.1 vs. ENSG00000134184:E2.10-ENSG00000134201:E3.1|E2.3	-0.51|-1.2	-0.51
ENSG00000147408:E12.1	ENSG00000147408:E9.1-E12.1-ENSG00000147408:E9.1-E12.2|ENSG00000147408:E12.1	CSGALNACT1	chondroitin sulfate N-acetylgalactosaminyltransferase 1 [Source:HGNC Symbol;Acc:24290]	E9.1-E12.1 vs. E9.1-E12.2|E12.1	-0.50|-1.5	-0.5	cassette-exon|cassetteExon|alt-3'
ENSG00000173230:E8.2	ENSG00000173230:E7.1-E8.2-ENSG00000173230:E7.1-E8.2_121438597|ENSG00000173230:E8.2	GOLGB1	golgin B1 [Source:HGNC Symbol;Acc:4429]	E7.1-E8.2 vs. E7.1-E8.2_121438597|E8.2	-0.50|-1.1	-0.5	cassette-exon|cassetteExon
ENSG00000197343:E4.1	ENSG00000197343:E3.6-E4.1-ENSG00000197343:E3.6-E6.2|ENSG00000197343:E4.1	ZNF655	zinc finger protein 655 [Source:HGNC Symbol;Acc:30899]	E3.6-E4.1 vs. E3.6-E6.2|E4.1	-0.50|-2.5	-0.5	cassette-exon|cassetteExon|alt-3'
ENSG00000159214:E7.1	ENSG00000159214:E6.4-E7.1-ENSG00000159214:E6.4-E7.2|ENSG00000159214:E7.1	CCDC24	coiled-coil domain containing 24 [Source:HGNC Symbol;Acc:28688]	E6.4-E7.1 vs. E6.4-E7.2|E7.1	-0.49|-1.3	-0.49	alt-3'	(-)alt-N-terminus,(-)alt-C-terminus,(-)AA:92(ENST00000486504-PEP)->220(ENST00000466180-PEP)	(-)COILED
ENSG00000119185:E5.1	ENSG00000119185:E3.6-E5.1-ENSG00000119185:E1.9-E8.3|ENSG00000119185:E1.9	ITGB1BP1	integrin beta 1 binding protein 1 [Source:HGNC Symbol;Acc:23927]	E3.6-E5.1 vs. E1.9-E8.3|E1.9	-0.49|-1.3	-0.49	alt-C-term
ENSG00000173531:E6.2	ENSG00000173531:E6.2-E7.1-ENSG00000173531:E6.1_49721804-E7.1|ENSG00000173531:E6.2	MST1	macrophage stimulating 1 (hepatocyte growth factor-like) [Source:HGNC Symbol;Acc:7380]	E6.2-E7.1 vs. E6.1_49721804-E7.1|E6.2	-0.49|-2.1	-0.49
ENSG00000153157:E8.1	ENSG00000153157:E1.1-ENSG00000137210:E8.1-ENSG00000111843:E6.2_10731190-ENSG00000137210:E6.3_10757043|ENSG00000153157:E8.1	SYCP2L	synaptonemal complex protein 2-like [Source:HGNC Symbol;Acc:21537]	ENSG00000153157:E1.1-ENSG00000137210:E8.1 vs. ENSG00000111843:E6.2_10731190-ENSG00000137210:E6.3_10757043|E8.1	-0.49|2.00	-0.49
ENSG00000128849:E9.1	ENSG00000128849:I8.1_57697646-E9.1-ENSG00000128849:E8.1-E9.1|ENSG00000128849:E9.1	CGNL1	cingulin-like 1 [Source:HGNC Symbol;Acc:25931]	I8.1_57697646-E9.1 vs. E8.1-E9.1|E9.1	-0.48|1.46	-0.48	cassette-exon
ENSG00000149269:E8.1	ENSG00000149269:E2.8-E8.1-ENSG00000149269:E5.4-E8.2|ENSG00000149269:E8.1	PAK1	p21 protein (Cdc42/Rac)-activated kinase 1 [Source:HGNC Symbol;Acc:8590]	E2.8-E8.1 vs. E5.4-E8.2|E8.1	-0.48|-2.7	-0.48	cassette-exon|cassetteExon|alt-3'
ENSG00000179532:E23.7	ENSG00000179532:E23.7-E24.2-ENSG00000179532:E3.1-ENSG00000132286:E5.1|ENSG00000179532:E23.7	DNHD1	dynein heavy chain domain 1 [Source:HGNC Symbol;Acc:26532]	E23.7-E24.2 vs. ENSG00000179532:E3.1-ENSG00000132286:E5.1|E23.7	-0.47|-1.5	-0.47	cassette-exon|alt-5'	(+)alt-N-terminus,(+)alt-C-terminus,(+)AA:152(ENST00000531903-PEP)->206(ENSP00000437245)	(+)COILED
ENSG00000137959:E4.1	ENSG00000137959:E2.6-E4.1-ENSG00000137959:E2.6-E5.1|ENSG00000137959:E4.1	IFI44L	interferon-induced protein 44-like [Source:HGNC Symbol;Acc:17817]	E2.6-E4.1 vs. E2.6-E5.1|E4.1	-0.47|-1.3	-0.47	cassette-exon|cassetteExon	(+)alt-N-terminus,(+)AA:194(ENSP00000342833)->297(BAG56895.1)
ENSG00000145349:E16.1	ENSG00000145349:E16.1-E19.1-ENSG00000145349:E15.2-E18.1|ENSG00000145349:E16.1	CAMK2D	calcium/calmodulin-dependent protein kinase II delta [Source:HGNC Symbol;Acc:1462]	E16.1-E19.1 vs. E15.2-E18.1|E16.1	-0.46|-1.6	-0.46	cassetteExon|mutually-exclusive-exon	(-)alt-coding,(-)AA:510(ENSP00000378034)->513(ENSP00000406131)	(-)MOD_RES-Phosphothreonine
ENSG00000102908:E8.1	ENSG00000102908:E8.1-E9.1-ENSG00000102908:E6.1-E16.4|ENSG00000102908:E8.1	NFAT5	nuclear factor of activated T-cells 5, tonicity-responsive [Source:HGNC Symbol;Acc:7774]	E8.1-E9.1 vs. E6.1-E16.4|E8.1	-0.46|-1.9	-0.46
ENSG00000139178:E6.1	ENSG00000139178:E5.2-E6.1-ENSG00000139178:E5.2-E8.2_7249701|ENSG00000139178:E6.1	C1RL	complement component 1, r subcomponent-like [Source:HGNC Symbol;Acc:21265]	E5.2-E6.1 vs. E5.2-E8.2_7249701|E6.1	-0.44|-2.3	-0.44	cassette-exon|alt-3'
ENSG00000078403:E1.7	ENSG00000078403:E1.7-E2.1-ENSG00000078403:U0.1_21822770-E2.1|ENSG00000078403:E1.7	MLLT10	myeloid/lymphoid or mixed-lineage leukemia (trithorax homolog, Drosophila); translocated to, 10 [Source:HGNC Symbol;Acc:16063]	E1.7-E2.1 vs. U0.1_21822770-E2.1|E1.7	-0.44|-1.7	-0.44	altPromoter
ENSG00000183604:E23.1	ENSG00000183604:E22.2-E23.1-ENSG00000183604:E4.1-E34.1_30242991|ENSG00000183604:E23.1	RP11-347C12.2		E22.2-E23.1 vs. E4.1-E34.1_30242991|E23.1	-0.44|-1.5	-0.44
ENSG00000166704:E2.1	ENSG00000166704:E8.1_58491530-E2.1-ENSG00000166704:E4.2-E6.1|ENSG00000166704:E2.1	ZNF606	zinc finger protein 606 [Source:HGNC Symbol;Acc:25879]	E8.1_58491530-E2.1 vs. E4.2-E6.1|E2.1	-0.44|2.15	-0.44
ENSG00000157764:E16.1	ENSG00000157764:E16.1-E17.1-ENSG00000157764:E14.1-E17.1|ENSG00000157764:E16.1	BRAF	v-raf murine sarcoma viral oncogene homolog B1 [Source:HGNC Symbol;Acc:1097]	E16.1-E17.1 vs. E14.1-E17.1|E16.1	-0.43|-1.0	-0.43
ENSG00000153113:E20.1	ENSG00000153113:E20.1-E21.1-ENSG00000153113:E19.3-E21.1|ENSG00000153113:E20.1	CAST	calpastatin [Source:HGNC Symbol;Acc:1515]	E20.1-E21.1 vs. E19.3-E21.1|E20.1	-0.43|-4.3	-0.43	cassette-exon|cassetteExon	(+)alt-coding,(+)AA:756(ENSP00000320319)->791(ENSP00000379158)	(+)MOD_RES-Phosphoserine,(+)Prot_inh_calpain-IPR001259,(+)REPEAT-Inhibitory domain 1
ENSG00000164136:E4.4	ENSG00000164136:E2.1-E4.4-ENSG00000164136:E3.1-E4.5|ENSG00000164136:E4.4	IL15	interleukin 15 [Source:HGNC Symbol;Acc:5977]	E2.1-E4.4 vs. E3.1-E4.5|E4.4	-0.43|1.06	-0.43	altThreePrime|alt-3'	(+)alt-N-terminus,(+)AA:135(ENSP00000422271)->162(ENSP00000296545)	(-)Interleukin_15-like-IPR003443,(+)Interleukin-15_mammal-IPR020466,(+)Interleukin_15-like-IPR003443,(+)PROPEP,(+)SIGNAL
ENSG00000183604:E16.2	ENSG00000183604:E16.2-E17.1-ENSG00000183604:E4.1-E34.1_30242991|ENSG00000183604:E16.2	RP11-347C12.2		E16.2-E17.1 vs. E4.1-E34.1_30242991|E16.2	-0.43|-1.4	-0.43	strangeSplice
ENSG00000181852:E5.1	ENSG00000181852:E4.2-E5.1-ENSG00000181852:E4.2-E5.3|ENSG00000181852:E5.1	RNF41	ring finger protein 41 [Source:HGNC Symbol;Acc:18401]	E4.2-E5.1 vs. E4.2-E5.3|E5.1	-0.42|-1.6	-0.42	cassette-exon|cassetteExon|alt-3'	(-)retained_intron,(-)alt-N-terminus,(-)alt-C-terminus,(-)AA:39(ENST00000552939-PEP)->134(ENST00000548225-PEP)
ENSG00000182095:E25.3	ENSG00000182095:E25.3-E26.1-ENSG00000182095:E14.1-E34.2|ENSG00000182095:E25.3	TNRC18	trinucleotide repeat containing 18 [Source:HGNC Symbol;Acc:11962]	E25.3-E26.1 vs. E14.1-E34.2|E25.3	-0.42|-1.5	-0.42	cassette-exon	(+)alt-N-terminus,(+)alt-C-terminus,(+)AA:533(ENSP00000330383)->2968(ENSP00000382452)	(+)BAH_dom-IPR001025,(+)COILED,(+)COMPBIAS-Poly-Glu,(+)COMPBIAS-Pro-rich,(+)COMPBIAS-Ser-rich,(+)CROSSLNK-Glycyl lysine isopeptide (Lys-Gly) (interchain with G-Cter in ubiquitin),(+)DOMAIN-BAH,(+)MOD_RES-Phosphoserine,(+)MOD_RES-Phosphothreonine
ENSG00000101966:E3.1	ENSG00000101966:E2.4-E3.1-ENSG00000101966:E2.4-E4.1|ENSG00000101966:E3.1	XIAP	X-linked inhibitor of apoptosis [Source:HGNC Symbol;Acc:592]	E2.4-E3.1 vs. E2.4-E4.1|E3.1	-0.42|-1.8	-0.42	cassette-exon|cassetteExon	(+)alt-N-terminus,(+)alt-C-terminus,(+)AA:63(ENST00000497640-PEP)->497(ENSP00000360242)	(+)BIR-IPR001370,(+)HELIX,(+)METAL-Zinc,(+)MOD_RES-Phosphoserine; by PKB,(+)MOD_RES-Phosphotyrosine,(+)REGION-Interaction with caspase-7,(+)REPEAT-BIR 1,(+)REPEAT-BIR 2,(+)REPEAT-BIR 3,(+)STRAND,(+)TURN,(+)ZN_FING-RING-type,(+)Znf_RING-IPR001841
ENSG00000231312:E14.1	ENSG00000231312:E9.3-E14.1-ENSG00000231312:E9.3-E18.1|ENSG00000231312:E14.1	AC007246.3		E9.3-E14.1 vs. E9.3-E18.1|E14.1	-0.41|-1.5	-0.41	alt-C-term
ENSG00000148180:E16.1	ENSG00000148180:E14.1-E16.1-ENSG00000148180:E14.1-E16.2|ENSG00000148180:E16.1;E15.1	GSN	gelsolin [Source:HGNC Symbol;Acc:4620]	E14.1-E16.1 vs. E14.1-E16.2|E16.1;E15.1	-0.41|-1.9	-0.41	cassette-exon|cassetteExon|alt-3'|altPromoter|altThreePrime
ENSG00000155657:E200.1	ENSG00000155657:E183.1-E200.1-ENSG00000155657:E176.1-E199.1|ENSG00000155657:E200.1	TTN	titin [Source:HGNC Symbol;Acc:12403]	E183.1-E200.1 vs. E176.1-E199.1|E200.1	-0.41|1.40	-0.41	cassette-exon|cassetteExon
ENSG00000155657:E203.1	ENSG00000155657:E203.1-E207.1-ENSG00000155657:E201.2-E210.1|ENSG00000155657:E203.1	TTN	titin [Source:HGNC Symbol;Acc:12403]	E203.1-E207.1 vs. E201.2-E210.1|E203.1	-0.41|2.19	-0.41	cassette-exon|cassetteExon
ENSG00000167766:E1.1	ENSG00000167766:E1.1-E2.1-ENSG00000182986:E9.1-ENSG00000167766:E11.1|ENSG00000167766:E1.1	ZNF83	zinc finger protein 83 [Source:HGNC Symbol;Acc:13158]	E1.1-E2.1 vs. ENSG00000182986:E9.1-ENSG00000167766:E11.1|E1.1	-0.41|-1.5	-0.41
ENSG00000184254:E8.3	ENSG00000184254:E8.3-E9.1-ENSG00000184254:E6.1-E11.1|ENSG00000184254:E8.3	ALDH1A3	aldehyde dehydrogenase 1 family, member A3 [Source:HGNC Symbol;Acc:409]	E8.3-E9.1 vs. E6.1-E11.1|E8.3	-0.40|-1.1	-0.4	cassette-exon|cassetteExon|alt-5'	(+)alt-coding,(+)AA:405(ENSP00000343294)->512(ENSP00000332256)	(-)Aldehyde_DH_dom-IPR015590,(+)Aldehyde_DH_dom-IPR015590,(+)SITE-Transition state stabilizer
ENSG00000186466:E8.1	ENSG00000186466:E7.3-E8.1-ENSG00000186466:E7.3-E8.1_67272264|ENSG00000186466:E8.1	AQP7P1	aquaporin 7 pseudogene 1 [Source:HGNC Symbol;Acc:32048]	E7.3-E8.1 vs. E7.3-E8.1_67272264|E8.1	-0.40|1.01	-0.4	cassette-exon|bleedingExon|retainedIntron
ENSG00000158683:E43.1	ENSG00000158683:E43.1-E44.1-ENSG00000158683:E42.1-E45.1|ENSG00000158683:E43.1	PKD1L1	polycystic kidney disease 1 like 1 [Source:HGNC Symbol;Acc:18053]	E43.1-E44.1 vs. E42.1-E45.1|E43.1	-0.40|1.22	-0.4
ENSG00000197969:E34.2	ENSG00000197969:E34.2-E35.1-ENSG00000197969:E30.1-E40.1_79929424|ENSG00000197969:E34.2	VPS13A	vacuolar protein sorting 13 homolog A (S. cerevisiae) [Source:HGNC Symbol;Acc:1908]	E34.2-E35.1 vs. E30.1-E40.1_79929424|E34.2	-0.40|-1.7	-0.4
ENSG00000206341:E3.1	ENSG00000206341:E2.1-E3.1-ENSG00000206341:E2.1_29855747-ENSG00000206503:E4.1_29910550|ENSG00000206341:E3.1	HLA-H	major histocompatibility complex, class I, H (pseudogene) [Source:HGNC Symbol;Acc:4965]	E2.1-E3.1 vs. ENSG00000206341:E2.1_29855747-ENSG00000206503:E4.1_29910550|E3.1	-0.38|-1.6	-0.38		(+)microRNA-target(hsa-miR-22:miRanda)
ENSG00000177990:E19.1	ENSG00000177990:E19.1-E20.1-ENSG00000177990:E18.1-E24.1|ENSG00000177990:E19.1	DPY19L2	dpy-19-like 2 (C. elegans) [Source:HGNC Symbol;Acc:19414]	E19.1-E20.1 vs. E18.1-E24.1|E19.1	-0.37|-1.1	-0.37
ENSG00000177990:E20.1	ENSG00000177990:E19.1-E20.1-ENSG00000177990:E18.1-E24.1|ENSG00000177990:E20.1	DPY19L2	dpy-19-like 2 (C. elegans) [Source:HGNC Symbol;Acc:19414]	E19.1-E20.1 vs. E18.1-E24.1|E20.1	-0.37|-1.6	-0.37	cassette-exon
ENSG00000153201:E10.1	ENSG00000153201:E9.1-E10.1-ENSG00000153201:E9.1-E10.1_109365521|ENSG00000153201:E10.1	RANBP2	RAN binding protein 2 [Source:HGNC Symbol;Acc:9848]	E9.1-E10.1 vs. E9.1-E10.1_109365521|E10.1	-0.37|-1.8	-0.37
ENSG00000243943:E2.4	ENSG00000243943:E2.4-E3.2-ENSG00000243943:E1.6-E3.2|ENSG00000243943:E2.4	ZNF512	zinc finger protein 512 [Source:HGNC Symbol;Acc:29380]	E2.4-E3.2 vs. E1.6-E3.2|E2.4	-0.37|-1.1	-0.37	cassette-exon
ENSG00000148498:E21.2	ENSG00000148498:E20.3-E21.2-ENSG00000148498:E20.3-E21.3|ENSG00000148498:E21.2	PARD3	par-3 partitioning defective 3 homolog (C. elegans) [Source:HGNC Symbol;Acc:16051]	E20.3-E21.2 vs. E20.3-E21.3|E21.2	-0.36|-1.3	-0.36	cassette-exon|cassetteExon|alt-3'|altThreePrime
ENSG00000189184:E3.1	ENSG00000189184:I1.3-E3.1-ENSG00000189184:E1.3-E2.2|ENSG00000189184:E3.1	PCDH18	protocadherin 18 [Source:HGNC Symbol;Acc:14268]	I1.3-E3.1 vs. E1.3-E2.2|E3.1	-0.36|-1.5	-0.36	altThreePrime|alt-3'
ENSG00000166435:E15.3	ENSG00000166435:E15.3-E16.1-ENSG00000166435:E13.2-E17.1|ENSG00000166435:E15.3	XRRA1	X-ray radiation resistance associated 1 [Source:HGNC Symbol;Acc:18868]	E15.3-E16.1 vs. E13.2-E17.1|E15.3	-0.36|-1.0	-0.36	cassetteExon|mutually-exclusive-exon|alt-5'|altFivePrime	(-)nonsense_mediated_decay,(-)retained_intron,(-)alt-N-terminus,(-)alt-C-terminus,(-)AA:63(ENSP00000432689)->287(ENST00000431210-PEP)	(+)COILED
ENSG00000167232:E6.1_23491899	ENSG00000167232:E3.1-E6.1_23491899-ENSG00000167232:E2.1-E4.1|ENSG00000167232:E6.1_23491899	ZNF91	zinc finger protein 91 [Source:HGNC Symbol;Acc:13166]	E3.1-E6.1_23491899 vs. E2.1-E4.1|E6.1_23491899	-0.36|-1.8	-0.36
ENSG00000121281:E11.2	ENSG00000121281:E11.2-E12.1-ENSG00000121281:E11.1-E15.1|ENSG00000121281:E11.1	ADCY7	adenylate cyclase 7 [Source:HGNC Symbol;Acc:238]	E11.2-E12.1 vs. E11.1-E15.1|E11.1	-0.35|-1.4	-0.35		(+)alt-C-terminus,(+)AA:433(ENSP00000437788)->529(BC098566-PEP)	(-)A/G_cyclase-IPR001054,(+)A/G_cyclase-IPR001054
ENSG00000121281:E12.3	ENSG00000121281:E12.3-E13.1-ENSG00000121281:E11.1-E15.1|ENSG00000121281:E12.3	ADCY7	adenylate cyclase 7 [Source:HGNC Symbol;Acc:238]	E12.3-E13.1 vs. E11.1-E15.1|E12.3	-0.35|-1.2	-0.35	cassette-exon|alt-5'	(+)alt-C-terminus,(+)AA:433(ENSP00000437788)->734(ENSP00000445046)	(-)A/G_cyclase-IPR001054,(+)A/G_cyclase-IPR001054,(+)Adenylate_cyclase-like-IPR009398,(+)TOPO_DOM-Cytoplasmic,(+)TRANSMEM-Helical;
ENSG00000151914:E59.1	ENSG00000151914:E58.1-E59.1-ENSG00000151914:E58.1-E59.1_56438688|ENSG00000151914:E59.1	DST	dystonin [Source:HGNC Symbol;Acc:1090]	E58.1-E59.1 vs. E58.1-E59.1_56438688|E59.1	-0.35|-2.7	-0.35
ENSG00000128951:E2.11	ENSG00000128951:E2.11-E3.7-ENSG00000128951:E1.2-E3.7|ENSG00000128951:E2.11	DUT	deoxyuridine triphosphatase [Source:HGNC Symbol;Acc:3078]	E2.11-E3.7 vs. E1.2-E3.7|E2.11	-0.35|-1.3	-0.35	cassette-exon|alt-5'|altFivePrime	(+)alt-N-terminus,(+)AA:167(ENSP00000454183)->252(ENSP00000370376)	(+)TRANSIT-Mitochondrion
ENSG00000236810:E2.1	ENSG00000236810:E1.1-E2.1-ENSG00000236810:E1.1-E3.1|ENSG00000236810:E2.1	RP5-886K2.3		E1.1-E2.1 vs. E1.1-E3.1|E2.1	-0.35|-2.1	-0.35
ENSG00000067445:E8.1	ENSG00000067445:E7.3-E8.1-ENSG00000102316:E9.1-ENSG00000067445:E12.1|ENSG00000067445:E8.1	TRO	trophinin [Source:HGNC Symbol;Acc:12326]	E7.3-E8.1 vs. ENSG00000102316:E9.1-ENSG00000067445:E12.1|E8.1	-0.35|-1.0	-0.35	cassette-exon
ENSG00000181997:E1.1	ENSG00000181997:E1.1-U7.1_69626204-ENSG00000181997:E6.1-E7.1_69634203|ENSG00000181997:E1.1	AQP7P2	aquaporin 7 pseudogene 2 [Source:HGNC Symbol;Acc:32049]	E1.1-U7.1_69626204 vs. E6.1-E7.1_69634203|E1.1	-0.34|-2.5	-0.34
ENSG00000108306:E7.1	ENSG00000108306:E6.1-E7.1-ENSG00000108306:E6.1-E8.1|ENSG00000108306:E7.1	FBXL20	F-box and leucine-rich repeat protein 20 [Source:HGNC Symbol;Acc:24679]	E6.1-E7.1 vs. E6.1-E8.1|E7.1	-0.34|-1.1	-0.34	cassette-exon|cassetteExon	(+)alt-coding,(+)AA:404(ENSP00000377832)->436(ENSP00000264658)	(+)Leu-rich_rpt_Cys-con_subtyp-IPR006553,(+)REPEAT-LRR 3,(+)REPEAT-LRR 4
ENSG00000020922:E18.1	ENSG00000020922:E17.2-E18.1-ENSG00000020922:E17.2-E19.1|ENSG00000020922:E18.1	MRE11A	MRE11 meiotic recombination 11 homolog A (S. cerevisiae) [Source:HGNC Symbol;Acc:7230]	E17.2-E18.1 vs. E17.2-E19.1|E18.1	-0.34|-1.3	-0.34	cassette-exon|cassetteExon|alt-3'	(+)alt-coding,(+)AA:680(ENSP00000326094)->708(ENSP00000325863)	(-)DNA_repair-IPR003701,(+)DNA_repair-IPR003701
ENSG00000204790:E13.3	ENSG00000204790:E13.3-E15.1-ENSG00000204790:E11.1-E15.1|ENSG00000204790:E13.3	CBWD6	COBW domain containing 6 [Source:HGNC Symbol;Acc:31978]	E13.3-E15.1 vs. E11.1-E15.1|E13.3	-0.33|-3.2	-0.33	cassetteExon|mutually-exclusive-exon|alt-5'	(-)alt-N-terminus,(-)alt-C-terminus,(-)AA:73(ENST00000485382-PEP)->375(ENSP00000371836)	(-)COMPBIAS-Poly-Glu,(-)Cbl_biosynth_CobW-like-IPR003495,(-)Cbl_biosynth_CobW-like_C-IPR011629,(-)DOMAIN-CobW C-terminal,(-)NP_BIND-ATP
ENSG00000114026:E7.2	ENSG00000114026:E6.1-E7.2-ENSG00000114026:E6.1-E8.1|ENSG00000114026:E7.2	OGG1	8-oxoguanine DNA glycosylase [Source:HGNC Symbol;Acc:8125]	E6.1-E7.2 vs. E6.1-E8.1|E7.2	-0.33|-2.3	-0.33	cassette-exon|cassetteExon	(-)alt-C-terminus,(-)AA:322(ENSP00000403598)->424(ENSP00000306561)	(-)Ogg-IPR004577
ENSG00000153201:E19.1	ENSG00000153201:E19.1-E20.1-ENSG00000153201:E18.1-E21.1|ENSG00000153201:E19.1	RANBP2	RAN binding protein 2 [Source:HGNC Symbol;Acc:9848]	E19.1-E20.1 vs. E18.1-E21.1|E19.1	-0.33|-1.1	-0.33
ENSG00000142599:E20.1	ENSG00000142599:E20.1-E22.1-ENSG00000142599:E19.1-E22.1|ENSG00000142599:E20.1	RERE	arginine-glutamic acid dipeptide (RE) repeats [Source:HGNC Symbol;Acc:9965]	E20.1-E22.1 vs. E19.1-E22.1|E20.1	-0.33|-1.0	-0.33	altPromoter|alt-N-term
ENSG00000114127:E40.1	ENSG00000114127:E38.1-E40.1-ENSG00000114127:E38.1-E40.2|ENSG00000114127:E40.1	XRN1	5'-3' exoribonuclease 1 [Source:HGNC Symbol;Acc:30654]	E38.1-E40.1 vs. E38.1-E40.2|E40.1	-0.33|-1.0	-0.33	altThreePrime|alt-3'	(-)alt-coding,(-)AA:1694(ENSP00000376707)->1706(ENSP00000264951)	(-)5_3_exoribonuclease_1-IPR016494,(+)5_3_exoribonuclease_1-IPR016494
ENSG00000164306:E14.1	ENSG00000164306:E14.1-E15.1-ENSG00000164306:E13.1-E15.1|ENSG00000164306:E14.1	CCDC111	coiled-coil domain containing 111 [Source:HGNC Symbol;Acc:26575]	E14.1-E15.1 vs. E13.1-E15.1|E14.1	-0.32|-1.7	-0.32	alt-N-term	(-)nonsense_mediated_decay,(-)alt-N-terminus,(-)alt-C-terminus,(-)AA:41(ENST00000510864-PEP)->93(ENSP00000423353)	(-)COILED
ENSG00000160219:E4.1	ENSG00000160219:E3.1-E4.1-ENSG00000160219:E3.1-E4.2_153941530|ENSG00000160219:E4.1	GAB3	GRB2-associated binding protein 3 [Source:HGNC Symbol;Acc:17515]	E3.1-E4.1 vs. E3.1-E4.2_153941530|E4.1	-0.32|-1.2	-0.32	altThreePrime|alt-3'
ENSG00000249437:E9.1	ENSG00000249437:E9.1-E10.1-ENSG00000251634:E7.1_70405410-ENSG00000249437:E14.1_70279799|ENSG00000249437:E9.1	NAIP	NLR family, apoptosis inhibitory protein [Source:HGNC Symbol;Acc:7634]	E9.1-E10.1 vs. ENSG00000251634:E7.1_70405410-ENSG00000249437:E14.1_70279799|E9.1	-0.32|-1.5	-0.32	cassetteExon|alt-C-term
ENSG00000182487:E4.2	ENSG00000182487:E3.2-E4.2-ENSG00000182487:E2.2-E5.1|ENSG00000182487:E4.3;E4.2	NCF1B	neutrophil cytosolic factor 1B pseudogene [Source:HGNC Symbol;Acc:32522]	E3.2-E4.2 vs. E2.2-E5.1|E4.3;E4.2	-0.32|1.03	-0.32	cassette-exon|alt-5'
ENSG00000163864:E5.1	ENSG00000163864:E3.1-E5.1-ENSG00000163864:E3.1-E8.1|ENSG00000163864:E5.1	NMNAT3	nicotinamide nucleotide adenylyltransferase 3 [Source:HGNC Symbol;Acc:20989]	E3.1-E5.1 vs. E3.1-E8.1|E5.1	-0.32|-1.2	-0.32	cassette-exon|cassetteExon|alt-3'	(+)alt-N-terminus,(+)AA:215(ENSP00000340523)->252(ENSP00000296202)	(+)BINDING-Substrate,(+)Cytidylyltransf-IPR004820,(+)HELIX,(+)NAMN_adtrnsfrase-IPR005248,(+)NP_BIND-ATP,(+)STRAND
ENSG00000163618:E33.1	ENSG00000163618:E30.1-E33.1-ENSG00000163618:E30.1-E34.2|ENSG00000163618:E33.1	CADPS	Ca++-dependent secretion activator [Source:HGNC Symbol;Acc:1426]	E30.1-E33.1 vs. E30.1-E34.2|E33.1	-0.31|-1.8	-0.31	cassetteExon|mutually-exclusive-exon	(+)alt-N-terminus,(+)alt-C-terminus,(+)AA:190(ENSP00000417568)->345(ENSP00000418889)	(+)REGION-Mediates targeting and association with DCVs
ENSG00000137878:E19.2	ENSG00000137878:E19.2-E20.1-ENSG00000137878:E13.1-E21.1|ENSG00000137878:E19.2	GCOM1	GRINL1A complex locus [Source:HGNC Symbol;Acc:26424]	E19.2-E20.1 vs. E13.1-E21.1|E19.2	-0.31|-1.5	-0.31	mutually-exclusive-exon	(-)alt-C-terminus,(-)AA:438(AAQ76834.1)->445(ENSP00000369942)	(-)COILED
ENSG00000138670:E7.1	ENSG00000138670:E5.1-E7.1-ENSG00000138670:E5.1-E7.2|ENSG00000138670:E7.1	RASGEF1B	RasGEF domain family, member 1B [Source:HGNC Symbol;Acc:24881]	E5.1-E7.1 vs. E5.1-E7.2|E7.1	-0.31|-1.1	-0.31	altThreePrime|alt-3'	(+)alt-coding,(+)AA:472(ENSP00000425393)->473(ENSP00000264400)	(-)Ras-like_Gua-exchang_fac_N-IPR000651,(+)DOMAIN-N-terminal Ras-GEF,(+)Ras-like_Gua-exchang_fac_N-IPR000651
ENSG00000133460:E3.5	ENSG00000133460:E3.5-E4.1-ENSG00000133460:E1.8-E4.1|ENSG00000133460:E3.5	SLC2A11	solute carrier family 2 (facilitated glucose transporter), member 11 [Source:HGNC Symbol;Acc:14239]	E3.5-E4.1 vs. E1.8-E4.1|E3.5|E1.8	-0.31|-1.2|1.48	-0.31	alt-N-term	(+)alt-N-terminus,(+)AA:496(CAC29020.1)->499(ENSP00000326748)	(-)TOPO_DOM-Cytoplasmic
ENSG00000013573:E8.1	ENSG00000013573:E6.3-E8.1-ENSG00000013573:E6.3-E8.2|ENSG00000013573:E8.1	DDX11	DEAD/H (Asp-Glu-Ala-Asp/His) box polypeptide 11 [Source:HGNC Symbol;Acc:2736]	E6.3-E8.1 vs. E6.3-E8.2|E8.1	-0.30|-1.9	-0.3	cassette-exon|alt-3'
ENSG00000128918:E17.4	ENSG00000128918:E17.4-E23.1-ENSG00000128918:E15.2-E23.1|ENSG00000128918:E17.4	ALDH1A2	aldehyde dehydrogenase 1 family, member A2 [Source:HGNC Symbol;Acc:15472]	E17.4-E23.1 vs. E15.2-E23.1|E17.4	-0.29|-1.2	-0.29	altPromoter|alt-N-term	(+)alt-N-terminus,(+)alt-C-terminus,(+)AA:9(ENSP00000454028)->129(ENST00000558595-PEP)
ENSG00000205309:E5.3	ENSG00000205309:E5.3-E7.1-ENSG00000205309:E5.1-E7.1|ENSG00000205309:E5.3	NT5M	5',3'-nucleotidase, mitochondrial [Source:HGNC Symbol;Acc:15769]	E5.3-E7.1 vs. E5.1-E7.1|E5.3	-0.29|-1.6	-0.29	alt-5'|altFivePrime	(-)alt-N-terminus,(-)AA:117(ENST00000478373-PEP)->228(ENSP00000373674)	(-)5'(3')-deoxyribonucleotidase-IPR010708,(-)ACT_SITE-Nucleophile,(-)ACT_SITE-Proton donor (Probable),(-)BINDING-Substrate,(-)BINDING-Substrate; via amide nitrogen,(-)HELIX,(-)METAL-Magnesium,(-)METAL-Magnesium; via carbonyl oxygen,(-)STRAND,(-)TRANSIT-Mitochondrion,(-)TURN
ENSG00000188647:E4.1	ENSG00000188647:E1.4-E4.1-ENSG00000188647:E1.4-E5.2|ENSG00000188647:E4.1	PTAR1	protein prenyltransferase alpha subunit repeat containing 1 [Source:HGNC Symbol;Acc:30449]	E1.4-E4.1 vs. E1.4-E5.2|E4.1	-0.29|-2.3	-0.29	cassette-exon|cassetteExon
ENSG00000197969:E39.1	ENSG00000197969:E38.1-E39.1-ENSG00000197969:E30.1-E40.1_79929424|ENSG00000197969:E39.1	VPS13A	vacuolar protein sorting 13 homolog A (S. cerevisiae) [Source:HGNC Symbol;Acc:1908]	E38.1-E39.1 vs. E30.1-E40.1_79929424|E39.1	-0.29|-1.1	-0.29
ENSG00000050165:E2.4	ENSG00000050165:E2.4-E3.3-ENSG00000050165:E1.3-E3.3|ENSG00000050165:E2.4	DKK3	dickkopf homolog 3 (Xenopus laevis) [Source:HGNC Symbol;Acc:2893]	E2.4-E3.3 vs. E1.3-E3.3|E2.4	-0.28|-1.3	-0.28	altPromoter|alt-N-term	(-)alt-coding,(-)AA:350(ENSP00000314910)->364(ENSP00000433112)	(+)Prokineticin_domain-IPR023569,(+)REGION-DKK-type Cys-2
ENSG00000204590:E2.2	ENSG00000204590:E1.3-E2.2-ENSG00000204590:E1.2-E2.3|ENSG00000204590:E2.2	GNL1	guanine nucleotide binding protein-like 1 [Source:HGNC Symbol;Acc:4413]	E1.3-E2.2 vs. E1.2-E2.3|E2.2	-0.28|-1.0	-0.28	cassetteExon|alt-3'	(+)alt-N-terminus,(+)AA:404(ENSP00000414557)->607(ENSP00000365806)	(+)MOD_RES-Phosphoserine,(+)MOD_RES-Phosphothreonine
ENSG00000157800:E12.2	ENSG00000157800:E11.1-E12.2-ENSG00000157800:E11.1-E13.6|ENSG00000157800:E12.2	SLC37A3	solute carrier family 37 (glycerol-3-phosphate transporter), member 3 [Source:HGNC Symbol;Acc:20651]	E11.1-E12.2 vs. E11.1-E13.6|E12.2	-0.28|-1.3	-0.28	cassette-exon	(+)nonsense_mediated_decay,(-)truncated,(+)AA:224(ENSP00000417365)->494(ENSP00000321498)	(-)MFS_dom-IPR020846,(+)MFS-IPR011701,(+)MFS_dom-IPR020846,(+)Sub_transporter-IPR005828,(+)TRANSMEM-Helical;
ENSG00000198947:E19.1	ENSG00000198947:E19.1-E20.1-ENSG00000198947:E18.1-E20.1|ENSG00000198947:E19.1	DMD	dystrophin [Source:HGNC Symbol;Acc:2928]	E19.1-E20.1 vs. E18.1-E20.1|E19.1	-0.27|-1.3	-0.27	cassette-exon|cassetteExon
ENSG00000105609:E5.2	ENSG00000105609:E5.2-E6.1-ENSG00000105609:E4.4-E6.1|ENSG00000105609:E5.2	LILRB5	leukocyte immunoglobulin-like receptor, subfamily B (with TM and ITIM domains), member 5 [Source:HGNC Symbol;Acc:6609]	E5.2-E6.1 vs. E4.4-E6.1|E5.2	-0.27|-1.1	-0.27	bleedingExon
ENSG00000180628:E3.3	ENSG00000180628:E3.3-E4.1-ENSG00000180628:E1.2-E4.1|ENSG00000180628:E3.3	PCGF5	polycomb group ring finger 5 [Source:HGNC Symbol;Acc:28264]	E3.3-E4.1 vs. E1.2-E4.1|E3.3	-0.27|-1.5	-0.27	cassette-exon	(+)alt-N-terminus,(+)alt-C-terminus,(+)AA:49(AAH07377.1)->69(ENST00000490164-PEP)
ENSG00000156374:E9.2	ENSG00000156374:E9.2-E10.1-ENSG00000156374:E6.1-E10.1|ENSG00000156374:E9.2	PCGF6	polycomb group ring finger 6 [Source:HGNC Symbol;Acc:21156]	E9.2-E10.1 vs. E6.1-E10.1|E9.2	-0.27|-1.6	-0.27	alt-5'	(+)alt-C-terminus,(+)AA:196(CU675723-PEP)->275(ENSP00000338845)	(+)COMPBIAS-Pro-rich
ENSG00000127314:E1.19	ENSG00000127314:E1.19-E6.2-ENSG00000127314:E1.18-E3.2|ENSG00000127314:E1.19	RAP1B	RAP1B, member of RAS oncogene family [Source:HGNC Symbol;Acc:9857]	E1.19-E6.2 vs. E1.18-E3.2|E1.19	-0.27|-1.4	-0.27	alt-5'|altFivePrime	(+)AA:184(ENSP00000439966)->184(ENSP00000377085)
ENSG00000135870:E20.1	ENSG00000135870:E19.2-E20.1-ENSG00000135870:E19.2-E20.2|ENSG00000135870:E20.1	RC3H1	ring finger and CCCH-type domains 1 [Source:HGNC Symbol;Acc:29434]	E19.2-E20.1 vs. E19.2-E20.2|E20.1	-0.27|-1.3	-0.27	alt-3'	(-)alt-coding,(-)AA:1125(ENSP00000356667)->1133(ENSP00000258349)
ENSG00000048052:E17.2	ENSG00000048052:E12.2-E17.2-ENSG00000048052:E8.4-E14.1|ENSG00000048052:E17.2	HDAC9	histone deacetylase 9 [Source:HGNC Symbol;Acc:14065]	E12.2-E17.2 vs. E8.4-E14.1|E17.2	-0.26|-1.0	-0.26	alt-C-term|alt-3'	(+)alt-N-terminus,(+)alt-C-terminus,(+)AA:103(ENST00000476135-PEP)->513(ENSP00000430036)	(-)MOD_RES-Phosphoserine,(-)REGION-Interaction with CTBP1,(+)Hist_deacetylase_Gln_rich_N-IPR024643,(+)MOD_RES-Phosphoserine,(+)REGION-Interaction with MEF2
ENSG00000142046:E8.1	ENSG00000142046:E7.3-E8.1-ENSG00000142046:E7.3-E8.3|ENSG00000142046:E8.1	TMEM91	transmembrane protein 91 [Source:HGNC Symbol;Acc:32393]	E7.3-E8.1 vs. E7.3-E8.3|E8.1	-0.26|-1.3	-0.26	exon-region-exclusion	(-)alt-C-terminus,(-)AA:139(AAH63705.1)->172(BAC85439.1),(+)microRNA-target(hsa-miR-29b:miRanda,hsa-miR-544:miRanda)	(-)Interferon-induced_TM_protein-IPR007593,(-)TRANSMEM-Helical;
ENSG00000158805:E6.2	ENSG00000158805:E6.2-E7.1-ENSG00000158805:E6.1-E7.1|ENSG00000158805:E6.2	ZNF276	zinc finger protein 276 [Source:HGNC Symbol;Acc:23330]	E6.2-E7.1 vs. E6.1-E7.1|E6.2	-0.26|-1.5	-0.26	alt-5'|altFivePrime	(+)alt-N-terminus,(+)AA:400(ENSP00000415999)->539(ENSP00000289816)	(+)DOMAIN-ZAD,(+)MOD_RES-Phosphoserine,(+)Znf_AD-IPR012934
ENSG00000008128:E2.10	ENSG00000008128:E2.10-I1.1_1784736-ENSG00000008128:E2.13-E3.5|ENSG00000008128:E2.10	CDK11A	cyclin-dependent kinase 11A [Source:HGNC Symbol;Acc:1730]	E2.10-I1.1_1784736 vs. E2.13-E3.5|E2.10	-0.25|-2.0	-0.25	alt-N-term
ENSG00000103253:E3.1	ENSG00000103253:E2.3-E3.1-ENSG00000103253:E2.3-E4.1|ENSG00000103253:E3.1	HAGHL	hydroxyacylglutathione hydrolase-like [Source:HGNC Symbol;Acc:14177]	E2.3-E3.1 vs. E2.3-E4.1|E3.1	-0.25|-1.2	-0.25
ENSG00000166927:E4.2	ENSG00000166927:E2.2-E4.2-ENSG00000166927:E2.2-E5.3|ENSG00000166927:E4.3;E4.2	MS4A7	membrane-spanning 4-domains, subfamily A, member 7 [Source:HGNC Symbol;Acc:13378]	E2.2-E4.2 vs. E2.2-E5.3|E4.3;E4.2	-0.25|-2.2	-0.25	cassette-exon	(+)alt-C-terminus,(+)AA:161(ENSP00000434819)->169(ENSP00000433861)	(+)CD20-like-IPR007237,(+)TOPO_DOM-Cytoplasmic
ENSG00000153707:E31.1	ENSG00000153707:E30.1-E31.1-ENSG00000153707:E28.1-E35.3|ENSG00000153707:E31.1	PTPRD	protein tyrosine phosphatase, receptor type, D [Source:HGNC Symbol;Acc:9668]	E30.1-E31.1 vs. E28.1-E35.3|E31.1	-0.25|-1.5	-0.25	cassette-exon|cassetteExon	(+)alt-coding,(+)AA:1506(ENSP00000347373)->1912(ENSP00000348812)	(+)DOMAIN-Fibronectin type-III 4,(+)DOMAIN-Fibronectin type-III 5,(+)DOMAIN-Fibronectin type-III 6,(+)DOMAIN-Fibronectin type-III 7,(+)DOMAIN-Fibronectin type-III 8,(+)Fibronectin_type3-IPR003961,(+)TOPO_DOM-Cytoplasmic,(+)TOPO_DOM-Extracellular
ENSG00000156983:E8.2	ENSG00000156983:E8.2-E9.1-ENSG00000156983:E8.1-E9.1|ENSG00000156983:E8.2	BRPF1	bromodomain and PHD finger containing, 1 [Source:HGNC Symbol;Acc:14255]	E8.2-E9.1 vs. E8.1-E9.1|E8.2	-0.24|-1.3	-0.24	alt-5'|altFivePrime	(+)alt-coding,(+)AA:1214(ENSP00000306297)->1220(ENSP00000373340)	(-)Bromodomain-IPR001487,(-)DOMAIN-Bromo,(-)REGION-Interaction with MEAF6 and ING5,(-)REGION-Required for RUNX1 and RUNX2 transcriptional activation,(+)Bromodomain-IPR001487
ENSG00000135837:E14.1	ENSG00000135837:E13.1-E14.1-ENSG00000135837:E13.1-E14.2_179993566|ENSG00000135837:E14.1	CEP350	centrosomal protein 350kDa [Source:HGNC Symbol;Acc:24238]	E13.1-E14.1 vs. E13.1-E14.2_179993566|E14.1	-0.24|-1.4	-0.24	altThreePrime|alt-3'
ENSG00000134201:E2.1	ENSG00000134201:E1.5-E2.1-ENSG00000134184:E2.10-ENSG00000134201:E3.1|ENSG00000134201:E2.1	GSTM5	glutathione S-transferase mu 5 [Source:HGNC Symbol;Acc:4637]	E1.5-E2.1 vs. ENSG00000134184:E2.10-ENSG00000134201:E3.1|E2.1	-0.24|-1.3	-0.24
ENSG00000170537:E8.2	ENSG00000170537:E8.2-E9.1-ENSG00000170537:E8.1-E9.1|ENSG00000170537:E8.2	TMC7	transmembrane channel-like 7 [Source:HGNC Symbol;Acc:23000]	E8.2-E9.1 vs. E8.1-E9.1|E8.2	-0.24|-1.0	-0.24	alt-5'|altFivePrime
ENSG00000072163:E14.2	ENSG00000072163:E11.2-E14.2-ENSG00000072163:E9.1-E14.3|ENSG00000072163:E14.2;E14.1	LIMS2	LIM and senescent cell antigen-like domains 2 [Source:HGNC Symbol;Acc:16084]	E11.2-E14.2 vs. E9.1-E14.3|E14.2;E14.1	-0.23|1.05	-0.23	cassette-exon|alt-3'	(+)alt-N-terminus,(+)alt-C-terminus,(+)AA:189(ENSP00000386907)->232(AK091763-PEP)	(-)DOMAIN-LIM zinc-binding 4,(-)DOMAIN-LIM zinc-binding 5,(-)MOD_RES-Phosphoserine,(-)MOD_RES-Phosphothreonine,(-)Znf_LIM-IPR001781
ENSG00000188647:E2.1	ENSG00000188647:E1.4-E2.1-ENSG00000188647:E1.4-E5.2|ENSG00000188647:E5.2	PTAR1	protein prenyltransferase alpha subunit repeat containing 1 [Source:HGNC Symbol;Acc:30449]	E1.4-E2.1 vs. E1.4-E5.2|E5.2	-0.23|-1.8	-0.23	alt-C-term
ENSG00000163162:E9.1	ENSG00000163162:E9.1-E10.1-ENSG00000163162:E8.1-E10.1|ENSG00000163162:E9.1	RNF149	ring finger protein 149 [Source:HGNC Symbol;Acc:23137]	E9.1-E10.1 vs. E8.1-E10.1|E9.1	-0.23|-1.8	-0.23	alt-N-term
ENSG00000223891:E2.1	ENSG00000223891:E2.1-E3.1-ENSG00000223891:E1.3-E6.1|ENSG00000223891:E2.1	RP5-995J12.2		E2.1-E3.1 vs. E1.3-E6.1|E2.1	-0.23|-1.2	-0.23	cassette-exon|cassetteExon
ENSG00000102038:E24.1	ENSG00000102038:E23.2-E24.1-ENSG00000102038:E23.2-E24.2|ENSG00000102038:E24.1	SMARCA1	SWI/SNF related, matrix associated, actin dependent regulator of chromatin, subfamily a, member 1 [Source:HGNC Symbol;Acc:11097]	E23.2-E24.1 vs. E23.2-E24.2|E24.1	-0.23|-1.1	-0.23	exon-region-exclusion
ENSG00000204147:E1.5	ENSG00000204147:E1.5-E2.1-ENSG00000204147:E1.4-E2.1|ENSG00000204147:E1.5	ASAH2B	N-acylsphingosine amidohydrolase (non-lysosomal ceramidase) 2B [Source:HGNC Symbol;Acc:23456]	E1.5-E2.1 vs. E1.4-E2.1|E1.5	-0.22|-2.1	-0.22	altPromoter|alt-5'	(+)AA:160(ENSP00000185907)->160(ENSP00000363119)
ENSG00000177426:E7.7	ENSG00000177426:E7.7-E10.2-ENSG00000177426:E6.9-E10.2|ENSG00000177426:E7.7	TGIF1	TGFB-induced factor homeobox 1 [Source:HGNC Symbol;Acc:11776]	E7.7-E10.2 vs. E6.9-E10.2|E7.7	-0.22|-2.4	-0.22	cassette-exon|alt-N-term|alt-5'	(+)AA:252(ENSP00000384970)->252(ENSP00000450025)
ENSG00000105821:E2.1	ENSG00000105821:E1.7-E2.1-ENSG00000105821:E1.7-E2.3|ENSG00000105821:E2.1	DNAJC2	DnaJ (Hsp40) homolog, subfamily C, member 2 [Source:HGNC Symbol;Acc:13192]	E1.7-E2.1 vs. E1.7-E2.3|E2.1	-0.21|-1.7	-0.21	altThreePrime|alt-3'	(-)nonsense_mediated_decay,(-)alt-N-terminus,(-)alt-C-terminus,(-)AA:167(ENSP00000368559)->188(ENSP00000399058)	(-)DOMAIN-J,(-)DnaJ_N-IPR001623,(-)Hsp_DnaJ-IPR003095,(-)REGION-ZRF1-UBD,(+)DnaJ_N-IPR001623,(+)MOD_RES-Phosphoserine,(+)REGION-Epitope (recognized by CD8(+) cytotoxic T-lymphocytes)
ENSG00000188647:E3.1	ENSG00000188647:E3.1-E4.1-ENSG00000188647:E1.4-E5.2|ENSG00000188647:E3.1	PTAR1	protein prenyltransferase alpha subunit repeat containing 1 [Source:HGNC Symbol;Acc:30449]	E3.1-E4.1 vs. E1.4-E5.2|E3.1	-0.21|-1.3	-0.21	cassette-exon|cassetteExon	(+)alt-coding,(+)AA:350(ENSP00000366405)->402(ENSP00000344299)	(+)REPEAT-PFTA 1,(+)REPEAT-PFTA 5
ENSG00000155657:E209.1	ENSG00000155657:E209.1-E211.1-ENSG00000155657:E201.2-E210.1|ENSG00000155657:E209.1	TTN	titin [Source:HGNC Symbol;Acc:12403]	E209.1-E211.1 vs. E201.2-E210.1|E209.1	-0.21|2.00	-0.21	cassette-exon|cassetteExon
ENSG00000100697:E27.1	ENSG00000100697:E26.1-E27.1-ENSG00000100697:E26.1-E27.2|ENSG00000100697:E27.1	DICER1	dicer 1, ribonuclease type III [Source:HGNC Symbol;Acc:17098]	E26.1-E27.1 vs. E26.1-E27.2|E27.1	-0.20|-1.7	-0.2	altThreePrime|alt-3'	(-)retained_intron,(-)alt-N-terminus,(-)alt-C-terminus,(-)AA:81(ENST00000554367-PEP)->820(ENSP00000451041),(+)microRNA-target(hsa-miR-544ab:TargetScan,hsa-miR-544-3p:TargetScan)	(-)DOMAIN-DRBM,(-)DOMAIN-RNase III 1,(-)DOMAIN-RNase III 2,(-)Ds-RNA-bd-IPR001159,(-)HELIX,(-)METAL-Magnesium or manganese 1,(-)METAL-Magnesium or manganese 2,(-)RNase_III-IPR000999,(-)SITE-Important for activity,(-)TURN
ENSG00000228049:E2.1_102309427	ENSG00000228049:E2.1_102309427-I9.1_102210346-ENSG00000228049:E2.1_102309427-ENSG00000005075:E2.1_102116692|ENSG00000228049:E2.1_102309427	POLR2J2	polymerase (RNA) II (DNA directed) polypeptide J2 [Source:HGNC Symbol;Acc:23208]	E2.1_102309427-I9.1_102210346 vs. ENSG00000228049:E2.1_102309427-ENSG00000005075:E2.1_102116692|E2.1_102309427	-0.20|-2.4	-0.2
ENSG00000155657:E281.1	ENSG00000155657:E280.3-E281.1-ENSG00000155657:E280.3-E282.1|ENSG00000155657:E281.1	TTN	titin [Source:HGNC Symbol;Acc:12403]	E280.3-E281.1 vs. E280.3-E282.1|E281.1	-0.20|-1.0	-0.2	cassette-exon|strangeSplice|alt-3'
ENSG00000110274:E18.2	ENSG00000110274:E18.2-E19.1-ENSG00000110274:E18.1-E19.1|ENSG00000110274:E18.2	CEP164	centrosomal protein 164kDa [Source:HGNC Symbol;Acc:29182]	E18.2-E19.1 vs. E18.1-E19.1|E18.2	0.206|1.01	0.206	cassette-exon|alt-5'|altFivePrime	(+)alt-coding,(+)AA:1455(AB028975-PEP)->1460(ENSP00000278935)	(+)COMPBIAS-Glu-rich
ENSG00000082684:E11.1	ENSG00000082684:E11.1-I11.1_122655387-ENSG00000082684:E11.1-E12.1|ENSG00000082684:E12.1	SEMA5B	sema domain, seven thrombospondin repeats (type 1 and type 1-like), transmembrane domain (TM) and short cytoplasmic domain, (semaphorin) 5B [Source:HGNC Symbol;Acc:10737]	E11.1-I11.1_122655387 vs. E11.1-E12.1|E12.1	0.206|-1.1	0.206
ENSG00000164051:E1.6	ENSG00000164051:E1.6-E3.1-ENSG00000164051:E1.3-E3.1|ENSG00000164051:E1.3	CCDC51	coiled-coil domain containing 51 [Source:HGNC Symbol;Acc:25714]	E1.6-E3.1 vs. E1.3-E3.1|E1.3	0.212|-1.9	0.212	altPromoter	(-)AA:411(ENSP00000379049)->411(ENSP00000379047)
ENSG00000188153:E7.1	ENSG00000188153:E7.1-I7.1_107813879-ENSG00000188153:E7.1-E8.1|ENSG00000188153:E8.1	COL4A5	collagen, type IV, alpha 5 [Source:HGNC Symbol;Acc:2207]	E7.1-I7.1_107813879 vs. E7.1-E8.1|E8.1	0.217|-1.3	0.217
ENSG00000174600:E2.1	ENSG00000174600:E2.1-E5.1-ENSG00000174600:E1.5-E5.1|ENSG00000174600:E1.5	CMKLR1	chemokine-like receptor 1 [Source:HGNC Symbol;Acc:2121]	E2.1-E5.1 vs. E1.5-E5.1|E1.5	0.222|-1.4	0.222	alt-N-term|alt-5'	(-)AA:373(ENSP00000311733)->373(ENSP00000449716)
ENSG00000164330:E12.1	ENSG00000164330:E11.1-E12.1-ENSG00000164330:E11.1-E12.2|ENSG00000164330:E12.1	EBF1	early B-cell factor 1 [Source:HGNC Symbol;Acc:3126]	E11.1-E12.1 vs. E11.1-E12.2|E12.1	0.237|-1.9	0.237	altThreePrime|alt-3'
ENSG00000164164:E2.4	ENSG00000164164:E2.4-E5.1-ENSG00000164164:E1.2-E5.1|ENSG00000164164:E2.4	OTUD4	OTU domain containing 4 [Source:HGNC Symbol;Acc:24949]	E2.4-E5.1 vs. E1.2-E5.1|E2.4	0.245|1.01	0.245	cassette-exon|alt-N-term	(+)alt-N-terminus,(+)AA:1049(ENSP00000409279)->1114(ENSP00000395487)	(+)DOMAIN-OTU,(+)OTU-IPR003323
ENSG00000178038:E2.1	ENSG00000178038:I1.1_46734101-E2.1-ENSG00000178038:E1.5-E2.1|ENSG00000178038:E1.5	ALS2CL	ALS2 C-terminal like [Source:HGNC Symbol;Acc:20605]	I1.1_46734101-E2.1 vs. E1.5-E2.1|E1.5	0.249|-1.6	0.249
ENSG00000140262:E3.1	ENSG00000140262:E3.1-E4.2-ENSG00000140262:E2.6-E4.2|ENSG00000140262:E2.6	TCF12	transcription factor 12 [Source:HGNC Symbol;Acc:11623]	E3.1-E4.2 vs. E2.6-E4.2|E2.6	0.250|-1.2	0.25	cassette-exon	(-)alt-C-terminus,(-)AA:99(ENST00000558908-PEP)->157(ENSP00000454109)	(-)DOMAIN-Leucine-zipper
ENSG00000133026:E2.1	ENSG00000133026:E2.1-E3.1-ENSG00000133026:E1.3-E3.1|ENSG00000133026:E1.3	MYH10	myosin, heavy chain 10, non-muscle [Source:HGNC Symbol;Acc:7568]	E2.1-E3.1 vs. E1.3-E3.1|E1.3	0.251|-1.3	0.251		(-)truncated,(+)AA:188(ENSP00000408220)->1976(ENSP00000269243)	(+)COILED,(+)DOMAIN-IQ,(+)DOMAIN-Myosin head-like,(+)IQ_motif_EF-hand-BS-IPR000048,(+)MOD_RES-N6-acetyllysine,(+)MOD_RES-Phosphoserine,(+)MOD_RES-Phosphothreonine,(+)MOD_RES-Phosphotyrosine,(+)Myosin_head_motor_dom-IPR001609,(+)Myosin_tail-IPR002928
ENSG00000111245:E1.4_111358309	ENSG00000111245:E1.4_111358309-E2.2_111356976-ENSG00000111245:U0.1_111365660-E2.2|ENSG00000111245:E1.4_111358309	MYL2	myosin, light chain 2, regulatory, cardiac, slow [Source:HGNC Symbol;Acc:7583]	E1.4_111358309-E2.2_111356976 vs. U0.1_111365660-E2.2|E1.4_111358309	0.268|-1.5	0.268
ENSG00000079308:E10.1	ENSG00000079308:E10.1-E13.1-ENSG00000079308:E9.1-E12.2|ENSG00000079308:E10.1	TNS1	tensin 1 [Source:HGNC Symbol;Acc:11973]	E10.1-E13.1 vs. E9.1-E12.2|E10.1	0.268|1.39	0.268	altPromoter|alt-C-term	(-)alt-N-terminus,(-)alt-C-terminus,(-)AA:24(ENSP00000393925)->487(ENSP00000400383)	(-)DOMAIN-C2 tensin-type,(-)DOMAIN-Phosphatase tensin-type,(-)MOD_RES-Phosphoserine,(-)MOD_RES-Phosphotyrosine,(-)Phosphatase_tensin-typ-IPR014019,(-)Tensin_phosphatase_C2-dom-IPR014020,(-)Tyr_Pase_cat-IPR003595
ENSG00000174083:E7.1	ENSG00000174083:E6.1-E7.1-ENSG00000174083:E6.1-E7.2|ENSG00000174083:E7.2	PIK3R6	phosphoinositide-3-kinase, regulatory subunit 6 [Source:HGNC Symbol;Acc:27101]	E6.1-E7.1 vs. E6.1-E7.2|E7.2	0.273|-1.2	0.273
ENSG00000122678:E6.8	ENSG00000122678:E6.8-E7.4-ENSG00000122678:E6.1-E8.1|ENSG00000122678:E6.8	POLM	polymerase (DNA directed), mu [Source:HGNC Symbol;Acc:9185]	E6.8-E7.4 vs. E6.1-E8.1|E6.8	0.282|1.03	0.282	altPromoter|bleedingExon|alt-5'|altFinish	(+)nonsense_mediated_decay,(+)alt-C-terminus,(+)AA:270(ENSP00000414025)->508(ENSP00000379174)	(+)DNA-dir_DNA_pol_X-IPR002054,(+)DNA_nucleotidylexotransferase-IPR001726,(+)DNA_pol_X-IPR022312,(+)DNA_pol_X_beta-like-IPR002008,(+)METAL-Magnesium,(+)SITE-Responsible for the low discrimination between dNTP and rNTP
ENSG00000144535:E12.1	ENSG00000144535:E11.1-E12.1-ENSG00000144535:E11.1-E13.1|ENSG00000144535:E13.1	DIS3L2	DIS3 mitotic control homolog (S. cerevisiae)-like 2 [Source:HGNC Symbol;Acc:28648]	E11.1-E12.1 vs. E11.1-E13.1|E13.1	0.299|-1.1	0.299	alt-3'	(-)microRNA-target(hsa-miR-543:miRanda)
ENSG00000162600:E13.1	ENSG00000162600:E10.2-E13.1-ENSG00000162600:E10.2-E15.1|ENSG00000162600:E13.1	OMA1	OMA1 homolog, zinc metallopeptidase (S. cerevisiae) [Source:HGNC Symbol;Acc:29661]	E10.2-E13.1 vs. E10.2-E15.1|E13.1	0.320|1.14	0.32	cassette-exon|alt-3'
ENSG00000133739:E2.2	ENSG00000133739:E2.2-E3.1-ENSG00000133739:E1.6-E3.1|ENSG00000133739:E1.6	LRRCC1	leucine rich repeat and coiled-coil domain containing 1 [Source:HGNC Symbol;Acc:29373]	E2.2-E3.1 vs. E1.6-E3.1|E1.6	0.321|-2.3	0.321		(-)nonsense_mediated_decay,(-)alt-N-terminus,(-)alt-C-terminus,(-)AA:36(ENSP00000430960)->1012(ENSP00000394695)	(-)COILED,(-)DOMAIN-LRRCT,(-)Leu-rich_rpt-IPR001611,(-)REPEAT-LRR 1,(-)REPEAT-LRR 2,(-)REPEAT-LRR 3,(-)REPEAT-LRR 4,(-)REPEAT-LRR 5
ENSG00000085514:E4.1	ENSG00000085514:E3.1-E4.1-ENSG00000085514:E3.1-E6.1|ENSG00000085514:E6.1	PILRA	paired immunoglobin-like type 2 receptor alpha [Source:HGNC Symbol;Acc:20396]	E3.1-E4.1 vs. E3.1-E6.1|E6.1	0.327|-1.4	0.327	cassette-exon	(+)alt-N-terminus,(+)alt-C-terminus,(+)AA:149(ENST00000474013-PEP)->163(ENSP00000415111)	(+)DOMAIN-Ig-like V-type,(+)Ig-like-IPR007110,(+)Ig_V-set-IPR013106,(+)Ig_sub-IPR003599,(+)SIGNAL
ENSG00000183077:E9.1	ENSG00000183077:E8.2-E9.1-ENSG00000183077:E6.3-E10.1|ENSG00000183077:E9.1;E8.4	AFMID	arylformamidase [Source:HGNC Symbol;Acc:20910]	E8.2-E9.1 vs. E6.3-E10.1|E9.1;E8.4	0.328|-1.0	0.328	cassette-exon|cassetteExon	(-)nonsense_mediated_decay,(+)truncated,(-)AA:111(ENSP00000403904)->308(ENSP00000328938)	(-)AB_hydrolase_3-IPR013094,(-)ACT_SITE
ENSG00000127603:E33.1	ENSG00000127603:I32.1_39774200-E33.1-ENSG00000127603:E32.1-E33.1|ENSG00000127603:E33.1	MACF1	microtubule-actin crosslinking factor 1 [Source:HGNC Symbol;Acc:13664]	I32.1_39774200-E33.1 vs. E32.1-E33.1|E33.1	0.335|-1.1	0.335
ENSG00000048707:E40.1	ENSG00000048707:E39.1-E40.1-ENSG00000048707:E39.1-E41.1|ENSG00000048707:E40.1	VPS13D	vacuolar protein sorting 13 homolog D (S. cerevisiae) [Source:HGNC Symbol;Acc:23595]	E39.1-E40.1 vs. E39.1-E41.1|E40.1	0.335|1.03	0.335	cassette-exon|cassetteExon	(-)alt-coding,(-)AA:4363(ENSP00000348666)->4388(ENSP00000350854)
ENSG00000169371:E3.1	ENSG00000169371:E3.1-E4.1-ENSG00000169371:E1.3-E4.1|ENSG00000169371:E3.1	SNUPN	snurportin 1 [Source:HGNC Symbol;Acc:14245]	E3.1-E4.1 vs. E1.3-E4.1|E3.1	0.343|1.21	0.343	altPromoter|alt-N-term
ENSG00000110455:E14.3	ENSG00000110455:E14.3-E15.1-ENSG00000110455:E13.5-E15.1|ENSG00000110455:E14.3	ACCS	1-aminocyclopropane-1-carboxylate synthase homolog (Arabidopsis)(non-functional) [Source:HGNC Symbol;Acc:23989]	E14.3-E15.1 vs. E13.5-E15.1|E14.3	0.344|2.06	0.344	cassette-exon	(+)retained_intron,(+)alt-N-terminus,(+)alt-C-terminus,(+)AA:94(ENST00000531190-PEP)->158(ENST00000534035-PEP)	(-)ACC_synthase-IPR001176
ENSG00000135502:E6.1	ENSG00000135502:E5.1-E6.1-ENSG00000135502:E5.1-E10.2|ENSG00000135502:E6.1;E5.2	SLC26A10	solute carrier family 26, member 10 [Source:HGNC Symbol;Acc:14470]	E5.1-E6.1 vs. E5.1-E10.2|E6.1;E5.2	0.344|1.29	0.344		(-)microRNA-target(hsa-miR-148a:RNAhybrid|miRanda,hsa-miR-130b:RNAhybrid|miRanda,hsa-miR-301b:miRanda,hsa-miR-130a:RNAhybrid|miRanda,hsa-miR-454:miRanda,hsa-miR-152:RNAhybrid|miRanda,hsa-miR-301a:miRanda)
ENSG00000012048:E4.14	ENSG00000012048:E4.14-E5.1-ENSG00000012048:E1.1-E6.1|ENSG00000012048:E4.14	BRCA1	breast cancer 1, early onset [Source:HGNC Symbol;Acc:1100]	E4.14-E5.1 vs. E1.1-E6.1|E4.14	0.348|-2.3	0.348	cassette-exon|altPromoter	(-)alt-N-terminus,(-)AA:712(ENSP00000377294)->759(ENSP00000420705)	(-)BRCA1-IPR011364,(-)HELIX,(-)STRAND,(-)ZN_FING-RING-type,(-)Znf_C3HC4_RING-type-IPR018957,(-)Znf_RING-IPR001841
ENSG00000134986:E6.5	ENSG00000134986:E6.5-E7.4-ENSG00000134986:E6.4-E7.4|ENSG00000134986:E6.5	C5orf13	chromosome 5 open reading frame 13 [Source:HGNC Symbol;Acc:16834]	E6.5-E7.4 vs. E6.4-E7.4|E6.5	0.366|2.19	0.366	cassette-exon|altPromoter|alt-5'	(-)AA:68(ENSP00000399766)->68(ENSP00000422630)
ENSG00000197568:E2.3	ENSG00000197568:E2.3-E3.1-ENSG00000197568:E1.9-E3.1|ENSG00000197568:E2.3;E2.2	HHLA3	HERV-H LTR-associating 3 [Source:HGNC Symbol;Acc:4906]	E2.3-E3.1 vs. E1.9-E3.1|E2.3;E2.2	0.372|1.20	0.372	cassette-exon	(-)alt-C-terminus,(-)AA:114(ENSP00000352938)->121(ENSP00000359978)
ENSG00000142856:E15.3	ENSG00000142856:E15.3-E16.2-ENSG00000142856:E12.1-E18.1|ENSG00000142856:E15.3	ITGB3BP	integrin beta 3 binding protein (beta3-endonexin) [Source:HGNC Symbol;Acc:6157]	E15.3-E16.2 vs. E12.1-E18.1|E15.3	0.375|1.08	0.375	cassette-exon|cassetteExon	(-)nonsense_mediated_decay,(-)alt-N-terminus,(-)alt-C-terminus,(-)AA:95(ENST00000461681-PEP)->170(ENSP00000432904)	(-)COILED,(-)MOD_RES-Phosphoserine,(-)MOD_RES-Phosphoserine (Probable),(-)MOTIF-LXXLL motif,(-)MOTIF-Nuclear localization signal,(-)MUTAGEN-Missing: Abolishes localization to nucleus,(-)NRIF3_coact_rcpt-IPR009601,(-)REGION-DD1
ENSG00000092931:E1.2_74733168	ENSG00000092931:E1.2_74733168-E2.9-ENSG00000092931:E1.2-E2.9|ENSG00000092931:E1.2	MFSD11	major facilitator superfamily domain containing 11 [Source:HGNC Symbol;Acc:25458]	E1.2_74733168-E2.9 vs. E1.2-E2.9|E1.2	0.382|-1.0	0.382
ENSG00000137497:E13.1	ENSG00000137497:E13.1-E15.1-ENSG00000137497:E1.11-E15.1|ENSG00000137497:E1.11	NUMA1	nuclear mitotic apparatus protein 1 [Source:HGNC Symbol;Acc:8059]	E13.1-E15.1 vs. E1.11-E15.1|E1.11	0.382|-1.2	0.382	altPromoter|alt-N-term
ENSG00000134986:E6.6	ENSG00000134986:E6.6-E7.4-ENSG00000134986:E6.4-E7.4|ENSG00000134986:E6.6	C5orf13	chromosome 5 open reading frame 13 [Source:HGNC Symbol;Acc:16834]	E6.6-E7.4 vs. E6.4-E7.4|E6.6	0.384|3.10	0.384	cassette-exon|altPromoter|alt-5'	(-)AA:68(ENSP00000399766)->68(ENSP00000402965)
ENSG00000187889:E7.1	ENSG00000187889:E5.1-E7.1-ENSG00000187889:E4.1-E10.1|ENSG00000187889:E7.1	C1orf168	chromosome 1 open reading frame 168 [Source:HGNC Symbol;Acc:27295]	E5.1-E7.1 vs. E4.1-E10.1|E7.1	0.385|1.26	0.385	cassette-exon|cassetteExon
ENSG00000068724:E5.2	ENSG00000068724:E5.2-E6.1-ENSG00000068724:E4.2-E6.1|ENSG00000068724:E5.2	TTC7A	tetratricopeptide repeat domain 7A [Source:HGNC Symbol;Acc:19750]	E5.2-E6.1 vs. E4.2-E6.1|E5.2	0.391|1.60	0.391	cassette-exon|cassetteExon	(+)nonsense_mediated_decay,(+)alt-N-terminus,(+)alt-C-terminus,(+)AA:66(ENSP00000386521)->858(ENSP00000316699)	(+)MOD_RES-Phosphoserine,(+)REPEAT-TPR 1,(+)REPEAT-TPR 2,(+)REPEAT-TPR 3,(+)REPEAT-TPR 4,(+)REPEAT-TPR 5,(+)REPEAT-TPR 6,(+)REPEAT-TPR 7,(+)REPEAT-TPR 8,(+)REPEAT-TPR 9,(+)TPR-1-IPR001440,(+)TPR-contain-IPR013026,(+)TPR_2-IPR013105,(+)TPR_repeat-IPR019734
ENSG00000115641:E2.7	ENSG00000115641:E2.7-E3.3-ENSG00000115641:E2.6-E5.1|ENSG00000115641:E2.7	FHL2	four and a half LIM domains 2 [Source:HGNC Symbol;Acc:3703]	E2.7-E3.3 vs. E2.6-E5.1|E2.7	0.392|-1.4	0.392	cassette-exon|alt-5'	(-)alt-N-terminus,(-)AA:279(ENSP00000386633)->389(ENSP00000344266)
ENSG00000146247:E5.1	ENSG00000146247:I4.1_79773538-E5.1-ENSG00000146247:E4.1-E5.1|ENSG00000146247:E5.1	PHIP	pleckstrin homology domain interacting protein [Source:HGNC Symbol;Acc:15673]	I4.1_79773538-E5.1 vs. E4.1-E5.1|E5.1	0.396|-1.0	0.396
ENSG00000163110:E14.2	ENSG00000163110:E13.1-E14.2-ENSG00000163110:E6.3-E15.2|ENSG00000163110:E14.2	PDLIM5	PDZ and LIM domain 5 [Source:HGNC Symbol;Acc:17468]	E13.1-E14.2 vs. E6.3-E15.2|E14.2	0.402|1.73	0.402	cassette-exon|cassetteExon
ENSG00000197616:E31.1	ENSG00000197616:E31.1-E32.1-ENSG00000092054:E30.1_23888392-ENSG00000197616:E35.1_23854145|ENSG00000197616:E31.1	MYH6	myosin, heavy chain 6, cardiac muscle, alpha [Source:HGNC Symbol;Acc:7576]	E31.1-E32.1 vs. ENSG00000092054:E30.1_23888392-ENSG00000197616:E35.1_23854145|E31.1	0.413|1.18	0.413
ENSG00000072864:E10.1	ENSG00000072864:E10.1-I12.1_15793454-ENSG00000072864:E10.1-E14.3|ENSG00000072864:E10.1	NDE1	nudE nuclear distribution gene E homolog 1 (A. nidulans) [Source:HGNC Symbol;Acc:17619]	E10.1-I12.1_15793454 vs. E10.1-E14.3|E10.1	0.426|-1.5	0.426
ENSG00000198901:E15.1	ENSG00000198901:E14.1-E15.1-ENSG00000198901:E14.1-E15.4|ENSG00000198901:E15.4	PRC1	protein regulator of cytokinesis 1 [Source:HGNC Symbol;Acc:9341]	E14.1-E15.1 vs. E14.1-E15.4|E15.4	0.435|-1.1	0.435		(+)alt-N-terminus,(+)alt-C-terminus,(+)AA:64(ENSP00000453977)->224(ENSP00000451344),(-)microRNA-target(hsa-miR-181b:mirbase,hsa-miR-224:miRanda,hsa-miR-139-5p:miRanda,hsa-miR-23b:miRanda,hsa-miR-181d:mirbase,hsa-miR-145:mirbase,hsa-miR-23a:miRanda,hsa-miR-574-3p:mirbase,hsa-miR-653:miRanda,hsa-miR-507:TargetScan|mirbase,hsa-miR-490-3p:miRanda)	(+)HELIX,(+)MOD_RES-Phosphoserine,(+)MOD_RES-Phosphothreonine,(+)MOD_RES-Phosphothreonine; by CDK1,(+)Microtubule-assoc_MAP65_ASE1-IPR007145,(-)Microtubule-assoc_MAP65_ASE1-IPR007145
ENSG00000064601:E5.3	ENSG00000064601:E5.3-E6.2-ENSG00000064601:E5.2-E7.1|ENSG00000064601:E5.3	CTSA	cathepsin A [Source:HGNC Symbol;Acc:9251]	E5.3-E6.2 vs. E5.2-E7.1|E5.3	0.441|1.69	0.441	alt-5'|altFivePrime
ENSG00000169220:E12.5	ENSG00000169220:E12.5-E13.1-ENSG00000169220:E12.1-E13.1|ENSG00000169220:E12.5	RGS14	regulator of G-protein signaling 14 [Source:HGNC Symbol;Acc:9996]	E12.5-E13.1 vs. E12.1-E13.1|E12.5	0.442|1.19	0.442	alt-5'	(-)retained_intron,(-)alt-C-terminus,(-)AA:13(ENST00000503044-PEP)->21(ENST00000506944-PEP)
ENSG00000102786:E9.3	ENSG00000102786:E9.3-E11.1-ENSG00000102786:E7.2-E11.1|ENSG00000102786:E7.2	INTS6	integrator complex subunit 6 [Source:HGNC Symbol;Acc:14879]	E9.3-E11.1 vs. E7.2-E11.1|E7.2	0.443|-1.5	0.443		(+)nonsense_mediated_decay,(-)truncated,(+)AA:151(ENSP00000417442)->887(ENSP00000310260)	(+)DOMAIN-VWFA,(+)MOD_RES-Phosphoserine,(+)VWF_A-IPR002035
ENSG00000197616:E23.1	ENSG00000197616:E22.1-E23.1-ENSG00000092054:E26.1-ENSG00000197616:E26.1|ENSG00000197616:E23.1	MYH6	myosin, heavy chain 6, cardiac muscle, alpha [Source:HGNC Symbol;Acc:7576]	E22.1-E23.1 vs. ENSG00000092054:E26.1-ENSG00000197616:E26.1|E23.1	0.443|1.62	0.443
ENSG00000247095:E2.1	ENSG00000247095:E1.4-E2.1-ENSG00000247095:E1.4-E2.3|ENSG00000247095:E2.3	MIR210HG	MIR210 host gene (non-protein coding) [Source:HGNC Symbol;Acc:39524]	E1.4-E2.1 vs. E1.4-E2.3|E2.3	0.444|-2.0	0.444
ENSG00000163374:E11.1	ENSG00000163374:E9.3-E11.1-ENSG00000116580:E18.3-ENSG00000163374:E11.3|ENSG00000163374:E11.1	YY1AP1	YY1 associated protein 1 [Source:HGNC Symbol;Acc:30935]	E9.3-E11.1 vs. ENSG00000116580:E18.3-ENSG00000163374:E11.3|E11.1	0.448|3.71	0.448	altThreePrime|alt-3'	(+)alt-N-terminus,(+)alt-C-terminus,(+)AA:81(ENST00000466366-PEP)->191(ENST00000476093-PEP)
ENSG00000153157:E34.1	ENSG00000153157:E32.1-E34.1-ENSG00000153157:E1.1-ENSG00000137210:E8.1|ENSG00000153157:E34.1	SYCP2L	synaptonemal complex protein 2-like [Source:HGNC Symbol;Acc:21537]	E32.1-E34.1 vs. ENSG00000153157:E1.1-ENSG00000137210:E8.1|E34.1	0.457|2.00	0.457
ENSG00000185739:E3.3	ENSG00000185739:E3.3-E4.1-ENSG00000185739:E3.1_4256954-E4.1|ENSG00000185739:E3.3	SRL	sarcalumenin [Source:HGNC Symbol;Acc:11295]	E3.3-E4.1 vs. E3.1_4256954-E4.1|E3.3	0.460|1.15	0.46	cassette-exon|cassetteExon
ENSG00000198715:E6.1	ENSG00000198715:E6.1-E7.1-ENSG00000198715:E4.2-E7.1|ENSG00000198715:E6.1	C1orf85	chromosome 1 open reading frame 85 [Source:HGNC Symbol;Acc:29436]	E6.1-E7.1 vs. E4.2-E7.1|E6.1	0.465|1.93	0.465	cassette-exon
ENSG00000188647:E7.1	ENSG00000188647:E6.1-E7.1-ENSG00000188647:E6.1-E8.1|ENSG00000188647:E8.1	PTAR1	protein prenyltransferase alpha subunit repeat containing 1 [Source:HGNC Symbol;Acc:30449]	E6.1-E7.1 vs. E6.1-E8.1|E8.1	0.467|-1.5	0.467
ENSG00000136153:E15.1	ENSG00000136153:E14.10-E15.1-ENSG00000136153:E14.10-E17.1|ENSG00000136153:E15.1	LMO7	LIM domain 7 [Source:HGNC Symbol;Acc:6646]	E14.10-E15.1 vs. E14.10-E17.1|E15.1	0.469|1.23	0.469	cassette-exon	(-)alt-C-terminus,(-)AA:1349(ENSP00000342112)->1670(ENSP00000349571)	(+)DOMAIN-LIM zinc-binding,(+)MOD_RES-Phosphotyrosine,(+)Znf_LIM-IPR001781,(-)MOD_RES-Phosphoserine
ENSG00000197616:E25.1	ENSG00000197616:E24.1-E25.1-ENSG00000092054:E26.1-ENSG00000197616:E26.1|ENSG00000197616:E25.1	MYH6	myosin, heavy chain 6, cardiac muscle, alpha [Source:HGNC Symbol;Acc:7576]	E24.1-E25.1 vs. ENSG00000092054:E26.1-ENSG00000197616:E26.1|E25.1	0.473|1.42	0.473
ENSG00000184056:E7.1_91553015	ENSG00000184056:E7.1_91553015-I7.1_91552379-ENSG00000184056:E7.1_91553015-E8.1|ENSG00000184056:E7.1_91553015	VPS33B	vacuolar protein sorting 33 homolog B (yeast) [Source:HGNC Symbol;Acc:12712]	E7.1_91553015-I7.1_91552379 vs. E7.1_91553015-E8.1|E7.1_91553015	0.476|-1.6	0.476	cassette-exon
ENSG00000100814:E13.1	ENSG00000100814:E12.1-E13.1-ENSG00000100814:E11.1-E14.1|ENSG00000100814:E13.1	CCNB1IP1	cyclin B1 interacting protein 1, E3 ubiquitin protein ligase [Source:HGNC Symbol;Acc:19437]	E12.1-E13.1 vs. E11.1-E14.1|E13.1	0.477|1.63	0.477	cassette-exon
ENSG00000134982:E5.1	ENSG00000134982:I4.1_112090791-E5.1-ENSG00000134982:E4.1-E5.1|ENSG00000134982:E5.1	APC	adenomatous polyposis coli [Source:HGNC Symbol;Acc:583]	I4.1_112090791-E5.1 vs. E4.1-E5.1|E5.1	0.487|-1.0	0.487
ENSG00000153157:E34.2	ENSG00000153157:E34.2-E35.1-ENSG00000153157:E1.1-ENSG00000137210:E8.1|ENSG00000153157:E34.2	SYCP2L	synaptonemal complex protein 2-like [Source:HGNC Symbol;Acc:21537]	E34.2-E35.1 vs. ENSG00000153157:E1.1-ENSG00000137210:E8.1|E34.2	0.491|2.00	0.491
ENSG00000163110:E13.1	ENSG00000163110:E9.3-E13.1-ENSG00000163110:E6.3-E15.2|ENSG00000163110:E13.1	PDLIM5	PDZ and LIM domain 5 [Source:HGNC Symbol;Acc:17468]	E9.3-E13.1 vs. E6.3-E15.2|E13.1	0.493|1.58	0.493	cassette-exon|cassetteExon
ENSG00000197616:E17.1	ENSG00000197616:E16.1-E17.1-ENSG00000092054:E39.1_23883228-ENSG00000197616:E37.1_23852445|ENSG00000197616:E17.1	MYH6	myosin, heavy chain 6, cardiac muscle, alpha [Source:HGNC Symbol;Acc:7576]	E16.1-E17.1 vs. ENSG00000092054:E39.1_23883228-ENSG00000197616:E37.1_23852445|E17.1	0.495|2.01	0.495
ENSG00000138835:E29.5	ENSG00000138835:E29.5-E30.1_116327798-ENSG00000138835:E27.4-E35.1|ENSG00000138835:E29.5	RGS3	regulator of G-protein signaling 3 [Source:HGNC Symbol;Acc:9999]	E29.5-E30.1_116327798 vs. E27.4-E35.1|E29.5	0.498|-1.0	0.498	cassette-exon|alt-C-term|alt-5'	(+)alt-coding,(+)AA:591(ENSP00000378141)->917(ENSP00000340284)	(+)COMPBIAS-Pro-rich,(+)MOD_RES-Phosphoserine
ENSG00000165912:E4.1	ENSG00000165912:E4.1-E5.3-ENSG00000165912:E2.1-E5.3|ENSG00000165912:E4.1	PACSIN3	protein kinase C and casein kinase substrate in neurons 3 [Source:HGNC Symbol;Acc:8572]	E4.1-E5.3 vs. E2.1-E5.3|E4.1	0.501|1.00	0.501	cassette-exon	(-)truncated,(+)AA:69(ENSP00000431861)->291(BAG62592.1)	(-)FCH-IPR001060
ENSG00000166261:E9.1	ENSG00000166261:E9.1-E10.1-ENSG00000166261:E8.1-E10.1|ENSG00000166261:E9.1	ZNF202	zinc finger protein 202 [Source:HGNC Symbol;Acc:12994]	E9.1-E10.1 vs. E8.1-E10.1|E9.1	0.518|1.47	0.518
ENSG00000039319:E2.1_79705669	ENSG00000039319:E2.1_79705669-E3.1-ENSG00000039319:E1.7-E5.1|ENSG00000039319:E1.7	ZFYVE16	zinc finger, FYVE domain containing 16 [Source:HGNC Symbol;Acc:20756]	E2.1_79705669-E3.1 vs. E1.7-E5.1|E1.7	0.520|-1.4	0.52
ENSG00000197616:E15.1	ENSG00000197616:E15.1-E16.1-ENSG00000092054:E39.1_23883228-ENSG00000197616:E37.1_23852445|ENSG00000197616:E15.1	MYH6	myosin, heavy chain 6, cardiac muscle, alpha [Source:HGNC Symbol;Acc:7576]	E15.1-E16.1 vs. ENSG00000092054:E39.1_23883228-ENSG00000197616:E37.1_23852445|E15.1	0.523|1.75	0.523
ENSG00000048028:E2.2_113745485	ENSG00000048028:E2.2_113745485-E3.1-ENSG00000048028:E1.7-E4.1|ENSG00000048028:E2.2_113745485	USP28	ubiquitin specific peptidase 28 [Source:HGNC Symbol;Acc:12625]	E2.2_113745485-E3.1 vs. E1.7-E4.1|E2.2_113745485	0.540|1.44	0.54	cassette-exon|alt-3'
ENSG00000117280:E1.11	ENSG00000117280:E1.11-E2.1-ENSG00000117280:E1.7-E2.1|ENSG00000117280:E1.7	RAB7L1	RAB7, member RAS oncogene family-like 1 [Source:HGNC Symbol;Acc:9789]	E1.11-E2.1 vs. E1.7-E2.1|E1.7	0.549|-1.1	0.549	altFivePrime|retainedIntron|exon-region-exclusion	(-)truncated,(+)AA:12(ENST00000533111-PEP)->131(ENSP00000416613)	(+)LIPID-S-geranylgeranyl cysteine,(+)NP_BIND-GTP,(+)Small_GTPase-IPR001806,(+)Small_GTPase_Rab_type-IPR003579
ENSG00000131069:E10.3	ENSG00000131069:E6.3_33470660-E10.3-ENSG00000131069:E6.4_33470736-E23.2|ENSG00000131069:E10.4;E10.3	ACSS2	acyl-CoA synthetase short-chain family member 2 [Source:HGNC Symbol;Acc:15814]	E6.3_33470660-E10.3 vs. E6.4_33470736-E23.2|E10.4;E10.3	0.550|1.92	0.55	cassetteExon|cassette-exon
ENSG00000240344:E2.1	ENSG00000240344:E2.1-E3.3-ENSG00000240344:E1.14-E3.3|ENSG00000240344:E1.14	PPIL3	peptidylprolyl isomerase (cyclophilin)-like 3 [Source:HGNC Symbol;Acc:9262]	E2.1-E3.3 vs. E1.14-E3.3|E1.14	0.553|-1.0	0.553	alt-N-term|alt-5'	(+)alt-C-terminus,(+)AA:80(ENSP00000401196)->157(ENSP00000386235)	(+)HELIX,(+)PPIase_cyclophilin-IPR002130,(+)STRAND,(+)TURN,(-)HELIX,(-)PPIase_cyclophilin-IPR002130,(-)STRAND,(-)TURN
ENSG00000008128:E12.1	ENSG00000008128:E5.4-ENSG00000248333:E12.1-ENSG00000189339:E9.1-ENSG00000248333:E2.1|ENSG00000008128:E12.1	CDK11A	cyclin-dependent kinase 11A [Source:HGNC Symbol;Acc:1730]	ENSG00000008128:E5.4-ENSG00000248333:E12.1 vs. ENSG00000189339:E9.1-ENSG00000248333:E2.1|E12.1	0.572|2.12	0.572	cassette-exon|alt-3'
ENSG00000138758:E18.1	ENSG00000138758:E17.7-E18.1-ENSG00000138758:E17.7-E19.1|ENSG00000138758:E18.1	SEPT11	septin 11 [Source:HGNC Symbol;Acc:25589]	E17.7-E18.1 vs. E17.7-E19.1|E18.1	0.578|1.51	0.578	alt-C-term	(+)alt-N-terminus,(+)AA:160(ENSP00000423103)->432(ENSP00000424925)	(+)BINDING-GTP,(+)BINDING-GTP; via amide nitrogen,(+)BINDING-GTP; via amide nitrogen and carbonyl oxygen,(+)Cell_div_GTP-bd-IPR000038,(+)NP_BIND-GTP,(+)Septin-IPR016491
ENSG00000189212:E3.1	ENSG00000189212:E2.1-E3.1-ENSG00000189212:E1.3-E4.2|ENSG00000189212:E3.1	DPY19L2P1	dpy-19-like 2 pseudogene 1 (C. elegans) [Source:HGNC Symbol;Acc:22305]	E2.1-E3.1 vs. E1.3-E4.2|E3.1	0.582|1.19	0.582	alt-3'
ENSG00000144306:E2.1	ENSG00000144306:E2.1-E4.1-ENSG00000144306:E1.9-E3.2|ENSG00000144306:E2.1	SCRN3	secernin 3 [Source:HGNC Symbol;Acc:30382]	E2.1-E4.1 vs. E1.9-E3.2|E2.1	0.583|-1.1	0.583	cassette-exon
ENSG00000127081:E2.1	ENSG00000127081:E2.1-E5.1-ENSG00000127081:E1.3-E5.1|ENSG00000127081:E1.3	ZNF484	zinc finger protein 484 [Source:HGNC Symbol;Acc:23385]	E2.1-E5.1 vs. E1.3-E5.1|E1.3	0.601|-1.6	0.601		(-)alt-N-terminus,(-)AA:816(ENSP00000364646)->852(ENSP00000364645)	(-)DOMAIN-KRAB,(-)Krueppel-associated_box-IPR001909
ENSG00000158796:E5.2	ENSG00000158796:E5.2-E6.1-ENSG00000158796:E2.3-E6.1|ENSG00000158796:E2.4;E2.3	DEDD	death effector domain containing [Source:HGNC Symbol;Acc:2755]	E5.2-E6.1 vs. E2.3-E6.1|E2.4;E2.3	0.605|-2.6	0.605	altPromoter|alt-C-term	(+)alt-N-terminus,(+)alt-C-terminus,(+)AA:91(ENST00000496632-PEP)->318(ENSP00000414821)	(+)DED-IPR001875,(+)DOMAIN-DED
ENSG00000120156:E7.2	ENSG00000120156:E7.2-E8.1-ENSG00000120156:E6.1-E8.1|ENSG00000120156:E7.2	TEK	TEK tyrosine kinase, endothelial [Source:HGNC Symbol;Acc:11724]	E7.2-E8.1 vs. E6.1-E8.1|E7.2	0.608|1.52	0.608	cassette-exon|cassetteExon|alt-5'|altFivePrime	(+)alt-C-terminus,(+)AA:367(ACF47627.1)->468(ENSP00000343716)	(+)DISULFID,(+)DOMAIN-Ig-like C2-type 2,(+)HELIX,(+)Ig-like-IPR007110,(+)STRAND,(-)DISULFID,(-)DOMAIN-EGF-like 3,(-)STRAND,(-)TURN
ENSG00000106692:E3.1	ENSG00000106692:E3.1-E4.2-ENSG00000106692:E1.4-E4.2|ENSG00000106692:E1.4	FKTN	fukutin [Source:HGNC Symbol;Acc:3622]	E3.1-E4.2 vs. E1.4-E4.2|E1.4	0.611|-1.1	0.611
ENSG00000143140:E2.1	ENSG00000143140:E2.1-E3.1-ENSG00000143140:E1.2-E3.1|ENSG00000143140:E1.2	GJA5	gap junction protein, alpha 5, 40kDa [Source:HGNC Symbol;Acc:4279]	E2.1-E3.1 vs. E1.2-E3.1|E1.2	0.621|-1.9	0.621	alt-N-term
ENSG00000198276:E2.2	ENSG00000198276:E2.2-E3.1-ENSG00000198276:E1.3-E3.1|ENSG00000198276:E2.2	UCKL1	uridine-cytidine kinase 1-like 1 [Source:HGNC Symbol;Acc:15938]	E2.2-E3.1 vs. E1.3-E3.1|E2.2	0.621|1.15	0.621	alt-C-term
ENSG00000166348:E9.4	ENSG00000166348:E9.4-E11.1-ENSG00000166348:E1.1-E11.1|ENSG00000166348:E1.1	USP54	ubiquitin specific peptidase 54 [Source:HGNC Symbol;Acc:23513]	E9.4-E11.1 vs. E1.1-E11.1|E1.1	0.632|-2.0	0.632
ENSG00000065357:E6.10	ENSG00000065357:E6.10-E11.2-ENSG00000065357:E4.9-E11.2|ENSG00000065357:E6.10	DGKA	diacylglycerol kinase, alpha 80kDa [Source:HGNC Symbol;Acc:2849]	E6.10-E11.2 vs. E4.9-E11.2|E6.10	0.637|2.73	0.637	alt-N-term	(-)retained_intron,(-)AA:121(ENST00000547324-PEP)->121(ENST00000551615-PEP)
ENSG00000172530:E9.3	ENSG00000172530:E9.3-E11.2-ENSG00000172530:E9.2-E11.2|ENSG00000172530:E9.3	BANP	BTG3 associated nuclear protein [Source:HGNC Symbol;Acc:13450]	E9.3-E11.2 vs. E9.2-E11.2|E9.3	0.638|2.11	0.638	cassette-exon|cassetteExon|alt-5'|altFivePrime	(+)nonsense_mediated_decay,(-)truncated,(+)AA:40(ENSP00000435727)->195(ENSP00000411479)
ENSG00000155657:E199.3	ENSG00000155657:E199.3-E200.1-ENSG00000155657:E176.1-E211.1|ENSG00000155657:E199.3	TTN	titin [Source:HGNC Symbol;Acc:12403]	E199.3-E200.1 vs. E176.1-E211.1|E199.3	0.639|1.42	0.639	cassette-exon|cassetteExon
ENSG00000128849:E8.1	ENSG00000128849:E8.1-E9.1-ENSG00000128849:E2.1-E9.1|ENSG00000128849:E8.1	CGNL1	cingulin-like 1 [Source:HGNC Symbol;Acc:25931]	E8.1-E9.1 vs. E2.1-E9.1|E8.1|E2.1	0.648|3.83|-1.0	0.648	cassette-exon
ENSG00000165675:E4.1	ENSG00000165675:E3.1-E4.1-ENSG00000165675:E2.1-E5.1|ENSG00000165675:E4.1	ENOX2	ecto-NOX disulfide-thiol exchanger 2 [Source:HGNC Symbol;Acc:2259]	E3.1-E4.1 vs. E2.1-E5.1|E4.1	0.653|2.54	0.653	cassette-exon|cassetteExon	(-)alt-N-terminus,(-)AA:581(ENSP00000359973)->610(ENSP00000337146)
ENSG00000144199:E1.9	ENSG00000144199:E1.9-E3.1-ENSG00000144199:E1.8-E3.1|ENSG00000144199:E1.8	FAHD2B	fumarylacetoacetate hydrolase domain containing 2B [Source:HGNC Symbol;Acc:25318]	E1.9-E3.1 vs. E1.8-E3.1|E1.8	0.653|-1.2	0.653
ENSG00000039560:E3.1	ENSG00000039560:E3.1-E9.2-ENSG00000039560:E1.7-E9.2|ENSG00000039560:E1.7	RAI14	retinoic acid induced 14 [Source:HGNC Symbol;Acc:14873]	E3.1-E9.2 vs. E1.7-E9.2|E1.7	0.660|-3.6	0.66	altPromoter|alt-N-term|alt-C-term	(-)nonsense_mediated_decay,(+)truncated,(-)AA:56(ENSP00000424507)->126(ENSP00000422112)	(-)Ankyrin_rpt-IPR002110,(-)Ankyrin_rpt-contain_dom-IPR020683,(-)REPEAT-ANK 2,(-)REPEAT-ANK 3
ENSG00000064607:E15.2	ENSG00000064607:E13.1-E15.2-ENSG00000064607:E14.1-E15.4|ENSG00000064607:E15.5;E15.4	SUGP2	SURP and G patch domain containing 2 [Source:HGNC Symbol;Acc:18641]	E13.1-E15.2 vs. E14.1-E15.4|E15.5;E15.4	0.667|-1.5	0.667	alternative_polyA	(-)alt-N-terminus,(-)alt-C-terminus,(-)AA:988(AAH20586.1)->1030(ENSP00000332373)	(+)G_patch-IPR000467,(-)DOMAIN-G-patch,(-)G_patch-IPR000467,(-)MOD_RES-Phosphothreonine
ENSG00000197616:E13.1	ENSG00000197616:E12.1-E13.1-ENSG00000092054:E26.1-ENSG00000197616:E26.1|ENSG00000197616:E13.1	MYH6	myosin, heavy chain 6, cardiac muscle, alpha [Source:HGNC Symbol;Acc:7576]	E12.1-E13.1 vs. ENSG00000092054:E26.1-ENSG00000197616:E26.1|E13.1	0.672|2.35	0.672
ENSG00000189212:E3.2	ENSG00000189212:E3.2-E4.2-ENSG00000189212:E1.3-E4.2|ENSG00000189212:E3.2	DPY19L2P1	dpy-19-like 2 pseudogene 1 (C. elegans) [Source:HGNC Symbol;Acc:22305]	E3.2-E4.2 vs. E1.3-E4.2|E3.2	0.676|1.54	0.676
ENSG00000211638:E3.1	ENSG00000211638:E3.1-ENSG00000222037:E1.1_23261707-ENSG00000211638:E4.1_23248774-ENSG00000222037:E1.1_23261974|ENSG00000211638:E3.1	IGLV8-61	immunoglobulin lambda variable 8-61 [Source:HGNC Symbol;Acc:5931]	ENSG00000211638:E3.1-ENSG00000222037:E1.1_23261707 vs. ENSG00000211638:E4.1_23248774-ENSG00000222037:E1.1_23261974|E3.1	0.683|-2.2	0.683
ENSG00000197616:E10.1	ENSG00000197616:E10.1-E11.1-ENSG00000092054:E26.1-ENSG00000197616:E26.1|ENSG00000197616:E10.1	MYH6	myosin, heavy chain 6, cardiac muscle, alpha [Source:HGNC Symbol;Acc:7576]	E10.1-E11.1 vs. ENSG00000092054:E26.1-ENSG00000197616:E26.1|E10.1	0.699|3.37	0.699
ENSG00000233184:E4.1	ENSG00000233184:E3.1-E4.1-ENSG00000233184:E1.3-E10.1|ENSG00000233184:E4.2;E4.1	RP11-421L21.3		E3.1-E4.1 vs. E1.3-E10.1|E4.2;E4.1	0.702|-2.1	0.702	altThreePrime|alt-3'|altFivePrime
ENSG00000197616:E9.1	ENSG00000197616:E8.1-E9.1-ENSG00000092054:E26.1-ENSG00000197616:E26.1|ENSG00000197616:E9.1	MYH6	myosin, heavy chain 6, cardiac muscle, alpha [Source:HGNC Symbol;Acc:7576]	E8.1-E9.1 vs. ENSG00000092054:E26.1-ENSG00000197616:E26.1|E9.1	0.707|3.45	0.707
ENSG00000138835:E30.2	ENSG00000138835:E30.2-E33.3-ENSG00000138835:E27.4-E35.1|ENSG00000138835:E30.2	RGS3	regulator of G-protein signaling 3 [Source:HGNC Symbol;Acc:9999]	E30.2-E33.3 vs. E27.4-E35.1|E30.2	0.716|-1.0	0.716	cassette-exon|altPromoter|alt-C-term	(+)alt-N-terminus,(+)alt-C-terminus,(+)AA:45(ENST00000463806-PEP)->56(ENST00000489082-PEP)	(+)COMPBIAS-Pro-rich,(+)MOD_RES-Phosphoserine
ENSG00000197616:E11.1	ENSG00000197616:E11.1-E12.1-ENSG00000092054:E26.1-ENSG00000197616:E26.1|ENSG00000197616:E11.1	MYH6	myosin, heavy chain 6, cardiac muscle, alpha [Source:HGNC Symbol;Acc:7576]	E11.1-E12.1 vs. ENSG00000092054:E26.1-ENSG00000197616:E26.1|E11.1	0.718|3.79	0.718
ENSG00000197616:E12.1	ENSG00000197616:E11.1-E12.1-ENSG00000092054:E26.1-ENSG00000197616:E26.1|ENSG00000197616:E12.1	MYH6	myosin, heavy chain 6, cardiac muscle, alpha [Source:HGNC Symbol;Acc:7576]	E11.1-E12.1 vs. ENSG00000092054:E26.1-ENSG00000197616:E26.1|E12.1	0.718|2.87	0.718
ENSG00000206341:E3.1_29856460	ENSG00000206341:E3.1_29856460-ENSG00000228078:E1.1_29902006-ENSG00000206341:E6.1_29858066-ENSG00000206503:E6.5_29912862|ENSG00000206341:E3.1_29856460	HLA-H	major histocompatibility complex, class I, H (pseudogene) [Source:HGNC Symbol;Acc:4965]	ENSG00000206341:E3.1_29856460-ENSG00000228078:E1.1_29902006 vs. ENSG00000206341:E6.1_29858066-ENSG00000206503:E6.5_29912862|E3.1_29856460	0.720|3.56	0.72
ENSG00000140995:E2.2	ENSG00000140995:E2.2-E4.2-ENSG00000140995:E1.2-E4.2|ENSG00000140995:E1.2	DEF8	differentially expressed in FDCP 8 homolog (mouse) [Source:HGNC Symbol;Acc:25969]	E2.2-E4.2 vs. E1.2-E4.2|E1.2	0.722|-1.3	0.722
ENSG00000197616:E8.1	ENSG00000197616:E7.1-E8.1-ENSG00000092054:E26.1-ENSG00000197616:E26.1|ENSG00000197616:E8.1	MYH6	myosin, heavy chain 6, cardiac muscle, alpha [Source:HGNC Symbol;Acc:7576]	E7.1-E8.1 vs. ENSG00000092054:E26.1-ENSG00000197616:E26.1|E8.1	0.730|4.41	0.73
ENSG00000166888:E5.4	ENSG00000166888:E3.9-E5.4-ENSG00000166888:E3.9-E8.1|ENSG00000166888:E5.4	STAT6	signal transducer and activator of transcription 6, interleukin-4 induced [Source:HGNC Symbol;Acc:11368]	E3.9-E5.4 vs. E3.9-E8.1|E5.4	0.754|1.95	0.754	cassette-exon	(+)alt-N-terminus,(+)alt-C-terminus,(+)AA:144(ENSP00000452203)->737(ENSP00000445409)	(+)DOMAIN-SH2,(+)HELIX,(+)MOD_RES-Phosphotyrosine; by JAK,(+)MOTIF-LXXLL motif,(+)SH2-IPR000980,(+)STAT_TF_DNA-bd-IPR013801,(+)STAT_TF_alpha-IPR013800,(-)STAT_TF_prot_interaction-IPR013799
ENSG00000204622:E4.1_29975983	ENSG00000204622:E4.1_29975983-ENSG00000243753:E3.1_30228998-ENSG00000206503:E5.1-ENSG00000243753:E4.1|ENSG00000204622:E4.1_29975983	HLA-J	major histocompatibility complex, class I, J (pseudogene) [Source:HGNC Symbol;Acc:4967]	ENSG00000204622:E4.1_29975983-ENSG00000243753:E3.1_30228998 vs. ENSG00000206503:E5.1-ENSG00000243753:E4.1|E4.1_29975983	0.756|-2.8	0.756	cassetteExon
ENSG00000155657:E128.1	ENSG00000155657:E128.1-E137.1-ENSG00000155657:E126.1-E132.1|ENSG00000155657:E128.1	TTN	titin [Source:HGNC Symbol;Acc:12403]	E128.1-E137.1 vs. E126.1-E132.1|E128.1	0.761|1.39	0.761	cassette-exon|cassetteExon|alternative_polyA
ENSG00000197616:E5.1	ENSG00000197616:E4.1-E5.1-ENSG00000092054:E26.1-ENSG00000197616:E26.1|ENSG00000197616:E5.1	MYH6	myosin, heavy chain 6, cardiac muscle, alpha [Source:HGNC Symbol;Acc:7576]	E4.1-E5.1 vs. ENSG00000092054:E26.1-ENSG00000197616:E26.1|E5.1	0.762|1.27	0.762
ENSG00000197616:E6.1	ENSG00000197616:E6.1-E7.1-ENSG00000092054:E26.1-ENSG00000197616:E26.1|ENSG00000197616:E6.1	MYH6	myosin, heavy chain 6, cardiac muscle, alpha [Source:HGNC Symbol;Acc:7576]	E6.1-E7.1 vs. ENSG00000092054:E26.1-ENSG00000197616:E26.1|E6.1	0.776|3.48	0.776
ENSG00000197616:E7.1	ENSG00000197616:E6.1-E7.1-ENSG00000092054:E26.1-ENSG00000197616:E26.1|ENSG00000197616:E7.1	MYH6	myosin, heavy chain 6, cardiac muscle, alpha [Source:HGNC Symbol;Acc:7576]	E6.1-E7.1 vs. ENSG00000092054:E26.1-ENSG00000197616:E26.1|E7.1	0.776|4.03	0.776
ENSG00000204622:E6.2	ENSG00000204622:E6.2-E7.1-ENSG00000206503:E8.2_29913349-ENSG00000204622:E8.2_29977434|ENSG00000204622:E6.2	HLA-J	major histocompatibility complex, class I, J (pseudogene) [Source:HGNC Symbol;Acc:4967]	E6.2-E7.1 vs. ENSG00000206503:E8.2_29913349-ENSG00000204622:E8.2_29977434|E6.2	0.794|4.88	0.794	cassetteExon
ENSG00000204622:E7.1	ENSG00000204622:E6.2-E7.1-ENSG00000206503:E8.2_29913349-ENSG00000204622:E8.2_29977434|ENSG00000204622:E7.1	HLA-J	major histocompatibility complex, class I, J (pseudogene) [Source:HGNC Symbol;Acc:4967]	E6.2-E7.1 vs. ENSG00000206503:E8.2_29913349-ENSG00000204622:E8.2_29977434|E7.1	0.794|3.36	0.794	cassette-exon|cassetteExon
ENSG00000197616:E2.3	ENSG00000197616:E2.3-E3.1-ENSG00000092054:E26.1-ENSG00000197616:E26.1|ENSG00000197616:E2.3	MYH6	myosin, heavy chain 6, cardiac muscle, alpha [Source:HGNC Symbol;Acc:7576]	E2.3-E3.1 vs. ENSG00000092054:E26.1-ENSG00000197616:E26.1|E2.3	0.796|4.27	0.796
ENSG00000197616:E3.1	ENSG00000197616:E2.3-E3.1-ENSG00000092054:E26.1-ENSG00000197616:E26.1|ENSG00000197616:E3.1	MYH6	myosin, heavy chain 6, cardiac muscle, alpha [Source:HGNC Symbol;Acc:7576]	E2.3-E3.1 vs. ENSG00000092054:E26.1-ENSG00000197616:E26.1|E3.1	0.796|4.08	0.796
ENSG00000155657:E137.1	ENSG00000155657:E136.1-E137.1-ENSG00000155657:E131.1-E139.1|ENSG00000155657:E137.1	TTN	titin [Source:HGNC Symbol;Acc:12403]	E136.1-E137.1 vs. E131.1-E139.1|E137.1	0.797|1.44	0.797	cassette-exon|cassetteExon	(-)alt-N-terminus,(-)alt-C-terminus,(-)AA:962(ENSP00000401501)->7958(X90569-PEP)	(+)COMPBIAS-Pro-rich,(+)PPAK_motif-IPR004168,(-)COILED,(-)COMPBIAS-Poly-Glu,(-)CROSSLNK-Glycyl lysine isopeptide (Lys-Gly) (interchain with G-Cter in ubiquitin),(-)DISULFID,(-)DOMAIN-Ig-like 24,(-)DOMAIN-Ig-like 26,(-)DOMAIN-Ig-like 27,(-)DOMAIN-Ig-like 28,(-)DOMAIN-Ig-like 29,(-)DOMAIN-Ig-like 30,(-)DOMAIN-Ig-like 31,(-)DOMAIN-Ig-like 32,(-)DOMAIN-Ig-like 33,(-)DOMAIN-Ig-like 34,(-)DOMAIN-Ig-lik…
ENSG00000155657:E199.1	ENSG00000155657:E183.1-E199.1-ENSG00000155657:E176.1-E211.1|ENSG00000155657:E199.1	TTN	titin [Source:HGNC Symbol;Acc:12403]	E183.1-E199.1 vs. E176.1-E211.1|E199.1	0.829|1.37	0.829	cassette-exon|cassetteExon
ENSG00000155657:E135.1	ENSG00000155657:E134.1-E135.1-ENSG00000155657:E53.1-E211.1|ENSG00000155657:E135.1	TTN	titin [Source:HGNC Symbol;Acc:12403]	E134.1-E135.1 vs. E53.1-E211.1|E135.1	0.830|1.14	0.83	cassette-exon|cassetteExon	(-)alt-coding,(-)AA:26926(ENSP00000434586)->33423(ENSP00000343764)	(+)COILED,(+)DOMAIN-Ig-like 21,(+)DOMAIN-Ig-like 22,(+)DOMAIN-Ig-like 23,(+)Ig-like-IPR007110,(+)Ig_I-set-IPR013098,(+)Ig_sub-IPR003599,(+)Ig_sub2-IPR003598,(+)Immunoglobulin-IPR013151,(+)MOD_RES-Phosphoserine,(+)REPEAT-TPR 3,(+)Titin_Z-IPR015129,(-)COILED,(-)COMPBIAS-Glu-rich,(-)COMPBIAS-Poly-Glu,(-)COMPBIAS-Poly-Pro,(-)COMPBIAS-Pro-rich,(-)CROSSLNK-Glycyl lysine isopeptide (Lys-Gly) (interchain…
ENSG00000197616:E20.1	ENSG00000197616:E20.1-E21.1_23863510-ENSG00000092054:E30.1_23888392-ENSG00000197616:E35.1_23854145|ENSG00000197616:E20.1	MYH6	myosin, heavy chain 6, cardiac muscle, alpha [Source:HGNC Symbol;Acc:7576]	E20.1-E21.1_23863510 vs. ENSG00000092054:E30.1_23888392-ENSG00000197616:E35.1_23854145|E20.1	0.835|1.71	0.835
ENSG00000174405:E2.3	ENSG00000174405:E2.3-E3.1_108867066-ENSG00000174405:E1.1-E4.2|ENSG00000174405:E2.3	LIG4	ligase IV, DNA, ATP-dependent [Source:HGNC Symbol;Acc:6601]	E2.3-E3.1_108867066 vs. E1.1-E4.2|E2.3	0.847|2.39	0.847	cassette-exon|altPromoter
ENSG00000155657:E202.1	ENSG00000155657:E202.1-E203.1-ENSG00000155657:E176.1-E211.1|ENSG00000155657:E202.1	TTN	titin [Source:HGNC Symbol;Acc:12403]	E202.1-E203.1 vs. E176.1-E211.1|E202.1	0.917|2.62	0.917	cassette-exon|cassetteExon
ENSG00000230795:E4.1	ENSG00000230795:E4.1-ENSG00000206503:E6.1-ENSG00000206341:E6.1_29858066-ENSG00000206503:E6.5_29912862|ENSG00000230795:E4.1	HLA-K	major histocompatibility complex, class I, K (pseudogene) [Source:HGNC Symbol;Acc:4969]	ENSG00000230795:E4.1-ENSG00000206503:E6.1 vs. ENSG00000206341:E6.1_29858066-ENSG00000206503:E6.5_29912862|E4.1	0.923|2.44	0.923
ENSG00000197616:E28.1	ENSG00000197616:E28.1-E29.1_23858234-ENSG00000092054:E30.1_23888392-ENSG00000197616:E35.1_23854145|ENSG00000197616:E28.1	MYH6	myosin, heavy chain 6, cardiac muscle, alpha [Source:HGNC Symbol;Acc:7576]	E28.1-E29.1_23858234 vs. ENSG00000092054:E30.1_23888392-ENSG00000197616:E35.1_23854145|E28.1	0.929|1.52	0.929
ENSG00000206341:E2.1_29855747	ENSG00000206341:E2.1_29855747-ENSG00000206503:E4.1_29910550-ENSG00000206341:E6.1_29858066-ENSG00000206503:E6.5_29912862|ENSG00000206341:E2.1_29855747	HLA-H	major histocompatibility complex, class I, H (pseudogene) [Source:HGNC Symbol;Acc:4965]	ENSG00000206341:E2.1_29855747-ENSG00000206503:E4.1_29910550 vs. ENSG00000206341:E6.1_29858066-ENSG00000206503:E6.5_29912862|E2.1_29855747	0.937|1.34	0.937
ENSG00000204622:E3.1	ENSG00000204622:E3.1-ENSG00000204592:E2.1-ENSG00000204622:E4.1_29976097-ENSG00000204592:E2.1_30459048|ENSG00000204622:E3.1	HLA-J	major histocompatibility complex, class I, J (pseudogene) [Source:HGNC Symbol;Acc:4967]	ENSG00000204622:E3.1-ENSG00000204592:E2.1 vs. ENSG00000204622:E4.1_29976097-ENSG00000204592:E2.1_30459048|E3.1	0.945|1.26	0.945	cassette-exon
ENSG00000197616:E1.1	ENSG00000197616:E1.1-E2.2-ENSG00000092054:E30.1_23888392-ENSG00000197616:E35.1_23854145|ENSG00000197616:E1.1	MYH6	myosin, heavy chain 6, cardiac muscle, alpha [Source:HGNC Symbol;Acc:7576]	E1.1-E2.2 vs. ENSG00000092054:E30.1_23888392-ENSG00000197616:E35.1_23854145|E1.1	0.979|3.21	0.979
ENSG00000197616:E2.2	ENSG00000197616:E1.1-E2.2-ENSG00000092054:E30.1_23888392-ENSG00000197616:E35.1_23854145|ENSG00000197616:E2.2	MYH6	myosin, heavy chain 6, cardiac muscle, alpha [Source:HGNC Symbol;Acc:7576]	E1.1-E2.2 vs. ENSG00000092054:E30.1_23888392-ENSG00000197616:E35.1_23854145|E2.2	0.979|4.12	0.979
ENSG00000206503:E6.2	ENSG00000206503:E6.1-ENSG00000204622:E6.2-ENSG00000206503:E5.1-ENSG00000243753:E4.1|ENSG00000206503:E6.2	HLA-A	major histocompatibility complex, class I, A [Source:HGNC Symbol;Acc:4931]	ENSG00000206503:E6.1-ENSG00000204622:E6.2 vs. ENSG00000206503:E5.1-ENSG00000243753:E4.1|E6.2	0.989|1.40	0.989	cassetteExon|altFivePrime|retainedIntron|exon-region-exclusion

## Sheet: RBP Datasets - Event Enrichment
# Microarray and RNA-Seq datasets processed for exon-level enrichment analysis of RNA-binding protein perturbed splicing events (Extended Data Figure 4J)
MoExon 1.0	RBP perturbations profiled	Statistical Analysis Applied
GSE12965	Nova2 (MJAY MOEX)	FIRMA
GSE29990	Cugbp1, Mbnl1	FIRMA
GSE33069	U2 snRNA	FIRMA
GSE11344	PTB	FIRMA
GSE37706	Malat1	FIRMA
GSE39749	Argonaute	FIRMA
GSE38097	KIS	FIRMA
GSE22115	Nova double-KO spinal cord/brain	FIRMA
GSE42421	Fus1 and Fus2 CNS	SI exp>20
GSE43287	Elavl3_Elavl4-KO	FIRMA
GSE28889	miR-128	FIRMA
GSE40737	Ddx5_Ddx17-siRNA	FIRMA
GSE36153	Fus1 and Fus2 cortical neurons	FIRMA
MoGene 1.0
GSE33882	Musashi2	SI fold >3 | GE fold<2
MJAY 1.0
GSE40649	FUS/TLS and TDP-43	FIRMA/ASPIRE
GSE37908	MBNL2	FIRMA/ASPIRE
GSE28421	Rbfox1	FIRMA/ASPIRE
GSE22758	Nova2	FIRMA/ASPIRE
GSE33589	Srrm4	FIRMA/ASPIRE
HuEx 1.0
GSE32933	RBM4	FIRMA
GSE27953	FMR2	FIRMA
GSE29780	HuR (ELAVL1)	FIRMA
GSE30588	MTDH	FIRMA
GSE17468	ESRP	FIRMA
GSE14535	HuR, IMP-1 and PABP	FIRMA
GSE36542	PRMT6	FIRMA
GSE35480	CTR, DBC1, ZNF326	FIRMA
GSE33771	MED23	FIRMA
GSE28672	SON	FIRMA
GSE23522	PTB/nPTB	FIRMA
GSE11834	HnRNPLL T-cells	FIRMA
GSE8945	hnRNPL and hnRNPLL	FIRMA
GSE37623	U1.8 snRNA	FIRMA
GSE27125	UPF3B	FIRMA
GSE32932	ZRANB2	FIRMA
GSE43134	PRPF8	FIRMA
HJAY 1.0
GSE22937	ESRP1 and ESRP2	FIRMA/ASPIRE
GSE34996	Many hnRNPs	FIRMA/ASPIRE
GSE39855	LIN28	FIRMA/ASPIRE
GSE36069	TRA2B and SRSF3	FIRMA/ASPIRE
GSE23522	PTB/nPTB	FIRMA/ASPIRE
hGlue 1.0
Collaborative	SRFS2, 9, 11, CDK12, RBM17, 25, PRPF40A
Human RNA-Seq
ERP001301	RBM20	SI/ASPIRE
RaEx 1.0
GSE26716	hnRNP A1, QKI
For some GEO studies, the additional APT command "--chip-type" was required to direct APT to look for the designated possible chip-type names even if there is a mismatch.
