# Supplementary material for: Gain-of-function cardiomyopathic mutations in RBM20 rewire splicing regulation and re-distribute ribonucleoprotein granules within processing bodies
Source: Nat Commun. 2021 Nov 3;12:6324. doi: 10.1038/s41467-021-26623-y (PMC8566601; doi:10.1038/s41467-021-26623-y)
Supplement: Supplementary file 20 — Supplementary Data 14 [file 41467_2021_26623_MOESM20_ESM.xlsx]

## Sheet: Table Descriptions
MultiPath-PSI Event ID	Unique tracing identifier (AltAnalyze assigned exon notations) for the numerator PSI splicing junction (left) and the most abundant background junction (right) as a representative of all genomic overlapping background junctions for the numerator junction.
LIMMA_significant	TRUE or empty. Indicates whether the splicing event is significant with a conservative splicing anlaysis.
Event-Direction	inclusion or exclusion.
Unique Event-ClusterID	AltAnalyze assinged splicing event identifier to identify redundant/overlapping splicing events (column 1)
AltExons	Specific predicted included/skipped alternative exon identiifer from AltAnalyze (version EnsMart72)
EventAnnotation	Predicted splicing-event type. Mutually-exclusive splicing events will be denoted as cassette-exon.
ProteinPredictions	Predicted protein-level impact from AltAnalyze. + indicates an increase in the Experiment vs. Control conditions.
Coordinates	Genomic coordinate positions of the numerator and denominator junctions, respectively, associated with the Splicing-Event ID.
dPSI	Delta Percent Spliced-In value, indicated the proportial PSI difference in Experiment vs. Control.
rawp.MultiPath-PSI	Emperical bayes moderated t-test p-value from AltAnalyze
FDR.p.MultiPath-PSI	Benjamini-Hochberg adjustment of the rawp.MultiPath-PSI
LIMMA.p.FDR	LIMMA p-value using the lmfit function to account for emperical predicted batch effects in the linear model, Benajmini-Hochberg corrected
avg.PSI.R636S-HTZ_WTC	Average PSI for the Experimental Group
avg.PSI.WT_WTC	Average PSI for the Control group

## Sheet: Supp.Data.14
# Alternative splicing differences predicted from RNA-Seq comparison of WTC iPS-CMs with R636S-HTZ vs. RBM20-WT (limma two-sided p.FDR < 0.1, dPS>0.1)
MultiPath-PSI Event ID	LIMMA_significant	Event-Direction	Unique Event-ClusterID	UpdatedClusterID	AltExons	EventAnnotation	Genomic Coordinates	ProteinPredictions	dPSI	rawp.MultiPath-PSI	FDR.p.MultiPath-PSI	LIMMA.p.FDR	avg.PSI.R636S-HTZ_WTC	avg.PSI.wT_WTC
IMMT:ENSG00000132305:E7.4-E8.1|ENSG00000132305:E6.6-E8.1	TRUE	inclusion	clu_23200	NewClu_12637	ENSG00000132305:E7.4	cassette-exon	chr2:86397872-86393767|chr2:86398331-86393767	(+)alt-N-terminus, (+)AA:613(ENSP00000415762)->659(ENSP00000254636)|(-)Mt-IM_prot_Mitofilin-IPR019133, (+)MOD_RES-N6-acetyllysine, (+)Mt-IM_prot_Mitofilin-IPR019133	0.223521	7.51249e-07	0.00389151	4.84e-06	0.959322	0.735801
GPBP1L1:ENSG00000159592:E12.2-E13.2|ENSG00000159592:E12.2-E14.2	TRUE	inclusion	clu_35505	NewClu_2203	ENSG00000159592:E13.2	cassette-exon	chr1:46099768-46099319|chr1:46099768-46096278		0.178751	8.05384e-07	0.00389151	7.38e-06	0.937388	0.758637
CSAG1:ENSG00000198930:E1.4-E3.1|ENSG00000198930:E1.4_151903325-ENSG00000184324:E2.1	TRUE	exclusion	clu_51247	NewClu_14738	ENSG00000198930:E1.4|ENSG00000198930:E3.1	trans-splicing	chrX:151903295-151904459|chrX:151903325-151923679		-0.634372	2.46152e-05	0.0491937	1.09e-05	0.208517	0.842889
LANCL1:ENSG00000115365:E1.1-E2.10|ENSG00000115365:E2.8-E2.10	TRUE	inclusion	clu_16687	NewClu_2928	ENSG00000115365:E1.1	altPromoter	chr2:211342174-211341136|chr2:211341344-211341136		-0.190277	4.74524e-09	3.66855e-05	1.93e-05	0.0153805	0.205658
SBF2:ENSG00000133812:E3.1-E4.2|ENSG00000133812:E2.2-E4.2	TRUE	inclusion	clu_23995	NewClu_10055	ENSG00000133812:E3.1	altPromoter	chr11:10066066-10064528|chr11:10215449-10064528	(-)retained_intron, (+)truncated, (-)AA:99(ENST00000527019-PEP)->908(ENST00000533770-PEP)|(-)DOMAIN-GRAM, (-)DOMAIN-dDENN, (-)GRAM-IPR004182, (-)MOD_RES-Phosphoserine, (-)SBF2-IPR022096, (-)dDENN_dom-IPR005112	0.41677	3.95714e-06	0.0139058	2.54e-05	0.461062	0.044292
CDC14B:ENSG00000081377:E15.1-E16.1|ENSG00000081377:E15.1-E18.1	TRUE	inclusion	clu_6532	NewClu_14500	ENSG00000081377:E16.1	cassette-exon	chr9:99284788-99278074|chr9:99284788-99272071	(-)nonsense_mediated_decay, (-)alt-N-terminus, (-)alt-C-terminus, (-)AA:480(ENSP00000413940)->498(ENSP00000364389)|(-)MOTIF-Nucleolar localization signal (Probable)	0.244048	1.98029e-05	0.0491937	0.00012751	0.358492	0.114443
AP5M1:ENSG00000053770:E4.4-E6.1|ENSG00000053770:E1.7-E6.1	TRUE	inclusion	clu_2898	NewClu_1076	ENSG00000053770:E4.4	cassette-exon	chr14:57741607-57746913|chr14:57736106-57746913	(+)nonsense_mediated_decay, (-)truncated, (+)AA:38(ENSP00000451306)->490(ENSP00000261558)|(+)Clathrin_mu_C-IPR008968, (+)DOMAIN-MHD	0.184706	2.94866e-06	0.0118196	0.00015966	0.768921	0.584215
FAM3C:ENSG00000196937:U0.1_121150830-E2.1|ENSG00000196937:E1.4-E2.1	TRUE	exclusion	clu_49460	NewClu_10289	ENSG00000196937:U0.1_121150830	altPromoter	chr7:121150830-121023064|chr7:121036216-121023064		0.510364	5.25675e-05	0.078345	0.000772983	0.632346	0.121982
SBF2:ENSG00000133812:E2.2-E4.2|ENSG00000133812:E3.1-E4.2	TRUE	inclusion	clu_23995	NewClu_10055	ENSG00000133812:E3.1	altPromoter	chr11:10215449-10064528|chr11:10066066-10064528	(-)retained_intron, (+)truncated, (-)AA:99(ENST00000527019+PEP)+>908(ENST00000533770+PEP)|(-)DOMAIN+GRAM, (-)DOMAIN+dDENN, (-)GRAM+IPR004182, (-)MOD_RES+Phosphoserine, (-)SBF2+IPR022096, (-)dDENN_dom+IPR005112	-0.353014	2.35441e-05	0.0491937	0.000772983	0.473392	0.826406
GPBP1L1:ENSG00000159592:E13.5-E14.2|ENSG00000159592:E12.2-E14.2	TRUE	inclusion	clu_35505	NewClu_2203	ENSG00000159592:E13.5	cassette-exon	chr1:46099161-46096278|chr1:46099768-46096278		0.154765	0.000186519	0.156737	0.000961558	0.939927	0.785162
TMEM178A:ENSG00000152154:I1.1-E2.1|ENSG00000152154:E1.1-E6.1	TRUE	inclusion	clu_32856	NewClu_2314	ENSG00000152154:I1.1|ENSG00000152154:E2.1	intron-retention	chr2:39892637-39892638|chr2:39892488-39931221		0.504934	7.31921e-05	0.0946934	0.00175357	0.732256	0.227323
KLHL13:ENSG00000003096:E5.1-E7.2|ENSG00000003096:E2.2-E7.2	TRUE	exclusion	clu_113	NewClu_4854	ENSG00000003096:E5.1	cassette-exon	chrX:117117443-117079538|chrX:117250471-117079538	(-)alt-N-terminus, (-)AA:613(ENSP00000440707)->658(ENSP00000443191)|(-)Kelch-like_gigaxonin-IPR017096	-0.428551	4.81625e-05	0.0775718	0.00203084	0.348585	0.777136
RYR2:ENSG00000198626:E85.1-E87.1|ENSG00000198626:E84.1-E87.1	TRUE	inclusion	clu_50726	NewClu_13087	ENSG00000198626:E85.1	cassette-exon	chr1:237906923-237919588|chr1:237905649-237919588	(+)alt-N-terminus, (+)AA:4951(ENSP00000443798)->4973(ENSP00000353174)|(-)Ins145_P3_rcpt-IPR014821, (-)Ryan_recept-IPR013333, (+)Ins145_P3_rcpt-IPR014821	0.277411	5.74246e-06	0.017075	0.00203084	0.630842	0.353431
ZNF250:ENSG00000196150:E5.2-E6.9|ENSG00000196150:E5.2-E6.1	TRUE	exclusion	clu_48741	NewClu_4136	ENSG00000196150:E6.1	alt-3'	chr8:146112225-146105843|chr8:146112225-146108221	(-)nonsense_mediated_decay, (+)truncated, (-)AA:127(ENSP00000433920)->560(ENSP00000292579)|(-)ZN_FING-C2H2-type 1, (-)ZN_FING-C2H2-type 10, (-)ZN_FING-C2H2-type 11, (-)ZN_FING-C2H2-type 12, (-)ZN_FING-C2H2-type 13, (-)ZN_FING-C2H2-type 2, (-)ZN_FING-C2H2-type 3, (-)ZN_FING-C2H2-type 4, (-)ZN_FING-C2H2-type 5, (-)ZN_FING-C2H2-type 6, (-)ZN_FING-C2H2-type 7, (-)ZN_FING-C2H2-type 8, (-)ZN_FING-C2H2-…	0.179131	6.85912e-05	0.0946927	0.00250079	0.213128	0.0339968
DOK7:ENSG00000175920:E4.2-E6.2|ENSG00000175920:I4.1_3483574-E6.2	TRUE	inclusion	clu_44242	NewClu_2178	ENSG00000175920:E4.2		chr4:3478269-3487266|chr4:3483574-3487266		-0.363338	0.000325979	0.221065	0.00277898	0.0706605	0.433999
RYR2:ENSG00000198626:E84.1-E87.1|ENSG00000198626:E85.1-E87.1	TRUE	inclusion	clu_50726	NewClu_13087	ENSG00000198626:E85.1	cassette-exon	chr1:237905649-237919588|chr1:237906923-237919588	(+)alt-N-terminus, (+)AA:4951(ENSP00000443798)->4973(ENSP00000353174)|(-)Ins145_P3_rcpt+IPR014821, (-)Ryan_recept+IPR013333, (+)Ins145_P3_rcpt-IPR014821	-0.261137	0.000129899	0.11827	0.00320749	0.228953	0.49009
IMMT:ENSG00000132305:E6.6-E8.1|ENSG00000132305:E6.6-E7.1	TRUE	inclusion	clu_23200	NewClu_12637	ENSG00000132305:E7.1	cassette-exon	chr2:86398331-86393767|chr2:86398331-86397967	(+)alt-N-terminus, (+)AA:613(ENSP00000415762)->747(ENSP00000396899)|(-)Mt+IM_prot_Mitofilin+IPR019133, (+)MOD_RES-N6-acetyllysine, (+)Mt-IM_prot_Mitofilin-IPR019133, (+)TOPO_DOM-Mitochondrial matrix, (+)TRANSMEM-Helical;	-0.104372	5.65544e-06	0.017075	0.00359181	0.0154372	0.119809
ZDHHC5:ENSG00000156599:E1.3-E4.1|ENSG00000156599:E1.3-E6.1	TRUE	inclusion	clu_34436	NewClu_7226	ENSG00000156599:E4.1	cassette-exon	chr11:57435659-57439493|chr11:57435659-57449894	(+)alt-N-terminus, (+)AA:662(ENSP00000432202)->715(ENSP00000287169)|(+)TOPO_DOM-Cytoplasmic, (+)TOPO_DOM-Extracellular, (+)TRANSMEM-Helical;	0.182259	0.000352847	0.227322	0.00359181	0.966398	0.784139
KLHL13:ENSG00000003096:E4.2-E5.1|ENSG00000003096:E2.2-E7.2	TRUE	exclusion	clu_113	NewClu_4854	ENSG00000003096:E4.2|E5.1	cassette-exon	chrX:117119203-117117508|chrX:117250471-117079538	(-)alt-N-terminus, (-)AA:613(ENSP00000440707)->658(ENSP00000443191)|(-)Kelch-like_gigaxonin-IPR017096	-0.430023	0.000253827	0.196234	0.0039734	0.325186	0.75521
CTNND2:ENSG00000169862:E19.1-E21.1|ENSG00000169862:E20.1-E21.1	TRUE	inclusion	clu_41606	NewClu_7664	ENSG00000169862:E20.1	cassette-exon	chr5:11098687-11082958|chr5:11083993-11082958	(+)nonsense_mediated_decay, (+)alt-N-terminus, (+)alt-C-terminus, (+)AA:792(ENSP00000391155)->912(ENSP00000421093)|(-)ARM+type_fold+IPR016024, (-)MOD_RES+Phosphoserine, (+)ARM-type_fold-IPR016024, (+)COILED, (+)MOD_RES-Phosphoserine, (+)REPEAT-ARM 1	-0.263888	7.8424e-05	0.0946934	0.00418602	0.408155	0.672043
TMEM178A:ENSG00000152154:E1.1-I1.1|ENSG00000152154:E1.1-E6.1	TRUE	inclusion	clu_32856	NewClu_2314	ENSG00000152154:I1.1	intron-retention	chr2:39892488-39892489|chr2:39892488-39931221		0.441738	0.000321732	0.221065	0.00514251	0.640442	0.198704
GJA5:ENSG00000143140:E1.2-E3.1|ENSG00000143140:E2.1-E3.1	TRUE	inclusion	clu_29154	NewClu_14543	ENSG00000143140:E2.1	altPromoter	chr1:147245356-147231379|chr1:147232607-147231379		-0.260235	0.000204832	0.164954	0.00514251	0.487824	0.748059
TRMT10A:ENSG00000145331:E1.2-E3.1|ENSG00000145331:E1.2-E3.2	TRUE	exclusion	clu_30367	NewClu_3572	ENSG00000145331:E3.1	alt-3'	chr4:100485070-100480518|chr4:100485070-100480507	(~)AA:339(ENSP00000378343)->339(ENSP00000378342)	-0.384608	5.47229e-05	0.078345	0.0051842	0.19584	0.580448
GPBP1L1:ENSG00000159592:E12.2-E14.2|ENSG00000159592:E13.5-E14.2		inclusion	clu_35505	NewClu_2203	ENSG00000159592:E13.5	cassette-exon	chr1:46099768-46096278|chr1:46099161-46096278		-0.0945589	2.54325e-05	0.0491937	0.0057012	0.0297791	0.124338
IMMT:ENSG00000132305:E6.6-E7.1|ENSG00000132305:E6.6-E7.2	TRUE	inclusion	clu_23200	NewClu_12637	ENSG00000132305:E7.1	alt-3'	chr2:86398331-86397967|chr2:86398331-86397964	(+)alt-N-terminus, (+)AA:659(ENSP00000254636)->747(ENSP00000396899)|(-)Mt-IM_prot_Mitofilin-IPR019133, (+)Mt-IM_prot_Mitofilin-IPR019133, (+)TOPO_DOM-Mitochondrial matrix, (+)TRANSMEM-Helical;	0.119711	3.28674e-05	0.0577495	0.00597356	0.716309	0.596598
GJA5:ENSG00000143140:E2.1-E3.1|ENSG00000143140:E1.2-E3.1	TRUE	inclusion	clu_29154	NewClu_14543	ENSG00000143140:E2.1	altPromoter	chr1:147232607-147231379|chr1:147245356-147231379		0.2578	0.00032209	0.221065	0.00664173	0.495797	0.237997
AP5M1:ENSG00000053770:E1.7-E6.1|ENSG00000053770:E4.4-E6.1	TRUE	inclusion	clu_2898	NewClu_1076	ENSG00000053770:E4.4	cassette-exon	chr14:57736106-57746913|chr14:57741607-57746913	(+)nonsense_mediated_decay, (-)truncated, (+)AA:38(ENSP00000451306)->490(ENSP00000261558)|(+)Clathrin_mu_C-IPR008968, (+)DOMAIN-MHD	-0.116847	0.000131564	0.11827	0.00772412	0.0869594	0.203807
SPATS2:ENSG00000123352:E15.3-E17.1|ENSG00000123352:E16.2-E17.1	TRUE	inclusion	clu_19711	NewClu_2882	ENSG00000123352:E16.2	cassette-exon	chr12:49888785-49893853|chr12:49890792-49893853		-0.175036	0.00190219	0.429968	0.00870148	0.16631	0.341346
SPATS2:ENSG00000123352:E15.3-E16.1|ENSG00000123352:E15.3-E17.1	TRUE	inclusion	clu_19711	NewClu_2882	ENSG00000123352:E16.1	cassette-exon	chr12:49888785-49890616|chr12:49888785-49893853		0.199008	0.0031895	0.454945	0.00937139	0.68886	0.489852
NEO1:ENSG00000067141:E23.1-E25.1|ENSG00000067141:E23.1-E24.1	TRUE	inclusion	clu_4087	NewClu_2735	ENSG00000067141:E24.1	cassette-exon	chr15:73566346-73570472|chr15:73566346-73567033	(-)alt+coding, (-)AA:1408(ENSP00000453317)+>1450(ENSP00000453200)|(-)Neogenin_C+IPR010560, (-)TOPO_DOM+Cytoplasmic, (+)Neogenin_C-IPR010560, (+)TOPO_DOM-Extracellular	-0.213777	2.54527e-05	0.0491937	0.00937139	0.391095	0.604872
FAM193B:ENSG00000146067:E5.5-E7.1|ENSG00000146067:E5.5-E6.1	TRUE	inclusion	clu_30688	NewClu_1782	ENSG00000146067:E6.1	cassette-exon	chr5:176964874-176959642|chr5:176964874-176963746		-0.110246	3.0577e-06	0.0118196	0.00937139	0.0261563	0.136402
PTBP2:ENSG00000117569:E15.1-E16.2|ENSG00000117569:E15.1-E16.1	TRUE	exclusion	clu_17841	NewClu_15574	ENSG00000117569:E16.1	alt-3'	chr1:97278662-97278832|chr1:97278662-97278829	(-)alt-coding, (-)AA:536(ENSP00000359217)->537(ENSP00000359216)|(+)DOMAIN+RRM 4, (+)HnRNP+L_PTB+IPR006536, (+)RRM_dom+IPR000504, (-)HnRNP-L_PTB-IPR006536, (-)RRM_dom-IPR000504	0.106592	0.00472561	0.502463	0.00992261	0.958568	0.851975
CAPN7:ENSG00000131375:E16.1-E17.1|ENSG00000131375:E16.1-E18.1	TRUE	exclusion	clu_22803	NewClu_2875	ENSG00000131375:E17.1	cassette-exon	chr3:15282360-15282960|chr3:15282360-15283685	(-)nonsense_mediated_decay, (-)alt-N-terminus, (-)alt-C-terminus, (-)AA:112(ENSP00000394708)->813(ENSP00000253693)|(-)ACT_SITE, (-)Calpain_III-IPR022683, (-)Calpain_cysteine_protease-IPR022684, (-)Calpain_domain_III-IPR022682, (-)DOMAIN-Calpain catalytic, (-)HELIX, (-)MIT-IPR007330, (-)MOD_RES-Phosphothreonine, (-)Peptidase_C2_calpain_cat-IPR001300, (-)REGION-Domain III, (-)REGION-Domain N, (-)ST…	-0.294666	0.00159812	0.414601	0.00992261	0.429268	0.723934
NEO1:ENSG00000067141:E24.1-E25.1|ENSG00000067141:E23.1-E25.1	TRUE	inclusion	clu_4087	NewClu_2735	ENSG00000067141:E24.1	cassette-exon	chr15:73567065-73570472|chr15:73566346-73570472	(-)alt-coding, (-)AA:1408(ENSP00000453317)->1450(ENSP00000453200)|(-)Neogenin_C-IPR010560, (-)TOPO_DOM-Cytoplasmic, (+)Neogenin_C-IPR010560, (+)TOPO_DOM-Extracellular	0.183097	1.40571e-05	0.0388127	0.00992261	0.425606	0.242509
AP5M1:ENSG00000053770:E1.7-E4.1|ENSG00000053770:E1.7-E6.1	TRUE	inclusion	clu_2898	NewClu_1076	ENSG00000053770:E4.1	cassette-exon	chr14:57736106-57740962|chr14:57736106-57746913	(+)nonsense_mediated_decay, (-)truncated, (+)AA:38(ENSP00000451306)->490(ENSP00000261558)|(+)Clathrin_mu_C-IPR008968, (+)DOMAIN-MHD	0.181719	0.000589586	0.281363	0.00992261	0.753739	0.57202
RYR2:ENSG00000198626:E84.1-E85.1|ENSG00000198626:E84.1-E87.1	TRUE	inclusion	clu_50726	NewClu_13087	ENSG00000198626:E85.1	cassette-exon	chr1:237905649-237906900|chr1:237905649-237919588	(+)alt-N-terminus, (+)AA:4951(ENSP00000443798)->4973(ENSP00000353174)|(-)Ins145_P3_rcpt-IPR014821, (-)Ryan_recept-IPR013333, (+)Ins145_P3_rcpt-IPR014821	0.273178	3.67443e-05	0.0617544	0.00992261	0.555163	0.281985
FAM86DP:ENSG00000244026:E3.1-E4.1|ENSG00000244026:E3.1-E7.2	TRUE	inclusion	clu_55362	NewClu_376	ENSG00000244026:E4.1	cassette-exon	chr3:75479983-75478388|chr3:75479983-75475750		0.292012	0.00173048	0.423364	0.00993576	0.500823	0.208811
FRG1:ENSG00000109536:E7.1-I7.1_190881001|ENSG00000109536:E7.1-E8.1	TRUE	inclusion	clu_14043	NewClu_9665	ENSG00000109536:I7.1_190881001		chr4:190878657-190881001|chr4:190878657-190881903		0.149156	0.00163586	0.419528	0.0113599	0.279597	0.130441
AC098973.2:ENSG00000225548:E3.1-E5.1|ENSG00000225548:E3.1-E4.1	TRUE	inclusion	clu_53439	NewClu_2361	ENSG00000225548:E4.1	cassette-exon	chr3:27866239-27901578|chr3:27866239-27890192		-0.380547	0.00179426	0.429968	0.0135087	0.472116	0.852663
KDM4C:ENSG00000107077:E29.2-E30.1|ENSG00000107077:I29.1_7153517-E30.1	TRUE	exclusion	clu_12896	NewClu_13765	ENSG00000107077:E29.2		chr9:7128236-7165238|chr9:7153517-7165238		0.386353	0.00034457	0.227322	0.0191145	0.715171	0.328818
COL16A1:ENSG00000084636:E55.1-E57.1|ENSG00000084636:E55.1-E56.1	TRUE	inclusion	clu_6912	NewClu_3707	ENSG00000084636:E56.1	cassette-exon	chr1:32137216-32134456|chr1:32137216-32136247	(-)retained_intron, (+)truncated, (-)AA:91(ENST00000479100+PEP)+>201(ENST00000468459+PEP)|(-)MOTIF+Cell attachment site, (-)REGION+Nonhelical region 3 (NC3), (-)REGION+Triple+helical region 3 (COL3)	-0.265502	0.00106844	0.33307	0.0191145	0.207485	0.472987
TUSC3:ENSG00000104723:E13.1-E14.1|ENSG00000104723:E13.1-E16.3	TRUE	inclusion	clu_11669	NewClu_11927	ENSG00000104723:E14.1	cassette-exon	chr8:15605974-15615300|chr8:15605974-15621712	(-)alt-N-terminus, (-)alt-C-terminus, (-)AA:302(ENSP00000426880)->347(ENSP00000371450)|(-)SIGNAL, (-)TOPO_DOM-Lumenal, (-)Thioredoxin-like_fold-IPR012336, (+)TOPO_DOM-Lumenal	0.194596	0.00104354	0.33307	0.0191145	0.572216	0.37762
ATP2B4:ENSG00000058668:E6.1-E7.1|ENSG00000058668:E6.1-E8.1	TRUE	inclusion	clu_3245	NewClu_698	ENSG00000058668:E7.1	cassette-exon	chr1:203670051-203671172|chr1:203670051-203672780	(+)alt-coding, (+)AA:1158(ENSP00000356188)->1170(ENSP00000356187)|(-)ATPase_P-typ_transduc_dom_A-IPR008250, (+)ATPase_P-typ_transduc_dom_A-IPR008250, (+)COMPBIAS-Poly-Lys, (+)TOPO_DOM-Cytoplasmic	0.154561	0.0125795	0.624223	0.0191145	0.746806	0.592245
NEO1:ENSG00000067141:E23.1-E24.1|ENSG00000067141:E23.1-E25.1	TRUE	inclusion	clu_4087	NewClu_2735	ENSG00000067141:E24.1	cassette-exon	chr15:73566346-73567033|chr15:73566346-73570472	(-)alt-coding, (-)AA:1408(ENSP00000453317)->1450(ENSP00000453200)|(-)Neogenin_C-IPR010560, (-)TOPO_DOM-Cytoplasmic, (+)Neogenin_C-IPR010560, (+)TOPO_DOM-Extracellular	0.200761	5.35729e-05	0.078345	0.0191145	0.442627	0.241866
TOP3B:ENSG00000100038:E1.9-E2.6|ENSG00000100038:E1.11-E2.6	TRUE	exclusion	clu_9006	NewClu_6636	ENSG00000100038:E1.11	alt-5'	chr22:22337127-22330179|chr22:22336811-22330179	(~)AA:862(ENSP00000349705)+>862(ENSP00000381773)	0.189895	0.000195939	0.161149	0.0193186	0.848908	0.659014
HIST1H2AC:ENSG00000180573:E1.2-E2.1|ENSG00000180573:E1.4-E2.1	TRUE	exclusion	clu_45511	NewClu_14300	ENSG00000180573:E1.4	alt-5'	chr6:26124861-26138282|chr6:26124977-26138282		0.159391	0.00817714	0.583591	0.0221923	0.395518	0.236127
NME5:ENSG00000112981:E1.2-E2.2|ENSG00000112981:E1.2-E3.1	TRUE	inclusion	clu_15558	NewClu_9791	ENSG00000112981:E2.2	cassette-exon	chr5:137475060-137474474|chr5:137475060-137465157		0.332258	0.000495998	0.281363	0.0249639	0.962963	0.630705
GSE1:ENSG00000131149:E13.2-E14.1|ENSG00000131149:E11.6-E14.1		inclusion	clu_22737	NewClu_3163	ENSG00000131149:E13.2	cassette-exon	chr16:85699953-85701746|chr16:85697220-85701746		0.0997873	0.00127002	0.369119	0.0251748	0.94981	0.850023
DMD:ENSG00000198947:E83.2-E84.1|ENSG00000198947:E83.2-E85.1	TRUE	inclusion	clu_51278	NewClu_6120	ENSG00000198947:E84.1	cassette-exon	chrX:31196786-31196087|chrX:31196786-31191721	(-)alt-C-terminus, (-)AA:1225(ENSP00000367979)->1230(ENSP00000352894)	0.220554	0.000575957	0.281363	0.0258323	0.832852	0.612298
CDC14B:ENSG00000081377:E15.1-E18.1|ENSG00000081377:E15.1-E16.1	TRUE	inclusion	clu_6532	NewClu_14500	ENSG00000081377:E16.1	cassette-exon	chr9:99284788-99272071|chr9:99284788-99278074	(-)nonsense_mediated_decay, (-)alt+N+terminus, (-)alt+C+terminus, (-)AA:480(ENSP00000413940)+>498(ENSP00000364389)|(-)MOTIF+Nucleolar localization signal (Probable)	-0.171522	0.005672	0.530874	0.0261162	0.36608	0.537602
COL16A1:ENSG00000084636:E55.1-E56.1|ENSG00000084636:E55.1-E57.1	TRUE	inclusion	clu_6912	NewClu_3707	ENSG00000084636:E56.1	cassette-exon	chr1:32137216-32136247|chr1:32137216-32134456	(-)retained_intron, (+)truncated, (-)AA:91(ENST00000479100-PEP)->201(ENST00000468459-PEP)|(-)MOTIF-Cell attachment site, (-)REGION-Nonhelical region 3 (NC3), (-)REGION-Triple-helical region 3 (COL3)	0.317093	0.00159625	0.414601	0.0266668	0.659248	0.342155
RUNX1T1:ENSG00000079102:E9.5-E11.4|ENSG00000079102:E6.3-E11.4	TRUE	exclusion	clu_6170	NewClu_7052	ENSG00000079102:E9.5	cassette-exon	chr8:93074774-93029591|chr8:93088193-93029591	(+)alt-N-terminus, (+)AA:577(ENSP00000379520)->604(ENSP00000265814)|(+)MTG8-IPR013290, (+)SITE-Breakpoint for translocation to form AML1-MTG8 in AML-M2, (-)MTG8-IPR013290	-0.182353	0.00104805	0.33307	0.0294341	0.037294	0.219646
DYNC1I1:ENSG00000158560:E8.1-E10.1|ENSG00000158560:E6.3-E10.1	TRUE	inclusion	clu_35125	NewClu_5205	ENSG00000158560:E8.1	cassette-exon	chr7:95457428-95499195|chr7:95442649-95499195	(+)alt-coding, (+)AA:608(ENSP00000352348)->628(ENSP00000392337)	0.260349	0.000688724	0.309565	0.029802	0.586972	0.326624
ATP2B4:ENSG00000058668:E6.1-E8.1|ENSG00000058668:E7.1-E8.1	TRUE	inclusion	clu_3245	NewClu_698	ENSG00000058668:E7.1	cassette-exon	chr1:203670051-203672780|chr1:203671207-203672780	(+)alt-coding, (+)AA:1158(ENSP00000356188)->1170(ENSP00000356187)|(-)ATPase_P+typ_transduc_dom_A+IPR008250, (+)ATPase_P-typ_transduc_dom_A-IPR008250, (+)COMPBIAS-Poly-Lys, (+)TOPO_DOM-Cytoplasmic	-0.121749	0.00174406	0.424003	0.029802	0.105162	0.226912
KDM4C:ENSG00000107077:I29.1_7153517-E30.1|ENSG00000107077:E29.2-E30.1	TRUE	exclusion	clu_12896	NewClu_13765	ENSG00000107077:I29.1_7153517		chr9:7153517-7165238|chr9:7128236-7165238		-0.351769	0.000554555	0.281363	0.0301695	0.281574	0.633343
FAM3C:ENSG00000196937:E1.4-E2.1|ENSG00000196937:U0.1_121150830-E2.1	TRUE	exclusion	clu_49460	NewClu_10289	ENSG00000196937:E1.4	altPromoter	chr7:121036216-121023064|chr7:121150830-121023064		-0.371914	0.00213509	0.429968	0.0301695	0.261019	0.632933
ZNF211:ENSG00000121417:E4.2-E4.4|ENSG00000121417:E3.8-E4.4	TRUE	exclusion	clu_19122	NewClu_15534	ENSG00000121417:E4.2	cassette-exon	chr19:58145273-58145391|chr19:58144804-58145391		-0.237972	0.000607071	0.282727	0.0301695	0.285674	0.523645
ATP2B4:ENSG00000058668:E7.1-E8.1|ENSG00000058668:E6.1-E8.1	TRUE	inclusion	clu_3245	NewClu_698	ENSG00000058668:E7.1	cassette-exon	chr1:203671207-203672780|chr1:203670051-203672780	(+)alt-coding, (+)AA:1158(ENSP00000356188)->1170(ENSP00000356187)|(-)ATPase_P-typ_transduc_dom_A-IPR008250, (+)ATPase_P-typ_transduc_dom_A-IPR008250, (+)COMPBIAS-Poly-Lys, (+)TOPO_DOM-Cytoplasmic	0.149867	0.013613	0.629437	0.0301695	0.770783	0.620916
C12orf23:ENSG00000151135:E2.2-E4.2|ENSG00000151135:E1.5-E4.2	TRUE	inclusion	clu_32340	NewClu_2778	ENSG00000151135:E2.2	cassette-exon	chr12:107350927-107360889|chr12:107349843-107360889	(~)AA:116(ENSP00000449785)->116(ENSP00000449106)	0.143253	0.00137701	0.380203	0.0301695	0.830798	0.687546
GSE1:ENSG00000131149:E11.6-E12.2|ENSG00000131149:E11.6-E13.1	TRUE	inclusion	clu_22737	NewClu_3163	ENSG00000131149:E12.2	cassette-exon	chr16:85697220-85698621|chr16:85697220-85699582	(+)alt-N-terminus, (+)AA:986(ENSP00000402367)->1144(ENSP00000376934)|(+)GSE-like-IPR022207, (+)MOD_RES-Phosphoserine, (+)MOD_RES-Phosphothreonine	0.172703	0.0028599	0.444199	0.0301695	0.470024	0.297321
CSAG1:ENSG00000198930:E4.2-E4.4|ENSG00000198930:E3.1_151904504-ENSG00000184324:E2.1_151923725	TRUE	exclusion	clu_51247	NewClu_14738	ENSG00000198930:E4.2|ENSG00000198930:E4.4	trans-splicing	chrX:151908928-151909139|chrX:151904504-151923725		-0.189733	0.00076553	0.321647	0.0311628	0.00569658	0.19543
ING3:ENSG00000071243:E4.1-E6.1|ENSG00000071243:E4.1-E5.1	TRUE	exclusion	clu_4800	NewClu_4490	ENSG00000071243:E5.1	cassette-exon	chr7:120595678-120604796|chr7:120595678-120596214	(-)truncated, (+)AA:92(ENSP00000341697)+>418(ENSP00000320566)|(+)BINDING+Histone H3K4me3, (+)COMPBIAS+Poly+Ser, (+)HELIX, (+)MOD_RES+N6+acetyllysine, (+)STRAND, (+)ZN_FING+PHD+type, (+)Znf_FYVE_PHD+IPR011011, (+)Znf_PHD+IPR001965, (+)Znf_PHD+finger+IPR019787, (-)Staphylocoagulase_N-IPR023221	0.21915	0.00169665	0.421332	0.0317919	0.766324	0.547174
FRG1:ENSG00000109536:E7.1-E8.1|ENSG00000109536:I7.1_190881077-E8.1	TRUE	inclusion	clu_14043	NewClu_9665	ENSG00000109536:E7.1		chr4:190878657-190881903|chr4:190881077-190881903		-0.187886	0.00395954	0.492112	0.0335489	0.527684	0.71557
STAG1:ENSG00000118007:I2.1_136344047-E3.1|ENSG00000118007:E2.1-E3.1	TRUE	exclusion	clu_17963	NewClu_9690	ENSG00000118007:I2.1_136344047		chr3:136344047-136342090|chr3:136349712-136342090		-0.1557	0.000568314	0.281363	0.03461	0.00714286	0.162843
STAG1:ENSG00000118007:E2.1-E3.1|ENSG00000118007:I2.1_136344047-E3.1	TRUE	exclusion	clu_17963	NewClu_9690	ENSG00000118007:E2.1		chr3:136349712-136342090|chr3:136344047-136342090		0.172169	0.00084989	0.330556	0.03461	0.972768	0.800599
TRMT10A:ENSG00000145331:E1.2-E3.2|ENSG00000145331:E1.2-E3.1	TRUE	exclusion	clu_30367	NewClu_3572	ENSG00000145331:E3.1	alt-3'	chr4:100485070-100480507|chr4:100485070-100480518	(~)AA:339(ENSP00000378343)+>339(ENSP00000378342)	0.317266	0.00427813	0.493913	0.03461	0.604724	0.287458
GKAP1:ENSG00000165113:E12.1-E14.1|ENSG00000165113:E13.2-E14.1	TRUE	inclusion	clu_38798	NewClu_14982	ENSG00000165113:E13.2	cassette-exon	chr9:86395297-86368274|chr9:86383733-86368274	(+)alt-coding, (+)AA:315(ENSP00000365544)->366(ENSP00000365550)|(+)COILED	-0.107656	8.57397e-05	0.0946934	0.03461	0.225601	0.333256
MICAL3:ENSG00000243156:E32.3-E33.1|ENSG00000243156:E32.3-E34.1	TRUE	inclusion	clu_55273	NewClu_11148	ENSG00000243156:E33.1	cassette-exon	chr22:18314620-18310547|chr22:18314620-18309282		0.253397	0.00188207	0.429968	0.03461	0.829204	0.575807
TTN:ENSG00000155657:E140.1-E147.1|ENSG00000155657:E140.1-E141.1	TRUE	inclusion	clu_34087	NewClu_13913	ENSG00000155657:E141.1	cassette-exon	chr2:179546388-179543557|chr2:179546388-179546177		-0.331547	0.0042222	0.493913	0.03461	0.168413	0.499961
FAM86DP:ENSG00000244026:E3.1-E7.2|ENSG00000244026:E3.1-E4.1	TRUE	inclusion	clu_55362	NewClu_376	ENSG00000244026:E4.1	cassette-exon	chr3:75479983-75475750|chr3:75479983-75478388		-0.261476	8.28853e-05	0.0946934	0.03461	0.166925	0.428401
MYO18A:ENSG00000196535:E20.1-E21.1|ENSG00000196535:E20.1-E22.3	TRUE	inclusion	clu_49071	NewClu_218	ENSG00000196535:E21.1	cassette-exon	chr17:27445063-27443473|chr17:27445063-27442858		0.2307	0.000280703	0.208665	0.03461	0.43462	0.20392
TERF1:ENSG00000147601:E7.2-E8.1|ENSG00000147601:E7.2-E9.2	TRUE	inclusion	clu_31239	NewClu_13514	ENSG00000147601:E8.1	cassette-exon	chr8:73939287-73942571|chr8:73939287-73944277	(+)alt-coding, (+)AA:419(ENSP00000276602)->439(ENSP00000276603)|(-)Telomere_repeat-bd-1/2-IPR017357, (+)REGION-Interaction with RLIM, (+)Telomere_repeat-bd-1/2-IPR017357	0.188931	0.000647925	0.294654	0.03461	0.615044	0.426113
CAPN7:ENSG00000131375:E16.1-E18.1|ENSG00000131375:E16.1-E17.1	TRUE	exclusion	clu_22803	NewClu_2875	ENSG00000131375:E17.1	cassette-exon	chr3:15282360-15283685|chr3:15282360-15282960	(-)nonsense_mediated_decay, (-)alt-N-terminus, (-)alt-C-terminus, (-)AA:112(ENSP00000394708)->813(ENSP00000253693)|(-)ACT_SITE, (-)Calpain_III-IPR022683, (-)Calpain_cysteine_protease-IPR022684, (-)Calpain_domain_III-IPR022682, (-)DOMAIN-Calpain catalytic, (-)HELIX, (-)MIT-IPR007330, (-)MOD_RES-Phosphothreonine, (-)Peptidase_C2_calpain_cat-IPR001300, (-)REGION-Domain III, (-)REGION-Domain N, (-)ST…	0.198066	0.00715883	0.567368	0.037128	0.362602	0.164536
GSE1:ENSG00000131149:E12.3-E13.1|ENSG00000131149:E11.6-E13.1	TRUE	inclusion	clu_22737	NewClu_3163	ENSG00000131149:E12.3	cassette-exon	chr16:85698734-85699582|chr16:85697220-85699582	(+)alt-N-terminus, (+)AA:986(ENSP00000402367)->1144(ENSP00000376934)|(+)GSE-like-IPR022207, (+)MOD_RES-Phosphoserine, (+)MOD_RES-Phosphothreonine	0.18603	0.00521487	0.513909	0.037128	0.451884	0.265854
AC098973.2:ENSG00000225548:E3.1-E4.1|ENSG00000225548:E3.1-E5.1	TRUE	inclusion	clu_53439	NewClu_2361	ENSG00000225548:E4.1	cassette-exon	chr3:27866239-27890192|chr3:27866239-27901578		0.299921	0.0276231	0.702084	0.037128	0.385709	0.085788
CLUAP1:ENSG00000103351:E13.1-E13.3|ENSG00000103351:E13.1-E14.1	TRUE	inclusion	clu_11144	NewClu_2493	ENSG00000103351:E13.3	cassette-exon	chr16:3582841-3583099|chr16:3582841-3586122		0.278644	0.000588308	0.281363	0.037128	0.426653	0.14801
SPATS2:ENSG00000123352:E16.2-E17.1|ENSG00000123352:E15.3-E17.1	TRUE	inclusion	clu_19711	NewClu_2882	ENSG00000123352:E16.2	cassette-exon	chr12:49890792-49893853|chr12:49888785-49893853		0.25411	0.00563354	0.530586	0.037128	0.742443	0.488333
AC098973.2:ENSG00000225548:E4.1-E5.1|ENSG00000225548:E3.1-E5.1	TRUE	inclusion	clu_53439	NewClu_2361	ENSG00000225548:E4.1	cassette-exon	chr3:27890255-27901578|chr3:27866239-27901578		0.258526	0.00434948	0.494498	0.037128	0.346214	0.0876878
CSAG1:ENSG00000198930:E3.1-E4.2|ENSG00000198930:E3.1_151904504-ENSG00000184324:E2.1_151923725	TRUE	exclusion	clu_51247	NewClu_14738	ENSG00000198930:E3.1|ENSG00000198930:E4.2	trans-splicing	chrX:151904518-151908778|chrX:151904504-151923725		-0.269225	0.00388642	0.492112	0.0385945	0.0272026	0.296428
TUSC3:ENSG00000104723:E13.1-E16.3|ENSG00000104723:E13.1-E14.1	TRUE	inclusion	clu_11669	NewClu_11927	ENSG00000104723:E14.1	cassette-exon	chr8:15605974-15621712|chr8:15605974-15615300	(-)alt+N+terminus, (-)alt+C+terminus, (-)AA:302(ENSP00000426880)+>347(ENSP00000371450)|(-)SIGNAL, (-)TOPO_DOM+Lumenal, (-)Thioredoxin+like_fold+IPR012336, (+)TOPO_DOM-Lumenal	-0.166906	0.00231687	0.429968	0.0395051	0.347911	0.514817
ZNF517:ENSG00000197363:E3.1-E4.1|ENSG00000197363:E2.2-E4.1	TRUE	exclusion	clu_49747	NewClu_5039	ENSG00000197363:E3.1	cassette-exon	chr8:146029152-146029510|chr8:146028332-146029510	(-)alt-N-terminus, (-)alt-C-terminus, (-)AA:73(ENST00000526178-PEP)->142(ENSP00000433299)|(-)DOMAIN-KRAB, (-)Krueppel-associated_box-IPR001909	-0.26486	0.0154182	0.639219	0.0409232	0.563268	0.828128
INPP1:ENSG00000151689:E4.1-E7.2|ENSG00000151689:E1.9-E7.2	TRUE	exclusion	clu_32644	NewClu_2808	ENSG00000151689:E4.1	cassette-exon	chr2:191213757-191224765|chr2:191208687-191224765	(~)AA:399(ENSP00000325423)->399(ENSP00000376142)	-0.215083	0.00395698	0.492112	0.0427628	0.145783	0.360866
PIK3R1:ENSG00000145675:E11.3-E13.1|ENSG00000145675:E10.1-E13.1	TRUE	inclusion	clu_30487	NewClu_11046	ENSG00000145675:E11.3	altPromoter	chr5:67584579-67588087|chr5:67576834-67588087	(-)alt-N-terminus, (-)AA:424(ENSP00000323512)->724(ENSP00000274335)|(-)DOMAIN-Rho-GAP, (-)DOMAIN-SH3, (-)HELIX, (-)RhoGAP_dom-IPR000198, (-)Rho_GTPase_activation_prot-IPR008936, (-)SH3_2-IPR011511, (-)SH3_domain-IPR001452, (-)STRAND, (-)TURN	0.245288	0.00606985	0.536911	0.0430563	0.467401	0.222112
AAK1:ENSG00000115977:E22.1-I23.1_69693683|ENSG00000115977:E22.1-E23.1	TRUE	exclusion	clu_17083	NewClu_6566	ENSG00000115977:I23.1_69693683		chr2:69704012-69693683|chr2:69704012-69703095		0.198589	0.00135745	0.380203	0.044213	0.594552	0.395963
LAMA2:ENSG00000196569:E55.1-E56.1|ENSG00000196569:E54.1-E56.1	TRUE	exclusion	clu_49121	NewClu_8923	ENSG00000196569:E55.1	cassette-exon	chr6:129796546-129799838|chr6:129794497-129799838		-0.193187	0.00166915	0.421332	0.0458918	0.602657	0.795844
CDC42SE2:ENSG00000158985:E5.5-E6.1|ENSG00000158985:E5.5-E8.1	TRUE	inclusion	clu_35261	NewClu_10288	ENSG00000158985:E6.1	cassette-exon	chr5:130599859-130651669|chr5:130599859-130694902	(~)AA:84(ENSP00000378667)->84(ENSP00000353706)	0.246598	0.000601216	0.282727	0.0458918	0.913451	0.666853
FGFR1OP2:ENSG00000111790:E6.2-E7.2|ENSG00000111790:E5.2-E7.2	TRUE	inclusion	clu_14985	NewClu_14593	ENSG00000111790:E6.2	cassette-exon	chr12:27113561-27116275|chr12:27110676-27116275	(+)alt-coding, (+)AA:215(ENSP00000323763)->253(ENSP00000229395)|(-)SIKE-IPR008555, (+)COILED, (+)DNA-bd_dom_put-IPR009061, (+)SIKE-IPR008555, (+)SITE-Breakpoint for translocation to form FGFR1OP2-FGFR1	0.191695	0.0194778	0.657007	0.0474536	0.815238	0.623543
DMD:ENSG00000198947:E83.2-E85.1|ENSG00000198947:E83.2-E84.1	TRUE	inclusion	clu_51278	NewClu_6120	ENSG00000198947:E84.1	cassette-exon	chrX:31196786-31191721|chrX:31196786-31196087	(-)alt+C+terminus, (-)AA:1225(ENSP00000367979)+>1230(ENSP00000352894)	-0.122476	0.000238616	0.188239	0.0510006	0.0826732	0.205149
ABI1:ENSG00000136754:E4.2-E5.1|ENSG00000136754:E4.2-E7.1	TRUE	inclusion	clu_25789	NewClu_469	ENSG00000136754:E5.1	cassette-exon	chr10:27065994-27060018|chr10:27065994-27059274	(+)alt-coding, (+)AA:475(ENSP00000365330)->480(ENSP00000352114)|(-)Abl-interactor_HHR_dom-IPR012849, (+)Abl-interactor_HHR_dom-IPR012849	0.311395	0.00619112	0.54115	0.0514006	0.717018	0.405623
GKAP1:ENSG00000165113:E12.1-E13.1|ENSG00000165113:E12.1-E14.1	TRUE	inclusion	clu_38798	NewClu_14982	ENSG00000165113:E13.1	cassette-exon	chr9:86395297-86383885|chr9:86395297-86368274	(+)alt-coding, (+)AA:315(ENSP00000365544)->366(ENSP00000365550)|(+)COILED	0.12163	0.000946396	0.33307	0.0514006	0.56732	0.44569
PTK2:ENSG00000169398:E49.1-E52.2|ENSG00000169398:E51.1-E52.2	TRUE	inclusion	clu_41395	NewClu_6048	ENSG00000169398:E51.1	cassette-exon	chr8:141684397-141678523|chr8:141679826-141678523	(-)alt+N+terminus, (-)alt+C+terminus, (-)AA:40(ENST00000520460+PEP)+>80(ENST00000523805+PEP)	-0.298535	0.00225173	0.429968	0.0530834	0.274191	0.572726
LAMA2:ENSG00000196569:E54.1-E55.1|ENSG00000196569:E54.1-E56.1	TRUE	exclusion	clu_49121	NewClu_8923	ENSG00000196569:E55.1	cassette-exon	chr6:129794497-129796535|chr6:129794497-129799838		-0.191171	0.00212663	0.429968	0.0548214	0.605702	0.796873
ACACB:ENSG00000076555:E1.1-E3.1|ENSG00000076555:E2.1-E3.1	TRUE	exclusion	clu_5684	NewClu_2762	ENSG00000076555:E2.1	altPromoter	chr12:109554509-109577202|chr12:109569231-109577202		0.234388	0.000893832	0.330556	0.0548214	0.763216	0.528829
ZFP57:ENSG00000204644:E1.1-E3.1|ENSG00000204644:E2.5-E3.1	TRUE	inclusion	clu_51860	NewClu_4991	ENSG00000204644:E2.5	cassette-exon	chr6:29648839-29643836|chr6:29644658-29643836		-0.277457	0.00363407	0.482368	0.0548214	0	0.277457
ZNF517:ENSG00000197363:E2.2-E4.1|ENSG00000197363:E2.2-E3.1	TRUE	exclusion	clu_49747	NewClu_5039	ENSG00000197363:E3.1	cassette-exon	chr8:146028332-146029510|chr8:146028332-146029026	(-)alt-N-terminus, (-)alt-C-terminus, (-)AA:73(ENST00000526178-PEP)->142(ENSP00000433299)|(-)DOMAIN-KRAB, (-)Krueppel-associated_box-IPR001909	0.123808	0.0127002	0.624223	0.0568936	0.217359	0.0935516
ERC2:ENSG00000187672:E2.1-E3.1|ENSG00000187672:E1.2-E3.1	TRUE	exclusion	clu_48130	NewClu_14126	ENSG00000187672:E2.1	altPromoter	chr3:56501100-56469175|chr3:56502276-56469175		-0.311795	0.000992752	0.33307	0.0623686	0.0234127	0.335208
LSM14A:ENSG00000257103:E10.2-E11.1|ENSG00000257103:E10.2-E12.1		inclusion	clu_56542	NewClu_6425	ENSG00000257103:E11.1	cassette-exon	chr19:34712643-34717313|chr19:34712643-34718270	(~)alt-C-terminus, (~)AA:463(ENSP00000446271)->463(ENSP00000413964)	0.0990319	0.000514007	0.281363	0.0623686	0.458646	0.359614
NFAT5:ENSG00000102908:E3.1-E6.1|ENSG00000102908:E5.1-E6.1	TRUE	inclusion	clu_10898	NewClu_3905	ENSG00000102908:E5.1	cassette-exon	chr16:69660431-69680931|chr16:69680481-69680931	(-)alt+N+terminus, (-)AA:1455(ENSP00000338806)+>1549(ENSP00000396538)|(-)COMPBIAS+Ser+rich	-0.179486	0.00297809	0.446194	0.0623686	0.144196	0.323681
FEZ2:ENSG00000171055:E10.2-E12.1|ENSG00000171055:E10.2-E13.2	TRUE	inclusion	clu_42157	NewClu_9274	ENSG00000171055:E12.1	cassette-exon	chr2:36805740-36788008|chr2:36805740-36785656	(+)nonsense_mediated_decay, (+)alt-N-terminus, (+)alt-C-terminus, (+)AA:63(ENSP00000410879)->380(ENSP00000368547)|(+)COILED, (+)COMPBIAS-Poly-Lys, (+)FEZ-IPR011680	0.224485	0.00247241	0.429968	0.0623686	0.687995	0.46351
MICAL3:ENSG00000243156:E32.3-E34.1|ENSG00000243156:E32.3-E33.1	TRUE	inclusion	clu_55273	NewClu_11148	ENSG00000243156:E33.1	cassette-exon	chr22:18314620-18309282|chr22:18314620-18310547		-0.120517	2.50753e-05	0.0491937	0.0623686	0.0373113	0.157829
CDC14A:ENSG00000079335:E17.1-E18.1|ENSG00000079335:E17.1-E20.1	TRUE	inclusion	clu_6227	NewClu_12292	ENSG00000079335:E18.1	cassette-exon	chr1:100963763-100964485|chr1:100963763-100983807		0.391413	0.0162771	0.642391	0.0624062	0.738462	0.347048
OBSCN:ENSG00000154358:E46.1-E47.1|ENSG00000154358:E44.1-E56.1	TRUE	inclusion	clu_33672	NewClu_7428	ENSG00000154358:E46.1|E47.1	cassette-exon	chr1:228480487-228481054|chr1:228476589-228494073		0.305336	0.00102641	0.33307	0.0624062	0.900652	0.595316
TNNT2:ENSG00000118194:E5.3-E8.2|ENSG00000118194:E4.4-E8.2	TRUE	inclusion	clu_18018	NewClu_5160	ENSG00000118194:E5.3	cassette-exon	chr1:201338944-201337355|chr1:201341155-201337355	(+)alt-coding, (+)AA:291(ENSP00000404134)->297(ENSP00000387874)|(-)Troponin-IPR001978, (+)Troponin-IPR001978	0.113483	0.00321313	0.456631	0.0624062	0.433502	0.320019
C1orf54:ENSG00000118292:E3.3-E4.1|ENSG00000118292:E3.3-E5.1	TRUE	inclusion	clu_18055	NewClu_919	ENSG00000118292:E4.1	cassette-exon	chr1:150245266-150246490|chr1:150245266-150248150		0.13955	0.00387535	0.492112	0.0624062	0.92786	0.78831
SFMBT1:ENSG00000163935:E4.1-E7.1|ENSG00000163935:E2.4-E7.1	TRUE	inclusion	clu_37806	NewClu_9374	ENSG00000163935:E4.1	cassette-exon	chr3:53077152-53003274|chr3:53079832-53003274	(+)alt-coding, (+)AA:823(ENSP00000296295)->866(ENSP00000350789)|(+)DOMAIN-SAM, (+)SAM-IPR001660, (+)SAM/pointed-IPR013761, (+)SAM_2-IPR011510, (+)SAM_type1-IPR021129	0.137249	0.0664287	0.808542	0.0624062	0.182222	0.0449735
ZMYM2:ENSG00000121741:E1.6-E2.1|ENSG00000121741:E1.7-E2.1	TRUE	inclusion	clu_19189	NewClu_11663	ENSG00000121741:E1.7	altPromoter	chr13:20532981-20534098|chr13:20533099-20534098	(~)alt+coding, (~)AA:1377(ENSP00000372322)+>1377(CAH56193.1)	-0.122746	0.0105811	0.605946	0.0634342	0.581636	0.704382
IFT74:ENSG00000096872:E5.1-E6.1|ENSG00000096872:E4.1-E6.1	TRUE	exclusion	clu_8659	NewClu_8509	ENSG00000096872:E5.1	altPromoter	chr9:26976780-26978126|chr9:26962085-26978126	(+)alt-N-terminus, (+)alt-C-terminus, (+)AA:147(ENSP00000430742)->175(ENSP00000430004)	-0.147311	0.00826961	0.584391	0.0655755	0.0826838	0.229995
DHRS12:ENSG00000102796:E10.2-E12.1|ENSG00000102796:E10.2-E11.1	TRUE	exclusion	clu_10845	NewClu_6512	ENSG00000102796:E11.1	alt-C-term	chr13:52348066-52346047|chr13:52348066-52347169	(+)alt+N+terminus, (+)alt+C+terminus, (+)AA:68(ENST00000461948+PEP)+>130(ENST00000489680+PEP)|(+)ACT_SITE+Proton acceptor, (+)BINDING+Substrate	0.336237	0.00204928	0.429968	0.0655755	0.858285	0.522048
AC069513.3:ENSG00000242086:E18.4-E23.2|ENSG00000242086:E18.4-E19.1	TRUE	exclusion	clu_55178	NewClu_7754	ENSG00000242086:E19.1	cassette-exon	chr3:195415668-195435005|chr3:195415668-195416210		0.184067	0.0143256	0.634579	0.0655755	0.231343	0.047276
EPB41L2:ENSG00000079819:E20.1-E23.1|ENSG00000079819:E20.1-E28.1	TRUE	exclusion	clu_6322	NewClu_13131	ENSG00000079819:E23.1	cassette-exon	chr6:131206236-131201346|chr6:131206236-131191266	(-)alt-coding, (-)AA:935(ENSP00000436641)->1005(ENSP00000357110)|(+)Band_41_protein-IPR021187, (-)Band_41_protein-IPR021187, (-)MOD_RES-Phosphoserine, (-)MOD_RES-Phosphotyrosine, (-)REGION-Spectrin--actin-binding, (-)SAB_dom-IPR007477	-0.344044	0.00172777	0.423364	0.0655755	0.215889	0.559933
DTX3:ENSG00000178498:E2.3-E2.7|ENSG00000178498:E1.5-E2.7	TRUE	exclusion	clu_45004	NewClu_14902	ENSG00000178498:E2.3	cassette-exon	chr12:57999514-57999973|chr12:57998641-57999973		-0.166339	0.00456271	0.500821	0.0655755	0.421129	0.587468
IFT74:ENSG00000096872:E4.1-E6.1|ENSG00000096872:E5.1-E6.1	TRUE	exclusion	clu_8659	NewClu_8509	ENSG00000096872:E5.1	altPromoter	chr9:26962085-26978126|chr9:26976780-26978126	(+)alt+N+terminus, (+)alt+C+terminus, (+)AA:147(ENSP00000430742)+>175(ENSP00000430004)	0.147311	0.00826961	0.584391	0.0655755	0.917316	0.770005
ZNF738:ENSG00000172687:E6.1-E6.2_21558964|ENSG00000172687:E6.1-E7.1	TRUE	inclusion	clu_42902	NewClu_5765	ENSG00000172687:E6.2_21558964	cassette-exon	chr19:21558766-21558964|chr19:21558766-21560191		0.11724	0.00507171	0.510231	0.0655755	0.186845	0.0696049
LRR1:ENSG00000165501:E4.1-E5.1|ENSG00000165501:E4.1-E6.1	TRUE	inclusion	clu_39015	NewClu_13026	ENSG00000165501:E5.1	cassette-exon	chr14:50069186-50070270|chr14:50069186-50074118	(+)nonsense_mediated_decay, (+)nonsense_mediated_decay, (-)truncated, (+)AA:64(ENSP00000439452)->133(ENSP00000452355)	0.116356	0.00326649	0.459149	0.0655755	0.268317	0.151961
TTTY14:ENSG00000176728:I8.1_21095243-E9.1|ENSG00000176728:E3.1-E10.2		exclusion	clu_44441	NewClu_5054	ENSG00000176728:I8.1_21095243|ENSG00000176728:E9.1		chrY:21095243-21094727|chrY:21230610-21039091		-0.0642224	0.0735039	0.813023	0.0666547	0.117366	0.181588
ZNF738:ENSG00000172687:E6.1-E6.2_21559016|ENSG00000172687:E6.1-E7.1	TRUE	inclusion	clu_42902	NewClu_5765	ENSG00000172687:E6.2_21559016	cassette-exon	chr19:21558766-21559016|chr19:21558766-21560191		0.125085	0.0405614	0.755737	0.0666547	0.170996	0.0459109
AFAP1:ENSG00000196526:E1.1-E2.3|ENSG00000196526:I1.1_7880048-E2.3	TRUE	exclusion	clu_49049	NewClu_7752	ENSG00000196526:E1.1		chr4:7941383-7873807|chr4:7880048-7873807		0.205168	0.00720018	0.567368	0.0683782	0.98131	0.776143
MRPL35:ENSG00000132313:E5.3-I5.1|ENSG00000132313:E4.1-E6.1	TRUE	exclusion	clu_23206	NewClu_5134	ENSG00000132313:E5.3|ENSG00000132313:I5.1	intron-retention	chr2:86439966-86439967|chr2:86437736-86440751		-0.287414	0.083496	0.827507	0.0683782	0.395711	0.683125
TRAPPC13:ENSG00000113597:E11.2-E12.3|ENSG00000113597:E11.2-E12.2	TRUE	exclusion	clu_15845	NewClu_1671	ENSG00000113597:E12.2	alt-3'	chr5:64957977-64960064|chr5:64957977-64960061	(-)alt-coding, (-)AA:417(ENSP00000382367)->418(ENSP00000409231)	0.158442	0.0111232	0.61042	0.0683782	0.65791	0.499468
SNX5:ENSG00000089006:E4.2-E5.1|ENSG00000089006:E1.17-E5.1	TRUE	exclusion	clu_7662	NewClu_1380	ENSG00000089006:E4.2	cassette-exon	chr20:17941783-17937681|chr20:17949018-17937681	(+)alt-N-terminus, (+)alt-C-terminus, (+)AA:203(ENST00000483485-PEP)->404(ENSP00000366988)|(+)DOMAIN-BAR, (+)DOMAIN-PX, (+)MOD_RES-N6-acetyllysine, (+)Phox-IPR001683, (+)REGION-Phosphatidylinositol bisphosphate binding, (+)Snx5_Snx6-IPR014637, (+)Vps5_C-IPR015404	-0.101379	0.000718162	0.311535	0.0683782	0.02171	0.123089
OBSCN:ENSG00000154358:E53.2-E54.1|ENSG00000154358:E53.2-I53.1	TRUE	exclusion	clu_33672	NewClu_7428	ENSG00000154358:E54.1	intron-retention	chr1:228491639-228492004|chr1:228491639-228491640		0.266232	0.0125426	0.624223	0.0683782	0.864982	0.59875
ABI1:ENSG00000136754:E5.1-E7.1|ENSG00000136754:E4.2-E7.1	TRUE	inclusion	clu_25789	NewClu_469	ENSG00000136754:E5.1	cassette-exon	chr10:27060004-27059274|chr10:27065994-27059274	(+)alt-coding, (+)AA:475(ENSP00000365330)->480(ENSP00000352114)|(-)Abl-interactor_HHR_dom-IPR012849, (+)Abl-interactor_HHR_dom-IPR012849	0.298993	0.00585625	0.534969	0.0683782	0.736435	0.437442
GKAP1:ENSG00000165113:E13.2-E14.1|ENSG00000165113:E12.1-E14.1	TRUE	inclusion	clu_38798	NewClu_14982	ENSG00000165113:E13.2	cassette-exon	chr9:86383733-86368274|chr9:86395297-86368274	(+)alt-coding, (+)AA:315(ENSP00000365544)->366(ENSP00000365550)|(+)COILED	0.134424	0.00232975	0.429968	0.0691836	0.674498	0.540075
DMD:ENSG00000198947:E84.1-E85.1|ENSG00000198947:E83.2-E85.1	TRUE	inclusion	clu_51278	NewClu_6120	ENSG00000198947:E84.1	cassette-exon	chrX:31196049-31191721|chrX:31196786-31191721	(-)alt-C-terminus, (-)AA:1225(ENSP00000367979)->1230(ENSP00000352894)	0.196205	0.00096842	0.33307	0.0696969	0.79744	0.601235
ERC1:ENSG00000082805:E11.1-E12.2|ENSG00000082805:E11.2-E12.2		exclusion	clu_6685	NewClu_12790	ENSG00000082805:E11.2	alt-5'	chr12:1221464-1225032|chr12:1221473-1225032	(+)alt+N+terminus, (+)alt+C+terminus, (+)AA:496(ENST00000536573+PEP)+>1116(ENSP00000468263)|(+)CAZ_cplx_RIM+bd_prot+IPR019323, (+)COILED, (+)DOMAIN+FIP+RBD, (+)MOD_RES+Phosphoserine, (+)MOD_RES+Phosphothreonine, (+)Prefoldin+IPR009053, (+)Rab+bd_FIP+RBD+IPR019018	0.0885279	0.000814588	0.330556	0.0700173	0.965174	0.876646
MRPL19:ENSG00000115364:E6.2-E7.1|ENSG00000115364:I6.1-E7.1	TRUE	exclusion	clu_16683	NewClu_2927	ENSG00000115364:E6.2	intron-retention	chr2:75882428-75897705|chr2:75897704-75897705		0.171855	0.0310191	0.718066	0.0700173	0.191061	0.0192061
RGS3:ENSG00000138835:E27.3-E34.1|ENSG00000138835:E30.2-E34.1	TRUE	exclusion	clu_27420	NewClu_11815	ENSG00000138835:E30.2	cassette-exon	chr9:116299198-116345730|chr9:116328010-116345730	(~)AA:519(ENSP00000420356)+>519(BAF82355.1)	0.157218	0.00104199	0.33307	0.0711394	0.468055	0.310837
MEIS1:ENSG00000143995:E4.3-E6.1|ENSG00000143995:I4.1_66665194-E6.1	TRUE	exclusion	clu_29754	NewClu_9764	ENSG00000143995:E4.3	altPromoter	chr2:66665095-66666975|chr2:66665194-66666975		0.138845	0.00301459	0.448188	0.0711394	0.864898	0.726053
WDR59:ENSG00000103091:E25.4-E27.2|ENSG00000103091:E26.1-E27.2	TRUE	inclusion	clu_10997	NewClu_7242	ENSG00000103091:E26.1	cassette-exon	chr16:74937845-74927710|chr16:74933596-74927710	(+)nonsense_mediated_decay, (+)alt-N-terminus, (+)alt-C-terminus, (+)AA:47(ENSP00000457978)->301(ENSP00000454382)|(+)REPEAT-WD 8	-0.193504	0.00310119	0.453935	0.0711394	0.674047	0.867551
TMEM14B:ENSG00000137210:E8.1-I9.1_10808510|ENSG00000137210:E8.1-E12.1	TRUE	inclusion	clu_26191	NewClu_5782	ENSG00000137210:I9.1_10808510		chr6:10770437-10808510|chr6:10770437-10829240		0.203749	0.000985592	0.33307	0.0711535	0.229976	0.0262272
MDH1B:ENSG00000138400:E1.6-E2.1|ENSG00000138400:E1.6-E3.1	TRUE	exclusion	clu_26991	NewClu_3647	ENSG00000138400:E2.1	cassette-exon	chr2:207629974-207625737|chr2:207629974-207622095	(-)alt-N-terminus, (-)AA:420(ENSP00000416577)->518(ENSP00000363533)	-0.30042	0.00582738	0.534969	0.0711856	0.615051	0.915471
RALGDS:ENSG00000160271:E12.1-E13.1|ENSG00000160271:E12.1-E13.2	TRUE	exclusion	clu_35760	NewClu_13999	ENSG00000160271:E13.1	alt-3'	chr9:135985683-135985108|chr9:135985683-135985072	(-)alt-coding, (-)AA:902(ENSP00000361117)->914(ENSP00000361120)|(+)Ras-like_Gua-exchang_fac_N-IPR000651, (+)Ras_GEF_dom-IPR023578, (-)DOMAIN-N-terminal Ras-GEF, (-)Ras-like_Gua-exchang_fac_N-IPR000651, (-)Ras_GEF_dom-IPR023578	-0.130562	0.00101701	0.33307	0.0711856	0.360809	0.491371
RALGAPA1:ENSG00000174373:E19.1-E20.1|ENSG00000174373:E17.1-E20.1	TRUE	inclusion	clu_43672	NewClu_5253	ENSG00000174373:E19.1	cassette-exon	chr14:36169368-36159209|chr14:36190894-36159209	(+)alt-coding, (+)AA:2036(ENSP00000374348)->2083(ENSP00000258840)|(-)MOD_RES-Phosphothreonine	0.230052	0.000707998	0.310996	0.0711856	0.914067	0.684015
SEC11A:ENSG00000140612:E7.1-E9.2|ENSG00000140612:E6.2-E9.2	TRUE	inclusion	clu_28107	NewClu_7246	ENSG00000140612:E7.1	cassette-exon	chr15:85223163-85214013|chr15:85223944-85214013	(-)alt-C-terminus, (-)AA:164(ENSP00000452684)->179(ENSP00000268220)|(-)Peptidase_S24_S26A/B/C-IPR015927, (-)Peptidase_S26B-IPR001733, (-)TOPO_DOM-Lumenal, (+)Peptidase_S24_S26A/B/C-IPR015927	0.128356	0.00318501	0.454945	0.0733309	0.220206	0.0918497
EHBP1:ENSG00000115504:E11.3-E12.1|ENSG00000115504:E10.1-E12.1	TRUE	inclusion	clu_16805	NewClu_6292	ENSG00000115504:E11.3	cassette-exon	chr2:63085645-63086304|chr2:63058293-63086304	(+)alt-coding, (+)AA:1196(ENSP00000346482)->1231(ENSP00000263991)	0.12592	0.00511109	0.511837	0.0763226	0.165175	0.0392559
TBCEL:ENSG00000154114:E5.2-E6.1|ENSG00000154114:E5.2-E6.2	TRUE	exclusion	clu_33564	NewClu_13590	ENSG00000154114:E6.1	alt-3'	chr11:120918376-120924260|chr11:120918376-120924339	(-)nonsense_mediated_decay, (+)truncated, (-)AA:118(ENSP00000284259)->424(ENSP00000403925)|(-)COILED, (-)DOMAIN-LRRCT, (-)DOMAIN-Ubiquitin-like, (-)REPEAT-LRR 1, (-)REPEAT-LRR 2, (-)REPEAT-LRR 3, (-)REPEAT-LRR 4, (-)REPEAT-LRR 5, (-)REPEAT-LRR 6, (-)REPEAT-LRR 7, (-)Ubiquitin_supergroup-IPR019955	-0.151465	0.00191474	0.429968	0.0776865	0.793352	0.944816
ZC3H13:ENSG00000123200:E2.1-E3.1|ENSG00000123200:E1.2-E3.1	TRUE	exclusion	clu_19676	NewClu_15119	ENSG00000123200:E2.1	cassette-exon	chr13:46626067-46619651|chr13:46626833-46619651	(-)truncated, (+)AA:115(ENSP00000416238)->1564(ENSP00000282007)|(+)COILED, (+)COMPBIAS-Arg/Glu-rich, (+)COMPBIAS-Arg/Ser-rich, (+)COMPBIAS-Lys-rich, (+)COMPBIAS-Ser-rich, (+)MOD_RES-Phosphoserine, (+)MOD_RES-Phosphothreonine	-0.213949	0.00603756	0.535279	0.0776865	0.0312106	0.24516
PCSK7:ENSG00000160613:E14.5-E15.6|ENSG00000160613:I14.1-E15.1	TRUE	exclusion	clu_35921	NewClu_15580	ENSG00000160613:E14.5|ENSG00000160613:E15.6	intron-retention	chr11:117079613-117078780|chr11:117079453-117079452		0.326286	0.00896772	0.592797	0.0776865	0.827963	0.501677
KIAA1671:ENSG00000197077:E7.1-E9.1|ENSG00000197077:I8.1_25508429-E9.1	TRUE	exclusion	clu_49543	NewClu_14466	ENSG00000197077:E7.1	altPromoter	chr22:25445331-25566787|chr22:25508429-25566787		0.337382	0.00326199	0.459149	0.0776865	0.805643	0.46826
PTK2:ENSG00000169398:E51.1-E52.2|ENSG00000169398:E49.1-E52.2	TRUE	inclusion	clu_41395	NewClu_6048	ENSG00000169398:E51.1	cassette-exon	chr8:141679826-141678523|chr8:141684397-141678523	(-)alt-N-terminus, (-)alt-C-terminus, (-)AA:40(ENST00000520460-PEP)->80(ENST00000523805-PEP)	0.283107	0.00236376	0.429968	0.0776865	0.569071	0.285963
TERF1:ENSG00000147601:E7.2-E9.2|ENSG00000147601:E8.1-E9.2	TRUE	inclusion	clu_31239	NewClu_13514	ENSG00000147601:E8.1	cassette-exon	chr8:73939287-73944277|chr8:73942630-73944277	(+)alt-coding, (+)AA:419(ENSP00000276602)->439(ENSP00000276603)|(-)Telomere_repeat+bd+1/2+IPR017357, (+)REGION-Interaction with RLIM, (+)Telomere_repeat-bd-1/2-IPR017357	-0.144874	0.00140687	0.385691	0.0776865	0.246033	0.390908
PTK2:ENSG00000169398:E49.1-E51.1|ENSG00000169398:E49.1-E52.2	TRUE	inclusion	clu_41395	NewClu_6048	ENSG00000169398:E51.1	cassette-exon	chr8:141684397-141679834|chr8:141684397-141678523	(-)alt-N-terminus, (-)alt-C-terminus, (-)AA:40(ENST00000520460-PEP)->80(ENST00000523805-PEP)	0.301485	0.00262672	0.437945	0.077746	0.573658	0.272174
PLEKHA7:ENSG00000166689:E6.1-E7.1|ENSG00000166689:I6.1_16878240-E7.1		exclusion	clu_39850	NewClu_8863	ENSG00000166689:E6.1		chr11:16892646-16877461|chr11:16878240-16877461		0.0995347	0.00991109	0.596318	0.0789406	0.87393	0.774396
OBSCN:ENSG00000154358:E45.1-E46.1|ENSG00000154358:E44.1-E56.1	TRUE	inclusion	clu_33672	NewClu_7428	ENSG00000154358:E45.1|E46.1	cassette-exon	chr1:228479862-228480224|chr1:228476589-228494073		0.254469	0.00196183	0.429968	0.0801307	0.903846	0.649377
EPB41L2:ENSG00000079819:E28.7-E29.2|ENSG00000079819:E28.5-E29.2	TRUE	exclusion	clu_6322	NewClu_13131	ENSG00000079819:E28.7	alt-5'	chr6:131190703-131188721|chr6:131190952-131188721	(-)alt-coding, (-)AA:852(ENSP00000434576)->1005(ENSP00000338481)|(+)Band_41_protein-IPR021187, (-)Band_41_protein-IPR021187, (-)MOD_RES-Phosphoserine, (-)MOD_RES-Phosphotyrosine, (-)REGION-C-terminal (CTD), (-)REGION-Spectrin--actin-binding, (-)SAB_dom-IPR007477	-0.379976	0.00294179	0.444199	0.0839195	0.257236	0.637212
RALGAPA1:ENSG00000174373:E46.2-E49.1|ENSG00000174373:E45.2-E49.1	TRUE	exclusion	clu_43674	NewClu_5252	ENSG00000174373:E46.2	cassette-exon	chr14:36017714-36008896|chr14:36018316-36008896	(+)alt-C-terminus, (+)AA:2036(ENSP00000374348)->2083(ENSP00000302647)|(-)REGION-Minimal domain that binds to TCF3/E12	-0.351164	0.000845818	0.330556	0.0843368	0.538896	0.89006
BCOR:ENSG00000183337:E2.1-I2.1_40004159|ENSG00000183337:E2.1_40005698-I2.1_40004159	TRUE	exclusion	clu_46360	NewClu_7081	ENSG00000183337:E2.1	altPromoter	chrX:40005721-40004159|chrX:40005698-40004159		0.272229	0.0519318	0.788998	0.0848145	0.41595	0.143722
SSH2:ENSG00000141298:E12.1-E14.1|ENSG00000141298:E12.1-E13.1	TRUE	exclusion	clu_28407	NewClu_14135	ENSG00000141298:E13.1	alt-C-term	chr17:28003838-27999147|chr17:28003838-28001177	(+)nonsense_mediated_decay, (+)retained_intron, (+)alt+N+terminus, (+)alt+C+terminus, (+)AA:112(ENSP00000462605)+>370(ENST00000394848+PEP)|(+)ACT_SITE+Phosphocysteine intermediate, (+)DEK_C+IPR014876, (+)DOMAIN+Tyrosine+protein phosphatase, (+)Dual+sp_phosphatase_cat+dom+IPR000340, (+)Dual+sp_phosphatase_subgr_cat+IPR020422, (+)HELIX, (+)STRAND, (+)Tyr/Dual+sp_Pase+IPR000387, (-)MOD_RES-Phosphose…	0.134608	0.00250273	0.429968	0.0848145	0.863116	0.728508
MYH7B:ENSG00000078814:E8.1-E10.1|ENSG00000078814:E8.3-I8.1	TRUE	inclusion	clu_6149	NewClu_5381	ENSG00000078814:E8.1|ENSG00000078814:E10.1	intron-retention	chr20:33568863-33572495|chr20:33569828-33569829		-0.412808	0.00502035	0.509349	0.0848145	0.450053	0.862861
KIAA1671:ENSG00000197077:I8.1_25508429-E9.1|ENSG00000197077:E7.1-E9.1	TRUE	exclusion	clu_49543	NewClu_14466	ENSG00000197077:I8.1_25508429		chr22:25508429-25566787|chr22:25445331-25566787		-0.32137	0.00615216	0.540858	0.0866883	0.176702	0.498072
HDAC9:ENSG00000048052:E15.2-E17.1|ENSG00000048052:E11.4-E19.1	TRUE	exclusion	clu_2583	NewClu_12895	ENSG00000048052:E15.2|E17.1	cassette-exon	chr7:18549069-18582792|chr7:18535947-18624904		-0.115712	0.00335048	0.46925	0.0866883	0.0243479	0.14006
PTPRK:ENSG00000152894:E32.1-E33.1|ENSG00000152894:E32.1-E34.1	TRUE	inclusion	clu_33111	NewClu_4595	ENSG00000152894:E33.1	cassette-exon	chr6:128316607-128316411|chr6:128316607-128313854	(+)alt-coding, (+)AA:1440(ENSP00000357209)->1446(ENSP00000357196)|(-)DOMAIN-Tyrosine-protein phosphatase 1, (-)STRAND, (-)TOPO_DOM-Cytoplasmic, (-)Tyr_Pase_rcpt/non-rcpt-IPR000242, (+)Tyr_Pase_rcpt/non-rcpt-IPR000242	0.2432	0.00419529	0.493913	0.0866883	0.568906	0.325706
N4BP2L2:ENSG00000244754:E2.10-E3.1|ENSG00000244754:E1.8-E3.1	TRUE	exclusion	clu_55424	NewClu_8296	ENSG00000244754:E2.10	cassette-exon	chr13:33109906-33101669|chr13:33112755-33101669	(+)alt-N-terminus, (+)alt-C-terminus, (+)AA:46(ENST00000475731-PEP)->75(ENST00000511143-PEP)	-0.14289	0.0269436	0.700109	0.0869045	0.59814	0.741031
HKR1:ENSG00000181666:I7.1-E8.1|ENSG00000181666:E6.1-E8.1_37819887	TRUE	inclusion	clu_45740	NewClu_5648	ENSG00000181666:I7.1|ENSG00000181666:E8.1	intron-retention	chr19:37819480-37819481|chr19:37815167-37819887		0.349777	0.00014715	0.129274	0.086944	0.654364	0.304587
GAK:ENSG00000178950:E23.2-E24.1|ENSG00000178950:E22.1-E24.1	TRUE	inclusion	clu_45102	NewClu_7338	ENSG00000178950:E23.2	cassette-exon	chr4:862327-861220|chr4:864499-861220		0.113304	0.000900561	0.330556	0.0873617	0.938681	0.825377
SIDT2:ENSG00000149577:E26.1-E25.6|ENSG00000149577:E25.7-I25.1	TRUE	inclusion	clu_31992	NewClu_10182	ENSG00000149577:E26.1|ENSG00000149577:E25.6	intron-retention	chr11:117067724-117066750|chr11:117067220-117067221		-0.21816	0.00363521	0.482368	0.088342	0.103036	0.321196
HDAC9:ENSG00000048052:E11.4-E19.1|ENSG00000048052:E11.4-E17.1	TRUE	exclusion	clu_2583	NewClu_12895	ENSG00000048052:E17.1	cassette-exon	chr7:18535947-18624904|chr7:18535947-18582792	(+)alt+N+terminus, (+)alt+C+terminus, (+)AA:103(ENST00000476135+PEP)+>138(ENSP00000412497)|(+)Hist_deacetylase_Gln_rich_N+IPR024643	0.277669	0.00371978	0.485771	0.0893013	0.728574	0.450905
CLUAP1:ENSG00000103351:E13.1-E14.1|ENSG00000103351:E13.4-E14.1	TRUE	inclusion	clu_11144	NewClu_2493	ENSG00000103351:E13.4	alt-5'	chr16:3582841-3586122|chr16:3583155-3586122	(+)alt-N-terminus, (+)AA:247(ENSP00000388642)->432(ENSP00000344392)|(-)COMPBIAS+Asp+rich, (+)CH-domain-IPR001715, (+)Clusterin-associated_protein-1-IPR019366	-0.30949	0.0010886	0.335736	0.0895897	0.392877	0.702367
CMC2:ENSG00000103121:E10.1-E13.1|ENSG00000103121:E5.4-E13.1	TRUE	inclusion	clu_11004	NewClu_9015	ENSG00000103121:E10.1	cassette-exon	chr16:81015411-81010076|chr16:81030919-81010076	(+)retained_intron, (+)alt-N-terminus, (+)AA:89(ENST00000566047-PEP)->93(ENST00000566231-PEP)|(-)Cyt_c_biogenesis_Cmc1-like-IPR013892	0.101739	0.000571239	0.281363	0.089864	0.756467	0.654727
ZKSCAN3:ENSG00000189298:E3.2-E4.1|ENSG00000189298:E1.2-E4.1	TRUE	inclusion	clu_48676	NewClu_7835	ENSG00000189298:E3.2	cassette-exon	chr6:28327765-28329101|chr6:28317844-28329101	(+)alt-N-terminus, (+)AA:390(ENSP00000341883)->538(ENSP00000252211)|(+)DOMAIN-SCAN box, (+)Retrov_capsid_C-IPR008916, (+)Tscrpt_reg_SCAN-IPR003309	0.217567	0.0739336	0.813023	0.089864	0.614601	0.397035
PRMT10:ENSG00000164169:E1.2-E3.1|ENSG00000164169:E2.1-E3.1		inclusion	clu_38125	NewClu_13685	ENSG00000164169:E2.1	cassette-exon	chr4:148604950-148595025|chr4:148601474-148595025	(+)nonsense_mediated_decay, (-)truncated, (+)AA:66(ENSP00000426732)->845(ENSP00000314396)|(+)REPEAT-TPR 2, (+)REPEAT-TPR 3, (+)Ribosomal-L11_MeTrfase_PrmA-IPR010456, (+)TPR-contain_dom-IPR013026, (+)TPR_repeat-IPR019734	-0.090737	0.000885946	0.330556	0.089864	0.0030303	0.0937673
PTAR1:ENSG00000188647:E6.1-E7.1|ENSG00000188647:E6.1-E8.1	TRUE	inclusion	clu_48474	NewClu_15444	ENSG00000188647:E7.1	cassette-exon	chr9:72347055-72338546|chr9:72347055-72333600		0.283727	0.055208	0.792449	0.0909998	0.813567	0.52984
MROH1:ENSG00000179832:E16.1-E20.1|ENSG00000179832:E16.1-E18.1	TRUE	exclusion	clu_45331	NewClu_9936	ENSG00000179832:E18.1	alt-C-term	chr8:145255444-145275503|chr8:145255444-145267897	(+)retained_intron, (-)truncated, (+)AA:422(ENSP00000388174)+>1147(ENST00000527552+PEP)|(+)ARM+type_fold+IPR016024, (+)REPEAT+HEAT 3, (+)REPEAT+HEAT 4, (+)REPEAT+HEAT 5, (-)ARM-type_fold-IPR016024	0.115119	0.00119923	0.351583	0.0915299	0.952904	0.837785
DNAJB5:ENSG00000137094:E1.5-E5.1|ENSG00000137094:E2.6-E5.1	TRUE	exclusion	clu_26094	NewClu_15374	ENSG00000137094:E2.6	cassette-exon	chr9:34989828-34993197|chr9:34990809-34993197	(-)alt-N-terminus, (-)AA:348(ENSP00000312517)->382(ENSP00000337626)|(-)DnaJ_domain-IPR001623	0.124236	0.00229329	0.429968	0.0915299	0.865813	0.741577
ANKRD17:ENSG00000132466:E17.3-E18.1|ENSG00000132466:E16.2-E18.1	TRUE	exclusion	clu_23310	NewClu_12919	ENSG00000132466:E17.3	cassette-exon	chr4:74005248-74000982|chr4:74007458-74000982	(-)alt-N-terminus, (-)AA:2352(ENSP00000332265)->2490(ENSP00000427151)|(+)Ankyrin_rpt-contain_dom-IPR020683, (+)COMPBIAS-Gly-rich, (+)MOD_RES-Phosphoserine, (-)Ankyrin_rpt-contain_dom-IPR020683, (-)COMPBIAS-Gln-rich, (-)MOD_RES-Phosphoserine	-0.12198	0.00133311	0.376446	0.0915299	0.468976	0.590955
TNNT2:ENSG00000118194:E4.4-E8.2|ENSG00000118194:E5.3-E8.2	TRUE	inclusion	clu_18018	NewClu_5160	ENSG00000118194:E5.3	cassette-exon	chr1:201341155-201337355|chr1:201338944-201337355	(+)alt-coding, (+)AA:291(ENSP00000404134)->297(ENSP00000387874)|(-)Troponin+IPR001978, (+)Troponin-IPR001978	-0.140479	0.00225487	0.429968	0.0915299	0.205789	0.346268
CAMK2D:ENSG00000145349:E15.2-E18.1|ENSG00000145349:E15.2-E19.1	TRUE	inclusion	clu_30386	NewClu_13796	ENSG00000145349:E18.1	cassette-exon	chr4:114430794-114424133|chr4:114430794-114421667	(+)alt-C-terminus, (+)AA:478(ENSP00000296402)->513(ENSP00000406131)|(-)Kinase-like_dom-IPR011009, (-)MOD_RES-Phosphoserine, (+)Kinase-like_dom-IPR011009, (+)MOD_RES-Phosphoserine	0.135245	0.0414507	0.755737	0.0915299	0.593471	0.458227
RP11-438E5.1:ENSG00000249307:E4.1-E13.1|ENSG00000249307:E10.1-E13.1	TRUE	inclusion	clu_55725	NewClu_9117	ENSG00000249307:E10.1	cassette-exon	chr4:80007416-80227845|chr4:80180193-80227845	(+)alt-N-terminus, (+)alt-C-terminus, (+)AA:25(ENST00000510667-PEP)->29(ENST00000511241-PEP)	-0.165998	0.000566088	0.281363	0.0915299	0.0676165	0.233614
SUZ12P:ENSG00000264538:E1.2-E4.2|ENSG00000264538:E2.2-E6.1	TRUE	exclusion	clu_57377	NewClu_779	ENSG00000264538:E4.2|E2.2	cassette-exon	chr17:29036829-29061915|chr17:29059141-29070319		0.226746	0.00214175	0.429968	0.0920778	0.335791	0.109045
DYNC1I1:ENSG00000158560:E6.3-E10.1|ENSG00000158560:E6.3-E8.1	TRUE	inclusion	clu_35125	NewClu_5205	ENSG00000158560:E8.1	cassette-exon	chr7:95442649-95499195|chr7:95442649-95457369	(+)alt-coding, (+)AA:608(ENSP00000352348)->628(ENSP00000392337)	-0.149349	0.000875825	0.330556	0.0951929	0.187117	0.336467
EPN2:ENSG00000072134:E7.8-E16.1|ENSG00000072134:E7.8-E19.2	TRUE	inclusion	clu_4924	NewClu_6428	ENSG00000072134:E16.1	cassette-exon	chr17:19140844-19185268|chr17:19140844-19213198	(+)alt-N-terminus, (+)AA:356(ENSP00000378980)->584(ENSP00000261495)|(+)ANTH_dom-IPR011417, (+)BINDING-Phosphatidylinositol lipid headgroup, (+)DOMAIN-ENTH, (+)ENTH_VHS-IPR008942, (+)Epsin-like_N-IPR013809, (+)Epsin_dom_N-IPR001026, (+)MOD_RES-Phosphoserine, (+)REPEAT-UIM 1, (+)Ubiquitin-int_motif-IPR003903	0.218906	0.00491074	0.506199	0.0955145	0.940588	0.721682
ABLIM1:ENSG00000099204:E12.4-E13.1|ENSG00000099204:E11.1-E13.1		exclusion	clu_8704	NewClu_3968	ENSG00000099204:E12.4	altPromoter	chr10:116286419-116251637|chr10:116304764-116251637	(+)alt-N-terminus, (+)AA:455(ENSP00000358270)->718(ENSP00000433629)|(+)DOMAIN-LIM zinc-binding 1, (+)DOMAIN-LIM zinc-binding 2, (+)DOMAIN-LIM zinc-binding 3, (+)DOMAIN-LIM zinc-binding 4, (+)MOD_RES-Phosphoserine, (+)Znf_LIM-IPR001781	-0.091522	0.000103975	0.103055	0.0964173	0.0618409	0.153363
CBX5:ENSG00000094916:E1.1-E4.1|ENSG00000094916:E2.2-E4.1	TRUE	exclusion	clu_8464	NewClu_12609	ENSG00000094916:E2.2	altPromoter	chr12:54673792-54651476|chr12:54653293-54651476	(~)AA:191(ENSP00000209875)+>191(ENSP00000401009)	0.134557	0.000784428	0.326044	0.0970222	0.732775	0.598219
RNF13:ENSG00000082996:E8.5-E10.1|ENSG00000082996:E8.5-I8.1_149591336	TRUE	inclusion	clu_6698	NewClu_11980	ENSG00000082996:E10.1		chr3:149589941-149613260|chr3:149589941-149591336		-0.148995	0.0442681	0.763239	0.0970222	0.716874	0.865868
ZNF385B:ENSG00000144331:E5.3-E13.1|ENSG00000144331:E6.2-E13.1	TRUE	exclusion	clu_29884	NewClu_15620	ENSG00000144331:E6.2	altPromoter	chr2:180634230-180409696|chr2:180610440-180409696	(+)alt+N+terminus, (+)AA:395(ENSP00000386379)+>471(ENSP00000386845)|(+)REGION+Required for induction of apoptosis, (+)ZN_FING+Matrin+type 1, (+)Znf_C2H2_jaz+IPR022755, (+)Znf_U1+IPR003604	0.270506	0.00527707	0.514088	0.0985349	0.785227	0.514721
PCSK7:ENSG00000160613:E19.3-I19.1|ENSG00000160613:E19.2-E20.1	TRUE	exclusion	clu_35919	NewClu_15578	ENSG00000160613:E19.3|ENSG00000160613:I19.1	intron-retention	chr11:117077396-117077395|chr11:117077397-117077072		-0.304237	0.00630641	0.54172	0.0985349	0.400962	0.705199
ABI1:ENSG00000136754:E4.2-E7.1|ENSG00000136754:E5.1-E7.1	TRUE	inclusion	clu_25789	NewClu_469	ENSG00000136754:E5.1	cassette-exon	chr10:27065994-27059274|chr10:27060004-27059274	(+)alt-coding, (+)AA:475(ENSP00000365330)->480(ENSP00000352114)|(-)Abl+interactor_HHR_dom+IPR012849, (+)Abl-interactor_HHR_dom-IPR012849	-0.252241	0.00794025	0.5823	0.0990828	0.158315	0.410556
ATXN2:ENSG00000204842:E23.1-E25.3|ENSG00000204842:E24.1-E25.3	TRUE	inclusion	clu_51927	NewClu_13748	ENSG00000204842:E24.1	cassette-exon	chr12:111907912-111895163|chr12:111902466-111895163	(+)alt-coding, (+)AA:1006(ENSP00000439338)->1073(ENSP00000445583)|(+)LSM_dom-IPR010920	-0.16795	0.000396642	0.239566	0.099559	0.330918	0.498868
ABLIM1:ENSG00000099204:E11.1-E13.1|ENSG00000099204:E12.4-E13.1		exclusion	clu_8704	NewClu_3968	ENSG00000099204:E12.4	altPromoter	chr10:116304764-116251637|chr10:116286419-116251637	(+)alt+N+terminus, (+)AA:455(ENSP00000358270)+>718(ENSP00000433629)|(+)DOMAIN+LIM zinc+binding 1, (+)DOMAIN+LIM zinc+binding 2, (+)DOMAIN+LIM zinc+binding 3, (+)DOMAIN+LIM zinc+binding 4, (+)MOD_RES+Phosphoserine, (+)Znf_LIM+IPR001781	0.100184	0.00035235	0.227322	0.100041	0.930126	0.829942
ZNF789:ENSG00000198556:E3.2-I4.2|ENSG00000198556:E3.2-E5.1		inclusion	clu_50657	NewClu_11851	ENSG00000198556:I4.2		chr7:99074103-99075897|chr7:99074103-99077284		0.122611	0.105258	0.839263	0.100041	0.223571	0.100961
TRPC3:ENSG00000138741:I11.1_122822710-E12.1|ENSG00000138741:E11.1-E12.1		inclusion	clu_27227	NewClu_7992	ENSG00000138741:I11.1_122822710		chr4:122822710-122820850|chr4:122824007-122820850		0.213943	0.00754776	0.576203	0.100084	0.252911	0.0389675
SSX2IP:ENSG00000117155:E2.4-E4.2|ENSG00000117155:E2.7-E4.2		inclusion	clu_17674	NewClu_3624	ENSG00000117155:E2.7	alt-5'	chr1:85156054-85136991|chr1:85155837-85136991	(-)nonsense_mediated_decay, (-)alt+C+terminus, (-)AA:560(ENSP00000432261)+>614(ENSP00000340279)	-0.210487	0.0768495	0.81842	0.100094	0.473585	0.684072
TMEM14B:ENSG00000137210:E8.1-E12.1|ENSG00000137210:E8.1-I9.1_10808510		inclusion	clu_26191	NewClu_5782	ENSG00000137210:E12.1		chr6:10770437-10829240|chr6:10770437-10808510		-0.259764	0.00952507	0.594414	0.104142	0.476951	0.736716
ZNF106:ENSG00000103994:E11.1-E12.2|ENSG00000103994:E11.1-E12.1		inclusion	clu_11385	NewClu_4184	ENSG00000103994:E12.1	alt-3'	chr15:42734271-42731750|chr15:42734271-42732011	(+)alt-N-terminus, (+)AA:850(ENSP00000456604)->1111(AK226132-PEP)|(+)MOD_RES-Phosphoserine, (+)Znf_C2H2-like-IPR015880	-0.0911693	0.00795806	0.5823	0.104142	0.0617599	0.152929
SSX2IP:ENSG00000117155:E2.7-E4.2|ENSG00000117155:E2.4-E4.2		inclusion	clu_17674	NewClu_3624	ENSG00000117155:E2.7	alt-5'	chr1:85155837-85136991|chr1:85156054-85136991	(-)nonsense_mediated_decay, (-)alt-C-terminus, (-)AA:560(ENSP00000432261)->614(ENSP00000340279)	0.215537	0.0213626	0.672706	0.104142	0.297387	0.0818496
PCSK7:ENSG00000160613:I19.1-E20.1|ENSG00000160613:E19.2-E20.1		exclusion	clu_35919	NewClu_15578	ENSG00000160613:I19.1	intron-retention	chr11:117077073-117077072|chr11:117077397-117077072		-0.315965	0.00895255	0.592797	0.104954	0.440763	0.756728
ESCO1:ENSG00000141446:E10.1-E12.1|ENSG00000141446:E11.1-E12.1		exclusion	clu_28490	NewClu_14115	ENSG00000141446:E11.1	cassette-exon	chr18:19140820-19119970|chr18:19120538-19119970	(+)nonsense_mediated_decay, (+)alt+C+terminus, (+)AA:701(ENSP00000372763)+>840(ENSP00000269214)	0.168586	0.0194446	0.657007	0.104954	0.856124	0.687537
PUM2:ENSG00000055917:E18.1-E20.1|ENSG00000055917:E19.1-E20.1		exclusion	clu_3091	NewClu_2062	ENSG00000055917:E19.1	cassette-exon	chr2:20482708-20463221|chr2:20478344-20463221	(-)alt-coding, (-)AA:987(ENSP00000326746)->1066(ENSP00000354370)|(-)COMPBIAS-Ser-rich, (-)MOD_RES-Phosphoserine	0.177467	0.00394669	0.492112	0.104954	0.508864	0.331397
HERC2:ENSG00000128731:E18.1-E19.1_28502299|ENSG00000128731:E18.1-E19.1		exclusion	clu_21570	NewClu_5226	ENSG00000128731:E19.1	alt-3'	chr15:28505923-28502299|chr15:28505923-28502407		0.0761872	0.0146864	0.635454	0.105122	0.079703	0.00351574
CTBS:ENSG00000117151:E1.9-E2.1|ENSG00000117151:E1.8-E2.1		exclusion	clu_17665	NewClu_3621	ENSG00000117151:E1.9	alt-5'	chr1:85039599-85036403|chr1:85039922-85036403	(+)nonsense_mediated_decay, (-)truncated, (+)AA:77(ENSP00000359659)->385(ENSP00000359664)|(+)ACT_SITE-Proton donor, (+)Chitinase_II-IPR011583, (+)Glyco_hydro18cat-IPR001223, (+)Glycoside_hydrolase_SF-IPR017853	-0.129365	0.00208812	0.429968	0.105122	0.0804347	0.2098
PTAR1:ENSG00000188647:E6.1-E8.1|ENSG00000188647:E6.1-E7.1		inclusion	clu_48474	NewClu_15444	ENSG00000188647:E7.1	cassette-exon	chr9:72347055-72333600|chr9:72347055-72338546		-0.1691	0.0419493	0.755737	0.105122	0.0649758	0.234076
TRDN:ENSG00000186439:E16.1-E17.1|ENSG00000186439:E15.2-E17.1		inclusion	clu_47713	NewClu_6833	ENSG00000186439:E16.1	cassette-exon	chr6:123709667-123703292|chr6:123714769-123703292		0.0955435	0.00248191	0.429968	0.105122	0.990097	0.894554
TMEM161B-AS1:ENSG00000247828:E3.2-E5.1|ENSG00000247828:E3.2-E16.1		exclusion	clu_55575	NewClu_12080	ENSG00000247828:E5.1	cassette-exon	chr5:87566402-87577859|chr5:87566402-87732090	(+)alt-N-terminus, (+)alt-C-terminus, (+)AA:31(ENST00000504769-PEP)->58(ENST00000504922-PEP)	-0.178887	0.00549962	0.525746	0.105713	0.0361446	0.215031
AC130352.1:ENSG00000205873:E2.1-E3.2|ENSG00000205873:E2.1-E3.1		inclusion	clu_52265	NewClu_14008	ENSG00000205873:E3.1	alt-3'	chr8:12296020-12298509|chr8:12296020-12298478	(-)alt+N+terminus, (-)alt+C+terminus, (-)AA:64(BC037934+PEP)+>107(AK095981+PEP)	-0.147964	0.00957145	0.594414	0.10618	0.286211	0.434175
SSH2:ENSG00000141298:E12.1-E13.1|ENSG00000141298:E12.1-E14.1		exclusion	clu_28407	NewClu_14135	ENSG00000141298:E13.1	alt-C-term	chr17:28003838-28001177|chr17:28003838-27999147	(+)nonsense_mediated_decay, (+)retained_intron, (+)alt-N-terminus, (+)alt-C-terminus, (+)AA:112(ENSP00000462605)->370(ENST00000394848-PEP)|(+)ACT_SITE-Phosphocysteine intermediate, (+)DEK_C-IPR014876, (+)DOMAIN-Tyrosine-protein phosphatase, (+)Dual-sp_phosphatase_cat-dom-IPR000340, (+)Dual-sp_phosphatase_subgr_cat-IPR020422, (+)HELIX, (+)STRAND, (+)Tyr/Dual-sp_Pase-IPR000387, (-)MOD_RES-Phosphose…	-0.131325	0.00382606	0.492112	0.106505	0.131859	0.263184
RALGDS:ENSG00000160271:E12.1-E13.2|ENSG00000160271:E12.1-E13.1		exclusion	clu_35760	NewClu_13999	ENSG00000160271:E13.1	alt-3'	chr9:135985683-135985072|chr9:135985683-135985108	(-)alt-coding, (-)AA:902(ENSP00000361117)->914(ENSP00000361120)|(+)Ras+like_Gua+exchang_fac_N+IPR000651, (+)Ras_GEF_dom+IPR023578, (-)DOMAIN-N-terminal Ras-GEF, (-)Ras-like_Gua-exchang_fac_N-IPR000651, (-)Ras_GEF_dom-IPR023578	0.126037	0.00197089	0.429968	0.106505	0.634666	0.508629
KLHL20:ENSG00000076321:U0.1_173607173-E3.1|ENSG00000076321:E1.3-E3.1		exclusion	clu_5640	NewClu_5311	ENSG00000076321:U0.1_173607173	altPromoter	chr1:173607173-173685142|chr1:173684217-173685142		0.112003	0.0124511	0.624223	0.106505	0.189179	0.0771755
ATXN2:ENSG00000204842:E24.1-E25.3|ENSG00000204842:E23.1-E25.3		inclusion	clu_51927	NewClu_13748	ENSG00000204842:E24.1	cassette-exon	chr12:111902466-111895163|chr12:111907912-111895163	(+)alt-coding, (+)AA:1006(ENSP00000439338)->1073(ENSP00000445583)|(+)LSM_dom-IPR010920	0.172643	0.000627425	0.288727	0.106505	0.53821	0.365567
PACSIN3:ENSG00000165912:E3.1-E5.3|ENSG00000165912:E1.6-E5.3		inclusion	clu_39304	NewClu_4327	ENSG00000165912:E3.1	alt-C-term	chr11:47206817-47204620|chr11:47207900-47204620	(-)alt-C-terminus, (-)AA:142(ENSP00000435638)->148(ENSP00000434699)	0.151943	0.00652246	0.547047	0.106505	0.196948	0.045005
PCSK7:ENSG00000160613:E14.5-I14.1|ENSG00000160613:E14.5-E15.6		exclusion	clu_35921	NewClu_15580	ENSG00000160613:I14.1	intron-retention	chr11:117079613-117079612|chr11:117079613-117078780		-0.201864	0.00706298	0.565258	0.106753	0.06	0.261864
KLHL20:ENSG00000076321:E1.3-E3.1|ENSG00000076321:U0.1_173640473-E3.1		exclusion	clu_5640	NewClu_5311	ENSG00000076321:E1.3	altPromoter	chr1:173684217-173685142|chr1:173640473-173685142		-0.235976	0.019048	0.656616	0.107348	0.217962	0.453939
ZNF33B:ENSG00000196693:E6.1-I6.1_43109416|ENSG00000196693:E4.1-E7.1		exclusion	clu_49255	NewClu_3345	ENSG00000196693:E6.1|ENSG00000196693:I6.1_43109416		chr10:43109730-43109416|chr10:43127377-43090147		-0.125287	0.00224393	0.429968	0.107348	0.00645161	0.131739
CBX5:ENSG00000094916:E2.2-E4.1|ENSG00000094916:E1.1-E4.1		exclusion	clu_8464	NewClu_12609	ENSG00000094916:E2.2	altPromoter	chr12:54653293-54651476|chr12:54673792-54651476	(~)AA:191(ENSP00000209875)->191(ENSP00000401009)	-0.123322	0.0012006	0.351583	0.107348	0.196081	0.319403
RAD52:ENSG00000002016:E9.8-E10.1|ENSG00000002016:E9.10-E10.1		inclusion	clu_72	NewClu_3676	ENSG00000002016:E9.10	alt-5'	chr12:1038985-1036429|chr12:1038930-1036429	(-)nonsense_mediated_decay, (-)retained_intron, (-)alt+N+terminus, (-)alt+C+terminus, (-)AA:139(ENSP00000434703)+>207(ENST00000228345+PEP)|(-)MOD_RES+Phosphothreonine, (+)HELIX, (+)MOD_RES-Phosphotyrosine; by ABL1, (+)Rad52_Rad22-IPR007232, (+)STRAND, (+)TURN	-0.27899	0.00445166	0.499586	0.107348	0.520979	0.799969
ERC1:ENSG00000082805:E17.2-E20.1|ENSG00000082805:E17.2-E19.1		inclusion	clu_6684	NewClu_12792	ENSG00000082805:E19.1	cassette-exon	chr12:1299218-1345935|chr12:1299218-1313667	(+)alt-coding, (+)AA:1116(ENSP00000354158)->1120(ENSP00000442739)|(-)CAZ_cplx_RIM+bd_prot+IPR019323, (-)COILED, (+)CAZ_cplx_RIM-bd_prot-IPR019323	-0.165094	0.00416382	0.493913	0.107986	0.538594	0.703688
C12orf23:ENSG00000151135:E1.5-E4.2|ENSG00000151135:E2.2-E4.2		inclusion	clu_32340	NewClu_2778	ENSG00000151135:E2.2	cassette-exon	chr12:107349843-107360889|chr12:107350927-107360889	(~)AA:116(ENSP00000449785)+>116(ENSP00000449106)	-0.106628	0.000963841	0.33307	0.107986	0.147118	0.253747
OSBPL3:ENSG00000070882:E14.2-E15.1|ENSG00000070882:E13.1-E15.1		exclusion	clu_4738	NewClu_3552	ENSG00000070882:E14.2	cassette-exon	chr7:24888688-24882032|chr7:24892123-24882032	(-)alt-coding, (-)AA:820(ENSP00000389779)->856(ENSP00000315331)|(-)MOD_RES-Phosphoserine	-0.236565	0.00848668	0.585808	0.108155	0.335408	0.571973
LAMA2:ENSG00000196569:E54.1-E56.1|ENSG00000196569:E54.1-E55.1		exclusion	clu_49121	NewClu_8923	ENSG00000196569:E55.1	cassette-exon	chr6:129794497-129799838|chr6:129794497-129796535		0.137591	0.00231351	0.429968	0.108975	0.251319	0.113728
AC108488.4:ENSG00000242282:E2.2-E4.1|ENSG00000242282:E3.2-E4.1		inclusion	clu_55203	NewClu_10584	ENSG00000242282:E3.2	cassette-exon	chr2:3581703-3579900|chr2:3581301-3579900		-0.1628	0.007022	0.565258	0.108975	0.119674	0.282474
ZBTB44:ENSG00000196323:E5.1-I7.2|ENSG00000196323:E5.2-I7.3		exclusion	clu_48858	NewClu_3822	ENSG00000196323:E5.1|ENSG00000196323:I7.2		chr11:130106905-130104168|chr11:130106688-130104168		0.159449	0.00950132	0.594414	0.109027	0.749361	0.589912
CEP63:ENSG00000182923:E2.2-E4.1|ENSG00000182923:E1.4-E4.1		inclusion	clu_46165	NewClu_11137	ENSG00000182923:E2.2	altPromoter	chr3:134205398-134214138|chr3:134204894-134214138	(+)truncated, (-)AA:63(ENSP00000423225)->495(ENSP00000328382)|(-)COILED	0.21819	0.00288636	0.444199	0.109027	0.300455	0.0822646
TMEM161B-AS1:ENSG00000247828:E1.4-E3.2|ENSG00000247828:E1.11-E3.2		inclusion	clu_55576	NewClu_12081	ENSG00000247828:E1.11	alt-5'	chr5:87564844-87566343|chr5:87564936-87566343	(-)alt+C+terminus, (-)AA:43(ENST00000510087+PEP)+>58(ENST00000501869+PEP)	-0.120756	0.00204759	0.429968	0.109027	0.189179	0.309935
SORBS2:ENSG00000154556:E17.4-E18.1|ENSG00000154556:E17.4-E20.1		inclusion	clu_33748	NewClu_4573	ENSG00000154556:E18.1	cassette-exon	chr4:186599577-186598792|chr4:186599577-186583396		0.123011	0.00501761	0.509349	0.109027	0.613486	0.490475
KIAA0586:ENSG00000100578:E2.3-E4.1|ENSG00000100578:E3.3-E4.1		exclusion	clu_9649	NewClu_15285	ENSG00000100578:E3.3	cassette-exon	chr14:58894531-58896081|chr14:58895181-58896081	(-)alt-N-terminus, (-)alt-C-terminus, (-)AA:234(ENSP00000450855)->1472(ENSP00000261244)|(-)COILED, (-)COMPBIAS-Poly-Pro, (-)CROSSLNK-Glycyl lysine isopeptide (Lys-Gly) (interchain with G-Cter in ubiquitin)	0.176383	0.0424769	0.755737	0.109037	0.360427	0.184044
MYL5:ENSG00000215375:E2.1-E4.2|ENSG00000215375:E3.2-E4.2		inclusion	clu_52965	NewClu_9588	ENSG00000215375:E3.2	altPromoter	chr4:669998-672447|chr4:671818-672447	(+)nonsense_mediated_decay, (+)nonsense_mediated_decay, (+)alt-N-terminus, (+)AA:64(ENSP00000424528)->105(ENSP00000423053)|(+)EF_hand_dom-IPR002048	-0.308573	0.000886679	0.330556	0.110083	0.311855	0.620429
ZNF544:ENSG00000198131:E8.2-I12.1_58785732|ENSG00000198131:E8.2-E12.2		exclusion	clu_50375	NewClu_10374	ENSG00000198131:I12.1_58785732		chr19:58758160-58785732|chr19:58758160-58772217		0.152329	0.0787583	0.819504	0.110244	0.324211	0.171882
PANK1:ENSG00000152782:E2.4-I3.1_91394822|ENSG00000152782:E1.4-E7.1		exclusion	clu_33085	NewClu_6253	ENSG00000152782:E2.4|ENSG00000152782:I3.1_91394822		chr10:91403454-91394822|chr10:91404357-91371805		-0.111412	0.00369742	0.485551	0.11077	0.0258149	0.137227
ZNF415:ENSG00000170954:E1.12-E4.2|ENSG00000170954:E1.12-E5.1		inclusion	clu_42131	NewClu_2814	ENSG00000170954:E4.2	cassette-exon	chr19:53636109-53626908|chr19:53636109-53625996	(~)AA:603(ENSP00000396492)->603(ENSP00000388787)	0.152886	0.0230966	0.68458	0.11077	0.296704	0.143818
SIDT2:ENSG00000149577:I25.1-E26.1|ENSG00000149577:E26.1-E25.6		inclusion	clu_31992	NewClu_10182	ENSG00000149577:I25.1|ENSG00000149577:E26.1	intron-retention	chr11:117067723-117067724|chr11:117067724-117066750		0.31824	0.00310466	0.453935	0.11077	0.627813	0.309573
WRB:ENSG00000182093:E3.2-E4.1|ENSG00000182093:E1.5-E4.1		inclusion	clu_45828	NewClu_15396	ENSG00000182093:E3.2	altPromoter	chr21:40759781-40762624|chr21:40752412-40762624	(-)alt-N-terminus, (-)AA:140(ENSP00000370084)->174(ENSP00000327716)|(-)TOPO_DOM-Cytoplasmic, (-)TOPO_DOM-Lumenal, (-)TRANSMEM-Helical;	0.132593	0.00678245	0.564093	0.11077	0.444958	0.312365
SEC11A:ENSG00000140612:E6.2-E9.2|ENSG00000140612:E7.1-E9.2		inclusion	clu_28107	NewClu_7246	ENSG00000140612:E7.1	cassette-exon	chr15:85223944-85214013|chr15:85223163-85214013	(-)alt+C+terminus, (-)AA:164(ENSP00000452684)+>179(ENSP00000268220)|(-)Peptidase_S24_S26A/B/C+IPR015927, (-)Peptidase_S26B+IPR001733, (-)TOPO_DOM+Lumenal, (+)Peptidase_S24_S26A/B/C-IPR015927	-0.145501	0.00228377	0.429968	0.110959	0.659178	0.804679
OBSCN:ENSG00000154358:E44.1-E45.1|ENSG00000154358:E44.1-E56.1		inclusion	clu_33672	NewClu_7428	ENSG00000154358:E45.1	cassette-exon	chr1:228476589-228479599|chr1:228476589-228494073		0.185924	0.00191809	0.429968	0.111553	0.929481	0.743557
ZNF239:ENSG00000196793:E3.2-E4.1|ENSG00000196793:E1.3-E4.1		exclusion	clu_49346	NewClu_4635	ENSG00000196793:E3.2	cassette-exon	chr10:44063347-44053619|chr10:44069988-44053619	(~)AA:458(ENSP00000443907)->458(ENSP00000398202)	-0.275222	0.0544395	0.791069	0.113111	0.200261	0.475483
SLC35B4:ENSG00000205060:E9.1-E11.1|ENSG00000205060:E10.1-E11.2		exclusion	clu_52002	NewClu_13061	ENSG00000205060:E10.1|ENSG00000205060:E11.1	alt-3'|cassette-exon	chr7:133981143-133979831|chr7:133979832-133979713		0.144042	0.0121032	0.622323	0.113111	0.97037	0.826328
KIAA0586:ENSG00000100578:E2.4-I2.1|ENSG00000100578:E2.3-E4.1		exclusion	clu_9649	NewClu_15285	ENSG00000100578:E2.4|ENSG00000100578:I2.1	intron-retention	chr14:58894575-58894576|chr14:58894531-58896081		-0.267228	0.0688717	0.810299	0.113111	0.275612	0.54284
S100PBP:ENSG00000116497:E2.9-E6.2|ENSG00000116497:E3.2-E6.2		inclusion	clu_17316	NewClu_7284	ENSG00000116497:E3.2	altPromoter	chr1:33283290-33290914|chr1:33283447-33290914	(+)truncated, (-)AA:146(ENSP00000431432)+>342(ENST00000356689+PEP)	-0.180157	0.00199871	0.429968	0.113111	0.645654	0.82581
CENPT:ENSG00000102901:E1.5-E7.2|ENSG00000102901:E1.5-E7.3		exclusion	clu_10889	NewClu_3912	ENSG00000102901:E7.2	alt-3'	chr16:67881483-67869203|chr16:67881483-67869198	(+)alt-C-terminus, (+)AA:48(ENSP00000455638)->65(ENSP00000454481)|(+)MOD_RES-Phosphoserine	-0.242855	0.00103528	0.33307	0.113126	0.0410714	0.283926
HEATR5A:ENSG00000129493:E22.1-E24.1|ENSG00000129493:E23.1-E24.1		exclusion	clu_21895	NewClu_995	ENSG00000129493:E23.1	cassette-exon	chr14:31813102-31806820|chr14:31809656-31806820	(+)alt+N+terminus, (+)alt+C+terminus, (+)AA:199(ENSP00000447708)+>842(AK092400+PEP)|(-)ARM-type_fold-IPR016024	0.220911	0.004221	0.493913	0.113126	0.997549	0.776638
SLC39A11:ENSG00000133195:E10.1-E11.1|ENSG00000133195:E10.2-E11.1		inclusion	clu_23734	NewClu_15262	ENSG00000133195:E10.2	alt-5'	chr17:70943891-70845943|chr17:70943870-70845943	(+)alt-coding, (+)AA:335(ENSP00000255559)->342(ENSP00000445829)|(-)ZIP+IPR003689, (+)ZIP-IPR003689	-0.291974	0.00466672	0.502463	0.113126	0.381585	0.673559
INVS:ENSG00000119509:E11.2-E12.1|ENSG00000119509:I11.1_103003838-E12.1		inclusion	clu_18390	NewClu_10473	ENSG00000119509:E11.2		chr9:103002522-103004852|chr9:103003838-103004852		-0.39573	0.00300835	0.448188	0.113126	0.30833	0.704061
SLC39A11:ENSG00000133195:E10.2-E11.1|ENSG00000133195:E10.1-E11.1		inclusion	clu_23734	NewClu_15262	ENSG00000133195:E10.2	alt-5'	chr17:70943870-70845943|chr17:70943891-70845943	(+)alt-coding, (+)AA:335(ENSP00000255559)->342(ENSP00000445829)|(-)ZIP-IPR003689, (+)ZIP-IPR003689	0.291974	0.00466672	0.502463	0.113126	0.618415	0.326441
C11orf80:ENSG00000173715:E4.1-E5.1|ENSG00000173715:E2.6-E5.1		exclusion	clu_43439	NewClu_7463	ENSG00000173715:E4.1	cassette-exon	chr11:66523976-66526514|chr11:66512390-66526514	(+)alt-coding, (+)AA:459(ENSP00000434804)->460(ENSP00000431578)	-0.170092	0.0142326	0.634579	0.11336	0.171414	0.341506
MYO9A:ENSG00000066933:E30.1-E31.2|ENSG00000066933:E30.1-E32.2		inclusion	clu_4049	NewClu_110	ENSG00000066933:E31.2	cassette-exon	chr15:72186020-72185518|chr15:72186020-72180457	(+)alt-coding, (+)AA:2529(ENSP00000398250)->2619(ENSP00000399162)|(-)Myosin_head_motor_dom-IPR001609, (-)P-loop_NTPase-IPR027417, (-)REGION-Tail, (+)DOMAIN-Myosin head-like 1, (+)Myosin_head_motor_dom-IPR001609, (+)P-loop_NTPase-IPR027417	0.166225	0.00980159	0.596285	0.115381	0.957342	0.791116
OSBPL3:ENSG00000070882:E13.1-E15.1|ENSG00000070882:E14.2-E15.1		exclusion	clu_4738	NewClu_3552	ENSG00000070882:E14.2	cassette-exon	chr7:24892123-24882032|chr7:24888688-24882032	(-)alt-coding, (-)AA:820(ENSP00000389779)->856(ENSP00000315331)|(-)MOD_RES-Phosphoserine	0.230984	0.00929477	0.593895	0.115788	0.507793	0.276809
ALG3:ENSG00000214160:E1.2-E3.1|ENSG00000214160:E2.8-E3.1		inclusion	clu_52724	NewClu_9896	ENSG00000214160:E2.8	cassette-exon	chr3:183967014-183963600|chr3:183966533-183963600	(+)alt-N-terminus, (+)AA:390(ENSP00000402744)->438(ENSP00000380793)|(+)Glycosyltransferase_ALG3-IPR007873, (+)TRANSMEM-Helical;	-0.132137	0.000380575	0.237276	0.115788	0.0960043	0.228141
LRRC1:ENSG00000137269:E3.1-E4.1|ENSG00000137269:E3.1-E5.1		inclusion	clu_26228	NewClu_13894	ENSG00000137269:E4.1	cassette-exon	chr6:53707025-53743791|chr6:53707025-53747685		0.147118	0.0522898	0.790366	0.115947	0.929226	0.782108
GTDC1:ENSG00000121964:E16.1-E20.1|ENSG00000121964:E16.1-E19.1		exclusion	clu_19271	NewClu_8414	ENSG00000121964:E19.1	cassette-exon	chr2:144899449-144728329|chr2:144899449-144765102	(-)alt-coding, (-)AA:340(ENSP00000386691)->458(ENSP00000339750)|(-)Glyco_trans_1-IPR001296	0.182403	0.0186701	0.652526	0.115966	0.244525	0.0621219
BBS9:ENSG00000122507:E26.2-E27.1|ENSG00000122507:I26.1_33594596-E27.1		exclusion	clu_19433	NewClu_15551	ENSG00000122507:E26.2		chr7:33573788-33644477|chr7:33594596-33644477		0.377785	0.0103984	0.600823	0.115966	0.541073	0.163288
RAPGEF2:ENSG00000109756:E32.2-E33.1|ENSG00000109756:E32.2-E34.2		exclusion	clu_14141	NewClu_15237	ENSG00000109756:E33.1	cassette-exon	chr4:160271441-160272211|chr4:160271441-160273837	(+)alt-N-terminus, (+)alt-C-terminus, (+)AA:266(ENSP00000421083)->1486(AAI17322.1)|(+)COMPBIAS-Ser-rich, (+)DOMAIN-N-terminal Ras-GEF, (+)DOMAIN-PDZ, (+)DOMAIN-Ras-GEF, (+)DOMAIN-Ras-associating, (+)MOD_RES-Phosphoserine, (+)MOD_RES-Phosphoserine; by PLK2, (+)MOD_RES-Phosphothreonine; by PLK2, (+)NP_BIND-cNMP, (+)PDZ-IPR001478, (+)Ras-assoc-IPR000159, (+)Ras-like_Gua-exchang_fac_N-IPR000651, (+)R…	-0.123059	0.0208376	0.672213	0.115966	0.552125	0.675184
TRAPPC13:ENSG00000113597:E11.2-E12.2|ENSG00000113597:E11.2-E12.3		exclusion	clu_15845	NewClu_1671	ENSG00000113597:E12.2	alt-3'	chr5:64957977-64960061|chr5:64957977-64960064	(-)alt-coding, (-)AA:417(ENSP00000382367)->418(ENSP00000409231)	-0.170196	0.00559926	0.529192	0.116097	0.317041	0.487237
NBPF15:ENSG00000243452:E5.2-E6.1|ENSG00000243452:E4.4-ENSG00000203827:E1.1		exclusion	clu_55308	NewClu_2552	ENSG00000243452:E5.2|ENSG00000243452:E6.1	trans-splicing	chr1:148566880-148568736|chr1:148561115-148739443		-0.28287	0.0039484	0.492112	0.116097	0.34059	0.62346
WDPCP:ENSG00000143951:I13.2-E17.1|ENSG00000143951:I13.2-I15.1_63665757		inclusion	clu_29724	NewClu_15447	ENSG00000143951:E17.1		chr2:63666891-63664688|chr2:63666891-63665757		-0.172107	0.0781966	0.819291	0.117168	0.797134	0.969241
RCAN1:ENSG00000159200:E6.3-E8.2|ENSG00000159200:E1.2-E8.2		exclusion	clu_35347	NewClu_5184	ENSG00000159200:E6.3	altPromoter	chr21:35898961-35896008|chr21:35987059-35896008	(+)alt-N-terminus, (+)AA:197(ENSP00000370524)->252(ENSP00000320768)|(+)Calcipressin-IPR006931, (-)Calcipressin-IPR006931	-0.142019	0.0134316	0.627736	0.118778	0.75674	0.89876
SERF1B:ENSG00000205572:E4.2-E6.1|ENSG00000205572:E4.2-E7.1		exclusion	clu_52164	NewClu_4047	ENSG00000205572:E6.1	alt-C-term	chr5:69322342-69328142|chr5:69322342-69337351	(+)alt-C-terminus, (+)AA:62(ENSP00000370127)->110(ENSP00000370126)|(-)Uncharacterised_SERF-IPR007513	-0.0918607	0.00209907	0.429968	0.119454	0.712366	0.804227
DNAJC2:ENSG00000105821:E4.1-E6.1|ENSG00000105821:E5.1-E6.1		exclusion	clu_12361	NewClu_7049	ENSG00000105821:E5.1	cassette-exon	chr7:102968103-102967131|chr7:102967779-102967131	(+)nonsense_mediated_decay, (+)alt+N+terminus, (+)alt+C+terminus, (+)AA:167(ENSP00000368559)+>243(ENSP00000412611)|(+)DOMAIN+J, (+)DnaJ_domain+IPR001623, (-)DnaJ_domain-IPR001623	0.149203	0.0134954	0.627736	0.119454	0.96202	0.812817
ZNF517:ENSG00000197363:E2.2-E3.1|ENSG00000197363:E2.2-E4.1		exclusion	clu_49747	NewClu_5039	ENSG00000197363:E3.1	cassette-exon	chr8:146028332-146029026|chr8:146028332-146029510	(-)alt-N-terminus, (-)alt-C-terminus, (-)AA:73(ENST00000526178-PEP)->142(ENSP00000433299)|(-)DOMAIN-KRAB, (-)Krueppel-associated_box-IPR001909	-0.153336	0.0507443	0.782963	0.119454	0.659726	0.813062
CBR4:ENSG00000145439:I6.1_169919353-E7.1|ENSG00000145439:E6.1-E7.1		inclusion	clu_30437	NewClu_6408	ENSG00000145439:I6.1_169919353		chr4:169919353-169911479|chr4:169923222-169911479		0.13097	0.0858819	0.828905	0.119823	0.431174	0.300203
PTPMT1:ENSG00000110536:E1.7-E2.1|ENSG00000110536:E1.7-E3.1		inclusion	clu_14426	NewClu_15133	ENSG00000110536:E2.1	cassette-exon	chr11:47587538-47591252|chr11:47587538-47593023	(+)alt-coding, (+)AA:137(ENSP00000325882)->201(ENSP00000325958)|(+)ACT_SITE-Phosphocysteine intermediate, (+)DOMAIN-Tyrosine-protein phosphatase, (+)Dual-sp_phosphatase_cat-dom-IPR000340, (+)Dual-sp_phosphatase_subgr_cat-IPR020422, (+)Tyr/Dual-sp_Pase-IPR000387	0.0840533	0.00272758	0.444199	0.120739	0.719153	0.6351
AFF3:ENSG00000144218:E11.1-E12.1|ENSG00000144218:E10.2-E12.1		exclusion	clu_29836	NewClu_13128	ENSG00000144218:E11.1	cassette-exon	chr2:100627959-100625394|chr2:100720864-100625394	(-)alt-coding, (-)AA:1226(ENSP00000317421)->1251(ENSP00000348793)	-0.222765	0.0207179	0.672203	0.12366	0.189694	0.412459
SERF1A:ENSG00000172058:E4.4-E6.1|ENSG00000172058:E4.4-E7.1		exclusion	clu_42659	NewClu_11550	ENSG00000172058:E6.1	alt-C-term	chr5:70197760-70203561|chr5:70197760-70212768	(+)alt-C-terminus, (+)AA:62(ENSP00000321791)->110(ENSP00000346892)|(-)Uncharacterised_SERF-IPR007513	-0.0912228	0.00219577	0.429968	0.124376	0.713004	0.804227
ACER3:ENSG00000078124:E1.12-E2.1|ENSG00000078124:E1.12-E3.1		inclusion	clu_5994	NewClu_12583	ENSG00000078124:E2.1	cassette-exon	chr11:76572123-76579164|chr11:76572123-76637601	(-)nonsense_mediated_decay, (+)truncated, (-)AA:51(ENSP00000431504)->267(ENSP00000434480)|(-)Ceramidase-IPR008901, (-)TRANSMEM-Helical;, (+)Ceramidase-IPR008901	0.17789	0.0454341	0.766193	0.124376	0.326086	0.148196
AFF3:ENSG00000144218:E10.2-E11.1|ENSG00000144218:E10.2-E12.1		exclusion	clu_29836	NewClu_13128	ENSG00000144218:E11.1	cassette-exon	chr2:100720864-100628033|chr2:100720864-100625394	(-)alt-coding, (-)AA:1226(ENSP00000317421)->1251(ENSP00000348793)	-0.174764	0.0419653	0.755737	0.124785	0.0495739	0.224338
ACACB:ENSG00000076555:E2.1-E3.1|ENSG00000076555:E1.1-E3.1		exclusion	clu_5684	NewClu_2762	ENSG00000076555:E2.1	altPromoter	chr12:109569231-109577202|chr12:109554509-109577202		-0.209562	0.00404121	0.493913	0.125473	0.233578	0.44314
RP1-261D10.2:ENSG00000259146:E5.1-I5.1_71760997|ENSG00000259146:E5.1-I5.1_71760873		inclusion	clu_56902	NewClu_15251	ENSG00000259146:I5.1_71760997		chr14:71761980-71760997|chr14:71761980-71760873		0.180172	0.00646765	0.547047	0.125473	0.247458	0.0672864
CERS6:ENSG00000172292:E9.1-E10.1|ENSG00000172292:E9.1-I10.2		inclusion	clu_42740	NewClu_7677	ENSG00000172292:E10.1		chr2:169622258-169622832|chr2:169622258-169626020		0.155895	0.00242289	0.429968	0.125473	0.437104	0.281209
RFT1:ENSG00000163933:E6.1-E7.1|ENSG00000163933:E6.1-I6.1_53152819		inclusion	clu_37800	NewClu_5168	ENSG00000163933:E7.1		chr3:53153900-53145924|chr3:53153900-53152819		-0.138953	0.0125276	0.624223	0.125473	0.80885	0.947803
TANC2:ENSG00000170921:E3.2-E5.1|ENSG00000170921:E4.2-E5.1		inclusion	clu_42116	NewClu_11972	ENSG00000170921:E4.2	cassette-exon	chr17:61176718-61271352|chr17:61228741-61271352	(+)alt-N-terminus, (+)AA:111(ENSP00000463959)->152(ENSP00000463062)	-0.109599	0.0221298	0.679444	0.125473	0.226385	0.335984
PCSK7:ENSG00000160613:I14.1-E15.1|ENSG00000160613:E14.5-E15.6		exclusion	clu_35921	NewClu_15580	ENSG00000160613:I14.1|ENSG00000160613:E15.1	intron-retention	chr11:117079453-117079452|chr11:117079613-117078780		-0.24746	0.0265024	0.700109	0.12576	0.112391	0.359851
MAP3K4:ENSG00000085511:E25.2-E26.1|ENSG00000085511:E25.6-E26.1		exclusion	clu_7049	NewClu_6441	ENSG00000085511:E25.6	alt-5'	chr6:161529891-161530787|chr6:161530073-161530787	(-)nonsense_mediated_decay, (-)nonsense_mediated_decay, (+)truncated, (-)AA:636(ENSP00000446303)->1442(ENSP00000445018)|(-)BINDING-ATP, (-)COMPBIAS-Poly-Ala, (-)Kinase-like_dom-IPR011009, (-)NP_BIND-ATP, (-)Prot_kinase_cat_dom-IPR000719, (-)Ser-Thr/Tyr_kinase_cat_dom-IPR001245	0.0857845	0.158004	0.84796	0.126125	0.882275	0.79649
CYP20A1:ENSG00000119004:E5.1-E6.2|ENSG00000119004:E5.1-E7.1		exclusion	clu_18238	NewClu_1295	ENSG00000119004:E6.2	cassette-exon	chr2:204131404-204137393|chr2:204131404-204143296	(-)nonsense_mediated_decay, (+)truncated, (-)AA:208(ENSP00000414831)->462(ENSP00000348380)|(-)Cyt_P450-IPR001128, (-)Cyt_P450_E_grp-I-IPR002401, (-)Cyt_P450_E_grp-IV-IPR002403, (-)METAL-Iron (heme axial ligand)	-0.0919044	0.021194	0.672706	0.126125	0.839934	0.931839
DDX42:ENSG00000198231:E7.1-I7.1|ENSG00000198231:E6.1-E8.1		exclusion	clu_50459	NewClu_6177	ENSG00000198231:E7.1|ENSG00000198231:I7.1	intron-retention	chr17:61876883-61876884|chr17:61875459-61876949		-0.0667844	0.113984	0.842552	0.126125	0.0246914	0.0914757
NSUN5P1:ENSG00000223705:I1.2-E4.1|ENSG00000223705:E1.5-E6.4		exclusion	clu_53208	NewClu_14445	ENSG00000223705:I1.2|ENSG00000223705:E4.1		chr7:75040857-75040938|chr7:75039743-75044163		-0.226467	0.000543733	0.281363	0.126125	0.588286	0.814753
ERC2:ENSG00000187672:E1.2-E3.1|ENSG00000187672:E2.1-E3.1		exclusion	clu_48130	NewClu_14126	ENSG00000187672:E2.1	altPromoter	chr3:56502276-56469175|chr3:56501100-56469175		0.371647	0.00897132	0.592797	0.126125	0.976587	0.60494
FAM47E:ENSG00000189157:E6.1-E7.1|ENSG00000189157:E6.3-E7.1		exclusion	clu_48640	NewClu_14372	ENSG00000189157:E6.3	alt-5'	chr4:77189921-77192721|chr4:77189966-77192721	(+)retained_intron, (+)alt+C+terminus, (+)AA:146(ENSP00000425528)+>181(ENST00000502320+PEP)|(+)eIF4G1_eIF4E+bd+IPR022745	0.224164	0.0255678	0.695104	0.126125	0.311854	0.0876897
FEZ2:ENSG00000171055:E10.2-E13.2|ENSG00000171055:E10.2-E12.1		inclusion	clu_42157	NewClu_9274	ENSG00000171055:E12.1	cassette-exon	chr2:36805740-36785656|chr2:36805740-36788008	(+)nonsense_mediated_decay, (+)alt-N-terminus, (+)alt-C-terminus, (+)AA:63(ENSP00000410879)->380(ENSP00000368547)|(+)COILED, (+)COMPBIAS-Poly-Lys, (+)FEZ-IPR011680	-0.166682	0.0049795	0.508318	0.126125	0.181314	0.347996
DNPEP:ENSG00000123992:E7.2-E8.1|ENSG00000123992:E6.8-E8.1		inclusion	clu_19860	NewClu_14566	ENSG00000123992:E7.2	altPromoter	chr2:220252000-220251885|chr2:220252481-220251885	(+)retained_intron, (+)alt-N-terminus, (+)alt-C-terminus, (+)AA:267(ENST00000460963-PEP)->273(ENSP00000400944)|(+)METAL-Zinc 1, (+)METAL-Zinc 2, (+)Peptidase_M18-IPR001948, (+)STRAND, (+)TURN	0.0920502	0.0033866	0.470896	0.126125	0.100301	0.00825099
ERC1:ENSG00000082805:E17.2-E19.1|ENSG00000082805:E17.2-E20.1		inclusion	clu_6684	NewClu_12792	ENSG00000082805:E19.1	cassette-exon	chr12:1299218-1313667|chr12:1299218-1345935	(+)alt-coding, (+)AA:1116(ENSP00000354158)->1120(ENSP00000442739)|(-)CAZ_cplx_RIM-bd_prot-IPR019323, (-)COILED, (+)CAZ_cplx_RIM-bd_prot-IPR019323	0.158077	0.00643009	0.546275	0.126125	0.408175	0.250098
ZNF738:ENSG00000172687:E6.1-E7.1|ENSG00000172687:E6.1-E6.2_21558964		inclusion	clu_42902	NewClu_5765	ENSG00000172687:E7.1	cassette-exon	chr19:21558766-21560191|chr19:21558766-21558964		-0.226044	0.0101353	0.596318	0.126125	0.392245	0.618288
WDR20:ENSG00000140153:E13.9-E15.2|ENSG00000140153:E9.2-E15.2		inclusion	clu_27852	NewClu_6398	ENSG00000140153:E13.9	cassette-exon	chr14:102676199-102689167|chr14:102661457-102689167	(+)nonsense_mediated_decay, (-)truncated, (+)AA:23(ENSP00000452539)->581(ENSP00000335434)|(+)MOD_RES-Phosphoserine, (+)REPEAT-WD 1, (+)REPEAT-WD 2, (+)REPEAT-WD 3, (+)REPEAT-WD 4, (+)WD40_repeat-IPR001680, (+)WD40_repeat_dom-IPR017986	0.193168	0.0582458	0.800624	0.128468	0.413911	0.220743
SNX5:ENSG00000089006:E1.17-E5.1|ENSG00000089006:E4.2-E5.1		exclusion	clu_7662	NewClu_1380	ENSG00000089006:E4.2	cassette-exon	chr20:17949018-17937681|chr20:17941783-17937681	(+)alt+N+terminus, (+)alt+C+terminus, (+)AA:203(ENST00000483485+PEP)+>404(ENSP00000366988)|(+)DOMAIN+BAR, (+)DOMAIN+PX, (+)MOD_RES+N6+acetyllysine, (+)Phox+IPR001683, (+)REGION+Phosphatidylinositol bisphosphate binding, (+)Snx5_Snx6+IPR014637, (+)Vps5_C+IPR015404	0.187018	0.00820171	0.583591	0.12891	0.860558	0.67354
TTN:ENSG00000155657:E178.1-E185.1|ENSG00000155657:E184.1-E185.1		exclusion	clu_34087	NewClu_13913	ENSG00000155657:E184.1	cassette-exon	chr2:179527693-179523982|chr2:179526486-179523982	(-)alt-coding, (-)AA:34350(ENSP00000465570)->35991(ENSP00000467141)|(+)COMPBIAS+Glu+rich, (+)COMPBIAS+Pro+rich, (+)Calpain_domain_III+IPR022682, (+)P+loop_NTPase+IPR027417, (+)REPEAT+PEVK 25, (+)RNaseH+like_dom+IPR012337, (-)ARM-type_fold-IPR016024, (-)Calpain_domain_III-IPR022682, (-)Ig-like_dom-IPR007110, (-)Ig_I-set-IPR013098, (-)Ig_sub-IPR003599, (-)Ig_sub2-IPR003598, (-)P-loop_NTPase-IPR0274…	0.215019	0.00798552	0.5823	0.12891	0.730182	0.515163
FAN1:ENSG00000198690:E11.1-I11.1_31218811|ENSG00000198690:E11.1-E12.2		exclusion	clu_50808	NewClu_3389	ENSG00000198690:I11.1_31218811		chr15:31218142-31218811|chr15:31218142-31220756		-0.0809164	0.000700446	0.310996	0.12891	0	0.0809164
RP11-18I14.10:ENSG00000269609:E2.2-E5.2|ENSG00000269609:E4.6-E5.2		inclusion	clu_57710	NewClu_8682	ENSG00000269609:E4.6	cassette-exon	chr10:104210087-104215094|chr10:104211944-104215094		-0.158464	0.00269525	0.444199	0.12891	0.451379	0.609843
CERS6:ENSG00000172292:E9.1-I10.2|ENSG00000172292:E10.1-I10.2		inclusion	clu_42740	NewClu_7677	ENSG00000172292:E9.1		chr2:169622258-169626020|chr2:169622855-169626020		-0.179444	0.00292401	0.444199	0.12891	0.343614	0.523058
PTPRK:ENSG00000152894:E32.1-E34.1|ENSG00000152894:E32.1-E33.1		inclusion	clu_33111	NewClu_4595	ENSG00000152894:E33.1	cassette-exon	chr6:128316607-128313854|chr6:128316607-128316411	(+)alt-coding, (+)AA:1440(ENSP00000357209)->1446(ENSP00000357196)|(-)DOMAIN+Tyrosine+protein phosphatase 1, (-)STRAND, (-)TOPO_DOM+Cytoplasmic, (-)Tyr_Pase_rcpt/non+rcpt+IPR000242, (+)Tyr_Pase_rcpt/non-rcpt-IPR000242	-0.233132	0.0080811	0.583591	0.12891	0.293067	0.526199
SGSM2:ENSG00000141258:E8.1-E10.1|ENSG00000141258:E8.1-E9.3		exclusion	clu_28376	NewClu_961	ENSG00000141258:E9.3	cassette-exon	chr17:2268635-2274556|chr17:2268635-2270565	(-)alt-coding, (-)AA:1006(ENSP00000415107)->1051(ENSP00000268989)	0.131906	0.0207748	0.672203	0.129383	0.547651	0.415745
GOLGA4:ENSG00000144674:E28.1-E29.2|ENSG00000144674:E28.1-E31.2		exclusion	clu_30069	NewClu_8435	ENSG00000144674:E29.2	cassette-exon	chr3:37396678-37402734|chr3:37396678-37407571	(+)alt-C-terminus, (+)AA:2230(ENSP00000354486)->2243(ENSP00000349305)|(+)GRIP-IPR000237, (-)COILED, (-)GRIP-IPR000237, (-)MOD_RES-Phosphothreonine	-0.20747	0.0149699	0.637292	0.129383	0.440024	0.647494
RIF1:ENSG00000080345:E32.1-E33.1|ENSG00000080345:E31.1-E33.1		exclusion	clu_6367	NewClu_7393	ENSG00000080345:E32.1	cassette-exon	chr2:152325065-152325155|chr2:152324660-152325155	(-)alt-coding, (-)AA:2446(ENSP00000415691)->2472(ENSP00000390181)|(-)MOD_RES-Phosphoserine, (-)REGION-Interaction with condensed chromosomes in telophase	-0.173128	0.0949074	0.832684	0.129383	0.663771	0.836899
WASF1:ENSG00000112290:E2.1-E5.1|ENSG00000112290:E1.7-E5.1		exclusion	clu_15234	NewClu_8069	ENSG00000112290:E2.1	cassette-exon	chr6:110499801-110448832|chr6:110500642-110448832	(~)AA:559(ENSP00000376366)->559(ENSP00000376367)	-0.0914118	0.0212076	0.672706	0.129383	0.109544	0.200955
RASGRP3:ENSG00000152689:E3.1-E7.1|ENSG00000152689:E4.5-E7.1		exclusion	clu_33039	NewClu_9541	ENSG00000152689:E4.5	alt-C-term	chr2:33683197-33736777|chr2:33701774-33736777	(+)retained_intron, (-)truncated, (+)AA:84(ENST00000482857+PEP)+>172(ENSP00000393866)|(+)DOMAIN+N+terminal Ras+GEF, (+)Ras+like_Gua+exchang_fac_N+IPR000651, (+)Ras_GEF_dom+IPR023578	0.231041	0.0102049	0.59694	0.129383	0.696011	0.46497
CAPN7:ENSG00000131375:E17.1-E18.1|ENSG00000131375:E16.1-E18.1		exclusion	clu_22803	NewClu_2875	ENSG00000131375:E17.1	cassette-exon	chr3:15283095-15283685|chr3:15282360-15283685	(-)nonsense_mediated_decay, (-)alt-N-terminus, (-)alt-C-terminus, (-)AA:112(ENSP00000394708)->813(ENSP00000253693)|(-)ACT_SITE, (-)Calpain_III-IPR022683, (-)Calpain_cysteine_protease-IPR022684, (-)Calpain_domain_III-IPR022682, (-)DOMAIN-Calpain catalytic, (-)HELIX, (-)MIT-IPR007330, (-)MOD_RES-Phosphothreonine, (-)Peptidase_C2_calpain_cat-IPR001300, (-)REGION-Domain III, (-)REGION-Domain N, (-)ST…	-0.22689	0.0221945	0.679444	0.129383	0.481269	0.708159
TSTD3:ENSG00000228439:E1.1-E3.1|ENSG00000228439:E2.1-E3.1		exclusion	clu_53801	NewClu_13569	ENSG00000228439:E2.1	cassette-exon	chr6:99969023-99973940|chr6:99969676-99973940	(~)AA:97(ENST00000452647+PEP)+>97(BX647075+PEP)	0.157328	0.00477595	0.502463	0.129383	0.778378	0.621051
SH3YL1:ENSG00000035115:E20.1-E21.1|ENSG00000035115:E20.1-E23.1		exclusion	clu_2069	NewClu_4487	ENSG00000035115:E21.1	cassette-exon	chr2:229966-224920|chr2:229966-219001		-0.177354	0.00692083	0.564093	0.129383	0.0778941	0.255248
ZNF655:ENSG00000197343:E3.6-E5.1|ENSG00000197343:E2.2-E5.1		exclusion	clu_49732	NewClu_5618	ENSG00000197343:E3.6	cassette-exon	chr7:99160117-99161486|chr7:99158318-99161486	(-)retained_intron, (-)alt-N-terminus, (-)AA:110(ENSP00000350530)->131(ENST00000467680-PEP)|(+)MOD_RES-Phosphoserine, (-)Krueppel-associated_box-IPR001909	-0.126147	0.00622739	0.54172	0.129383	0.0939794	0.220127
ZNF140:ENSG00000196387:E1.10-E2.1|ENSG00000196387:E1.2-E2.1		inclusion	clu_48919	NewClu_2168	ENSG00000196387:E1.10	alt-5'	chr12:133657658-133657859|chr12:133657137-133657859		0.234812	0.00234106	0.429968	0.129383	0.752187	0.517375
ZNF106:ENSG00000103994:E11.1-E12.1|ENSG00000103994:E11.1-E12.2		inclusion	clu_11385	NewClu_4184	ENSG00000103994:E12.1	alt-3'	chr15:42734271-42732011|chr15:42734271-42731750	(+)alt-N-terminus, (+)AA:850(ENSP00000456604)->1111(AK226132-PEP)|(+)MOD_RES-Phosphoserine, (+)Znf_C2H2-like-IPR015880	0.103175	0.0144764	0.635454	0.129383	0.932008	0.828833
RRAGB:ENSG00000083750:E3.2-E4.1|ENSG00000083750:E3.2-E5.1		inclusion	clu_6807	NewClu_5088	ENSG00000083750:E4.1	cassette-exon	chrX:55748718-55753740|chrX:55748718-55755727	(+)alt-coding, (+)AA:346(ENSP00000364077)->374(ENSP00000262850)|(-)EF_GTP-bd_dom-IPR000795, (-)Gtr1_RagA-IPR006762, (-)MIRO-like-IPR013684, (-)P-loop_NTPase-IPR027417, (-)Small_GTPase-IPR001806, (-)Small_GTPase_ARF/SAR-IPR006689, (+)Gtr1_RagA-IPR006762, (+)P-loop_NTPase-IPR027417, (+)Small_GTPase_ARF/SAR-IPR006689	0.212504	0.00686121	0.564093	0.129383	0.656194	0.44369
PTPRD:ENSG00000153707:E21.6-E24.1|ENSG00000153707:E23.1-E24.1		inclusion	clu_33416	NewClu_8163	ENSG00000153707:E23.1	cassette-exon	chr9:8524925-8521546|chr9:8523513-8521546	(-)alt+coding, (-)AA:1496(AAI06717.1)+>1505(ENSP00000380731)|(-)Fibronectin_type3+IPR003961, (+)STRAND, (+)TOPO_DOM-Cytoplasmic	-0.119968	0.00399749	0.492112	0.129383	0.713223	0.833191
MPP7:ENSG00000150054:E18.1-E20.1|ENSG00000150054:E18.1-E19.1		inclusion	clu_32089	NewClu_6973	ENSG00000150054:E19.1	alt-C-term	chr10:28408580-28378770|chr10:28408580-28407990	(-)alt+N+terminus, (-)alt+C+terminus, (-)AA:88(AK130972+PEP)+>312(ENSP00000398319)|(-)Guanylate_kin+IPR008144, (-)HELIX, (-)L27+IPR004172, (-)L27_C+IPR014775, (-)MOD_RES+Phosphoserine, (-)STRAND, (-)TURN, (+)SH3_2-IPR011511, (+)SH3_domain-IPR001452	-0.197177	0.0482265	0.772172	0.129383	0.407372	0.604549
MPP7:ENSG00000150054:E18.1-E19.1|ENSG00000150054:E18.1-E20.1		inclusion	clu_32089	NewClu_6973	ENSG00000150054:E19.1	alt-C-term	chr10:28408580-28407990|chr10:28408580-28378770	(-)alt-N-terminus, (-)alt-C-terminus, (-)AA:88(AK130972-PEP)->312(ENSP00000398319)|(-)Guanylate_kin-IPR008144, (-)HELIX, (-)L27-IPR004172, (-)L27_C-IPR014775, (-)MOD_RES-Phosphoserine, (-)STRAND, (-)TURN, (+)SH3_2-IPR011511, (+)SH3_domain-IPR001452	0.196969	0.052307	0.790366	0.129383	0.589295	0.392326
TDP1:ENSG00000042088:E2.6-E4.4|ENSG00000042088:E2.6-E6.2		inclusion	clu_2351	NewClu_7889	ENSG00000042088:E4.4	cassette-exon	chr14:90422314-90422922|chr14:90422314-90429452	(~)AA:608(ENSP00000377099)->608(ENSP00000337353)	0.111458	0.000117463	0.113513	0.129383	0.227833	0.116374
CERS6:ENSG00000172292:E10.1-I10.2|ENSG00000172292:E9.1-I10.2		inclusion	clu_42740	NewClu_7677	ENSG00000172292:E10.1		chr2:169622855-169626020|chr2:169622258-169626020		0.170454	0.00314106	0.453935	0.129383	0.503736	0.333283
TMEM178A:ENSG00000152154:E1.1-E6.1|ENSG00000152154:E3.4-E6.1		inclusion	clu_32856	NewClu_2314	ENSG00000152154:E3.4	altPromoter	chr2:39892488-39931221|chr2:39893514-39931221	(+)alt-N-terminus, (+)alt-C-terminus, (+)AA:108(ENST00000437068-PEP)->297(ENSP00000281961)|(+)SIGNAL, (+)TOPO_DOM-Cytoplasmic, (+)TOPO_DOM-Extracellular, (+)TRANSMEM-Helical;	-0.0602855	0.000476634	0.281363	0.129383	0.0603532	0.120639
KANSL3:ENSG00000114982:E29.5-E30.2|ENSG00000114982:E28.1-E30.2		exclusion	clu_16430	NewClu_8408	ENSG00000114982:E29.5	cassette-exon	chr2:97267853-97267513|chr2:97268490-97267513	(-)alt-N-terminus, (-)alt-C-terminus, (-)AA:526(ENST00000487070-PEP)->878(ENSP00000396749)	-0.113324	0.00133419	0.376446	0.129538	0.786955	0.900278
L3MBTL1:ENSG00000185513:E20.1-E20.3|ENSG00000185513:E20.1-E21.2		exclusion	clu_47303	NewClu_9452	ENSG00000185513:E20.3	cassette-exon	chr20:42169455-42169574|chr20:42169455-42176787		-0.313713	0.00820711	0.583591	0.129538	0.148219	0.461932
COQ5:ENSG00000110871:E2.6-E4.1|ENSG00000110871:E2.6-E6.1		inclusion	clu_14553	NewClu_10395	ENSG00000110871:E4.1	cassette-exon	chr12:120966743-120964349|chr12:120966743-120960166	(-)alt-N-terminus, (-)alt-C-terminus, (-)AA:213(ENSP00000449863)->327(ENSP00000288532)|(-)TRANSIT-Mitochondrion, (-)UbiE/COQ5_MeTrFase-IPR004033	0.122568	0.0161448	0.642391	0.129538	0.402776	0.280207
SSFA2:ENSG00000138434:E14.1-E14.3_182781565|ENSG00000138434:E14.1-E16.1		inclusion	clu_27015	NewClu_14409	ENSG00000138434:E14.3_182781565	cassette-exon	chr2:182781154-182781565|chr2:182781154-182783325		0.265679	0.0206405	0.672164	0.129538	0.452527	0.186848
TMEM198B:ENSG00000182796:E2.4-E5.3|ENSG00000182796:E2.4-E3.1		exclusion	clu_46104	NewClu_13910	ENSG00000182796:E3.1	cassette-exon	chr12:56224867-56226743|chr12:56224867-56225041		0.140046	0.268932	0.869386	0.129904	0.467823	0.327776
OSBP2:ENSG00000184792:E15.1-E16.1|ENSG00000184792:E12.2-E16.1		inclusion	clu_46933	NewClu_9928	ENSG00000184792:E15.1	altPromoter	chr22:31277789-31283413|chr22:31266669-31283413	(-)alt-N-terminus, (-)AA:588(ENSP00000415274)->659(ENSP00000389200)|(-)DNA-bd_dom_put-IPR009061, (-)Oxysterol-bd-IPR000648, (+)Oxysterol-bd-IPR000648	0.284591	0.00783203	0.579107	0.129904	0.70016	0.415569
CSAG3:ENSG00000197463:E4.3-E5.1|ENSG00000197463:E4.2_151877332-E5.1		inclusion	clu_49825	NewClu_14250	ENSG00000197463:E4.3	alt-5'	chrX:151877281-151877122|chrX:151877332-151877122		0.0696033	0.01184	0.615982	0.129904	0.411949	0.342346
OSBPL3:ENSG00000070882:E13.1-E14.2|ENSG00000070882:E13.1-E15.1		exclusion	clu_4738	NewClu_3552	ENSG00000070882:E14.2	cassette-exon	chr7:24892123-24888795|chr7:24892123-24882032	(-)alt-coding, (-)AA:820(ENSP00000389779)->856(ENSP00000315331)|(-)MOD_RES-Phosphoserine	-0.217987	0.0103461	0.600207	0.130256	0.339019	0.557006
DPY19L2P1:ENSG00000189212:E21.2-E22.2|ENSG00000189212:E21.2-E23.2		inclusion	clu_48657	NewClu_13543	ENSG00000189212:E22.2	cassette-exon	chr7:35131459-35130057|chr7:35131459-35121352		0.143029	0.0138146	0.63396	0.130256	0.381778	0.238749
SMN2:ENSG00000205571:E8.2-E10.1|ENSG00000205571:E8.2-E11.1		exclusion	clu_52160	NewClu_4048	ENSG00000205571:E10.1	cassette-exon	chr5:69366578-69372348|chr5:69366578-69372846	(-)alt-C-terminus, (-)AA:282(ENSP00000370117)->294(ENSP00000370119)|(+)Survival_motor_neuron-IPR010304, (-)HELIX, (-)REGION-Required for interaction with SYNCRIP, (-)Survival_motor_neuron-IPR010304	-0.116354	0.00924036	0.593895	0.131291	0.320005	0.436359
CLUAP1:ENSG00000103351:E13.4-E14.1|ENSG00000103351:E13.1-E14.1		inclusion	clu_11144	NewClu_2493	ENSG00000103351:E13.4	alt-5'	chr16:3583155-3586122|chr16:3582841-3586122	(+)alt-N-terminus, (+)AA:247(ENSP00000388642)->432(ENSP00000344392)|(-)COMPBIAS-Asp-rich, (+)CH-domain-IPR001715, (+)Clusterin-associated_protein-1-IPR019366	0.226131	0.00341442	0.471372	0.131291	0.408484	0.182352
GPATCH4:ENSG00000160818:E4.3-I4.2|ENSG00000160818:E4.1-I4.2		inclusion	clu_36032	NewClu_10637	ENSG00000160818:E4.3	intron-retention	chr1:156567914-156567913|chr1:156568019-156567913		0.160216	0.00542043	0.52251	0.131291	0.204472	0.0442555
PRMT10:ENSG00000164169:E2.1-E3.1|ENSG00000164169:E1.2-E3.1		inclusion	clu_38125	NewClu_13685	ENSG00000164169:E2.1	cassette-exon	chr4:148601474-148595025|chr4:148604950-148595025	(+)nonsense_mediated_decay, (-)truncated, (+)AA:66(ENSP00000426732)->845(ENSP00000314396)|(+)REPEAT-TPR 2, (+)REPEAT-TPR 3, (+)Ribosomal-L11_MeTrfase_PrmA-IPR010456, (+)TPR-contain_dom-IPR013026, (+)TPR_repeat-IPR019734	0.122845	0.00417061	0.493913	0.131291	0.982476	0.859631
C16orf52:ENSG00000185716:E4.2-E5.2|ENSG00000185716:E4.2-E7.1		inclusion	clu_47411	NewClu_981	ENSG00000185716:E5.2	cassette-exon	chr16:22087020-22092017|chr16:22087020-22096965		0.27155	0.00390072	0.492112	0.131762	0.742997	0.471446
SIDT2:ENSG00000149577:E25.7-I25.1|ENSG00000149577:E26.1-E25.6		inclusion	clu_31992	NewClu_10182	ENSG00000149577:E25.7|ENSG00000149577:I25.1	intron-retention	chr11:117067220-117067221|chr11:117067724-117066750		0.322075	0.00215353	0.429968	0.131762	0.68791	0.365834
SERF1A:ENSG00000172058:E4.4-E7.1|ENSG00000172058:E4.4-E6.1		exclusion	clu_42659	NewClu_11550	ENSG00000172058:E6.1	alt-C-term	chr5:70197760-70212768|chr5:70197760-70203561	(+)alt+C+terminus, (+)AA:62(ENSP00000321791)+>110(ENSP00000346892)|(-)Uncharacterised_SERF-IPR007513	0.0902885	0.00235352	0.429968	0.132295	0.282954	0.192665
OSBP2:ENSG00000184792:E12.2-E16.1|ENSG00000184792:E15.1-E16.1		inclusion	clu_46933	NewClu_9928	ENSG00000184792:E15.1	altPromoter	chr22:31266669-31283413|chr22:31277789-31283413	(-)alt+N+terminus, (-)AA:588(ENSP00000415274)+>659(ENSP00000389200)|(-)DNA+bd_dom_put+IPR009061, (-)Oxysterol+bd+IPR000648, (+)Oxysterol-bd-IPR000648	-0.284591	0.00783203	0.579107	0.132998	0.29984	0.584431
RPL6:ENSG00000089009:E4.6-E5.3|ENSG00000089009:E4.10-E5.3		exclusion	clu_7668	NewClu_1378	ENSG00000089009:E4.10	alt-C-term	chr12:112847391-112846460|chr12:112847215-112846460	(~)AA:288(ENSP00000202773)+>288(ENSP00000403172)	0.0662031	0.0238946	0.689801	0.133556	0.823232	0.757029
SLC44A3:ENSG00000143036:E12.2-E13.1|ENSG00000143036:I12.1_95329833-E13.1		exclusion	clu_29118	NewClu_2906	ENSG00000143036:E12.2		chr1:95323056-95330299|chr1:95329833-95330299		0.497102	0.00302929	0.448649	0.135109	0.888319	0.391217
SERF1B:ENSG00000205572:E4.2-E7.1|ENSG00000205572:E4.2-E6.1		exclusion	clu_52164	NewClu_4047	ENSG00000205572:E6.1	alt-C-term	chr5:69322342-69337351|chr5:69322342-69328142	(+)alt+C+terminus, (+)AA:62(ENSP00000370127)+>110(ENSP00000370126)|(-)Uncharacterised_SERF-IPR007513	0.0899248	0.00242187	0.429968	0.135109	0.28259	0.192665
TNNT2:ENSG00000118194:E4.4-E5.2|ENSG00000118194:E4.4-E8.2		inclusion	clu_18018	NewClu_5160	ENSG00000118194:E5.2	cassette-exon	chr1:201341155-201338973|chr1:201341155-201337355	(+)alt-coding, (+)AA:291(ENSP00000404134)->297(ENSP00000387874)|(-)Troponin-IPR001978, (+)Troponin-IPR001978	0.114197	0.00452516	0.49999	0.135109	0.43409	0.319893
GPATCH4:ENSG00000160818:E2.4-E3.1|ENSG00000160818:I2.1-E3.1		inclusion	clu_36030	NewClu_10638	ENSG00000160818:E2.4	intron-retention	chr1:156568760-156568286|chr1:156568287-156568286		-0.242946	0.00837606	0.584435	0.136051	0.590124	0.83307
ANKHD1-EIF4EBP3:ENSG00000254996:E30.1-E31.2|ENSG00000254996:E30.1-E31.1		exclusion	clu_56276	NewClu_4450	ENSG00000254996:E31.1	alt-3'	chr5:139915123-139916974|chr5:139915123-139916923	(+)alt+N+terminus, (+)AA:636(ENSP00000396882)+>2617(AAO14944.1)|(+)Ankyrin_rpt+IPR002110, (+)Ankyrin_rpt+contain_dom+IPR020683, (+)KH_dom+IPR004087, (+)KH_dom_type_1+IPR004088	0.121914	0.00117313	0.351529	0.138673	0.537234	0.41532
VIPR2:ENSG00000106018:E2.1-E4.1|ENSG00000106018:E2.1-I2.1_158932173		exclusion	clu_12475	NewClu_4204	ENSG00000106018:E4.1	alt-C-term	chr7:158935138-158902610|chr7:158935138-158932173		0.166653	0.0746995	0.81476	0.138673	0.902643	0.73599
OBSCN:ENSG00000154358:E49.1-E50.1|ENSG00000154358:I49.1-E50.1		exclusion	clu_33672	NewClu_7428	ENSG00000154358:E49.1	intron-retention	chr1:228482744-228486155|chr1:228486154-228486155		0.23135	0.0157359	0.642391	0.138673	0.813549	0.582199
PIK3R1:ENSG00000145675:E12.5-E13.1|ENSG00000145675:E10.1-E13.1		exclusion	clu_30487	NewClu_11046	ENSG00000145675:E12.5	altPromoter	chr5:67586662-67588087|chr5:67576834-67588087	(-)retained_intron, (-)alt-N-terminus, (-)alt-C-terminus, (-)AA:102(ENSP00000429766)->103(ENST00000518292-PEP)|(+)HELIX	-0.137496	0.00262847	0.437945	0.138673	0.134591	0.272087
ING3:ENSG00000071243:E4.1-E5.1|ENSG00000071243:E4.1-E6.1		exclusion	clu_4800	NewClu_4490	ENSG00000071243:E5.1	cassette-exon	chr7:120595678-120596214|chr7:120595678-120604796	(-)truncated, (+)AA:92(ENSP00000341697)->418(ENSP00000320566)|(+)BINDING-Histone H3K4me3, (+)COMPBIAS-Poly-Ser, (+)HELIX, (+)MOD_RES-N6-acetyllysine, (+)STRAND, (+)ZN_FING-PHD-type, (+)Znf_FYVE_PHD-IPR011011, (+)Znf_PHD-IPR001965, (+)Znf_PHD-finger-IPR019787, (-)Staphylocoagulase_N-IPR023221	-0.198255	0.00818451	0.583591	0.138673	0.201046	0.399301
HIPK3:ENSG00000110422:E15.1-E16.1|ENSG00000110422:E14.1-E16.1		exclusion	clu_14386	NewClu_11682	ENSG00000110422:E15.1	cassette-exon	chr11:33369774-33370068|chr11:33369559-33370068	(-)alt-coding, (-)AA:1194(ENSP00000368301)->1215(ENSP00000304226)|(-)REGION-Interaction with AR	-0.0868876	0.00525962	0.514088	0.138673	0.164686	0.251574
BORA:ENSG00000136122:E3.1-E4.1|ENSG00000136122:E3.1-E5.1		exclusion	clu_25440	NewClu_3495	ENSG00000136122:E4.1	cassette-exon	chr13:73305525-73309098|chr13:73305525-73312100	(-)alt-N-terminus, (-)alt-C-terminus, (-)AA:117(ENST00000464754-PEP)->214(ENSP00000367045)|(+)Aurora_borealis_protien-IPR023252, (-)Aurora_borealis_protien-IPR023252, (-)MOD_RES-Phosphoserine	-0.253188	0.00946327	0.594414	0.138673	0.446092	0.69928
AC002055.4:ENSG00000184319:E2.2-E4.1|ENSG00000184319:E3.7-E4.1		exclusion	clu_46729	NewClu_6490	ENSG00000184319:E3.7	cassette-exon	chr22:51221722-51223601|chr22:51222500-51223601		0.199213	0.00883942	0.592797	0.138673	0.329465	0.130252
RASGRP3:ENSG00000152689:E4.5-E7.1|ENSG00000152689:E3.1-E7.1		exclusion	clu_33039	NewClu_9541	ENSG00000152689:E4.5	alt-C-term	chr2:33701774-33736777|chr2:33683197-33736777	(+)retained_intron, (-)truncated, (+)AA:84(ENST00000482857-PEP)->172(ENSP00000393866)|(+)DOMAIN-N-terminal Ras-GEF, (+)Ras-like_Gua-exchang_fac_N-IPR000651, (+)Ras_GEF_dom-IPR023578	-0.225168	0.00831291	0.584435	0.138673	0.281311	0.506479
KANSL3:ENSG00000114982:E28.1-E29.1|ENSG00000114982:E28.1-E30.2		exclusion	clu_16430	NewClu_8408	ENSG00000114982:E29.1	cassette-exon	chr2:97268490-97268075|chr2:97268490-97267513	(-)alt-N-terminus, (-)alt-C-terminus, (-)AA:526(ENST00000487070-PEP)->878(ENSP00000396749)	-0.157245	0.00423607	0.493913	0.138673	0.700111	0.857356
OBSCN:ENSG00000154358:E55.2-E56.1|ENSG00000154358:E55.2-I55.1		exclusion	clu_33672	NewClu_7428	ENSG00000154358:E56.1	intron-retention	chr1:228493087-228494073|chr1:228493087-228493088		0.202033	0.016756	0.647704	0.138673	0.902075	0.700043
CSAG1:ENSG00000198930:E4.3_151908979-E4.4|ENSG00000198930:E3.1_151904504-ENSG00000184324:E2.1_151923725		exclusion	clu_51247	NewClu_14738	ENSG00000198930:E4.3_151908979|ENSG00000198930:E4.4	trans-splicing	chrX:151908979-151909139|chrX:151904504-151923725		-0.0993245	0.00927281	0.593895	0.138673	0.00345592	0.10278
C3orf18:ENSG00000088543:E4.3-E6.2|ENSG00000088543:E2.9-E6.2		exclusion	clu_7578	NewClu_1657	ENSG00000088543:E4.3	cassette-exon	chr3:50602897-50599178|chr3:50604894-50599178	(-)alt-N-terminus, (-)AA:67(ENST00000486175-PEP)->162(ENSP00000387606)|(-)TRANSMEM-Helical;	-0.228214	0.0101054	0.596318	0.138673	0.466769	0.694983
CDKAL1:ENSG00000145996:E17.1-E19.1|ENSG00000145996:E18.1-E19.1		inclusion	clu_30666	NewClu_11658	ENSG00000145996:E18.1	altPromoter	chr6:21198335-21201341|chr6:21201123-21201341	(-)alt+N+terminus, (-)AA:109(ENST00000476517+PEP)+>579(ENSP00000367873)|(-)DOMAIN+MTTase N+terminal, (-)DOMAIN+TRAM, (-)Elp3/MiaB/NifB+IPR006638, (-)METAL+Iron+sulfur (4Fe+4S), (-)METAL+Iron+sulfur (4Fe+4S+S+AdoMet), (-)Methylthiotransferase+IPR005839, (-)Methylthiotransferase_N+IPR013848, (-)MiaB+like_B+IPR006466, (-)TRAM_dom+IPR002792, (-)rSAM+IPR007197	-0.125326	0.00597296	0.535279	0.138673	0.841438	0.966765
LSM14A:ENSG00000257103:E10.2-E12.1|ENSG00000257103:E11.1-E12.1		inclusion	clu_56542	NewClu_6425	ENSG00000257103:E11.1	cassette-exon	chr19:34712643-34718270|chr19:34717369-34718270	(~)alt+C+terminus, (~)AA:463(ENSP00000446271)+>463(ENSP00000413964)	-0.0945894	0.00214361	0.429968	0.138673	0.35512	0.449709
ZNF140:ENSG00000196387:E1.2-E2.1|ENSG00000196387:E1.10-E2.1		inclusion	clu_48919	NewClu_2168	ENSG00000196387:E1.10	alt-5'	chr12:133657137-133657859|chr12:133657658-133657859		-0.216755	0.0031563	0.453935	0.138673	0.247813	0.464568
C1orf54:ENSG00000118292:E7.2-E8.1|ENSG00000118292:E6.1-E8.1		inclusion	clu_18056	NewClu_920	ENSG00000118292:E7.2	cassette-exon	chr1:150252152-150253246|chr1:150249040-150253246	(+)alt-C-terminus, (+)AA:121(ENSP00000358094)->131(ENSP00000358095)	0.300932	0.00384677	0.492112	0.138673	0.753513	0.452581
KIAA0586:ENSG00000100578:E36.1-E39.2|ENSG00000100578:E36.1-E41.1		inclusion	clu_9647	NewClu_15287	ENSG00000100578:E39.2	cassette-exon	chr14:58979345-59006789|chr14:58979345-59014499	(+)alt-N-terminus, (+)AA:208(ENSP00000451356)->1472(ENSP00000261244)|(+)COILED, (+)COMPBIAS-Poly-Gln, (+)COMPBIAS-Poly-Pro, (+)CROSSLNK-Glycyl lysine isopeptide (Lys-Gly) (interchain with G-Cter in ubiquitin)	0.205392	0.00911629	0.593895	0.138673	0.737204	0.531812
OBSCN:ENSG00000154358:E47.1-E48.1|ENSG00000154358:E44.1-E56.1		inclusion	clu_33672	NewClu_7428	ENSG00000154358:E47.1|E48.1	cassette-exon	chr1:228481317-228481853|chr1:228476589-228494073		0.244656	0.00930963	0.593895	0.138673	0.957115	0.71246
PNMT:ENSG00000141744:E1.1-E3.1|ENSG00000141744:E2.2-E3.1		inclusion	clu_28724	NewClu_3725	ENSG00000141744:E2.2	altPromoter	chr17:37824323-37825882|chr17:37824930-37825882	(+)alt-N-terminus, (+)AA:184(ENSP00000377791)->282(ENSP00000269582)|(+)BINDING-S-adenosyl-L-methionine, (+)HELIX, (+)NNMT_TEMT_trans-IPR000940, (+)REGION-S-adenosyl-L-methionine binding, (+)STRAND, (+)TURN	-0.177724	0.0140269	0.634579	0.138673	0.60345	0.781174
NCKIPSD:ENSG00000213672:E12.1-E13.1|ENSG00000213672:E12.1-E15.1		inclusion	clu_52560	NewClu_5005	ENSG00000213672:E13.1	alt-C-term	chr3:48715997-48712180|chr3:48715997-48702393		0.0485728	0.071374	0.810569	0.139307	0.929331	0.880758
AFF3:ENSG00000144218:E10.2-E12.1|ENSG00000144218:E11.1-E12.1		exclusion	clu_29836	NewClu_13128	ENSG00000144218:E11.1	cassette-exon	chr2:100720864-100625394|chr2:100627959-100625394	(-)alt-coding, (-)AA:1226(ENSP00000317421)->1251(ENSP00000348793)	0.221133	0.0402259	0.755737	0.139821	0.736152	0.515019
FMO4:ENSG00000076258:E4.2-E5.1|ENSG00000076258:E3.1-E5.1		exclusion	clu_5636	NewClu_1362	ENSG00000076258:E4.2	cassette-exon	chr1:171292331-171293277|chr1:171289096-171293277		-0.25348	0.0164159	0.642391	0.139821	0.710152	0.963632
ZNF462:ENSG00000148143:E4.2-E6.2|ENSG00000148143:E4.2-E6.3		exclusion	clu_31361	NewClu_9465	ENSG00000148143:E6.2	alt-3'	chr9:109692970-109694547|chr9:109692970-109694727	(-)alt-coding, (-)AA:2506(ENSP00000277225)->2566(ENSP00000414570)|(-)Znf_C2H2-IPR007087, (-)Znf_C2H2-like-IPR015880	-0.106848	0.0105138	0.602986	0.139821	0.0176768	0.124525
SYNPO2L:ENSG00000166317:E4.1-I5.2|ENSG00000166317:I4.1_75409569-I5.2		inclusion	clu_39589	NewClu_889	ENSG00000166317:E4.1	altPromoter	chr10:75410666-75408637|chr10:75409569-75408637		-0.0754504	0.00269147	0.444199	0.139821	0.770134	0.845584
CTNND2:ENSG00000169862:E20.1-E21.1|ENSG00000169862:E19.1-E21.1		inclusion	clu_41606	NewClu_7664	ENSG00000169862:E20.1	cassette-exon	chr5:11083993-11082958|chr5:11098687-11082958	(+)nonsense_mediated_decay, (+)alt-N-terminus, (+)alt-C-terminus, (+)AA:792(ENSP00000391155)->912(ENSP00000421093)|(-)ARM-type_fold-IPR016024, (-)MOD_RES-Phosphoserine, (+)ARM-type_fold-IPR016024, (+)COILED, (+)MOD_RES-Phosphoserine, (+)REPEAT-ARM 1	0.168879	0.0055421	0.52646	0.140032	0.417973	0.249094
LAMA2:ENSG00000196569:E16.1-E17.1|ENSG00000196569:E16.1-I16.1_129588007		exclusion	clu_49136	NewClu_8922	ENSG00000196569:E17.1		chr6:129581967-129588251|chr6:129581967-129588007		0.0922809	0.0171294	0.649869	0.141543	0.926617	0.834336
CLDND1:ENSG00000080822:E3.6-E4.2|ENSG00000080822:E1.16-E4.2		inclusion	clu_6435	NewClu_6601	ENSG00000080822:E3.6	cassette-exon	chr3:98239977-98237839|chr3:98241693-98237839	(+)alt-N-terminus, (+)alt-C-terminus, (+)AA:87(ENSP00000423592)->184(AAQ89479.1)|(+)TRANSMEM-Helical;	0.122073	0.0142056	0.634579	0.141543	0.898398	0.776325
TMEM106C:ENSG00000134291:E5.1-E6.2|ENSG00000134291:E5.2-E6.2		exclusion	clu_24216	NewClu_14544	ENSG00000134291:E5.2	alt-5'	chr12:48359955-48360466|chr12:48360012-48360466	(-)alt-coding, (-)AA:231(ENSP00000256686)->250(ENSP00000400471)|(+)DUF1356_TMEM106+IPR009790, (-)DUF1356_TMEM106-IPR009790	0.0849014	0.00106819	0.33307	0.142643	0.578768	0.493866
IL11RA:ENSG00000137070:E5.6-E6.1|ENSG00000137070:E5.6-E7.1		inclusion	clu_26042	NewClu_6895	ENSG00000137070:E6.1	cassette-exon	chr9:34655662-34656736|chr9:34655662-34657032	(+)nonsense_mediated_decay, (-)truncated, (+)AA:68(ENSP00000451553)->422(ENSP00000326500)|(+)DISULFID, (+)DOMAIN-Fibronectin type-III 1, (+)DOMAIN-Fibronectin type-III 2, (+)DOMAIN-Ig-like C2-type, (+)Fibronectin_type3-IPR003961, (+)Ig-like_dom-IPR007110, (+)Ig_sub-IPR003599, (+)MOTIF-WSXWS motif, (+)TOPO_DOM-Cytoplasmic, (+)TOPO_DOM-Extracellular, (+)TRANSMEM-Helical;	0.126215	0.000376532	0.237276	0.142643	0.948729	0.822514
TNC:ENSG00000041982:E14.1-E15.1|ENSG00000041982:E12.3-E22.1		inclusion	clu_2339	NewClu_8698	ENSG00000041982:E14.1|E15.1	cassette-exon	chr9:117826075-117825468|chr9:117835882-117804620	(+)alt-coding, (+)AA:1564(ENSP00000345861)->1928(ENSP00000411406)|(-)Fibronectin_type3-IPR003961, (+)DOMAIN-Fibronectin type-III 6, (+)DOMAIN-Fibronectin type-III 7, (+)DOMAIN-Fibronectin type-III 8, (+)DOMAIN-Fibronectin type-III 9, (+)Fibronectin_type3-IPR003961	0.208545	0.0274868	0.701482	0.142643	0.820383	0.611838
WDR59:ENSG00000103091:E26.1-E27.2|ENSG00000103091:E25.4-E27.2		inclusion	clu_10997	NewClu_7242	ENSG00000103091:E26.1	cassette-exon	chr16:74933596-74927710|chr16:74937845-74927710	(+)nonsense_mediated_decay, (+)alt-N-terminus, (+)alt-C-terminus, (+)AA:47(ENSP00000457978)->301(ENSP00000454382)|(+)REPEAT-WD 8	0.146713	0.0115139	0.615982	0.142643	0.238169	0.0914559
CINP:ENSG00000100865:I8.1-E9.1|ENSG00000100865:E7.4-E10.1		inclusion	clu_9848	NewClu_8680	ENSG00000100865:I8.1|ENSG00000100865:E9.1	intron-retention	chr14:102813793-102813792|chr14:102814616-102810726		0.234309	0.0333631	0.734653	0.142643	0.254167	0.0198579
GABPB1-AS1:ENSG00000244879:E1.6-E2.1|ENSG00000244879:E1.11-I1.1		exclusion	clu_55431	NewClu_11214	ENSG00000244879:E1.6|ENSG00000244879:E2.1	intron-retention	chr15:50647742-50648297|chr15:50648220-50648221		0.191175	0.0179666	0.650008	0.146208	0.341094	0.149919
ZNF821:ENSG00000102984:E4.7-E7.2|ENSG00000102984:E5.1-E7.2		exclusion	clu_10933	NewClu_6147	ENSG00000102984:E5.1	cassette-exon	chr16:71917114-71913926|chr16:71915220-71913926	(+)alt+C+terminus, (+)AA:403(ENSP00000456563)+>412(ENSP00000398089)	0.111763	0.0100873	0.596318	0.146208	0.903246	0.791483
OBSCN:ENSG00000154358:I53.1-E54.1|ENSG00000154358:E53.2-E54.1		exclusion	clu_33672	NewClu_7428	ENSG00000154358:I53.1	intron-retention	chr1:228492003-228492004|chr1:228491639-228492004		-0.128973	0.0618733	0.805041	0.147526	0.0180257	0.146999
PCSK7:ENSG00000160613:E19.2-E20.1|ENSG00000160613:I19.1-E20.1		exclusion	clu_35919	NewClu_15578	ENSG00000160613:E19.2	intron-retention	chr11:117077397-117077072|chr11:117077073-117077072		0.28079	0.0147112	0.635454	0.147526	0.42167	0.14088
ASCC1:ENSG00000138303:E16.1-E19.2|ENSG00000138303:E16.1-E17.1		inclusion	clu_26916	NewClu_7327	ENSG00000138303:E17.1	cassette-exon	chr10:73887840-73857208|chr10:73887840-73862725	(+)alt-C-terminus, (+)AA:357(ENSP00000320810)->400(ENSP00000339404)|(-)Euk_LigT+IPR009210, (-)KH_dom+IPR004087, (-)KH_dom_type_1+IPR004088, (-)RNA_ligase/cNuc_Pdiesterase+IPR009097, (+)DOMAIN-KH, (+)Euk_LigT-IPR009210, (+)KH_dom_type_1-IPR004088	-0.0766591	0.0235622	0.689159	0.147526	0.683953	0.760612
ZFP57:ENSG00000204644:E2.5-E3.1|ENSG00000204644:E1.1-E3.1		inclusion	clu_51860	NewClu_4991	ENSG00000204644:E2.5	cassette-exon	chr6:29644658-29643836|chr6:29648839-29643836		0.246359	0.0425419	0.755737	0.147681	0.89442	0.648062
NT5C2:ENSG00000076685:E7.1-E9.1|ENSG00000076685:E8.1-E9.1		inclusion	clu_5709	NewClu_13350	ENSG00000076685:E8.1	cassette-exon	chr10:104899163-104866463|chr10:104871502-104866463	(-)nonsense_mediated_decay, (-)nonsense_mediated_decay, (+)truncated, (-)AA:62(ENSP00000474091)+>265(ENSP00000396468)|(-)BINDING+Allosteric activator 1, (-)BINDING+Allosteric activator 2, (-)HELIX, (-)REGION+Substrate binding, (-)STRAND, (-)TURN	-0.110995	0.000290393	0.211795	0.147681	0.638991	0.749986
ARHGDIB:ENSG00000111348:E4.3-E5.1|ENSG00000111348:E1.5-E5.1		inclusion	clu_14741	NewClu_263	ENSG00000111348:E4.3	cassette-exon	chr12:15103851-15103658|chr12:15114471-15103658	(-)alt-C-terminus, (-)AA:159(ENSP00000445263)->201(ENSP00000228945)|(-)Ig_E-set-IPR014756, (-)MOD_RES-N6-acetyllysine, (-)Rho_GDI-IPR000406, (-)STRAND, (-)TURN	0.230356	0.00765058	0.579107	0.147681	0.51203	0.281674
KDM5D:ENSG00000012817:E4.1-E5.1|ENSG00000012817:E4.1-E6.1		inclusion	clu_1322	NewClu_245	ENSG00000012817:E5.1	cassette-exon	chrY:21903621-21903374|chrY:21903621-21901548	(+)alt-coding, (+)AA:1482(ENSP00000372256)->1539(ENSP00000322408)|(-)ARID/BRIGHT_DNA-bd-IPR001606, (+)ARID/BRIGHT_DNA-bd-IPR001606, (+)DOMAIN-ARID, (+)HELIX, (+)TURN	0.109386	0.00350222	0.478081	0.148288	0.845313	0.735927
CCBL2:ENSG00000137944:E1.6-E2.2|ENSG00000137944:E1.6-E3.1		inclusion	clu_26649	NewClu_13010	ENSG00000137944:E2.2	cassette-exon	chr1:89458268-89454034|chr1:89458268-89435150	(+)alt-N-terminus, (+)AA:420(ENSP00000359522)->454(BAG62875.1)|(+)PyrdxlP-dep_Trfase-IPR015424	0.224728	0.00231055	0.429968	0.148288	0.822942	0.598215
IL17RB:ENSG00000056736:E10.2-I10.1|ENSG00000056736:E10.2-E11.1		exclusion	clu_3133	NewClu_3749	ENSG00000056736:I10.1	intron-retention	chr3:53894255-53894256|chr3:53894255-53898773		-0.36121	0.00250136	0.429968	0.148996	0.317248	0.678458
BORA:ENSG00000136122:E4.1-E5.1|ENSG00000136122:E3.1-E5.1		exclusion	clu_25440	NewClu_3495	ENSG00000136122:E4.1	cassette-exon	chr13:73309143-73312100|chr13:73305525-73312100	(-)alt-N-terminus, (-)alt-C-terminus, (-)AA:117(ENST00000464754-PEP)->214(ENSP00000367045)|(+)Aurora_borealis_protien-IPR023252, (-)Aurora_borealis_protien-IPR023252, (-)MOD_RES-Phosphoserine	-0.221701	0.00989642	0.596318	0.148996	0.535095	0.756795
PSRC1:ENSG00000134222:E1.9-E1.14|ENSG00000134222:E1.9-E1.13		exclusion	clu_24152	NewClu_9784	ENSG00000134222:E1.14	alt-3'	chr1:109825685-109825353|chr1:109825685-109825358		0.0783011	0.109781	0.842552	0.15074	0.277904	0.199603
DBF4B:ENSG00000161692:E6.1-E7.1|ENSG00000161692:E6.1-E8.2		inclusion	clu_36264	NewClu_7804	ENSG00000161692:E7.1	cassette-exon	chr17:42808383-42809546|chr17:42808383-42811458	(+)nonsense_mediated_decay, (-)truncated, (+)AA:157(ENSP00000431158)->615(ENSP00000323663)|(+)ZN_FING-DBF4-type, (+)Znf_DBF-IPR006572	0.202919	0.0227822	0.683805	0.151983	0.516814	0.313895
FPGT-TNNI3K:ENSG00000259030:E24.1-I19.1_74883192|ENSG00000259030:E24.1-I19.1_74881991		exclusion	clu_56868	NewClu_11253	ENSG00000259030:I19.1_74883192		chr1:74836076-74883192|chr1:74836076-74881991		0.125364	0.00163882	0.419528	0.152193	0.305693	0.180329
FREM1:ENSG00000164946:E8.1-I8.1_14848485|ENSG00000164946:E8.1-E9.1		exclusion	clu_38674	NewClu_2104	ENSG00000164946:I8.1_14848485		chr9:14848663-14848485|chr9:14848663-14846089		-0.0923171	0.00449763	0.499586	0.152461	0.04413	0.136447
AGBL5:ENSG00000084693:E17.1-E18.1|ENSG00000084693:E17.2-I17.1		exclusion	clu_6934	NewClu_5487	ENSG00000084693:E17.1|ENSG00000084693:E18.1	intron-retention	chr2:27290514-27291500|chr2:27290703-27290704		0.260273	0.0838905	0.827507	0.152461	0.495238	0.234965
NME5:ENSG00000112981:E2.3-E3.1|ENSG00000112981:E1.2-E3.1		inclusion	clu_15558	NewClu_9791	ENSG00000112981:E2.3	cassette-exon	chr5:137474341-137465157|chr5:137475060-137465157		0.151695	0.0087924	0.592797	0.152461	0.968939	0.817244
CAAP1:ENSG00000120159:E4.2-E6.1|ENSG00000120159:E5.1-E6.1		inclusion	clu_18734	NewClu_12754	ENSG00000120159:E5.1	cassette-exon	chr9:26884808-26861137|chr9:26869924-26861137		-0.199533	0.0103004	0.599643	0.152461	0.552872	0.752405
AFMID:ENSG00000183077:E6.3-E12.1|ENSG00000183077:E6.3-E13.1		inclusion	clu_46264	NewClu_657	ENSG00000183077:E12.1	cassette-exon	chr17:76198832-76202027|chr17:76198832-76202992		0.10412	0.0264767	0.700109	0.152461	0.460837	0.356717
ZFP57:ENSG00000204644:I3.1-E4.1|ENSG00000204644:E3.1-E4.1		inclusion	clu_51860	NewClu_4992	ENSG00000204644:I3.1	intron-retention	chr6:29643265-29643264|chr6:29643710-29643264		0.348848	0.010021	0.596318	0.152461	0.512481	0.163633
GOLGA4:ENSG00000144674:E4.2-E6.2|ENSG00000144674:E5.1-E6.2		inclusion	clu_30068	NewClu_8433	ENSG00000144674:E5.1	cassette-exon	chr3:37292975-37315027|chr3:37308431-37315027	(+)truncated, (-)AA:118(ENSP00000392907)+>585(ENSP00000403009)|(-)tRNA+bd_arm+IPR010978	-0.25437	0.00258193	0.437738	0.152461	0.413818	0.668188
GAK:ENSG00000178950:E27.1-E29.1|ENSG00000178950:E27.1-E30.1		inclusion	clu_45101	NewClu_7340	ENSG00000178950:E29.1	cassette-exon	chr4:853394-845762|chr4:853394-844872		0.121099	0.0241447	0.691495	0.153071	0.888313	0.767214
CLIP1:ENSG00000130779:E20.1-E21.1|ENSG00000130779:I20.1_122806661-E21.1		inclusion	clu_22514	NewClu_15547	ENSG00000130779:E20.1		chr12:122812494-122803895|chr12:122806661-122803895		-0.211565	0.00115287	0.3509	0.153891	0.355749	0.567314
CLDND1:ENSG00000080822:E1.16-E3.1|ENSG00000080822:E1.16-E4.2		inclusion	clu_6435	NewClu_6601	ENSG00000080822:E3.1	cassette-exon	chr3:98241693-98240286|chr3:98241693-98237839		0.10535	0.035675	0.741093	0.153891	0.750258	0.644908
TNC:ENSG00000041982:E20.1-E21.2|ENSG00000041982:E17.1-E21.2		inclusion	clu_2339	NewClu_8698	ENSG00000041982:E20.1	cassette-exon	chr9:117810539-117808961|chr9:117819432-117808961	(+)alt-coding, (+)AA:1746(ENSP00000438152)->1837(ENSP00000344400)|(-)Fibronectin_type3-IPR003961, (+)DOMAIN-Fibronectin type-III 11, (+)Fibronectin_type3-IPR003961	0.21613	0.0133022	0.627736	0.153891	0.700822	0.484692
SYTL3:ENSG00000164674:E2.1-E3.1|ENSG00000164674:U0.1_159066266-E3.1		inclusion	clu_38448	NewClu_15313	ENSG00000164674:E2.1	altPromoter	chr6:159072874-159082301|chr6:159066266-159082301		0.132736	0.0147295	0.635454	0.154503	0.953652	0.820916
SLC39A6:ENSG00000141424:E1.7-E2.1|ENSG00000141424:E1.6-E2.1		exclusion	clu_28471	NewClu_14642	ENSG00000141424:E1.7	alt-5'	chr18:33709064-33706979|chr18:33709077-33706979	(~)AA:755(ENSP00000269187)->755(ENSP00000465915)	-0.114582	0.00742274	0.571566	0.154931	0.0639752	0.178557
TTC9C:ENSG00000162222:E1.5-E1.7|ENSG00000162222:E1.2-E1.7		exclusion	clu_36395	NewClu_5795	ENSG00000162222:E1.5	alt-5'	chr11:62496208-62496295|chr11:62495699-62496295		-0.168555	0.00961058	0.594414	0.154931	0.567208	0.735764
CBX1:ENSG00000108468:E1.4-E6.1|ENSG00000108468:E2.1-E6.1		exclusion	clu_13571	NewClu_7975	ENSG00000108468:E2.1	altPromoter	chr17:46178630-46154403|chr17:46178117-46154403	(~)AA:185(ENSP00000225603)+>185(ENSP00000377060)	0.0965026	0.00290524	0.444199	0.154931	0.719688	0.623186
C17orf53:ENSG00000125319:E6.3-E7.1|ENSG00000125319:E6.3-E8.1		exclusion	clu_20345	NewClu_8356	ENSG00000125319:E7.1	cassette-exon	chr17:42232032-42232221|chr17:42232032-42232654	(+)truncated, (-)AA:137(BAB13867.1)->521(ENSP00000245382)	-0.204978	0.00402891	0.493913	0.154931	0.690441	0.895419
PXN:ENSG00000089159:E12.2-E17.2|ENSG00000089159:E12.2-E14.2_120654384		exclusion	clu_7731	NewClu_3425	ENSG00000089159:E14.2.120654384	cassette-exon	chr12:120659426-120653076|chr12:120659426-120654384		0.0785237	0.188439	0.856418	0.154931	0.263714	0.18519
RP11-264F23.3:ENSG00000256164:I1.1_4360606-E2.1|ENSG00000256164:E1.1-E2.1		exclusion	clu_56436	NewClu_12503	ENSG00000256164:I1.1_4360606		chr12:4360606-4358359|chr12:4385225-4358359		-0.13237	0.0329859	0.73425	0.154931	0.211138	0.343508
MXRA7:ENSG00000182534:E4.1-E6.2|ENSG00000182534:E4.1-E5.1		inclusion	clu_46017	NewClu_8662	ENSG00000182534:E5.1	cassette-exon	chr17:74681154-74676961|chr17:74681154-74680009	(+)alt-C-terminus, (+)AA:170(ENSP00000391466)->177(ENSP00000364176)	-0.10246	0.00724294	0.567611	0.154931	0.388092	0.490552
GOLGA6L9:ENSG00000197978:E3.1-E4.1|ENSG00000197978:E2.1-ENSG00000196648:E4.1		inclusion	clu_50253	NewClu_4788	ENSG00000197978:E3.1|ENSG00000197978:E4.1	trans-splicing	chr15:82724832-82725018|chr15:82724150-83101543		0.315263	0.0783865	0.819448	0.154931	0.554162	0.238899
DENND1B:ENSG00000213047:E3.1-E5.1|ENSG00000213047:E3.1-E4.1		inclusion	clu_52422	NewClu_4673	ENSG00000213047:E4.1	cassette-exon	chr1:197741998-197684204|chr1:197741998-197704926	(-)alt+N+terminus, (-)AA:396(ENSP00000235453)+>426(ENSP00000356366)|(-)DENN_dom+IPR001194, (-)DOMAIN+DENN, (-)DOMAIN+UDENN, (-)STRAND, (-)uDENN_dom+IPR005113, (+)DENN_dom-IPR001194, (+)uDENN_dom-IPR005113	-0.333214	0.0141495	0.634579	0.154931	0.361772	0.694986
TTN:ENSG00000155657:E149.1-E155.1|ENSG00000155657:E154.1-E155.1		inclusion	clu_34087	NewClu_13913	ENSG00000155657:E154.1	cassette-exon	chr2:179542852-179539136|chr2:179539766-179539136		-0.140496	0.0240893	0.691495	0.154931	0.0278829	0.168379
AGFG1:ENSG00000173744:E8.1-E9.1|ENSG00000173744:E8.1-E10.1		inclusion	clu_43450	NewClu_1004	ENSG00000173744:E9.1	cassette-exon	chr2:228395926-228396854|chr2:228395926-228398265	(+)alt-coding, (+)AA:560(ENSP00000387218)->584(ENSP00000387282)	0.195703	0.00413226	0.493913	0.155031	0.571779	0.376076
ZNF638:ENSG00000075292:E6.10-E7.1|ENSG00000075292:E2.7-E7.1		exclusion	clu_5447	NewClu_6742	ENSG00000075292:E6.10	cassette-exon	chr2:71577401-71582849|chr2:71558995-71582849	(-)alt-N-terminus, (-)alt-C-terminus, (-)AA:95(ENST00000475743-PEP)->814(ENSP00000367033)|(-)COMPBIAS-Arg-rich, (-)DOMAIN-RRM 1, (-)MOD_RES-Phosphoserine, (-)RRM_dom-IPR000504	-0.117376	0.0341944	0.737746	0.155092	0.805435	0.922811
IKBIP:ENSG00000166130:E2.1-E3.1|ENSG00000166130:E2.1-E4.1		exclusion	clu_39436	NewClu_15453	ENSG00000166130:E3.1	altPromoter	chr12:99028074-99020544|chr12:99028074-99008118	(-)alt-C-terminus, (-)AA:350(ENSP00000343471)->377(ENSP00000299157)|(+)COILED	-0.197825	0.0392377	0.755737	0.157353	0.309143	0.506968
EMILIN2:ENSG00000132205:E1.1-E2.1|ENSG00000132205:U0.1_2846804-E2.1		exclusion	clu_23155	NewClu_703	ENSG00000132205:E1.1	altPromoter	chr18:2847320-2847807|chr18:2846804-2847807		-0.114111	0.0108245	0.609055	0.15788	0.720429	0.834541
FAM102A:ENSG00000167106:E1.3-E4.1|ENSG00000167106:E1.3-E5.1		exclusion	clu_40128	NewClu_10325	ENSG00000167106:E4.1	cassette-exon	chr9:130742271-130716204|chr9:130742271-130715883		-0.0857752	0.000926031	0.33307	0.158159	0.826687	0.912462
C11orf30:ENSG00000158636:E17.1-E18.1|ENSG00000158636:E17.1-E19.3		exclusion	clu_35147	NewClu_10248	ENSG00000158636:E18.1	cassette-exon	chr11:76248994-76250643|chr11:76248994-76253260	(-)alt-coding, (-)AA:1323(ENSP00000436968)->1337(ENSP00000433205)	-0.146319	0.0148959	0.637196	0.158159	0.679529	0.825848
SH3YL1:ENSG00000035115:E20.1-E23.1|ENSG00000035115:E20.1-E21.1		exclusion	clu_2069	NewClu_4487	ENSG00000035115:E21.1	cassette-exon	chr2:229966-219001|chr2:229966-224920		0.222971	0.021463	0.672706	0.158325	0.840764	0.617793
KANSL3:ENSG00000114982:E28.1-E30.2|ENSG00000114982:E29.5-E30.2		exclusion	clu_16430	NewClu_8408	ENSG00000114982:E29.5	cassette-exon	chr2:97268490-97267513|chr2:97267853-97267513	(-)alt-N-terminus, (-)alt-C-terminus, (-)AA:526(ENST00000487070-PEP)->878(ENSP00000396749)	0.0790373	0.00118987	0.351583	0.158325	0.136041	0.0570036
KIAA0753:ENSG00000198920:E8.1-E9.1|ENSG00000198920:E7.3-E9.1		inclusion	clu_51234	NewClu_6673	ENSG00000198920:E8.1	cassette-exon	chr17:6526829-6526417|chr17:6526927-6526417	(+)alt-N-terminus, (+)AA:668(ENSP00000460050)->967(ENSP00000355250)	0.11474	0.00579997	0.534969	0.158325	0.960179	0.845439
SFR1:ENSG00000156384:E1.7-E2.2|ENSG00000156384:E1.3-E2.2		inclusion	clu_34355	NewClu_12014	ENSG00000156384:E1.7	altPromoter	chr10:105881954-105882723|chr10:105881912-105882723	(+)alt-N-terminus, (+)AA:232(ENSP00000358744)->245(ENSP00000358742)	0.175286	0.000392481	0.239566	0.158325	0.633168	0.457882
DBF4B:ENSG00000161692:I6.1-E7.1|ENSG00000161692:E6.1-E8.2		exclusion	clu_36264	NewClu_7804	ENSG00000161692:I6.1|ENSG00000161692:E7.1	intron-retention	chr17:42809545-42809546|chr17:42808383-42811458		-0.0523397	0.357144	0.886041	0.158487	0.0532286	0.105568
ZNF493:ENSG00000196268:E2.1-E3.3|ENSG00000196268:E2.1-E3.2		exclusion	clu_48834	NewClu_13385	ENSG00000196268:E3.2	alt-3'	chr19:21588057-21588563|chr19:21588057-21588560	(+)nonsense_mediated_decay, (-)truncated, (+)AA:48(ENSP00000469170)+>774(ENSP00000376110)|(+)Krueppel+associated_box+IPR001909, (+)ZN_FING+C2H2+type 10, (+)ZN_FING+C2H2+type 11, (+)ZN_FING+C2H2+type 12, (+)ZN_FING+C2H2+type 13, (+)ZN_FING+C2H2+type 14, (+)ZN_FING+C2H2+type 15, (+)ZN_FING+C2H2+type 16, (+)ZN_FING+C2H2+type 17, (+)ZN_FING+C2H2+type 18, (+)ZN_FING+C2H2+type 19, (+)ZN_FING+C2H2+type …	0.193248	0.0235991	0.689511	0.158487	0.533326	0.340079
ZNF493:ENSG00000196268:E2.1-E3.2|ENSG00000196268:E2.1-E3.3		exclusion	clu_48834	NewClu_13385	ENSG00000196268:E3.2	alt-3'	chr19:21588057-21588560|chr19:21588057-21588563	(+)nonsense_mediated_decay, (-)truncated, (+)AA:48(ENSP00000469170)->774(ENSP00000376110)|(+)Krueppel-associated_box-IPR001909, (+)ZN_FING-C2H2-type 10, (+)ZN_FING-C2H2-type 11, (+)ZN_FING-C2H2-type 12, (+)ZN_FING-C2H2-type 13, (+)ZN_FING-C2H2-type 14, (+)ZN_FING-C2H2-type 15, (+)ZN_FING-C2H2-type 16, (+)ZN_FING-C2H2-type 17, (+)ZN_FING-C2H2-type 18, (+)ZN_FING-C2H2-type 19, (+)ZN_FING-C2H2-type …	-0.212127	0.0135846	0.629151	0.158487	0.447794	0.659921
LRRC48:ENSG00000171962:E16.4-E17.1|ENSG00000171962:E16.4-I16.1		exclusion	clu_42572	NewClu_3130	ENSG00000171962:E17.1	intron-retention	chr17:17919509-17919872|chr17:17919509-17919510		0.342182	0.00685183	0.564093	0.158487	0.656908	0.314726
RP11-471J12.1:ENSG00000237125:E8.2-E8.12|ENSG00000237125:E8.2-E10.1		inclusion	clu_54761	NewClu_7983	ENSG00000237125:E8.12	cassette-exon	chr4:174458121-174459214|chr4:174458121-174503856		0.0747648	0.0239162	0.68991	0.158487	0.231836	0.157072
EPB41L3:ENSG00000082397:E37.3-E38.1|ENSG00000082397:E34.3-E38.1		inclusion	clu_6632	NewClu_12268	ENSG00000082397:E37.3	cassette-exon	chr18:5398020-5397425|chr18:5406776-5397425	(+)alt-C-terminus, (+)AA:865(ENSP00000382981)->883(ENSP00000441174)|(-)Band_4.1_C-IPR008379, (-)Band_41_protein-IPR021187, (-)MOD_RES-Phosphothreonine, (-)REGION-C-terminal (CTD), (-)SAB_dom-IPR007477, (+)Band_41_protein-IPR021187, (+)MOD_RES-Phosphoserine, (+)MOD_RES-Phosphothreonine, (+)SAB_dom-IPR007477	0.0925828	0.0350919	0.741093	0.158487	0.287622	0.195039
BTBD9:ENSG00000183826:E2.1-E3.1|ENSG00000183826:E1.3-E3.1		inclusion	clu_46528	NewClu_2914	ENSG00000183826:E2.1	cassette-exon	chr6:38580610-38565897|chr6:38607576-38565897		0.165384	0.0233738	0.686039	0.158487	0.301802	0.136418
MYH7B:ENSG00000078814:E8.3-I8.1|ENSG00000078814:E8.1-E10.1		inclusion	clu_6149	NewClu_5381	ENSG00000078814:E8.3|ENSG00000078814:I8.1	intron-retention	chr20:33569828-33569829|chr20:33568863-33572495		0.361385	0.0271588	0.700109	0.158487	0.393657	0.0322712
TBC1D3:ENSG00000174093:E9.2-E10.1|ENSG00000174093:E9.1-E10.1		inclusion	clu_43558	NewClu_543	ENSG00000174093:E9.2	alt-5'	chr17:36358797-36358395|chr17:36358842-36358395	(-)nonsense_mediated_decay, (+)truncated, (-)AA:163(ENSP00000428560)->478(ENSP00000428261)|(-)Peptidase_M1_N-IPR014782	0.190519	0.0452192	0.766193	0.158487	0.404048	0.213529
OBSCN:ENSG00000154358:E105.1-E106.1|ENSG00000154358:E105.1-E107.1		exclusion	clu_33679	NewClu_7431	ENSG00000154358:E106.1	cassette-exon	chr1:228557795-228557894|chr1:228557795-228558380		-0.139095	0.000757064	0.321586	0.158973	0.853386	0.992481
ZNF385A:ENSG00000161642:E5.9-E8.1|ENSG00000161642:E7.1-E8.1		inclusion	clu_36244	NewClu_3617	ENSG00000161642:E7.1	alt-C-term	chr12:54778212-54769738|chr12:54772850-54769738	(-)alt+N+terminus, (-)AA:347(ENST00000552382+PEP)+>366(ENSP00000377849)	-0.129323	0.0120834	0.622323	0.158973	0.817812	0.947135
COPZ2:ENSG00000005243:E9.2-E11.1|ENSG00000005243:E9.2-E10.1		inclusion	clu_343	NewClu_745	ENSG00000005243:E10.1	cassette-exon	chr17:46105838-46103841|chr17:46105838-46105155	(+)retained_intron, (+)nonsense_mediated_decay, (+)alt-N-terminus, (+)alt-C-terminus, (+)AA:45(ENSP00000463413)->54(ENST00000580409-PEP)	-0.159615	0.0223411	0.679444	0.158973	0.410923	0.570538
UCK2:ENSG00000143179:E6.1-E7.1|ENSG00000143179:E3.1-E7.1		exclusion	clu_29192	NewClu_6465	ENSG00000143179:E6.1	alt-C-term	chr1:165864878-165865427|chr1:165860559-165865427	(+)alt-N-terminus, (+)AA:111(ENST00000469256-PEP)->261(ENSP00000356853)|(+)BINDING-Substrate, (+)Depp_CoAkinase-IPR001977, (+)HELIX, (+)NP_BIND-ATP, (+)P-loop_NTPase-IPR027417, (+)PRK-IPR006082, (+)PRK/URK-IPR006083, (+)STRAND, (+)TURN, (+)Uridine_kinase-IPR000764	-0.117031	0.00242717	0.429968	0.159887	0.0845947	0.201626
FRG1:ENSG00000109536:I7.1_190881077-E8.1|ENSG00000109536:E7.1-E8.1		inclusion	clu_14043	NewClu_9665	ENSG00000109536:I7.1_190881077		chr4:190881077-190881903|chr4:190878657-190881903		0.134956	0.00776483	0.579107	0.159887	0.305853	0.170898
MZF1:ENSG00000099326:E1.1-E3.1|ENSG00000099326:E1.4-E3.1		inclusion	clu_8762	NewClu_927	ENSG00000099326:E1.4	alt-5'	chr19:59084740-59082796|chr19:59084422-59082796	(~)AA:734(ENSP00000469493)+>734(ENSP00000215057)	-0.306794	0.0155129	0.640652	0.15989	0.167456	0.47425
HEXIM2:ENSG00000168517:E4.1-E5.1|ENSG00000168517:E3.5-E5.1		exclusion	clu_40956	NewClu_3713	ENSG00000168517:E4.1	cassette-exon	chr17:43240002-43240117|chr17:43239398-43240117	(~)AA:286(ENSP00000467517)->286(ENSP00000302276)	-0.170538	0.00895514	0.592797	0.159966	0.235677	0.406215
SPATS2L:ENSG00000196141:E14.4-E15.1|ENSG00000196141:E14.4-E16.1		exclusion	clu_48737	NewClu_9055	ENSG00000196141:E15.1	cassette-exon	chr2:201284219-201303845|chr2:201284219-201305372	(-)alt-coding, (-)AA:489(ENSP00000353989)->558(ENSP00000351503)|(-)DUF1387-IPR009816	-0.0814371	0.0754257	0.817004	0.159966	0.477611	0.559048
FAM13A:ENSG00000138640:E4.2-E6.1|ENSG00000138640:E4.2-E7.1		exclusion	clu_27128	NewClu_9336	ENSG00000138640:E6.1	cassette-exon	chr4:89941611-89912301|chr4:89941611-89859392	(-)nonsense_mediated_decay, (-)alt-C-terminus, (-)AA:150(ENSP00000423800)->277(ENSP00000426517)|(+)RhoGAP_dom-IPR000198, (+)Rho_GTPase_activation_prot-IPR008936, (-)DOMAIN-Rho-GAP, (-)RhoGAP_dom-IPR000198, (-)Rho_GTPase_activation_prot-IPR008936	-0.196991	0.0414443	0.755737	0.159966	0.682851	0.879842
DDX42:ENSG00000198231:E6.1-E8.1|ENSG00000198231:E7.1-I7.1		exclusion	clu_50459	NewClu_6177	ENSG00000198231:E6.1|ENSG00000198231:E8.1	intron-retention	chr17:61875459-61876949|chr17:61876883-61876884		0.0955403	0.14295	0.846849	0.159966	0.918237	0.822696
MAFK:ENSG00000198517:I5.1_1581804-E6.1|ENSG00000198517:I5.1-E6.1		inclusion	clu_50638	NewClu_863	ENSG00000198517:I5.1_1581804	intron-retention	chr7:1581804-1581935|chr7:1581934-1581935		-0.162432	0.0693185	0.810299	0.160386	0.0608392	0.223271
MBD2:ENSG00000134046:E2.2-E4.1|ENSG00000134046:E2.2-E3.1		inclusion	clu_24090	NewClu_12188	ENSG00000134046:E3.1	cassette-exon	chr18:51731368-51715381|chr18:51731368-51729496	(-)alt+C+terminus, (-)AA:241(ENSP00000381435)+>411(ENSP00000256429)|(-)DNA+bd_integrase+typ+IPR016177, (-)HELIX, (-)MOD_RES+Phosphoserine, (-)TURN	-0.120073	0.0192798	0.656616	0.160386	0.759681	0.879754
LRRC1:ENSG00000137269:E4.1-E5.1|ENSG00000137269:E3.1-E5.1		inclusion	clu_26228	NewClu_13894	ENSG00000137269:E4.1	cassette-exon	chr6:53743869-53747685|chr6:53707025-53747685		0.105176	0.0411754	0.755737	0.160991	0.935996	0.83082
CTNND2:ENSG00000169862:E19.1-E20.1|ENSG00000169862:E19.1-E21.1		inclusion	clu_41606	NewClu_7664	ENSG00000169862:E20.1	cassette-exon	chr5:11098687-11084067|chr5:11098687-11082958	(+)nonsense_mediated_decay, (+)alt-N-terminus, (+)alt-C-terminus, (+)AA:792(ENSP00000391155)->912(ENSP00000421093)|(-)ARM-type_fold-IPR016024, (-)MOD_RES-Phosphoserine, (+)ARM-type_fold-IPR016024, (+)COILED, (+)MOD_RES-Phosphoserine, (+)REPEAT-ARM 1	0.211284	0.00969257	0.594414	0.161355	0.341685	0.130401
UAP1:ENSG00000117143:E9.1-E10.1|ENSG00000117143:E9.1-E11.2		inclusion	clu_17662	NewClu_11678	ENSG00000117143:E10.1	cassette-exon	chr1:162560301-162562522|chr1:162560301-162567582	(+)alt-coding, (+)AA:505(ENSP00000356903)->522(ENSP00000271469)|(-)UDPGP_trans-IPR002618, (+)UDPGP_trans-IPR002618	0.101786	0.0397627	0.755737	0.162151	0.69724	0.595454
VPS9D1:ENSG00000075399:I1.1_89786851-E2.2|ENSG00000075399:E1.2-E2.2		exclusion	clu_5477	NewClu_8145	ENSG00000075399:I1.1_89786851		chr16:89786851-89785510|chr16:89787171-89785510		-0.11145	0.019278	0.656616	0.162264	0.0912162	0.202666
ZBTB25:ENSG00000089775:E2.1-E6.1|ENSG00000089775:I5.1_64961961-E6.1		exclusion	clu_7828	NewClu_14598	ENSG00000089775:E2.1	altPromoter	chr14:64970379-64957258|chr14:64961961-64957258		0.135311	0.0931029	0.83254	0.162328	0.456042	0.320731
SBDSP1:ENSG00000225648:E1.5-E2.1|ENSG00000225648:E1.5-E3.1		inclusion	clu_53441	NewClu_323	ENSG00000225648:E2.1	cassette-exon	chr7:72300362-72301272|chr7:72300362-72302182		0.161712	0.0129771	0.626256	0.162328	0.547809	0.386097
KIF9:ENSG00000088727:E2.8-E4.2|ENSG00000088727:E2.11-E4.2		exclusion	clu_7587	NewClu_7189	ENSG00000088727:E2.11	alt-5'	chr3:47323985-47318869|chr3:47323630-47318869	(~)AA:91(ENSP00000391099)+>91(ENSP00000406815)	0.069841	0.190142	0.856938	0.162703	0.77951	0.709669
LRCH1:ENSG00000136141:E21.1-E22.2|ENSG00000136141:E21.1-E23.1		inclusion	clu_25444	NewClu_5240	ENSG00000136141:E22.2	alt-C-term	chr13:47308133-47315777|chr13:47308133-47324675	(+)alt-C-terminus, (+)AA:696(ENSP00000308493)->728(ENSP00000374448)|(-)CH-domain-IPR001715, (+)CAMSAP_CH-IPR022613, (+)CH-domain-IPR001715, (+)DOMAIN-CH	0.201389	0.0132805	0.627736	0.162703	0.370822	0.169432
CDC14A:ENSG00000079335:E17.1-E20.1|ENSG00000079335:E17.1-E18.1		inclusion	clu_6227	NewClu_12292	ENSG00000079335:E18.1	cassette-exon	chr1:100963763-100983807|chr1:100963763-100964485		-0.196949	0.0445182	0.764243	0.162911	0.149868	0.346816
CAAP1:ENSG00000120159:E5.1-E6.1|ENSG00000120159:E4.2-E6.1		inclusion	clu_18734	NewClu_12754	ENSG00000120159:E5.1	cassette-exon	chr9:26869924-26861137|chr9:26884808-26861137		0.177398	0.0131109	0.627736	0.163418	0.301492	0.124094
HNRNPA1L2:ENSG00000139675:E7.1-E8.3|ENSG00000139675:E7.1-E8.2_53216504		exclusion	clu_27714	NewClu_4534	ENSG00000139675:E8.2.53216504	alt-3'	chr13:53211581-53216541|chr13:53211581-53216504		0.119931	0.155011	0.84796	0.165392	0.860011	0.74008
DLGAP4:ENSG00000080845:E15.2-E18.1|ENSG00000080845:E15.2-E17.2		exclusion	clu_6455	NewClu_6063	ENSG00000080845:E17.2	cassette-exon	chr20:35125469-35127991|chr20:35125469-35127645	(+)alt+coding, (+)AA:989(ENSP00000384954)+>992(ENSP00000341633)|(+)GKAP+IPR005026, (-)GKAP-IPR005026	0.111401	0.0615376	0.804944	0.166678	0.845436	0.734035
UCKL1:ENSG00000198276:E3.1-E4.1_62577993|ENSG00000198276:E1.3-E4.1		inclusion	clu_50501	NewClu_7263	ENSG00000198276:E3.1|ENSG00000198276:E4.1	alt-3'|cassette-exon	chr20:62579578-62577993|chr20:62587613-62577996		0.122451	0.0243807	0.691495	0.167303	0.131379	0.00892857
OSBPL9:ENSG00000117859:E10.7-E12.2|ENSG00000117859:E7.1-E12.2		exclusion	clu_17942	NewClu_2757	ENSG00000117859:E10.7	alt-C-term	chr1:52195673-52211208|chr1:52179751-52211208	(+)alt-N-terminus, (+)AA:626(ENSP00000354970)->719(ENSP00000413263)|(+)Pleckstrin_homology-IPR001849	-0.069305	0.00566785	0.530874	0.167402	0.276398	0.345703
RILPL1:ENSG00000188026:E13.1-E14.1|ENSG00000188026:E12.1-E14.1		exclusion	clu_48262	NewClu_2042	ENSG00000188026:E13.1	cassette-exon	chr12:123960210-123957229|chr12:123968727-123957229	(+)alt-N-terminus, (+)alt-C-terminus, (+)AA:362(BAC04845.1)->403(ENSP00000366070)	-0.102425	0.0042275	0.493913	0.167402	0.0746185	0.177044
MYOCD:ENSG00000141052:E2.1-E4.1|ENSG00000141052:E2.1-E3.1		exclusion	clu_28299	NewClu_9555	ENSG00000141052:E3.1	cassette-exon	chr17:12608510-12618836|chr17:12608510-12613812	(+)nonsense_mediated_decay, (-)truncated, (+)AA:41(ENSP00000462694)+>938(ENSP00000341835)|(+)COILED, (+)COMPBIAS+Gln+rich, (+)COMPBIAS+Ser+rich, (+)DOMAIN+SAP, (+)MOD_RES+Phosphoserine; by GSK3+beta, (+)MOD_RES+Phosphoserine; by MAPK1 AND MAPK3, (+)MOD_RES+Phosphoserine; by MAPK1 and MAPK3, (+)MOD_RES+Phosphothreonine; by MAPK1 and MAPK3, (+)REGION+HDAC5+binding, (+)REPEAT+RPEL 1, (+)REPEAT+RPEL …	0.116235	0.00548779	0.525746	0.167402	0.794733	0.678499
TFDP2:ENSG00000114126:E4.1-E6.1|ENSG00000114126:E4.1-E9.1		inclusion	clu_16058	NewClu_5709	ENSG00000114126:E6.1	cassette-exon	chr3:141811903-141772991|chr3:141811903-141724386	(-)alt-N-terminus, (-)AA:386(ENSP00000418590)->446(ENSP00000420616)|(-)DNA_BIND, (-)E2F_TDP-IPR003316, (-)Transcription_factor_DP_subgr-IPR016556, (+)E2F_TDP-IPR003316, (+)Transcription_factor_DP_subgr-IPR016556	0.0910022	0.0138006	0.63396	0.167402	0.159239	0.0682372
RP11-95P2.1:ENSG00000262468:E1.2-E4.1|ENSG00000262468:E1.2-E2.1		exclusion	clu_57280	NewClu_9582	ENSG00000262468:E2.1	cassette-exon	chr16:4303648-4297062|chr16:4303648-4302035		0.0793581	0.0512569	0.784687	0.167539	0.188889	0.109531
TMCO3:ENSG00000150403:E10.2-E12.2|ENSG00000150403:E10.2-E13.1		inclusion	clu_32120	NewClu_10596	ENSG00000150403:E12.2	cassette-exon	chr13:114193822-114201615|chr13:114193822-114202618		0.0939107	0.00844826	0.585808	0.167539	0.915632	0.821721
FANCI:ENSG00000140525:E36.1-E37.1|ENSG00000140525:E7.1_89803982-E39.1		exclusion	clu_28044	NewClu_1707	ENSG00000140525:E36.1|E37.1	cassette-exon	chr15:89850760-89850844|chr15:89803982-89856135		-0.10876	0.0507762	0.782963	0.167559	0.854407	0.963167
RPL23AP7:ENSG00000240356:E1.2-E2.1|ENSG00000240356:E1.3_114384458-E2.1		exclusion	clu_55019	NewClu_6764	ENSG00000240356:E1.3.114384458	alt-5'	chr2:114384615-114383306|chr2:114384458-114383306		0.109851	0.0450874	0.766193	0.167559	0.574893	0.465042
RALGAPA1:ENSG00000174373:E17.1-E20.1|ENSG00000174373:E19.1-E20.1		inclusion	clu_43672	NewClu_5253	ENSG00000174373:E19.1	cassette-exon	chr14:36190894-36159209|chr14:36169368-36159209	(+)alt-coding, (+)AA:2036(ENSP00000374348)->2083(ENSP00000258840)|(-)MOD_RES+Phosphothreonine	-0.146626	0.000725343	0.311535	0.167559	0.0396414	0.186268
ZNF761:ENSG00000160336:E3.1-E4.2|ENSG00000160336:E1.2-E4.2		inclusion	clu_35836	NewClu_1377	ENSG00000160336:E3.1	cassette-exon	chr19:53949590-53950449|chr19:53935281-53950449		0.186467	0.0255029	0.694798	0.167864	0.947984	0.761517
ZNF140:ENSG00000196387:E8.1-E9.1|ENSG00000196387:E5.3-E9.1		exclusion	clu_48919	NewClu_2167	ENSG00000196387:E8.1	cassette-exon	chr12:133677639-133682096|chr12:133660147-133682096	(+)nonsense_mediated_decay, (-)truncated, (+)AA:79(ENSP00000441170)->457(ENSP00000347755)|(+)ZN_FING-C2H2-type 1, (+)ZN_FING-C2H2-type 10, (+)ZN_FING-C2H2-type 2, (+)ZN_FING-C2H2-type 3, (+)ZN_FING-C2H2-type 4, (+)ZN_FING-C2H2-type 5, (+)ZN_FING-C2H2-type 6, (+)ZN_FING-C2H2-type 7, (+)ZN_FING-C2H2-type 8, (+)ZN_FING-C2H2-type 9, (+)Znf_C2H2-IPR007087, (+)Znf_C2H2-like-IPR015880	-0.104048	0.0450942	0.766193	0.168086	0.11612	0.220167
MAST4:ENSG00000069020:E37.1-E38.1|ENSG00000069020:E37.1-E39.1		exclusion	clu_4410	NewClu_8480	ENSG00000069020:E38.1	cassette-exon	chr5:66441207-66445217|chr5:66441207-66448465	(-)alt-N-terminus, (-)AA:1680(ENSP00000400551)->2429(ENSP00000261569)|(-)ACT_SITE-Proton acceptor, (-)BINDING-ATP, (-)COMPBIAS-Ser-rich, (-)DOMAIN-AGC-kinase C-terminal, (-)DOMAIN-Protein kinase, (-)Kinase-like_dom-IPR011009, (-)MAST_pre-PK_dom-IPR023142, (-)MA_Ser/Thr_Kinase_dom-IPR015022, (-)NP_BIND-ATP, (-)Prot_kinase_cat_dom-IPR000719, (-)Ser-Thr/Tyr_kinase_cat_dom-IPR001245, (-)Ser/Thr_dual-…	-0.312191	0.0115076	0.615982	0.168401	0.219707	0.531898
LRP8:ENSG00000157193:E7.2-E10.1|ENSG00000157193:E7.2-E9.1		exclusion	clu_34652	NewClu_10794	ENSG00000157193:E9.1	cassette-exon	chr1:53741303-53737018|chr1:53741303-53738314	(+)alt+N+terminus, (+)alt+C+terminus, (+)AA:241(ENSP00000436651)+>700(ENSP00000346391)|(+)DISULFID, (+)DOMAIN+LDL+receptor class A 1, (+)DOMAIN+LDL+receptor class A 2, (+)DOMAIN+LDL+receptor class A 3, (+)DOMAIN+LDL+receptor class A 7, (+)Growth_fac_rcpt_N_dom+IPR009030, (+)HELIX, (+)LDLR_classB_rpt+IPR000033, (+)LDrepeatLR_classA_rpt+IPR002172, (+)REPEAT+LDL+receptor class B 3, (+)REPEAT+LDL+rec…	0.208592	0.0112438	0.61042	0.168401	0.968187	0.759595
GOLGA4:ENSG00000144674:E28.1-E31.2|ENSG00000144674:E28.1-E29.2		exclusion	clu_30069	NewClu_8435	ENSG00000144674:E29.2	cassette-exon	chr3:37396678-37407571|chr3:37396678-37402734	(+)alt+C+terminus, (+)AA:2230(ENSP00000354486)+>2243(ENSP00000349305)|(+)GRIP+IPR000237, (-)COILED, (-)GRIP-IPR000237, (-)MOD_RES-Phosphothreonine	0.163612	0.0233468	0.686039	0.169537	0.408892	0.24528
TERF1:ENSG00000147601:E8.1-E9.2|ENSG00000147601:E7.2-E9.2		inclusion	clu_31239	NewClu_13514	ENSG00000147601:E8.1	cassette-exon	chr8:73942630-73944277|chr8:73939287-73944277	(+)alt-coding, (+)AA:419(ENSP00000276602)->439(ENSP00000276603)|(-)Telomere_repeat-bd-1/2-IPR017357, (+)REGION-Interaction with RLIM, (+)Telomere_repeat-bd-1/2-IPR017357	0.142328	0.00774211	0.579107	0.169537	0.590908	0.44858
HERC1:ENSG00000103657:E39.2-E40.1|ENSG00000103657:E39.2-E40.2		inclusion	clu_11305	NewClu_9010	ENSG00000103657:E40.1	alt-3'	chr15:63970044-63967316|chr15:63970044-63967292		0.194587	0.0163006	0.642391	0.169537	0.835627	0.64104
C1orf85:ENSG00000198715:E5.2-E6.1|ENSG00000198715:E5.2-E7.1		inclusion	clu_50842	NewClu_2522	ENSG00000198715:E6.1	cassette-exon	chr1:156261194-156260897|chr1:156261194-156260151		0.311281	0.00989362	0.596318	0.169537	0.440766	0.129485
MTUS1:ENSG00000129422:E21.3-E23.2|ENSG00000129422:E20.4-E23.2		inclusion	clu_21859	NewClu_3984	ENSG00000129422:E21.3	altPromoter	chr8:17533785-17532761|chr8:17541837-17532761	(-)alt-N-terminus, (-)AA:342(ENSP00000382921)->415(ENSP00000445738)|(-)COILED	0.108647	0.0192765	0.656616	0.169537	0.722569	0.613922
MYO19:ENSG00000141140:E24.1-E25.1|ENSG00000141140:E24.1-E26.2		inclusion	clu_28333	NewClu_13890	ENSG00000141140:E25.1	cassette-exon	chr17:34858937-34857801|chr17:34858937-34857075	(-)nonsense_mediated_decay, (-)alt-C-terminus, (-)AA:636(ENSP00000468792)->970(ENSP00000409936)|(-)DOMAIN-IQ 1, (-)DOMAIN-IQ 2, (-)DOMAIN-Myosin head-like, (-)IQ_motif_EF-hand-BS-IPR000048, (-)Myosin_head_motor_dom-IPR001609, (-)P-loop_NTPase-IPR027417, (-)REGION-Mitochondrial targeting	0.326291	0.0126607	0.624223	0.169537	0.84652	0.520229
KDM6A:ENSG00000147050:E12.3-E13.1|ENSG00000147050:E12.3-E14.1		exclusion	clu_31029	NewClu_1498	ENSG00000147050:E13.1	cassette-exon	chrX:44918711-44919267|chrX:44918711-44919854	(+)alt-coding, (+)AA:1401(ENSP00000367203)->1408(ENSP00000372355)	-0.183223	0.0116739	0.615982	0.172194	0.484558	0.667781
AC002055.4:ENSG00000184319:E3.7-E4.1|ENSG00000184319:E2.2-E4.1		exclusion	clu_46729	NewClu_6490	ENSG00000184319:E3.7	cassette-exon	chr22:51222500-51223601|chr22:51221722-51223601		-0.163772	0.00984167	0.596285	0.172194	0.580484	0.744255
SORBS1:ENSG00000095637:E12.2-E13.1|ENSG00000095637:E11.2-E13.1		exclusion	clu_8577	NewClu_1214	ENSG00000095637:E12.2	cassette-exon	chr10:97175226-97174619|chr10:97181718-97174619	(-)alt-C-terminus, (-)AA:816(ENSP00000360295)->860(ENST00000474353-PEP)|(+)DOMAIN-SH3 2, (+)DOMAIN-SH3 3, (+)HELIX, (+)MOD_RES-Phosphoserine, (+)MOD_RES-Phosphothreonine, (+)MOD_RES-Phosphotyrosine; by ABL1, (+)SH3_2-IPR011511, (+)SH3_domain-IPR001452, (+)STRAND, (+)TURN, (+)p67phox-IPR000108	-0.132158	0.00586122	0.534969	0.172194	0.0352871	0.167445
TBC1D3:ENSG00000174093:E9.2-I9.1|ENSG00000174093:E9.1-E10.1		exclusion	clu_43558	NewClu_543	ENSG00000174093:E9.2|ENSG00000174093:I9.1	intron-retention	chr17:36358797-36358796|chr17:36358842-36358395		-0.037896	0.717179	0.95236	0.172194	0.147248	0.185144
EXO5:ENSG00000164002:I1.2-E3.1|ENSG00000164002:E1.10-E3.1		exclusion	clu_37878	NewClu_10068	ENSG00000164002:I1.2		chr1:40975462-40980187|chr1:40974580-40980187		-0.12143	0.158335	0.84796	0.172194	0.756162	0.877591
TAS2R14:ENSG00000212127:E4.1-E6.2|ENSG00000212127:E4.1-E5.1		exclusion	clu_52409	NewClu_9070	ENSG00000212127:E5.1	alt-C-term	chr12:11126254-11091176|chr12:11126254-11117193	(+)alt+N+terminus, (+)alt+C+terminus, (+)AA:72(BAJ83982.1)+>176(ENST00000381852+PEP)|(+)TOPO_DOM+Cytoplasmic, (+)TOPO_DOM+Extracellular, (+)TRANSMEM+Helical; Name=6;, (+)TRANSMEM+Helical; Name=7;	0.247324	0.0370678	0.744727	0.172194	0.618986	0.371661
CFLAR:ENSG00000003402:E1.6-E6.5|ENSG00000003402:E4.4-E6.5		exclusion	clu_139	NewClu_4500	ENSG00000003402:E4.4	alt-C-term	chr2:201981204-201994452|chr2:201983624-201994452	(~)AA:480(ENSP00000312455)+>480(ENSP00000399420)	0.163025	0.00129472	0.373487	0.172194	0.513779	0.350754
ZNF776:ENSG00000152443:I6.1-E7.1|ENSG00000152443:E4.3-E7.1		exclusion	clu_32952	NewClu_5964	ENSG00000152443:I6.1	intron-retention	chr19:58268239-58268240|chr19:58262279-58268240		-0.226678	0.0183198	0.651242	0.172194	0.167503	0.394182
PDSS2:ENSG00000164494:E3.1-E5.1|ENSG00000164494:E3.1-E4.1		inclusion	clu_38344	NewClu_14207	ENSG00000164494:E4.1	alt-C-term	chr6:107595233-107566823|chr6:107595233-107585716	(-)alt+C+terminus, (-)AA:240(ENSP00000358027)+>297(ENSP00000399691)|(-)Polyprenyl_synt+IPR000092, (-)Terpenoid_synth+IPR008949	-0.186975	0.0178567	0.650008	0.172194	0.299768	0.486743
DMD:ENSG00000198947:E74.1-E76.1|ENSG00000198947:E75.4-E76.1		inclusion	clu_51274	NewClu_6119	ENSG00000198947:E75.4	altPromoter	chrX:31341715-31279133|chrX:31284927-31279133	(+)alt-N-terminus, (+)alt-C-terminus, (+)AA:155(ENST00000469142-PEP)->525(ENSP00000367951)|(-)DOMAIN+WW, (-)HELIX, (-)STRAND, (-)TURN, (-)WW_dom+IPR001202, (+)EF-hand_dom_typ1-IPR015153, (+)EF-hand_dom_typ2-IPR015154, (+)HELIX, (+)MOD_RES-Phosphoserine, (+)STRAND, (+)TURN, (+)ZN_FING-ZZ-type, (+)Znf_ZZ-IPR000433	-0.19027	0.0719911	0.811332	0.172194	0.336947	0.527217
FAN1:ENSG00000198690:E1.7-E2.2|ENSG00000198690:E1.6-E2.2		inclusion	clu_50807	NewClu_3388	ENSG00000198690:E1.7	alt-5'	chr15:31196227-31196715|chr15:31196214-31196715	(-)nonsense_mediated_decay, (+)truncated, (-)AA:430(ENSP00000455573)->1017(ENSP00000354497)|(-)COILED, (-)DOMAIN-VRR-NUC, (-)VRR_NUC-IPR014883	0.110696	0.0220406	0.679444	0.172194	0.348479	0.237783
ARAP1:ENSG00000186635:E5.3-E6.1|ENSG00000186635:E4.2-E6.1		inclusion	clu_47793	NewClu_4128	ENSG00000186635:E5.3	altPromoter	chr11:72432895-72425366|chr11:72437665-72425366	(-)alt-N-terminus, (-)AA:1205(ENSP00000335506)->1450(ENSP00000377233)|(-)DOMAIN-SAM, (-)MOD_RES-Phosphoserine, (-)SAM-IPR001660, (-)SAM/pointed-IPR013761, (-)SAM_2-IPR011510, (-)SAM_type1-IPR021129	0.288186	0.00315531	0.453935	0.172194	0.497511	0.209325
DMD:ENSG00000198947:E75.4-E76.1|ENSG00000198947:E74.1-E76.1		inclusion	clu_51274	NewClu_6119	ENSG00000198947:E75.4	altPromoter	chrX:31284927-31279133|chrX:31341715-31279133	(+)alt-N-terminus, (+)alt-C-terminus, (+)AA:155(ENST00000469142-PEP)->525(ENSP00000367951)|(-)DOMAIN-WW, (-)HELIX, (-)STRAND, (-)TURN, (-)WW_dom-IPR001202, (+)EF-hand_dom_typ1-IPR015153, (+)EF-hand_dom_typ2-IPR015154, (+)HELIX, (+)MOD_RES-Phosphoserine, (+)STRAND, (+)TURN, (+)ZN_FING-ZZ-type, (+)Znf_ZZ-IPR000433	0.19027	0.0719911	0.811332	0.172194	0.663053	0.472783
ZCCHC10:ENSG00000155329:E5.1-E6.2|ENSG00000155329:E5.1-E6.1		exclusion	clu_33958	NewClu_10097	ENSG00000155329:E6.1	alt-3'	chr5:132342451-132335865|chr5:132342451-132335893	(+)alt+C+terminus, (+)AA:114(ENSP00000422111)+>186(ENSP00000347533)|(+)COMPBIAS+Poly+Lys	0.0851049	0.0166248	0.645862	0.173802	0.917859	0.832754
DDX42:ENSG00000198231:E8.1-E9.3|ENSG00000198231:I8.1-E9.1		exclusion	clu_50459	NewClu_6176	ENSG00000198231:E8.1|ENSG00000198231:E9.3	intron-retention	chr17:61876985-61877828|chr17:61877510-61877511		0.0536865	0.336491	0.883279	0.173802	0.931874	0.878187
TRIM2:ENSG00000109654:E18.2-E19.1|ENSG00000109654:E18.2_154243980-E19.1		exclusion	clu_14083	NewClu_13164	ENSG00000109654:E18.2	alt-5'	chr4:154243968-154245230|chr4:154243980-154245230		0.0880739	0.0343278	0.737772	0.173802	0.91304	0.824966
DLGAP4:ENSG00000080845:E11.1-E15.1|ENSG00000080845:E10.5-E15.1		exclusion	clu_6456	NewClu_6064	ENSG00000080845:E11.1	cassette-exon	chr20:35091002-35125108|chr20:35089913-35125108	(-)alt-N-terminus, (-)AA:285(ENST00000475894-PEP)->453(ENSP00000345700)|(-)GKAP-IPR005026, (-)MOD_RES-Phosphoserine	-0.137069	0.0120316	0.622323	0.173802	0.314139	0.451208
PBRM1:ENSG00000163939:E5.1-E6.1|ENSG00000163939:E5.1_52715711-E6.1		inclusion	clu_37819	NewClu_14607	ENSG00000163939:E5.1.52715711	alt-5'	chr3:52715720-52713742|chr3:52715711-52713742		-0.246758	0.0207919	0.672203	0.173802	0.154598	0.401356
NFYB:ENSG00000120837:E1.3-E3.1|ENSG00000120837:E2.1-E3.1		inclusion	clu_18959	NewClu_5120	ENSG00000120837:E2.1	altPromoter	chr12:104531919-104529310|chr12:104531154-104529310	(~)AA:207(ENSP00000240055)+>207(ENSP00000447486)	-0.159046	0.0180095	0.650008	0.173802	0.487996	0.647042
MYO18A:ENSG00000196535:E20.1-E22.3|ENSG00000196535:E20.1-E21.1		inclusion	clu_49071	NewClu_218	ENSG00000196535:E21.1	cassette-exon	chr17:27445063-27442858|chr17:27445063-27443473		-0.245045	0.00248073	0.429968	0.174269	0.319895	0.56494
SFR1:ENSG00000156384:E1.3-E2.2|ENSG00000156384:E1.7-E2.2		inclusion	clu_34355	NewClu_12014	ENSG00000156384:E1.7	altPromoter	chr10:105881912-105882723|chr10:105881954-105882723	(+)alt-N-terminus, (+)AA:232(ENSP00000358744)->245(ENSP00000358742)	-0.190036	0.000579271	0.281363	0.175118	0.347453	0.537488
MALAT1:ENSG00000251562:E1.16-E1.19|ENSG00000251562:E1.16-E1.21_65270588		exclusion	clu_56024	NewClu_7202	ENSG00000251562:E1.19	alt-3'	chr11:65269864-65270108|chr11:65269864-65270588		-0.342534	0.0584191	0.800624	0.175272	0.557696	0.90023
PIP5K1B:ENSG00000107242:E28.1-E29.1|ENSG00000107242:E23.1-E29.1		inclusion	clu_12970	NewClu_7210	ENSG00000107242:E28.1	cassette-exon	chr9:71606173-71623363|chr9:71555706-71623363	(+)alt-C-terminus, (+)AA:502(ENSP00000438082)->540(ENSP00000265382)	0.083512	0.0486889	0.774924	0.175272	0.966619	0.883107
ESRRG:ENSG00000196482:E14.6-E21.1|ENSG00000196482:E11.2-E21.1		inclusion	clu_48989	NewClu_8624	ENSG00000196482:E14.6	alt-C-term	chr1:216896586-216850833|chr1:217038403-216850833	(+)alt-N-terminus, (+)AA:435(ENSP00000354584)->458(ENSP00000386171)	0.123714	0.169873	0.850056	0.175635	0.487874	0.36416
TRDN:ENSG00000186439:E15.2-E16.1_123709693|ENSG00000186439:E15.2-E16.1		exclusion	clu_47713	NewClu_6833	ENSG00000186439:E16.1	alt-3'	chr6:123714769-123709693|chr6:123714769-123709696		0.154697	0.0431137	0.758908	0.17568	0.202219	0.0475226
ADD3:ENSG00000148700:E3.6-E8.1|ENSG00000148700:E2.4-E8.1		inclusion	clu_31623	NewClu_5586	ENSG00000148700:E3.6	altPromoter	chr10:111768057-111860383|chr10:111765909-111860383	(~)AA:674(ENSP00000353286)->674(ENSP00000277900)	0.121072	0.0228785	0.684495	0.17568	0.871809	0.750737
FIP1L1:ENSG00000145216:E9.1-E11.2|ENSG00000145216:E9.1-E10.1		inclusion	clu_30319	NewClu_8204	ENSG00000145216:E10.1	cassette-exon	chr4:54257306-54265897|chr4:54257306-54257597	(+)alt-coding, (+)AA:520(ENSP00000302993)->594(ENSP00000336752)|(+)MOD_RES-N6-acetyllysine, (+)MOD_RES-Phosphoserine, (+)REGION-Necessary for stimulating PAPOLA activity, (+)REGION-Sufficient for interaction with CPSF4, (+)REGION-Sufficient for interaction with PAPOLA	-0.0961308	0.00830593	0.584435	0.176027	0.382667	0.478798
MUC20:ENSG00000176945:I1.1_195385244-E2.1|ENSG00000176945:I1.1_195388352-E2.1		exclusion	clu_44506	NewClu_569	ENSG00000176945:I1.1_195385244		chr3:195385244-195388627|chr3:195388352-195388627		0.278295	0.0309572	0.718066	0.176384	0.931879	0.653584
REPIN1:ENSG00000214022:I3.1-E4.1|ENSG00000214022:E3.5-E5.2		exclusion	clu_52686	NewClu_4044	ENSG00000214022:I3.1|ENSG00000214022:E4.1	intron-retention	chr7:150067802-150067803|chr7:150066957-150068317		-0.0927161	0.0435266	0.762004	0.176384	0.529538	0.622254
PRRC1:ENSG00000164244:I10.1-E11.1|ENSG00000164244:E10.3-E11.4_126889505		inclusion	clu_38196	NewClu_15587	ENSG00000164244:I10.1|ENSG00000164244:E11.1	intron-retention	chr5:126889486-126889487|chr5:126887570-126889505		0.136866	0.0461416	0.766193	0.176384	0.960313	0.823447
CLOCK:ENSG00000134852:E4.3-E5.1|ENSG00000134852:E1.2-E5.1		exclusion	clu_24510	NewClu_12829	ENSG00000134852:E4.3	cassette-exon	chr4:56376079-56355632|chr4:56412949-56355632	(+)alt-N-terminus, (+)alt-C-terminus, (+)AA:20(ENST00000509151-PEP)->74(ENST00000506923-PEP)|(+)HELIX, (+)Nuc_translocat-IPR001067, (+)STRAND	-0.208424	0.00652409	0.547047	0.177488	0.694609	0.903033
RAD17:ENSG00000152942:E3.3-E5.1|ENSG00000152942:E3.3-E6.1		inclusion	clu_33127	NewClu_10241	ENSG00000152942:E5.1	cassette-exon	chr5:68666998-68667861|chr5:68666998-68669657	(+)alt-N-terminus, (+)AA:505(ENSP00000427743)->584(ENSP00000282891)|(+)ATPase_AAA_core-IPR003959, (+)Checkpoint_prot_Rad24_fun/met-IPR018324, (+)NP_BIND-ATP, (+)P-loop_NTPase-IPR027417	0.110012	0.145618	0.846958	0.177488	0.836633	0.726621
DDAH1:ENSG00000153904:E10.2-E13.1|ENSG00000153904:E5.1-E13.1		inclusion	clu_33487	NewClu_1325	ENSG00000153904:E10.2	altPromoter	chr1:85930426-85824530|chr1:85961849-85824530	(+)alt-N-terminus, (+)AA:182(ENST00000483110-PEP)->285(ENSP00000284031)|(+)Amidino_trans-IPR003198, (+)BINDING-Substrate, (+)BINDING-Substrate; via carbonyl oxygen, (+)HELIX, (+)REGION-Substrate binding, (+)STRAND, (+)TURN	0.280492	0.00136946	0.380203	0.177821	0.780473	0.499981
ADAMTS10:ENSG00000142303:E11.2-E12.2|ENSG00000142303:E11.3-I11.1		inclusion	clu_28878	NewClu_4009	ENSG00000142303:E11.2|ENSG00000142303:E12.2	intron-retention	chr19:8660646-8657754|chr19:8660497-8660496		-0.398715	0.0209723	0.672213	0.179606	0.285321	0.684036
ZMYND11:ENSG00000015171:E8.1-E9.1|ENSG00000015171:E6.3-E9.1		exclusion	clu_1470	NewClu_4893	ENSG00000015171:E8.1	cassette-exon	chr10:267296-282778|chr10:255988-282778	(-)alt-coding, (-)AA:508(ENSP00000371020)->562(ENSP00000309992)|(-)Bromodomain-IPR001487, (-)ZN_FING-PHD-type, (-)Znf_FYVE_PHD-IPR011011, (-)Znf_PHD-IPR001965, (-)Znf_PHD-finger-IPR019787	-0.0945996	0.00260076	0.437945	0.179729	0.616544	0.711144
HERC2P2:ENSG00000140181:E2.1-E3.2|ENSG00000140181:E2.1-I2.1_23374366		exclusion	clu_27854	NewClu_2023	ENSG00000140181:E3.2		chr15:23377424-23356220|chr15:23377424-23374366		0.093103	0.0560431	0.79573	0.179964	0.909736	0.816633
LTA4H:ENSG00000111144:E20.1-E21.2|ENSG00000111144:E20.1-E22.1		exclusion	clu_14650	NewClu_8768	ENSG00000111144:E21.2	cassette-exon	chr12:96400092-96397698|chr12:96400092-96396842	(-)alt-N-terminus, (-)alt-C-terminus, (-)AA:508(ENSP00000395051)->611(ENSP00000228740)|(+)Leukotriene_A4_hydrolase-IPR012777, (+)Peptidase_M1_C-IPR015211, (-)ARM-type_fold-IPR016024, (-)HELIX, (-)Leukotriene_A4_hydrolase-IPR012777, (-)MOD_RES-N6-acetyllysine, (-)Peptidase_M1_C-IPR015211, (-)Peptidase_M1_N-IPR014782, (-)REGION-Substrate binding, (-)STRAND, (-)TURN	-0.0823602	0.000566636	0.281363	0.179976	0.728366	0.810726
ALPK3:ENSG00000136383:E10.1-E11.2|ENSG00000136383:I10.1-E11.1		exclusion	clu_25607	NewClu_3458	ENSG00000136383:E10.1|ENSG00000136383:E11.2	intron-retention	chr15:85406146-85406783|chr15:85406759-85406760		0.0678559	0.252803	0.869386	0.179976	0.91995	0.852094
GPATCH4:ENSG00000160818:E2.5-I2.1|ENSG00000160818:E2.4-E3.1		inclusion	clu_36030	NewClu_10638	ENSG00000160818:E2.5|ENSG00000160818:I2.1	intron-retention	chr1:156568759-156568758|chr1:156568760-156568286		0.166143	0.00983031	0.596285	0.179976	0.229502	0.0633589
PHLDB1:ENSG00000019144:E21.2-E22.2_118512332|ENSG00000019144:E21.3-I21.1		exclusion	clu_1565	NewClu_7583	ENSG00000019144:E21.2|ENSG00000019144:E22.2_118512332	intron-retention	chr11:118509969-118512332|chr11:118510073-118510074		0.183905	0.00431761	0.494498	0.180509	0.346862	0.162957
HIPK3:ENSG00000110422:E14.1-E15.1|ENSG00000110422:E14.1-E16.1		exclusion	clu_14386	NewClu_11682	ENSG00000110422:E15.1	cassette-exon	chr11:33369559-33369712|chr11:33369559-33370068	(-)alt-coding, (-)AA:1194(ENSP00000368301)->1215(ENSP00000304226)|(-)REGION-Interaction with AR	-0.0739969	0.00845941	0.585808	0.180509	0.143285	0.217282
SCAI:ENSG00000173611:E17.1-E19.1|ENSG00000173611:E16.1-E19.1		inclusion	clu_43383	NewClu_13298	ENSG00000173611:E17.1	cassette-exon	chr9:127737526-127734123|chr9:127738393-127734123	(-)nonsense_mediated_decay, (-)alt-N-terminus, (-)alt-C-terminus, (-)AA:88(ENSP00000418148)->606(ENSP00000336756)|(-)DUF3550-IPR022709, (-)MOD_RES-Phosphotyrosine, (-)REGION-Necessary to inhibit MKL1-induced SRF transcriptional activity, (-)REGION-Required for interaction with MKL1, (-)TRANSMEM-Helical;, (-)UCP013022-IPR016607, (+)DUF3550-IPR022709	0.155614	0.0176834	0.650008	0.182814	0.470165	0.314551
TNIK:ENSG00000154310:E34.1-E35.2|ENSG00000154310:I34.1-E35.1		exclusion	clu_33655	NewClu_6952	ENSG00000154310:E34.1|ENSG00000154310:E35.2	intron-retention	chr3:170783976-170781753|chr3:170781832-170781831		0.0234824	0.815414	0.969565	0.183104	0.857069	0.833587
FANCI:ENSG00000140525:E35.2-E36.1|ENSG00000140525:E7.1_89803982-E39.1		exclusion	clu_28044	NewClu_1707	ENSG00000140525:E35.2|E36.1	cassette-exon	chr15:89849425-89850707|chr15:89803982-89856135		-0.112394	0.0587392	0.800624	0.183104	0.831443	0.943838
DNAJC2:ENSG00000105821:E4.1-E5.1|ENSG00000105821:E4.1-E6.1		exclusion	clu_12361	NewClu_7049	ENSG00000105821:E5.1	cassette-exon	chr7:102968103-102967825|chr7:102968103-102967131	(+)nonsense_mediated_decay, (+)alt-N-terminus, (+)alt-C-terminus, (+)AA:167(ENSP00000368559)->243(ENSP00000412611)|(+)DOMAIN-J, (+)DnaJ_domain-IPR001623, (-)DnaJ_domain-IPR001623	-0.0875193	0.0115944	0.615982	0.183104	0.020945	0.108464
LSM14A:ENSG00000257103:E11.1-E12.1|ENSG00000257103:E10.2-E12.1		inclusion	clu_56542	NewClu_6425	ENSG00000257103:E11.1	cassette-exon	chr19:34717369-34718270|chr19:34712643-34718270	(~)alt-C-terminus, (~)AA:463(ENSP00000446271)->463(ENSP00000413964)	0.0983522	0.00734993	0.568325	0.183104	0.46128	0.362928
C1orf85:ENSG00000198715:E1.5-E2.1|ENSG00000198715:E1.5-E2.5		exclusion	clu_50843	NewClu_2524	ENSG00000198715:E2.1	alt-3'	chr1:156265317-156264807|chr1:156265317-156264356	(+)truncated, (-)AA:183(ENSP00000357247)->406(ENSP00000354553)|(-)TOPO_DOM-Cytoplasmic, (-)TOPO_DOM-Lumenal, (-)TRANSMEM-Helical;	-0.188246	0.00634774	0.544062	0.183632	0.3784	0.566647
SNHG14:ENSG00000224078:E51.1-E53.1|ENSG00000224078:I52.1_25355683-E53.1		exclusion	clu_53282	NewClu_8976	ENSG00000224078:E51.1		chr15:25354862-25356912|chr15:25355683-25356912		0.0360552	0.345946	0.884774	0.184466	0.904537	0.868482
TMCO3:ENSG00000150403:E8.3-E9.1|ENSG00000150403:I8.1_114188252-E9.1		exclusion	clu_32120	NewClu_10597	ENSG00000150403:E8.3		chr13:114175048-114188360|chr13:114188252-114188360		0.101663	0.0173674	0.650008	0.184466	0.899641	0.797977
GBA:ENSG00000177628:E1.5-E3.7|ENSG00000177628:E1.5-E3.8		exclusion	clu_44740	NewClu_11519	ENSG00000177628:E3.7	alt-3'	chr1:155214297-155210971|chr1:155214297-155210952	(+)alt-N-terminus, (+)AA:536(ENSP00000314508)->621(BAH13365.1)|(-)Glyco_hydro_30-IPR001139, (-)Glycoside_hydrolase_SF-IPR017853	-0.185607	0.0242379	0.691495	0.184466	0.505279	0.690886
PTBP3:ENSG00000119314:E4.1-E5.1|ENSG00000119314:E4.2-E5.1		inclusion	clu_18288	NewClu_10878	ENSG00000119314:E4.2	alt-5'	chr9:115060121-115038293|chr9:115060112-115038293	(-)alt+N+terminus, (-)AA:524(ENSP00000363375)+>558(ENSP00000414921)	-0.187456	0.0297443	0.715812	0.184466	0.160246	0.347702
POPDC2:ENSG00000121577:E6.5_119360965-E7.1|ENSG00000121577:E6.6-I6.1		inclusion	clu_19139	NewClu_13042	ENSG00000121577:E6.5_119360965|ENSG00000121577:E7.1	intron-retention	chr3:119360965-119355363|chr3:119360905-119360904		-0.317262	0.0110619	0.61042	0.184466	0.0283012	0.345563
ART3:ENSG00000156219:E7.1-E8.1|ENSG00000156219:E7.1-E12.1		inclusion	clu_34291	NewClu_5408	ENSG00000156219:E8.1	cassette-exon	chr4:76997111-77002977|chr4:76997111-77021948	(-)truncated, (+)AA:44(ENST00000395688-PEP)->129(ENSP00000421431)|(+)ART-IPR000768, (+)BINDING-NAD, (+)SIGNAL	0.143498	0.00941621	0.594414	0.184466	0.971337	0.827839
EHBP1:ENSG00000115504:E10.1-E12.1|ENSG00000115504:E11.3-E12.1		inclusion	clu_16805	NewClu_6292	ENSG00000115504:E11.3	cassette-exon	chr2:63058293-63086304|chr2:63085645-63086304	(+)alt-coding, (+)AA:1196(ENSP00000346482)->1231(ENSP00000263991)	-0.119955	0.017253	0.649869	0.184466	0.766174	0.886129
SET:ENSG00000119335:E4.4-E7.2|ENSG00000119335:E2.3-E7.2		inclusion	clu_18324	NewClu_5658	ENSG00000119335:E4.4	altPromoter	chr9:131451934-131453449|chr9:131446286-131453449	(-)alt-N-terminus, (-)AA:277(ENSP00000318012)->290(ENSP00000361777)|(-)MOD_RES-Phosphoserine, (-)REGION-Dimerization	0.0750326	0.00424421	0.493913	0.184466	0.795823	0.72079
FIP1L1:ENSG00000145216:E9.1-E10.1|ENSG00000145216:E9.1-E11.2		inclusion	clu_30319	NewClu_8204	ENSG00000145216:E10.1	cassette-exon	chr4:54257306-54257597|chr4:54257306-54265897	(+)alt-coding, (+)AA:520(ENSP00000302993)->594(ENSP00000336752)|(+)MOD_RES-N6-acetyllysine, (+)MOD_RES-Phosphoserine, (+)REGION-Necessary for stimulating PAPOLA activity, (+)REGION-Sufficient for interaction with CPSF4, (+)REGION-Sufficient for interaction with PAPOLA	0.0914578	0.00967035	0.594414	0.184466	0.430886	0.339428
ST5:ENSG00000166444:E23.21-I23.1|ENSG00000166444:E22.1-E25.2		inclusion	clu_39696	NewClu_12703	ENSG00000166444:E23.21|ENSG00000166444:I23.1	intron-retention	chr11:8752355-8752354|chr11:8772168-8747756		0.167031	0.0332554	0.734653	0.184466	0.215361	0.0483303
COQ5:ENSG00000110871:E2.6-E6.1|ENSG00000110871:E4.1-E6.1		inclusion	clu_14553	NewClu_10395	ENSG00000110871:E4.1	cassette-exon	chr12:120966743-120960166|chr12:120964260-120960166	(-)alt+N+terminus, (-)alt+C+terminus, (-)AA:213(ENSP00000449863)+>327(ENSP00000288532)|(-)TRANSIT+Mitochondrion, (-)UbiE/COQ5_MeTrFase+IPR004033	-0.138238	0.0186521	0.652526	0.184466	0.381491	0.519729
METTL25:ENSG00000127720:E11.2-E12.1|ENSG00000127720:E10.1-E12.1		inclusion	clu_21253	NewClu_10803	ENSG00000127720:E11.2	cassette-exon	chr12:82832570-82850506|chr12:82828503-82850506		0.167109	0.0287471	0.711768	0.184466	0.977406	0.810296
KIAA1524:ENSG00000163507:E2.2-E3.1|ENSG00000163507:E1.4-E3.1		inclusion	clu_37297	NewClu_11563	ENSG00000163507:E2.2	cassette-exon	chr3:108304513-108304059|chr3:108308121-108304059	(-)alt-N-terminus, (-)AA:746(ENSP00000419487)->905(ENSP00000295746)|(-)ARM-type_fold-IPR016024	0.233362	0.00821299	0.583591	0.184466	0.365328	0.131966
AL157871.2:ENSG00000259052:I1.1-E2.1|ENSG00000259052:E1.1-E2.1		exclusion	clu_56882	NewClu_10770	ENSG00000259052:I1.1	intron-retention	chr14:100746403-100746402|chr14:100757695-100746402		-0.179188	0.0342448	0.737772	0.185501	0.755172	0.93436
DIP2B:ENSG00000066084:E22.1-E23.1|ENSG00000066084:E22.1-I22.1_51101697		inclusion	clu_3899	NewClu_12944	ENSG00000066084:E23.1		chr12:51100448-51102231|chr12:51100448-51101697		-0.097401	0.00463749	0.502463	0.186049	0.808395	0.905796
TMEM116:ENSG00000198270:E4.1-E5.1|ENSG00000198270:E3.1-E5.1		exclusion	clu_50498	NewClu_7260	ENSG00000198270:E4.1	cassette-exon	chr12:112441604-112429693|chr12:112443061-112429693	(-)alt-N-terminus, (-)AA:151(ENSP00000449163)->337(ENSP00000447731)|(-)GCR1-cAMP_receptor-IPR022343, (-)TRANSMEM-Helical;	-0.122267	0.0226456	0.68175	0.187055	0.443228	0.565495
NAA60:ENSG00000122390:E1.13-E3.1|ENSG00000122390:E1.14-E3.1		exclusion	clu_19388	NewClu_1289	ENSG00000122390:E1.14	alt-C-term	chr16:3493827-3498471|chr16:3493837-3498471	(+)alt+N+terminus, (+)AA:242(ENSP00000385903)+>249(ENSP00000401237)|(+)Acyl_CoA_acyltransferase+IPR016181, (+)GNAT_dom+IPR000182, (-)Acyl_CoA_acyltransferase-IPR016181, (-)DOMAIN-N-acetyltransferase, (-)GNAT_dom-IPR000182	0.143699	0.0123052	0.624222	0.187604	0.487778	0.344078
INVS:ENSG00000119509:E4.1-E9.1|ENSG00000119509:E8.1-E9.1		exclusion	clu_18392	NewClu_10472	ENSG00000119509:E8.1	cassette-exon	chr9:102888831-102988344|chr9:102977770-102988344	(+)alt+N+terminus, (+)AA:424(BC072429+PEP)+>895(ENSP00000262456)|(+)Ankyrin_rpt+IPR002110, (+)Ankyrin_rpt+contain_dom+IPR020683, (+)REPEAT+ANK 1, (+)REPEAT+ANK 10, (+)REPEAT+ANK 11, (+)REPEAT+ANK 12, (+)REPEAT+ANK 13, (+)REPEAT+ANK 14, (+)REPEAT+ANK 2, (+)REPEAT+ANK 3, (+)REPEAT+ANK 4, (+)REPEAT+ANK 5, (+)REPEAT+ANK 6, (+)REPEAT+ANK 7, (+)REPEAT+ANK 8, (+)REPEAT+ANK 9	0.184873	0.0775133	0.81842	0.187604	0.766765	0.581892
PPP1R13B:ENSG00000088808:E24.2-E24.2|ENSG00000088808:E23.1-E25.1		exclusion	clu_7602	NewClu_2586	ENSG00000088808:E24.2|ENSG00000088808:E24.2	intron-retention	chr14:104204034-104204033|chr14:104205016-104202539		-0.220074	0.111468	0.842552	0.187604	0.156802	0.376877
RALBP1:ENSG00000017797:E2.2-E6.1|ENSG00000017797:E1.1-E6.1		inclusion	clu_1527	NewClu_5834	ENSG00000017797:E2.2	cassette-exon	chr18:9475689-9512989|chr18:9475174-9512989	(~)AA:655(ENSP00000019317)->655(ENSP00000372924)	0.263066	0.0109583	0.61042	0.188024	0.865877	0.602812
PPIL3:ENSG00000240344:E5.1-E6.1|ENSG00000240344:E5.1-E5.3		inclusion	clu_55016	NewClu_7625	ENSG00000240344:E6.1	cassette-exon	chr2:201750421-201747158|chr2:201750421-201750090		-0.0992446	0.00725391	0.567611	0.188114	0.599275	0.69852
PCDHGC5:ENSG00000240764:E6.1-E11.1|ENSG00000240764:E9.6-E11.1		exclusion	clu_55041	NewClu_2664	ENSG00000240764:E9.6	cassette-exon	chr5:140799841-140874374|chr5:140858113-140874374		0.269389	0.00588182	0.534969	0.188125	0.510289	0.2409
UCK2:ENSG00000143179:E3.1-E7.1|ENSG00000143179:E6.1-E7.1		exclusion	clu_29192	NewClu_6465	ENSG00000143179:E6.1	alt-C-term	chr1:165860559-165865427|chr1:165864878-165865427	(+)alt+N+terminus, (+)AA:111(ENST00000469256+PEP)+>261(ENSP00000356853)|(+)BINDING+Substrate, (+)Depp_CoAkinase+IPR001977, (+)HELIX, (+)NP_BIND+ATP, (+)P+loop_NTPase+IPR027417, (+)PRK+IPR006082, (+)PRK/URK+IPR006083, (+)STRAND, (+)TURN, (+)Uridine_kinase+IPR000764	0.117701	0.00365629	0.482368	0.188125	0.892961	0.77526
ZNF776:ENSG00000152443:E4.3-E7.1|ENSG00000152443:E4.3-I5.2		exclusion	clu_32952	NewClu_5964	ENSG00000152443:E7.1	alt-C-term	chr19:58262279-58268240|chr19:58262279-58264659		0.12757	0.0645961	0.808258	0.188125	0.261997	0.134427
HSPA14:ENSG00000187522:E3.1-E5.2|ENSG00000187522:E3.1-E7.1		inclusion	clu_48060	NewClu_2434	ENSG00000187522:E5.2	cassette-exon	chr10:14882156-14884133|chr10:14882156-14890608	(+)alt-N-terminus, (+)alt-C-terminus, (+)AA:128(ENSP00000404691)->185(ENST00000493863-PEP)|(-)Hsp_70_fam-IPR013126	0.0692755	0.10287	0.834872	0.188125	0.321572	0.252296
HERC3:ENSG00000138641:E24.1-E25.1|ENSG00000138641:E23.2-E25.1		inclusion	clu_27139	NewClu_9614	ENSG00000138641:E24.1	cassette-exon	chr4:89597392-89597485|chr4:89591403-89597485	(+)alt-N-terminus, (+)alt-C-terminus, (+)AA:278(ENSP00000421021)->494(ENSP00000441703)|(+)ACT_SITE-Glycyl thioester intermediate, (+)DOMAIN-HECT, (+)HECT-IPR000569	0.171714	0.0578869	0.800476	0.188125	0.389283	0.217568
RRAGB:ENSG00000083750:E3.2-E5.1|ENSG00000083750:E4.1-E5.1		inclusion	clu_6807	NewClu_5088	ENSG00000083750:E4.1	cassette-exon	chrX:55748718-55755727|chrX:55753823-55755727	(+)alt-coding, (+)AA:346(ENSP00000364077)->374(ENSP00000262850)|(-)EF_GTP+bd_dom+IPR000795, (-)Gtr1_RagA+IPR006762, (-)MIRO+like+IPR013684, (-)P+loop_NTPase+IPR027417, (-)Small_GTPase+IPR001806, (-)Small_GTPase_ARF/SAR+IPR006689, (+)Gtr1_RagA-IPR006762, (+)P-loop_NTPase-IPR027417, (+)Small_GTPase_ARF/SAR-IPR006689	-0.20524	0.00948533	0.594414	0.188125	0.213916	0.419156
HERC1:ENSG00000103657:E39.2-E40.2|ENSG00000103657:E39.2-E40.1		inclusion	clu_11305	NewClu_9010	ENSG00000103657:E40.1	alt-3'	chr15:63970044-63967292|chr15:63970044-63967316		-0.192781	0.0200964	0.66645	0.188125	0.160497	0.353278
FAM193B:ENSG00000146067:E6.3-E7.1|ENSG00000146067:E5.5-E7.1		inclusion	clu_30688	NewClu_1782	ENSG00000146067:E6.3	cassette-exon	chr5:176963359-176959642|chr5:176964874-176959642		0.253388	0.00280674	0.444199	0.188125	0.870096	0.616708
TNC:ENSG00000041982:E21.3-E22.1|ENSG00000041982:E12.3-E22.1		inclusion	clu_2339	NewClu_8698	ENSG00000041982:E21.3	cassette-exon	chr9:117808689-117804620|chr9:117835882-117804620	(+)alt-coding, (+)AA:1564(ENSP00000345861)->1655(ENSP00000344555)|(-)Fibronectin_type3-IPR003961, (+)DOMAIN-Fibronectin type-III 12, (+)Fibronectin_type3-IPR003961	0.125984	0.0274114	0.701249	0.188125	0.939398	0.813414
DHRS12:ENSG00000102796:E10.2-E11.1|ENSG00000102796:E10.2-E12.1		exclusion	clu_10845	NewClu_6512	ENSG00000102796:E11.1	alt-C-term	chr13:52348066-52347169|chr13:52348066-52346047	(+)alt-N-terminus, (+)alt-C-terminus, (+)AA:68(ENST00000461948-PEP)->130(ENST00000489680-PEP)|(+)ACT_SITE-Proton acceptor, (+)BINDING-Substrate	-0.194915	0.0106412	0.606688	0.188629	0.0937852	0.288701
LARGE:ENSG00000133424:E7.1-E8.1|ENSG00000133424:E3.4-E8.1		exclusion	clu_23830	NewClu_12434	ENSG00000133424:E7.1	cassette-exon	chr22:34252728-34157545|chr22:34315983-34157545	(~)AA:756(ENSP00000380549)->756(ENSP00000347088)	-0.206158	0.0142831	0.634579	0.188629	0.270655	0.476813
PWWP2B:ENSG00000171813:E2.2-E3.1|ENSG00000171813:E2.2-I2.1_134223266		inclusion	clu_42471	NewClu_14747	ENSG00000171813:E3.1		chr10:134219793-134230565|chr10:134219793-134223266		-0.132637	0.0191647	0.656616	0.188788	0.79188	0.924516
TRDN:ENSG00000186439:E32.1-E33.1|ENSG00000186439:E32.1-E34.1		inclusion	clu_47700	NewClu_6830	ENSG00000186439:E33.1	cassette-exon	chr6:123592284-123591011|chr6:123592284-123588896		0.178729	0.0117276	0.615982	0.18881	0.603898	0.425169
RPL23AP7:ENSG00000240356:E1.3_114384458-E2.1|ENSG00000240356:E1.2-E2.1		exclusion	clu_55019	NewClu_6764	ENSG00000240356:E1.3.114384458	alt-5'	chr2:114384458-114383306|chr2:114384615-114383306		-0.0968057	0.0270692	0.700109	0.18911	0.308285	0.40509
RP11-318M2.2:ENSG00000247081:E5.1-E6.1|ENSG00000247081:E2.3-E7.1		inclusion	clu_55537	NewClu_14830	ENSG00000247081:E5.1|E6.1	cassette-exon	chr8:104280619-104279748|chr8:104298066-104258912		0.117117	0.0374839	0.748806	0.18911	0.853677	0.73656
ADPGK:ENSG00000159322:E2.15-E3.2|ENSG00000159322:E2.13-E3.2		inclusion	clu_35398	NewClu_10271	ENSG00000159322:E2.15	alt-5'	chr15:73075587-73067438|chr15:73075800-73067438	(-)nonsense_mediated_decay, (+)truncated, (-)AA:78(ENSP00000458102)->496(ENSP00000312250)|(-)ACT_SITE-Proton acceptor, (-)ADP_PFK/GK-IPR007666, (-)METAL-Magnesium	0.171205	0.0403625	0.755737	0.189143	0.368182	0.196976
SNX27:ENSG00000143376:E12.1-E13.1|ENSG00000143376:E12.1-E13.3		inclusion	clu_29316	NewClu_2564	ENSG00000143376:E13.1	alt-3'	chr1:151665959-151666069|chr1:151665959-151666846	(-)alt-C-terminus, (-)AA:528(ENSP00000357836)->541(ENSP00000400333)	0.159034	0.131573	0.844298	0.189143	0.592867	0.433834
CSPP1:ENSG00000104218:E7.1-E10.1|ENSG00000104218:E9.2-E10.1		exclusion	clu_11466	NewClu_6915	ENSG00000104218:E9.2	cassette-exon	chr8:67998345-68005778|chr8:68004118-68005778	(+)alt+N+terminus, (+)AA:876(ENSP00000415782)+>1221(ENSP00000262210)|(+)COILED	0.19511	0.0923468	0.832105	0.190262	0.847455	0.652345
RPL37:ENSG00000145592:E4.5-I4.1|ENSG00000145592:E4.4-E7.2		exclusion	clu_30469	NewClu_1681	ENSG00000145592:E4.5|ENSG00000145592:I4.1	intron-retention	chr5:40832205-40832204|chr5:40832544-40828053		-0.0723311	0.116927	0.842552	0.190262	0.197348	0.269679
TNIP2:ENSG00000168884:E1.6-E2.1|ENSG00000168884:E1.4-E2.1		exclusion	clu_41143	NewClu_8887	ENSG00000168884:E1.6	altPromoter	chr4:2757676-2749672|chr4:2757741-2749672	(+)alt-N-terminus, (+)AA:322(ENSP00000427613)->429(ENSP00000321203)|(+)COILED	-0.193281	0.0104192	0.601126	0.190315	0.0259546	0.219235
DNAJC2:ENSG00000105821:E5.1-E6.1|ENSG00000105821:E4.1-E6.1		exclusion	clu_12361	NewClu_7049	ENSG00000105821:E5.1	cassette-exon	chr7:102967779-102967131|chr7:102968103-102967131	(+)nonsense_mediated_decay, (+)alt-N-terminus, (+)alt-C-terminus, (+)AA:167(ENSP00000368559)->243(ENSP00000412611)|(+)DOMAIN-J, (+)DnaJ_domain-IPR001623, (-)DnaJ_domain-IPR001623	-0.0883606	0.0212397	0.672706	0.190315	0.0151515	0.103512
THUMPD3:ENSG00000134077:E1.7-E3.1|ENSG00000134077:E1.5-E3.1		exclusion	clu_24109	NewClu_7881	ENSG00000134077:E1.7	alt-5'	chr3:9405209-9406700|chr3:9404811-9406700		-0.0576894	0.0487347	0.774924	0.190315	0.114361	0.17205
INO80B:ENSG00000115274:E4.13-E5.1|ENSG00000115274:I4.1-E2.6		exclusion	clu_16584	NewClu_8512	ENSG00000115274:E4.13|ENSG00000115274:E5.1	intron-retention	chr2:74684987-74686770|chr2:74686769-74686770		0.135852	0.141099	0.846849	0.190315	0.301554	0.165702
MON1A:ENSG00000164077:I7.1-E8.1|ENSG00000164077:E7.1-E8.1		exclusion	clu_38006	NewClu_5899	ENSG00000164077:I7.1	intron-retention	chr3:49946834-49946833|chr3:49947552-49946833	(+)retained_intron, (+)alt-C-terminus, (+)AA:395(ENST00000486107-PEP)->490(ENSP00000404793)|(+)Vacuolar_fusion_protein_MON1-IPR004353	-0.152795	0.0415311	0.755737	0.190315	0.0428251	0.19562
RP6-65G23.3:ENSG00000259153:E1.1-E3.1|ENSG00000259153:E2.1_71277391-E3.1		inclusion	clu_56903	NewClu_7687	ENSG00000259153:E2.1.71277391	cassette-exon	chr14:71277008-71281828|chr14:71277391-71281828		-0.170869	0.00496863	0.508318	0.190315	0.0355219	0.206391
CLEC16A:ENSG00000038532:E31.2-I31.2|ENSG00000038532:E30.1-I31.3		inclusion	clu_2223	NewClu_11795	ENSG00000038532:E31.2|ENSG00000038532:I31.2		chr16:11268134-11272192|chr16:11260409-11272192		0.152901	0.0217947	0.675751	0.190315	0.204246	0.0513456
RP4-669L17.10:ENSG00000237094:E7.1-E8.1|ENSG00000237094:E1.1-E12.1		inclusion	clu_54760	NewClu_5147	ENSG00000237094:E7.1|E8.1	cassette-exon	chr1:324060-324288|chr1:317781-334129		0.263813	0.0285073	0.710235	0.190315	0.589815	0.326002
ZCWPW1:ENSG00000078487:E14.1-E15.1|ENSG00000078487:E13.1-E15.1		inclusion	clu_6064	NewClu_610	ENSG00000078487:E14.1	cassette-exon	chr7:100002636-100001867|chr7:100004317-100001867	(+)retained_intron, (+)alt-N-terminus, (+)AA:246(ENSP00000418351)->403(ENST00000490089-PEP)|(+)STRAND, (+)ZN_FING-CW-type	0.120618	0.00683161	0.564093	0.190315	0.942844	0.822226
PEX7:ENSG00000112357:E2.1-E3.1_137147452|ENSG00000112357:E2.1-E3.1		inclusion	clu_15279	NewClu_14896	ENSG00000112357:E3.1	alt-3'	chr6:137146409-137147452|chr6:137146409-137147457		0.0888167	0.00782573	0.579107	0.190315	0.119021	0.0302039
SGSM2:ENSG00000141258:E9.3-E10.1|ENSG00000141258:E8.1-E10.1		exclusion	clu_28376	NewClu_961	ENSG00000141258:E9.3	cassette-exon	chr17:2270699-2274556|chr17:2268635-2274556	(-)alt-coding, (-)AA:1006(ENSP00000415107)->1051(ENSP00000268989)	-0.139212	0.0109023	0.61042	0.190538	0.237075	0.376287
RP11-152F13.8:ENSG00000259310:E2.1-ENSG00000254374:E2.1|ENSG00000259310:E2.1-E3.1		exclusion	clu_56924	NewClu_397	ENSG00000259310:ENSG00000254374:E2.1	trans-splicing	chr15:83088805-83190392|chr15:83088805-83100556		0.114831	0.127583	0.844298	0.190538	0.352703	0.237872
APBB2:ENSG00000163697:E13.2-E14.3|ENSG00000163697:E13.2-E14.5		exclusion	clu_37550	NewClu_12070	ENSG00000163697:E14.3	alt-3'	chr4:40946882-40937156|chr4:40946882-40936716	(-)alt-coding, (-)AA:737(ENSP00000421539)->758(ENSP00000295974)	-0.321417	0.0075575	0.576203	0.190538	0.481864	0.803281
METTL21A:ENSG00000144401:E5.1-E11.2|ENSG00000144401:E5.1-I9.2		exclusion	clu_29934	NewClu_6280	ENSG00000144401:E11.2	alt-C-term	chr2:208486530-208446670|chr2:208486530-208478167		0.112797	0.0249776	0.691495	0.190538	0.255563	0.142766
FMR1:ENSG00000102081:E15.3-E16.4|ENSG00000102081:E15.3-E16.2		exclusion	clu_10585	NewClu_2599	ENSG00000102081:E16.2	alt-3'	chrX:147024846-147026464|chrX:147024846-147026389	(-)alt-coding, (-)AA:590(ENSP00000359501)->632(ENSP00000359506)|(+)Frag_X_MRP_fam+IPR022034, (-)Frag_X_MRP_fam-IPR022034, (-)MOD_RES-Phosphoserine, (-)REGION-Interaction with RANBP9	0.104112	0.0164195	0.642391	0.190538	0.269082	0.164969
RALGAPA1:ENSG00000174373:E17.1-E19.1|ENSG00000174373:E17.1-E20.1		inclusion	clu_43672	NewClu_5253	ENSG00000174373:E19.1	cassette-exon	chr14:36190894-36169508|chr14:36190894-36159209	(+)alt-coding, (+)AA:2036(ENSP00000374348)->2083(ENSP00000258840)|(-)MOD_RES-Phosphothreonine	0.195629	0.0213444	0.672706	0.190538	0.726576	0.530947
TANC2:ENSG00000170921:E3.2-E4.2|ENSG00000170921:E3.2-E5.1		inclusion	clu_42116	NewClu_11972	ENSG00000170921:E4.2	cassette-exon	chr17:61176718-61228631|chr17:61176718-61271352	(+)alt-N-terminus, (+)AA:111(ENSP00000463959)->152(ENSP00000463062)	0.12771	0.0223282	0.679444	0.190538	0.549491	0.421781
MYO5A:ENSG00000197535:E29.2-E30.1|ENSG00000197535:E29.2-E32.1		inclusion	clu_49864	NewClu_9743	ENSG00000197535:E30.1	cassette-exon	chr15:52643451-52641023|chr15:52643451-52638658	(+)alt-coding, (+)AA:228(ENSP00000382174)->231(ENSP00000458016)	0.27059	0.017635	0.650008	0.190708	0.946561	0.67597
DNAJC15:ENSG00000120675:E3.2-E4.1|ENSG00000120675:I3.1_43629679-I3.1_43632790		exclusion	clu_18850	NewClu_6683	ENSG00000120675:E3.2|ENSG00000120675:E4.1		chr13:43597870-43639822|chr13:43629679-43632790		0.187049	0.0393509	0.755737	0.190896	0.462749	0.2757
RP11-87H9.2:ENSG00000233961:E2.1-E5.1_69084846|ENSG00000233961:I2.1_69080838-E5.1_69084846		exclusion	clu_54419	NewClu_15516	ENSG00000233961:E2.1		chr9:69067928-69084846|chr9:69080838-69084846		0.142	0.207994	0.860228	0.190896	0.776346	0.634345
TTC9C:ENSG00000162222:E1.2-E1.7|ENSG00000162222:E1.5-E1.7		exclusion	clu_36395	NewClu_5795	ENSG00000162222:E1.2	alt-5'	chr11:62495699-62496295|chr11:62496208-62496295		0.150629	0.0111528	0.61042	0.190896	0.403562	0.252933
PTPRD:ENSG00000153707:E23.1-E24.1|ENSG00000153707:E21.6-E24.1		inclusion	clu_33416	NewClu_8163	ENSG00000153707:E23.1	cassette-exon	chr9:8523513-8521546|chr9:8524925-8521546	(-)alt-coding, (-)AA:1496(AAI06717.1)->1505(ENSP00000380731)|(-)Fibronectin_type3-IPR003961, (+)STRAND, (+)TOPO_DOM-Cytoplasmic	0.0768328	0.00394747	0.492112	0.190896	0.174935	0.0981026
TPD52L1:ENSG00000111907:E11.1-E13.2|ENSG00000111907:E10.1-E13.2		inclusion	clu_15062	NewClu_12022	ENSG00000111907:E11.1	cassette-exon	chr6:125578304-125583980|chr6:125574901-125583980	(+)alt-C-terminus, (+)AA:144(ENSP00000357387)->209(ENSP00000306285)|(-)TPD52-IPR007327, (+)MOD_RES-Phosphoserine, (+)TPD52-IPR007327	0.0916324	0.007597	0.578075	0.190896	0.291289	0.199657
B3GALNT1:ENSG00000169255:E7.3-E9.21|ENSG00000169255:E7.3-E8.1		inclusion	clu_41359	NewClu_7821	ENSG00000169255:E8.1	cassette-exon	chr3:160818927-160804576|chr3:160818927-160807850		-0.100999	0.0392508	0.755737	0.190896	0.606097	0.707096
DIP2B:ENSG00000066084:E22.1-I22.1_51101697|ENSG00000066084:E22.1-E23.1		inclusion	clu_3899	NewClu_12944	ENSG00000066084:I22.1_51101697		chr12:51100448-51101697|chr12:51100448-51102231		0.0753129	0.00935667	0.593895	0.190896	0.11633	0.0410169
TRIO:ENSG00000038382:E57.2-E58.1|ENSG00000038382:E57.2_14497114-E58.1		inclusion	clu_2208	NewClu_8758	ENSG00000038382:E57.2.14497114	alt-5'	chr5:14497126-14497956|chr5:14497114-14497956		0.0844461	0.027409	0.701249	0.190896	0.848323	0.763877
GAK:ENSG00000178950:E22.1-E23.2|ENSG00000178950:E22.1-E24.1		inclusion	clu_45102	NewClu_7338	ENSG00000178950:E23.2	cassette-exon	chr4:864499-862473|chr4:864499-861220		0.0887161	0.00505091	0.510231	0.190896	0.962948	0.874232
ZFYVE19:ENSG00000166140:I3.1-E4.1|ENSG00000166140:E1.16-E4.3		exclusion	clu_39446	NewClu_6286	ENSG00000166140:I3.1|ENSG00000166140:E4.1	intron-retention	chr15:41101116-41101117|chr15:41100066-41101317		-0.120033	0.0617355	0.804944	0.191817	0.0875648	0.207598
AC004381.6:ENSG00000005189:E1.15-E1.20|ENSG00000005189:E1.13-E1.20		inclusion	clu_327	NewClu_6105	ENSG00000005189:E1.15	alt-C-term	chr16:20818043-20818274|chr16:20818027-20818274		0.0833445	0.0224109	0.679444	0.191817	0.238571	0.155227
MON1A:ENSG00000164077:E7.1-E8.1|ENSG00000164077:I7.1-E8.1		exclusion	clu_38006	NewClu_5899	ENSG00000164077:E7.1	intron-retention	chr3:49947552-49946833|chr3:49946834-49946833	(+)retained_intron, (+)alt+C+terminus, (+)AA:395(ENST00000486107+PEP)+>490(ENSP00000404793)|(+)Vacuolar_fusion_protein_MON1+IPR004353	0.212838	0.0480788	0.771323	0.192001	0.930294	0.717455
FRMD4B:ENSG00000114541:E17.1-E18.3|ENSG00000114541:E18.1_69299375-E18.3		exclusion	clu_16233	NewClu_12500	ENSG00000114541:E17.1	cassette-exon	chr3:69336903-69299250|chr3:69299375-69299250		0.201351	0.0354999	0.741093	0.192139	0.962292	0.760942
MPPED2:ENSG00000066382:I4.1_30605438-E5.2|ENSG00000066382:E3.1-E5.2		exclusion	clu_3954	NewClu_12129	ENSG00000066382:I4.1_30605438		chr11:30605438-30602041|chr11:30607589-30602041		-0.0737379	0.00514164	0.512936	0.192868	0.0816486	0.155387
KIF23:ENSG00000137807:E8.1-E9.2|ENSG00000137807:E7.5-E9.2		inclusion	clu_26504	NewClu_10510	ENSG00000137807:E8.1	cassette-exon	chr15:69717662-69718409|chr15:69715668-69718409	(-)alt-N-terminus, (-)AA:673(ENSP00000453102)->856(ENSP00000304978)|(-)DOMAIN-Kinesin-motor, (-)Kinesin_motor_dom-IPR001752, (-)MOD_RES-Phosphoserine, (-)MOTIF-Nuclear localization signal, (-)NP_BIND-ATP, (-)P-loop_NTPase-IPR027417, (+)Kinesin_motor_dom-IPR001752, (+)P-loop_NTPase-IPR027417	0.12325	0.00620177	0.54115	0.193497	0.93461	0.81136
TRPC3:ENSG00000138741:E11.1-E12.1|ENSG00000138741:I11.1_122822710-E12.1		inclusion	clu_27227	NewClu_7992	ENSG00000138741:E11.1		chr4:122824007-122820850|chr4:122822710-122820850		-0.258068	0.013934	0.634579	0.193929	0.650355	0.908423
SUN1:ENSG00000164828:E15.3-E16.1|ENSG00000164828:E15.3-E18.2		exclusion	clu_38560	NewClu_14424	ENSG00000164828:E16.1	cassette-exon	chr7:883157-888055|chr7:883157-891021	(+)retained_intron, (+)alt-C-terminus, (+)AA:505(ENST00000413171-PEP)->785(ENSP00000384015)|(+)COILED, (+)DOMAIN-SUN, (+)RNA-bd_mt-IPR018539, (+)Sad1_UNC_C-IPR012919, (+)TOPO_DOM-Perinuclear space, (+)TRANSMEM-Helical, (-)RNA-bd_mt-IPR018539	-0.195472	0.012642	0.624223	0.195007	0.36803	0.563502
WHSC1L1:ENSG00000147548:E24.1-E25.2|ENSG00000147548:E24.2-E25.2		exclusion	clu_31224	NewClu_318	ENSG00000147548:E24.2	alt-5'	chr8:38139018-38137199|chr8:38138985-38137199	(-)alt-coding, (-)AA:1426(ENSP00000434730)->1437(ENSP00000313983)|(+)SET_dom+IPR001214, (-)DOMAIN-SET, (-)SET_dom-IPR001214	0.209324	0.00623691	0.54172	0.195007	0.560606	0.351282
PDLIM5:ENSG00000163110:E17.1-E18.1|ENSG00000163110:E17.1-E19.1		exclusion	clu_36995	NewClu_2898	ENSG00000163110:E18.1	alt-C-term	chr4:95507595-95508140|chr4:95507595-95529210	(-)truncated, (+)AA:234(ENSP00000426804)->625(ENSP00000424360)|(+)DOMAIN-LIM zinc-binding 1, (+)DOMAIN-LIM zinc-binding 2, (+)DOMAIN-LIM zinc-binding 3, (+)HELIX, (+)MOD_RES-Phosphoserine, (+)STRAND, (+)TURN, (+)Znf_LIM-IPR001781	-0.084871	0.000504328	0.281363	0.195007	0.138422	0.223293
RBM24:ENSG00000112183:E9.1-E10.1|ENSG00000112183:E6.1-E10.1		inclusion	clu_15174	NewClu_9737	ENSG00000112183:E9.1	cassette-exon	chr6:17291124-17291987|chr6:17284942-17291987	(-)alt-N-terminus, (-)alt-C-terminus, (-)AA:80(ENSP00000426222)->236(ENSP00000368341)|(-)COMPBIAS-Ala-rich, (-)DOMAIN-RRM, (-)RRM_dom-IPR000504	0.0786075	0.00713131	0.567368	0.195007	0.307236	0.228628
DYNC1I1:ENSG00000158560:E6.3-E8.1|ENSG00000158560:E6.3-E10.1		inclusion	clu_35125	NewClu_5205	ENSG00000158560:E8.1	cassette-exon	chr7:95442649-95457369|chr7:95442649-95499195	(+)alt-coding, (+)AA:608(ENSP00000352348)->628(ENSP00000392337)	0.158191	0.00454008	0.49999	0.195007	0.721009	0.562818
CDC25C:ENSG00000158402:E7.2-E8.1|ENSG00000158402:E5.2-E8.1		inclusion	clu_35055	NewClu_1604	ENSG00000158402:E7.2	cassette-exon	chr5:137661504-137655063|chr5:137664173-137655063	(+)alt-coding, (+)AA:400(ENSP00000345205)->430(ENSP00000349821)|(-)MPI_Phosphatase-IPR000751, (+)MOD_RES-Phosphoserine, (+)MOD_RES-Phosphothreonine; by CDK1 (Probable), (+)MPI_Phosphatase-IPR000751, (+)STRAND	0.152595	0.0343549	0.737772	0.195007	0.678548	0.525953
ZSCAN25:ENSG00000197037:E8.1-E9.1|ENSG00000197037:E8.1-I9.1_99266718		inclusion	clu_49518	NewClu_15600	ENSG00000197037:E9.1		chr7:99221803-99226814|chr7:99221803-99266718		0.146156	0.0980398	0.834872	0.195007	0.865024	0.718868
C19orf55:ENSG00000167595:E4.1-E4.4|ENSG00000167595:E4.1-E4.3		inclusion	clu_40380	NewClu_1991	ENSG00000167595:E4.4	alt-3'	chr19:36253047-36253157|chr19:36253047-36253154		-0.118104	0.00481403	0.502463	0.195192	0.018239	0.136343
C19orf55:ENSG00000167595:E4.1-E4.3|ENSG00000167595:E4.1-E4.4		inclusion	clu_40380	NewClu_1991	ENSG00000167595:E4.3	alt-3'	chr19:36253047-36253154|chr19:36253047-36253157		0.118104	0.00481403	0.502463	0.195192	0.981761	0.863657
HERC2:ENSG00000128731:E2.1-E4.1|ENSG00000128731:E2.1-E3.1		exclusion	clu_21570	NewClu_5224	ENSG00000128731:E3.1	alt-C-term	chr15:28566508-28544662|chr15:28566508-28565610	(+)nonsense_mediated_decay, (+)alt+C+terminus, (+)AA:71(ENST00000563945+PEP)+>80(ENSP00000456237)|(+)REPEAT+WD 1	0.141129	0.0262576	0.700109	0.196006	0.972723	0.831594
MINOS1:ENSG00000173436:E1.9-ENSG00000270136:E5.1|ENSG00000173436:E3.1-E6.1		exclusion	clu_43281	NewClu_6652	ENSG00000173436:E1.9|ENSG00000173436:ENSG00000270136:E5.1	trans-splicing	chr1:19923603-19949968|chr1:19927465-19948594		0.11411	0.0415384	0.755737	0.196006	0.813553	0.699443
TRIM2:ENSG00000109654:E18.2_154243980-E19.1|ENSG00000109654:E18.2-E19.1		exclusion	clu_14083	NewClu_13164	ENSG00000109654:E18.2_154243980	alt-5'	chr4:154243980-154245230|chr4:154243968-154245230		-0.0906116	0.0272736	0.700505	0.196006	0.0786909	0.169302
PUM2:ENSG00000055917:E18.1-E19.1|ENSG00000055917:E18.1-E20.1		exclusion	clu_3091	NewClu_2062	ENSG00000055917:E19.1	cassette-exon	chr2:20482708-20478580|chr2:20482708-20463221	(-)alt-coding, (-)AA:987(ENSP00000326746)->1066(ENSP00000354370)|(-)COMPBIAS-Ser-rich, (-)MOD_RES-Phosphoserine	-0.17317	0.0126901	0.624223	0.196006	0.314113	0.487283
NME4:ENSG00000103202:E6.2-E6.4_450474|ENSG00000103202:E6.2-E6.3_450380		exclusion	clu_11059	NewClu_10470	ENSG00000103202:E6.4_450474	alt-3'	chr16:450294-450474|chr16:450294-450380		0.156995	0.0184331	0.651242	0.196006	0.283819	0.126824
PRKRIR:ENSG00000137492:E4.1-E5.2|ENSG00000137492:E3.1-E5.2		exclusion	clu_26306	NewClu_10856	ENSG00000137492:E4.1	cassette-exon	chr11:76075382-76072107|chr11:76076896-76072107	(+)nonsense_mediated_decay, (-)truncated, (+)AA:79(ENSP00000433966)->761(ENSP00000260045)|(+)HATC-IPR008906, (+)RNaseH-like_dom-IPR012337, (+)ZN_FING-THAP-type, (+)Znf_C2CH-IPR006612, (-)Znf_C2CH-IPR006612	-0.0479862	0.196878	0.857231	0.196006	0.0762184	0.124205
C1orf85:ENSG00000198715:E2.2-E2.5|ENSG00000198715:E1.5-E2.5		exclusion	clu_50843	NewClu_2524	ENSG00000198715:E2.2	cassette-exon	chr1:156264550-156264356|chr1:156265317-156264356		-0.116044	0.0171687	0.649869	0.196006	0.505686	0.621731
RIC3:ENSG00000166405:E5.1-E8.3|ENSG00000166405:E5.1-E6.1		exclusion	clu_39669	NewClu_13863	ENSG00000166405:E6.1	cassette-exon	chr11:8158925-8148351|chr11:8158925-8157391	(+)alt+N+terminus, (+)alt+C+terminus, (+)AA:143(ENST00000529035+PEP)+>368(ENSP00000344904)|(+)COMPBIAS+Poly+Glu, (+)CROSSLNK+Glycyl lysine isopeptide (Lys+Gly) (interchain with G+Cter in ubiquitin); alternate, (+)MOD_RES+N6+acetyllysine; alternate, (+)SIGNAL, (+)TOPO_DOM+Lumenal	0.213405	0.0155771	0.641932	0.196006	0.746737	0.533332
ATN1:ENSG00000111676:E2.1-E3.2_7043019|ENSG00000111676:E2.1-E3.2		inclusion	clu_14909	NewClu_9883	ENSG00000111676:E3.2_7043019	alt-3'	chr12:7037547-7043019|chr12:7037547-7043003		-0.0846362	0.0788685	0.819504	0.196006	0.0949026	0.179539
LRCH1:ENSG00000136141:E21.1-E23.1|ENSG00000136141:E21.1-E22.2		inclusion	clu_25444	NewClu_5240	ENSG00000136141:E22.2	alt-C-term	chr13:47308133-47324675|chr13:47308133-47315777	(+)alt-C-terminus, (+)AA:696(ENSP00000308493)->728(ENSP00000374448)|(-)CH+domain+IPR001715, (+)CAMSAP_CH-IPR022613, (+)CH-domain-IPR001715, (+)DOMAIN-CH	-0.185891	0.018949	0.656616	0.196006	0.629178	0.81507
C1orf54:ENSG00000118292:E4.1-E5.1|ENSG00000118292:E3.3-E5.1		inclusion	clu_18055	NewClu_919	ENSG00000118292:E4.1	cassette-exon	chr1:150246573-150248150|chr1:150245266-150248150		0.087062	0.00291229	0.444199	0.196008	0.942367	0.855305
ATXN2:ENSG00000204842:E23.1-E24.1|ENSG00000204842:E23.1-E25.3		inclusion	clu_51927	NewClu_13748	ENSG00000204842:E24.1	cassette-exon	chr12:111907912-111902519|chr12:111907912-111895163	(+)alt-coding, (+)AA:1006(ENSP00000439338)->1073(ENSP00000445583)|(+)LSM_dom-IPR010920	0.154447	0.00430825	0.494498	0.196398	0.453357	0.29891
PTPRK:ENSG00000152894:E33.1-E34.1|ENSG00000152894:E32.1-E34.1		inclusion	clu_33111	NewClu_4595	ENSG00000152894:E33.1	cassette-exon	chr6:128316394-128313854|chr6:128316607-128313854	(+)alt-coding, (+)AA:1440(ENSP00000357209)->1446(ENSP00000357196)|(-)DOMAIN-Tyrosine-protein phosphatase 1, (-)STRAND, (-)TOPO_DOM-Cytoplasmic, (-)Tyr_Pase_rcpt/non-rcpt-IPR000242, (+)Tyr_Pase_rcpt/non-rcpt-IPR000242	0.203587	0.0128315	0.62463	0.197575	0.526333	0.322745
ZNF776:ENSG00000152443:I5.1-E6.1|ENSG00000152443:E4.3-E7.1		exclusion	clu_32952	NewClu_5964	ENSG00000152443:I5.1|ENSG00000152443:E6.1	intron-retention	chr19:58265411-58265412|chr19:58262279-58268240		-0.147671	0.0862383	0.82909	0.197631	0.296185	0.443856
TMEM55A:ENSG00000155099:E1.5-E3.2|ENSG00000155099:E2.1-E3.2		exclusion	clu_33898	NewClu_4444	ENSG00000155099:E2.1	cassette-exon	chr8:92052872-92033632|chr8:92036517-92033632	(+)nonsense_mediated_decay, (-)truncated, (+)AA:56(ENSP00000429112)+>257(ENSP00000285419)|(+)ACT_SITE, (+)MOTIF+CX5R motif, (+)TRANSMEM+Helical;, (+)Transmembrane_protein_55A/B+IPR019178	0.0861591	0.00348159	0.477237	0.198478	0.894037	0.807878
ZNF385A:ENSG00000161642:E7.1-E8.1|ENSG00000161642:E5.9-E8.1		inclusion	clu_36244	NewClu_3617	ENSG00000161642:E7.1	alt-C-term	chr12:54772850-54769738|chr12:54778212-54769738	(-)alt-N-terminus, (-)AA:347(ENST00000552382-PEP)->366(ENSP00000377849)	0.123104	0.0172173	0.649869	0.198478	0.172526	0.0494225
TMEM177:ENSG00000144120:E1.6-E2.1|ENSG00000144120:E1.4-E2.1		exclusion	clu_29814	NewClu_11631	ENSG00000144120:E1.6	alt-5'	chr2:120437193-120438408|chr2:120436801-120438408	(~)AA:311(ENSP00000385966)->311(ENSP00000402661)	-0.0912056	0.0107723	0.609055	0.199134	0.0419353	0.133141
RILPL1:ENSG00000188026:E12.1-E14.1|ENSG00000188026:E13.1-E14.1		exclusion	clu_48262	NewClu_2042	ENSG00000188026:E13.1	cassette-exon	chr12:123968727-123957229|chr12:123960210-123957229	(+)alt+N+terminus, (+)alt+C+terminus, (+)AA:362(BAC04845.1)+>403(ENSP00000366070)	0.10898	0.0134136	0.627736	0.200968	0.793657	0.684677
ZNF518B:ENSG00000178163:E3.2-E5.1|ENSG00000178163:E3.2-I3.1		exclusion	clu_44940	NewClu_15107	ENSG00000178163:E5.1	intron-retention	chr4:10456218-10448163|chr4:10456218-10456217		0.137924	0.0741516	0.814298	0.200968	0.188984	0.0510601
MAGEA2:ENSG00000184750:E1.7-E2.1|ENSG00000184750:E1.4-E3.1		inclusion	clu_46922	NewClu_8832	ENSG00000184750:E1.7|ENSG00000184750:E2.1	alt-5'|cassette-exon	chrX:151922066-151921915|chrX:151922312-151921037		0.106785	0.0172637	0.649869	0.200968	0.238733	0.131948
RBMS2:ENSG00000076067:E16.1-E17.1|ENSG00000076067:E15.1-E17.1		inclusion	clu_5603	NewClu_4421	ENSG00000076067:E16.1	cassette-exon	chr12:56982802-56982924|chr12:56982158-56982924		0.11793	0.0311308	0.718066	0.200968	0.801619	0.683689
MICAL3:ENSG00000243156:E34.1-E35.1|ENSG00000243156:E33.1-E35.1		exclusion	clu_55273	NewClu_11148	ENSG00000243156:E34.1	cassette-exon	chr22:18309220-18305826|chr22:18310410-18305826		-0.186612	0.00296947	0.446194	0.201246	0.353857	0.54047
MYO5A:ENSG00000197535:E30.1-E32.1|ENSG00000197535:E29.2-E32.1		inclusion	clu_49864	NewClu_9743	ENSG00000197535:E30.1	cassette-exon	chr15:52641015-52638658|chr15:52643451-52638658	(+)alt-coding, (+)AA:228(ENSP00000382174)->231(ENSP00000458016)	0.270456	0.0223312	0.679444	0.201246	0.944055	0.673599
NHLRC3:ENSG00000188811:E3.1-E4.2|ENSG00000188811:E3.1-E5.1		exclusion	clu_48523	NewClu_6394	ENSG00000188811:E4.2	cassette-exon	chr13:39613848-39616242|chr13:39613848-39618227	(-)alt-coding, (-)AA:280(ENSP00000368919)->347(ENSP00000368920)|(-)REPEAT-NHL 2	-0.201734	0.0139817	0.634579	0.201256	0.507212	0.708946
ST3GAL5:ENSG00000115525:E4.1-E7.1|ENSG00000115525:E1.6-E7.1		exclusion	clu_16835	NewClu_5724	ENSG00000115525:E4.1	cassette-exon	chr2:86097195-86090608|chr2:86115947-86090608	(+)nonsense_mediated_decay, (-)truncated, (+)AA:47(ENSP00000408635)->169(ENST00000461199-PEP)|(+)TOPO_DOM-Cytoplasmic, (+)TRANSMEM-Helical; Signal-anchor for type II membrane protein;	-0.207176	0.0420916	0.755737	0.201958	0.22	0.427176
SLC50A1:ENSG00000169241:E5.3-E6.1|ENSG00000169241:E3.2-E6.1		exclusion	clu_41319	NewClu_256	ENSG00000169241:E5.3	cassette-exon	chr1:155110198-155110455|chr1:155108852-155110455	(-)alt-coding, (-)AA:112(ENST00000368405-PEP)->166(BC010869-PEP)|(-)DOMAIN-MtN3/slv 2, (-)SWEET_sugar_transpr-IPR004316, (-)TRANSMEM-Helical; Name=4;, (-)TRANSMEM-Helical; Name=5;	-0.0828128	0.00434056	0.494498	0.202734	0.773999	0.856812
CSGALNACT2:ENSG00000169826:E4.1-E5.1|ENSG00000169826:E4.1-E6.1		exclusion	clu_41588	NewClu_8778	ENSG00000169826:E5.1	cassette-exon	chr10:43656043-43657648|chr10:43656043-43659314	(+)alt-C-terminus, (+)AA:333(CAE45982.1)->542(ENSP00000363590)|(+)Chond_GalNAc-IPR008428, (+)METAL-Divalent metal cation, (+)TOPO_DOM-Lumenal	-0.0616326	0.255348	0.869386	0.202992	0.0425926	0.104225
MAGI1:ENSG00000151276:E7.1-E13.1|ENSG00000151276:E11.1-E13.1		inclusion	clu_32427	NewClu_14812	ENSG00000151276:E11.1	altPromoter	chr3:65607647-65479306|chr3:65535083-65479306	(-)retained_intron, (-)alt+N+terminus, (-)alt+C+terminus, (-)AA:92(ENST00000476403+PEP)+>358(ENST00000464060+PEP)|(-)DOMAIN+PDZ 1, (-)DOMAIN+WW 1, (-)Guanylate_kin+IPR008144, (-)NP_BIND+ATP, (-)P+loop_NTPase+IPR027417, (-)PDZ+IPR001478, (-)STRAND, (-)TURN, (-)WW_dom+IPR001202	-0.100317	0.0114463	0.615376	0.203041	0.88366	0.983976
SMIM11:ENSG00000205670:E5.1-E6.1|ENSG00000205670:E3.1-E6.1		inclusion	clu_52212	NewClu_5692	ENSG00000205670:E5.1	cassette-exon	chr21:35772197-35774389|chr21:35757942-35774389		0.0768928	0.225134	0.863468	0.203622	0.867854	0.790962
EIF4G3:ENSG00000075151:E11.1-E13.1|ENSG00000075151:E11.1-E15.1		inclusion	clu_5395	NewClu_15393	ENSG00000075151:E13.1	cassette-exon	chr1:21329206-21324126|chr1:21329206-21307720	(+)alt-coding, (+)AA:504(ENSP00000364062)->515(ENSP00000349386)	0.106339	0.00554311	0.52646	0.203622	0.19768	0.0913405
CCNL1:ENSG00000163660:I9.1-E10.1|ENSG00000163660:E9.1-E10.1		exclusion	clu_37523	NewClu_8483	ENSG00000163660:I9.1	intron-retention	chr3:156866379-156866378|chr3:156867076-156866378		-0.0706864	0.0116597	0.615982	0.205206	0.0163916	0.0870781
AKAP12:ENSG00000131016:E4.2-E6.1|ENSG00000131016:E3.1-E6.1		exclusion	clu_22661	NewClu_8743	ENSG00000131016:E4.2	altPromoter	chr6:151647020-151669846|chr6:151627038-151669846	(+)alt-N-terminus, (+)AA:1684(ENSP00000346702)->1782(ENSP00000253332)|(+)COMPBIAS-Poly-Glu, (+)MOD_RES-Phosphoserine	-0.0747879	0.00398759	0.492112	0.205206	0.0137093	0.0884972
TMEM241:ENSG00000134490:E8.1-E10.2|ENSG00000134490:E8.1-E9.1		inclusion	clu_24361	NewClu_1687	ENSG00000134490:E9.1	cassette-exon	chr18:20953676-20950225|chr18:20953676-20951434	(+)nonsense_mediated_decay, (+)alt-C-terminus, (+)AA:159(ENSP00000431584)->296(ENSP00000372720)|(+)TRANSMEM-Helical;	-0.139916	0.0528956	0.790366	0.205206	0.0599817	0.199898
SMARCD3:ENSG00000082014:E6.3-E8.1|ENSG00000082014:E4.2-E8.1		exclusion	clu_6581	NewClu_282	ENSG00000082014:E6.3	altPromoter	chr7:150945571-150942757|chr7:150972200-150942757	(-)alt-N-terminus, (-)AA:470(ENSP00000376558)->483(ENSP00000262188)	-0.0988858	0.00983867	0.596285	0.205999	0.785923	0.884809
EXO5:ENSG00000164002:E1.10-E2.4|ENSG00000164002:E1.10-E3.1		inclusion	clu_37878	NewClu_10068	ENSG00000164002:E2.4	cassette-exon	chr1:40974580-40975123|chr1:40974580-40980187		0.196585	0.0408541	0.755737	0.206276	0.389271	0.192685
BAI2:ENSG00000121753:E33.2-E34.1|ENSG00000121753:E33.2-E34.3		inclusion	clu_19214	NewClu_4146	ENSG00000121753:E34.1	alt-3'	chr1:32193783-32193682|chr1:32193783-32193206	(+)alt-N-terminus, (+)AA:1499(ENSP00000381555)->1500(ENSP00000381564)|(-)GPCR_2-like-IPR017981, (-)GPCR_2_secretin-like-IPR000832, (-)TOPO_DOM-Cytoplasmic, (-)TOPO_DOM-Extracellular, (-)TRANSMEM-Helical; Name=6;, (+)GPCR_2-like-IPR017981, (+)GPCR_2_secretin-like-IPR000832, (+)TOPO_DOM-Cytoplasmic	0.119854	0.0542546	0.791069	0.206735	0.754458	0.634604
SOCS7:ENSG00000174111:E5.2-E6.1|ENSG00000174111:E5.1-E6.1		exclusion	clu_43571	NewClu_15303	ENSG00000174111:E5.2	alt-5'	chr17:36521916-36522170|chr17:36521292-36522170	(+)retained_intron, (+)alt-N-terminus, (+)alt-C-terminus, (+)AA:146(ENST00000584132-PEP)->581(ENSP00000464034)|(+)COMPBIAS-Poly-Gln, (+)COMPBIAS-Poly-Gly, (+)COMPBIAS-Poly-Pro, (+)DOMAIN-SH2, (+)DOMAIN-SOCS box, (+)REGION-Mediates interaction with SORBS3, (+)SH2-IPR000980, (+)SOCS_C-IPR001496	-0.090958	0.164376	0.849122	0.207524	0.160667	0.251625
RP1-46F2.2:ENSG00000185847:E5.1-I5.1|ENSG00000185847:E3.1-E6.1		exclusion	clu_47496	NewClu_7649	ENSG00000185847:E5.1|ENSG00000185847:I5.1	intron-retention	chr12:111394636-111394637|chr12:111376316-111395826		-0.0861656	0.0231269	0.68458	0.208416	0.0264141	0.11258
EZH2:ENSG00000106462:E12.1-E14.1|ENSG00000106462:E13.1-E14.1		inclusion	clu_12688	NewClu_1130	ENSG00000106462:E13.1	cassette-exon	chr7:148516688-148515209|chr7:148516070-148515209	(-)nonsense_mediated_decay, (-)retained_intron, (+)truncated, (-)AA:144(ENSP00000417704)+>431(ENST00000498186+PEP)|(-)MOD_RES+Phosphoserine, (-)MOD_RES+Phosphothreonine, (-)MOD_RES+Phosphothreonine; by CDK1 and CDK2, (-)REGION+Interaction with DNMT1, DNMT3A and DNMT3B, (-)SANT/Myb+IPR001005	-0.236482	0.00279001	0.444199	0.208416	0.662329	0.898811
C16orf52:ENSG00000185716:E4.2-E7.1|ENSG00000185716:E4.2-E5.2		inclusion	clu_47411	NewClu_981	ENSG00000185716:E5.2	cassette-exon	chr16:22087020-22096965|chr16:22087020-22092017		-0.245788	0.0173332	0.649869	0.208416	0.198788	0.444576
RUNX1T1:ENSG00000079102:E1.5-E11.4|ENSG00000079102:E6.3-E11.4		exclusion	clu_6170	NewClu_7052	ENSG00000079102:E6.3	cassette-exon	chr8:93115085-93029591|chr8:93088193-93029591	(-)alt-N-terminus, (-)alt-C-terminus, (-)AA:46(ENSP00000429864)->135(ENSP00000429506)|(-)COMPBIAS-Poly-Ser, (-)HELIX, (-)MTG8-IPR013290, (-)SITE-Breakpoint for translocation to form AML1-MTG8 in AML-M2	0.155271	0.0186047	0.652526	0.208512	0.356122	0.200851
SLC44A3:ENSG00000143036:I12.1_95329833-E13.1|ENSG00000143036:E12.2-E13.1		exclusion	clu_29118	NewClu_2906	ENSG00000143036:I12.1_95329833		chr1:95329833-95330299|chr1:95323056-95330299		-0.430125	0.00947518	0.594414	0.208512	0.111681	0.541805
FEZ2:ENSG00000171055:E12.2-E13.2|ENSG00000171055:E10.2-E13.2		inclusion	clu_42157	NewClu_9274	ENSG00000171055:E12.2	cassette-exon	chr2:36787928-36785656|chr2:36805740-36785656	(+)nonsense_mediated_decay, (+)alt-N-terminus, (+)alt-C-terminus, (+)AA:63(ENSP00000410879)->380(ENSP00000368547)|(+)COILED, (+)COMPBIAS-Poly-Lys, (+)FEZ-IPR011680	0.197763	0.010671	0.607491	0.208512	0.64988	0.452117
ECT2:ENSG00000114346:E5.2-E6.1|ENSG00000114346:E5.2-E7.1		exclusion	clu_16124	NewClu_13552	ENSG00000114346:E6.1	cassette-exon	chr3:172473164-172473273|chr3:172473164-172474773	(-)alt-coding, (-)AA:883(ENSP00000232458)->914(ENSP00000376457)	-0.161051	0.0125675	0.624223	0.208708	0.124742	0.285793
OGT:ENSG00000147162:I6.1-E7.1|ENSG00000147162:E6.2-E8.1		exclusion	clu_31092	NewClu_7638	ENSG00000147162:I6.1|ENSG00000147162:E7.1	intron-retention	chrX:70766060-70766061|chrX:70764485-70767757		-0.0419749	0.727412	0.953644	0.208708	0.233018	0.274993
PFN2:ENSG00000070087:E5.5-I6.3|ENSG00000070087:E5.5-I6.2		exclusion	clu_4541	NewClu_3515	ENSG00000070087:I6.3		chr3:149686145-149684373|chr3:149686145-149684051		-0.0831326	0.0111452	0.61042	0.209238	0.216487	0.29962
IWS1:ENSG00000163166:E16.2-I16.1_128243609|ENSG00000163166:E16.2-E17.1		exclusion	clu_37040	NewClu_11948	ENSG00000163166:I16.1_128243609		chr2:128244129-128243609|chr2:128244129-128238751		-0.0967083	0.0135071	0.627736	0.2093	0.115825	0.212533
ZNF33B:ENSG00000196693:I6.1_43109336-E7.1|ENSG00000196693:E4.1-E7.1		exclusion	clu_49255	NewClu_3345	ENSG00000196693:I6.1_43109336		chr10:43109336-43090147|chr10:43127377-43090147		-0.123119	0.0680113	0.810299	0.2093	0.0860575	0.209177
ZNF821:ENSG00000102984:E4.4-E4.7|ENSG00000102984:E3.8-E4.7		exclusion	clu_10931	NewClu_6150	ENSG00000102984:E4.4	cassette-exon	chr16:71917326-71917176|chr16:71917811-71917176		-0.236974	0.0116916	0.615982	0.210165	0.170117	0.407091
CTBS:ENSG00000117151:E3.1-E4.1|ENSG00000117151:E2.1-E4.1		exclusion	clu_17665	NewClu_3622	ENSG00000117151:E3.1	cassette-exon	chr1:85035614-85031695|chr1:85036265-85031695	(+)truncated, (-)AA:105(AAH24007.2)->385(ENSP00000359664)|(-)ACT_SITE-Proton donor, (-)Chitinase_II-IPR011583, (-)Glyco_hydro18cat-IPR001223, (-)Glycoside_hydrolase_SF-IPR017853, (-)SIGNAL	-0.105054	0.0361654	0.742024	0.210526	0.473964	0.579018
PEX1:ENSG00000127980:E18.1-E19.1|ENSG00000127980:E18.1-I18.1		exclusion	clu_21333	NewClu_10817	ENSG00000127980:E19.1	intron-retention	chr7:92123607-92122443|chr7:92123607-92123606	(+)retained_intron, (+)alt+N+terminus, (+)alt+C+terminus, (+)AA:183(ENST00000496420+PEP)+>961(ENSP00000410438)|(-)AAA-_ATPase-IPR003593, (+)ATPase_AAA_core+IPR003959, (+)Asp_de+COase+like_dom+IPR009010, (+)CROSSLNK+Glycyl lysine isopeptide (Lys+Gly) (interchain with G+Cter in ubiquitin), (+)MOD_RES+Phosphoserine, (+)NP_BIND+ATP, (+)P+loop_NTPase+IPR027417, (+)Peroxisome_synth_fac_1_a/b+IPR015343	0.0195624	0.809533	0.969157	0.210526	0.872019	0.852457
FZD4:ENSG00000174804:E1.1-ENSG00000255471:E2.2|ENSG00000174804:E1.1-E2.1		exclusion	clu_43820	NewClu_7302	ENSG00000174804:ENSG00000255471:E2.2	trans-splicing	chr11:86665843-86633140|chr11:86665843-86663512		0.131542	0.0665554	0.808542	0.210526	0.185283	0.0537407
MBD5:ENSG00000204406:E11.5-E12.1|ENSG00000204406:E11.5-E13.1		exclusion	clu_51715	NewClu_7021	ENSG00000204406:E12.1	cassette-exon	chr2:149216440-149220151|chr2:149216440-149221308		-0.189088	0.11472	0.842552	0.210526	0.79409	0.983178
PFN2:ENSG00000070087:E5.5-I6.2|ENSG00000070087:E5.5-I6.3		exclusion	clu_4541	NewClu_3515	ENSG00000070087:I6.2		chr3:149686145-149684051|chr3:149686145-149684373		0.0834519	0.0119586	0.620485	0.210526	0.782811	0.699359
OBSCN:ENSG00000154358:E53.2-I53.1|ENSG00000154358:E53.2-E54.1		exclusion	clu_33672	NewClu_7428	ENSG00000154358:I53.1	intron-retention	chr1:228491639-228491640|chr1:228491639-228492004		-0.117403	0.117215	0.842552	0.210526	0.0233305	0.140734
ZFYVE19:ENSG00000166140:I2.1-E3.1|ENSG00000166140:E1.16-E4.3		exclusion	clu_39446	NewClu_6286	ENSG00000166140:I2.1|ENSG00000166140:E3.1	intron-retention	chr15:41100452-41100453|chr15:41100066-41101317		-0.101562	0.077373	0.81842	0.210526	0.18965	0.291212
ZNF542:ENSG00000240225:E5.1-E7.1|ENSG00000240225:E5.1-E6.1		exclusion	clu_54998	NewClu_652	ENSG00000240225:E6.1	cassette-exon	chr19:56884992-56888236|chr19:56884992-56886055		0.096259	0.0259657	0.698958	0.210526	0.56304	0.466781
C2orf43:ENSG00000118961:E1.7-E2.1|ENSG00000118961:E1.7-E3.1		inclusion	clu_18215	NewClu_5984	ENSG00000118961:E2.1	cassette-exon	chr2:21022797-21001225|chr2:21022797-20990158	(+)alt-N-terminus, (+)AA:240(ENSP00000384267)->370(ENSP00000370480)|(+)DUF2305-IPR019363	0.109618	0.0300223	0.716328	0.210526	0.918627	0.809009
ZCWPW1:ENSG00000078487:E13.1-E14.1|ENSG00000078487:E13.1-E15.1		inclusion	clu_6064	NewClu_610	ENSG00000078487:E14.1	cassette-exon	chr7:100004317-100002716|chr7:100004317-100001867	(+)retained_intron, (+)alt-N-terminus, (+)AA:246(ENSP00000418351)->403(ENST00000490089-PEP)|(+)STRAND, (+)ZN_FING-CW-type	0.120255	0.00858344	0.588285	0.210526	0.915921	0.795666
OBSCN:ENSG00000154358:E48.2-E49.1|ENSG00000154358:E44.1-E56.1		inclusion	clu_33672	NewClu_7428	ENSG00000154358:E48.2|E49.1	cassette-exon	chr1:228482116-228482481|chr1:228476589-228494073		0.175085	0.0304289	0.718066	0.210526	0.938398	0.763313
OTUD3:ENSG00000169914:E6.1-E7.1|ENSG00000169914:E6.1-E9.1		exclusion	clu_41631	NewClu_12667	ENSG00000169914:E7.1	cassette-exon	chr1:20231480-20232925|chr1:20231480-20234063		-0.141916	0.0122356	0.623884	0.210775	0.852823	0.994739
BRD8:ENSG00000112983:E23.2-E25.1|ENSG00000112983:E22.3-E25.1		inclusion	clu_15559	NewClu_9788	ENSG00000112983:E23.2	cassette-exon	chr5:137495244-137492956|chr5:137495758-137492956	(+)alt-N-terminus, (+)AA:861(ENSP00000398873)->951(ENSP00000230901)	0.042085	0.568632	0.922835	0.210775	0.853467	0.811382
TTC23:ENSG00000103852:E14.1-I14.1_99690425|ENSG00000103852:E13.2-E16.7		inclusion	clu_11338	NewClu_8343	ENSG00000103852:E14.1|ENSG00000103852:I14.1_99690425		chr15:99691498-99690425|chr15:99696353-99679604		0.12336	0.0382814	0.749859	0.210778	0.14307	0.0197095
GPR176:ENSG00000166073:E5.1-E8.1|ENSG00000166073:E1.3-E8.1		inclusion	clu_39404	NewClu_12405	ENSG00000166073:E5.1	alt-C-term	chr15:40153021-40099459|chr15:40212056-40099459	(-)alt-N-terminus, (-)alt-C-terminus, (-)AA:253(ENST00000560729-PEP)->515(ENSP00000453076)|(-)GPCR_Rhodpsn-IPR000276, (-)GPCR_Rhodpsn_7TM-IPR017452, (-)TOPO_DOM-Cytoplasmic, (-)TOPO_DOM-Extracellular, (-)TRANSMEM-Helical; Name=1;, (-)TRANSMEM-Helical; Name=6;, (-)TRANSMEM-Helical; Name=7;	0.132723	0.0287801	0.711768	0.210808	0.147875	0.0151515
RASAL2:ENSG00000075391:E17.1-E18.2|ENSG00000075391:E17.1-E18.3		inclusion	clu_5473	NewClu_8143	ENSG00000075391:E18.2	alt-3'	chr1:178423783-178425835|chr1:178423783-178425856	(-)alt-N-terminus, (-)AA:1269(ENSP00000407768)->1280(ENSP00000356621)|(-)RasGAP-IPR001936, (-)Rho_GTPase_activation_prot-IPR008936, (+)RasGAP-IPR001936, (+)Rho_GTPase_activation_prot-IPR008936	0.199755	0.00244755	0.429968	0.210808	0.556669	0.356914
CTF1:ENSG00000150281:E1.2-I1.1_30910628|ENSG00000150281:E1.2-E2.1		exclusion	clu_32105	NewClu_15567	ENSG00000150281:I1.1_30910628		chr16:30907989-30910628|chr16:30907989-30910736		-0.101573	0.0455436	0.766193	0.210912	0.233589	0.335163
MAPK8:ENSG00000107643:E9.2-E11.1|ENSG00000107643:E9.2-E10.1		inclusion	clu_13108	NewClu_10608	ENSG00000107643:E10.1	cassette-exon	chr10:49628363-49632557|chr10:49628363-49632131	(+)alt-C-terminus, (+)AA:384(ENSP00000363294)->427(ENSP00000353483)|(-)Kinase+like_dom+IPR011009, (-)MAPK_JNK+IPR008351, (-)Prot_kinase_cat_dom+IPR000719, (-)Ser+Thr/Tyr_kinase_cat_dom+IPR001245, (-)Ser/Thr_dual+sp_kinase_dom+IPR002290, (-)Tyr_kinase_cat_dom+IPR020635, (+)DOMAIN-Protein kinase, (+)HELIX, (+)Kinase-like_dom-IPR011009, (+)MAPK_JNK-IPR008351, (+)MOD_RES-Phosphoserine, (+)Prot_kinase…	-0.123395	0.0163092	0.642391	0.210941	0.602387	0.725781
SYNE2:ENSG00000054654:E123.1-E124.2|ENSG00000054654:E122.2-E124.2		exclusion	clu_2967	NewClu_200	ENSG00000054654:E123.1	cassette-exon	chr14:64682072-64682966|chr14:64681188-64682966	(-)alt-N-terminus, (-)AA:3270(ENSP00000349969)->6907(ENSP00000350719)|(-)CAMSAP_CH-IPR022613, (-)CH-domain-IPR001715, (-)COILED, (-)DOMAIN-Actin-binding, (-)DOMAIN-CH 1, (-)DOMAIN-CH 2, (-)MOD_RES-N6-acetyllysine, (-)MOD_RES-Phosphoserine, (-)Spectrin/alpha-actinin-IPR018159	-0.100904	0.0028749	0.444199	0.210944	0.790668	0.891573
RP11-849H4.2:ENSG00000254469:E1.4-E4.1|ENSG00000254469:E1.8-E4.1		inclusion	clu_56188	NewClu_11061	ENSG00000254469:E1.8	alt-5'	chr11:71639495-71634521|chr11:71639411-71634521	(+)alt-C-terminus, (+)AA:89(ENSP00000435620)->142(ENSP00000433080)|(+)Galactose-bd-like-IPR008979, (+)Xrcc1_N-IPR002706	-0.13051	0.00168873	0.421332	0.210944	0.0484575	0.178967
RP11-349A22.5:ENSG00000257621:E4.1-E7.1|ENSG00000257621:E4.1-I8.2		exclusion	clu_56614	NewClu_993	ENSG00000257621:E7.1		chr14:58758353-58752474|chr14:58758353-58740853		-0.111757	0.0487047	0.774924	0.21123	0.133436	0.245193
DCTD:ENSG00000129187:E2.12-E6.1|ENSG00000129187:E4.2-E6.1		exclusion	clu_21738	NewClu_8058	ENSG00000129187:E4.2	cassette-exon	chr4:183838441-183836728|chr4:183837572-183836728	(+)alt+N+terminus, (+)AA:178(ENSP00000424017)+>189(ENSP00000349576)	0.0786054	0.054724	0.791476	0.21123	0.416765	0.338159
RRAGB:ENSG00000083750:E4.1-E5.1|ENSG00000083750:E3.2-E5.1		inclusion	clu_6807	NewClu_5088	ENSG00000083750:E4.1	cassette-exon	chrX:55753823-55755727|chrX:55748718-55755727	(+)alt-coding, (+)AA:346(ENSP00000364077)->374(ENSP00000262850)|(-)EF_GTP-bd_dom-IPR000795, (-)Gtr1_RagA-IPR006762, (-)MIRO-like-IPR013684, (-)P-loop_NTPase-IPR027417, (-)Small_GTPase-IPR001806, (-)Small_GTPase_ARF/SAR-IPR006689, (+)Gtr1_RagA-IPR006762, (+)P-loop_NTPase-IPR027417, (+)Small_GTPase_ARF/SAR-IPR006689	0.235172	0.0136439	0.629461	0.21123	0.631523	0.396351
CLIP1:ENSG00000130779:E20.1-I20.1_122808928|ENSG00000130779:E20.1-E21.1		inclusion	clu_22514	NewClu_15547	ENSG00000130779:I20.1_122808928		chr12:122812494-122808928|chr12:122812494-122803895		0.191321	0.00364196	0.482368	0.21123	0.439426	0.248105
GOLGA4:ENSG00000144674:E1.8-E4.1|ENSG00000144674:E3.1_37291233-E4.1		exclusion	clu_30068	NewClu_8436	ENSG00000144674:E3.1.37291233	cassette-exon	chr3:37285113-37292886|chr3:37291233-37292886		0.102491	0.0128005	0.62463	0.212001	0.98231	0.879819
ARVCF:ENSG00000099889:E22.2-E23.1|ENSG00000099889:E21.1-E23.1		inclusion	clu_8858	NewClu_4943	ENSG00000099889:E22.2	cassette-exon	chr22:19958739-19958266|chr22:19959409-19958266	(+)retained_intron, (+)alt-N-terminus, (+)alt-C-terminus, (+)AA:451(ENST00000495096-PEP)->899(ENSP00000342042)|(+)ARM-type_fold-IPR016024, (+)Armadillo-IPR000225, (+)MOD_RES-Phosphoserine, (+)REPEAT-ARM 1, (+)REPEAT-ARM 2, (+)REPEAT-ARM 3, (+)REPEAT-ARM 4	0.202595	0.00978024	0.596285	0.212001	0.347311	0.144716
RP3-527G5.1:ENSG00000231811:I1.1-E2.1|ENSG00000231811:E1.1-E2.1		exclusion	clu_54168	NewClu_1625	ENSG00000231811:I1.1	intron-retention	chr6:4347104-4347103|chr6:4347244-4347103		-0.0925714	0.0303964	0.718066	0.212647	0.849621	0.942193
CD44:ENSG00000026508:E5.7-E17.2|ENSG00000026508:E16.6-E17.2		exclusion	clu_1811	NewClu_8064	ENSG00000026508:E16.6	cassette-exon	chr11:35211612-35236399|chr11:35232996-35236399	(-)alt-coding, (-)AA:361(ENSP00000263398)->429(ENSP00000404447)	0.251835	0.0338197	0.736181	0.212802	0.947041	0.695206
PUM2:ENSG00000055917:E19.1-E20.1|ENSG00000055917:E18.1-E20.1		exclusion	clu_3091	NewClu_2062	ENSG00000055917:E19.1	cassette-exon	chr2:20478344-20463221|chr2:20482708-20463221	(-)alt-coding, (-)AA:987(ENSP00000326746)->1066(ENSP00000354370)|(-)COMPBIAS-Ser-rich, (-)MOD_RES-Phosphoserine	-0.192319	0.016275	0.642391	0.212802	0.325996	0.518315
KTN1:ENSG00000126777:E39.2-E40.1|ENSG00000126777:E37.5-E40.1		inclusion	clu_20921	NewClu_11650	ENSG00000126777:E39.2	cassette-exon	chr14:56130759-56133959|chr14:56128330-56133959	(+)alt-coding, (+)AA:1300(ENSP00000391964)->1357(ENSP00000378725)|(+)COILED, (+)TOPO_DOM-Lumenal	0.0709707	0.00460018	0.502317	0.212802	0.545897	0.474927
TCOF1:ENSG00000070814:E16.2-E18.1|ENSG00000070814:E15.3-E18.1		inclusion	clu_4731	NewClu_9393	ENSG00000070814:E16.2	cassette-exon	chr5:149762735-149767465|chr5:149759295-149767465	(+)alt-coding, (+)AA:1489(ENSP00000367028)->1525(ENSP00000400939)|(-)TCS_treacle-IPR003993, (+)TCS_treacle-IPR003993	0.102616	0.00277245	0.444199	0.212802	0.165518	0.0629026
USP7:ENSG00000187555:E9.1-E11.1|ENSG00000187555:E10.1-E11.1		inclusion	clu_48085	NewClu_12125	ENSG00000187555:E10.1	cassette-exon	chr16:9024150-9017270|chr16:9023226-9017270	(-)alt+N+terminus, (-)AA:1003(ENSP00000443646)+>1102(ENSP00000343535)|(-)COMPBIAS+Poly+Gln, (-)DOMAIN+MATH, (-)HELIX, (-)MATH+IPR002083, (-)MOD_RES+Phosphoserine, (-)REGION+Interaction with TSPYL5, (-)REGION+Interaction with p53/TP53, MDM2 and EBNA1, (-)REGION+Necessary for nuclear localization, (-)STRAND, (-)TRAF+like+IPR008974	-0.0860258	0.031807	0.721538	0.212802	0.85919	0.945216
CEP170:ENSG00000143702:E20.2-E21.2|ENSG00000143702:E20.3-E21.2		inclusion	clu_29575	NewClu_14060	ENSG00000143702:E20.3	alt-5'	chr1:243305618-243303409|chr1:243305588-243303409	(-)alt+coding, (-)AA:1460(ENSP00000355501)+>1486(ENSP00000355502)|(-)MOD_RES+Phosphoserine, (-)REGION+Targeting to centrosomes, (-)REGION+Targeting to microtubules	-0.123907	0.0215653	0.67335	0.212802	0.0751943	0.199101
PTBP3:ENSG00000119314:E4.2-E5.1|ENSG00000119314:E4.1-E5.1		inclusion	clu_18288	NewClu_10878	ENSG00000119314:E4.2	alt-5'	chr9:115060112-115038293|chr9:115060121-115038293	(-)alt-N-terminus, (-)AA:524(ENSP00000363375)->558(ENSP00000414921)	0.17877	0.100887	0.834872	0.212802	0.580162	0.401392
C16orf59:ENSG00000162062:E2.2-E3.1|ENSG00000162062:E2.2-I2.1		inclusion	clu_36350	NewClu_10827	ENSG00000162062:E3.1	intron-retention	chr16:2511801-2512150|chr16:2511801-2511802	(-)alt+N+terminus, (-)alt+C+terminus, (-)AA:189(AK128408+PEP)+>433(ENSP00000355022)	-0.101419	0.0593259	0.80168	0.212802	0.898581	1
CDK12:ENSG00000167258:E13.4-E15.2|ENSG00000167258:E13.4-E14.2		inclusion	clu_40200	NewClu_12340	ENSG00000167258:E14.2	cassette-exon	chr17:37682569-37700502|chr17:37682569-37686857		-0.109071	0.00699524	0.565258	0.212802	0.0030303	0.112102
AAK1:ENSG00000115977:E18.1-E19.1|ENSG00000115977:E17.1-I23.1_69693683		inclusion	clu_17083	NewClu_6566	ENSG00000115977:E18.1|ENSG00000115977:E19.1		chr2:69723117-69709944|chr2:69732701-69693683		0.182938	0.0112668	0.61042	0.212802	0.860392	0.677455
ZMYM2:ENSG00000121741:E1.7-E2.1|ENSG00000121741:E1.6-E2.1		inclusion	clu_19189	NewClu_11663	ENSG00000121741:E1.7	altPromoter	chr13:20533099-20534098|chr13:20532981-20534098	(~)alt-coding, (~)AA:1377(ENSP00000372322)->1377(CAH56193.1)	0.100591	0.0519881	0.788998	0.212802	0.300756	0.200165
MLLT10:ENSG00000078403:E3.1-E6.1|ENSG00000078403:E3.1-E9.1		inclusion	clu_6056	NewClu_14079	ENSG00000078403:E6.1	cassette-exon	chr10:21827841-21845572|chr10:21827841-21875223	(+)alt-N-terminus, (+)alt-C-terminus, (+)AA:131(ENST00000476557-PEP)->179(ENSP00000366304)|(-)ZN_FING-C4-type, (+)Znf_FYVE_PHD-IPR011011	0.065156	0.483313	0.907168	0.21346	0.37017	0.305014
ZC3H13:ENSG00000123200:E1.4-E3.1|ENSG00000123200:E1.2-E3.1		inclusion	clu_19676	NewClu_15119	ENSG00000123200:E1.4	alt-5'	chr13:46626539-46619651|chr13:46626833-46619651		0.202029	0.0755388	0.817054	0.214039	0.363456	0.161427
GABPB1-AS1:ENSG00000244879:E1.11-I1.1|ENSG00000244879:E1.8-E2.1		exclusion	clu_55431	NewClu_11214	ENSG00000244879:E1.11|ENSG00000244879:I1.1	intron-retention	chr15:50648220-50648221|chr15:50647962-50648297		-0.324243	0.0288408	0.711903	0.214195	0.0925146	0.416758
CDCA7:ENSG00000144354:E2.2-E4.1|ENSG00000144354:E2.2-E3.1		exclusion	clu_29893	NewClu_9819	ENSG00000144354:E3.1	cassette-exon	chr2:174223565-174227954|chr2:174223565-174223983	(-)alt-coding, (-)AA:371(ENSP00000272789)->450(ENSP00000306968)	0.140525	0.0837057	0.827507	0.217372	0.558843	0.418318
MLTK:ENSG00000091436:E4.1-E5.1|ENSG00000091436:E3.5-E5.1		exclusion	clu_8172	NewClu_5504	ENSG00000091436:E4.1	altPromoter	chr2:173955558-173955726|chr2:173940730-173955726	(+)retained_intron, (-)truncated, (+)AA:138(ENSP00000411923)->312(ENST00000476618-PEP)|(+)DOMAIN-Protein kinase, (+)Kinase-like_dom-IPR011009, (+)MOD_RES-Phosphoserine, (+)MOD_RES-Phosphoserine; by autocatalysis, (+)MOD_RES-Phosphothreonine; by autocatalysis, (+)Prot_kinase_cat_dom-IPR000719, (+)Ser-Thr/Tyr_kinase_cat_dom-IPR001245, (+)Ser/Thr_dual-sp_kinase_dom-IPR002290, (+)Tyr_kinase_cat_dom-I…	-0.140124	0.00939694	0.594414	0.217372	0.0245325	0.164656
GOLGA8B:ENSG00000215252:E29.1-E30.1|ENSG00000215252:E3.1-ENSG00000175265:E12.1		inclusion	clu_52930	NewClu_10988	ENSG00000215252:E29.1|ENSG00000215252:E30.1	trans-splicing	chr15:34820390-34820278|chr15:34874951-34699936		0.10958	0.145956	0.846958	0.218104	0.783308	0.673728
SCP2:ENSG00000116171:E12.2-E14.1|ENSG00000116171:E12.2-E13.1		inclusion	clu_17200	NewClu_12467	ENSG00000116171:E13.1	cassette-exon	chr1:53453808-53480562|chr1:53453808-53458930	(-)nonsense_mediated_decay, (-)alt+C+terminus, (-)AA:366(ENSP00000435194)+>547(ENSP00000360569)|(-)DOMAIN+SCP2, (-)HELIX, (-)MOD_RES+N6+acetyllysine, (-)MOD_RES+Phosphoserine, (-)MOTIF+Microbody targeting signal, (-)SCP2_sterol+bd_dom+IPR003033, (-)STRAND, (-)TURN, (-)Thiolase+like+IPR016039, (-)Thiolase_C+IPR020617, (+)Thiolase-IPR002155, (+)Thiolase-like-IPR016039, (+)Thiolase_C-IPR020617	-0.170459	0.08961	0.832105	0.218399	0.426702	0.597161
PUM2:ENSG00000055917:E7.2-E9.1|ENSG00000055917:E7.2-E8.1		exclusion	clu_3094	NewClu_2064	ENSG00000055917:E8.1	cassette-exon	chr2:20527071-20518406|chr2:20527071-20526146	(+)nonsense_mediated_decay, (-)truncated, (+)AA:35(ENSP00000408384)+>127(ENST00000420234+PEP)|(+)MOD_RES+Phosphoserine	0.0896451	0.121344	0.844298	0.2184	0.810746	0.721101
ARHGAP21:ENSG00000107863:E11.3-E12.1|ENSG00000107863:E10.1-E12.1		inclusion	clu_13227	NewClu_10602	ENSG00000107863:E11.3	cassette-exon	chr10:24911662-24910298|chr10:24918925-24910298	(-)alt-C-terminus, (-)AA:1131(ENSP00000405018)->1165(ENSP00000365592)|(+)PDZ-IPR001478	0.276263	0.0125402	0.624223	0.2184	0.967535	0.691272
ZSCAN32:ENSG00000140987:E5.2-E6.22|ENSG00000140987:E2.6-E6.1		inclusion	clu_28244	NewClu_6623	ENSG00000140987:E5.2|ENSG00000140987:E6.1	alt-3'|cassette-exon	chr16:3440010-3434941|chr16:3447192-3434941		0.17442	0.0161091	0.642391	0.2184	0.705634	0.531214
AFMID:ENSG00000183077:E5.3-E6.1|ENSG00000183077:E2.2-E13.1		inclusion	clu_46264	NewClu_657	ENSG00000183077:E5.3|E6.1	cassette-exon	chr17:76198684-76198784|chr17:76187141-76202992	(+)retained_intron, (+)alt-C-terminus, (+)AA:84(ENSP00000467365)->103(ENST00000592988-PEP)|(+)MOTIF-HGGXW	0.0845875	0.00213849	0.429968	0.219248	0.888681	0.804093
TRIM37:ENSG00000108395:E1.10-E2.1|ENSG00000108395:E1.10-E3.1		exclusion	clu_13516	NewClu_780	ENSG00000108395:E2.1	cassette-exon	chr17:57183802-57181755|chr17:57183802-57168701	(-)alt-coding, (-)AA:930(ENSP00000376784)->964(ENSP00000262294)|(-)HELIX, (-)STRAND, (-)TURN, (-)ZN_FING-RING-type; degenerate, (-)Znf_RING-IPR001841	-0.103254	0.0118049	0.615982	0.219875	0.880154	0.983408
DPP7:ENSG00000176978:E2.8-E2.10|ENSG00000176978:E2.8-E2.11		exclusion	clu_44516	NewClu_1509	ENSG00000176978:E2.10	alt-3'	chr9:140008915-140008834|chr9:140008915-140008830		-0.0800169	0.000103142	0.103055	0.219947	0.89894	0.978957
MYOCD:ENSG00000141052:E3.1-E4.1|ENSG00000141052:E2.1-E4.1		exclusion	clu_28299	NewClu_9555	ENSG00000141052:E3.1	cassette-exon	chr17:12613855-12618836|chr17:12608510-12618836	(+)nonsense_mediated_decay, (-)truncated, (+)AA:41(ENSP00000462694)->938(ENSP00000341835)|(+)COILED, (+)COMPBIAS-Gln-rich, (+)COMPBIAS-Ser-rich, (+)DOMAIN-SAP, (+)MOD_RES-Phosphoserine; by GSK3-beta, (+)MOD_RES-Phosphoserine; by MAPK1 AND MAPK3, (+)MOD_RES-Phosphoserine; by MAPK1 and MAPK3, (+)MOD_RES-Phosphothreonine; by MAPK1 and MAPK3, (+)REGION-HDAC5-binding, (+)REPEAT-RPEL 1, (+)REPEAT-RPEL …	-0.0682689	0.00628954	0.54172	0.219947	0.0785848	0.146854
DPP7:ENSG00000176978:E2.8-E2.11|ENSG00000176978:E2.8-E2.10		exclusion	clu_44516	NewClu_1509	ENSG00000176978:E2.11	alt-3'	chr9:140008915-140008830|chr9:140008915-140008834		0.0800169	0.000103142	0.103055	0.219947	0.10106	0.0210433
GAPVD1:ENSG00000165219:E5.2-E6.2|ENSG00000165219:E1.9-E6.2		exclusion	clu_38856	NewClu_11361	ENSG00000165219:E5.2	cassette-exon	chr9:128057853-128061169|chr9:128024238-128061169	(~)AA:1478(ENSP00000377664)->1478(ENSP00000419063)	-0.118626	0.0117651	0.615982	0.219964	0.0528061	0.171433
UBE4B:ENSG00000130939:E8.1-E10.1|ENSG00000130939:E7.1-E10.1		inclusion	clu_22599	NewClu_7146	ENSG00000130939:E8.1	cassette-exon	chr1:10166641-10177517|chr1:10165802-10177517	(+)alt-coding, (+)AA:1173(ENSP00000253251)->1302(ENSP00000343001)	0.145129	0.0148845	0.637196	0.220012	0.382903	0.237774
ANKRD13C:ENSG00000118454:E6.1-E8.1|ENSG00000118454:E6.1-E7.1		exclusion	clu_18082	NewClu_14874	ENSG00000118454:E7.1	alt-C-term	chr1:70771907-70766591|chr1:70771907-70771640	(+)alt+N+terminus, (+)alt+C+terminus, (+)AA:59(ENST00000498735+PEP)+>137(ENST00000490846+PEP)	0.0790099	0.113783	0.842552	0.220062	0.935552	0.856542
ODF2L:ENSG00000122417:I17.1-E18.1|ENSG00000122417:E17.5-E20.2		exclusion	clu_19394	NewClu_13300	ENSG00000122417:I17.1|ENSG00000122417:E18.1	intron-retention	chr1:86821691-86821690|chr1:86822127-86820542		-0.0294786	0.498868	0.911071	0.220062	0.0434759	0.0729545
SUMF1:ENSG00000144455:E2.1-E3.1|ENSG00000144455:E2.1-E4.1		exclusion	clu_29967	NewClu_15443	ENSG00000144455:E3.1	cassette-exon	chr3:4494560-4491024|chr3:4494560-4461830	(-)alt-coding, (-)AA:349(ENSP00000373355)->374(ENSP00000272902)|(+)C-type_lectin_fold-IPR016187, (+)FGE_dom-IPR005532, (-)C-type_lectin_fold-IPR016187, (-)FGE_dom-IPR005532, (-)HELIX, (-)STRAND	-0.0862133	0.0719229	0.811332	0.220062	0.879425	0.965638
EPB41L2:ENSG00000079819:E20.1-E28.1|ENSG00000079819:E23.1-E24.2		exclusion	clu_6322	NewClu_13131	ENSG00000079819:E23.1|E24.2	cassette-exon	chr6:131206236-131191266|chr6:131201284-131199390	(-)alt-coding, (-)AA:935(ENSP00000436641)->1005(ENSP00000357110)|(+)Band_41_protein+IPR021187, (-)Band_41_protein-IPR021187, (-)MOD_RES-Phosphoserine, (-)MOD_RES-Phosphotyrosine, (-)REGION-Spectrin--actin-binding, (-)SAB_dom-IPR007477	0.0878048	0.149934	0.847951	0.220062	0.164526	0.0767213
ZBTB44:ENSG00000196323:E5.2-I7.3|ENSG00000196323:E5.1-I7.2		exclusion	clu_48858	NewClu_3822	ENSG00000196323:E5.2|ENSG00000196323:I7.3		chr11:130106688-130104168|chr11:130106905-130104168		-0.136191	0.0151007	0.639219	0.220062	0.225709	0.361899
RNF19A:ENSG00000034677:E4.3-E8.1|ENSG00000034677:E7.3-E8.1		exclusion	clu_2059	NewClu_13268	ENSG00000034677:E7.3	cassette-exon	chr8:101322095-101300495|chr8:101312756-101300495	(~)AA:838(ENSP00000342667)+>838(ENSP00000428968)	0.0582661	0.349057	0.88547	0.220062	0.803445	0.745179
TSC2:ENSG00000103197:E29.2-E30.3|ENSG00000103197:E28.1-E30.4		exclusion	clu_11046	NewClu_4217	ENSG00000103197:E29.2|ENSG00000103197:E30.3	alt-3'|cassette-exon	chr16:2127727-2129033|chr16:2126586-2129036	(-)alt-coding, (-)AA:1740(ENSP00000384468)->1784(ENSP00000344383)|(-)MOD_RES-Phosphoserine	-0.120696	0.00587218	0.534969	0.220062	0.21328	0.333976
PIGN:ENSG00000197563:E1.9-E5.1|ENSG00000197563:E1.9-E3.1		exclusion	clu_49903	NewClu_6384	ENSG00000197563:E3.1	cassette-exon	chr18:59854077-59828618|chr18:59854077-59830889	(+)truncated, (-)AA:189(ENSP00000468721)->931(ENSP00000383188)|(-)Alkaline_phosphatase_core-IPR017850, (-)GPI_EtnP_transferase_1_C-IPR017852, (-)Phosphodiest/P_Trfase-IPR002591, (-)Sulfatase-IPR000917, (-)TOPO_DOM-Cytoplasmic, (-)TOPO_DOM-Lumenal, (-)TRANSMEM-Helical;	0.11863	0.00728352	0.568325	0.220062	0.534562	0.415932
CSAG1:ENSG00000198930:E3.1-E4.1|ENSG00000198930:E3.1_151904504-ENSG00000184324:E2.1_151923725		exclusion	clu_51247	NewClu_14738	ENSG00000198930:E3.1|ENSG00000198930:E4.1	trans-splicing	chrX:151904518-151908771|chrX:151904504-151923725		-0.0949158	0.00704965	0.565258	0.220062	0.00662729	0.101543
GTF2H1:ENSG00000110768:E1.8-E4.2|ENSG00000110768:I3.1_18352508-E4.2		exclusion	clu_14516	NewClu_8655	ENSG00000110768:E1.8		chr11:18344287-18354607|chr11:18352508-18354607		0.0521756	0.0361462	0.742024	0.220062	0.949091	0.896915
H2AFV:ENSG00000105968:E6.1-I6.1|ENSG00000105968:E4.1-E7.1		exclusion	clu_12436	NewClu_5680	ENSG00000105968:E6.1|ENSG00000105968:I6.1	intron-retention	chr7:44871577-44871576|chr7:44875128-44869762		-0.111743	0.191969	0.856938	0.220062	0.443071	0.554814
EIF2AK3:ENSG00000172071:E6.1-E7.1|ENSG00000172071:E5.1-E7.1		exclusion	clu_42667	NewClu_12087	ENSG00000172071:E6.1	altPromoter	chr2:88893431-88892923|chr2:88894987-88892923	(+)alt-N-terminus, (+)alt-C-terminus, (+)AA:105(ENST00000477083-PEP)->956(ENSP00000412076)|(+)ACT_SITE-Proton acceptor, (+)BINDING-ATP, (+)DOMAIN-Protein kinase, (+)HELIX, (+)Kinase-like_dom-IPR011009, (+)MOD_RES-Phosphoserine, (+)MOD_RES-Phosphothreonine, (+)MOD_RES-Phosphotyrosine, (+)NP_BIND-ATP, (+)Prot_kinase_cat_dom-IPR000719, (+)Quinonprotein_ADH-like_supfam-IPR011047, (+)STRAND, (+)Ser-Th…	-0.0992323	0.0307752	0.718066	0.220062	0.00869565	0.107928
AC018865.8:ENSG00000180178:E8.2-E9.1|ENSG00000180178:E8.2-I8.1		exclusion	clu_45410	NewClu_5746	ENSG00000180178:E9.1	intron-retention	chr2:130792707-130792404|chr2:130792707-130792706		0.13732	0.136807	0.844414	0.220062	0.78584	0.64852
IL17RB:ENSG00000056736:E10.2-E11.1|ENSG00000056736:I10.1-E11.1		exclusion	clu_3133	NewClu_3749	ENSG00000056736:E10.2	intron-retention	chr3:53894255-53898773|chr3:53898772-53898773		0.308311	0.012889	0.624949	0.220062	0.502871	0.19456
TTC28-AS1:ENSG00000235954:E4.2-E10.1|ENSG00000235954:E4.2-E6.1		exclusion	clu_54638	NewClu_8821	ENSG00000235954:E6.1	alt-C-term	chr22:28331218-28393399|chr22:28331218-28381680	(-)alt-N-terminus, (-)alt-C-terminus, (-)AA:55(ENST00000453632-PEP)->65(ENST00000454996-PEP)	0.118067	0.208406	0.860228	0.220062	0.286758	0.168691
COL13A1:ENSG00000197467:E45.1-E47.2|ENSG00000197467:E44.1-E46.1		inclusion	clu_49828	NewClu_14258	ENSG00000197467:E46.1|E45.1	cassette-exon	chr10:71712724-71716760|chr10:71707098-71713704	(+)alt-N-terminus, (+)alt-C-terminus, (+)AA:71(ENST00000518052-PEP)->174(ENSP00000388774)|(+)Collagen-IPR008160	0.182588	0.0392814	0.755737	0.220062	0.632476	0.449887
FTSJ2:ENSG00000122687:E1.4-E2.2|ENSG00000122687:E1.4-E2.1		inclusion	clu_19482	NewClu_11354	ENSG00000122687:E2.1	alt-3'	chr7:2281797-2279311|chr7:2281797-2279342	(+)alt-N-terminus, (+)AA:92(CAH18412.1)->246(ENSP00000242257)|(+)BINDING-S-adenosyl-L-methionine, (+)HELIX, (+)REGION-S-adenosyl-L-methionine binding, (+)STRAND, (+)TURN, (+)rRNA-MeTfrase_E-IPR015507, (+)rRNA_MeTrfase_FtsJ_dom-IPR002877	-0.143877	0.0106135	0.606688	0.220062	0.0832432	0.22712
CBR4:ENSG00000145439:E6.1-E7.1|ENSG00000145439:I6.1_169919353-E7.1		inclusion	clu_30437	NewClu_6408	ENSG00000145439:E6.1		chr4:169923222-169911479|chr4:169919353-169911479		-0.094624	0.210709	0.861625	0.220062	0.437616	0.53224
ZC3H14:ENSG00000100722:E17.3-E18.1|ENSG00000100722:E13.2-E19.1		inclusion	clu_9755	NewClu_558	ENSG00000100722:E17.3|E18.1	cassette-exon	chr14:89068427-89069172|chr14:89044484-89073587	(+)alt-coding, (+)AA:579(ENSP00000307025)->730(ENSP00000452475)|(+)MOD_RES-Phosphoserine	0.0808311	0.0216843	0.674884	0.220062	0.641949	0.561118
HSD11B1L:ENSG00000167733:E1.17-E4.1|ENSG00000167733:E1.17-E4.2		inclusion	clu_40494	NewClu_6499	ENSG00000167733:E4.1	alt-3'	chr19:5681282-5684792|chr19:5681282-5684830	(-)nonsense_mediated_decay, (-)alt-C-terminus, (-)AA:75(ENSP00000464563)->87(AAH18336.1)	0.140811	0.0190889	0.656616	0.220062	0.216839	0.0760273
MAGI2-AS3:ENSG00000234456:E6.7-E10.2|ENSG00000234456:E6.7-E7.4		inclusion	clu_54468	NewClu_9276	ENSG00000234456:E7.4	alt-C-term	chr7:79088315-79099910|chr7:79088315-79088852	(+)alt-N-terminus, (+)alt-C-terminus, (+)AA:32(ENST00000414797-PEP)->45(ENST00000422093-PEP)	-0.174475	0.0158523	0.642391	0.220062	0.288756	0.463231
FYN:ENSG00000010810:E21.3-E22.1|ENSG00000010810:E21.3-E23.1		inclusion	clu_1096	NewClu_1601	ENSG00000010810:E22.1	cassette-exon	chr6:112024088-112021471|chr6:112024088-112020873	(+)alt-coding, (+)AA:534(ENSP00000357671)->537(ENSP00000346671)|(-)Kinase-like_dom-IPR011009, (-)Prot_kinase_cat_dom-IPR000719, (-)SH2-IPR000980, (-)Ser-Thr/Tyr_kinase_cat_dom-IPR001245, (-)Ser/Thr_dual-sp_kinase_dom-IPR002290, (-)Tyr_kinase_cat_dom-IPR020635, (+)DOMAIN-Protein kinase, (+)DOMAIN-SH2, (+)HELIX, (+)Kinase-like_dom-IPR011009, (+)MOD_RES-Phosphoserine, (+)MOD_RES-Phosphothreonine, (+…	0.0780375	0.048044	0.771323	0.220062	0.892886	0.814848
PPP2R5C:ENSG00000078304:E7.8-E14.1|ENSG00000078304:E4.3-E14.1		inclusion	clu_6034	NewClu_4844	ENSG00000078304:E7.8	cassette-exon	chr14:102276373-102323023|chr14:102252520-102323023	(-)alt-N-terminus, (-)AA:485(ENSP00000262239)->540(ENSP00000329009)|(-)PP2A_B56-IPR002554, (+)PP2A_B56-IPR002554	0.0938753	8.03782e-05	0.0946934	0.220062	0.752479	0.658604
NFASC:ENSG00000163531:E15.1-E17.1|ENSG00000163531:E14.3-E17.1		inclusion	clu_37343	NewClu_4577	ENSG00000163531:E15.1	cassette-exon	chr1:204931286-204937377|chr1:204926954-204937377	(+)alt-coding, (+)AA:1157(ENSP00000385676)->1174(ENSP00000384061)|(-)STRAND	0.347765	0.0168385	0.648687	0.220062	0.746554	0.398789
COL13A1:ENSG00000197467:E44.1-E46.1|ENSG00000197467:E45.1-E47.2		inclusion	clu_49828	NewClu_14258	ENSG00000197467:E46.1|E45.1	cassette-exon	chr10:71707098-71713704|chr10:71712724-71716760	(+)alt-N-terminus, (+)alt-C-terminus, (+)AA:71(ENST00000518052-PEP)->174(ENSP00000388774)|(+)Collagen-IPR008160	-0.144355	0.0178403	0.650008	0.220062	0.0756405	0.219995
SPEG:ENSG00000072195:E5.1-E6.2|ENSG00000072195:E5.1-E6.3		inclusion	clu_4940	NewClu_4688	ENSG00000072195:E6.2	alt-3'	chr2:220307872-220308747|chr2:220307872-220308752	(-)alt-N-terminus, (-)alt-C-terminus, (-)AA:188(ENSP00000393134)->299(ENSP00000410986)|(-)COMPBIAS-Pro-rich, (-)MOD_RES-Phosphoserine	0.131371	0.0125451	0.624223	0.220062	0.449465	0.318095
CCBL2:ENSG00000137944:E1.6-E3.1|ENSG00000137944:E1.6-E2.2		inclusion	clu_26649	NewClu_13010	ENSG00000137944:E2.2	cassette-exon	chr1:89458268-89435150|chr1:89458268-89454034	(+)alt-N-terminus, (+)AA:420(ENSP00000359522)->454(BAG62875.1)|(+)PyrdxlP-dep_Trfase-IPR015424	-0.161264	0.0131469	0.627736	0.220062	0.117485	0.278749
PHLDB1:ENSG00000019144:E7.1_118486310-E8.1|ENSG00000019144:E6.1-E8.1		inclusion	clu_1571	NewClu_7582	ENSG00000019144:E7.1_118486310	cassette-exon	chr11:118486310-118486756|chr11:118485397-118486756		0.208082	0.0554243	0.793062	0.220062	0.50883	0.300748
DCAF10:ENSG00000122741:E7.1-E8.1|ENSG00000122741:E7.2_37860357-E8.1		inclusion	clu_19514	NewClu_2725	ENSG00000122741:E7.2.37860357	alt-5'	chr9:37860190-37861137|chr9:37860357-37861137		-0.0686222	0.0417421	0.755737	0.220062	0.818026	0.886648
COPZ2:ENSG00000005243:E9.2-E10.1|ENSG00000005243:E9.2-E11.1		inclusion	clu_343	NewClu_745	ENSG00000005243:E10.1	cassette-exon	chr17:46105838-46105155|chr17:46105838-46103841	(+)retained_intron, (+)nonsense_mediated_decay, (+)alt-N-terminus, (+)alt-C-terminus, (+)AA:45(ENSP00000463413)->54(ENST00000580409-PEP)	0.129399	0.0697257	0.810299	0.221515	0.371583	0.242184
CDCA7:ENSG00000144354:E2.2-E3.1|ENSG00000144354:E2.2-E4.1		exclusion	clu_29893	NewClu_9819	ENSG00000144354:E3.1	cassette-exon	chr2:174223565-174223983|chr2:174223565-174227954	(-)alt-coding, (-)AA:371(ENSP00000272789)->450(ENSP00000306968)	-0.128647	0.0747777	0.814924	0.221813	0.257738	0.386385
C20orf112:ENSG00000197183:E13.1-E14.2|ENSG00000197183:E13.1-E15.1		exclusion	clu_49655	NewClu_5075	ENSG00000197183:E14.2	alt-C-term	chr20:31062404-31052920|chr20:31062404-31044198	(+)alt-C-terminus, (+)AA:91(ENSP00000317413)->172(ENST00000475781-PEP)	-0.190702	0.0841494	0.827603	0.221813	0.335654	0.526356
GOLGA4:ENSG00000144674:E29.2-E31.2|ENSG00000144674:E28.1-E31.2		exclusion	clu_30069	NewClu_8435	ENSG00000144674:E29.2	cassette-exon	chr3:37402796-37407571|chr3:37396678-37407571	(+)alt-C-terminus, (+)AA:2230(ENSP00000354486)->2243(ENSP00000349305)|(+)GRIP-IPR000237, (-)COILED, (-)GRIP-IPR000237, (-)MOD_RES-Phosphothreonine	-0.156747	0.0347035	0.739507	0.22193	0.415494	0.572241
RP11-353N4.6:ENSG00000269501:I8.1-E9.1|ENSG00000269501:E8.1-E9.1		exclusion	clu_57704	NewClu_10678	ENSG00000269501:I8.1	intron-retention	chr1:149591588-149591589|chr1:149591237-149591589		-0.115838	0.422959	0.892848	0.22193	0.0916601	0.207498
NOTCH2NL:ENSG00000213240:I8.1-E9.1|ENSG00000213240:E6.1-ENSG00000255168:E8.1		exclusion	clu_52477	NewClu_1401	ENSG00000213240:I8.1|ENSG00000213240:E9.1	intron-retention	chr1:145290780-145290781|chr1:145281704-145295423		-0.150357	0.145097	0.846849	0.22193	0.297906	0.448263
MYEF2:ENSG00000104177:E17.5-E17.7|ENSG00000104177:E17.5-I18.2		exclusion	clu_11458	NewClu_1020	ENSG00000104177:E17.7		chr15:48441360-48441280|chr15:48441360-48435268		-0.101993	0.0925065	0.832105	0.22193	0.694309	0.796303
PSPC1:ENSG00000121390:E11.1-I11.1|ENSG00000121390:E10.2-E12.1		exclusion	clu_19115	NewClu_13077	ENSG00000121390:E11.1|ENSG00000121390:I11.1	intron-retention	chr13:20249528-20249527|chr13:20251864-20249124		-0.0783928	0.206839	0.859796	0.22193	0.121962	0.200354
C17orf53:ENSG00000125319:E7.1-E8.1|ENSG00000125319:E6.3-E8.1		exclusion	clu_20345	NewClu_8356	ENSG00000125319:E7.1	cassette-exon	chr17:42232306-42232654|chr17:42232032-42232654	(+)truncated, (-)AA:137(BAB13867.1)->521(ENSP00000245382)	-0.117831	0.0149653	0.637292	0.22193	0.840089	0.95792
AC004381.6:ENSG00000005189:E1.20-E4.1|ENSG00000005189:E1.13-E4.1		inclusion	clu_327	NewClu_6105	ENSG00000005189:E1.20	alt-C-term	chr16:20818413-20824512|chr16:20818027-20824512	(+)alt-N-terminus, (+)AA:117(ENST00000568476-PEP)->221(ENST00000567297-PEP)	0.0654131	0.0249759	0.691495	0.22193	0.96964	0.904227
SUN1:ENSG00000164828:E17.2-E18.2|ENSG00000164828:E17.2-E17.6		inclusion	clu_38560	NewClu_14424	ENSG00000164828:E18.2	cassette-exon	chr7:889240-891021|chr7:889240-889560		-0.14785	0.0270479	0.700109	0.22193	0.194845	0.342695
ACIN1:ENSG00000100813:E3.1-E4.1|ENSG00000100813:E3.1-E5.1		inclusion	clu_9821	NewClu_871	ENSG00000100813:E4.1	cassette-exon	chr14:23559731-23559310|chr14:23559731-23551045	(+)alt-coding, (+)AA:1301(ENSP00000405677)->1341(ENSP00000262710)|(+)COMPBIAS-Glu-rich, (+)MOD_RES-Phosphoserine	0.153817	0.0277735	0.702148	0.22193	0.529307	0.37549
ADPGK:ENSG00000159322:E2.13-E3.2|ENSG00000159322:E2.15-E3.2		inclusion	clu_35398	NewClu_10271	ENSG00000159322:E2.15	alt-5'	chr15:73075800-73067438|chr15:73075587-73067438	(-)nonsense_mediated_decay, (+)truncated, (-)AA:78(ENSP00000458102)+>496(ENSP00000312250)|(-)ACT_SITE+Proton acceptor, (-)ADP_PFK/GK+IPR007666, (-)METAL+Magnesium	-0.17828	0.00277227	0.444199	0.22193	0.463596	0.641876
RP11-640M9.1:ENSG00000236943:E2.9-I8.2|ENSG00000236943:I4.1_144506588-ENSG00000235398:I4.1_144326336		inclusion	clu_54751	NewClu_4720	ENSG00000236943:E2.9|ENSG00000236943:I8.2	trans-splicing	chr1:144520774-144481765|chr1:144506588-144326336		0.123011	0.101696	0.834872	0.22193	0.322041	0.19903
RP11-452F19.3:ENSG00000228106:E1.10-ENSG00000154309:E2.1|ENSG00000228106:E1.7-E6.1		exclusion	clu_53753	NewClu_1695	ENSG00000228106:E1.10|ENSG00000228106:ENSG00000154309:E2.1	trans-splicing	chr1:222988513-222997226|chr1:222988420-223008461		-0.156431	0.0168917	0.648687	0.222477	0.307686	0.464117
HIPK3:ENSG00000110422:E14.1-E16.1|ENSG00000110422:E15.1-E16.1		exclusion	clu_14386	NewClu_11682	ENSG00000110422:E15.1	cassette-exon	chr11:33369559-33370068|chr11:33369774-33370068	(-)alt-coding, (-)AA:1194(ENSP00000368301)->1215(ENSP00000304226)|(-)REGION-Interaction with AR	0.0701591	0.194347	0.856938	0.222477	0.649646	0.579487
KLC1:ENSG00000126214:E19.2-E20.1|ENSG00000126214:E19.2-ENSG00000256500:E22.1		exclusion	clu_20775	NewClu_12351	ENSG00000126214:E20.1	trans-splicing	chr14:104167064-104167538|chr14:104167064-104168411		-0.115461	0.098757	0.834872	0.222477	0.865518	0.980979
FAM92A1:ENSG00000188343:E9.3-E13.1|ENSG00000188343:E10.2-E13.2		exclusion	clu_48383	NewClu_14646	ENSG00000188343:E10.2|ENSG00000188343:E13.1	alt-3'|cassette-exon	chr8:94717236-94721991|chr8:94718424-94721999		0.232164	0.0984823	0.834872	0.222477	0.642738	0.410574
CTBS:ENSG00000117151:E2.1-E4.1|ENSG00000117151:E3.1-E4.1		exclusion	clu_17665	NewClu_3622	ENSG00000117151:E3.1	cassette-exon	chr1:85036265-85031695|chr1:85035614-85031695	(+)truncated, (-)AA:105(AAH24007.2)->385(ENSP00000359664)|(-)ACT_SITE-Proton donor, (-)Chitinase_II-IPR011583, (-)Glyco_hydro18cat-IPR001223, (-)Glycoside_hydrolase_SF-IPR017853, (-)SIGNAL	0.0871146	0.0419344	0.755737	0.222477	0.344094	0.25698
HMGA1:ENSG00000137309:E1.5-E1.7|ENSG00000137309:E1.5-E5.1		inclusion	clu_26241	NewClu_1270	ENSG00000137309:E1.7	cassette-exon	chr6:34204740-34204981|chr6:34204740-34208514		0.156336	0.0260557	0.700109	0.222477	0.292222	0.135886
ACIN1:ENSG00000100813:E3.1-E5.1|ENSG00000100813:E4.1-E5.1		inclusion	clu_9821	NewClu_871	ENSG00000100813:E4.1	cassette-exon	chr14:23559731-23551045|chr14:23559191-23551045	(+)alt-coding, (+)AA:1301(ENSP00000405677)->1341(ENSP00000262710)|(+)COMPBIAS-Glu-rich, (+)MOD_RES-Phosphoserine	-0.140424	0.0227847	0.683805	0.222477	0.300552	0.440977
DHODH:ENSG00000102967:E11.2-E12.1|ENSG00000102967:E7.2-E13.1		inclusion	clu_10918	NewClu_2316	ENSG00000102967:E11.2|E12.1	cassette-exon	chr16:72057217-72057373|chr16:72051005-72058044	(+)alt-N-terminus, (+)alt-C-terminus, (+)AA:193(ENSP00000460966)->395(ENSP00000219240)|(+)ACT_SITE-Nucleophile, (+)BINDING-FMN, (+)BINDING-FMN; via amide nitrogen, (+)BINDING-FMN; via carbonyl oxygen, (+)Dihydroorotate_DH_1_2-IPR012135, (+)Dihydroorotate_DH_2-IPR005719, (+)HELIX, (+)NP_BIND-FMN, (+)REGION-Substrate binding, (+)STRAND, (+)TOPO_DOM-Mitochondrial intermembrane, (+)TOPO_DOM-Mitochond…	0.095063	0.0131631	0.627736	0.222477	0.984883	0.88982
IWS1:ENSG00000163166:E16.2-E17.1|ENSG00000163166:E16.2-I16.1_128243609		exclusion	clu_37040	NewClu_11948	ENSG00000163166:E17.1	alt-C-term	chr2:128244129-128238751|chr2:128244129-128243609		0.127326	0.0289487	0.713201	0.222688	0.805621	0.678295
FANCI:ENSG00000140525:E14.1-E15.1|ENSG00000140525:E7.1_89803982-E39.1		exclusion	clu_28044	NewClu_1707	ENSG00000140525:E14.1|E15.1	cassette-exon	chr15:89816700-89817399|chr15:89803982-89856135		-0.0867501	0.0606297	0.80168	0.222688	0.860541	0.947291
SSH2:ENSG00000141298:E4.1-E6.1|ENSG00000141298:I5.1_28154612-I5.1_28153251		exclusion	clu_28405	NewClu_14133	ENSG00000141298:E4.1|ENSG00000141298:E6.1		chr17:28175867-28120955|chr17:28154612-28153251		0.171858	0.101857	0.834872	0.222688	0.583844	0.411986
TXNRD1:ENSG00000198431:E11.20-E12.3|ENSG00000198431:E11.20-E16.1		exclusion	clu_50607	NewClu_4464	ENSG00000198431:E12.3	cassette-exon	chr12:104680887-104682709|chr12:104680887-104705068	(-)alt-N-terminus, (-)alt-C-terminus, (-)AA:27(AY344669-PEP)->64(AAQ62464.1)|(-)CHP00275_HI0933-like-IPR004792, (-)FAD_bind_dom-IPR003953, (-)FAD_pyr_nucl-diS_OxRdtase-IPR013027, (-)GIDA-rel-IPR002218, (-)HELIX, (-)Hg_reductase-IPR000815, (-)NP_BIND-FAD, (-)Pyr_nucl-diS_OxRdtase_FAD/NAD-IPR023753, (-)Pyridine_nuc-diS_OxRdtase_2-IPR000103, (-)STRAND, (-)mOase_FAD-bd-IPR002938	-0.0610407	0.0596359	0.80168	0.222688	0.685938	0.746979
ZNF174:ENSG00000103343:E2.1-E3.1|ENSG00000103343:E2.1-E2.3		exclusion	clu_11143	NewClu_10063	ENSG00000103343:E3.1	cassette-exon	chr16:3454648-3458321|chr16:3454648-3454909		0.113085	0.00773297	0.579107	0.222688	0.813017	0.699932
ZBTB43:ENSG00000169155:E2.1-E3.2|ENSG00000169155:E1.3-E3.2		inclusion	clu_41266	NewClu_5406	ENSG00000169155:E2.1	cassette-exon	chr9:129571194-129594766|chr9:129567411-129594766	(~)AA:467(ENSP00000390344)->467(ENSP00000362563)	0.0828879	0.0202419	0.667007	0.222688	0.887681	0.804793
MXRA7:ENSG00000182534:E5.1-E6.2|ENSG00000182534:E4.1-E6.2		inclusion	clu_46017	NewClu_8662	ENSG00000182534:E5.1	cassette-exon	chr17:74679929-74676961|chr17:74681154-74676961	(+)alt-C-terminus, (+)AA:170(ENSP00000391466)->177(ENSP00000364176)	0.0922969	0.0209171	0.672213	0.222688	0.374823	0.282527
TRIO:ENSG00000038382:E57.2_14497114-E58.1|ENSG00000038382:E57.2-E58.1		inclusion	clu_2208	NewClu_8758	ENSG00000038382:E57.2.14497114	alt-5'	chr5:14497114-14497956|chr5:14497126-14497956		-0.0844732	0.0269631	0.700109	0.222688	0.138198	0.222671
RP1-43E13.2:ENSG00000230424:E1.1-E2.1|ENSG00000230424:E1.1-I1.1_19556341		inclusion	clu_53995	NewClu_14396	ENSG00000230424:E2.1		chr1:19537053-19566751|chr1:19537053-19556341		-0.27071	0.00479217	0.502463	0.222688	0.42338	0.694091
RP4-769N13.6:ENSG00000271147:E5.1-E6.1|ENSG00000271147:E4.1-E6.1		inclusion	clu_57803	NewClu_9977	ENSG00000271147:E5.1	altPromoter	chrX:101967480-101968710|chrX:101860581-101968710	(+)alt-N-terminus, (+)alt-C-terminus, (+)AA:9(ENST00000602463-PEP)->838(BAG53967.1)	0.167043	0.0163035	0.642391	0.222688	0.333271	0.166228
NDUFA3:ENSG00000170906:E4.4-E5.1|ENSG00000170906:E3.2-E5.1		inclusion	clu_42109	NewClu_11390	ENSG00000170906:E4.4	cassette-exon	chr19:54610277-54611747|chr19:54609318-54611747	(-)nonsense_mediated_decay, (-)alt-N-terminus, (-)alt-C-terminus, (-)AA:69(ENSP00000407335)->81(ENSP00000375644)	0.201065	0.0716759	0.810569	0.222688	0.296346	0.095281
ATN1:ENSG00000111676:E2.1-E3.2|ENSG00000111676:E2.1-E3.2_7043019		inclusion	clu_14909	NewClu_9883	ENSG00000111676:E3.2	alt-3'	chr12:7037547-7043003|chr12:7037547-7043019		0.08	0.0466451	0.768605	0.222688	0.871549	0.791549
SCP2:ENSG00000116171:E12.2-E13.1|ENSG00000116171:E12.2-E14.1		inclusion	clu_17200	NewClu_12467	ENSG00000116171:E13.1	cassette-exon	chr1:53453808-53458930|chr1:53453808-53480562	(-)nonsense_mediated_decay, (-)alt-C-terminus, (-)AA:366(ENSP00000435194)->547(ENSP00000360569)|(-)DOMAIN-SCP2, (-)HELIX, (-)MOD_RES-N6-acetyllysine, (-)MOD_RES-Phosphoserine, (-)MOTIF-Microbody targeting signal, (-)SCP2_sterol-bd_dom-IPR003033, (-)STRAND, (-)TURN, (-)Thiolase-like-IPR016039, (-)Thiolase_C-IPR020617, (+)Thiolase-IPR002155, (+)Thiolase-like-IPR016039, (+)Thiolase_C-IPR020617	0.148109	0.100259	0.834872	0.222688	0.440472	0.292363
AUH:ENSG00000148090:E10.2-I10.1_93981239|ENSG00000148090:E10.2-E11.1		exclusion	clu_31348	NewClu_9552	ENSG00000148090:I10.1_93981239		chr9:93983087-93981239|chr9:93983087-93979609		-0.0746677	0.00218662	0.429968	0.223008	0.0671517	0.141819
TNIP2:ENSG00000168884:E1.4-E2.1|ENSG00000168884:E1.6-E2.1		exclusion	clu_41143	NewClu_8887	ENSG00000168884:E1.6	altPromoter	chr4:2757741-2749672|chr4:2757676-2749672	(+)alt+N+terminus, (+)AA:322(ENSP00000427613)+>429(ENSP00000321203)|(+)COILED	0.183935	0.013415	0.627736	0.223008	0.9647	0.780765
COQ5:ENSG00000110871:E4.1-E6.1|ENSG00000110871:E2.6-E6.1		inclusion	clu_14553	NewClu_10395	ENSG00000110871:E4.1	cassette-exon	chr12:120964260-120960166|chr12:120966743-120960166	(-)alt-N-terminus, (-)alt-C-terminus, (-)AA:213(ENSP00000449863)->327(ENSP00000288532)|(-)TRANSIT-Mitochondrion, (-)UbiE/COQ5_MeTrFase-IPR004033	0.146275	0.02467	0.691495	0.223069	0.481895	0.33562
CIRH1A:ENSG00000141076:E2.7-E4.1|ENSG00000141076:E2.7-E4.3		exclusion	clu_28315	NewClu_8837	ENSG00000141076:E4.1	alt-3'	chr16:69166592-69167361|chr16:69166592-69167415	(+)alt-N-terminus, (+)AA:686(ENSP00000327179)->700(ENSP00000456709)|(+)WD40_repeat_dom-IPR017986, (-)REPEAT-WD 1, (-)WD40_repeat_dom-IPR017986	-0.0748446	0.00645144	0.546887	0.22402	0.75015	0.824995
RANBP17:ENSG00000204764:E10.1-E12.1|ENSG00000204764:I11.1-E12.1		exclusion	clu_51894	NewClu_392	ENSG00000204764:E10.1	intron-retention	chr5:170343588-170345717|chr5:170345716-170345717		0.196585	0.260894	0.869386	0.22402	0.877966	0.681381
LRP8:ENSG00000157193:E9.1-E10.1|ENSG00000157193:E7.2-E10.1		exclusion	clu_34652	NewClu_10794	ENSG00000157193:E9.1	cassette-exon	chr1:53738276-53737018|chr1:53741303-53737018	(+)alt-N-terminus, (+)alt-C-terminus, (+)AA:241(ENSP00000436651)->700(ENSP00000346391)|(+)DISULFID, (+)DOMAIN-LDL-receptor class A 1, (+)DOMAIN-LDL-receptor class A 2, (+)DOMAIN-LDL-receptor class A 3, (+)DOMAIN-LDL-receptor class A 7, (+)Growth_fac_rcpt_N_dom-IPR009030, (+)HELIX, (+)LDLR_classB_rpt-IPR000033, (+)LDrepeatLR_classA_rpt-IPR002172, (+)REPEAT-LDL-receptor class B 3, (+)REPEAT-LDL-rec…	-0.125914	0.012466	0.624223	0.22402	0.00297619	0.12889
C11orf80:ENSG00000173715:E5.3-E7.1|ENSG00000173715:E5.3-E8.2		exclusion	clu_43437	NewClu_7460	ENSG00000173715:E7.1	cassette-exon	chr11:66526567-66555631|chr11:66526567-66563752	(+)nonsense_mediated_decay, (+)alt-N-terminus, (+)alt-C-terminus, (+)AA:47(ENSP00000435512)->460(ENSP00000431578)	-0.173737	0.0273946	0.701249	0.22402	0.487326	0.661063
HNRNPA1L2:ENSG00000139675:E7.1-E8.2_53216504|ENSG00000139675:E7.1-E8.3		exclusion	clu_27714	NewClu_4534	ENSG00000139675:E8.2.53216504	alt-3'	chr13:53211581-53216504|chr13:53211581-53216541		-0.113404	0.167524	0.850056	0.22402	0.129305	0.242709
APBB2:ENSG00000163697:E14.3-E14.5|ENSG00000163697:E13.2-E14.5		exclusion	clu_37550	NewClu_12070	ENSG00000163697:E14.3	cassette-exon	chr4:40937094-40936716|chr4:40946882-40936716		-0.326005	0.0175194	0.650008	0.22402	0.467435	0.793439
ZNF551:ENSG00000204519:E1.5-E3.1|ENSG00000204519:E2.1-E3.1		inclusion	clu_51772	NewClu_6516	ENSG00000204519:E2.1	cassette-exon	chr19:58193612-58197849|chr19:58196753-58197849		-0.144517	0.138598	0.844898	0.22402	0.123099	0.267616
PPIP5K2:ENSG00000145725:E31.2-E36.1|ENSG00000145725:E33.1-E36.1		inclusion	clu_30527	NewClu_2445	ENSG00000145725:E33.1	cassette-exon	chr5:102520445-102526543|chr5:102523077-102526543	(-)alt+N+terminus, (-)alt+C+terminus, (-)AA:252(ENSP00000467099)+>338(ENST00000507966+PEP)|(-)MOD_RES+Phosphoserine	-0.0864602	0.00087226	0.330556	0.22402	0.0672431	0.153703
ELMOD3:ENSG00000115459:E2.1-E3.1|ENSG00000115459:E2.1-E6.1		inclusion	clu_16757	NewClu_11880	ENSG00000115459:E3.1	cassette-exon	chr2:85582293-85582678|chr2:85582293-85584090	(~)AA:381(ENSP00000377434)->381(ENSP00000387139)	0.0843198	0.205651	0.859796	0.22402	0.309305	0.224985
PPP2R5C:ENSG00000078304:E4.3-E14.1|ENSG00000078304:E7.8-E14.1		inclusion	clu_6034	NewClu_4844	ENSG00000078304:E7.8	cassette-exon	chr14:102252520-102323023|chr14:102276373-102323023	(-)alt+N+terminus, (-)AA:485(ENSP00000262239)+>540(ENSP00000329009)|(-)PP2A_B56+IPR002554, (+)PP2A_B56-IPR002554	-0.0830353	0.00428045	0.493913	0.22402	0.147494	0.230529
DHX32:ENSG00000089876:E1.1-I1.1_127574245|ENSG00000089876:E1.1-E2.2		exclusion	clu_7844	NewClu_655	ENSG00000089876:I1.1_127574245		chr10:127584787-127574245|chr10:127584787-127569640		-0.165107	0.157218	0.84796	0.224289	0.296832	0.46194
CARD8:ENSG00000105483:E2.14-E4.1|ENSG00000105483:E2.8-E4.1		inclusion	clu_12143	NewClu_15387	ENSG00000105483:E2.14	alt-5'	chr19:48752780-48744320|chr19:48753008-48744320	(+)alt-coding, (+)AA:487(ENSP00000391248)->537(ENSP00000428883)	0.126238	0.039584	0.755737	0.224698	0.632726	0.506488
MAST4:ENSG00000069020:E37.1-E39.1|ENSG00000069020:E38.1-E39.1		exclusion	clu_4410	NewClu_8480	ENSG00000069020:E38.1	cassette-exon	chr5:66441207-66448465|chr5:66445417-66448465	(-)alt-N-terminus, (-)AA:1680(ENSP00000400551)->2429(ENSP00000261569)|(-)ACT_SITE-Proton acceptor, (-)BINDING-ATP, (-)COMPBIAS-Ser-rich, (-)DOMAIN-AGC-kinase C-terminal, (-)DOMAIN-Protein kinase, (-)Kinase-like_dom-IPR011009, (-)MAST_pre-PK_dom-IPR023142, (-)MA_Ser/Thr_Kinase_dom-IPR015022, (-)NP_BIND-ATP, (-)Prot_kinase_cat_dom-IPR000719, (-)Ser-Thr/Tyr_kinase_cat_dom-IPR001245, (-)Ser/Thr_dual-…	0.258638	0.0103514	0.600207	0.225105	0.543968	0.285331
CNNM4:ENSG00000158158:E4.2-E5.1|ENSG00000158158:E3.1_97462777-ENSG00000168763:E2.1_97490824		exclusion	clu_34979	NewClu_6040	ENSG00000158158:E4.2|ENSG00000158158:E5.1	trans-splicing	chr2:97463384-97464794|chr2:97462777-97490824		-0.0866971	0.203442	0.858615	0.225105	0.802614	0.889311
SEPT11:ENSG00000138758:E16.3-E18.1|ENSG00000138758:E16.3-E17.3		exclusion	clu_27246	NewClu_453	ENSG00000138758:E17.3	cassette-exon	chr4:77952123-77960226|chr4:77952123-77955650	(-)alt-N-terminus, (-)alt-C-terminus, (-)AA:82(ENSP00000424122)->89(ENST00000512575-PEP)	0.0970475	0.0181914	0.651242	0.225105	0.193972	0.0969249
C22orf23:ENSG00000128346:I3.1-E4.1|ENSG00000128346:E3.1-E4.1		exclusion	clu_21422	NewClu_9247	ENSG00000128346:I3.1	intron-retention	chr22:38341181-38341180|chr22:38343288-38341180		-0.22718	0.0241713	0.691495	0.225105	0.48999	0.71717
TSC2:ENSG00000103197:E28.1-E30.4|ENSG00000103197:E28.1-E29.2		exclusion	clu_11046	NewClu_4217	ENSG00000103197:E29.2	cassette-exon	chr16:2126586-2129036|chr16:2126586-2127599	(-)alt-coding, (-)AA:1740(ENSP00000384468)->1784(ENSP00000344383)|(-)MOD_RES-Phosphoserine	0.123141	0.00394421	0.492112	0.225105	0.535641	0.412501
CLASP2:ENSG00000163539:E10.6-E12.1|ENSG00000163539:E8.1-E12.1		exclusion	clu_37360	NewClu_4583	ENSG00000163539:E10.6	cassette-exon	chr3:33686774-33686395|chr3:33704937-33686395	(+)alt-N-terminus, (+)alt-C-terminus, (+)AA:1063(BAG59785.1)->1513(ENSP00000382297)|(+)ARM-type_fold-IPR016024, (+)CLASP_N_dom-IPR024395, (+)COILED, (+)COMPBIAS-Poly-Leu, (+)HEAT-IPR000357, (+)HEAT_type_2-IPR021133, (+)MOD_RES-Phosphoserine, (+)REGION-Interaction with RSN and localization to the Golgi and kinetochores, (+)REGION-Required for cortical localization, (+)REPEAT-HEAT 4, (+)REPEAT-HEAT…	-0.0924904	0.00235759	0.429968	0.225105	0.0379421	0.130433
ACOX2:ENSG00000168306:E2.3-E2.5|ENSG00000168306:E2.3-E2.8		exclusion	clu_40858	NewClu_9064	ENSG00000168306:E2.5	alt-3'	chr3:58520674-58520335|chr3:58520674-58520249		-0.0812929	0.0582674	0.800624	0.225105	0.0710765	0.152369
LIMK2:ENSG00000182541:E3.6-E4.1|ENSG00000182541:E2.1-E4.1		exclusion	clu_46019	NewClu_2773	ENSG00000182541:E3.6	altPromoter	chr22:31644755-31654277|chr22:31621805-31654277	(+)alt-N-terminus, (+)AA:617(ENSP00000330470)->638(ENSP00000332687)|(+)DOMAIN-LIM zinc-binding 1, (+)Znf_LIM-IPR001781, (-)Znf_LIM-IPR001781	-0.268293	0.0103622	0.600207	0.225105	0.401332	0.669625
CYB561D1:ENSG00000174151:E3.1-E4.1|ENSG00000174151:E3.1-E4.2		exclusion	clu_43578	NewClu_14951	ENSG00000174151:E4.1	alt-3'	chr1:110037802-110038301|chr1:110037802-110038378	(+)alt-C-terminus, (+)AA:128(ENSP00000416898)->133(ENSP00000309324)	-0.12931	0.0197672	0.66157	0.225105	0.0284392	0.157749
SPDL1:ENSG00000040275:E2.2-E5.2|ENSG00000040275:E1.9-E5.2		exclusion	clu_2296	NewClu_5194	ENSG00000040275:E2.2	cassette-exon	chr5:169011170-169015398|chr5:169010893-169015398	(-)nonsense_mediated_decay, (+)truncated, (-)AA:60(ENSP00000426965)->158(ENSP00000427510)	-0.0437172	0.0775614	0.81842	0.225105	0.0233869	0.0671041
VPS8:ENSG00000156931:E15.2-E17.2|ENSG00000156931:E15.1-E17.3		inclusion	clu_34537	NewClu_15611	ENSG00000156931:E15.2|E17.2	alt5'-alt3'	chr3:184557544-184566857|chr3:184557540-184566859		0.137558	0.00702781	0.565258	0.225105	0.26342	0.125862
GSE1:ENSG00000131149:E11.6-E13.1|ENSG00000131149:E11.6-E12.2		inclusion	clu_22737	NewClu_3163	ENSG00000131149:E12.2	cassette-exon	chr16:85697220-85699582|chr16:85697220-85698621	(+)alt-N-terminus, (+)AA:986(ENSP00000402367)->1144(ENSP00000376934)|(+)GSE-like-IPR022207, (+)MOD_RES-Phosphoserine, (+)MOD_RES-Phosphothreonine	-0.117846	0.0351671	0.741093	0.225105	0.333945	0.451791
CAST:ENSG00000153113:E8.7-E10.1|ENSG00000153113:E7.3-E10.1		inclusion	clu_33227	NewClu_3948	ENSG00000153113:E8.7	alt-C-term	chr5:96038619-96058343|chr5:96031611-96058343	(-)alt-N-terminus, (-)AA:686(ENSP00000312523)->791(ENSP00000379158)	0.133258	0.0103722	0.600207	0.225105	0.851057	0.717799
DMKN:ENSG00000161249:E17.2-E17.13|ENSG00000161249:E17.7-E17.13		inclusion	clu_36180	NewClu_6965	ENSG00000161249:E17.2	alt-5'	chr19:35991435-35990931|chr19:35991280-35990931		-0.115307	0.00569498	0.531738	0.225105	0.694509	0.809816
NFYB:ENSG00000120837:E2.1-E3.1|ENSG00000120837:E1.3-E3.1		inclusion	clu_18959	NewClu_5120	ENSG00000120837:E2.1	altPromoter	chr12:104531154-104529310|chr12:104531919-104529310	(~)AA:207(ENSP00000240055)->207(ENSP00000447486)	0.0935634	0.0550433	0.791907	0.225105	0.331996	0.238433
SHISA5:ENSG00000164054:E8.4-I9.3|ENSG00000164054:E5.2-E9.2		exclusion	clu_37960	NewClu_3107	ENSG00000164054:E8.4|ENSG00000164054:I9.3		chr3:48514419-48511242|chr3:48520586-48511242		-0.0715266	0.0164029	0.642391	0.225835	0.862851	0.934378
AGBL5:ENSG00000084693:E18.1-E19.2|ENSG00000084693:E18.1-I18.1		exclusion	clu_6933	NewClu_5488	ENSG00000084693:E19.2	intron-retention	chr2:27291612-27291916|chr2:27291612-27291613		0.129109	0.0196401	0.659099	0.225835	0.157397	0.0282876
HDAC9:ENSG00000048052:E10.6-E10.7_18535581|ENSG00000048052:E10.6-E11.3		inclusion	clu_2582	NewClu_12894	ENSG00000048052:E10.7_18535581	cassette-exon	chr7:18535477-18535581|chr7:18535477-18535885		0.0967028	0.0827291	0.825108	0.225835	0.136622	0.0399193
REPIN1:ENSG00000214022:E3.9-I3.1|ENSG00000214022:E3.5-E5.2		exclusion	clu_52686	NewClu_4044	ENSG00000214022:E3.9|ENSG00000214022:I3.1	intron-retention	chr7:150067691-150067692|chr7:150066957-150068317		-0.131626	0.0231834	0.685104	0.227415	0.411303	0.542928
PTCD2:ENSG00000049883:E9.1-E10.1|ENSG00000049883:E9.1-E11.1		exclusion	clu_2740	NewClu_4887	ENSG00000049883:E10.1	cassette-exon	chr5:71638863-71648468|chr5:71638863-71654030		-0.109494	0.0116654	0.615982	0.227588	0.855405	0.964898
TBC1D8:ENSG00000204634:E15.1-E16.3|ENSG00000204634:I15.1-E16.1		exclusion	clu_51854	NewClu_11492	ENSG00000204634:E15.1|ENSG00000204634:E16.3	intron-retention	chr2:101650006-101648847|chr2:101649407-101649406		0.0512597	0.508683	0.912232	0.227588	0.936681	0.885422
RCCD1:ENSG00000166965:E2.5-E3.1|ENSG00000166965:E1.4-E3.1		inclusion	clu_40067	NewClu_11211	ENSG00000166965:E2.5	cassette-exon	chr15:91499113-91499842|chr15:91498178-91499842	(-)retained_intron, (-)alt-C-terminus, (-)AA:214(ENST00000555737-PEP)->376(ENSP00000377801)|(-)RCC1/BLIP-II-IPR009091, (-)REPEAT-RCC1 2, (-)REPEAT-RCC1 3, (-)REPEAT-RCC1 4, (-)Reg_chr_condens-IPR000408	0.226088	0.0393055	0.755737	0.227588	0.767383	0.541294
HEATR5A:ENSG00000129493:E23.1-E24.1|ENSG00000129493:E22.1-E24.1		exclusion	clu_21895	NewClu_995	ENSG00000129493:E23.1	cassette-exon	chr14:31809656-31806820|chr14:31813102-31806820	(+)alt-N-terminus, (+)alt-C-terminus, (+)AA:199(ENSP00000447708)->842(AK092400-PEP)|(-)ARM-type_fold-IPR016024	-0.124044	0.0164202	0.642391	0.228205	0	0.124044
GNG12:ENSG00000172380:I1.1_68297502-E2.1|ENSG00000172380:E1.2-E2.1		inclusion	clu_42786	NewClu_12124	ENSG00000172380:I1.1_68297502		chr1:68297502-68243190|chr1:68299027-68243190		0.19154	0.111946	0.842552	0.228205	0.275735	0.0841949
PKD1P5:ENSG00000254681:E24.1-E25.1|ENSG00000254681:E14.1-ENSG00000205746:E15.1		exclusion	clu_56217	NewClu_7766	ENSG00000254681:E24.1|ENSG00000254681:E25.1	trans-splicing	chr16:18473332-18473207|chr16:18482749-18438772		-0.134727	0.0338342	0.736181	0.228227	0.724282	0.859009
PKD1P1:ENSG00000233024:E6.2-ENSG00000214940:E23.1|ENSG00000233024:E6.2-E10.1		exclusion	clu_54307	NewClu_14687	ENSG00000233024:ENSG00000214940:E23.1	trans-splicing	chr16:18468689-18422099|chr16:18468689-18462243		0.114798	0.0127111	0.624223	0.228227	0.320944	0.206146
RP11-85K15.2:ENSG00000258704:E1.4-E3.1|ENSG00000258704:E1.5-E3.1		exclusion	clu_56792	NewClu_13629	ENSG00000258704:E1.5	alt-5'	chr14:35451636-35438513|chr14:35451630-35438513	(-)retained_intron, (-)alt-N-terminus, (-)alt-C-terminus, (-)AA:43(ENST00000556355-PEP)->65(ENST00000556705-PEP)	0.271173	0.0846969	0.827603	0.228719	0.445846	0.174674
AGFG1:ENSG00000173744:E8.1-E10.1|ENSG00000173744:E9.1-E10.1		inclusion	clu_43450	NewClu_1004	ENSG00000173744:E9.1	cassette-exon	chr2:228395926-228398265|chr2:228396925-228398265	(+)alt-coding, (+)AA:560(ENSP00000387218)->584(ENSP00000387282)	-0.152603	0.00733384	0.568325	0.228796	0.246523	0.399125
ALPK3:ENSG00000136383:E9.1-E10.1|ENSG00000136383:E9.1-I9.1		exclusion	clu_25607	NewClu_3459	ENSG00000136383:E10.1	intron-retention	chr15:85403303-85405866|chr15:85403303-85403304		0.132674	0.0263345	0.700109	0.230268	0.93504	0.802366
SIPA1L1:ENSG00000197555:E7.2-E9.1|ENSG00000197555:E6.1-E13.1		inclusion	clu_49880	NewClu_8086	ENSG00000197555:E7.2|E9.1	cassette-exon	chr14:71880731-71884847|chr14:71867635-71979460	(-)alt-N-terminus, (-)alt-C-terminus, (-)AA:37(ENST00000554126-PEP)->61(ENST00000554362-PEP)	0.157824	0.0156928	0.642391	0.230268	0.233829	0.0760044
CRTC3:ENSG00000140577:E4.3-E9.1|ENSG00000140577:E8.1-E9.2		exclusion	clu_28097	NewClu_10392	ENSG00000140577:E8.1|ENSG00000140577:E9.1	alt-3'|cassette-exon	chr15:91136987-91145556|chr15:91143673-91145567	(+)retained_intron, (+)alt+N+terminus, (+)alt+C+terminus, (+)AA:46(ENST00000561255+PEP)+>81(ENST00000561119+PEP)|(+)retained_intron, (+)alt-N-terminus, (+)alt-C-terminus, (+)AA:46(ENST00000561255-PEP)->81(ENST00000561119-PEP)	0.0672258	0.15322	0.84796	0.230926	0.879035	0.811809
KDM5D:ENSG00000012817:E5.1-E6.1|ENSG00000012817:E4.1-E6.1		inclusion	clu_1322	NewClu_245	ENSG00000012817:E5.1	cassette-exon	chrY:21903204-21901548|chrY:21903621-21901548	(+)alt-coding, (+)AA:1482(ENSP00000372256)->1539(ENSP00000322408)|(-)ARID/BRIGHT_DNA-bd-IPR001606, (+)ARID/BRIGHT_DNA-bd-IPR001606, (+)DOMAIN-ARID, (+)HELIX, (+)TURN	0.0871669	0.00354425	0.479031	0.230926	0.849596	0.762429
CAST:ENSG00000153113:E7.3-E10.1|ENSG00000153113:E8.7-E10.1		inclusion	clu_33227	NewClu_3948	ENSG00000153113:E8.7	alt-C-term	chr5:96031611-96058343|chr5:96038619-96058343	(-)alt+N+terminus, (-)AA:686(ENSP00000312523)+>791(ENSP00000379158)	-0.130457	0.0108058	0.609055	0.230926	0.148693	0.27915
CERS6:ENSG00000172292:E4.1-E5.1|ENSG00000172292:I4.1_169500831-E5.1		exclusion	clu_42739	NewClu_7678	ENSG00000172292:E4.1		chr2:169487552-169547544|chr2:169500831-169547544		0.195712	0.0158259	0.642391	0.232141	0.688713	0.493001
NPRL3:ENSG00000103148:E7.1-E8.1|ENSG00000103148:E6.1-E8.1		exclusion	clu_11010	NewClu_10691	ENSG00000103148:E7.1	cassette-exon	chr16:167300-162774|chr16:169125-162774	(-)alt-C-terminus, (-)AA:544(BAH13336.1)->552(ENST00000405960-PEP)|(-)Galactose-bd-like-IPR008979, (-)NPR3-IPR005365	-0.0760752	0.207922	0.860228	0.23291	0.587385	0.66346
ANKRD17:ENSG00000132466:E16.2-E18.1|ENSG00000132466:E16.2-E17.1		exclusion	clu_23310	NewClu_12919	ENSG00000132466:E17.1	cassette-exon	chr4:74007458-74000982|chr4:74007458-74006000	(-)alt-N-terminus, (-)AA:2352(ENSP00000332265)->2490(ENSP00000427151)|(+)Ankyrin_rpt+contain_dom+IPR020683, (+)COMPBIAS+Gly+rich, (+)MOD_RES+Phosphoserine, (-)Ankyrin_rpt-contain_dom-IPR020683, (-)COMPBIAS-Gln-rich, (-)MOD_RES-Phosphoserine	0.0688403	0.00887215	0.592797	0.233346	0.291628	0.222788
ZSCAN25:ENSG00000197037:E8.1-I9.1_99266718|ENSG00000197037:E8.1-E9.1		inclusion	clu_49518	NewClu_15600	ENSG00000197037:I9.1_99266718		chr7:99221803-99266718|chr7:99221803-99226814		-0.106486	0.114865	0.842552	0.233346	0.101529	0.208015
CAMK2D:ENSG00000145349:E18.1-E19.1|ENSG00000145349:E15.2-E19.1		inclusion	clu_30386	NewClu_13796	ENSG00000145349:E18.1	cassette-exon	chr4:114424092-114421667|chr4:114430794-114421667	(+)alt-C-terminus, (+)AA:478(ENSP00000296402)->513(ENSP00000406131)|(-)Kinase-like_dom-IPR011009, (-)MOD_RES-Phosphoserine, (+)Kinase-like_dom-IPR011009, (+)MOD_RES-Phosphoserine	0.135006	0.0674159	0.81006	0.233346	0.506834	0.371829
PCED1A:ENSG00000132635:E5.1-E6.1|ENSG00000132635:E5.1-E7.1		inclusion	clu_23424	NewClu_13198	ENSG00000132635:E6.1	cassette-exon	chr20:2819242-2819124|chr20:2819242-2816960		0.185141	0.031733	0.721538	0.233346	0.60614	0.420999
ZCCHC10:ENSG00000155329:E5.1-E6.1|ENSG00000155329:E5.1-E6.2		exclusion	clu_33958	NewClu_10097	ENSG00000155329:E6.1	alt-3'	chr5:132342451-132335893|chr5:132342451-132335865	(+)alt-C-terminus, (+)AA:114(ENSP00000422111)->186(ENSP00000347533)|(+)COMPBIAS-Poly-Lys	-0.080443	0.0241371	0.691495	0.233448	0.0750164	0.155459
CYP2J2:ENSG00000134716:E2.1-E3.2|ENSG00000134716:E2.1-I2.1		exclusion	clu_24443	NewClu_1570	ENSG00000134716:E3.2	intron-retention	chr1:60381610-60377983|chr1:60381610-60381609		0.0129642	0.815136	0.969551	0.233683	0.928006	0.915042
CTD-2231H16.1:ENSG00000249430:E1.1-E2.1|ENSG00000249430:U0.1_90234-E2.1		exclusion	clu_55734	NewClu_5694	ENSG00000249430:E1.1	altPromoter	chr5:92391-113366|chr5:90234-113366		-0.159632	0.0123231	0.624223	0.233832	0.777213	0.936845
SMARCD3:ENSG00000082014:E4.2-E8.1|ENSG00000082014:E6.3-E8.1		exclusion	clu_6581	NewClu_282	ENSG00000082014:E6.3	altPromoter	chr7:150972200-150942757|chr7:150945571-150942757	(-)alt-N-terminus, (-)AA:470(ENSP00000376558)->483(ENSP00000262188)	0.0688885	0.0933453	0.83254	0.233832	0.142878	0.073989
CACNA1C:ENSG00000151067:E40.1-E42.6|ENSG00000151067:E37.2-E42.6		exclusion	clu_32317	NewClu_7215	ENSG00000151067:E40.1	cassette-exon	chr12:2757673-2760806|chr12:2743546-2760806	(-)alt-coding, (-)AA:2146(ENSP00000382504)->2157(ENSP00000382530)|(+)Ion_trans_dom-IPR005821, (-)Ion_trans_dom-IPR005821, (-)PKD1_2_channel-IPR013122	-0.143164	0.0664046	0.808542	0.233832	0.707196	0.85036
ADRA1B:ENSG00000170214:E1.1-E2.1|ENSG00000170214:E1.1-I1.1_159352496		exclusion	clu_41766	NewClu_9775	ENSG00000170214:E2.1		chr5:159344861-159398886|chr5:159344861-159352496		0.375366	0.0386705	0.752905	0.233832	0.813973	0.438607
PTPRA:ENSG00000132670:E9.1-E11.1|ENSG00000132670:E8.1-E11.1		exclusion	clu_23450	NewClu_12066	ENSG00000132670:E9.1	cassette-exon	chr20:2928670-2944918|chr20:2903931-2944918	(+)alt-N-terminus, (+)AA:802(ENSP00000382787)->813(ENSP00000393553)	-0.128568	0.0183129	0.651242	0.233832	0.580485	0.709052
ABLIM1:ENSG00000099204:E3.1-E6.1|ENSG00000099204:E1.3-E6.1		exclusion	clu_8705	NewClu_3966	ENSG00000099204:E3.1	altPromoter	chr10:116391661-116361720|chr10:116444049-116361720	(+)alt-N-terminus, (+)AA:655(BAH12557.1)->718(BAG72442.1)	-0.0652334	0.0112043	0.61042	0.233832	0.762831	0.828065
CBX1:ENSG00000108468:E2.1-E6.1|ENSG00000108468:E1.4-E6.1		exclusion	clu_13571	NewClu_7975	ENSG00000108468:E2.1	altPromoter	chr17:46178117-46154403|chr17:46178630-46154403	(~)AA:185(ENSP00000225603)->185(ENSP00000377060)	-0.085948	0.00521671	0.513909	0.233832	0.243568	0.329516
PPP1R12B:ENSG00000077157:E18.1-E19.1|ENSG00000077157:E17.2-E19.1		exclusion	clu_5838	NewClu_7737	ENSG00000077157:E18.1	altPromoter	chr1:202432225-202457661|chr1:202418299-202457661	(-)alt-N-terminus, (-)alt-C-terminus, (-)AA:69(ENST00000498070-PEP)->208(ENSP00000375821)|(-)MOD_RES-Phosphoserine	-0.0483685	0.0163647	0.642391	0.233832	0.779484	0.827853
ACPL2:ENSG00000155893:E5.1-E6.1|ENSG00000155893:E2.8-E8.1		exclusion	clu_34184	NewClu_13415	ENSG00000155893:E5.1|E6.1	cassette-exon	chr3:140953160-140953728|chr3:140950753-140978965	(~)AA:480(ENSP00000286353)->480(ENSP00000376733)	-0.241155	0.0380116	0.749859	0.233832	0.174971	0.416126
PLEKHM1:ENSG00000225190:E7.2-E9.1|ENSG00000225190:E6.5-E9.1		inclusion	clu_53390	NewClu_5424	ENSG00000225190:E7.2	cassette-exon	chr17:43545575-43535805|chr17:43552466-43535805	(+)nonsense_mediated_decay, (-)truncated, (+)AA:335(ENSP00000462160)->1056(ENSP00000389913)|(+)DOMAIN-PH 1, (+)DOMAIN-PH 2, (+)MOD_RES-Phosphoserine, (+)Pleckstrin_homology-IPR001849, (+)Prot_Kinase_C-like_PE/DAG-bd-IPR002219, (+)ZN_FING-Phorbol-ester/DAG-type, (+)Znf_FYVE_PHD-IPR011011	0.136954	0.0171884	0.649869	0.233832	0.850109	0.713155
PPP1R9A:ENSG00000158528:E9.1-E11.1|ENSG00000158528:E9.1-I9.1_94831883		inclusion	clu_35105	NewClu_6328	ENSG00000158528:E11.1		chr7:94827796-94855273|chr7:94827796-94831883		-0.293909	0.018946	0.656616	0.233832	0.182261	0.47617
S1PR1:ENSG00000170989:E1.3-E3.1|ENSG00000170989:E1.3-U3.1_101707245		inclusion	clu_42144	NewClu_13634	ENSG00000170989:E3.1	alt-3'	chr1:101702655-101704378|chr1:101702655-101707245		0.0957678	0.000163277	0.140255	0.233832	0.904251	0.808483
WNK1:ENSG00000060237:E12.1-E13.3|ENSG00000060237:E12.1-E13.2		inclusion	clu_3325	NewClu_12003	ENSG00000060237:E13.2	alt-3'	chr12:980514-987381|chr12:980514-987378	(+)alt-coding, (+)AA:2134(ENSP00000441972)->2382(ENSP00000313059)|(+)Kinase-like_dom-IPR011009	-0.0530967	0.0183136	0.651242	0.233832	0.234967	0.288063
MAPK8IP3:ENSG00000138834:E7.1-I7.1|ENSG00000138834:E5.2-E8.1		inclusion	clu_27413	NewClu_11822	ENSG00000138834:E7.1|ENSG00000138834:I7.1	intron-retention	chr16:1795104-1795105|chr16:1793477-1797030		0.142512	0.0213155	0.672706	0.233832	0.142512	0
AC130352.1:ENSG00000205873:E2.1-E3.1|ENSG00000205873:E2.1-E3.2		inclusion	clu_52265	NewClu_14008	ENSG00000205873:E3.1	alt-3'	chr8:12296020-12298478|chr8:12296020-12298509	(-)alt-N-terminus, (-)alt-C-terminus, (-)AA:64(BC037934-PEP)->107(AK095981-PEP)	0.0896333	0.0425817	0.755737	0.233832	0.584722	0.495089
PTPRD:ENSG00000153707:E21.6-E23.1|ENSG00000153707:E21.6-E24.1		inclusion	clu_33416	NewClu_8163	ENSG00000153707:E23.1	cassette-exon	chr9:8524925-8523524|chr9:8524925-8521546	(-)alt-coding, (-)AA:1496(AAI06717.1)->1505(ENSP00000380731)|(-)Fibronectin_type3-IPR003961, (+)STRAND, (+)TOPO_DOM-Cytoplasmic	0.0725604	0.00449072	0.499586	0.233832	0.15023	0.0776692
NSUN5P2:ENSG00000106133:E1.5-I2.2|ENSG00000106133:E1.5-E6.1		inclusion	clu_12553	NewClu_6707	ENSG00000106133:I2.2		chr7:72425164-72425018|chr7:72425164-72420735		0.209945	0.00598762	0.535279	0.233832	0.710881	0.500937
C11orf49:ENSG00000149179:E21.2-E21.5|ENSG00000149179:E21.2-E21.6		inclusion	clu_31762	NewClu_6803	ENSG00000149179:E21.5	alt-3'	chr11:47182741-47182997|chr11:47182741-47183015		0.0973232	0.0101116	0.596318	0.233832	0.241179	0.143856
SNURF:ENSG00000214265:E3.2-E16.2|ENSG00000214265:E16.1-E17.1		inclusion	clu_52748	NewClu_14692	ENSG00000214265:E3.2|ENSG00000214265:E16.2	intron-retention	chr15:25227584-25227585|chr15:25227584-25244117		0.205723	0.0269863	0.700109	0.23432	0.341045	0.135322
RP11-983P16.4:ENSG00000257337:I2.1_53442572-E4.1|ENSG00000257337:E3.2-E4.1		inclusion	clu_56573	NewClu_7772	ENSG00000257337:I2.1_53442572		chr12:53442572-53439845|chr12:53440637-53439845		-0.103897	0.0132596	0.627736	0.23432	0	0.103897
IKBIP:ENSG00000166130:E2.1-E4.1|ENSG00000166130:E2.1-E3.1		exclusion	clu_39436	NewClu_15453	ENSG00000166130:E3.1	altPromoter	chr12:99028074-99008118|chr12:99028074-99020544	(-)alt-C-terminus, (-)AA:350(ENSP00000343471)->377(ENSP00000299157)|(+)COILED	0.11444	0.124128	0.844298	0.234408	0.340299	0.225859
SLC35B4:ENSG00000205060:E10.1-E11.2|ENSG00000205060:E9.1-E11.1		exclusion	clu_52002	NewClu_13061	ENSG00000205060:E10.1|ENSG00000205060:E11.1	alt-3'|cassette-exon	chr7:133979832-133979713|chr7:133981143-133979831		-0.0750612	0.0777168	0.81842	0.234408	0.0111111	0.0861723
SMPDL3A:ENSG00000172594:E2.1-E3.1|ENSG00000172594:E1.3-E3.1		exclusion	clu_42863	NewClu_1796	ENSG00000172594:E2.1	cassette-exon	chr6:123117035-123117969|chr6:123110603-123117969	(-)alt-N-terminus, (-)AA:322(ENSP00000442152)->453(ENSP00000357425)|(-)ASM-like_Pdiesterase_prd-IPR017064, (-)Metallo_PEstase_dom-IPR004843, (-)SIGNAL	-0.229649	0.0268656	0.700109	0.234491	0.590862	0.820511
ST20-MTHFS:ENSG00000259332:I1.1_80215381-E3.2|ENSG00000259332:E1.1-E2.1_80200048		exclusion	clu_56930	NewClu_11364	ENSG00000259332:I1.1_80215381|ENSG00000259332:E3.2		chr15:80215381-80200026|chr15:80215794-80200048		-0.131003	0.0183575	0.651242	0.234491	0.0865406	0.217544
TMEM106A:ENSG00000184988:I8.1-I9.2|ENSG00000184988:E8.1-I9.2		exclusion	clu_47005	NewClu_3574	ENSG00000184988:I8.1	intron-retention	chr17:41369699-41369700|chr17:41369331-41369700		-0.11592	0.0754709	0.817004	0.234491	0.020098	0.136018
ZMYND12:ENSG00000066185:I6.1_42899108-E7.1|ENSG00000066185:E6.2-E7.1		inclusion	clu_3935	NewClu_9350	ENSG00000066185:I6.1_42899108		chr1:42899108-42898959|chr1:42900945-42898959		0.291542	0.0900642	0.832105	0.234491	0.816164	0.524622
ZMYND12:ENSG00000066185:E6.2-E7.1|ENSG00000066185:I6.1_42899108-E7.1		inclusion	clu_3935	NewClu_9350	ENSG00000066185:E6.2		chr1:42900945-42898959|chr1:42899108-42898959		-0.291542	0.0900642	0.832105	0.234491	0.183836	0.475378
DVL3:ENSG00000161202:E12.2-E13.1|ENSG00000161202:E11.6-E13.1		inclusion	clu_36159	NewClu_8120	ENSG00000161202:E12.2	cassette-exon	chr3:183884763-183885368|chr3:183884461-183885368		0.0876713	0.0146061	0.635454	0.234636	0.744833	0.657162
PTPRM:ENSG00000173482:E22.1-E25.1|ENSG00000173482:E21.3-E26.1		inclusion	clu_43306	NewClu_11356	ENSG00000173482:E22.1|E25.1	cassette-exon	chr18:8248174-8252486|chr18:8247917-8253225	(+)alt-coding, (+)AA:1452(ENSP00000331418)->1465(ENSP00000463325)|(-)TOPO_DOM-Cytoplasmic	0.133357	0.0120409	0.622323	0.234636	0.379782	0.246425
PDDC1:ENSG00000177225:E4.3-E5.1|ENSG00000177225:E4.3-E6.2		exclusion	clu_44641	NewClu_6015	ENSG00000177225:E5.1	cassette-exon	chr11:774008-773629|chr11:774008-772521	(-)alt-coding, (-)AA:184(ENSP00000431183)->220(ENSP00000321691)|(-)ThiJ/PfpI-IPR002818	-0.0865904	0.0131978	0.627736	0.23484	0.879967	0.966558
GULP1:ENSG00000144366:E15.1-E16.1|ENSG00000144366:E14.3-E16.1		inclusion	clu_29915	NewClu_9239	ENSG00000144366:E15.1	cassette-exon	chr2:189447292-189448992|chr2:189434847-189448992	(+)alt-N-terminus, (+)AA:124(ENST00000478306-PEP)->189(ENSP00000391712)	0.234087	0.0263962	0.700109	0.23484	0.829837	0.59575
REV1:ENSG00000135945:E22.1-E23.2|ENSG00000135945:I22.1-E23.1		exclusion	clu_25286	NewClu_9611	ENSG00000135945:E22.1|ENSG00000135945:E23.2	intron-retention	chr2:100020158-100019569|chr2:100019894-100019893		0.0880055	0.223326	0.863468	0.23503	0.947676	0.859671
LPHN3:ENSG00000150471:E9.1-E10.1|ENSG00000150471:E8.1-E10.1		inclusion	clu_32141	NewClu_4110	ENSG00000150471:E9.1	cassette-exon	chr4:62596354-62598472|chr4:62542653-62598472		0.427238	0.00933933	0.593895	0.23503	0.964286	0.537048
ZNF561:ENSG00000171469:E3.2-E4.2|ENSG00000171469:E3.2-E5.4		exclusion	clu_42330	NewClu_8401	ENSG00000171469:E4.2	cassette-exon	chr19:9728767-9728434|chr19:9728767-9727847	(+)nonsense_mediated_decay, (-)truncated, (+)AA:43(ENSP00000402974)->486(ENSP00000303915)|(+)DOMAIN-KRAB, (+)Krueppel-associated_box-IPR001909, (+)ZN_FING-C2H2-type 10, (+)ZN_FING-C2H2-type 11, (+)ZN_FING-C2H2-type 12, (+)ZN_FING-C2H2-type 1; degenerate, (+)ZN_FING-C2H2-type 2; degenerate, (+)ZN_FING-C2H2-type 3, (+)ZN_FING-C2H2-type 4; degenerate, (+)ZN_FING-C2H2-type 5; degenerate, (+)ZN_FING-C…	-0.0903392	0.00600989	0.535279	0.235053	0.0290927	0.119432
CYB561D1:ENSG00000174151:E3.1-E4.2|ENSG00000174151:E3.1-E4.1		exclusion	clu_43578	NewClu_14951	ENSG00000174151:E4.1	alt-3'	chr1:110037802-110038378|chr1:110037802-110038301	(+)alt+C+terminus, (+)AA:128(ENSP00000416898)+>133(ENSP00000309324)	0.150255	0.0139779	0.634579	0.235053	0.925794	0.775539
ITGB3BP:ENSG00000142856:E8.1-E10.1|ENSG00000142856:E6.1-E10.1		exclusion	clu_29058	NewClu_6815	ENSG00000142856:E8.1	cassette-exon	chr1:63944435-63920639|chr1:63974199-63920639	(-)alt-N-terminus, (-)AA:77(ENST00000462285-PEP)->185(AK309622-PEP)|(-)COILED, (-)MOD_RES-Phosphoserine, (-)MOD_RES-Phosphoserine (Probable), (-)MOTIF-LXXLL motif, (-)MOTIF-Nuclear localization signal, (-)MUTAGEN-Missing: Abolishes localization to nucleus, (-)NRIF3_coact_rcpt-IPR009601, (-)REGION-DD1	-0.102951	0.0633738	0.807575	0.235053	0.741969	0.84492
PLEKHA7:ENSG00000166689:E16.2-E18.2|ENSG00000166689:E16.2-I17.1_16828771		exclusion	clu_39855	NewClu_8862	ENSG00000166689:E18.2		chr11:16834660-16824842|chr11:16834660-16828771		0.0551523	0.187146	0.85513	0.235053	0.881907	0.826755
CSNK1E:ENSG00000213923:E15.1-I4.1|ENSG00000213923:E4.1-E5.1		inclusion	clu_52624	NewClu_11775	ENSG00000213923:E15.1|ENSG00000213923:I4.1	intron-retention	chr22:38740284-38740283|chr22:38757404-38732711		0.202878	0.0227332	0.683599	0.235053	0.28587	0.082992
ABI2:ENSG00000138443:E9.2-E11.2|ENSG00000138443:E8.8-E11.2		inclusion	clu_27026	NewClu_2120	ENSG00000138443:E9.2	cassette-exon	chr2:204246929-204255769|chr2:204245107-204255769	(+)alt-coding, (+)AA:475(ENSP00000261017)->513(ENSP00000295851)|(-)Abl-interactor_HHR_dom-IPR012849, (+)Abl-interactor_HHR_dom-IPR012849, (+)p67phox-IPR000108	0.121699	0.0299942	0.716136	0.235053	0.285561	0.163861
NSUN5P2:ENSG00000106133:I2.2-I3.1|ENSG00000106133:I2.2-E4.1		inclusion	clu_12553	NewClu_6707	ENSG00000106133:I3.1	intron-retention	chr7:72424050-72424049|chr7:72424050-72423969		0.0899068	0.0049839	0.508318	0.235753	0.10792	0.0180128
DCUN1D2:ENSG00000150401:E1.4-E4.3|ENSG00000150401:E1.4-E4.1		exclusion	clu_32119	NewClu_10594	ENSG00000150401:E4.1	alt-3'	chr13:114144982-114138371|chr13:114144982-114138511		0.102808	0.0237916	0.689801	0.236368	0.423538	0.32073
ZNF430:ENSG00000118620:E1.5-E2.1|ENSG00000118620:E1.5_21203556-ENSG00000197013:E3.5_21688524		exclusion	clu_18133	NewClu_700	ENSG00000118620:E1.5|ENSG00000118620:E2.1	trans-splicing	chr19:21203609-21205595|chr19:21203556-21688524		-0.297095	0.105381	0.83948	0.236368	0.568706	0.865801
DNMT3B:ENSG00000088305:E6.1-E8.1|ENSG00000088305:E6.1-E7.1		exclusion	clu_7514	NewClu_1812	ENSG00000088305:E7.1	cassette-exon	chr20:31372665-31375036|chr20:31372665-31374308	(-)alt-coding, (-)AA:728(ENSP00000403169)->770(ENSP00000337764)|(-)MOD_RES-Phosphoserine, (-)REGION-Interaction with DNMT1 and DNMT3A	0.407021	0.013307	0.627736	0.236368	0.910334	0.503313
PPIP5K2:ENSG00000145725:E33.1-E36.1|ENSG00000145725:E31.2-E36.1		inclusion	clu_30527	NewClu_2445	ENSG00000145725:E33.1	cassette-exon	chr5:102523077-102526543|chr5:102520445-102526543	(-)alt-N-terminus, (-)alt-C-terminus, (-)AA:252(ENSP00000467099)->338(ENST00000507966-PEP)|(-)MOD_RES-Phosphoserine	0.197375	0.0177144	0.650008	0.236368	0.762866	0.565491
IQGAP3:ENSG00000183856:E17.2-E18.1|ENSG00000183856:E17.2-E18.1_156518276		inclusion	clu_46549	NewClu_7252	ENSG00000183856:E18.1	alt-3'	chr1:156518373-156518279|chr1:156518373-156518276		0.107017	0.00313146	0.453935	0.236368	0.912049	0.805032
IQGAP3:ENSG00000183856:E17.2-E18.1_156518276|ENSG00000183856:E17.2-E18.1		inclusion	clu_46549	NewClu_7252	ENSG00000183856:E18.1	alt-3'	chr1:156518373-156518276|chr1:156518373-156518279		-0.107017	0.00313146	0.453935	0.236368	0.087951	0.194968
MTRR:ENSG00000124275:E5.3-E8.1|ENSG00000124275:E5.5-E8.1		inclusion	clu_20014	NewClu_821	ENSG00000124275:E5.5	alt-5'	chr5:7869302-7870883|chr5:7869328-7870883	(-)alt+N+terminus, (-)AA:698(ENSP00000402510)+>725(ENSP00000264668)	-0.144359	0.037551	0.749131	0.236368	0.120679	0.265038
NBEA:ENSG00000172915:E25.1-E28.1|ENSG00000172915:E24.2-E28.2		inclusion	clu_43026	NewClu_5259	ENSG00000172915:E25.1|ENSG00000172915:E28.1	alt-3'|cassette-exon	chr13:35739235-35745406|chr13:35738646-35745409		0.19435	0.0653691	0.808463	0.236368	0.985714	0.791365
CTB-171A8.1:ENSG00000266903:E1.3-E3.1|ENSG00000266903:E1.3-E2.1		exclusion	clu_57465	NewClu_751	ENSG00000266903:E2.1	alt-C-term	chr19:45221726-45219352|chr19:45221726-45219449		0.0818842	0.0172229	0.649869	0.236369	0.605502	0.523618
CERS6:ENSG00000172292:I4.1_169500831-E5.1|ENSG00000172292:E4.1-E5.1		exclusion	clu_42739	NewClu_7678	ENSG00000172292:I4.1_169500831		chr2:169500831-169547544|chr2:169487552-169547544		-0.197818	0.0184481	0.651242	0.236402	0.276845	0.474662
CBFA2T2:ENSG00000078699:E10.2-E12.1|ENSG00000078699:I10.1-E11.1		exclusion	clu_6119	NewClu_5936	ENSG00000078699:E10.2|ENSG00000078699:E12.1	intron-retention	chr20:32211102-32212570|chr20:32211578-32211579		0.0770998	0.490346	0.909176	0.236402	0.892812	0.815712
SBDSP1:ENSG00000225648:E1.5-E3.1|ENSG00000225648:E2.1-E3.1		inclusion	clu_53441	NewClu_323	ENSG00000225648:E2.1	cassette-exon	chr7:72300362-72302182|chr7:72301393-72302182		-0.102203	0.00609062	0.537518	0.236402	0.152206	0.254409
PPM1A:ENSG00000100614:E6.1-E9.1|ENSG00000100614:E2.3-E9.1		exclusion	clu_9690	NewClu_5619	ENSG00000100614:E6.1	cassette-exon	chr14:60735153-60749402|chr14:60716395-60749402		-0.0881759	0.0702191	0.810299	0.237044	0.0531717	0.141348
RICTOR:ENSG00000164327:E31.1-E33.1|ENSG00000164327:E31.1-E32.1		exclusion	clu_38264	NewClu_2136	ENSG00000164327:E32.1	cassette-exon	chr5:38949814-38947543|chr5:38949814-38949529	(-)alt-coding, (-)AA:1708(ENSP00000349959)->1732(ENSP00000296782)	0.100197	0.0388149	0.752937	0.237044	0.782194	0.681998
STRIP2:ENSG00000128578:E13.1-E14.1|ENSG00000128578:I13.1_129102571-E14.1		exclusion	clu_21459	NewClu_3126	ENSG00000128578:E13.1		chr7:129100213-129102807|chr7:129102571-129102807		0.0220953	0.659579	0.938818	0.237044	0.902047	0.879952
DIP2A:ENSG00000160305:E35.2-E36.2|ENSG00000160305:E35.2-I35.1_47982668		exclusion	clu_35823	NewClu_8951	ENSG00000160305:E36.2		chr21:47981718-47983771|chr21:47981718-47982668		0.10637	0.0978812	0.834872	0.237044	0.95137	0.845
NUP62CL:ENSG00000198088:E7.2-E8.1|ENSG00000198088:E7.2-E9.1		exclusion	clu_50346	NewClu_4194	ENSG00000198088:E8.1	cassette-exon	chrX:106396402-106394197|chrX:106396402-106391039	(-)nonsense_mediated_decay, (-)alt-N-terminus, (-)alt-C-terminus, (-)AA:72(ENSP00000433269)->198(ENSP00000408612)|(+)COMPBIAS-Thr-rich, (-)COILED, (-)Nucleoporin_NSP1_C-IPR007758	-0.131224	0.0781206	0.818879	0.237044	0.0856353	0.216859
FLVCR1:ENSG00000162769:E3.2-E5.1|ENSG00000162769:E2.2-E5.1		exclusion	clu_36786	NewClu_5962	ENSG00000162769:E3.2	cassette-exon	chr1:213037861-213046020|chr1:213037211-213046020	(+)alt-N-terminus, (+)alt-C-terminus, (+)AA:56(ENST00000474693-PEP)->555(ENSP00000355938)|(+)MFS-IPR011701, (+)MFS_dom-IPR020846, (+)MFS_dom_general_subst_transpt-IPR016196, (+)MOD_RES-Phosphoserine, (+)TRANSMEM-Helical;	-0.0580707	0.243711	0.868515	0.237044	0.0352694	0.09334
INPP1:ENSG00000151689:E1.9-E7.2|ENSG00000151689:E4.1-E7.2		exclusion	clu_32644	NewClu_2808	ENSG00000151689:E4.1	cassette-exon	chr2:191208687-191224765|chr2:191213757-191224765	(~)AA:399(ENSP00000325423)+>399(ENSP00000376142)	0.0791479	0.458164	0.903145	0.237044	0.699122	0.619974
ST3GAL5:ENSG00000115525:E1.6-E7.1|ENSG00000115525:E4.1-E7.1		exclusion	clu_16835	NewClu_5724	ENSG00000115525:E4.1	cassette-exon	chr2:86115947-86090608|chr2:86097195-86090608	(+)nonsense_mediated_decay, (-)truncated, (+)AA:47(ENSP00000408635)+>169(ENST00000461199+PEP)|(+)TOPO_DOM+Cytoplasmic, (+)TRANSMEM+Helical; Signal+anchor for type II membrane protein;	0.184085	0.0818012	0.824518	0.237044	0.708167	0.524081
SRCAP:ENSG00000080603:E24.1-E26.1|ENSG00000080603:E25.1-E26.1		inclusion	clu_6396	NewClu_3988	ENSG00000080603:E25.1	cassette-exon	chr16:30733607-30734284|chr16:30734069-30734284	(+)alt-coding, (+)AA:3168(ENSP00000378499)->3230(ENSP00000262518)|(+)COMPBIAS-Pro-rich	-0.178616	0.0140775	0.634579	0.237044	0.363248	0.541864
LARP1B:ENSG00000138709:E12.2-E14.1|ENSG00000138709:E12.2-E13.1		inclusion	clu_27202	NewClu_6809	ENSG00000138709:E13.1	alt-C-term	chr4:129043343-129083349|chr4:129043343-129043637	(-)alt+C+terminus, (-)AA:518(ENSP00000422850)+>575(ENSP00000427281)|(+)COMPBIAS-Arg-rich	-0.13855	0.00410266	0.493913	0.237044	0.783541	0.922091
BRPF3:ENSG00000096070:E7.2-E8.2|ENSG00000096070:E7.2-E10.1		inclusion	clu_8610	NewClu_12885	ENSG00000096070:E8.2	cassette-exon	chr6:36178305-36179035|chr6:36178305-36185694	(+)alt-coding, (+)AA:935(ENSP00000345419)->1205(ENSP00000350267)|(+)MOD_RES-Phosphoserine	0.16472	0.123807	0.844298	0.237044	0.835118	0.670398
HSD11B1L:ENSG00000167733:E1.17-E4.2|ENSG00000167733:E1.17-E4.1		inclusion	clu_40494	NewClu_6499	ENSG00000167733:E4.1	alt-3'	chr19:5681282-5684830|chr19:5681282-5684792	(-)nonsense_mediated_decay, (-)alt+C+terminus, (-)AA:75(ENSP00000464563)+>87(AAH18336.1)	-0.146196	0.0172531	0.649869	0.237044	0.774652	0.920848
RP5-821D11.7:ENSG00000184068:I1.1-E2.1|ENSG00000184068:E1.1-E2.1		exclusion	clu_46645	NewClu_12419	ENSG00000184068:I1.1	intron-retention	chr22:42229985-42229984|chr22:42230447-42229984		-0.254893	0.0687413	0.810299	0.239012	0.0679293	0.322823
TTC7A:ENSG00000068724:E7.1-E8.1|ENSG00000068724:E6.1-E8.1		inclusion	clu_4337	NewClu_4767	ENSG00000068724:E7.1	cassette-exon	chr2:47185691-47202112|chr2:47184146-47202112	(-)nonsense_mediated_decay, (-)alt-N-terminus, (-)alt-C-terminus, (-)AA:66(ENSP00000386521)->858(ENSP00000316699)|(-)MOD_RES-Phosphoserine, (-)REPEAT-TPR 1, (-)REPEAT-TPR 2, (-)REPEAT-TPR 3, (-)REPEAT-TPR 4, (-)REPEAT-TPR 5, (-)REPEAT-TPR 6, (-)REPEAT-TPR 7, (-)REPEAT-TPR 8, (-)REPEAT-TPR 9, (-)TPR-1-IPR001440, (-)TPR-contain_dom-IPR013026, (-)TPR_2-IPR013105, (-)TPR_repeat-IPR019734	0.391479	0.00891673	0.592797	0.239012	0.911508	0.520029
TANC2:ENSG00000170921:E4.2-E5.1|ENSG00000170921:E3.2-E5.1		inclusion	clu_42116	NewClu_11972	ENSG00000170921:E4.2	cassette-exon	chr17:61228741-61271352|chr17:61176718-61271352	(+)alt-N-terminus, (+)AA:111(ENSP00000463959)->152(ENSP00000463062)	0.0932618	0.113095	0.842552	0.239012	0.577149	0.483888
RP11-86H7.1:ENSG00000224081:E4.2-E5.1|ENSG00000224081:E4.2-E6.1		exclusion	clu_53288	NewClu_3092	ENSG00000224081:E5.1	cassette-exon	chr1:95197814-95171113|chr1:95197814-95145163		-0.162772	0.014573	0.635454	0.239147	0.01875	0.181522
HMGN3:ENSG00000118418:E5.2-E6.1|ENSG00000118418:E5.1-E6.1		exclusion	clu_18075	NewClu_296	ENSG00000118418:E5.2	alt-5'	chr6:79911993-79911443|chr6:79912034-79911443	(-)alt-C-terminus, (-)AA:77(ENSP00000275036)->99(ENSP00000341267)|(+)HMGN_fam-IPR000079, (-)HMGN_fam-IPR000079, (-)MOD_RES-Phosphoserine	-0.0750579	0.00370554	0.485551	0.239147	0.16727	0.242328
DENND1B:ENSG00000213047:E3.1-E4.1|ENSG00000213047:E3.1-E5.1		inclusion	clu_52422	NewClu_4673	ENSG00000213047:E4.1	cassette-exon	chr1:197741998-197704926|chr1:197741998-197684204	(-)alt-N-terminus, (-)AA:396(ENSP00000235453)->426(ENSP00000356366)|(-)DENN_dom-IPR001194, (-)DOMAIN-DENN, (-)DOMAIN-UDENN, (-)STRAND, (-)uDENN_dom-IPR005113, (+)DENN_dom-IPR001194, (+)uDENN_dom-IPR005113	0.313609	0.0266099	0.700109	0.239147	0.578506	0.264897
YAF2:ENSG00000015153:E2.3-E10.1|ENSG00000015153:E6.3-E7.1		exclusion	clu_1465	NewClu_5505	ENSG00000015153:E6.3|E7.1	cassette-exon	chr12:42631401-42555567|chr12:42604350-42604256	(+)nonsense_mediated_decay, (-)truncated, (+)AA:56(ENSP00000448291)+>180(ENSP00000439256)|(+)MOD_RES+Phosphoserine	0.0746626	0.0588121	0.800624	0.239315	0.48118	0.406517
ITPR1:ENSG00000150995:E12.1-E14.1|ENSG00000150995:E13.1-E14.1		exclusion	clu_32293	NewClu_11233	ENSG00000150995:E13.1	cassette-exon	chr3:4693902-4699808|chr3:4695570-4699808	(-)alt-coding, (-)AA:2695(ENSP00000397885)->2710(ENSP00000349597)|(+)MIR_motif+IPR016093, (-)DOMAIN-MIR 4, (-)MIR_motif-IPR016093	0.294276	0.0411656	0.755737	0.240385	0.579468	0.285193
TTC27:ENSG00000018699:E19.1-E20.1|ENSG00000018699:I19.1_33017884-E20.1		inclusion	clu_1553	NewClu_6560	ENSG00000018699:E19.1		chr2:33012216-33036091|chr2:33017884-33036091		-0.156324	0.0368316	0.744614	0.240397	0.775976	0.9323
KAZALD1:ENSG00000107821:E1.3-I1.1|ENSG00000107821:E1.3-E2.1		inclusion	clu_13182	NewClu_9487	ENSG00000107821:I1.1	intron-retention	chr10:102821872-102821873|chr10:102821872-102822299		0.187001	0.0374799	0.748806	0.240894	0.217819	0.030818
TTC39A:ENSG00000085831:I6.1_51792416-E9.1|ENSG00000085831:E6.2-E9.1		inclusion	clu_7108	NewClu_14568	ENSG00000085831:I6.1_51792416		chr1:51792416-51787497|chr1:51795711-51787497		0.165549	0.0151769	0.639219	0.240894	0.241378	0.0758294
ZC2HC1A:ENSG00000104427:E8.1-E9.1|ENSG00000104427:E7.1-E9.1		exclusion	clu_11562	NewClu_15568	ENSG00000104427:E8.1	cassette-exon	chr8:79624341-79627456|chr8:79610748-79627456	(+)alt-N-terminus, (+)AA:197(ENSP00000427797)->325(ENSP00000263849)|(+)ZN_FING-C2HC-type	-0.0534557	0.0564869	0.797771	0.240922	0.0465695	0.100025
CRTC2:ENSG00000160741:E12.1-E13.1|ENSG00000160741:E11.2-E13.1		inclusion	clu_35975	NewClu_11180	ENSG00000160741:E12.1	cassette-exon	chr1:153921310-153921120|chr1:153921591-153921120	(-)nonsense_mediated_decay, (-)alt-N-terminus, (-)alt-C-terminus, (-)AA:477(ENSP00000434115)->693(ENSP00000357622)|(-)HELIX, (-)MOD_RES-Phosphoserine, (-)SITE-Required for ubiquitination and degradation	0.141645	0.00409439	0.493913	0.240922	0.167718	0.026073
CCDC111:ENSG00000164306:E8.3-E9.1|ENSG00000164306:E8.3-E10.1		exclusion	clu_38238	NewClu_4642	ENSG00000164306:E9.1	cassette-exon	chr4:185599548-185603402|chr4:185599548-185606563	(-)alt-N-terminus, (-)alt-C-terminus, (-)AA:173(ENSP00000424639)->431(ENSP00000421913)|(-)MOD_RES-Phosphoserine	-0.0984155	0.0476904	0.771234	0.240964	0.88298	0.981396
ZNF607:ENSG00000198182:E4.1-E5.1|ENSG00000198182:E4.1-E5.2		exclusion	clu_50410	NewClu_5067	ENSG00000198182:E5.1	alt-3'	chr19:38200597-38198913|chr19:38200597-38198910	(-)alt-coding, (-)AA:695(ENSP00000438015)->696(ENSP00000347338)|(+)Krueppel-associated_box-IPR001909, (-)DOMAIN-KRAB, (-)Krueppel-associated_box-IPR001909	-0.172089	0.00968724	0.594414	0.240964	0.080604	0.252693
NUBP2:ENSG00000095906:E5.1-E5.4|ENSG00000095906:E5.1-E6.1		exclusion	clu_8598	NewClu_15071	ENSG00000095906:E5.4	cassette-exon	chr16:1836656-1836758|chr16:1836656-1837678		-0.0913181	0.0462778	0.766767	0.240964	0.360463	0.451781
WASH2P:ENSG00000146556:E3.1_114352093-E3.2|ENSG00000146556:E2.1-E3.2		inclusion	clu_30887	NewClu_141	ENSG00000146556:E3.1_114352093	cassette-exon	chr2:114352093-114352640|chr2:114346280-114352640		0.0922331	0.00971853	0.594414	0.241132	0.105125	0.0128917
TEAD4:ENSG00000197905:E7.1-E8.1|ENSG00000197905:E5.1-E8.1		exclusion	clu_50191	NewClu_7227	ENSG00000197905:E7.1	cassette-exon	chr12:3126692-3127711|chr12:3121398-3127711	(-)alt-coding, (-)AA:391(ENSP00000351184)->434(ENSP00000352926)|(+)TEF-IPR016361, (-)TEA/ATTS-IPR000818, (-)TEF-IPR016361	-0.149261	0.00790591	0.582101	0.241294	0.700929	0.85019
HIST1H2AC:ENSG00000180573:E1.4-I1.1_26127926|ENSG00000180573:E1.4-E2.1		exclusion	clu_45511	NewClu_14300	ENSG00000180573:I1.1_26127926		chr6:26124977-26127926|chr6:26124977-26138282		-0.0680113	0.112044	0.842552	0.241294	0.0859814	0.153993
MTRF1L:ENSG00000112031:E3.3-E4.2|ENSG00000112031:E3.4-E4.2		exclusion	clu_15085	NewClu_6851	ENSG00000112031:E3.4	alt-5'	chr6:153316379-153315811|chr6:153316271-153315811	(-)alt-coding, (-)AA:235(ENSP00000356199)->271(ENSP00000356200)|(+)PCRF+IPR005139, (-)PCRF-IPR005139	0.0589796	0.00715789	0.567368	0.241294	0.187729	0.128749
ZMYND8:ENSG00000101040:E1.7-E3.2|ENSG00000101040:E1.7-E8.1		exclusion	clu_9989	NewClu_6362	ENSG00000101040:E3.2	cassette-exon	chr20:45985401-45984264|chr20:45985401-45976670	(-)alt-N-terminus, (-)alt-C-terminus, (-)AA:282(ABC86686.1)->1168(ENSP00000262975)|(-)Bromodomain-IPR001487, (-)COMPBIAS-Poly-Ser, (-)DOMAIN-PWWP, (-)DUF3544-IPR021931, (-)MOD_RES-N6-acetyllysine, (-)MOD_RES-Phosphoserine, (-)MOD_RES-Phosphothreonine, (-)PWWP-IPR000313, (-)REGION-Interacts with PRKCB1, (-)ZN_FING-MYND-type, (-)Znf_MYND-IPR002893	-0.117509	0.0688837	0.810299	0.241294	0.0850273	0.202537
WHAMM:ENSG00000156232:E5.1-E6.1|ENSG00000156232:I5.1_83490591-E6.1		exclusion	clu_34300	NewClu_5903	ENSG00000156232:E5.1		chr15:83488240-83491852|chr15:83490591-83491852		0.0848104	0.309804	0.878813	0.241294	0.817518	0.732707
CDK19:ENSG00000155111:E3.4-E5.1|ENSG00000155111:E3.4-E6.1		inclusion	clu_33905	NewClu_3080	ENSG00000155111:E5.1	cassette-exon	chr6:111136212-111095140|chr6:111136212-111067404	(-)alt-N-terminus, (-)alt-C-terminus, (-)AA:251(ENSP00000415621)->502(ENSP00000357907)|(-)BINDING-ATP, (-)COMPBIAS-Gln-rich, (-)COMPBIAS-Ser-rich, (-)DOMAIN-Protein kinase, (-)Kinase-like_dom-IPR011009, (-)MOD_RES-Phosphoserine, (-)NP_BIND-ATP, (-)Prot_kinase_cat_dom-IPR000719, (-)Ser-Thr/Tyr_kinase_cat_dom-IPR001245, (-)Ser/Thr_dual-sp_kinase_dom-IPR002290, (-)Tyr_kinase_cat_dom-IPR020635	0.121987	0.0107525	0.609055	0.241294	0.166432	0.0444441
ABI2:ENSG00000138443:E8.8-E11.2|ENSG00000138443:E8.8-E9.2		inclusion	clu_27026	NewClu_2120	ENSG00000138443:E9.2	cassette-exon	chr2:204245107-204255769|chr2:204245107-204246912	(+)alt-coding, (+)AA:475(ENSP00000261017)->513(ENSP00000295851)|(-)Abl+interactor_HHR_dom+IPR012849, (+)Abl-interactor_HHR_dom-IPR012849, (+)p67phox-IPR000108	-0.168414	0.0376864	0.749131	0.241294	0.53243	0.700844
ZCCHC10:ENSG00000155329:E1.6-E2.1|ENSG00000155329:E1.6-E5.1		inclusion	clu_33958	NewClu_10098	ENSG00000155329:E2.1	cassette-exon	chr5:132362189-132358598|chr5:132362189-132342612	(+)alt-coding, (+)AA:92(ENSP00000421071)->114(ENSP00000422111)|(-)Znf_CCHC-IPR001878	0.10837	0.18954	0.856822	0.241294	0.558442	0.450071
GPATCH2:ENSG00000092978:E10.1-E11.1|ENSG00000092978:E9.2-E12.1		exclusion	clu_8394	NewClu_12900	ENSG00000092978:E10.1|E11.1	cassette-exon	chr1:217668357-217666035|chr1:217671698-217665092	(+)alt-N-terminus, (+)alt-C-terminus, (+)AA:68(ENST00000470014-PEP)->528(ENSP00000355902)|(+)DOMAIN-G-patch, (+)G_patch_dom-IPR000467, (+)MOD_RES-Phosphoserine	-0.058542	0.374561	0.890289	0.241647	0.04	0.098542
TAF1:ENSG00000147133:E39.4-E41.1|ENSG00000147133:E40.1-E41.1		exclusion	clu_31068	NewClu_9606	ENSG00000147133:E40.1	cassette-exon	chrX:70678216-70679402|chrX:70679101-70679402		0.154848	0.0733646	0.813023	0.241647	0.644892	0.490044
WNK1:ENSG00000060237:E15.3-E16.2|ENSG00000060237:E13.4-E16.2		exclusion	clu_3321	NewClu_12001	ENSG00000060237:E15.3	cassette-exon	chr12:990165-990858|chr12:987527-990858	(-)alt-coding, (-)AA:2134(ENSP00000441972)->2382(ENSP00000313059)|(-)Kinase-like_dom-IPR011009	-0.0989555	0.0100493	0.596318	0.241647	0.760829	0.859784
ZNF250:ENSG00000196150:E5.2-E6.1|ENSG00000196150:E5.2-E6.9		exclusion	clu_48741	NewClu_4136	ENSG00000196150:E6.1	alt-3'	chr8:146112225-146108221|chr8:146112225-146105843	(-)nonsense_mediated_decay, (+)truncated, (-)AA:127(ENSP00000433920)->560(ENSP00000292579)|(-)ZN_FING-C2H2-type 1, (-)ZN_FING-C2H2-type 10, (-)ZN_FING-C2H2-type 11, (-)ZN_FING-C2H2-type 12, (-)ZN_FING-C2H2-type 13, (-)ZN_FING-C2H2-type 2, (-)ZN_FING-C2H2-type 3, (-)ZN_FING-C2H2-type 4, (-)ZN_FING-C2H2-type 5, (-)ZN_FING-C2H2-type 6, (-)ZN_FING-C2H2-type 7, (-)ZN_FING-C2H2-type 8, (-)ZN_FING-C2H2-…	-0.153015	0.0154208	0.639219	0.241647	0.679301	0.832316
ZNF655:ENSG00000197343:E6.8-E7.1|ENSG00000197343:E6.8-I6.1		exclusion	clu_49732	NewClu_5617	ENSG00000197343:E7.1	intron-retention	chr7:99169415-99169868|chr7:99169415-99169416		0.123356	0.0732088	0.813023	0.241647	0.843892	0.720536
POPDC2:ENSG00000121577:E6.3-E7.1|ENSG00000121577:E6.6-I6.1		exclusion	clu_19139	NewClu_13042	ENSG00000121577:E6.3|ENSG00000121577:E7.1	intron-retention	chr3:119361213-119355363|chr3:119360905-119360904		0.347151	0.0625801	0.806207	0.241647	0.662981	0.315829
OBSCN:ENSG00000154358:E106.1-E107.1|ENSG00000154358:E105.1-E107.1		exclusion	clu_33679	NewClu_7431	ENSG00000154358:E106.1	cassette-exon	chr1:228557939-228558380|chr1:228557795-228558380		-0.176118	0.00012447	0.117351	0.241647	0.813008	0.989126
LRR1:ENSG00000165501:E4.1-E6.1|ENSG00000165501:E4.1-E8.1		exclusion	clu_39015	NewClu_13026	ENSG00000165501:E6.1	cassette-exon	chr14:50069186-50074118|chr14:50069186-50080974	(+)truncated, (-)AA:146(ENSP00000315628)->414(ENSP00000298288)|(-)Leu-rich_rpt-IPR001611, (-)Leu-rich_rpt_typical-subtyp-IPR003591, (-)REPEAT-LRR 1, (-)REPEAT-LRR 2, (-)REPEAT-LRR 3, (-)REPEAT-LRR 4, (-)REPEAT-LRR 5, (-)REPEAT-LRR 6, (-)REPEAT-LRR 7	-0.06548	0.167278	0.849844	0.241647	0.318775	0.384255
RAPGEF2:ENSG00000109756:E32.2-E34.2|ENSG00000109756:E32.2-E33.1		exclusion	clu_14141	NewClu_15237	ENSG00000109756:E33.1	cassette-exon	chr4:160271441-160273837|chr4:160271441-160272211	(+)alt+N+terminus, (+)alt+C+terminus, (+)AA:266(ENSP00000421083)+>1486(AAI17322.1)|(+)COMPBIAS+Ser+rich, (+)DOMAIN+N+terminal Ras+GEF, (+)DOMAIN+PDZ, (+)DOMAIN+Ras+GEF, (+)DOMAIN+Ras+associating, (+)MOD_RES+Phosphoserine, (+)MOD_RES+Phosphoserine; by PLK2, (+)MOD_RES+Phosphothreonine; by PLK2, (+)NP_BIND+cNMP, (+)PDZ+IPR001478, (+)Ras+assoc+IPR000159, (+)Ras+like_Gua+exchang_fac_N+IPR000651, (+)R…	0.0690838	0.0289454	0.713201	0.241647	0.292182	0.223098
NIPBL:ENSG00000164190:E49.1-E50.1|ENSG00000164190:E49.2-E50.1		exclusion	clu_38157	NewClu_7165	ENSG00000164190:E49.2	alt-5'	chr5:37064080-37064629|chr5:37064121-37064629	(+)retained_intron, (+)alt+N+terminus, (+)alt+C+terminus, (+)AA:391(ENST00000514335+PEP)+>2804(ENSP00000282516)|(+)ARM+type_fold+IPR016024, (+)COMPBIAS+Gln+rich, (+)MOD_RES+Phosphoserine, (+)MOD_RES+Phosphothreonine, (+)MOTIF+PxVxL motif, (+)REPEAT+HEAT 1, (+)REPEAT+HEAT 2, (+)REPEAT+HEAT 3, (+)REPEAT+HEAT 4, (+)REPEAT+HEAT 5	0.101379	0.284282	0.873138	0.241647	0.74119	0.639811
C5orf28:ENSG00000151881:E1.6-E2.1|ENSG00000151881:E1.6-E5.1		inclusion	clu_32751	NewClu_9624	ENSG00000151881:E2.1	cassette-exon	chr5:43483924-43480089|chr5:43483924-43454145	(-)alt-C-terminus, (-)AA:176(ENSP00000424720)->215(ENSP00000380270)|(-)TRANSMEM-Helical;	0.0796986	0.0716767	0.810569	0.241647	0.0977513	0.0180528
MACF1:ENSG00000127603:E44.2-E46.4|ENSG00000127603:E44.2-E51.1		inclusion	clu_21218	NewClu_4973	ENSG00000127603:E46.4	cassette-exon	chr1:39793025-39796875|chr1:39793025-39815150	(+)alt-coding, (+)AA:5430(ENSP00000354573)->7388(ENSP00000362006)|(-)Spectrin/alpha-actinin-IPR018159, (-)Spectrin_repeat-IPR002017, (+)COMPBIAS-Poly-Leu, (+)Plectin_repeat-IPR001101, (+)REPEAT-LRR 10, (+)REPEAT-LRR 9, (+)REPEAT-Plectin 1, (+)REPEAT-Plectin 10, (+)REPEAT-Plectin 11, (+)REPEAT-Plectin 2, (+)REPEAT-Plectin 3, (+)REPEAT-Plectin 4, (+)REPEAT-Plectin 5, (+)REPEAT-Plectin 6, (+)REPEAT-…	0.152307	0.0452118	0.766193	0.241647	0.90601	0.753703
PHLDB1:ENSG00000019144:E6.1-E8.1|ENSG00000019144:E7.1_118486310-E8.1		inclusion	clu_1571	NewClu_7582	ENSG00000019144:E6.1	altPromoter	chr11:118485397-118486756|chr11:118486310-118486756		-0.247669	0.0670194	0.808542	0.241647	0.386375	0.634044
MYH7B:ENSG00000078814:I8.1-E9.1|ENSG00000078814:E8.1-E10.1		inclusion	clu_6149	NewClu_5381	ENSG00000078814:I8.1|ENSG00000078814:E9.1	intron-retention	chr20:33570261-33570262|chr20:33568863-33572495		0.282415	0.0792785	0.820559	0.241647	0.30835	0.0259354
AVL9:ENSG00000105778:E15.2-E16.3|ENSG00000105778:E14.1-E16.3		inclusion	clu_12329	NewClu_5451	ENSG00000105778:E15.2	cassette-exon	chr7:32619884-32620414|chr7:32615684-32620414	(+)alt-coding, (+)AA:630(ENSP00000387011)->648(ENSP00000315568)	0.104059	0.0202304	0.667007	0.241647	1	0.895941
KIAA0430:ENSG00000166783:E4.1_15730050-E5.1|ENSG00000166783:E4.2-E5.1		inclusion	clu_39903	NewClu_12402	ENSG00000166783:E4.1_15730050	alt-5'	chr16:15730050-15728788|chr16:15729513-15728788		-0.122145	0.0546204	0.791476	0.241647	0.0398604	0.162005
CTD-2231H16.1:ENSG00000249430:U0.1_90234-E2.1|ENSG00000249430:E1.1-E2.1		exclusion	clu_55734	NewClu_5694	ENSG00000249430:U0.1_90234	altPromoter	chr5:90234-113366|chr5:92391-113366		0.154456	0.014896	0.637196	0.241963	0.217611	0.0631549
LCAT:ENSG00000213398:E4.6-E8.1|ENSG00000213398:I7.1-E8.1		inclusion	clu_52505	NewClu_6991	ENSG00000213398:E4.6	intron-retention	chr16:67976266-67974381|chr16:67974382-67974381		-0.262097	0.0044725	0.499586	0.242095	0.591087	0.853184
FANCI:ENSG00000140525:E24.1-E25.1|ENSG00000140525:E7.1_89803982-E39.1		exclusion	clu_28044	NewClu_1707	ENSG00000140525:E24.1|E25.1	cassette-exon	chr15:89836095-89836173|chr15:89803982-89856135		-0.0758287	0.0502975	0.78208	0.242767	0.883697	0.959525
OSR1:ENSG00000143867:E1.2-E3.3|ENSG00000143867:I2.1-E3.1		inclusion	clu_29688	NewClu_1997	ENSG00000143867:E1.2|ENSG00000143867:E3.3	intron-retention	chr2:19558102-19553598|chr2:19556678-19556677		-0.192834	8.54584e-05	0.0946934	0.242767	0.74988	0.942714
PRPF4B:ENSG00000112739:E20.2-I20.1|ENSG00000112739:E20.1-E21.1		exclusion	clu_15445	NewClu_998	ENSG00000112739:E20.2|ENSG00000112739:I20.1	intron-retention	chr6:4062994-4062995|chr6:4062867-4063308		-0.129929	0.133262	0.844354	0.242878	0.152709	0.282638
ZNF702P:ENSG00000242779:E1.3-E5.1|ENSG00000242779:E2.4-E5.1		inclusion	clu_55242	NewClu_7756	ENSG00000242779:E2.4	altPromoter	chr19:53540978-53490099|chr19:53496733-53490099		-0.118636	0.0121669	0.622928	0.244102	0.0413534	0.159989
GIGYF2:ENSG00000204120:E1.19-E3.1|ENSG00000204120:E1.19-E4.2		inclusion	clu_51467	NewClu_8874	ENSG00000204120:E3.1	cassette-exon	chr2:233562102-233565295|chr2:233562102-233568134	(+)alt-N-terminus, (+)alt-C-terminus, (+)AA:28(ENST00000464402-PEP)->30(ENST00000475359-PEP)	0.119206	0.0290846	0.713944	0.244102	0.550547	0.43134
NDUFAF7:ENSG00000003509:E6.4-E6.8|ENSG00000003509:E6.2-E7.1		inclusion	clu_142	NewClu_8250	ENSG00000003509:E6.4|ENSG00000003509:E6.8	cassette-exon	chr2:37468934-37469778|chr2:37468780-37471006		0.0665404	0.116757	0.842552	0.244182	0.829855	0.763315
PPP4R1:ENSG00000154845:E4.4-E8.2|ENSG00000154845:E4.4-E8.1		exclusion	clu_33833	NewClu_5831	ENSG00000154845:E8.1	alt-3'	chr18:9614224-9595100|chr18:9614224-9595151	(-)alt-coding, (-)AA:933(ENSP00000383401)->950(ENSP00000383402)|(-)REPEAT-HEAT 1, (-)REPEAT-HEAT 2	0.0989872	0.00917932	0.593895	0.24419	0.793164	0.694177
ACIN1:ENSG00000100813:E4.1-E5.1|ENSG00000100813:E3.1-E5.1		inclusion	clu_9821	NewClu_871	ENSG00000100813:E4.1	cassette-exon	chr14:23559191-23551045|chr14:23559731-23551045	(+)alt-coding, (+)AA:1301(ENSP00000405677)->1341(ENSP00000262710)|(+)COMPBIAS-Glu-rich, (+)MOD_RES-Phosphoserine	0.140693	0.022984	0.68458	0.24419	0.552837	0.412144
C12orf49:ENSG00000111412:E1.4-E2.1|ENSG00000111412:E1.4-E5.1		exclusion	clu_14767	NewClu_10920	ENSG00000111412:E2.1	cassette-exon	chr12:117175595-117161028|chr12:117175595-117155698		-0.0905983	0.0254237	0.694798	0.2453	0.769709	0.860307
FYN:ENSG00000010810:E22.2-E24.3|ENSG00000010810:E21.3-E23.1		exclusion	clu_1096	NewClu_1601	ENSG00000010810:E23.1|E22.2	cassette-exon	chr6:112021307-112017659|chr6:112024088-112020873	(+)alt-coding, (+)AA:534(ENSP00000357671)->537(ENSP00000346671)|(-)Kinase-like_dom-IPR011009, (-)Prot_kinase_cat_dom-IPR000719, (-)SH2-IPR000980, (-)Ser-Thr/Tyr_kinase_cat_dom-IPR001245, (-)Ser/Thr_dual-sp_kinase_dom-IPR002290, (-)Tyr_kinase_cat_dom-IPR020635, (+)DOMAIN-Protein kinase, (+)DOMAIN-SH2, (+)HELIX, (+)Kinase-like_dom-IPR011009, (+)MOD_RES-Phosphoserine, (+)MOD_RES-Phosphothreonine, (+…	0.105288	0.01816	0.651242	0.245781	0.885322	0.780033
PLEKHA8P1:ENSG00000134297:E1.3-E3.1|ENSG00000134297:E2.1-E3.1		exclusion	clu_24227	NewClu_9068	ENSG00000134297:E2.1	cassette-exon	chr12:45609723-45570216|chr12:45584577-45570216		0.0886635	0.0352954	0.741093	0.245781	0.190706	0.102043
MDH1B:ENSG00000138400:E2.1-E3.1|ENSG00000138400:E1.6-E3.1		exclusion	clu_26991	NewClu_3647	ENSG00000138400:E2.1	cassette-exon	chr2:207625625-207622095|chr2:207629974-207622095	(-)alt-N-terminus, (-)AA:420(ENSP00000416577)->518(ENSP00000363533)	-0.311701	0.0558418	0.795668	0.246174	0.582613	0.894314
LUC7L3:ENSG00000108848:E16.7-E16.12|ENSG00000108848:E16.3-E17.1		inclusion	clu_13807	NewClu_5111	ENSG00000108848:E16.7|ENSG00000108848:E16.12	cassette-exon	chr17:48828213-48828658|chr17:48828055-48829561		0.08736	0.050784	0.782963	0.246775	0.217442	0.130082
RAB34:ENSG00000109113:E1.11-E2.8|ENSG00000109113:E1.11-E2.11		inclusion	clu_13919	NewClu_7874	ENSG00000109113:E2.8	alt-3'	chr17:27045140-27044443|chr17:27045140-27044309	(~)AA:259(ENSP00000404180)->259(ENSP00000301043)	0.219632	0.0240194	0.691495	0.247486	0.442711	0.223079
CAMK2D:ENSG00000145349:E22.1-E24.1|ENSG00000145349:E22.1-E23.1		exclusion	clu_30386	NewClu_13795	ENSG00000145349:E23.1	cassette-exon	chr4:114378491-114375671|chr4:114378491-114376977	(-)alt-C-terminus, (-)AA:478(ENSP00000378032)->510(ENSP00000378034)|(+)Kinase+like_dom+IPR011009, (+)MOD_RES+Phosphoserine, (-)Kinase-like_dom-IPR011009, (-)MOD_RES-Phosphoserine	0.0562509	0.10111	0.834872	0.247561	0.488693	0.432442
GPR75-ASB3:ENSG00000115239:E3.4-E9.1|ENSG00000115239:E3.5_54013954-E4.1		exclusion	clu_16564	NewClu_7377	ENSG00000115239:E3.5.54013954|ENSG00000115239:E4.1	alt-5'|cassette-exon	chr2:54013958-53978078|chr2:54013954-53992722		0.176876	0.0532654	0.791069	0.247561	0.591685	0.414808
SNX27:ENSG00000143376:E12.1-E13.3|ENSG00000143376:E12.1-E13.1		inclusion	clu_29316	NewClu_2564	ENSG00000143376:E13.1	alt-3'	chr1:151665959-151666846|chr1:151665959-151666069	(-)alt+C+terminus, (-)AA:528(ENSP00000357836)+>541(ENSP00000400333)	-0.136142	0.188476	0.856418	0.247561	0.404608	0.540749
DDTL:ENSG00000099974:E2.1-E3.1|ENSG00000099974:E2.1-I2.1		exclusion	clu_8920	NewClu_7787	ENSG00000099974:E3.1	intron-retention	chr22:24309749-24313475|chr22:24309749-24309750		0.253038	0.113722	0.842552	0.248579	0.689461	0.436423
PPARGC1A:ENSG00000109819:E7.4-E8.1|ENSG00000109819:I7.1_23890563-E8.1		inclusion	clu_14190	NewClu_6525	ENSG00000109819:E7.4	altPromoter	chr4:23891527-23886554|chr4:23890563-23886554		-0.0698108	0.00394268	0.492112	0.248579	0.800988	0.870799
ZFP57:ENSG00000204644:E3.1-I3.1|ENSG00000204644:E3.1-E4.1		inclusion	clu_51860	NewClu_4992	ENSG00000204644:I3.1	intron-retention	chr6:29643710-29643709|chr6:29643710-29643264		0.281913	0.0209644	0.672213	0.248579	0.398383	0.11647
C16orf93:ENSG00000196118:E4.3-E5.1|ENSG00000196118:E2.6-E5.1		inclusion	clu_48727	NewClu_5291	ENSG00000196118:E4.3	cassette-exon	chr16:30770333-30768975|chr16:30771605-30768975		0.201278	0.00752237	0.576203	0.248579	0.368149	0.166871
PLEKHA8P1:ENSG00000134297:E2.1-E3.1|ENSG00000134297:E1.3-E3.1		exclusion	clu_24227	NewClu_9068	ENSG00000134297:E2.1	cassette-exon	chr12:45584577-45570216|chr12:45609723-45570216		-0.14495	0.0813198	0.824507	0.248696	0.657229	0.802179
GLUD1P3:ENSG00000250959:E1.1-E2.2|ENSG00000250959:I1.1-E2.1		exclusion	clu_55941	NewClu_14872	ENSG00000250959:E1.1|ENSG00000250959:E2.2	intron-retention	chr10:75490631-75490946|chr10:75490933-75490934		0.244	0.146995	0.846958	0.248696	0.33016	0.0861592
TCF3:ENSG00000071564:E19.3-E19.6|ENSG00000071564:E19.3-E19.13		exclusion	clu_4825	NewClu_6544	ENSG00000071564:E19.6	alt-3'	chr19:1611703-1611368|chr19:1611703-1610499		-0.118846	0.0267832	0.700109	0.248696	0.690646	0.809492
BTBD7:ENSG00000011114:E1.3-E3.2|ENSG00000011114:E1.3-I2.1_93791211		exclusion	clu_1143	NewClu_10831	ENSG00000011114:E3.2		chr14:93799166-93762503|chr14:93799166-93791211		0.307362	0.0368964	0.744614	0.248696	0.638347	0.330985
EZH2:ENSG00000106462:E13.1-E14.1|ENSG00000106462:E12.1-E14.1		inclusion	clu_12688	NewClu_1130	ENSG00000106462:E13.1	cassette-exon	chr7:148516070-148515209|chr7:148516688-148515209	(-)nonsense_mediated_decay, (-)retained_intron, (+)truncated, (-)AA:144(ENSP00000417704)->431(ENST00000498186-PEP)|(-)MOD_RES-Phosphoserine, (-)MOD_RES-Phosphothreonine, (-)MOD_RES-Phosphothreonine; by CDK1 and CDK2, (-)REGION-Interaction with DNMT1, DNMT3A and DNMT3B, (-)SANT/Myb-IPR001005	0.156072	0.00224567	0.429968	0.248696	0.197878	0.0418064
RP11-119F19.2:ENSG00000226381:E1.2-E2.1|ENSG00000226381:E1.2-I2.1_81446217		inclusion	clu_53552	NewClu_6326	ENSG00000226381:E2.1	alt-C-term	chr10:81526027-81451812|chr10:81526027-81446217		0.0418023	0.268302	0.869386	0.248696	0.93593	0.894128
PQBP1:ENSG00000102103:E1.8-E1.18|ENSG00000102103:E1.10-E1.18		exclusion	clu_10597	NewClu_8422	ENSG00000102103:E1.8	alt-5'	chrX:48755297-48755775|chrX:48755365-48755775		0.106607	0.00476305	0.502463	0.248943	0.680571	0.573964
MGA:ENSG00000174197:E3.1-E6.1|ENSG00000174197:E4.3-E6.1		exclusion	clu_43589	NewClu_13074	ENSG00000174197:E4.3	cassette-exon	chr15:41952723-41988273|chr15:41962156-41988273		0.126712	0.00956929	0.594414	0.248943	0.176264	0.0495524
EPB41L2:ENSG00000079819:E23.1-E24.2|ENSG00000079819:E20.1-E28.1		exclusion	clu_6322	NewClu_13131	ENSG00000079819:E23.1|E24.2	cassette-exon	chr6:131201284-131199390|chr6:131206236-131191266	(-)alt-coding, (-)AA:935(ENSP00000436641)->1005(ENSP00000357110)|(+)Band_41_protein-IPR021187, (-)Band_41_protein-IPR021187, (-)MOD_RES-Phosphoserine, (-)MOD_RES-Phosphotyrosine, (-)REGION-Spectrin--actin-binding, (-)SAB_dom-IPR007477	-0.214231	0.0072133	0.567368	0.248943	0.346177	0.560408
DCHS1:ENSG00000166341:E18.1-E19.1|ENSG00000166341:I18.1-E19.1		inclusion	clu_39617	NewClu_426	ENSG00000166341:E18.1	intron-retention	chr11:6646828-6646712|chr11:6646713-6646712		-0.138859	0.00144677	0.393836	0.248943	0.84802	0.986879
DSE:ENSG00000111817:E7.1_116720825-E8.1|ENSG00000111817:E7.1-E8.1		inclusion	clu_15004	NewClu_819	ENSG00000111817:E7.1.116720825	alt-5'	chr6:116720825-116747737|chr6:116720829-116747737		-0.132321	0.0288384	0.711903	0.248943	0.0623516	0.194673
HKR1:ENSG00000181666:E4.1-E5.1|ENSG00000181666:I4.1_37813381-E5.1		inclusion	clu_45740	NewClu_5647	ENSG00000181666:E4.1		chr19:37813134-37814435|chr19:37813381-37814435		-0.195017	0.00157161	0.413269	0.248943	0.757549	0.952567
SNAP91:ENSG00000065609:E13.1-E14.1|ENSG00000065609:E12.1-E14.1		inclusion	clu_3822	NewClu_880	ENSG00000065609:E13.1	cassette-exon	chr6:84333020-84326758|chr6:84350815-84326758	(+)alt-coding, (+)AA:600(ENSP00000413277)->907(ENSP00000412492)|(+)ANTH_dom-IPR011417, (+)COMPBIAS-Ala-rich, (+)COMPBIAS-Thr-rich, (+)MOD_RES-Phosphoserine	0.0998293	0.00997219	0.596318	0.248943	0.957818	0.857989
DHDDS:ENSG00000117682:E1.13-E2.3|ENSG00000117682:E1.21-E2.3		exclusion	clu_17909	NewClu_11963	ENSG00000117682:E1.21	alt-5'	chr1:26758867-26759382|chr1:26759009-26759382	(+)alt+C+terminus, (+)AA:173(ENSP00000405604)+>209(ENSP00000363300)|(+)UPP_synth+like+IPR001441	0.0908167	0.00417173	0.493913	0.249143	0.682414	0.591597
ZNF33B:ENSG00000196693:E6.1-E7.1|ENSG00000196693:E4.1-E7.1		exclusion	clu_49255	NewClu_3345	ENSG00000196693:E6.1	cassette-exon	chr10:43109730-43090147|chr10:43127377-43090147	(-)alt-N-terminus, (-)alt-C-terminus, (-)AA:80(ENST00000465206-PEP)->90(ENST00000486187-PEP)	-0.138508	0.0440945	0.762778	0.249143	0.132576	0.271084
TMEM25:ENSG00000149582:E7.2-E8.1|ENSG00000149582:E7.2-E9.1		exclusion	clu_31996	NewClu_4849	ENSG00000149582:E8.1	cassette-exon	chr11:118405070-118405222|chr11:118405070-118416834	(-)alt-C-terminus, (-)AA:351(ENSP00000346237)->366(ENSP00000315635)|(-)TOPO_DOM-Cytoplasmic	-0.147752	0.00105325	0.33307	0.249143	0.4327	0.580452
TNIK:ENSG00000154310:I34.1-E35.1|ENSG00000154310:E34.1-E35.2		exclusion	clu_33655	NewClu_6952	ENSG00000154310:I34.1|ENSG00000154310:E35.1	intron-retention	chr3:170781832-170781831|chr3:170783976-170781753		-0.00829838	0.924245	0.985909	0.249143	0.115374	0.123673
VPS8:ENSG00000156931:E15.1-E17.3|ENSG00000156931:E15.2-E17.2		inclusion	clu_34537	NewClu_15611	ENSG00000156931:E15.2|E17.2	alt5'-alt3'	chr3:184557540-184566859|chr3:184557544-184566857		-0.132593	0.0106374	0.606688	0.249143	0.732792	0.865385
GPR75-ASB3:ENSG00000115239:E3.5_54013954-E4.1|ENSG00000115239:E3.4-E9.1		exclusion	clu_16564	NewClu_7377	ENSG00000115239:E3.5.54013954|ENSG00000115239:E4.1	alt-5'|cassette-exon	chr2:54013954-53992722|chr2:54013958-53978078		-0.128828	0.081552	0.824507	0.249267	0.165445	0.294273
PDSS2:ENSG00000164494:E3.1-E4.1|ENSG00000164494:E3.1-E5.1		inclusion	clu_38344	NewClu_14207	ENSG00000164494:E4.1	alt-C-term	chr6:107595233-107585716|chr6:107595233-107566823	(-)alt-C-terminus, (-)AA:240(ENSP00000358027)->297(ENSP00000399691)|(-)Polyprenyl_synt-IPR000092, (-)Terpenoid_synth-IPR008949	0.147455	0.0568577	0.798236	0.249459	0.657198	0.509743
CDC42SE2:ENSG00000158985:E6.1-E8.1|ENSG00000158985:E5.5-E8.1		inclusion	clu_35261	NewClu_10288	ENSG00000158985:E6.1	cassette-exon	chr5:130651837-130694902|chr5:130599859-130694902	(~)AA:84(ENSP00000378667)->84(ENSP00000353706)	0.0983731	0.0777889	0.81842	0.25015	0.945665	0.847291
OXCT1:ENSG00000083720:E14.3-E16.2|ENSG00000083720:E13.1-E16.2		exclusion	clu_6801	NewClu_12585	ENSG00000083720:E14.3	cassette-exon	chr5:41794524-41794180|chr5:41794779-41794180	(+)alt-N-terminus, (+)AA:123(ENSP00000423144)->334(ENSP00000425348)|(+)3-oxoacid_CoA-transf_B-IPR012791, (+)ACT_SITE-Acyl-thioester intermediate, (+)CoA_trans_fam_I-IPR004165, (+)HELIX, (+)STRAND, (+)TURN	-0.0895183	0.00223909	0.429968	0.250642	0.0318722	0.12139
ACOX1:ENSG00000161533:E2.2-E3.1|ENSG00000161533:E2.2-E4.1		exclusion	clu_36207	NewClu_13690	ENSG00000161533:E3.1	cassette-exon	chr17:73974615-73969866|chr17:73974615-73956456	(+)nonsense_mediated_decay, (-)truncated, (+)AA:223(ENSP00000458325)->660(BAF84482.1)|(+)ACT_SITE-Proton acceptor, (+)Acyl-CoA_Oxase/DH_cen-dom-IPR006091, (+)Acyl-CoA_oxidase_C-IPR002655, (+)AcylCoA_DH/oxidase-IPR009100, (+)AcylCo_DH/oxidase_C-IPR009075, (+)BINDING-FAD; via amide nitrogen, (+)MOD_RES-N6-acetyllysine, (+)MOD_RES-Phosphoserine, (+)MOTIF-Microbody targeting signal, (-)AcylCoA_DH/oxi…	-0.115661	0.0114248	0.615078	0.250981	0.2479	0.363562
FAM217B:ENSG00000196227:E5.1-E6.5|ENSG00000196227:E5.1-E6.1		inclusion	clu_48803	NewClu_8578	ENSG00000196227:E6.1	alt-3'	chr20:58517567-58519451|chr20:58517567-58518995	(+)alt-N-terminus, (+)alt-C-terminus, (+)AA:195(ENST00000469084-PEP)->383(ENSP00000354056)	-0.0505463	0.158539	0.84796	0.251149	0.0550463	0.105593
LPIN1:ENSG00000134324:E13.1-E14.1|ENSG00000134324:E13.1-E17.1		inclusion	clu_24259	NewClu_5064	ENSG00000134324:E14.1	cassette-exon	chr2:11913871-11916212|chr2:11913871-11919645	(+)alt-coding, (+)AA:896(ENSP00000401522)->932(ENSP00000379406)	0.153137	0.0182609	0.651242	0.251362	0.833104	0.679967
PSPC1:ENSG00000121390:I11.1-E12.1|ENSG00000121390:E10.2-E12.1		exclusion	clu_19115	NewClu_13077	ENSG00000121390:I11.1	intron-retention	chr13:20249125-20249124|chr13:20251864-20249124		-0.0851158	0.204132	0.859658	0.251505	0.120662	0.205778
SYNJ2:ENSG00000078269:E4.3-E6.1|ENSG00000078269:E4.3-E5.1		exclusion	clu_6024	NewClu_2921	ENSG00000078269:E5.1	alt-C-term	chr6:158450058-158454487|chr6:158450058-158451440	(+)alt+N+terminus, (+)alt+C+terminus, (+)AA:136(ENSP00000356080)+>355(BAG57705.1)|(+)Syja_N+IPR002013	0.274504	0.00564146	0.530586	0.251531	0.810616	0.536112
C19orf24:ENSG00000228300:E1.1-E3.1|ENSG00000228300:E2.2-E3.1		inclusion	clu_53778	NewClu_4182	ENSG00000228300:E2.2	altPromoter	chr19:1275829-1277182|chr19:1276102-1277182	(~)alt+N+terminus, (~)alt+C+terminus, (~)AA:132(ENSP00000386557)+>132(ENSP00000473955)|(-)DUF1180+IPR009565, (-)MOD_RES+Phosphoserine, (-)MOD_RES+Phosphothreonine, (-)SIGNAL, (-)TRANSMEM+Helical;	-0.197107	0.0382669	0.749859	0.252186	0.536692	0.733799
C19orf24:ENSG00000228300:E2.2-E3.1|ENSG00000228300:E1.1-E3.1		inclusion	clu_53778	NewClu_4182	ENSG00000228300:E2.2	altPromoter	chr19:1276102-1277182|chr19:1275829-1277182	(~)alt-N-terminus, (~)alt-C-terminus, (~)AA:132(ENSP00000386557)->132(ENSP00000473955)|(-)DUF1180-IPR009565, (-)MOD_RES-Phosphoserine, (-)MOD_RES-Phosphothreonine, (-)SIGNAL, (-)TRANSMEM-Helical;	0.197107	0.0382669	0.749859	0.252186	0.463308	0.266201
DEPDC5:ENSG00000100150:E27.5-E28.2|ENSG00000100150:E27.5-E28.3		inclusion	clu_9115	NewClu_2530	ENSG00000100150:E28.2	alt-3'	chr22:32229966-32232958|chr22:32229966-32232985	(+)alt-coding, (+)AA:1572(ENSP00000383108)->1581(ENSP00000266091)	0.189632	0.0205779	0.671255	0.252186	0.480338	0.290706
NBEA:ENSG00000172915:E24.3-E25.1|ENSG00000172915:E24.2-E28.2		inclusion	clu_43026	NewClu_5259	ENSG00000172915:E24.3|ENSG00000172915:E25.1	alt-5'|cassette-exon	chr13:35738647-35739231|chr13:35738646-35745409		0.190725	0.0707329	0.810569	0.252186	0.985714	0.794989
MLLT4:ENSG00000130396:E16.1-E17.1|ENSG00000130396:E16.1-E18.2		inclusion	clu_22222	NewClu_11643	ENSG00000130396:E17.1	cassette-exon	chr6:168312169-168314083|chr6:168312169-168314848	(+)alt-coding, (+)AA:1824(ENSP00000404595)->1831(ENSP00000252692)|(-)DOMAIN-Dilute, (-)Dilute-IPR002710, (+)Dilute-IPR002710	0.156705	0.0296762	0.715812	0.252186	0.449959	0.293254
SMEK1:ENSG00000100796:E12.1-E13.1|ENSG00000100796:E12.1-E14.1		exclusion	clu_9797	NewClu_10866	ENSG00000100796:E13.1	cassette-exon	chr14:91937181-91932760|chr14:91937181-91931763	(+)nonsense_mediated_decay, (+)alt-N-terminus, (+)alt-C-terminus, (+)AA:543(ENSP00000450473)->820(ENSP00000450864)|(+)ARM-type_fold-IPR016024, (+)MOD_RES-N6-acetyllysine, (+)MOD_RES-Phosphoserine	-0.0349249	0.380353	0.891525	0.252277	0.0980534	0.132978
LINC00478:ENSG00000215386:E6.1-E7.1|ENSG00000215386:E5.2-E7.1		inclusion	clu_52968	NewClu_3172	ENSG00000215386:E6.1	altPromoter	chr21:17703032-17763934|chr21:17603435-17763934		0.156261	0.156446	0.84796	0.252393	0.19692	0.0406591
PALM2:ENSG00000243444:E7.1-ENSG00000241978:E7.1|ENSG00000243444:E7.1-E9.1		exclusion	clu_55304	NewClu_10114	ENSG00000243444:ENSG00000241978:E7.1	trans-splicing	chr9:112687362-112778234|chr9:112687362-112704966		0.112288	0.00522484	0.513909	0.253145	0.779624	0.667336
CDADC1:ENSG00000102543:E3.1-E4.1|ENSG00000102543:E3.1-E4.2		inclusion	clu_10743	NewClu_10707	ENSG00000102543:E4.1	alt-3'	chr13:49830049-49833482|chr13:49830049-49833622	(+)nonsense_mediated_decay, (+)nonsense_mediated_decay, (+)alt-C-terminus, (+)AA:102(ENSP00000434986)->153(ENSP00000434135)|(+)CMP_dCMP_Zn-bd-IPR002125, (+)Cytidine_deaminase-like-IPR016193	0.118062	0.0129194	0.624966	0.253145	0.865607	0.747545
EPG5:ENSG00000152223:E23.1-E24.1|ENSG00000152223:I23.1_43489107-E24.1		exclusion	clu_32865	NewClu_6658	ENSG00000152223:E23.1		chr18:43490486-43488046|chr18:43489107-43488046		0.232544	0.030206	0.716328	0.253611	0.933442	0.700897
C10orf71:ENSG00000177354:E2.1_50507334-E3.1|ENSG00000177354:E1.2-E3.1		inclusion	clu_44672	NewClu_3174	ENSG00000177354:E2.1.50507334	cassette-exon	chr10:50507334-50524190|chr10:50507278-50524190		0.0878769	0.00578919	0.534969	0.253877	0.151901	0.0640241
ACER3:ENSG00000078124:E1.12-E3.1|ENSG00000078124:E1.12-E2.1		inclusion	clu_5994	NewClu_12583	ENSG00000078124:E2.1	cassette-exon	chr11:76572123-76637601|chr11:76572123-76579164	(-)nonsense_mediated_decay, (+)truncated, (-)AA:51(ENSP00000431504)+>267(ENSP00000434480)|(-)Ceramidase+IPR008901, (-)TRANSMEM+Helical;, (+)Ceramidase-IPR008901	-0.159517	0.0909082	0.832105	0.254215	0.657888	0.817405
HEATR5A:ENSG00000129493:E22.1-E23.1|ENSG00000129493:E22.1-E24.1		exclusion	clu_21895	NewClu_995	ENSG00000129493:E23.1	cassette-exon	chr14:31813102-31809682|chr14:31813102-31806820	(+)alt-N-terminus, (+)alt-C-terminus, (+)AA:199(ENSP00000447708)->842(AK092400-PEP)|(-)ARM-type_fold-IPR016024	-0.12442	0.0204457	0.669204	0.254795	0	0.12442
BBS9:ENSG00000122507:I26.1_33594596-E27.1|ENSG00000122507:E26.2-E27.1		exclusion	clu_19433	NewClu_15551	ENSG00000122507:I26.1_33594596		chr7:33594596-33644477|chr7:33573788-33644477		-0.268285	0.0404541	0.755737	0.254795	0.440152	0.708437
CELF1:ENSG00000149187:E17.2-E18.3|ENSG00000149187:E17.2-E18.2		exclusion	clu_31772	NewClu_10464	ENSG00000149187:E18.2	alt-3'	chr11:47498849-47498508|chr11:47498849-47498511	(-)alt-coding, (-)AA:482(ENSP00000308386)->483(ENSP00000378706)|(+)COMPBIAS+Ser+rich	0.0794994	0.126515	0.844298	0.254795	0.564053	0.484553
DNMT3B:ENSG00000088305:E6.1-E7.1|ENSG00000088305:E6.1-E8.1		exclusion	clu_7514	NewClu_1812	ENSG00000088305:E7.1	cassette-exon	chr20:31372665-31374308|chr20:31372665-31375036	(-)alt-coding, (-)AA:728(ENSP00000403169)->770(ENSP00000337764)|(-)MOD_RES-Phosphoserine, (-)REGION-Interaction with DNMT1 and DNMT3A	-0.372777	0.0214135	0.672706	0.254795	0.0838418	0.456618
LPXN:ENSG00000110031:E1.3-E2.1|ENSG00000110031:E1.4-E2.1		exclusion	clu_14265	NewClu_13703	ENSG00000110031:E1.4	alt-5'	chr11:58345492-58338186|chr11:58345459-58338186	(+)alt+N+terminus, (+)AA:366(ENSP00000461855)+>391(ENSP00000431284)|(+)Leupaxin+IPR017305, (+)MOD_RES+Phosphoserine, (+)MOD_RES+Phosphotyrosine, (+)MOD_RES+Phosphotyrosine; by LYN, (+)MOTIF+LD motif 2	0.254888	0.050566	0.782373	0.254795	0.740866	0.485978
LIMK2:ENSG00000182541:E2.1-E4.1|ENSG00000182541:E3.6-E4.1		exclusion	clu_46019	NewClu_2773	ENSG00000182541:E3.6	altPromoter	chr22:31621805-31654277|chr22:31644755-31654277	(+)alt+N+terminus, (+)AA:617(ENSP00000330470)+>638(ENSP00000332687)|(+)DOMAIN+LIM zinc+binding 1, (+)Znf_LIM+IPR001781, (-)Znf_LIM-IPR001781	0.257977	0.0118247	0.615982	0.254795	0.542453	0.284477
CSPP1:ENSG00000104218:E9.2-E10.1|ENSG00000104218:E7.1-E10.1		exclusion	clu_11466	NewClu_6915	ENSG00000104218:E9.2	cassette-exon	chr8:68004118-68005778|chr8:67998345-68005778	(+)alt-N-terminus, (+)AA:876(ENSP00000415782)->1221(ENSP00000262210)|(+)COILED	-0.132878	0.0865959	0.82909	0.254795	0.0902778	0.223155
PPAPDC1B:ENSG00000147535:E6.3-E9.7|ENSG00000147535:E6.3-E9.1		exclusion	clu_31217	NewClu_9047	ENSG00000147535:E9.1	alt-C-term	chr8:38123659-38120924|chr8:38123659-38122122	(-)alt-N-terminus, (-)alt-C-terminus, (-)AA:55(ENST00000530193-PEP)->223(ENSP00000434916)|(-)P_Acid_Pase_2/haloperoxidase-IPR000326, (-)REGION-Phosphatase sequence motif I, (-)REGION-Phosphatase sequence motif II, (-)REGION-Phosphatase sequence motif III, (-)TRANSMEM-Helical;	0.0794857	0.0642345	0.808258	0.254795	0.123293	0.0438073
RPL31:ENSG00000071082:E3.3-E3.3|ENSG00000071082:E3.1-E5.1		exclusion	clu_4771	NewClu_651	ENSG00000071082:E3.3|ENSG00000071082:E3.3	intron-retention	chr2:101622829-101622830|chr2:101622533-101635460		-0.135109	0.0536015	0.791069	0.254795	0.273927	0.409036
RANBP9:ENSG00000010017:I1.1_13710961-E2.1|ENSG00000010017:E1.1-E2.1		inclusion	clu_991	NewClu_14119	ENSG00000010017:I1.1_13710961		chr6:13710961-13697128|chr6:13711167-13697128		0.0864667	0.0113555	0.613052	0.254795	0.152531	0.0660644
SET:ENSG00000119335:E2.3-E7.2|ENSG00000119335:E4.4-E7.2		inclusion	clu_18324	NewClu_5658	ENSG00000119335:E4.4	altPromoter	chr9:131446286-131453449|chr9:131451934-131453449	(-)alt+N+terminus, (-)AA:277(ENSP00000318012)+>290(ENSP00000361777)|(-)MOD_RES+Phosphoserine, (-)REGION+Dimerization	-0.0667509	0.00933257	0.593895	0.254795	0.150212	0.216963
PIK3R1:ENSG00000145675:E10.1-E13.1|ENSG00000145675:E11.3-E13.1		inclusion	clu_30487	NewClu_11046	ENSG00000145675:E11.3	altPromoter	chr5:67576834-67588087|chr5:67584579-67588087	(-)alt+N+terminus, (-)AA:424(ENSP00000323512)+>724(ENSP00000274335)|(-)DOMAIN+Rho+GAP, (-)DOMAIN+SH3, (-)HELIX, (-)RhoGAP_dom+IPR000198, (-)Rho_GTPase_activation_prot+IPR008936, (-)SH3_2+IPR011511, (-)SH3_domain+IPR001452, (-)STRAND, (-)TURN	-0.106573	0.0947979	0.832684	0.254795	0.398008	0.504581
RBM10:ENSG00000182872:E3.1-E4.1|ENSG00000182872:E3.1-E5.1		inclusion	clu_46146	NewClu_15570	ENSG00000182872:E4.1	cassette-exon	chrX:47028897-47030427|chrX:47028897-47032527	(+)alt-N-terminus, (+)AA:853(ENSP00000329659)->995(CAL37951.1)|(-)RRM_dom-IPR000504, (+)COMPBIAS-Poly-Arg, (+)COMPBIAS-Poly-Glu, (+)DOMAIN-RRM 1, (+)HELIX, (+)MOD_RES-Phosphoserine, (+)RRM_dom-IPR000504, (+)STRAND	0.103162	0.0118345	0.615982	0.254795	0.916576	0.813414
C17orf53:ENSG00000125319:E3.6-E4.1|ENSG00000125319:E3.6-E4.1_42228332		inclusion	clu_20345	NewClu_8355	ENSG00000125319:E4.1	alt-3'	chr17:42226395-42228329|chr17:42226395-42228332		0.117575	0.0339209	0.736181	0.254795	0.952217	0.834643
RHOT2:ENSG00000140983:E5.2-E5.7|ENSG00000140983:E4.6-E5.4		inclusion	clu_28235	NewClu_13434	ENSG00000140983:E5.2|ENSG00000140983:E5.7	cassette-exon	chr16:720773-720892|chr16:720557-720774		0.0574399	0.29877	0.874267	0.254795	0.779526	0.722086
NUP50:ENSG00000093000:E5.5-E7.1|ENSG00000093000:E6.4-E7.1		exclusion	clu_8398	NewClu_12888	ENSG00000093000:E6.4	cassette-exon	chr22:45564127-45567481|chr22:45567033-45567481	(+)retained_intron, (+)alt+N+terminus, (+)alt+C+terminus, (+)AA:8(ENSP00000394450)+>90(ENST00000497960+PEP)|(+)HELIX, (+)NUP2/50/61+IPR015007, (+)STRAND, (+)TURN	0.190128	0.0737393	0.813023	0.254883	0.906468	0.71634
CERS1:ENSG00000223802:E7.1-E8.1|ENSG00000223802:E7.1-E9.1		exclusion	clu_53231	NewClu_3231	ENSG00000223802:E8.1	alt-C-term	chr19:18989739-18988907|chr19:18989739-18981428	(+)alt-N-terminus, (+)alt-C-terminus, (+)AA:216(ENSP00000471428)->350(ENSP00000402697)|(+)DOMAIN-TLC, (+)Longevity_assurance_LAG1_LAC1-IPR016439, (+)TLC-dom-IPR006634, (+)TRANSMEM-Helical;	-0.207923	0.0140698	0.634579	0.254883	0.142649	0.350572
MSTO1:ENSG00000125459:E7.2-E8.1|ENSG00000125459:E2.2_155581532-E11.1_155717113		exclusion	clu_20411	NewClu_5333	ENSG00000125459:E7.2|ENSG00000125459:E8.1	cassette-exon	chr1:155583557-155583850|chr1:155581532-155717113		-0.209079	0.0100472	0.596318	0.254883	0.447543	0.656623
SFXN4:ENSG00000183605:E3.1-E5.1|ENSG00000183605:E3.1-E6.1		exclusion	clu_46442	NewClu_8061	ENSG00000183605:E5.1	cassette-exon	chr10:120921852-120920593|chr10:120921852-120920481	(-)alt-coding, (-)AA:328(ENSP00000333200)->337(ENSP00000347924)|(+)Mtc-IPR004686, (-)Mtc-IPR004686	-0.00202641	0.982582	0.996771	0.254883	0.52528	0.527307
INO80C:ENSG00000153391:E4.3-E5.1|ENSG00000153391:E1.8-E5.1		inclusion	clu_33350	NewClu_3808	ENSG00000153391:E4.3	cassette-exon	chr18:33067350-33060527|chr18:33077683-33060527	(-)alt-N-terminus, (-)alt-C-terminus, (-)AA:137(ENSP00000473165)->192(AAH39404.1)|(-)CROSSLNK-Glycyl lysine isopeptide (Lys-Gly) (interchain with G-Cter in ubiquitin), (-)YL1_C-IPR013272	0.09869	0.0112856	0.61042	0.254883	0.212718	0.114028
MYO19:ENSG00000141140:E25.2-E26.2|ENSG00000141140:E24.1-E26.2		inclusion	clu_28333	NewClu_13890	ENSG00000141140:E25.2	cassette-exon	chr17:34857692-34857075|chr17:34858937-34857075	(-)nonsense_mediated_decay, (-)alt-C-terminus, (-)AA:636(ENSP00000468792)->970(ENSP00000409936)|(-)DOMAIN-IQ 1, (-)DOMAIN-IQ 2, (-)DOMAIN-Myosin head-like, (-)IQ_motif_EF-hand-BS-IPR000048, (-)Myosin_head_motor_dom-IPR001609, (-)P-loop_NTPase-IPR027417, (-)REGION-Mitochondrial targeting	0.285591	0.01524	0.639219	0.254883	0.939541	0.653951
FAM49B:ENSG00000153310:E3.3-E8.1|ENSG00000153310:E5.9-E8.1		inclusion	clu_33317	NewClu_6033	ENSG00000153310:E5.9	cassette-exon	chr8:130983189-130916831|chr8:130951854-130916831	(~)AA:324(ENSP00000429078)+>324(ENSP00000428117)	-0.162701	0.0349149	0.739932	0.254883	0.398716	0.561417
GREB1L:ENSG00000141449:E33.1-E35.1|ENSG00000141449:E33.1-E34.1		exclusion	clu_28507	NewClu_6220	ENSG00000141449:E34.1	cassette-exon	chr18:19096715-19100649|chr18:19096715-19097995		0.188492	0.027736	0.702084	0.255083	0.253833	0.0653417
C1orf50:ENSG00000164008:E1.3-E3.3|ENSG00000164008:E1.5-E3.3		exclusion	clu_37879	NewClu_10054	ENSG00000164008:E1.5	alt-5'	chr1:43233061-43239234|chr1:43233295-43239234		0.0746927	0.00508185	0.510231	0.255083	0.260314	0.185621
LPXN:ENSG00000110031:E1.4-E2.1|ENSG00000110031:E1.3-E2.1		exclusion	clu_14265	NewClu_13703	ENSG00000110031:E1.4	alt-5'	chr11:58345459-58338186|chr11:58345492-58338186	(+)alt-N-terminus, (+)AA:366(ENSP00000461855)->391(ENSP00000431284)|(+)Leupaxin-IPR017305, (+)MOD_RES-Phosphoserine, (+)MOD_RES-Phosphotyrosine, (+)MOD_RES-Phosphotyrosine; by LYN, (+)MOTIF-LD motif 2	-0.190889	0.0415253	0.755737	0.255083	0.0936398	0.284529
UBXN11:ENSG00000158062:E7.2-E8.2|ENSG00000158062:E7.2-E9.1		exclusion	clu_34953	NewClu_15494	ENSG00000158062:E8.2	cassette-exon	chr1:26628185-26627515|chr1:26628185-26624553		-0.125887	0.0604085	0.80168	0.255083	0.267163	0.39305
PRICKLE4:ENSG00000124593:E1.3-E2.3|ENSG00000124593:E1.3-E2.3_41749222		exclusion	clu_20138	NewClu_8393	ENSG00000124593:E2.3	alt-3'	chr6:41748564-41749088|chr6:41748564-41749222		-0.290939	0.0366305	0.744614	0.255083	0.130104	0.421043
METTL25:ENSG00000127720:E10.1-E11.2|ENSG00000127720:E10.1-E12.1		inclusion	clu_21253	NewClu_10803	ENSG00000127720:E11.2	cassette-exon	chr12:82828503-82832497|chr12:82828503-82850506		0.135415	0.027734	0.702084	0.255083	0.985544	0.850128
FKBP11:ENSG00000134285:E3.5-E3.8|ENSG00000134285:E3.5-E4.1		inclusion	clu_24211	NewClu_6999	ENSG00000134285:E3.8	cassette-exon	chr12:49317565-49317387|chr12:49317565-49315984		0.268636	0.0164659	0.642391	0.255083	0.635442	0.366806
PLBD1:ENSG00000121316:E2.1-E3.1|ENSG00000121316:E1.2-E3.1		exclusion	clu_19106	NewClu_15297	ENSG00000121316:E2.1	alt-C-term	chr12:14707088-14706346|chr12:14720516-14706346	(+)alt-N-terminus, (+)alt-C-terminus, (+)AA:144(ENSP00000438367)->553(ENSP00000240617)|(+)PLipase_B-like-IPR007000, (+)SIGNAL	-0.256578	0.0164707	0.642391	0.256195	0.0709396	0.327518
PAXBP1:ENSG00000159086:E8.5-E9.2|ENSG00000159086:E8.6-E9.2		inclusion	clu_35290	NewClu_1062	ENSG00000159086:E8.6	alt-5'	chr21:34127541-34123529|chr21:34127524-34123529	(-)nonsense_mediated_decay, (-)alt+C+terminus, (-)AA:511(ENSP00000393038)+>917(ENSP00000328992)|(-)GCFC_dom+IPR022783, (-)MOD_RES+Phosphoserine, (-)REGION+Necessary and sufficient for interaction with PAX7	-0.33885	0.0168609	0.648687	0.256195	0.294984	0.633835
AHDC1:ENSG00000126705:E5.1-E6.1|ENSG00000126705:E5.1-E6.3		exclusion	clu_20884	NewClu_5809	ENSG00000126705:E6.1	alt-3'	chr1:27884816-27879815|chr1:27884816-27879696		-0.176701	0.0128339	0.62463	0.256573	0.00333333	0.180034
CRHR1-IT1:ENSG00000204650:E1.4-E3.1|ENSG00000204650:E2.1-E3.1		exclusion	clu_51862	NewClu_10990	ENSG00000204650:E2.1	altPromoter	chr17:43697738-43699274|chr17:43698518-43699274		0.0579493	0.349945	0.885573	0.256573	0.785906	0.727956
ZNF720:ENSG00000197302:E1.12-E3.1|ENSG00000197302:E1.12-E6.1		exclusion	clu_49714	NewClu_4433	ENSG00000197302:E3.1	cassette-exon	chr16:31724756-31733947|chr16:31724756-31765087	(-)alt-N-terminus, (-)alt-C-terminus, (-)AA:23(ENST00000533488-PEP)->126(ENSP00000319222)|(-)DOMAIN-KRAB, (-)Krueppel-associated_box-IPR001909	-0.150834	0.100659	0.834872	0.256573	0.557593	0.708426
KANK1:ENSG00000107104:E8.1-E9.1|ENSG00000107104:E7.3-E14.1		exclusion	clu_12911	NewClu_9803	ENSG00000107104:E8.1|E9.1	cassette-exon	chr9:539633-540508|chr9:504754-676890	(~)AA:1352(ENSP00000371734)->1352(ENSP00000371740)	-0.134488	0.007999	0.5823	0.256573	0.313232	0.447721
CRHR1-IT1:ENSG00000204650:E2.1-E3.1|ENSG00000204650:E1.4-E3.1		exclusion	clu_51862	NewClu_10990	ENSG00000204650:E2.1	altPromoter	chr17:43698518-43699274|chr17:43697738-43699274		-0.0579493	0.349945	0.885573	0.256573	0.214094	0.272044
WDR54:ENSG00000005448:E1.11-E2.1|ENSG00000005448:E1.6-E2.1		exclusion	clu_382	NewClu_9242	ENSG00000005448:E1.11	alt-5'	chr2:74649502-74649997|chr2:74648943-74649997	(-)alt-N-terminus, (-)alt-C-terminus, (-)AA:244(ENSP00000387236)->334(ENSP00000006526)|(-)WD40_repeat_dom-IPR017986	-0.112246	0.00538372	0.520269	0.257018	0.769061	0.881308
EMILIN2:ENSG00000132205:U0.1_2846804-E2.1|ENSG00000132205:E1.1-E2.1		exclusion	clu_23155	NewClu_703	ENSG00000132205:U0.1_2846804	altPromoter	chr18:2846804-2847807|chr18:2847320-2847807		0.0993634	0.0232682	0.685104	0.257018	0.247455	0.148092
DPY19L2P1:ENSG00000189212:E20.3-E21.2|ENSG00000189212:E19.1-I21.2		inclusion	clu_48657	NewClu_13543	ENSG00000189212:E20.3|ENSG00000189212:E21.2		chr7:35142529-35131558|chr7:35144256-35131558		0.156584	0.0795271	0.820559	0.257018	0.335172	0.178589
ZNF429:ENSG00000197013:E3.5-E3.7|ENSG00000197013:E3.5-E7.1		inclusion	clu_49504	NewClu_557	ENSG00000197013:E3.7	cassette-exon	chr19:21688576-21688787|chr19:21688576-21712460		0.128889	0.487416	0.908043	0.257018	0.575953	0.447064
FLT1:ENSG00000102755:E17.1-E19.1|ENSG00000102755:E17.1-E18.1		exclusion	clu_10811	NewClu_9893	ENSG00000102755:E18.1	alt-C-term	chr13:28959022-28931822|chr13:28959022-28942800	(+)alt+C+terminus, (+)AA:733(ENSP00000437631)+>1338(ENSP00000282397)|(+)ACT_SITE+Proton acceptor, (+)BINDING+ATP, (+)DISULFID, (+)DOMAIN+Ig+like C2+type 7, (+)DOMAIN+Protein kinase, (+)HELIX, (+)Ig+like_dom+IPR007110, (+)Ig_I+set+IPR013098, (+)Ig_sub+IPR003599, (+)Ig_sub2+IPR003598, (+)Immunoglobulin+IPR013151, (+)Kinase+like_dom+IPR011009, (+)MOD_RES+Phosphotyrosine; by autocatalysis, (+)MOD_RES…	0.260331	0.0425814	0.755737	0.257101	0.555069	0.294738
ZNF518B:ENSG00000178163:E3.2-I3.1|ENSG00000178163:E3.2-E5.1		exclusion	clu_44940	NewClu_15107	ENSG00000178163:I3.1	intron-retention	chr4:10456218-10456217|chr4:10456218-10448163		-0.206468	0.130348	0.844298	0.257101	0.489886	0.696354
TRDN:ENSG00000186439:E32.1-E34.1|ENSG00000186439:E33.1-E34.1		inclusion	clu_47700	NewClu_6830	ENSG00000186439:E33.1	cassette-exon	chr6:123592284-123588896|chr6:123590994-123588896		-0.14485	0.0152967	0.639219	0.257101	0.242104	0.386954
ZNF512:ENSG00000243943:E2.4-E3.1|ENSG00000243943:E2.4-E3.2		inclusion	clu_55353	NewClu_14899	ENSG00000243943:E3.1	alt-3'	chr2:27806583-27820934|chr2:27806583-27820937	(+)alt-coding, (+)AA:566(ENSP00000369040)->567(ENSP00000347648)	0.123665	0.0532509	0.791069	0.257979	0.706935	0.58327
L3MBTL1:ENSG00000185513:E20.1-E21.2|ENSG00000185513:E20.1-E20.3		exclusion	clu_47303	NewClu_9452	ENSG00000185513:E21.2	cassette-exon	chr20:42169455-42176787|chr20:42169455-42169574		0.205526	0.010983	0.61042	0.258029	0.684537	0.479011
KIAA1109:ENSG00000138688:E66.1-E68.1|ENSG00000138688:E66.1-E69.2		exclusion	clu_27180	NewClu_8265	ENSG00000138688:E68.1	cassette-exon	chr4:123246475-123247010|chr4:123246475-123249259	(+)alt-N-terminus, (+)AA:1674(ENSP00000410874)->5005(ENSP00000373390)|(+)COMPBIAS-Poly-Lys, (+)COMPBIAS-Poly-Pro, (+)COMPBIAS-Poly-Ser, (+)MMADHC-IPR019362, (+)MOD_RES-Phosphoserine, (+)TRANSMEM-Helical;	-0.104452	0.027144	0.700109	0.259065	0.732963	0.837415
AKAP12:ENSG00000131016:E3.1-E6.1|ENSG00000131016:E4.2-E6.1		exclusion	clu_22661	NewClu_8743	ENSG00000131016:E4.2	altPromoter	chr6:151627038-151669846|chr6:151647020-151669846	(+)alt+N+terminus, (+)AA:1684(ENSP00000346702)+>1782(ENSP00000253332)|(+)COMPBIAS+Poly+Glu, (+)MOD_RES+Phosphoserine	0.0722816	0.0049818	0.508318	0.259065	0.969533	0.897252
KIF23:ENSG00000137807:E7.5-E8.1|ENSG00000137807:E7.5-E9.2		inclusion	clu_26504	NewClu_10510	ENSG00000137807:E8.1	cassette-exon	chr15:69715668-69717621|chr15:69715668-69718409	(-)alt-N-terminus, (-)AA:673(ENSP00000453102)->856(ENSP00000304978)|(-)DOMAIN-Kinesin-motor, (-)Kinesin_motor_dom-IPR001752, (-)MOD_RES-Phosphoserine, (-)MOTIF-Nuclear localization signal, (-)NP_BIND-ATP, (-)P-loop_NTPase-IPR027417, (+)Kinesin_motor_dom-IPR001752, (+)P-loop_NTPase-IPR027417	0.131656	0.0121334	0.622323	0.259065	0.90107	0.769413
ZNF821:ENSG00000102984:E5.1-E7.2|ENSG00000102984:E4.7-E7.2		exclusion	clu_10933	NewClu_6147	ENSG00000102984:E5.1	cassette-exon	chr16:71915220-71913926|chr16:71917114-71913926	(+)alt-C-terminus, (+)AA:403(ENSP00000456563)->412(ENSP00000398089)	-0.095341	0.0365187	0.744531	0.259188	0.0278566	0.123198
DYX1C1-CCPG1:ENSG00000261771:E18.1-ENSG00000260916:I14.1|ENSG00000261771:E18.1-E20.1		exclusion	clu_57229	NewClu_11709	ENSG00000261771:ENSG00000260916:I14.1	intron-retention	chr15:55651737-55651736|chr15:55651737-55648607		-0.184768	0.0264508	0.700109	0.259188	0.113414	0.298182
DYX1C1-CCPG1:ENSG00000261771:E18.1-E20.1|ENSG00000261771:E18.1-ENSG00000260916:I14.1		exclusion	clu_57229	NewClu_11709	ENSG00000261771:E20.1	intron-retention	chr15:55651737-55648607|chr15:55651737-55651736		0.184768	0.0264508	0.700109	0.259188	0.886586	0.701818
PTPRS:ENSG00000105426:E26.1-E28.1|ENSG00000105426:E26.1-E29.2		inclusion	clu_12112	NewClu_1469	ENSG00000105426:E28.1	cassette-exon	chr19:5219321-5218809|chr19:5219321-5218543		0.132771	0.0822723	0.82504	0.260114	0.914681	0.781911
MLL5:ENSG00000005483:E7.3-E9.1|ENSG00000005483:E7.4-I7.1		exclusion	clu_408	NewClu_12442	ENSG00000005483:E7.3|ENSG00000005483:E9.1	intron-retention	chr7:104704027-104707174|chr7:104704274-104704275		0.0790251	0.0514793	0.787468	0.260148	0.988831	0.909805
GAK:ENSG00000178950:E29.3-E30.1|ENSG00000178950:E27.1-E30.1		inclusion	clu_45101	NewClu_7340	ENSG00000178950:E29.3	cassette-exon	chr4:845538-844872|chr4:853394-844872		0.0459651	0.429145	0.892848	0.260148	0.900082	0.854117
FKBP1B:ENSG00000119782:E2.2-E3.1|ENSG00000119782:E2.2-E5.1		inclusion	clu_18572	NewClu_15463	ENSG00000119782:E3.1	cassette-exon	chr2:24276819-24276974|chr2:24276819-24283684	(-)alt-C-terminus, (-)AA:57(BC050998-PEP)->80(AAH02614.1)|(-)HELIX, (-)PPIase_FKBP_dom-IPR001179, (-)STRAND, (-)TURN	0.0891768	0.0557894	0.795477	0.260148	0.224412	0.135236
NPRL3:ENSG00000103148:E3.2-E6.1|ENSG00000103148:E2.1-E6.1		inclusion	clu_11010	NewClu_10689	ENSG00000103148:E3.2	cassette-exon	chr16:174936-169254|chr16:180521-169254	(-)alt-N-terminus, (-)alt-C-terminus, (-)AA:491(BAH11706.1)->552(ENST00000405960-PEP)|(-)Galactose-bd-like-IPR008979, (-)NPR3-IPR005365	0.103034	0.0182302	0.651242	0.26033	0.27369	0.170655
DONSON:ENSG00000159147:E2.1-E3.1|ENSG00000159147:E2.1-E3.4		exclusion	clu_35327	NewClu_1335	ENSG00000159147:E3.1	alt-3'	chr21:34959828-34958487|chr21:34959828-34958366	(-)nonsense_mediated_decay, (-)nonsense_mediated_decay, (-)alt-N-terminus, (-)alt-C-terminus, (-)AA:136(ENSP00000392014)->156(ENSP00000408788)	-0.0913616	0.0160001	0.642391	0.260665	0.901801	0.993162
HMGA1:ENSG00000137309:E1.5-E5.1|ENSG00000137309:E1.7-E5.1		inclusion	clu_26241	NewClu_1270	ENSG00000137309:E1.7	alt-5'	chr6:34204740-34208514|chr6:34205094-34208514		-0.153134	0.0154503	0.639219	0.260748	0.16224	0.315373
ARHGAP17:ENSG00000140750:E24.1-E25.2|ENSG00000140750:E22.4-E25.2		exclusion	clu_28152	NewClu_11384	ENSG00000140750:E24.1	cassette-exon	chr16:24939005-24931581|chr16:24942105-24931581		-0.135269	0.0219897	0.678924	0.261166	0.47905	0.614319
ZNF268:ENSG00000090612:E9.2-E10.2|ENSG00000090612:E9.2-E10.9		exclusion	clu_7973	NewClu_11071	ENSG00000090612:E10.2	alt-3'	chr12:133764658-133768075|chr12:133764658-133768494	(+)nonsense_mediated_decay, (-)truncated, (+)AA:38(ENSP00000437410)->167(ENSP00000442446)	-0.141622	0.0227424	0.683599	0.261446	0.746843	0.888465
ZMYND11:ENSG00000015171:E6.3-E9.1|ENSG00000015171:E8.1-E9.1		exclusion	clu_1470	NewClu_4893	ENSG00000015171:E8.1	cassette-exon	chr10:255988-282778|chr10:267296-282778	(-)alt-coding, (-)AA:508(ENSP00000371020)->562(ENSP00000309992)|(-)Bromodomain-IPR001487, (-)ZN_FING-PHD-type, (-)Znf_FYVE_PHD-IPR011011, (-)Znf_PHD-IPR001965, (-)Znf_PHD-finger-IPR019787	0.0675014	0.00291011	0.444199	0.261446	0.237446	0.169944
HSFX2:ENSG00000171129:E1.2-E4.1|ENSG00000171129:I3.1-E4.1		exclusion	clu_42203	NewClu_6464	ENSG00000171129:E1.2	intron-retention	chrX:148675797-148674959|chrX:148674960-148674959		0.297369	0.0503553	0.78211	0.261446	0.374117	0.0767478
TRDN:ENSG00000186439:E13.1-E14.1|ENSG00000186439:E13.1-E14.2		exclusion	clu_47713	NewClu_6835	ENSG00000186439:E14.1	alt-3'	chr6:123760089-123759270|chr6:123760089-123759267	(+)alt-C-terminus, (+)AA:461(CAD33526.2)->721(ENSP00000333984)|(+)Asp-B-hydro/Triadin_dom-IPR007943, (+)DISULFID-Interchain	-0.132887	0.136967	0.844414	0.261446	0.320274	0.453161
MTUS1:ENSG00000129422:E32.3-E33.1|ENSG00000129422:E32.3-E33.1_17503644		exclusion	clu_21862	NewClu_3985	ENSG00000129422:E33.1	alt-3'	chr8:17504491-17503648|chr8:17504491-17503644		-0.0823408	0.0223184	0.679444	0.261446	0.828842	0.911183
YAF2:ENSG00000015153:E7.1-E10.1|ENSG00000015153:E2.3-E10.1		exclusion	clu_1465	NewClu_5505	ENSG00000015153:E7.1	cassette-exon	chr12:42604157-42555567|chr12:42631401-42555567	(+)nonsense_mediated_decay, (-)truncated, (+)AA:56(ENSP00000448291)->180(ENSP00000439256)|(+)MOD_RES-Phosphoserine	-0.0492774	0.0717079	0.810569	0.261446	0.100093	0.149371
BBS12:ENSG00000181004:E1.2-E3.1|ENSG00000181004:U0.1_123621721-E3.1		exclusion	clu_45613	NewClu_11170	ENSG00000181004:E1.2	altPromoter	chr4:123654039-123663038|chr4:123621721-123663038		-0.25427	0.0231325	0.68458	0.261446	0.667574	0.921844
ZNF567:ENSG00000189042:E6.1-E8.1|ENSG00000189042:E6.1-E7.1		exclusion	clu_48589	NewClu_9866	ENSG00000189042:E7.1	cassette-exon	chr19:37203769-37214091|chr19:37203769-37209850	(-)alt-N-terminus, (-)alt-C-terminus, (-)AA:64(ENSP00000466458)->616(ENSP00000467379)|(+)Krueppel+associated_box+IPR001909, (-)Krueppel-associated_box-IPR001909, (-)ZN_FING-C2H2-type 10, (-)ZN_FING-C2H2-type 11, (-)ZN_FING-C2H2-type 12, (-)ZN_FING-C2H2-type 13, (-)ZN_FING-C2H2-type 14, (-)ZN_FING-C2H2-type 15, (-)ZN_FING-C2H2-type 1; degenerate, (-)ZN_FING-C2H2-type 2, (-)ZN_FING-C2H2-type 3, (-)…	0.171882	0.180021	0.851997	0.261446	0.348988	0.177106
TMEFF1:ENSG00000241697:E1.1-E3.1|ENSG00000241697:E2.1-E3.1		inclusion	clu_55111	NewClu_9907	ENSG00000241697:E2.1	altPromoter	chr9:103204638-103261047|chr9:103236022-103261047	(+)alt-N-terminus, (+)AA:341(CAD38580.2)->380(ENSP00000364013)|(+)COMPBIAS-Poly-Gly, (+)SIGNAL, (+)TOPO_DOM-Extracellular	-0.191432	0.0163435	0.642391	0.261446	0.201994	0.393425
MADD:ENSG00000110514:E29.1-E30.1|ENSG00000110514:E29.1-E31.1		inclusion	clu_14416	NewClu_2	ENSG00000110514:E30.1	cassette-exon	chr11:47330250-47330531|chr11:47330250-47330832	(+)alt-coding, (+)AA:1608(ENSP00000304505)->1647(ENSP00000310933)	0.178111	0.00971056	0.594414	0.261446	0.733113	0.555002
RAD51AP1:ENSG00000111247:E3.2-E6.1|ENSG00000111247:E3.2-E5.1		inclusion	clu_14684	NewClu_10174	ENSG00000111247:E5.1	cassette-exon	chr12:4653070-4655475|chr12:4653070-4654948	(+)alt-coding, (+)AA:335(ENSP00000309479)->352(ENSP00000228843)	-0.190666	0.0458532	0.766193	0.261446	0.601074	0.79174
PSPC1:ENSG00000121390:E10.2-E12.1|ENSG00000121390:E10.2-E11.1		exclusion	clu_19115	NewClu_13077	ENSG00000121390:E11.1	alt-C-term	chr13:20251864-20249124|chr13:20251864-20249793	(~)nonsense_mediated_decay, (~)nonsense_mediated_decay, (~)AA:393(ENSP00000436038)+>393(ENSP00000435921)	0.117351	0.243644	0.868506	0.26226	0.666962	0.549611
ARHGAP1:ENSG00000175220:E1.3-E3.1|ENSG00000175220:E2.2-E3.1		exclusion	clu_44024	NewClu_11373	ENSG00000175220:E2.2	altPromoter	chr11:46722101-46717706|chr11:46718571-46717706	(~)retained_intron, (~)retained_intron, (~)AA:106(ENST00000529960+PEP)+>106(ENST00000527588+PEP)	0.0947163	0.00109437	0.335736	0.26226	0.923769	0.829053
AC093642.5:ENSG00000220804:E5.1-E6.1|ENSG00000220804:E5.1-E8.2		exclusion	clu_53083	NewClu_9526	ENSG00000220804:E6.1	cassette-exon	chr2:243061208-243064438|chr2:243061208-243080935		-0.156184	0.102238	0.834872	0.26226	0.698628	0.854812
C16orf59:ENSG00000162062:E2.2-I2.1|ENSG00000162062:E2.2-E3.1		inclusion	clu_36350	NewClu_10827	ENSG00000162062:I2.1	intron-retention	chr16:2511801-2511802|chr16:2511801-2512150	(-)alt-N-terminus, (-)alt-C-terminus, (-)AA:189(AK128408-PEP)->433(ENSP00000355022)	0.0709184	0.0586761	0.800624	0.26226	0.0709184	0
VMP1:ENSG00000062716:E12.1-E15.4|ENSG00000062716:E15.2-E15.5		exclusion	clu_3480	NewClu_8216	ENSG00000062716:E12.1|ENSG00000062716:E15.4	cassette-exon	chr17:57895134-57915656|chr17:57915573-57915673		0.123342	0.0161261	0.642391	0.262366	0.881779	0.758437
PFKFB4:ENSG00000114268:E8.2-E9.1|ENSG00000114268:E8.2-E11.1		inclusion	clu_16085	NewClu_916	ENSG00000114268:E9.1	cassette-exon	chr3:48587297-48586092|chr3:48587297-48581079	(+)nonsense_mediated_decay, (+)alt-N-terminus, (+)alt-C-terminus, (+)AA:38(ENSP00000389169)->278(ENST00000490115-PEP)|(+)6Pfruct_kin-IPR003094, (+)ACT_SITE, (+)ACT_SITE-Proton donor, (+)ACT_SITE-Tele-phosphohistidine intermediate, (+)His_Pase_superF_clade-1-IPR013078, (+)MOD_RES-Phosphothreonine; by PKC, (+)REGION-Fructose-2,6-bisphosphatase	0.193141	0.00797422	0.5823	0.26323	0.252323	0.0591822
FAM102A:ENSG00000167106:E4.1-E5.1|ENSG00000167106:E1.3-E5.1		exclusion	clu_40128	NewClu_10325	ENSG00000167106:E4.1	cassette-exon	chr9:130716084-130715883|chr9:130742271-130715883		-0.0906943	0.00170037	0.421332	0.26325	0.820954	0.911648
OBSCN:ENSG00000154358:E51.1-E52.2|ENSG00000154358:E50.3-E52.2		inclusion	clu_33672	NewClu_7428	ENSG00000154358:E51.1	cassette-exon	chr1:228487223-228487583|chr1:228486418-228487583		0.149107	0.0348628	0.739932	0.26325	0.760758	0.611652
SBDSP1:ENSG00000225648:E2.1-E3.1|ENSG00000225648:E1.5-E3.1		inclusion	clu_53441	NewClu_323	ENSG00000225648:E2.1	cassette-exon	chr7:72301393-72302182|chr7:72300362-72302182		0.122828	0.00625543	0.54172	0.263345	0.751133	0.628305
LMCD1:ENSG00000071282:E5.2-E7.1|ENSG00000071282:E5.2-E6.1		exclusion	clu_4807	NewClu_3447	ENSG00000071282:E6.1	alt-C-term	chr3:8590589-8607118|chr3:8590589-8591560	(+)alt+C+terminus, (+)AA:247(ENSP00000441100)+>365(ENSP00000157600)|(+)DOMAIN+LIM zinc+binding 1, (+)DOMAIN+LIM zinc+binding 2, (+)Znf_LIM+IPR001781	0.137359	0.0321411	0.725832	0.263557	0.986876	0.849518
TRIM39:ENSG00000204599:E6.2-I6.1|ENSG00000204599:E6.1-E8.1		exclusion	clu_51837	NewClu_1522	ENSG00000204599:E6.2|ENSG00000204599:I6.1	intron-retention	chr6:30303754-30303755|chr6:30303752-30307685		-0.085735	0.0541725	0.791069	0.263557	0	0.085735
RP11-43F13.1:ENSG00000188002:E2.3-E4.1|ENSG00000188002:E2.1-E6.1		exclusion	clu_48254	NewClu_2645	ENSG00000188002:E2.3|ENSG00000188002:E4.1	alt-5'|cassette-exon	chr5:1632759-1629745|chr5:1632960-1602850		-0.141195	0.00785795	0.579674	0.263557	0.382742	0.523937
BAI2:ENSG00000121753:E33.2-E34.3|ENSG00000121753:E33.2-E34.1		inclusion	clu_19214	NewClu_4146	ENSG00000121753:E34.1	alt-3'	chr1:32193783-32193206|chr1:32193783-32193682	(+)alt-N-terminus, (+)AA:1499(ENSP00000381555)->1500(ENSP00000381564)|(-)GPCR_2+like+IPR017981, (-)GPCR_2_secretin+like+IPR000832, (-)TOPO_DOM+Cytoplasmic, (-)TOPO_DOM+Extracellular, (-)TRANSMEM+Helical; Name=6;, (+)GPCR_2-like-IPR017981, (+)GPCR_2_secretin-like-IPR000832, (+)TOPO_DOM-Cytoplasmic	-0.0954566	0.0803018	0.822269	0.263557	0.171717	0.267174
AEBP2:ENSG00000139154:E2.5-E4.1|ENSG00000139154:E3.1-E4.1		inclusion	clu_27472	NewClu_6155	ENSG00000139154:E3.1	altPromoter	chr12:19593304-19615444|chr12:19593661-19615444	(-)alt+N+terminus, (-)AA:301(ENSP00000354267)+>517(ENSP00000381840)|(-)COMPBIAS+Glu+rich, (-)COMPBIAS+Gly+rich, (-)COMPBIAS+Ser+rich, (-)MOD_RES+Phosphoserine, (-)REGION+Interaction with RBBP4	-0.164142	0.0661054	0.808463	0.263557	0.667997	0.832139
LL22NC03-80A10.6:ENSG00000236850:E7.1-E8.1|ENSG00000236850:E5.1-E8.1		exclusion	clu_54742	NewClu_5889	ENSG00000236850:E7.1	cassette-exon	chr22:22663184-22664101|chr22:22661610-22664101		-0.165897	0.23379	0.865933	0.263929	0.244485	0.410382
SFSWAP:ENSG00000061936:E1.4-E2.1|ENSG00000061936:E1.6-I1.1		exclusion	clu_3409	NewClu_10012	ENSG00000061936:E1.4|ENSG00000061936:E2.1	intron-retention	chr12:132195992-132198616|chr12:132197111-132197112		0.088968	0.326919	0.882293	0.263929	0.952524	0.863556
ZNF611:ENSG00000213020:E1.9-E5.1|ENSG00000213020:E1.9-E2.1		inclusion	clu_52417	NewClu_8080	ENSG00000213020:E2.1	cassette-exon	chr19:53238254-53232084|chr19:53238254-53233258	(~)AA:705(ENSP00000439211)+>705(ENSP00000437616)	-0.0709955	0.0267824	0.700109	0.264867	0.0822308	0.153226
CTC-281B15.1:ENSG00000247572:E1.7-E5.2|ENSG00000247572:E1.7-E5.1		exclusion	clu_55559	NewClu_1970	ENSG00000247572:E5.1	alt-3'	chr5:80597106-80535174|chr5:80597106-80535179		0.176206	0.0826094	0.825108	0.264964	0.438406	0.2622
CSAG4:ENSG00000242599:E2.2-E3.2|ENSG00000242599:E2.1_151897223-ENSG00000197463:E3.1_151878002		exclusion	clu_55230	NewClu_6646	ENSG00000242599:E2.2|ENSG00000242599:E3.2	trans-splicing	chrX:151897082-151896710|chrX:151897223-151878002		-0.106377	0.0265874	0.700109	0.264964	0	0.106377
TAX1BP1:ENSG00000106052:E18.1-E19.1|ENSG00000106052:E18.2-E19.1		exclusion	clu_12492	NewClu_5407	ENSG00000106052:E18.2	alt-5'	chr7:27856013-27856509|chr7:27856139-27856509	(-)alt-coding, (-)AA:747(ENSP00000265393)->813(ENSP00000386515)|(+)COILED	0.0836299	0.0322798	0.727566	0.265268	0.655119	0.571489
USP25:ENSG00000155313:E11.2-E12.1|ENSG00000155313:E11.2-I11.1_17194607		exclusion	clu_33948	NewClu_1420	ENSG00000155313:E12.1		chr21:17191165-17196358|chr21:17191165-17194607		0.0682123	0.0697564	0.810299	0.265268	0.899809	0.831597
NBPF14:ENSG00000122497:E12.1-E13.1|ENSG00000122497:U0.1_148176053-I22.1_147931794		exclusion	clu_19428	NewClu_3654	ENSG00000122497:E12.1|ENSG00000122497:E13.1	altPromoter	chr1:148012503-148011788|chr1:148176053-147931794		-0.0820573	0.297467	0.874267	0.265268	0.691017	0.773074
TCTN1:ENSG00000204852:E13.2-E14.1|ENSG00000204852:E12.3-E17.2		exclusion	clu_51949	NewClu_2337	ENSG00000204852:E13.2|E14.1	cassette-exon	chr12:111078954-111079347|chr12:111078322-111085016		-0.0835297	0.051786	0.788416	0.265268	0.781162	0.864691
TSEN54:ENSG00000182173:E6.14-E6.19|ENSG00000182173:E6.15-E6.19		exclusion	clu_45876	NewClu_1585	ENSG00000182173:E6.14	alt-5'	chr17:73518414-73519356|chr17:73518602-73519356		0.202471	0.0184885	0.651538	0.265268	0.771373	0.568901
NEK11:ENSG00000114670:E1.7-E3.1|ENSG00000114670:E2.2-E3.1		exclusion	clu_16277	NewClu_5157	ENSG00000114670:E2.2	cassette-exon	chr3:130745850-130748457|chr3:130746846-130748457	(~)AA:482(ENSP00000349389)+>482(ENSP00000426662)	0.132563	0.352793	0.88572	0.265268	0.322029	0.189466
LRP8:ENSG00000157193:E7.2-E9.1|ENSG00000157193:E7.2-E10.1		exclusion	clu_34652	NewClu_10794	ENSG00000157193:E9.1	cassette-exon	chr1:53741303-53738314|chr1:53741303-53737018	(+)alt-N-terminus, (+)alt-C-terminus, (+)AA:241(ENSP00000436651)->700(ENSP00000346391)|(+)DISULFID, (+)DOMAIN-LDL-receptor class A 1, (+)DOMAIN-LDL-receptor class A 2, (+)DOMAIN-LDL-receptor class A 3, (+)DOMAIN-LDL-receptor class A 7, (+)Growth_fac_rcpt_N_dom-IPR009030, (+)HELIX, (+)LDLR_classB_rpt-IPR000033, (+)LDrepeatLR_classA_rpt-IPR002172, (+)REPEAT-LDL-receptor class B 3, (+)REPEAT-LDL-rec…	-0.120176	0.0301955	0.716328	0.265268	0.0210853	0.141262
LANCL1:ENSG00000115365:E2.4-E2.10|ENSG00000115365:E2.8-E2.10		exclusion	clu_16687	NewClu_2928	ENSG00000115365:E2.4	altPromoter	chr2:211341446-211341136|chr2:211341344-211341136		0.0757563	0.0399199	0.755737	0.265268	0.262173	0.186416
PAIP1:ENSG00000172239:E2.4-E4.1|ENSG00000172239:E2.5-E4.1		exclusion	clu_42704	NewClu_4874	ENSG00000172239:E2.5	alt-5'	chr5:43556921-43556101|chr5:43556684-43556101	(-)alt-coding, (-)AA:400(ENSP00000387729)->479(ENSP00000302768)|(-)COMPBIAS-Gly-rich, (-)COMPBIAS-Pro-rich	0.0721376	0.00615644	0.540858	0.265268	0.387662	0.315525
NPRL3:ENSG00000103148:E6.1-E8.1|ENSG00000103148:E6.1-E7.1		exclusion	clu_11010	NewClu_10691	ENSG00000103148:E7.1	cassette-exon	chr16:169125-162774|chr16:169125-167374	(-)alt-C-terminus, (-)AA:544(BAH13336.1)->552(ENST00000405960-PEP)|(-)Galactose-bd-like-IPR008979, (-)NPR3-IPR005365	0.0464667	0.179378	0.851767	0.265268	0.207423	0.160956
MSMO1:ENSG00000052802:E2.1-E3.1|ENSG00000052802:E1.4-E3.1		exclusion	clu_2854	NewClu_12983	ENSG00000052802:E2.1	cassette-exon	chr4:166254777-166258941|chr4:166248916-166258941	(-)alt-N-terminus, (-)AA:162(ENSP00000377361)->293(ENSP00000261507)|(-)TRANSMEM-Helical;	-0.104388	0.0123676	0.624223	0.265268	0.667542	0.77193
FBXO32:ENSG00000156804:E4.2-E5.1|ENSG00000156804:E4.2-E6.1		exclusion	clu_34510	NewClu_10614	ENSG00000156804:E5.1	alt-C-term	chr8:124544138-124539494|chr8:124544138-124526573	(+)retained_intron, (+)retained_intron, (+)alt-C-terminus, (+)AA:134(ENST00000520511-PEP)->177(ENST00000521719-PEP)	-0.0762908	0.0198636	0.662603	0.265268	0.0766733	0.152964
TTN:ENSG00000155657:E50.1-E51.1|ENSG00000155657:I50.1_179616901-E51.1		exclusion	clu_34071	NewClu_13917	ENSG00000155657:E50.1		chr2:179617851-179616766|chr2:179616901-179616766		0.0963072	0.0407585	0.755737	0.265268	0.713278	0.616971
RP11-206L10.11:ENSG00000228794:E8.1-E8.3_788859|ENSG00000228794:E8.2_788854-E8.4_788953		exclusion	clu_53855	NewClu_4763	ENSG00000228794:E8.1|ENSG00000228794:E8.3_788859	alt-5'	chr1:788809-788859|chr1:788854-788953		-0.0736315	0.053467	0.791069	0.265268	0.230202	0.303833
ARMC9:ENSG00000135931:E1.2-E3.1|ENSG00000135931:E2.1-E3.1		exclusion	clu_25268	NewClu_5393	ENSG00000135931:E2.1	alt-C-term	chr2:232063412-232070911|chr2:232063655-232070911	(-)retained_intron, (-)alt-C-terminus, (-)AA:151(ENST00000482392-PEP)->166(ENSP00000387391)	0.197765	0.0400168	0.755737	0.265268	0.688856	0.491091
TSEN15:ENSG00000198860:E3.1-E6.1|ENSG00000198860:E3.1-U7.1_184064824		exclusion	clu_51121	NewClu_7725	ENSG00000198860:E6.1	cassette-exon	chr1:184023997-184041291|chr1:184023997-184064824		-0.110948	0.0634454	0.807575	0.265268	0.512285	0.623233
SORBS2:ENSG00000154556:E29.5-E30.1|ENSG00000154556:E29.3-E30.1		inclusion	clu_33748	NewClu_4576	ENSG00000154556:E29.5	alt-5'	chr4:186559233-186556565|chr4:186560031-186556565	(-)alt-N-terminus, (-)AA:666(ENSP00000377162)->824(ENSP00000396008)	0.0935745	0.0246724	0.691495	0.265268	0.63149	0.537916
FHOD3:ENSG00000134775:E12.1-E13.1|ENSG00000134775:E11.1-E15.1		inclusion	clu_24486	NewClu_6457	ENSG00000134775:E12.1|E13.1	cassette-exon	chr18:34229368-34232533|chr18:34205712-34238038	(+)alt-coding, (+)AA:1422(ENSP00000352186)->1622(ENSP00000466937)|(-)ARM-type_fold-IPR016024, (-)Actin-bd_FH2/DRF_autoreg-IPR003104, (-)DOMAIN-GBD/FH3, (+)ARM-type_fold-IPR016024, (+)Actin-bd_FH2/DRF_autoreg-IPR003104	0.0833012	0.355387	0.885987	0.265268	0.590766	0.507465
FHOD3:ENSG00000134775:E11.1-E12.1|ENSG00000134775:E11.1-E15.1		inclusion	clu_24486	NewClu_6457	ENSG00000134775:E12.1	cassette-exon	chr18:34205712-34229279|chr18:34205712-34238038	(+)alt-coding, (+)AA:1422(ENSP00000352186)->1622(ENSP00000466937)|(-)ARM-type_fold-IPR016024, (-)Actin-bd_FH2/DRF_autoreg-IPR003104, (-)DOMAIN-GBD/FH3, (+)ARM-type_fold-IPR016024, (+)Actin-bd_FH2/DRF_autoreg-IPR003104	0.0897117	0.026967	0.700109	0.265268	0.811483	0.721771
SDHAP1:ENSG00000185485:I1.1_195716853-E2.1|ENSG00000185485:E1.8-E2.1		inclusion	clu_47264	NewClu_7102	ENSG00000185485:I1.1_195716853		chr3:195716853-195713475|chr3:195717061-195713475		0.231113	0.0152575	0.639219	0.265268	0.552743	0.32163
SRCAP:ENSG00000080603:E24.1-E25.1|ENSG00000080603:E24.1-E26.1		inclusion	clu_6396	NewClu_3988	ENSG00000080603:E25.1	cassette-exon	chr16:30733607-30733884|chr16:30733607-30734284	(+)alt-coding, (+)AA:3168(ENSP00000378499)->3230(ENSP00000262518)|(+)COMPBIAS-Pro-rich	0.13008	0.031123	0.718066	0.265268	0.330165	0.200085
CNTFR:ENSG00000122756:E3.1-E4.1|ENSG00000122756:I3.1_34573707-E4.1		inclusion	clu_19518	NewClu_10281	ENSG00000122756:E3.1		chr9:34581093-34568979|chr9:34573707-34568979		-0.123502	0.0417774	0.755737	0.265268	0.767913	0.891414
GOLGA2:ENSG00000167110:E8.1-E9.1|ENSG00000167110:E7.1-E9.1		inclusion	clu_40138	NewClu_11933	ENSG00000167110:E8.1	cassette-exon	chr9:131029473-131028604|chr9:131029737-131028604	(+)alt-N-terminus, (+)alt-C-terminus, (+)AA:237(ENSP00000411598)->473(ENSP00000409271)|(+)COMPBIAS-Poly-Lys, (+)CofA_tubulin-bd-IPR004226, (+)MOD_RES-Phosphoserine	0.147182	0.0101018	0.596318	0.265287	0.746782	0.5996
ARMC9:ENSG00000135931:E9.5-E10.1|ENSG00000135931:E9.5-E11.1		inclusion	clu_25262	NewClu_5392	ENSG00000135931:E10.1	cassette-exon	chr2:232100094-232104656|chr2:232100094-232121299	(+)alt-N-terminus, (+)alt-C-terminus, (+)AA:209(ENSP00000392086)->665(AAO63554.1)|(-)ARM-type_fold-IPR016024, (+)COILED, (+)DOMAIN-LisH, (+)LisH_dimerisation-IPR006594, (+)MOD_RES-Phosphoserine	0.077609	0.00527986	0.514088	0.265534	0.940861	0.863253
NBPF15:ENSG00000243452:E5.2-I5.1|ENSG00000243452:E5.2-E6.1		inclusion	clu_55308	NewClu_2552	ENSG00000243452:I5.1	intron-retention	chr1:148566880-148566881|chr1:148566880-148568736		0.206112	0.000585544	0.281363	0.266087	0.218264	0.0121528
FAM228B:ENSG00000219626:E7.1-ENSG00000266118:E2.1|ENSG00000219626:E7.1-E8.2		inclusion	clu_53079	NewClu_3730	ENSG00000219626:ENSG00000266118:E2.1	trans-splicing	chr2:24346403-24357989|chr2:24346403-24347200		-0.145064	0.158445	0.84796	0.266087	0.301637	0.4467
MADD:ENSG00000110514:E27.1-E28.1|ENSG00000110514:E27.3-E28.1		exclusion	clu_14418	NewClu_3	ENSG00000110514:E27.3	alt-5'	chr11:47317118-47317448|chr11:47317130-47317448	(-)alt-coding, (-)AA:1541(ENSP00000378753)->1545(ENSP00000385585)|(-)COMPBIAS-Ser-rich	0.116908	0.0187273	0.652571	0.266502	0.551622	0.434714
SGSM2:ENSG00000141258:E8.1-E9.3|ENSG00000141258:E8.1-E10.1		exclusion	clu_28376	NewClu_961	ENSG00000141258:E9.3	cassette-exon	chr17:2268635-2270565|chr17:2268635-2274556	(-)alt-coding, (-)AA:1006(ENSP00000415107)->1051(ENSP00000268989)	-0.117671	0.0283968	0.710235	0.266502	0.264418	0.382088
CSAG3:ENSG00000197463:E4.2_151877332-E5.1|ENSG00000197463:E4.3-E5.1		inclusion	clu_49825	NewClu_14250	ENSG00000197463:E4.3	alt-5'	chrX:151877332-151877122|chrX:151877281-151877122		-0.0719796	0.00691922	0.564093	0.266502	0.526227	0.598207
ADAMTSL1:ENSG00000178031:E15.1-E16.1_18723012|ENSG00000178031:E15.1-E17.1		inclusion	clu_44874	NewClu_10616	ENSG00000178031:E16.1.18723012	cassette-exon	chr9:18721663-18723012|chr9:18721663-18753296		0.100558	0.0641374	0.808258	0.266502	0.182305	0.0817472
CDC25C:ENSG00000158402:E6.1-E7.1|ENSG00000158402:E5.2-E8.1		inclusion	clu_35055	NewClu_1604	ENSG00000158402:E6.1|E7.1	cassette-exon	chr5:137661710-137661593|chr5:137664173-137655063	(+)alt-coding, (+)AA:400(ENSP00000345205)->473(ENSP00000321656)|(-)MPI_Phosphatase-IPR000751, (+)MOD_RES-Phosphoserine, (+)MOD_RES-Phosphoserine; by CDK1 (Probable), (+)MOD_RES-Phosphothreonine, (+)MOD_RES-Phosphothreonine; by CDK1 (Probable), (+)MPI_Phosphatase-IPR000751, (+)STRAND	0.151014	0.0844142	0.827603	0.266502	0.627009	0.475995
SFXN5:ENSG00000144040:E20.3-E23.1|ENSG00000144040:E20.2-E23.1		inclusion	clu_29792	NewClu_11130	ENSG00000144040:E20.3	alt-5'	chr2:73215387-73198814|chr2:73215410-73198814	(+)alt-N-terminus, (+)AA:189(BAG58510.1)->340(ENSP00000272433)|(+)Mtc-IPR004686, (+)TRANSMEM-Helical;	0.143655	0.018262	0.651242	0.266502	0.957778	0.814123
MACF1:ENSG00000127603:E50.1-E51.1|ENSG00000127603:E44.2-E51.1		inclusion	clu_21218	NewClu_4973	ENSG00000127603:E50.1	cassette-exon	chr1:39812882-39815150|chr1:39793025-39815150	(+)alt-coding, (+)AA:5430(ENSP00000354573)->7388(ENSP00000362006)|(-)Spectrin/alpha-actinin-IPR018159, (-)Spectrin_repeat-IPR002017, (+)COMPBIAS-Poly-Leu, (+)Plectin_repeat-IPR001101, (+)REPEAT-LRR 10, (+)REPEAT-LRR 9, (+)REPEAT-Plectin 1, (+)REPEAT-Plectin 10, (+)REPEAT-Plectin 11, (+)REPEAT-Plectin 2, (+)REPEAT-Plectin 3, (+)REPEAT-Plectin 4, (+)REPEAT-Plectin 5, (+)REPEAT-Plectin 6, (+)REPEAT-…	0.140235	0.0391909	0.755737	0.266502	0.913458	0.773224
CCM2:ENSG00000136280:E2.4-E5.1|ENSG00000136280:E2.4-E9.1		exclusion	clu_25572	NewClu_7057	ENSG00000136280:E5.1	cassette-exon	chr7:45039962-45077852|chr7:45039962-45103517	(+)alt-coding, (+)AA:353(ENSP00000438035)->386(ENSP00000444725)|(+)PTyr_interaction_dom-IPR006020	-0.0830828	0.0378789	0.749859	0.266757	0.521192	0.604275
DMTF1:ENSG00000135164:E1.15-E5.7|ENSG00000135164:E3.2-E5.7		exclusion	clu_24721	NewClu_5700	ENSG00000135164:E3.2	cassette-exon	chr7:86781871-86792811|chr7:86783844-86792811		0.0846033	0.383589	0.891525	0.266757	0.553098	0.468494
POLG2:ENSG00000256525:E1.4-E2.1|ENSG00000256525:E1.3-E2.1		inclusion	clu_56473	NewClu_10309	ENSG00000256525:E1.4	alt-5'	chr17:62492525-62489138|chr17:62492650-62489138	(+)retained_intron, (+)nonsense_mediated_decay, (+)alt-N-terminus, (+)alt-C-terminus, (+)AA:81(ENSP00000464389)->377(ENST00000585141-PEP)|(+)HELIX, (+)STRAND, (+)TURN	0.0478575	0.177291	0.851767	0.266757	0.97131	0.923452
SACS:ENSG00000151835:E10.1-I11.3|ENSG00000151835:E10.1-E12.5		inclusion	clu_32742	NewClu_428	ENSG00000151835:I11.3		chr13:23927924-23915829|chr13:23927924-23903623		0.128094	0.0310394	0.718066	0.266757	0.859063	0.730969
HIST2H4B:ENSG00000182217:E1.4-E2.1|ENSG00000182217:E1.3-E2.1		inclusion	clu_45913	NewClu_7362	ENSG00000182217:E1.4	alt-5'	chr1:149831516-149831245|chr1:149832268-149831245	(~)AA:103(ENSP00000358153)->103(ENSP00000376663)	0.24685	0.0132785	0.627736	0.266757	0.749093	0.502244
WDR20:ENSG00000140153:E15.1_102687995-E15.2|ENSG00000140153:E13.9-E15.2		exclusion	clu_27852	NewClu_6398	ENSG00000140153:E15.1_102687995	cassette-exon	chr14:102687995-102689167|chr14:102676199-102689167		-0.127728	0.0602927	0.80168	0.267187	0.0763424	0.20407
CYB561D1:ENSG00000174151:E2.1-E3.1|ENSG00000174151:E1.9-E3.1		inclusion	clu_43578	NewClu_14952	ENSG00000174151:E2.1	cassette-exon	chr1:110037245-110037765|chr1:110036909-110037765	(-)alt-C-terminus, (-)AA:133(ENSP00000309324)->229(ENSP00000413530)|(-)Cyt_b561/ferric_Rdtase_TM-IPR006593, (-)Cyt_b561_euk-IPR004877, (-)DOMAIN-Cytochrome b561, (-)METAL-Iron (heme axial ligand), (-)TOPO_DOM-Cytoplasmic, (-)TRANSMEM-Helical;	0.156013	0.0203619	0.669099	0.267187	0.546144	0.390131
PHC3:ENSG00000173889:E10.4-E12.1|ENSG00000173889:E11.1-E12.1		exclusion	clu_43505	NewClu_5821	ENSG00000173889:E11.1	cassette-exon	chr3:169846472-169840532|chr3:169846128-169840532	(+)alt+N+terminus, (+)alt+C+terminus, (+)AA:223(ENSP00000417360)+>828(ENSP00000419089)|(+)COMPBIAS+Gln+rich, (+)COMPBIAS+Poly+Thr, (+)COMPBIAS+Pro+rich, (+)MOD_RES+Phosphoserine, (+)ZN_FING+FCS+type, (+)Znf_FCS+IPR012313	0.0994864	0.258757	0.869386	0.267282	0.810397	0.71091
HDAC9:ENSG00000048052:E19.3-E20.2|ENSG00000048052:E19.3-E20.1		exclusion	clu_2590	NewClu_12898	ENSG00000048052:E20.1	alt-3'	chr7:18625145-18629968|chr7:18625145-18629959	(+)alt+coding, (+)AA:1025(ENSP00000383912)+>1066(ENSP00000384657)|(+)Hist_deacetylase_Gln_rich_N+IPR024643, (+)Histone_deAcase_II_euk+IPR017320, (+)MOD_RES+Phosphoserine, (+)REGION+Interaction with ETV6, (+)REGION+Interaction with MAPK10, (-)Hist_deacetylase_Gln_rich_N-IPR024643, (-)Histone_deAcase_II_euk-IPR017320	0.107629	0.152628	0.84796	0.269231	0.327049	0.21942
MYBPC3:ENSG00000134571:E12.1-I12.1|ENSG00000134571:E12.1-E13.1		exclusion	clu_24389	NewClu_2561	ENSG00000134571:I12.1	intron-retention	chr11:47367758-47367757|chr11:47367758-47365175		-0.0520779	0.106302	0.839481	0.270669	0.00426849	0.0563464
PUS3:ENSG00000110060:E4.1_125765565-E5.1|ENSG00000110060:E4.2-E5.1		inclusion	clu_14277	NewClu_7194	ENSG00000110060:E4.2	alt-5'	chr11:125765565-125764181|chr11:125765119-125764181		-0.054323	0.19908	0.857544	0.270669	0.153655	0.207978
TNC:ENSG00000041982:E15.2-E16.1|ENSG00000041982:E12.3-E22.1		inclusion	clu_2339	NewClu_8698	ENSG00000041982:E15.2|E16.1	cassette-exon	chr9:117825196-117822281|chr9:117835882-117804620	(+)alt-coding, (+)AA:1564(ENSP00000345861)->1928(ENSP00000411406)|(-)Fibronectin_type3-IPR003961, (+)DOMAIN-Fibronectin type-III 6, (+)DOMAIN-Fibronectin type-III 7, (+)DOMAIN-Fibronectin type-III 8, (+)DOMAIN-Fibronectin type-III 9, (+)Fibronectin_type3-IPR003961	0.169906	0.110799	0.842552	0.270669	0.66783	0.497924
ARL6IP6:ENSG00000177917:E3.2-E5.1|ENSG00000177917:E3.2-E5.1_153591560		inclusion	clu_44834	NewClu_10757	ENSG00000177917:E5.1	alt-3'	chr2:153577100-153591508|chr2:153577100-153591560		0.0657658	0.178358	0.851767	0.270669	0.92121	0.855444
MMP23A:ENSG00000215914:E4.1-E5.1|ENSG00000215914:I4.1-E5.1		inclusion	clu_53023	NewClu_6168	ENSG00000215914:E4.1	intron-retention	chr1:1632697-1632800|chr1:1632799-1632800		-0.0803158	0.0788445	0.819504	0.270669	0.919684	1
RP11-706O15.1:ENSG00000205664:E4.1-E6.1|ENSG00000205664:E4.1-I4.1		inclusion	clu_52210	NewClu_12203	ENSG00000205664:E6.1	intron-retention	chrX:3743129-3740621|chrX:3743129-3743128		-0.209541	0.0232035	0.685104	0.270669	0.338083	0.547623
RANBP9:ENSG00000010017:E1.1-E2.1|ENSG00000010017:I1.1_13710961-E2.1		inclusion	clu_991	NewClu_14119	ENSG00000010017:E1.1		chr6:13711167-13697128|chr6:13710961-13697128		-0.0856706	0.0126604	0.624223	0.270875	0.847469	0.933139
CTD-2547L16.1:ENSG00000245281:E1.2-E3.1|ENSG00000245281:E2.3-E3.1		exclusion	clu_55451	NewClu_7685	ENSG00000245281:E2.3	cassette-exon	chr8:17942448-17944392|chr8:17942994-17944392	(-)alt-N-terminus, (-)alt-C-terminus, (-)AA:26(ENST00000505114-PEP)->58(ENST00000499554-PEP)	0.262193	0.0363707	0.743474	0.271358	0.774147	0.511954
TMEM136:ENSG00000181264:E1.3-E2.5|ENSG00000181264:E1.3-E2.4		exclusion	clu_45673	NewClu_13081	ENSG00000181264:E2.4	alt-3'	chr11:120196077-120198161|chr11:120196077-120198150		0.0711147	0.0828326	0.825108	0.271358	0.118614	0.0474997
HUS1:ENSG00000136273:E1.4-E2.3|ENSG00000136273:E1.6-E2.3		exclusion	clu_25559	NewClu_15188	ENSG00000136273:E1.6	alt-5'	chr7:48019065-48018413|chr7:48019007-48018413	(+)alt+N+terminus, (+)AA:259(ENSP00000416588)+>280(ENSP00000258774)|(+)Cell_cycle_HUS1+IPR016580, (+)HELIX, (+)Hus1/Mec3+IPR007150, (+)STRAND	0.0856163	0.0214057	0.672706	0.271358	0.91124	0.825623
SENP1:ENSG00000079387:E3.2-E5.2|ENSG00000079387:E1.4-E5.2		exclusion	clu_6236	NewClu_6977	ENSG00000079387:E3.2	cassette-exon	chr12:48495252-48491907|chr12:48499811-48491907		-0.0942886	0.0474268	0.770988	0.271358	0.767429	0.861718
RPL36A:ENSG00000241343:E2.2-E2.4|ENSG00000241343:E1.5_100646033-E2.3		exclusion	clu_55075	NewClu_12486	ENSG00000241343:E2.2|ENSG00000241343:E2.4	cassette-exon	chrX:100646223-100646447|chrX:100646033-100646446		-0.146858	0.205841	0.859796	0.271358	0.260655	0.407512
SLC12A4:ENSG00000124067:E4.1-E6.1|ENSG00000124067:E3.7-E6.1		inclusion	clu_19878	NewClu_8929	ENSG00000124067:E4.1	altPromoter	chr16:68000656-67997462|chr16:68002342-67997462	(-)alt-N-terminus, (-)AA:1054(ENSP00000438334)->1085(ENSP00000318557)|(-)K/Cl_cotranspt1-IPR000622, (-)TOPO_DOM-Cytoplasmic	0.110925	0.00874728	0.592797	0.271358	0.233867	0.122942
PPAPDC1B:ENSG00000147535:I1.2-E5.1|ENSG00000147535:E4.1-E5.1		inclusion	clu_31216	NewClu_9050	ENSG00000147535:I1.2		chr8:38125415-38124909|chr8:38125124-38124909		-0.185145	0.0317758	0.721538	0.271358	0.314726	0.499871
PRMT5:ENSG00000100462:E16.2-E16.9|ENSG00000100462:E16.5-E16.9		inclusion	clu_9551	NewClu_5261	ENSG00000100462:E16.2	alt-5'	chr14:23390197-23389940|chr14:23390049-23389940		-0.142116	0.0607959	0.802071	0.271358	0.525035	0.667151
RP11-640M9.2:ENSG00000225241:E5.4-E7.1|ENSG00000225241:E5.4-E11.1		inclusion	clu_53394	NewClu_3743	ENSG00000225241:E7.1	alt-C-term	chr1:144598780-144603131|chr1:144598780-144606369	(-)alt-C-terminus, (-)AA:105(BC073801-PEP)->155(BC071723-PEP)	0.101575	0.254544	0.869386	0.271358	0.417883	0.316308
RPTOR:ENSG00000141564:E28.1-E29.1|ENSG00000141564:E27.1-E29.1		inclusion	clu_28637	NewClu_11016	ENSG00000141564:E28.1	cassette-exon	chr17:78899280-78914296|chr17:78897473-78914296		0.10518	0.0191209	0.656616	0.271358	0.992727	0.887547
PPIP5K2:ENSG00000145725:E31.2-E33.1|ENSG00000145725:E31.2-E36.1		inclusion	clu_30527	NewClu_2445	ENSG00000145725:E33.1	cassette-exon	chr5:102520445-102523015|chr5:102520445-102526543		0.15681	0.0520077	0.788998	0.271358	0.468875	0.312065
HKR1:ENSG00000181666:E9.13-E13.4|ENSG00000181666:E9.13-E10.1		exclusion	clu_45740	NewClu_5648	ENSG00000181666:E10.1	cassette-exon	chr19:37826159-37838092|chr19:37826159-37835512	(-)alt-N-terminus, (-)AA:640(ENSP00000375994)->659(ENSP00000315505)|(+)Krueppel+associated_box+IPR001909, (-)Krueppel-associated_box-IPR001909	0.0631418	0.319434	0.880628	0.271464	0.477949	0.414807
KDM6A:ENSG00000147050:E16.1-E17.1|ENSG00000147050:E15.1-E17.1		inclusion	clu_31026	NewClu_1502	ENSG00000147050:E16.1	cassette-exon	chrX:44921993-44922667|chrX:44920664-44922667	(+)alt-coding, (+)AA:1322(ENSP00000443078)->1356(ENSP00000437405)	0.110805	0.0247487	0.691495	0.271857	0.864665	0.75386
GPR133:ENSG00000111452:E25.1-E26.1|ENSG00000111452:E22.1-E30.1		inclusion	clu_14778	NewClu_9844	ENSG00000111452:E25.1|E26.1	cassette-exon	chr12:131590410-131593269|chr12:131569208-131616270	(+)retained_intron, (+)alt-N-terminus, (+)alt-C-terminus, (+)AA:228(ENSP00000334127)->345(ENST00000446583-PEP)|(-)DOMAIN-GPS, (-)GPCR_2-like-IPR017981, (-)GPCR_2_secretin-like-IPR000832, (-)GPS_dom-IPR000203, (-)TOPO_DOM-Cytoplasmic, (+)GPCR_2-like-IPR017981, (+)GPCR_2_secretin-like-IPR000832, (+)TOPO_DOM-Cytoplasmic, (+)TOPO_DOM-Extracellular, (+)TRANSMEM-Helical; Name=1;, (+)TRANSMEM-Helical; N…	0.128512	0.0187225	0.652571	0.272295	0.963568	0.835056
ADHFE1:ENSG00000147576:E2.12-E4.1|ENSG00000147576:E2.12-E6.1		inclusion	clu_31232	NewClu_7909	ENSG00000147576:E4.1	cassette-exon	chr8:67344810-67352397|chr8:67344810-67356602	(+)nonsense_mediated_decay, (+)nonsense_mediated_decay, (-)truncated, (+)AA:35(ENSP00000409714)->126(ENSP00000379864)|(+)ADH_Fe-IPR001670	0.172508	0.0138798	0.634579	0.272672	0.745032	0.572524
TBC1D3:ENSG00000174093:I9.1-E10.1|ENSG00000174093:E9.1-E10.1		exclusion	clu_43558	NewClu_543	ENSG00000174093:I9.1	intron-retention	chr17:36358396-36358395|chr17:36358842-36358395		-0.0392928	0.732036	0.95508	0.27278	0.174569	0.213861
MEF2C:ENSG00000081189:E21.1-E22.1|ENSG00000081189:E21.1-E22.4		exclusion	clu_6521	NewClu_6974	ENSG00000081189:E22.1	alt-3'	chr5:88024310-88018742|chr5:88024310-88018646	(-)alt-coding, (-)AA:441(ENSP00000424606)->473(ENSP00000426665)|(-)CROSSLNK-Glycyl lysine isopeptide (Lys-Gly) (interchain with G-Cter in SUMO), (-)MOD_RES-Phosphoserine; by CDK5, (-)REGION-Transcription repressor	-0.0702651	0.0294174	0.714706	0.272825	0.481896	0.552161
NCOA1:ENSG00000084676:E4.3-E5.1|ENSG00000084676:E4.3-E6.1		exclusion	clu_6928	NewClu_31	ENSG00000084676:E5.1	cassette-exon	chr2:24787299-24807345|chr2:24787299-24866835		-0.093344	0.115791	0.842552	0.272825	0.833881	0.927225
CHD1L:ENSG00000131778:E2.1-E3.1|ENSG00000131778:E2.1-E3.2		inclusion	clu_22990	NewClu_15177	ENSG00000131778:E3.1	alt-3'	chr1:146724390-146726525|chr1:146724390-146726553	(+)alt-N-terminus, (+)alt-C-terminus, (+)AA:521(BAB55248.1)->897(ENSP00000358262)|(+)A1pp-IPR002589, (+)COILED, (+)DNA/RNA_helicase_DEAD/DEAH_N-IPR011545, (+)DOMAIN-Helicase ATP-binding, (+)DOMAIN-Helicase C-terminal, (+)DOMAIN-Macro, (+)HDA_complex_subunit-2/3-IPR021006, (+)Helicase/UvrB_dom-IPR006935, (+)Helicase_ATP-bd-IPR014001, (+)Helicase_C-IPR001650, (+)MOD_RES-Phosphoserine, (+)NP_BIND-AT…	0.0662065	0.0245347	0.691495	0.272825	0.86414	0.797934
MAGEA2B:ENSG00000183305:E1.8-E1.12|ENSG00000183305:E1.8-E2.1		inclusion	clu_46348	NewClu_14150	ENSG00000183305:E1.12	cassette-exon	chrX:151883171-151883336|chrX:151883171-151884446		0.0569345	0.0449495	0.766193	0.272825	0.131597	0.0746629
CTNNB1:ENSG00000168036:E24.3-E24.8|ENSG00000168036:E24.3-E24.5		exclusion	clu_40699	NewClu_23	ENSG00000168036:E24.8	alt-3'	chr3:41280845-41281310|chr3:41280845-41281151		0.0561171	0.0205136	0.669924	0.273441	0.785247	0.72913
POLM:ENSG00000122678:E9.1-E10.2|ENSG00000122678:E9.1-E10.1		exclusion	clu_19479	NewClu_7741	ENSG00000122678:E10.1	alt-3'	chr7:44113224-44112976|chr7:44113224-44113029	(-)nonsense_mediated_decay, (+)truncated, (-)AA:242(ENSP00000396571)->508(ENSP00000379174)|(-)DNA-dir_DNA_pol_X-IPR002054, (-)DNA_pol_X-IPR022312, (-)DNA_pol_X_beta-like-IPR002008, (-)METAL-Magnesium, (-)SITE-Responsible for the low discrimination between dNTP and rNTP, (-)TdT/Mu-IPR001726	0.0687109	0.225416	0.863468	0.273609	0.709437	0.640726
GOLGA6L9:ENSG00000197978:E4.1-E5.1|ENSG00000197978:E2.1-ENSG00000196648:E4.1		inclusion	clu_50253	NewClu_4788	ENSG00000197978:E4.1|ENSG00000197978:E5.1	trans-splicing	chr15:82725098-82725763|chr15:82724150-83101543		0.15852	0.042544	0.755737	0.273609	0.855275	0.696755
BAG6:ENSG00000204463:E22.2-E23.1|ENSG00000204463:E21.1-E23.1		inclusion	clu_51747	NewClu_6479	ENSG00000204463:E22.2	cassette-exon	chr6:31607277-31607003|chr6:31607976-31607003	(+)alt-N-terminus, (+)AA:136(ENSP00000413225)->149(ENST00000464126-PEP)|(-)MOD_RES-Phosphoserine, (+)MOD_RES-Phosphoserine, (+)SITE-Cleavage; by caspase-3	0.132576	0.0333299	0.734653	0.273609	0.595388	0.462812
GOLGA8B:ENSG00000215252:E26.1-E27.1|ENSG00000215252:E3.1-ENSG00000175265:E12.1		inclusion	clu_52930	NewClu_10988	ENSG00000215252:E26.1|ENSG00000215252:E27.1	trans-splicing	chr15:34821219-34820951|chr15:34874951-34699936		0.16315	0.0572117	0.799206	0.273609	0.787939	0.624789
C5orf54:ENSG00000221886:E2.1-E3.1|ENSG00000221886:E1.2-E3.1		inclusion	clu_53115	NewClu_10186	ENSG00000221886:E2.1	cassette-exon	chr5:159824449-159822546|chr5:159826646-159822546		0.118398	0.298825	0.874267	0.273609	0.198855	0.0804567
MAP4K3:ENSG00000011566:E15.1-E18.2|ENSG00000011566:E15.1-E16.1		exclusion	clu_1265	NewClu_11036	ENSG00000011566:E16.1	cassette-exon	chr2:39536602-39526942|chr2:39536602-39535146	(-)alt-coding, (-)AA:873(ENSP00000345434)->894(ENSP00000263881)|(+)Kinase+like_dom+IPR011009, (-)Kinase-like_dom-IPR011009	0.11752	0.0992959	0.834872	0.274155	0.335087	0.217567
CEP170:ENSG00000143702:E20.3-E21.2|ENSG00000143702:E20.2-E21.2		inclusion	clu_29575	NewClu_14060	ENSG00000143702:E20.3	alt-5'	chr1:243305588-243303409|chr1:243305618-243303409	(-)alt-coding, (-)AA:1460(ENSP00000355501)->1486(ENSP00000355502)|(-)MOD_RES-Phosphoserine, (-)REGION-Targeting to centrosomes, (-)REGION-Targeting to microtubules	0.105795	0.052318	0.790366	0.274821	0.896185	0.79039
NUP54:ENSG00000138750:E9.3-E10.1|ENSG00000138750:E8.4-E10.1		inclusion	clu_27236	NewClu_445	ENSG00000138750:E9.3	cassette-exon	chr4:77057339-77055515|chr4:77065302-77055515	(+)alt-N-terminus, (+)AA:327(ENSP00000406103)->459(ENSP00000421304)|(+)REPEAT-1, (+)REPEAT-2, (+)REPEAT-3	0.0774796	0.0354783	0.741093	0.275258	0.951314	0.873834
SOGA2:ENSG00000168502:E24.1-I24.1_8827553|ENSG00000168502:E24.1-E26.3		exclusion	clu_40952	NewClu_11771	ENSG00000168502:I24.1_8827553		chr18:8826230-8827553|chr18:8826230-8831605		-0.201081	0.0536074	0.791069	0.27568	0.188993	0.390073
MRPL43:ENSG00000055950:E5.1-E7.1|ENSG00000055950:E5.1-E6.1		exclusion	clu_3096	NewClu_3211	ENSG00000055950:E6.1	alt-C-term	chr10:102743512-102739129|chr10:102743512-102741300	(+)alt+C+terminus, (+)AA:235(ENSP00000339844)+>261(ENSP00000359262)	0.0944735	0.0153542	0.639219	0.27568	0.208526	0.114052
EFNA4:ENSG00000243364:E1.1-I1.1_155036918|ENSG00000243364:E1.3-E2.1		exclusion	clu_55299	NewClu_11454	ENSG00000243364:E1.1|ENSG00000243364:I1.1_155036918		chr1:155036412-155036918|chr1:155036412-155039206		-0.157721	0.0267058	0.700109	0.276184	0.154623	0.312345
C7orf50:ENSG00000146540:E1.5-E2.2|ENSG00000146540:E1.3-E2.2		exclusion	clu_30880	NewClu_8272	ENSG00000146540:E1.5	alt-5'	chr7:1177825-1167022|chr7:1177854-1167022	(~)AA:194(ENSP00000380288)->194(ENSP00000350011)	-0.119671	0.0335911	0.736181	0.276184	0.547534	0.667205
PSD3:ENSG00000156011:E9.1-E12.1|ENSG00000156011:E10.2-E12.1		exclusion	clu_34218	NewClu_13771	ENSG00000156011:E10.2	altPromoter	chr8:18725184-18662408|chr8:18711608-18662408	(+)alt+N+terminus, (+)alt+C+terminus, (+)AA:165(ENSP00000429069)+>982(ENSP00000430640)|(+)COILED, (+)DOMAIN+PH, (+)MOD_RES+Phosphoserine, (+)PH_dom+spectrin+type+IPR001605, (+)Pleckstrin_homology+IPR001849, (+)Sec7+IPR000904	0.193358	0.0217996	0.675751	0.276184	0.462858	0.269501
FAM76A:ENSG00000009780:E6.2-E7.1|ENSG00000009780:E6.2-E8.1		inclusion	clu_962	NewClu_6058	ENSG00000009780:E7.1	cassette-exon	chr1:28071322-28075579|chr1:28071322-28081706	(+)alt-coding, (+)AA:312(ENSP00000234549)->341(ENSP00000010299)	0.190487	0.057033	0.798236	0.276184	0.793326	0.602839
ABR:ENSG00000159842:E14.1-E15.1|ENSG00000159842:I14.1_1007369-E15.1		inclusion	clu_35562	NewClu_2198	ENSG00000159842:E14.1	altPromoter	chr17:1012174-1003975|chr17:1007369-1003975		-0.0785446	0.0189905	0.656616	0.276184	0.697019	0.775564
GPATCH4:ENSG00000160818:I2.1-E3.1|ENSG00000160818:E2.4-E3.1		inclusion	clu_36030	NewClu_10638	ENSG00000160818:I2.1	intron-retention	chr1:156568287-156568286|chr1:156568760-156568286		0.175748	0.0334698	0.734682	0.276184	0.26426	0.0885122
CPNE1:ENSG00000214078:I4.1_34223560-E5.1|ENSG00000214078:E1.17-E5.1		inclusion	clu_52705	NewClu_11048	ENSG00000214078:I4.1_34223560		chr20:34223560-34220845|chr20:34252682-34220845		0.0543749	0.0733726	0.813023	0.276234	0.092939	0.0385641
TGFBR1:ENSG00000106799:E4.2-E5.1|ENSG00000106799:E4.2-E5.2		exclusion	clu_12822	NewClu_2239	ENSG00000106799:E5.1	alt-3'	chr9:101891382-101894779|chr9:101891382-101894791	(+)alt-C-terminus, (+)AA:114(ENSP00000448518)->118(ENSP00000449934)|(+)HELIX, (+)Quinolinate_PRibosylTrfase_C-IPR002638	-0.0652084	0.0413816	0.755737	0.27666	0.0313725	0.0965809
PHF14:ENSG00000106443:E17.1-E19.1|ENSG00000106443:E17.1-E22.2		inclusion	clu_12676	NewClu_3529	ENSG00000106443:E19.1	cassette-exon	chr7:11101712-11142113|chr7:11101712-11150977	(-)nonsense_mediated_decay, (-)alt-N-terminus, (-)alt-C-terminus, (-)AA:42(ENSP00000428601)->663(ENSP00000403907)|(-)MOD_RES-Phosphoserine, (-)ZN_FING-PHD-type 1, (-)ZN_FING-PHD-type 2, (-)Znf_FYVE_PHD-IPR011011, (-)Znf_PHD-IPR001965, (-)Znf_PHD-finger-IPR019787, (+)MOD_RES-Phosphoserine	0.19224	0.0417416	0.755737	0.27666	0.395828	0.203588
COPZ2:ENSG00000005243:E10.1-E11.1|ENSG00000005243:E9.2-E11.1		inclusion	clu_343	NewClu_745	ENSG00000005243:E10.1	cassette-exon	chr17:46105042-46103841|chr17:46105838-46103841	(+)retained_intron, (+)nonsense_mediated_decay, (+)alt-N-terminus, (+)alt-C-terminus, (+)AA:45(ENSP00000463413)->54(ENST00000580409-PEP)	0.0876988	0.0399938	0.755737	0.27666	0.276329	0.18863
ZFP57:ENSG00000204644:E3.1-E4.1|ENSG00000204644:I3.1-E4.1		inclusion	clu_51860	NewClu_4992	ENSG00000204644:E3.1	intron-retention	chr6:29643710-29643264|chr6:29643265-29643264		-0.334236	0.0195616	0.657858	0.27666	0.375471	0.709707
CHN1:ENSG00000128656:E6.3-E7.1|ENSG00000128656:E6.3-E10.7		exclusion	clu_21540	NewClu_2709	ENSG00000128656:E7.1	cassette-exon	chr2:175779786-175742856|chr2:175779786-175711685	(-)alt-N-terminus, (-)AA:234(ENST00000488080-PEP)->459(ENSP00000386741)|(-)DAG/PE-bd-IPR020454, (-)DOMAIN-SH2, (-)HELIX, (-)N-chimaerin-IPR017356, (-)Prot_Kinase_C-like_PE/DAG-bd-IPR002219, (-)SH2-IPR000980, (-)STRAND, (-)TURN, (-)ZN_FING-Phorbol-ester/DAG-type	-0.0739265	0.024653	0.691495	0.276819	0.831781	0.905708
PHF21A:ENSG00000135365:E4.1-E6.1|ENSG00000135365:E1.11-E6.1		inclusion	clu_24841	NewClu_6189	ENSG00000135365:E4.1	cassette-exon	chr11:46140293-46113774|chr11:46142486-46113774	(-)nonsense_mediated_decay, (-)alt-C-terminus, (-)AA:51(ENSP00000432406)->82(ENSP00000432094)	0.0571221	0.133282	0.844354	0.276819	0.105678	0.0485557
FLT1:ENSG00000102755:E17.1-E18.1|ENSG00000102755:E17.1-E19.1		exclusion	clu_10811	NewClu_9893	ENSG00000102755:E18.1	alt-C-term	chr13:28959022-28942800|chr13:28959022-28931822	(+)alt-C-terminus, (+)AA:733(ENSP00000437631)->1338(ENSP00000282397)|(+)ACT_SITE-Proton acceptor, (+)BINDING-ATP, (+)DISULFID, (+)DOMAIN-Ig-like C2-type 7, (+)DOMAIN-Protein kinase, (+)HELIX, (+)Ig-like_dom-IPR007110, (+)Ig_I-set-IPR013098, (+)Ig_sub-IPR003599, (+)Ig_sub2-IPR003598, (+)Immunoglobulin-IPR013151, (+)Kinase-like_dom-IPR011009, (+)MOD_RES-Phosphotyrosine; by autocatalysis, (+)MOD_RES…	-0.275481	0.0403671	0.755737	0.277067	0.420041	0.695522
RP11-453E17.1:ENSG00000248049:E3.1_68586339-E5.1|ENSG00000248049:E1.4-E6.1		exclusion	clu_55586	NewClu_901	ENSG00000248049:E3.1.68586339|E5.1	cassette-exon	chr4:68586339-68587195|chr4:68567202-68594258		-0.0603426	0.00848216	0.585808	0.277539	0.00581395	0.0661566
PHC3:ENSG00000173889:E11.1-E12.1|ENSG00000173889:E10.4-E12.1		exclusion	clu_43505	NewClu_5821	ENSG00000173889:E11.1	cassette-exon	chr3:169846128-169840532|chr3:169846472-169840532	(+)alt-N-terminus, (+)alt-C-terminus, (+)AA:223(ENSP00000417360)->828(ENSP00000419089)|(+)COMPBIAS-Gln-rich, (+)COMPBIAS-Poly-Thr, (+)COMPBIAS-Pro-rich, (+)MOD_RES-Phosphoserine, (+)ZN_FING-FCS-type, (+)Znf_FCS-IPR012313	-0.0880246	0.209065	0.860531	0.277539	0.111218	0.199243
AGBL5:ENSG00000084693:I18.1-E19.1|ENSG00000084693:E18.1-E19.2		exclusion	clu_6933	NewClu_5488	ENSG00000084693:I18.1|ENSG00000084693:E19.1	intron-retention	chr2:27291834-27291835|chr2:27291612-27291916		-0.299155	0.0490527	0.775831	0.277539	0.586062	0.885218
RALBP1:ENSG00000017797:E1.1-E6.1|ENSG00000017797:E2.2-E6.1		inclusion	clu_1527	NewClu_5834	ENSG00000017797:E2.2	cassette-exon	chr18:9475174-9512989|chr18:9475689-9512989	(~)AA:655(ENSP00000019317)+>655(ENSP00000372924)	-0.238792	0.0247569	0.691495	0.277539	0.0883198	0.327112
MAGEA2B:ENSG00000183305:E1.13-E1.15|ENSG00000183305:E1.8-E2.1		inclusion	clu_46348	NewClu_14150	ENSG00000183305:E1.13|ENSG00000183305:E1.15	cassette-exon	chrX:151883417-151883568|chrX:151883171-151884446		0.101511	0.0494978	0.778718	0.277539	0.276334	0.174822
DOM3Z:ENSG00000204348:E1.21-E1.24|ENSG00000204348:E1.21-E1.25		inclusion	clu_51637	NewClu_3305	ENSG00000204348:E1.24	alt-3'	chr6:31938689-31938602|chr6:31938689-31938529		0.0856116	0.0170425	0.649869	0.277539	0.906156	0.820544
GCNT2:ENSG00000111846:E5.2-E6.2|ENSG00000111846:E4.4-E6.2		inclusion	clu_15018	NewClu_9556	ENSG00000111846:E5.2	altPromoter	chr6:10521827-10527707|chr6:10521650-10527707	(~)AA:27(ENST00000498320-PEP)->27(ENST00000474518-PEP)	0.0727642	0.0405662	0.755737	0.277539	0.247717	0.174952
CERS5:ENSG00000139624:E14.2-E14.6|ENSG00000139624:E14.2-E15.3		inclusion	clu_27650	NewClu_11030	ENSG00000139624:E14.6	cassette-exon	chr12:50529515-50529399|chr12:50529515-50528485		0.155556	0.0245904	0.691495	0.277539	0.274757	0.119201
CLIP1:ENSG00000130779:I20.1_122806661-E21.1|ENSG00000130779:E20.1-E21.1		inclusion	clu_22514	NewClu_15547	ENSG00000130779:I20.1_122806661		chr12:122806661-122803895|chr12:122812494-122803895		0.195746	0.00187039	0.429968	0.277539	0.499668	0.303923
C4orf29:ENSG00000164074:E5.1-E6.1|ENSG00000164074:E5.1-E7.1		inclusion	clu_38003	NewClu_3610	ENSG00000164074:E6.1	cassette-exon	chr4:128910976-128922871|chr4:128910976-128930075	(+)alt-N-terminus, (+)alt-C-terminus, (+)AA:414(ENSP00000381937)->416(BC075793-PEP)|(-)DUF2048-IPR019149, (-)SIGNAL	0.117717	0.0295362	0.715365	0.277539	0.229903	0.112185
VIPR2:ENSG00000106018:E2.1-I2.1_158932173|ENSG00000106018:E2.1-E4.1		exclusion	clu_12475	NewClu_4204	ENSG00000106018:I2.1_158932173		chr7:158935138-158932173|chr7:158935138-158902610		-0.123087	0.218015	0.863468	0.277691	0.093481	0.216568
SPRTN:ENSG00000010072:E3.1-E5.2|ENSG00000010072:E3.1-E6.1		exclusion	clu_996	NewClu_12205	ENSG00000010072:E5.2	cassette-exon	chr1:231475614-231483543|chr1:231475614-231487050	(-)alt-coding, (-)AA:207(ENSP00000008440)->250(ENSP00000375731)|(+)SprT-like_domain-IPR006640, (-)DOMAIN-SprT-like, (-)SprT-like_domain-IPR006640	-0.112297	0.0940574	0.83254	0.277715	0.847279	0.959576
SIDT2:ENSG00000149577:E25.1-I25.4|ENSG00000149577:E25.1-ENSG00000149591:E3.2		inclusion	clu_31992	NewClu_10182	ENSG00000149577:I25.4	trans-splicing	chr11:117066631-117066720|chr11:117066631-117073718		0.0940163	0.0680424	0.810299	0.277715	0.737449	0.643432
MLLT10:ENSG00000078403:E29.1-E31.2|ENSG00000078403:E29.1-E31.1		exclusion	clu_6059	NewClu_14078	ENSG00000078403:E31.1	alt-3'	chr10:22024164-22029083|chr10:22024164-22028959	(-)alt-C-terminus, (-)AA:1027(ENSP00000366272)->1068(ENSP00000307411)|(-)REGION-DNA-binding	0.0476094	0.299375	0.874267	0.278323	0.191111	0.143502
SMEK1:ENSG00000100796:E12.1-E14.1|ENSG00000100796:E13.2-E14.1		exclusion	clu_9797	NewClu_10866	ENSG00000100796:E13.2	cassette-exon	chr14:91937181-91931763|chr14:91932605-91931763	(+)nonsense_mediated_decay, (+)alt+N+terminus, (+)alt+C+terminus, (+)AA:543(ENSP00000450473)+>820(ENSP00000450864)|(+)ARM+type_fold+IPR016024, (+)MOD_RES+N6+acetyllysine, (+)MOD_RES+Phosphoserine	0.0528484	0.426321	0.892848	0.278323	0.773425	0.720577
THAP5:ENSG00000177683:E4.2-E5.1|ENSG00000177683:E1.6-E5.1		inclusion	clu_44758	NewClu_14364	ENSG00000177683:E4.2	cassette-exon	chr7:108206274-108205549|chr7:108209934-108205549		0.13548	0.0782806	0.819371	0.278323	0.84561	0.71013
ARHGEF3:ENSG00000163947:E4.1-E8.1|ENSG00000163947:E4.1-E5.1		inclusion	clu_37840	NewClu_4862	ENSG00000163947:E5.1	cassette-exon	chr3:57069116-56992917|chr3:57069116-57041364	(-)nonsense_mediated_decay, (-)alt+C+terminus, (-)AA:50(ENSP00000418984)+>100(ENSP00000418469)	-0.233339	0.0136546	0.629461	0.278323	0.680388	0.913727
CHD2:ENSG00000173575:E41.2-E43.1|ENSG00000173575:E41.2-E42.2		exclusion	clu_43356	NewClu_9725	ENSG00000173575:E42.2	cassette-exon	chr15:93540633-93541729|chr15:93540633-93541379	(+)nonsense_mediated_decay, (+)alt+N+terminus, (+)alt+C+terminus, (+)AA:77(ENSP00000464078)+>1739(ENSP00000451366)|(+)COMPBIAS+Glu+rich, (+)COMPBIAS+Ser+rich, (+)Chromo_domain+IPR023780, (+)Chromo_domain/shadow+IPR000953, (+)Chromodomain+like+IPR016197, (+)DOMAIN+Chromo 1, (+)DOMAIN+Chromo 2, (+)DOMAIN+Helicase ATP+binding, (+)DOMAIN+Helicase C+terminal, (+)Helicase_ATP+bd+IPR014001, (+)Helicase_…	0.0867693	0.168622	0.850056	0.278357	0.928412	0.841643
TSEN15:ENSG00000198860:E6.2-E7.1|ENSG00000198860:E3.1-U7.1_184064824		exclusion	clu_51121	NewClu_7725	ENSG00000198860:E6.2|ENSG00000198860:E7.1	cassette-exon	chr1:184041432-184041961|chr1:184023997-184064824		-0.0927964	0.25953	0.869386	0.278357	0.452984	0.545781
SLC39A10:ENSG00000196950:I2.1_196477814-E8.1|ENSG00000196950:E4.4-E8.1		inclusion	clu_49467	NewClu_4625	ENSG00000196950:I2.1_196477814		chr2:196477814-196544756|chr2:196522005-196544756		-0.127685	0.0270619	0.700109	0.278357	0.111289	0.238974
POSTN:ENSG00000133110:E17.1-E18.1|ENSG00000133110:E17.1-E19.1		inclusion	clu_23696	NewClu_1784	ENSG00000133110:E18.1	cassette-exon	chr13:38151890-38148789|chr13:38151890-38145595	(+)alt-coding, (+)AA:781(ENSP00000437959)->836(ENSP00000369071)|(-)TGFb-ind_bIGH3/osteoblast_fac2-IPR016666, (+)TGFb-ind_bIGH3/osteoblast_fac2-IPR016666	0.205111	0.0813341	0.824507	0.278392	0.393889	0.188778
FLRT3:ENSG00000125848:E1.3-E2.1|ENSG00000125848:E1.3-E3.1		exclusion	clu_20612	NewClu_5565	ENSG00000125848:E2.1	cassette-exon	chr20:14318050-14309973|chr20:14318050-14308204		-0.150107	0.0768373	0.81842	0.278457	0.180374	0.330481
ZNF417:ENSG00000268750:E5.2-E6.1|ENSG00000268750:I5.1-E6.1		exclusion	clu_57663	NewClu_12982	ENSG00000268750:E5.2	intron-retention	chr19:58367601-58369944|chr19:58369943-58369944		0.0492212	0.204239	0.859658	0.278457	0.940443	0.891221
PPP1R12B:ENSG00000077157:E17.2-E19.1|ENSG00000077157:E18.1-E19.1		exclusion	clu_5838	NewClu_7737	ENSG00000077157:E18.1	altPromoter	chr1:202418299-202457661|chr1:202432225-202457661	(-)alt-N-terminus, (-)alt-C-terminus, (-)AA:69(ENST00000498070-PEP)->208(ENSP00000375821)|(-)MOD_RES-Phosphoserine	0.050501	0.0352687	0.741093	0.278457	0.206404	0.155903
KIAA0586:ENSG00000100578:E3.3-E4.1|ENSG00000100578:E2.3-E4.1		exclusion	clu_9649	NewClu_15285	ENSG00000100578:E3.3	cassette-exon	chr14:58895181-58896081|chr14:58894531-58896081	(-)alt-N-terminus, (-)alt-C-terminus, (-)AA:234(ENSP00000450855)->1472(ENSP00000261244)|(-)COILED, (-)COMPBIAS-Poly-Pro, (-)CROSSLNK-Glycyl lysine isopeptide (Lys-Gly) (interchain with G-Cter in ubiquitin)	-0.150946	0.0956626	0.832684	0.278457	0.510507	0.661453
TAF1D:ENSG00000166012:E7.6-E8.3|ENSG00000166012:I7.1-E8.1		exclusion	clu_39370	NewClu_11862	ENSG00000166012:E7.6|ENSG00000166012:E8.3	intron-retention	chr11:93466253-93465457|chr11:93465668-93465667		0.0727147	0.26109	0.869386	0.278457	0.828482	0.755768
ZC3H13:ENSG00000123200:E17.1-E18.2|ENSG00000123200:E17.1-E18.1		exclusion	clu_19680	NewClu_15120	ENSG00000123200:E18.1	alt-3'	chr13:46541639-46539564|chr13:46541639-46539567	(+)alt+C+terminus, (+)AA:1564(ENSP00000282007)+>1668(ENSP00000242848)|(+)MOD_RES+Phosphoserine	0.110298	0.067179	0.808722	0.278457	0.374181	0.263883
TCF20:ENSG00000100207:I6.1_42511212-E2.2|ENSG00000100207:I6.1_42486656-E2.2		exclusion	clu_9157	NewClu_7510	ENSG00000100207:I6.1_42511212		chr22:42511212-42483179|chr22:42486656-42483179		0.132227	0.132933	0.844298	0.278457	0.255119	0.122892
OBSCN:ENSG00000154358:E54.3-E55.1|ENSG00000154358:E54.3-I54.1		exclusion	clu_33672	NewClu_7428	ENSG00000154358:E55.1	intron-retention	chr1:228492267-228492824|chr1:228492267-228492268		0.128296	0.0926538	0.83254	0.278457	0.846129	0.717832
ANKRD16:ENSG00000134461:E10.2-E11.1|ENSG00000134461:E10.2-I10.1_5918490		exclusion	clu_24351	NewClu_12567	ENSG00000134461:E11.1		chr10:5920060-5904654|chr10:5920060-5918490		0.143692	0.0911925	0.832105	0.278457	0.499355	0.355663
APBB2:ENSG00000163697:E13.2-E14.5|ENSG00000163697:E14.3-E14.5		exclusion	clu_37550	NewClu_12070	ENSG00000163697:E13.2	cassette-exon	chr4:40946882-40936716|chr4:40937094-40936716		0.271406	0.00364474	0.482368	0.278457	0.391771	0.120365
RP5-821D11.7:ENSG00000184068:E1.1-E2.1|ENSG00000184068:I1.1-E2.1		exclusion	clu_46645	NewClu_12419	ENSG00000184068:E1.1	intron-retention	chr22:42230447-42229984|chr22:42229985-42229984		0.265601	0.0844915	0.827603	0.278457	0.889985	0.624384
ZC3H13:ENSG00000123200:E17.1-E18.1|ENSG00000123200:E17.1-E18.2		exclusion	clu_19680	NewClu_15120	ENSG00000123200:E18.1	alt-3'	chr13:46541639-46539567|chr13:46541639-46539564	(+)alt-C-terminus, (+)AA:1564(ENSP00000282007)->1668(ENSP00000242848)|(+)MOD_RES-Phosphoserine	-0.110298	0.067179	0.808722	0.278457	0.625819	0.736117
CTNNB1:ENSG00000168036:E24.3-E24.5|ENSG00000168036:E24.3-E24.8		exclusion	clu_40699	NewClu_23	ENSG00000168036:E24.5	alt-3'	chr3:41280845-41281151|chr3:41280845-41281310		-0.0547297	0.0215544	0.67335	0.278457	0.209452	0.264181
NUP62CL:ENSG00000198088:E7.2-E9.1|ENSG00000198088:E7.2-E8.1		exclusion	clu_50346	NewClu_4194	ENSG00000198088:E8.1	cassette-exon	chrX:106396402-106391039|chrX:106396402-106394197	(-)nonsense_mediated_decay, (-)alt-N-terminus, (-)alt-C-terminus, (-)AA:72(ENSP00000433269)->198(ENSP00000408612)|(+)COMPBIAS+Thr+rich, (-)COILED, (-)Nucleoporin_NSP1_C-IPR007758	0.146515	0.0722435	0.812266	0.278457	0.842878	0.696362
FANCI:ENSG00000140525:E37.1-E39.1|ENSG00000140525:E7.1_89803982-E39.1		exclusion	clu_28044	NewClu_1707	ENSG00000140525:E37.1	cassette-exon	chr15:89850903-89856135|chr15:89803982-89856135		-0.129529	0.100026	0.834872	0.278457	0.778258	0.907787
GCNT2:ENSG00000111846:E9.1-E11.1|ENSG00000111846:E7.10-E11.1		inclusion	clu_15018	NewClu_9556	ENSG00000111846:E9.1	altPromoter	chr6:10587147-10621584|chr6:10530069-10621584	(~)alt-N-terminus, (~)AA:402(ENSP00000368917)->402(ENSP00000265012)|(-)Glyco_trans_14-IPR003406, (-)TOPO_DOM-Cytoplasmic, (-)TOPO_DOM-Lumenal, (-)TRANSMEM-Helical; Signal-anchor for type II membrane protein;, (+)Glyco_trans_14-IPR003406, (+)TOPO_DOM-Lumenal, (+)TRANSMEM-Helical; Signal-anchor for type II membrane protein;	0.07934	0.0205147	0.669924	0.278457	0.361566	0.282226
NR3C1:ENSG00000113580:E14.2-E15.1|ENSG00000113580:E14.1-E15.1		inclusion	clu_15829	NewClu_9821	ENSG00000113580:E14.2	alt-5'	chr5:142693564-142689778|chr5:142693567-142689778	(+)alt-coding, (+)AA:777(ENSP00000343205)->778(ENSP00000231509)|(-)DNA_BIND-Nuclear receptor, (-)Znf_hrmn_rcpt-IPR001628, (+)Znf_hrmn_rcpt-IPR001628	0.187472	0.158998	0.84796	0.278457	0.26119	0.0737178
CDKAL1:ENSG00000145996:E18.1-E19.1|ENSG00000145996:E17.1-E19.1		inclusion	clu_30666	NewClu_11658	ENSG00000145996:E18.1	altPromoter	chr6:21201123-21201341|chr6:21198335-21201341	(-)alt-N-terminus, (-)AA:109(ENST00000476517-PEP)->579(ENSP00000367873)|(-)DOMAIN-MTTase N-terminal, (-)DOMAIN-TRAM, (-)Elp3/MiaB/NifB-IPR006638, (-)METAL-Iron-sulfur (4Fe-4S), (-)METAL-Iron-sulfur (4Fe-4S-S-AdoMet), (-)Methylthiotransferase-IPR005839, (-)Methylthiotransferase_N-IPR013848, (-)MiaB-like_B-IPR006466, (-)TRAM_dom-IPR002792, (-)rSAM-IPR007197	0.106314	0.0238428	0.689801	0.278457	0.137194	0.0308801
NR3C1:ENSG00000113580:E14.1-E15.1|ENSG00000113580:E14.2-E15.1		inclusion	clu_15829	NewClu_9821	ENSG00000113580:E14.2	alt-5'	chr5:142693567-142689778|chr5:142693564-142689778	(+)alt-coding, (+)AA:777(ENSP00000343205)->778(ENSP00000231509)|(-)DNA_BIND+Nuclear receptor, (-)Znf_hrmn_rcpt+IPR001628, (+)Znf_hrmn_rcpt-IPR001628	-0.187472	0.158998	0.84796	0.278457	0.73881	0.926282
AC138035.2:ENSG00000238035:I8.1_180750675-E9.1|ENSG00000238035:E5.1-ENSG00000250765:E2.1		inclusion	clu_54882	NewClu_5061	ENSG00000238035:I8.1_180750675|ENSG00000238035:E9.1	trans-splicing	chr5:180750675-180750903|chr5:180744396-180760744		0.252434	0.0359535	0.741614	0.278457	0.569581	0.317147
MMS19:ENSG00000155229:E11.3-E12.1|ENSG00000155229:E11.3-E13.1		inclusion	clu_33926	NewClu_14204	ENSG00000155229:E12.1	cassette-exon	chr10:99229403-99228861|chr10:99229403-99228163	(~)AA:375(BAB71223.1)->375(ENSP00000322236)	0.0329433	0.593351	0.926268	0.278457	0.833844	0.800901
MBD3:ENSG00000071655:I3.1-E4.1|ENSG00000071655:E1.3-E4.2		inclusion	clu_4834	NewClu_15501	ENSG00000071655:I3.1|ENSG00000071655:E4.1	intron-retention	chr19:1585530-1585529|chr19:1592617-1585213		0.289024	0.0997283	0.834872	0.278457	0.384678	0.0956541
POM121C:ENSG00000135213:E4.1-E6.1|ENSG00000135213:E4.1-I4.1_75075228		inclusion	clu_24733	NewClu_13962	ENSG00000135213:E6.1		chr7:75103970-75070925|chr7:75103970-75075228		-0.0670688	0.00956461	0.594414	0.278457	0.879711	0.94678
TSTD1:ENSG00000215845:E1.5-E2.6|ENSG00000215845:E2.3-E2.6		inclusion	clu_53013	NewClu_609	ENSG00000215845:E1.5	altPromoter	chr1:161008670-161007865|chr1:161008341-161007865		-0.0901351	0.0479016	0.771234	0.278457	0.264882	0.355017
SGOL2:ENSG00000163535:E2.3-E4.1|ENSG00000163535:E2.3-E3.1_201396499		inclusion	clu_37346	NewClu_11914	ENSG00000163535:E3.1.201396499	cassette-exon	chr2:201390975-201397697|chr2:201390975-201396499		-0.163205	0.024268	0.691495	0.278457	0.816387	0.979592
DSE:ENSG00000111817:E9.1-E10.1|ENSG00000111817:E9.1-E11.2		inclusion	clu_15005	NewClu_818	ENSG00000111817:E10.1	cassette-exon	chr6:116752356-116754506|chr6:116752356-116756750		0.0796731	0.0642066	0.808258	0.278457	0.964874	0.8852
DMPK:ENSG00000104936:E2.1-I2.1|ENSG00000104936:E1.5-E3.6		inclusion	clu_11823	NewClu_13377	ENSG00000104936:E2.1|ENSG00000104936:I2.1	intron-retention	chr19:46284857-46284856|chr19:46285451-46283639		0.334206	0.0329292	0.73425	0.278457	0.778651	0.444445
GSN:ENSG00000148180:E11.3-E20.1|ENSG00000148180:E15.1-E20.1		inclusion	clu_31375	NewClu_4921	ENSG00000148180:E15.1	cassette-exon	chr9:124043840-124064241|chr9:124048463-124064241		-0.107191	0.0404664	0.755737	0.278457	0.186201	0.293392
SORBS1:ENSG00000095637:E18.1-E23.1|ENSG00000095637:E18.1-E19.1		inclusion	clu_8572	NewClu_1209	ENSG00000095637:E19.1	cassette-exon	chr10:97156977-97144042|chr10:97156977-97154832	(+)alt-coding, (+)AA:1266(ENSP00000360271)->1292(ENSP00000360293)|(-)SH3_domain+IPR001452, (-)Sorb+IPR003127, (+)DOMAIN-SoHo, (+)SH3_domain-IPR001452, (+)Sorb-IPR003127	-0.167787	0.00586196	0.534969	0.278457	0.423437	0.591224
ACSF3:ENSG00000176715:E16.3-E19.1|ENSG00000176715:I16.1-E17.1		inclusion	clu_44435	NewClu_12545	ENSG00000176715:E16.3|ENSG00000176715:E19.1	intron-retention	chr16:89212457-89220498|chr16:89215728-89215729		-0.137037	0.0582936	0.800624	0.278457	0.862963	1
ACSF3:ENSG00000176715:I16.1-E17.1|ENSG00000176715:E16.3-E19.1		inclusion	clu_44435	NewClu_12545	ENSG00000176715:I16.1|ENSG00000176715:E17.1	intron-retention	chr16:89215728-89215729|chr16:89212457-89220498		0.137037	0.0582936	0.800624	0.278457	0.137037	0
KLHL20:ENSG00000076321:U0.1_173640473-E3.1|ENSG00000076321:E1.3-E3.1		exclusion	clu_5640	NewClu_5311	ENSG00000076321:U0.1_173640473	altPromoter	chr1:173640473-173685142|chr1:173684217-173685142		0.162315	0.0760762	0.81755	0.279504	0.404347	0.242032
CHIC1:ENSG00000204116:E5.2-E7.1|ENSG00000204116:E6.1-E7.1		inclusion	clu_51466	NewClu_1837	ENSG00000204116:E6.1	cassette-exon	chrX:72899217-72900790|chrX:72899548-72900790	(+)alt-coding, (+)AA:204(ENSP00000362603)->224(ENSP00000362601)|(-)Golgin_A_7/ERF4+IPR019383, (+)Golgin_A_7/ERF4-IPR019383	-0.0830177	0.0230492	0.68458	0.279504	0.039601	0.122619
PHACTR4:ENSG00000204138:E2.1-E6.1|ENSG00000204138:E4.1-E6.1		exclusion	clu_51485	NewClu_1298	ENSG00000204138:E4.1	altPromoter	chr1:28733974-28785596|chr1:28764941-28785596	(-)alt-N-terminus, (-)AA:702(ENSP00000362945)->712(ENSP00000362942)	0.0709892	0.00921836	0.593895	0.279819	0.185898	0.114909
INVS:ENSG00000119509:E8.1-E9.1|ENSG00000119509:E4.1-E9.1		exclusion	clu_18392	NewClu_10472	ENSG00000119509:E8.1	cassette-exon	chr9:102977770-102988344|chr9:102888831-102988344	(+)alt-N-terminus, (+)AA:424(BC072429-PEP)->895(ENSP00000262456)|(+)Ankyrin_rpt-IPR002110, (+)Ankyrin_rpt-contain_dom-IPR020683, (+)REPEAT-ANK 1, (+)REPEAT-ANK 10, (+)REPEAT-ANK 11, (+)REPEAT-ANK 12, (+)REPEAT-ANK 13, (+)REPEAT-ANK 14, (+)REPEAT-ANK 2, (+)REPEAT-ANK 3, (+)REPEAT-ANK 4, (+)REPEAT-ANK 5, (+)REPEAT-ANK 6, (+)REPEAT-ANK 7, (+)REPEAT-ANK 8, (+)REPEAT-ANK 9	-0.11762	0.110167	0.842552	0.279819	0.0865908	0.204211
MTUS1:ENSG00000129422:E32.3-E33.1_17503644|ENSG00000129422:E32.3-E33.1		exclusion	clu_21862	NewClu_3985	ENSG00000129422:E33.1	alt-3'	chr8:17504491-17503644|chr8:17504491-17503648		0.0741062	0.023992	0.691495	0.279819	0.157421	0.0833149
DMKN:ENSG00000161249:E17.2-E17.7|ENSG00000161249:E17.2-E17.13		inclusion	clu_36180	NewClu_6965	ENSG00000161249:E17.7	alt-3'	chr19:35991435-35991321|chr19:35991435-35990931		0.073353	0.00867086	0.592177	0.279819	0.163844	0.0904908
LPHN3:ENSG00000150471:E6.1-E7.1|ENSG00000150471:E5.5-E7.1		exclusion	clu_32141	NewClu_4112	ENSG00000150471:E6.1	cassette-exon	chr4:62383236-62452945|chr4:62363066-62452945	(-)alt-coding, (-)AA:1512(ENSP00000421627)->1580(ENSP00000420931)|(+)SIGNAL	-0.123303	0.0423546	0.755737	0.279884	0.142164	0.265467
BAIAP2L1:ENSG00000006453:E1.1-E3.1|ENSG00000006453:E2.1-E3.1		exclusion	clu_573	NewClu_3883	ENSG00000006453:E2.1	altPromoter	chr7:98030114-97991744|chr7:98029293-97991744	(+)alt+N+terminus, (+)alt+C+terminus, (+)AA:52(ENST00000479789+PEP)+>324(ENST00000462558+PEP)|(+)COILED, (+)DOMAIN+IMD, (+)IRSp53/MIM_homology_IMD+IPR013606, (+)MOD_RES+Phosphoserine, (+)MOD_RES+Phosphothreonine	0.317558	0.0679059	0.810299	0.279987	0.988889	0.671331
CAMK2D:ENSG00000145349:E15.2-E16.1|ENSG00000145349:E15.2-E18.1		exclusion	clu_30386	NewClu_13796	ENSG00000145349:E16.1	cassette-exon	chr4:114430794-114429424|chr4:114430794-114424133	(-)alt-coding, (-)AA:513(ENSP00000406131)->524(ENSP00000415248)|(+)Kinase-like_dom-IPR011009, (-)Kinase-like_dom-IPR011009	-0.0700469	0.0418009	0.755737	0.280251	0.044937	0.114984
SMPDL3A:ENSG00000172594:E3.1-E4.1|ENSG00000172594:E3.1-E5.1		exclusion	clu_42862	NewClu_1795	ENSG00000172594:E4.1	cassette-exon	chr6:123118113-123122455|chr6:123118113-123124809		-0.172056	0.0354214	0.741093	0.280277	0.619983	0.792039
OBSCN:ENSG00000154358:E14.1-E15.1|ENSG00000154358:E12.1_228430927-E21.1_228459691		exclusion	clu_33666	NewClu_7427	ENSG00000154358:E14.1|ENSG00000154358:E15.1	cassette-exon	chr1:228433389-228434229|chr1:228430927-228459691		-0.117033	0.191941	0.856938	0.280277	0.857018	0.974051
ADD1:ENSG00000087274:E21.2-E22.5|ENSG00000087274:E21.2-I23.3		inclusion	clu_7390	NewClu_13420	ENSG00000087274:E22.5		chr4:2927839-2928369|chr4:2927839-2929898		0.125133	0.021204	0.672706	0.280277	0.374274	0.249141
USP3:ENSG00000140455:E6.2-E8.1|ENSG00000140455:E7.1-E8.1		inclusion	clu_27996	NewClu_13392	ENSG00000140455:E7.1	cassette-exon	chr15:63824906-63829224|chr15:63826117-63829224	(-)nonsense_mediated_decay, (+)truncated, (-)AA:55(ENSP00000453228)+>520(ENSP00000369681)|(-)ACT_SITE+Nucleophile, (-)ACT_SITE+Proton acceptor, (-)Peptidase_C19+IPR001394, (-)ZN_FING+UBP+type, (-)Znf_UBP+IPR001607	-0.117782	0.0355521	0.741093	0.280277	0.598425	0.716207
TMEM245:ENSG00000106771:E4.1-E5.1|ENSG00000106771:E3.1-E5.1		inclusion	clu_12815	NewClu_3889	ENSG00000106771:E4.1	cassette-exon	chr9:111855755-111853435|chr9:111868788-111853435		0.0663108	0.0158024	0.642391	0.280277	0.783751	0.71744
MTRR:ENSG00000124275:E5.5-E8.1|ENSG00000124275:E5.3-E8.1		inclusion	clu_20014	NewClu_821	ENSG00000124275:E5.5	alt-5'	chr5:7869328-7870883|chr5:7869302-7870883	(-)alt-N-terminus, (-)AA:698(ENSP00000402510)->725(ENSP00000264668)	0.13294	0.163878	0.849122	0.280277	0.810802	0.677863
TMEM161B-AS1:ENSG00000247828:E6.2-E8.1_87581561|ENSG00000247828:E6.2-E8.1		inclusion	clu_55575	NewClu_12080	ENSG00000247828:E8.1	alt-3'	chr5:87578683-87581561|chr5:87578683-87581558		-0.0936622	0.0515572	0.787936	0.280277	0.128407	0.222069
[truncated: 37,432 more rows]
