# Supplementary material for: Gain-of-function cardiomyopathic mutations in RBM20 rewire splicing regulation and re-distribute ribonucleoprotein granules within processing bodies
Source: Nat Commun. 2021 Nov 3;12:6324. doi: 10.1038/s41467-021-26623-y (PMC8566601; doi:10.1038/s41467-021-26623-y)
Supplement: Supplementary file 21 — Supplementary Data 15 [file 41467_2021_26623_MOESM21_ESM.xlsx]

## Sheet: Table Descriptions
MultiPath-PSI Event ID	Unique tracing identifier (AltAnalyze assigned exon notations) for the numerator PSI splicing junction (left) and the most abundant background junction (right) as a representative of all genomic overlapping background junctions for the numerator junction.
Inclusion-Junction	TRUE or empty. Indicates whether the first junction listed is exon-inclusion.
Event-Direction	inclusion or exclusion.
Unique Event-ClusterID	AltAnalyze assinged splicing event identifier to identify redundant/overlapping splicing events (column 1)
AltExons	Specific predicted included/skipped alternative exon identiifer from AltAnalyze (version EnsMart72)
EventAnnotation	Predicted splicing-event type. Mutually-exclusive splicing events will be denoted as cassette-exon.
ProteinPredictions	Predicted protein-level impact from AltAnalyze. + indicates an increase in the Experiment vs. Control conditions.
Coordinates	Genomic coordinate positions of the numerator and denominator junctions, respectively, associated with the Splicing-Event ID.
dPSI	Delta Percent Spliced-In value, indicated the proportial PSI difference in Experiment vs. Control.
rawp.MultiPath-PSI	Emperical bayes moderated t-test p-value from AltAnalyze
FDR.p.MultiPath-PSI	Benjamini-Hochberg adjustment of the rawp.MultiPath-PSI
LIMMA.p.FDR	LIMMA p-value using the lmfit function to account for emperical predicted batch effects in the linear model, Benajmini-Hochberg corrected
avg.PSI.R636S-HTZ_WTB	Average PSI for the Experimental Group
avg.PSI.WT_WTB	Average PSI for the Control group

## Sheet: Supp.Data.15
# Alternative splicing differences predicted from RNA-Seq comparison of WTB iPS-CMs with R636S-HTZ vs. RBM20-WT (n=2) (no statistical filtering)
MultiPath-PSI Event ID	Inclusion-Junction	Event-Direction	Unique Event-ClusterID	UpdatedClusterID	AltExons	EventAnnotation	Genomic Coordinates	ProteinPredictions	dPSI	rawp.MultiPath-PSI	FDR.p.MultiPath-PSI	avg.PSI.R636S-HTZ_WTB	avg.PSI.WT_WTB
PVRL3-AS1:ENSG00000242242:I2.1_110789725-E4.1|ENSG00000242242:E1.2-E4.1	TRUE	exclusion	clu_55190	NewClu_2290	ENSG00000242242:I2.1_110789725		chr3:110789725-110788318|chr3:110790339-110788318		-0.6057	0.000429531	1	0.0912698	0.69697
KATNAL2:ENSG00000167216:E2.1-E3.3|ENSG00000167216:I2.1_44526509-E3.3	FALSE	exclusion	clu_40187	NewClu_3706	ENSG00000167216:E2.1		chr18:44526238-44526817|chr18:44526509-44526817		0.681992	0.000630078	1	0.870588	0.188596
KATNAL2:ENSG00000167216:I2.1_44526509-E3.3|ENSG00000167216:E2.1-E3.3	TRUE	exclusion	clu_40187	NewClu_3706	ENSG00000167216:I2.1_44526509		chr18:44526509-44526817|chr18:44526238-44526817		-0.681992	0.000630078	1	0.129412	0.811404
ZNF286A:ENSG00000187607:E5.1-E5.2|ENSG00000187607:E5.1-I5.1_15611831	TRUE	exclusion	clu_48099	NewClu_386	ENSG00000187607:E5.2	intron-retention	chr17:15611561-15611562|chr17:15611561-15611831		-0.503302	0.000667088	1	0	0.503302
ASTN2:ENSG00000148219:E17.3-E18.1|ENSG00000148219:E16.1-E18.1	TRUE	exclusion	clu_31395	NewClu_1025	ENSG00000148219:E17.3	altPromoter	chr9:119449345-119414072|chr9:119488050-119414072	(~)alt-coding, (~)AA:395(ENSP00000355116)->395(BAG51261.1)	-0.520026	0.000900386	1	0.355856	0.875882
INPP5F:ENSG00000198825:E15.1-E17.1|ENSG00000198825:E16.2-E17.1	FALSE	exclusion	clu_51035	NewClu_2963	ENSG00000198825:E15.1	altPromoter	chr10:121571467-121580358|chr10:121579051-121580358	(+)alt+N+terminus, (+)AA:522(BAG52363.1)+>1132(BAA76810.3)|(+)DOMAIN+SAC, (+)Inositol_phosphatase+IPR022158, (+)Syja_N+IPR002013	0.456916	0.00097399	1	1	0.543084
INPP5F:ENSG00000198825:E16.2-E17.1|ENSG00000198825:E15.1-E17.1	TRUE	exclusion	clu_51035	NewClu_2963	ENSG00000198825:E16.2	altPromoter	chr10:121579051-121580358|chr10:121571467-121580358	(+)alt-N-terminus, (+)AA:522(BAG52363.1)->1132(BAA76810.3)|(+)DOMAIN-SAC, (+)Inositol_phosphatase-IPR022158, (+)Syja_N-IPR002013	-0.456916	0.00097399	1	0	0.456916
ARNTL2:ENSG00000029153:E2.4-E6.1|ENSG00000029153:E2.4-E3.1	FALSE	inclusion	clu_1868	NewClu_3323	ENSG00000029153:E6.1	altPromoter	chr12:27521345-27533180|chr12:27521345-27523062	(-)alt+N+terminus, (-)AA:585(AAF71306.1)+>588(AAL50342.1)|(-)PAS+IPR000014, (-)bHLH_dom+IPR011598, (+)bHLH_dom-IPR011598	-0.555254	0.00110122	1	0.104167	0.65942
PDE4DIP:ENSG00000178104:E49.3-E50.2|ENSG00000178104:E12.2_144955278-E66.1_144679954	TRUE	inclusion	clu_44920	NewClu_4243	ENSG00000178104:E49.3|ENSG00000178104:E50.2	cassette-exon	chr1:144867921-144866723|chr1:144955278-144679954	(~)retained_intron, (~)AA:16(ENST00000481227-PEP)->16(ENST00000526664-PEP)	0.460664	0.00127056	1	0.655517	0.194853
AC046143.7:ENSG00000233058:I2.1_194211323-E3.1|ENSG00000233058:E2.2-E3.1	TRUE	exclusion	clu_54311	NewClu_2282	ENSG00000233058:I2.1_194211323		chr3:194211323-194218667|chr3:194209455-194218667		-0.41875	0.0014623	1	0	0.41875
ASTN2:ENSG00000148219:E16.1-E18.1|ENSG00000148219:E17.3-E18.1	FALSE	exclusion	clu_31395	NewClu_1025	ENSG00000148219:E16.1	altPromoter	chr9:119488050-119414072|chr9:119449345-119414072	(~)alt+coding, (~)AA:395(ENSP00000355116)+>395(BAG51261.1)	0.452198	0.00159398	1	0.576316	0.124118
TTN:ENSG00000155657:E61.1-E62.1|ENSG00000155657:E54.1-E73.1	TRUE	inclusion	clu_34087	NewClu_2304	ENSG00000155657:E61.1|ENSG00000155657:E62.1	cassette-exon	chr2:179596793-179596698|chr2:179600238-179592098		0.45759	0.0016995	1	0.910069	0.452479
PDE4DIP:ENSG00000178104:E42.3-E43.1|ENSG00000178104:E12.2_144955278-E66.1_144679954	TRUE	inclusion	clu_44920	NewClu_4243	ENSG00000178104:E42.3|ENSG00000178104:E43.1	cassette-exon	chr1:144880742-144879563|chr1:144955278-144679954	(+)retained_intron, (+)alt-N-terminus, (+)alt-C-terminus, (+)AA:303(ENST00000479369-PEP)->1352(CAH18128.1)|(+)COILED	0.455253	0.00173252	1	0.591587	0.136334
OBSCN:ENSG00000154358:E54.3-E55.1|ENSG00000154358:E54.3-I54.1	FALSE	exclusion	clu_33672	NewClu_3818	ENSG00000154358:E55.1	intron-retention	chr1:228492267-228492824|chr1:228492267-228492268	(+)alt-N-terminus, (+)AA:5602(ENSP00000355668)->8923(ENSP00000455507)|(-)DOMAIN-Protein kinase 2, (-)Ig_I-set-IPR013098, (-)Ig_V-set_subgr-IPR003596, (-)Kinase-like_dom-IPR011009, (-)Prot_kinase_cat_dom-IPR000719, (-)Ser-Thr/Tyr_kinase_cat_dom-IPR001245, (-)Ser/Thr_dual-sp_kinase_dom-IPR002290, (+)COMPBIAS-Poly-Ala, (+)COMPBIAS-Poly-Ser, (+)DISULFID, (+)DOMAIN-Fibronectin type-III 1, (+)DOMAIN-Fi…	0.407798	0.00200608	1	0.897746	0.489947
TTN:ENSG00000155657:E128.1-E129.1|ENSG00000155657:E126.1-E131.1	TRUE	inclusion	clu_34087	NewClu_2304	ENSG00000155657:E128.1|ENSG00000155657:E129.1	cassette-exon	chr2:179554017-179553863|chr2:179554540-179552951	(+)alt-N-terminus, (+)alt-C-terminus, (+)AA:256(ENSP00000392336)->962(ENSP00000401501)|(-)PPAK_motif-IPR004168, (-)REPEAT-PEVK 22, (-)REPEAT-PEVK 23, (-)REPEAT-PEVK 24, (-)REPEAT-PEVK 25, (+)COMPBIAS-Glu-rich, (+)COMPBIAS-Poly-Pro, (+)COMPBIAS-Pro-rich, (+)CROSSLNK-Glycyl lysine isopeptide (Lys-Gly) (interchain with G-Cter in ubiquitin), (+)MOD_RES-Phosphoserine, (+)MOD_RES-Phosphothreonine, (+)P…	0.467955	0.0022036	1	0.81039	0.342434
KLHL20:ENSG00000076321:E1.3-E2.2|ENSG00000076321:E1.3-E3.1	TRUE	inclusion	clu_5640	NewClu_1454	ENSG00000076321:E2.2	cassette-exon	chr1:173684217-173684662|chr1:173684217-173685142	(-)alt-N-terminus, (-)alt-C-terminus, (-)AA:47(ENST00000479505-PEP)->420(BAG62422.1)|(-)BACK-IPR011705, (-)Kelch_1-IPR006652, (-)Kelch_2-IPR011498, (-)REPEAT-Kelch 1, (-)REPEAT-Kelch 2, (-)REPEAT-Kelch 3, (-)REPEAT-Kelch 4, (-)REPEAT-Kelch 5, (-)REPEAT-Kelch 6	0.37399	0.00226333	1	0.447222	0.0732323
TTN:ENSG00000155657:E57.1-E58.1|ENSG00000155657:E54.1-E73.1	TRUE	inclusion	clu_34087	NewClu_2304	ENSG00000155657:E57.1|ENSG00000155657:E58.1	cassette-exon	chr2:179598341-179598244|chr2:179600238-179592098		0.379703	0.00231934	1	0.899457	0.519753
PI4KAP1:ENSG00000215513:E13.1-E14.6|ENSG00000215513:E13.1-E14.2	FALSE	exclusion	clu_52987	NewClu_167	ENSG00000215513:E14.6	alt-3'	chr22:20388300-20386675|chr22:20388300-20387279		0.367082	0.00244596	1	0.628446	0.261364
TTN:ENSG00000155657:E56.1-E57.1|ENSG00000155657:E54.1-E73.1	TRUE	inclusion	clu_34087	NewClu_2304	ENSG00000155657:E56.1|ENSG00000155657:E57.1	cassette-exon	chr2:179599055-179598619|chr2:179600238-179592098		0.359777	0.00258409	1	0.803846	0.444069
PDE4DIP:ENSG00000178104:E57.4-E58.1|ENSG00000178104:E12.2_144955278-E66.1_144679954	TRUE	inclusion	clu_44920	NewClu_4243	ENSG00000178104:E57.4|ENSG00000178104:E58.1	cassette-exon	chr1:144856816-144855883|chr1:144955278-144679954	(+)alt-N-terminus, (+)alt-C-terminus, (+)AA:88(ENST00000531417-PEP)->94(ENST00000525630-PEP)|(+)COILED	0.387384	0.00266762	1	0.471603	0.0842188
RPL36A:ENSG00000241343:E2.2-E2.4|ENSG00000241343:E1.5_100646033-E2.3	TRUE	exclusion	clu_55075	NewClu_2259	ENSG00000241343:E2.2|ENSG00000241343:E2.4	cassette-exon	chrX:100646223-100646447|chrX:100646033-100646446	(+)alt-N-terminus, (+)AA:25(ENSP00000473451)->106(AAH01781.1)|(+)Ribosomal_L44e-IPR000552, (+)Ribosomal_zn-bd_dom-IPR011332	-0.4375	0.0027934	1	0	0.4375
MYL4:ENSG00000198336:E10.1_45305028-ENSG00000259207:E2.1|ENSG00000198336:E10.1_45305028-U10.1_45305746	FALSE	exclusion	clu_50531	NewClu_333	ENSG00000198336:ENSG00000259207:E2.1	trans-splicing	chr17:45305028-45351785|chr17:45305028-45305746		0.690598	0.00283667	1	0.790598	0.1
DTL:ENSG00000143476:E11.2-E12.1|ENSG00000143476:E11.2-I11.1_212247340	FALSE	exclusion	clu_29417	NewClu_588	ENSG00000143476:E12.1		chr1:212245555-212251515|chr1:212245555-212247340	(+)alt-coding, (+)AA:409(BAG61569.1)->730(ENSP00000355958)|(+)MOTIF-DDB1-binding motif, (+)MOTIF-Nuclear localization signal, (+)REPEAT-WD 1, (+)REPEAT-WD 2, (+)REPEAT-WD 3, (+)REPEAT-WD 4, (+)REPEAT-WD 5, (+)REPEAT-WD 6, (+)REPEAT-WD 7, (+)WD40_repeat-IPR001680, (+)WD40_repeat_dom-IPR017986	0.360952	0.00293622	1	1	0.639048
ZNF419:ENSG00000105136:E1.10-E3.2|ENSG00000105136:E1.10-E3.1	FALSE	exclusion	clu_11922	NewClu_450	ENSG00000105136:E3.2	alt-3'	chr19:57999351-58002839|chr19:57999351-58002836	(-)alt-coding, (-)AA:497(BAG65360.1)->498(ENSP00000390916)|(+)Krueppel+associated_box+IPR001909, (-)Krueppel-associated_box-IPR001909, (-)ZN_FING-C2H2-type 5, (-)Znf_C2H2-IPR007087, (-)Znf_C2H2-like-IPR015880	0.571326	0.00294584	1	0.667614	0.0962872
COQ7:ENSG00000167186:E2.5-E3.2|ENSG00000167186:E1.6-E3.2	TRUE	exclusion	clu_40174	NewClu_3713	ENSG00000167186:E2.5	alt-C-term	chr16:19080200-19083250|chr16:19079059-19083250	(+)alt-N-terminus, (+)AA:194(AAH43272.1)->217(BAI46274.1)|(+)COMPBIAS-Poly-Ala, (+)Ferritin-like_SF-IPR009078, (+)REGION-2 X approximate tandem repeats, (+)REPEAT-1, (+)TRANSIT-Mitochondrion, (+)Ubq_synth_Coq7-IPR011566	-0.36464	0.00294803	1	0.196237	0.560877
HEXDC:ENSG00000169660:E11.6-I11.1|ENSG00000169660:E11.1-E12.1	TRUE	exclusion	clu_41473	NewClu_3376	ENSG00000169660:E11.6|ENSG00000169660:I11.1	intron-retention	chr17:80398489-80398490|chr17:80397589-80398873		-0.342342	0.00297947	1	0	0.342342
CALD1:ENSG00000122786:E23.6-E25.2|ENSG00000122786:E24.1-E25.2	FALSE	inclusion	clu_19535	NewClu_3520	ENSG00000122786:E23.6	cassette-exon	chr7:134645379-134650057|chr7:134647685-134650057	(-)nonsense_mediated_decay, (-)alt+N+terminus, (-)alt+C+terminus, (-)AA:536(ENSP00000407522)+>538(AAH40354.1)|(-)Caldesmon+IPR006017, (-)Caldesmon_LSP+IPR006018, (-)MOD_RES+Phosphoserine, (-)REGION+Weak actin+binding, (+)Caldesmon-IPR006017	-0.4575	0.00299971	1	0.215339	0.672839
PDE4DIP:ENSG00000178104:E58.3-E59.1|ENSG00000178104:E12.2_144955278-E66.1_144679954	TRUE	inclusion	clu_44920	NewClu_4243	ENSG00000178104:E58.3|ENSG00000178104:E59.1	cassette-exon	chr1:144855740-144854656|chr1:144955278-144679954	(+)alt-N-terminus, (+)alt-C-terminus, (+)AA:88(ENST00000531417-PEP)->94(ENST00000525630-PEP)|(+)COILED	0.431815	0.00323606	1	0.616722	0.184907
PDE4DIP:ENSG00000178104:E45.2-E46.1|ENSG00000178104:E12.2_144955278-E66.1_144679954	TRUE	inclusion	clu_44920	NewClu_4243	ENSG00000178104:E45.2|ENSG00000178104:E46.1	cassette-exon	chr1:144875977-144874904|chr1:144955278-144679954	(+)alt-N-terminus, (+)alt-C-terminus, (+)AA:16(ENST00000526664-PEP)->303(AK024906-PEP)	0.390053	0.00325235	1	0.5024	0.112347
PI4KAP1:ENSG00000215513:E13.1-E14.2|ENSG00000215513:E13.1-E14.6	TRUE	exclusion	clu_52987	NewClu_167	ENSG00000215513:E14.2	alt-3'	chr22:20388300-20387279|chr22:20388300-20386675		-0.335589	0.00338676	1	0.371554	0.707143
PDE4DIP:ENSG00000178104:E50.4-E51.2|ENSG00000178104:E12.2_144955278-E66.1_144679954	TRUE	inclusion	clu_44920	NewClu_4243	ENSG00000178104:E50.4|ENSG00000178104:E51.2	cassette-exon	chr1:144866592-144865929|chr1:144955278-144679954	(-)retained_intron, (-)retained_intron, (-)alt-N-terminus, (-)alt-C-terminus, (-)AA:16(ENST00000481227-PEP)->83(ENST00000525886-PEP)	0.429918	0.00349809	1	0.580048	0.15013
PDE4DIP:ENSG00000178104:E44.1-E45.1|ENSG00000178104:E12.2_144955278-E66.1_144679954	TRUE	inclusion	clu_44920	NewClu_4243	ENSG00000178104:E44.1|ENSG00000178104:E45.1	cassette-exon	chr1:144877036-144876028|chr1:144955278-144679954	(+)retained_intron, (+)alt-N-terminus, (+)alt-C-terminus, (+)AA:303(ENST00000479369-PEP)->1352(CAH18128.1)|(+)COILED	0.439849	0.00350404	1	0.638437	0.198588
TTN:ENSG00000155657:E127.1-E128.1|ENSG00000155657:E126.1-E131.1	TRUE	inclusion	clu_34087	NewClu_2304	ENSG00000155657:E127.1|ENSG00000155657:E128.1	cassette-exon	chr2:179554242-179554100|chr2:179554540-179552951	(+)alt-N-terminus, (+)alt-C-terminus, (+)AA:256(ENSP00000392336)->962(ENSP00000401501)|(-)PPAK_motif-IPR004168, (-)REPEAT-PEVK 22, (-)REPEAT-PEVK 23, (-)REPEAT-PEVK 24, (-)REPEAT-PEVK 25, (+)COMPBIAS-Glu-rich, (+)COMPBIAS-Poly-Pro, (+)COMPBIAS-Pro-rich, (+)CROSSLNK-Glycyl lysine isopeptide (Lys-Gly) (interchain with G-Cter in ubiquitin), (+)MOD_RES-Phosphoserine, (+)MOD_RES-Phosphothreonine, (+)P…	0.375531	0.00362971	1	0.763813	0.388282
HEXDC:ENSG00000169660:E11.1-E12.1|ENSG00000169660:E11.6-I11.1	FALSE	exclusion	clu_41473	NewClu_3376	ENSG00000169660:E11.1|ENSG00000169660:E12.1	intron-retention	chr17:80397589-80398873|chr17:80398489-80398490	(+)nonsense_mediated_decay, (+)alt-N-terminus, (+)alt-C-terminus, (+)AA:361(ENSP00000464912)->486(ENSP00000332634)|(+)Glyco_hydro_20_cat-core-IPR015883, (+)Glycoside_hydrolase_SF-IPR017853	0.505402	0.00376052	1	0.954545	0.449144
TTN:ENSG00000155657:E65.1-E66.1|ENSG00000155657:E54.1-E73.1	TRUE	inclusion	clu_34087	NewClu_2304	ENSG00000155657:E65.1|ENSG00000155657:E66.1	cassette-exon	chr2:179595232-179595098|chr2:179600238-179592098		0.402184	0.0038013	1	0.934164	0.531981
PRKCSH:ENSG00000130175:E14.3-E15.3|ENSG00000130175:I14.1-E15.1	FALSE	inclusion	clu_22101	NewClu_4204	ENSG00000130175:E14.3|ENSG00000130175:E15.3	intron-retention	chr19:11560243-11561461|chr19:11561243-11561244	(-)nonsense_mediated_decay, (-)alt-N-terminus, (-)AA:200(ENSP00000465948)->525(ENSP00000466012)|(-)CA_BIND-1, (-)COMPBIAS-Glu-rich (acidic), (-)DOMAIN-EF-hand 1, (-)DOMAIN-EF-hand 2, (-)EF_hand_dom-IPR002048, (-)LDrepeatLR_classA_rpt-IPR002172, (-)MOD_RES-Phosphoserine; by PKC, (-)SIGNAL	-0.683109	0.00402673	1	0.316891	1
RP3-508I15.9:ENSG00000228274:E1.3-E2.1|ENSG00000228274:E1.3-E5.1	TRUE	inclusion	clu_53775	NewClu_3340	ENSG00000228274:E2.1	alt-C-term	chr22:39077731-39072494|chr22:39077731-39064330	(+)alt-N-terminus, (+)alt-C-terminus, (+)AA:100(ENST00000431924-PEP)->106(ENST00000412067-PEP)	0.401444	0.00405705	1	0.728512	0.327068
OBSCN:ENSG00000154358:E49.1-E50.1|ENSG00000154358:I49.1-E50.1	FALSE	exclusion	clu_33672	NewClu_3818	ENSG00000154358:E49.1	intron-retention	chr1:228482744-228486155|chr1:228486154-228486155	(-)alt-N-terminus, (-)AA:5602(ENSP00000355668)->7968(ENSP00000409493)|(-)COMPBIAS-Poly-Ala, (-)COMPBIAS-Poly-Ser, (-)DISULFID, (-)DOMAIN-Fibronectin type-III 1, (-)DOMAIN-Fibronectin type-III 2, (-)DOMAIN-Ig-like 1, (-)DOMAIN-Ig-like 10, (-)DOMAIN-Ig-like 11, (-)DOMAIN-Ig-like 12, (-)DOMAIN-Ig-like 13, (-)DOMAIN-Ig-like 14, (-)DOMAIN-Ig-like 15, (-)DOMAIN-Ig-like 16, (-)DOMAIN-Ig-like 17, (-)DOMA…	0.529177	0.00414179	1	0.810038	0.280861
C9orf3:ENSG00000148120:E11.1-E13.1|ENSG00000148120:E11.1-E14.1	TRUE	inclusion	clu_31353	NewClu_3486	ENSG00000148120:E13.1	altPromoter	chr9:97690813-97696846|chr9:97690813-97717459	(-)alt-N-terminus, (-)alt-C-terminus, (-)AA:53(ENST00000488186-PEP)->282(ENST00000479161-PEP)|(-)ACT_SITE-Proton acceptor, (-)METAL-Zinc; catalytic, (-)SITE-Transition state stabilizer	0.343343	0.00422278	1	0.761792	0.418449
PSMD10:ENSG00000101843:I1.1_107544662-E6.1|ENSG00000101843:I1.1_107474821-E6.1	FALSE	inclusion	clu_10455	NewClu_3295	ENSG00000101843:I1.1_107544662		chrX:107544662-107464604|chrX:107474821-107464604		-0.307692	0.0043812	1	0	0.307692
WASH7P:ENSG00000227232:E3.2-E6.3|ENSG00000227232:E3.2-I3.1_24439	FALSE	exclusion	clu_53642	NewClu_1319	ENSG00000227232:E6.3		chr1:24738-18366|chr1:24738-24439	(~)AA:98(AK310139-PEP)->98(AK310121-PEP)	0.396796	0.00449143	1	0.695	0.298204
ZNF793:ENSG00000188227:E9.2-E13.1|ENSG00000188227:E9.2-E10.1	FALSE	exclusion	clu_48347	NewClu_2894	ENSG00000188227:E13.1	alt-C-term	chr19:38024305-38036986|chr19:38024305-38024388	(-)nonsense_mediated_decay, (-)alt-N-terminus, (-)alt-C-terminus, (-)AA:59(ENSP00000466509)->83(ENSP00000465900)|(-)Krueppel-associated_box-IPR001909	0.322112	0.00466692	1	0.441176	0.119064
PDE4DIP:ENSG00000178104:E53.1-E54.1|ENSG00000178104:E12.2_144955278-E66.1_144679954	TRUE	inclusion	clu_44920	NewClu_4243	ENSG00000178104:E53.1|ENSG00000178104:E54.1	cassette-exon	chr1:144864135-144863442|chr1:144955278-144679954	(-)retained_intron, (-)retained_intron, (-)alt-N-terminus, (-)alt-C-terminus, (-)AA:82(ENST00000527901-PEP)->83(ENST00000525886-PEP)	0.448866	0.004677	1	0.696339	0.247473
TTN:ENSG00000155657:E126.1-E127.1|ENSG00000155657:E126.1-E131.1	TRUE	inclusion	clu_34087	NewClu_2304	ENSG00000155657:E127.1	cassette-exon	chr2:179554540-179554322|chr2:179554540-179552951	(+)alt-N-terminus, (+)alt-C-terminus, (+)AA:256(ENSP00000392336)->962(ENSP00000401501)|(-)PPAK_motif-IPR004168, (-)REPEAT-PEVK 22, (-)REPEAT-PEVK 23, (-)REPEAT-PEVK 24, (-)REPEAT-PEVK 25, (+)COMPBIAS-Glu-rich, (+)COMPBIAS-Poly-Pro, (+)COMPBIAS-Pro-rich, (+)CROSSLNK-Glycyl lysine isopeptide (Lys-Gly) (interchain with G-Cter in ubiquitin), (+)MOD_RES-Phosphoserine, (+)MOD_RES-Phosphothreonine, (+)P…	0.454012	0.00468054	1	0.794043	0.340031
PCSK7:ENSG00000160613:I14.1-E15.1|ENSG00000160613:E14.5-E15.6	TRUE	exclusion	clu_35921	NewClu_4252	ENSG00000160613:I14.1|ENSG00000160613:E15.1	intron-retention	chr11:117079453-117079452|chr11:117079613-117078780	(-)alt-N-terminus, (-)alt-C-terminus, (-)AA:89(ENST00000533135-PEP)->103(AK127262-PEP)|(+)PrprotnconvertsP-IPR002884, (-)TOPO_DOM-Cytoplasmic	-0.381297	0.00478306	1	0.0967391	0.478036
PCSK7:ENSG00000160613:E14.5-E15.6|ENSG00000160613:I14.1-E15.1	FALSE	exclusion	clu_35921	NewClu_4252	ENSG00000160613:E14.5|ENSG00000160613:E15.6	intron-retention	chr11:117079613-117078780|chr11:117079453-117079452	(-)alt-N-terminus, (-)alt-C-terminus, (-)AA:89(ENST00000533135-PEP)->103(AK127262-PEP)|(+)PrprotnconvertsP+IPR002884, (-)TOPO_DOM-Cytoplasmic	0.442808	0.00483014	1	0.800824	0.358016
TTN:ENSG00000155657:E62.1-E63.1|ENSG00000155657:E54.1-E73.1	TRUE	inclusion	clu_34087	NewClu_2304	ENSG00000155657:E62.1|ENSG00000155657:E63.1	cassette-exon	chr2:179596420-179596310|chr2:179600238-179592098		0.388449	0.00490458	1	0.844889	0.456439
PIGG:ENSG00000174227:E12.2_517440-E15.2|ENSG00000174227:E12.3-E15.2	FALSE	exclusion	clu_43595	NewClu_2049	ENSG00000174227:E12.2_517440	alt-5'	chr4:517440-520828|chr4:517702-520828		0.416071	0.00493546	1	0.515278	0.0992063
CALD1:ENSG00000122786:E24.1-E25.2|ENSG00000122786:E23.6-E25.2	TRUE	inclusion	clu_19535	NewClu_3520	ENSG00000122786:E24.1	cassette-exon	chr7:134647685-134650057|chr7:134645379-134650057	(-)nonsense_mediated_decay, (-)alt-N-terminus, (-)alt-C-terminus, (-)AA:536(ENSP00000407522)->538(AAH40354.1)|(-)Caldesmon-IPR006017, (-)Caldesmon_LSP-IPR006018, (-)MOD_RES-Phosphoserine, (-)REGION-Weak actin-binding, (+)Caldesmon-IPR006017	0.470386	0.00500651	1	0.669388	0.199002
ZNF227:ENSG00000131115:E7.3-E8.1|ENSG00000131115:E7.3-E9.1	TRUE	inclusion	clu_22731	NewClu_25	ENSG00000131115:E8.1	cassette-exon	chr19:44732725-44733886|chr19:44732725-44738855	(+)alt-coding, (+)AA:720(BAH13308.1)->748(BAH12985.1)|(+)Krueppel-associated_box-IPR001909	0.326263	0.00506828	1	1	0.673737
PDE4DIP:ENSG00000178104:I12.2-E14.1|ENSG00000178104:E12.2_144955278-E66.1_144679954	TRUE	inclusion	clu_44920	NewClu_4243	ENSG00000178104:I12.2|ENSG00000178104:E14.1		chr1:144952566-144952376|chr1:144955278-144679954		0.301519	0.00507618	1	0.924473	0.622954
PDE4DIP:ENSG00000178104:E41.1-E42.1|ENSG00000178104:E12.2_144955278-E66.1_144679954	TRUE	inclusion	clu_44920	NewClu_4243	ENSG00000178104:E41.1|ENSG00000178104:E42.1	cassette-exon	chr1:144881430-144880861|chr1:144955278-144679954	(-)alt-N-terminus, (-)AA:2240(ENSP00000327209)->2482(ENSP00000358366)|(-)COILED	0.377279	0.00508578	1	0.499754	0.122475
TTLL5:ENSG00000119685:E40.3-E42.2|ENSG00000119685:E40.3-E46.1	TRUE	inclusion	clu_18496	NewClu_173	ENSG00000119685:E42.2	cassette-exon	chr14:76349245-76368485|chr14:76349245-76420767	(~)alt-C-terminus, (~)AA:1281(ENSP00000450713)->1281(ENSP00000298832)	0.322344	0.00523496	1	1	0.677656
PDE4DIP:ENSG00000178104:E46.1-E47.1|ENSG00000178104:E12.2_144955278-E66.1_144679954	TRUE	inclusion	clu_44920	NewClu_4243	ENSG00000178104:E46.1|ENSG00000178104:E47.1	cassette-exon	chr1:144874681-144874029|chr1:144955278-144679954	(+)alt-coding, (+)AA:2431(ENSP00000435654)->2482(ENSP00000358366)	0.405734	0.00525463	1	0.585274	0.17954
LIN7A:ENSG00000111052:E3.1-E4.1|ENSG00000111052:E3.1-E5.1	TRUE	exclusion	clu_14614	NewClu_1600	ENSG00000111052:E4.1	cassette-exon	chr12:81242030-81241954|chr12:81242030-81239718	(+)alt-N-terminus, (+)alt-C-terminus, (+)AA:101(BC046926-PEP)->130(ENSP00000448891)|(+)PDZ-IPR001478, (-)DOMAIN-L27, (-)L27-IPR004172, (-)L27_C-IPR014775, (-)MOTIF-Kinase interacting site	-0.293698	0.00525924	1	0	0.293698
PDE4DIP:ENSG00000178104:E59.2-E59.6|ENSG00000178104:E12.2_144955278-E66.1_144679954	TRUE	inclusion	clu_44920	NewClu_4243	ENSG00000178104:E59.2|ENSG00000178104:E59.6	cassette-exon	chr1:144854518-144854211|chr1:144955278-144679954		0.428961	0.00529943	1	0.72829	0.299329
APBB2:ENSG00000163697:E14.3-E14.5|ENSG00000163697:E13.2-E14.5	TRUE	exclusion	clu_37550	NewClu_414	ENSG00000163697:E14.3	cassette-exon	chr4:40937094-40936716|chr4:40946882-40936716		-0.341014	0.00530257	1	0.615385	0.956399
RP6-206I17.2:ENSG00000231734:E3.1-I3.1|ENSG00000231734:E3.1-E6.1	TRUE	exclusion	clu_54149	NewClu_1560	ENSG00000231734:I3.1	intron-retention	chr1:143705246-143705247|chr1:143705246-143708702		-0.416667	0.00548536	1	0	0.416667
ZNF250:ENSG00000196150:E5.2-E6.1|ENSG00000196150:E5.2-E6.9	TRUE	exclusion	clu_48741	NewClu_251	ENSG00000196150:E6.1	alt-3'	chr8:146112225-146108221|chr8:146112225-146105843	(-)alt-C-terminus, (-)AA:127(BAG57567.1)->141(ENSP00000432450)|(-)DOMAIN-KRAB, (-)Krueppel-associated_box-IPR001909	-0.345671	0.0054987	1	0.464286	0.809957
XKR6:ENSG00000171044:E1.3-E3.1|ENSG00000171044:E2.1_11052600-E3.1	FALSE	exclusion	clu_42152	NewClu_1235	ENSG00000171044:E1.3	altPromoter	chr8:11058085-10971602|chr8:11052600-10971602		0.350828	0.00557235	1	0.902715	0.551887
APBB2:ENSG00000163697:E13.2-E14.3|ENSG00000163697:E13.2-E14.5	TRUE	exclusion	clu_37550	NewClu_414	ENSG00000163697:E14.3	alt-3'	chr4:40946882-40937156|chr4:40946882-40936716	(-)alt-coding, (-)AA:737(ENSP00000421539)->758(BAG65114.1)|(+)DOMAIN-PID 2, (+)PTyr_interaction_dom-IPR006020	-0.427307	0.00574793	1	0.514205	0.941511
DYX1C1-CCPG1:ENSG00000261771:E7.1-E9.1|ENSG00000261771:E7.1-E8.1	FALSE	inclusion	clu_57230	NewClu_2	ENSG00000261771:E9.1	cassette-exon	chr15:55727103-55722977|chr15:55727103-55724800	(+)alt-C-terminus, (+)AA:376(BAC04498.1)->420(AAL73230.1)	-0.487255	0.00595123	1	0.0666667	0.553922
TTN:ENSG00000155657:E60.1-E61.1|ENSG00000155657:E54.1-E73.1	TRUE	inclusion	clu_34087	NewClu_2304	ENSG00000155657:E60.1|ENSG00000155657:E61.1	cassette-exon	chr2:179597167-179597074|chr2:179600238-179592098		0.386662	0.00613584	1	0.8375	0.450838
PDE4DIP:ENSG00000178104:E56.3-E57.1|ENSG00000178104:E12.2_144955278-E66.1_144679954	TRUE	inclusion	clu_44920	NewClu_4243	ENSG00000178104:E56.3|ENSG00000178104:E57.1	cassette-exon	chr1:144857612-144857042|chr1:144955278-144679954	(+)retained_intron, (+)alt-N-terminus, (+)alt-C-terminus, (+)AA:16(ENST00000481227-PEP)->309(ENSP00000432498)	0.372318	0.00616035	1	0.518339	0.146021
MTMR1:ENSG00000063601:E7.1-E8.1|ENSG00000063601:E6.1-E8.1	TRUE	inclusion	clu_3540	NewClu_4215	ENSG00000063601:E7.1	cassette-exon	chrX:149883001-149887097|chrX:149881442-149887097	(+)alt-coding, (+)AA:132(ENSP00000389884)->149(ENSP00000414925)	0.413425	0.00618931	1	0.439214	0.0257895
PDE4DIP:ENSG00000178104:E37.1-E39.1|ENSG00000178104:E12.2_144955278-E66.1_144679954	TRUE	inclusion	clu_44920	NewClu_4243	ENSG00000178104:E37.1|ENSG00000178104:E39.1	cassette-exon	chr1:144892501-144886329|chr1:144955278-144679954	(+)retained_intron, (+)alt-N-terminus, (+)alt-C-terminus, (+)AA:303(ENST00000479369-PEP)->1352(CAH18128.1)|(+)COILED	0.416188	0.00624028	1	0.637718	0.22153
RP1-163G9.1:ENSG00000177133:E6.1-I6.1|ENSG00000177133:E6.1-E7.1	TRUE	exclusion	clu_44608	NewClu_2274	ENSG00000177133:I6.1	intron-retention	chr1:2977065-2977064|chr1:2977065-2976847	(+)alt-N-terminus, (+)alt-C-terminus, (+)AA:145(CAD28523.1)->148(BAC85972.1)	-0.576389	0.00631793	1	0	0.576389
HEXDC:ENSG00000169660:I11.1-E12.1|ENSG00000169660:E11.1-E12.1	TRUE	exclusion	clu_41473	NewClu_3376	ENSG00000169660:I11.1	intron-retention	chr17:80398872-80398873|chr17:80397589-80398873		-0.280392	0.00655234	1	0	0.280392
EDIL3:ENSG00000164176:E2.1-E3.1|ENSG00000164176:E2.1-E5.1	TRUE	inclusion	clu_38139	NewClu_1766	ENSG00000164176:E3.1	cassette-exon	chr5:83549902-83525702|chr5:83549902-83476339	(+)alt-C-terminus, (+)AA:241(CU691020-PEP)->242(CU689034-PEP)|(-)EG-like_dom-IPR000742, (-)EGF-like_Ca-bd-IPR001881, (-)SIGNAL, (+)DOMAIN-EGF-like 2, (+)EG-like_dom-IPR000742, (+)TURN	0.300533	0.00656242	1	0.555481	0.254948
RPS6KC1:ENSG00000136643:E3.1-E5.1|ENSG00000136643:E4.2-E5.1	FALSE	inclusion	clu_25718	NewClu_4096	ENSG00000136643:E3.1	cassette-exon	chr1:213244383-213251038|chr1:213246328-213251038	(~)alt+coding, (~)AA:854(BC143449+PEP)+>854(BAG61312.1)|(-)DOMAIN+MIT, (-)DOMAIN+Protein kinase 2, (-)Kinase+like_dom+IPR011009, (-)MIT+IPR007330, (-)Prot_kinase_cat_dom+IPR000719, (-)Ser+Thr/Tyr_kinase_cat_dom+IPR001245, (-)Ser/Thr_dual+sp_kinase_dom+IPR002290	-0.386129	0.00658161	1	0.296296	0.682425
PDE4DIP:ENSG00000178104:E39.1-E40.1|ENSG00000178104:E12.2_144955278-E66.1_144679954	TRUE	inclusion	clu_44920	NewClu_4243	ENSG00000178104:E39.1|ENSG00000178104:E40.1	cassette-exon	chr1:144886097-144882881|chr1:144955278-144679954	(+)retained_intron, (+)alt-N-terminus, (+)alt-C-terminus, (+)AA:303(ENST00000479369-PEP)->1352(CAH18128.1)|(+)COILED	0.440306	0.00659326	1	0.759828	0.319523
NBPF1:ENSG00000219481:E10.3-E11.1|ENSG00000219481:E9.1-E13.1	TRUE	inclusion	clu_53071	NewClu_3808	ENSG00000219481:E10.3|ENSG00000219481:E11.1	cassette-exon	chr1:16919936-16918808|chr1:16921087-16916496	(+)nonsense_mediated_decay, (-)truncated, (+)AA:71(ENSP00000473795)->1139(ENSP00000474456)|(+)NBPF_dom-IPR010630	0.327352	0.00659405	1	0.771368	0.444015
HPS4:ENSG00000100099:E11.1-E12.1|ENSG00000100099:I10.2-E13.1	TRUE	inclusion	clu_9056	NewClu_1157	ENSG00000100099:E11.1|ENSG00000100099:E12.1		chr22:26862192-26862070|chr22:26862192-26861517	(+)alt-N-terminus, (+)AA:708(ENSP00000381213)->721(ENSP00000381210)	0.32433	0.00677267	1	0.418269	0.0939394
BBS9:ENSG00000122507:E18.1-E19.1|ENSG00000122507:E16.1-E19.1	TRUE	exclusion	clu_19432	NewClu_4162	ENSG00000122507:E18.1	cassette-exon	chr7:33390935-33392471|chr7:33388782-33392471	(-)alt-coding, (-)AA:852(ENSP00000379433)->887(AK314627-PEP)	-0.293144	0.00699004	1	0.641026	0.934169
GOPC:ENSG00000047932:E2.1-E3.1|ENSG00000047932:E2.1-E4.4	TRUE	inclusion	clu_2572	NewClu_394	ENSG00000047932:E3.1	cassette-exon	chr6:117900063-117898634|chr6:117900063-117896515	(+)alt-coding, (+)AA:454(AAL47160.1)->462(AAG00572.1)|(+)COILED	0.290111	0.00699426	1	0.558269	0.268157
FRG1B:ENSG00000149531:E5.1-E7.1|ENSG00000149531:E5.1-E8.1	TRUE	exclusion	clu_31943	NewClu_3770	ENSG00000149531:E7.1	cassette-exon	chr20:29623254-29625873|chr20:29623254-29628227	(+)alt-N-terminus, (+)alt-C-terminus, (+)AA:110(BC095491-PEP)->182(ENSP00000351249)|(+)Actin_cross-linking-IPR008999, (+)FRG1-IPR010414	-0.405278	0.00708341	1	0.431665	0.836943
TTN:ENSG00000155657:E64.1-E65.1|ENSG00000155657:E54.1-E73.1	TRUE	inclusion	clu_34087	NewClu_2304	ENSG00000155657:E64.1|ENSG00000155657:E65.1	cassette-exon	chr2:179595652-179595519|chr2:179600238-179592098		0.277599	0.00713001	1	0.94563	0.668031
RP11-15H20.6:ENSG00000213971:E1.7-E3.1|ENSG00000213971:E1.7-E4.3	TRUE	inclusion	clu_52660	NewClu_3436	ENSG00000213971:E3.1	cassette-exon	chr19:23456878-23453094|chr19:23456878-23444546	(+)alt-N-terminus, (+)alt-C-terminus, (+)AA:30(ENST00000596561-PEP)->46(ENST00000599922-PEP)	0.38	0.00715646	1	0.38	0
TP53INP2:ENSG00000078804:E1.3-E3.1|ENSG00000078804:E2.1-E3.1	FALSE	inclusion	clu_6133	NewClu_1214	ENSG00000078804:E1.3	alt-C-term	chr20:33292316-33293162|chr20:33292582-33293162	(+)truncated, (-)AA:77(ENSP00000404410)+>220(CAC82592.1)	-0.381571	0.00718123	1	0.449446	0.831016
IFT172:ENSG00000138002:E1.7-E3.1|ENSG00000138002:E1.7-E2.1	FALSE	exclusion	clu_26691	NewClu_525	ENSG00000138002:E3.1	cassette-exon	chr2:27712482-27708370|chr2:27712482-27709109	(-)alt-N-terminus, (-)AA:506(BAG51580.1)->511(BAG61513.1)|(+)CROSSLNK+Glycyl lysine isopeptide (Lys+Gly) (interchain with G+Cter in SUMO+1), (+)REPEAT+WD 1, (+)REPEAT+WD 7, (+)WD40_repeat+IPR001680, (+)WD40_repeat_dom+IPR017986	0.29023	0.00725184	1	0.914861	0.624631
PDE4DIP:ENSG00000178104:E51.2-I53.2|ENSG00000178104:E12.2_144955278-E66.1_144679954	TRUE	inclusion	clu_44920	NewClu_4243	ENSG00000178104:E51.2|ENSG00000178104:I53.2		chr1:144865810-144864324|chr1:144955278-144679954		0.440922	0.00729813	1	0.696737	0.255815
GPR133:ENSG00000111452:E8.1-E10.1|ENSG00000111452:E6.1-E10.1	TRUE	inclusion	clu_14779	NewClu_2128	ENSG00000111452:E8.1	cassette-exon	chr12:131466608-131471640|chr12:131456125-131471640	(-)alt-N-terminus, (-)alt-C-terminus, (-)AA:178(BX649116-PEP)->221(ENSP00000442501)|(-)ConA-like_lec_gl_sf-IPR008985, (-)Pentaxin-IPR001759, (-)SIGNAL	0.288555	0.00730351	1	0.801913	0.513358
WDR27:ENSG00000184465:I17.1-E18.1|ENSG00000184465:E17.1-E18.1	TRUE	inclusion	clu_46802	NewClu_2224	ENSG00000184465:I17.1	intron-retention	chr6:170058143-170058142|chr6:170058372-170058142	(+)alt-N-terminus, (+)alt-C-terminus, (+)AA:75(ENST00000467418-PEP)->206(BC073148-PEP)	0.642857	0.00730641	1	0.815934	0.173077
CYTH1:ENSG00000108669:E18.2-E20.1|ENSG00000108669:I19.1-E20.1	FALSE	inclusion	clu_13705	NewClu_723	ENSG00000108669:E18.2	intron-retention	chr17:76676272-76672251|chr17:76672252-76672251	(-)alt+N+terminus, (-)alt+C+terminus, (-)AA:144(AK123894+PEP)+>235(AK307917+PEP)|(-)HELIX, (-)Pleckstrin_homology+IPR001849, (-)STRAND, (-)TURN	-0.282627	0.0074082	1	0.449566	0.732193
SCAMP5:ENSG00000198794:E9.1-E10.1|ENSG00000198794:E9.1-E11.3	TRUE	inclusion	clu_50998	NewClu_276	ENSG00000198794:E10.1	cassette-exon	chr15:75305146-75308934|chr15:75305146-75310211	(+)alt-N-terminus, (+)alt-C-terminus, (+)AA:94(ENST00000564141-PEP)->95(ENSP00000454766)|(+)SCAMP-IPR007273, (+)TOPO_DOM-Cytoplasmic, (+)TOPO_DOM-Extracellular, (+)TRANSMEM-Helical;	0.27461	0.0074559	1	1	0.72539
FLRT2:ENSG00000185070:E7.2-E8.1|ENSG00000185070:I3.1_86000337-I9.2	TRUE	inclusion	clu_47067	NewClu_3634	ENSG00000185070:E7.2|ENSG00000185070:E8.1		chr14:86027633-86028987|chr14:86000337-86087483	(+)alt-C-terminus, (+)AA:41(ENST00000555398-PEP)->52(ENST00000557419-PEP)	0.269649	0.00746093	1	0.683076	0.413427
PRKCSH:ENSG00000130175:I14.1-E15.1|ENSG00000130175:E14.3-E15.3	TRUE	inclusion	clu_22101	NewClu_4204	ENSG00000130175:I14.1|ENSG00000130175:E15.1	intron-retention	chr19:11561243-11561244|chr19:11560243-11561461		0.614789	0.00749939	1	0.614789	0
SYNJ1:ENSG00000159082:E33.2-E34.1|ENSG00000159082:E33.2-E35.1	TRUE	inclusion	clu_35280	NewClu_1152	ENSG00000159082:E34.1	cassette-exon	chr21:34011218-34007194|chr21:34011218-34004111	(-)alt-N-terminus, (-)alt-C-terminus, (-)AA:1350(ENSP00000371939)->1526(ENSP00000371931)|(-)COMPBIAS-Poly-Glu, (-)COMPBIAS-Poly-Pro, (-)MOD_RES-Phosphoserine, (-)MOD_RES-Phosphothreonine, (-)REGION-3 X 3 AA repeats of N-P-F, (-)REPEAT-1, (-)REPEAT-2, (-)REPEAT-3, (+)Endo/exonuclease/phosphatase-IPR005135, (+)MOD_RES-Phosphoserine, (+)REGION-Catalytic	0.322132	0.00751253	1	0.876667	0.554534
LRRC37B:ENSG00000185158:E1.4-E4.1|ENSG00000185158:E1.4-E6.1	TRUE	inclusion	clu_47099	NewClu_1660	ENSG00000185158:E4.1	cassette-exon	chr17:30335151-30347716|chr17:30335151-30351730	(+)truncated, (-)AA:156(ENSP00000463323)->865(ENSP00000443345)|(-)COILED, (-)Leu-rich_rpt-IPR001611, (-)REPEAT-LRR 1, (-)REPEAT-LRR 2, (-)REPEAT-LRR 3, (-)REPEAT-LRR 4, (-)REPEAT-LRR 5, (-)REPEAT-LRR 6, (-)TOPO_DOM-Cytoplasmic, (-)TRANSMEM-Helical;	0.492325	0.00753182	1	0.596491	0.104167
RP6-206I17.2:ENSG00000231734:I3.1-E4.1|ENSG00000231734:E3.1-E6.1	TRUE	exclusion	clu_54149	NewClu_1560	ENSG00000231734:I3.1|ENSG00000231734:E4.1	intron-retention	chr1:143705458-143705459|chr1:143705246-143708702		-0.439394	0.00753902	1	0	0.439394
ZNF778:ENSG00000170100:E5.2-E6.2|ENSG00000170100:E4.1-E6.2	TRUE	exclusion	clu_41727	NewClu_270	ENSG00000170100:E5.2	cassette-exon	chr16:89289691-89291127|chr16:89288591-89291127	(-)alt-N-terminus, (-)alt-C-terminus, (-)AA:405(BAG58149.1)->687(AAI25193.3)|(-)Krueppel-associated_box-IPR001909, (-)ZN_FING-C2H2-type 10, (-)ZN_FING-C2H2-type 11, (-)ZN_FING-C2H2-type 13, (-)ZN_FING-C2H2-type 14, (-)ZN_FING-C2H2-type 15, (-)ZN_FING-C2H2-type 16, (-)ZN_FING-C2H2-type 17; degenerate, (-)ZN_FING-C2H2-type 18, (-)ZN_FING-C2H2-type 1; degenerate, (-)ZN_FING-C2H2-type 2; degenerate, …	-0.386275	0.00757356	1	0.266667	0.652941
PIK3AP1:ENSG00000155629:E15.2-E17.1|ENSG00000155629:E16.1-E17.1	FALSE	inclusion	clu_34045	NewClu_240	ENSG00000155629:E15.2	altPromoter	chr10:98380109-98376468|chr10:98378408-98376468	(-)alt+N+terminus, (-)alt+C+terminus, (-)AA:35(ENST00000467625+PEP)+>46(ENST00000489982+PEP)	-0.620536	0.00764922	1	0.285714	0.90625
PIK3AP1:ENSG00000155629:E16.1-E17.1|ENSG00000155629:E15.2-E17.1	TRUE	inclusion	clu_34045	NewClu_240	ENSG00000155629:E16.1	altPromoter	chr10:98378408-98376468|chr10:98380109-98376468	(-)alt-N-terminus, (-)alt-C-terminus, (-)AA:35(ENST00000467625-PEP)->46(ENST00000489982-PEP)	0.620536	0.00764922	1	0.714286	0.09375
PDE4DIP:ENSG00000178104:E30.2-E31.1|ENSG00000178104:E12.2_144955278-E66.1_144679954	TRUE	inclusion	clu_44920	NewClu_4243	ENSG00000178104:E30.2|ENSG00000178104:E31.1	cassette-exon	chr1:144909869-144906537|chr1:144955278-144679954	(+)alt-N-terminus, (+)alt-C-terminus, (+)AA:315(ENST00000467859-PEP)->740(ENSP00000436791)|(+)COILED	0.284444	0.00776462	1	0.503107	0.218664
TTN:ENSG00000155657:E122.1-E123.1|ENSG00000155657:I122.1-E123.1	FALSE	exclusion	clu_34087	NewClu_2304	ENSG00000155657:E122.1	intron-retention	chr2:179558649-179558416|chr2:179558417-179558416	(+)alt-N-terminus, (+)alt-C-terminus, (+)AA:256(ENSP00000392336)->962(ENSP00000401501)|(-)PPAK_motif-IPR004168, (-)REPEAT-PEVK 22, (-)REPEAT-PEVK 23, (-)REPEAT-PEVK 24, (-)REPEAT-PEVK 25, (+)COMPBIAS-Glu-rich, (+)COMPBIAS-Poly-Pro, (+)COMPBIAS-Pro-rich, (+)CROSSLNK-Glycyl lysine isopeptide (Lys-Gly) (interchain with G-Cter in ubiquitin), (+)MOD_RES-Phosphoserine, (+)MOD_RES-Phosphothreonine, (+)P…	0.301763	0.00785071	1	0.988372	0.686609
DENND1B:ENSG00000213047:E10.1-E11.1|ENSG00000213047:E9.1-E11.1	TRUE	inclusion	clu_52428	NewClu_851	ENSG00000213047:E10.1	cassette-exon	chr1:197616185-197614873|chr1:197621365-197614873	(+)alt-N-terminus, (+)AA:396(AAH22561.1)->426(AAH63877.1)|(-)DENN_dom-IPR001194, (-)uDENN_dom-IPR005113, (+)DENN_dom-IPR001194, (+)DOMAIN-DENN, (+)DOMAIN-UDENN, (+)DOMAIN-dDENN, (+)HELIX, (+)STRAND, (+)dDENN_dom-IPR005112, (+)uDENN_dom-IPR005113	0.339543	0.00786764	1	0.577206	0.237663
RPL36A:ENSG00000241343:E1.5_100646033-E2.3|ENSG00000241343:E2.2-E2.4	FALSE	exclusion	clu_55075	NewClu_2259	ENSG00000241343:E1.5_100646033|ENSG00000241343:E2.3	altPromoter	chrX:100646033-100646446|chrX:100646223-100646447		0.411616	0.00791724	1	0.494949	0.0833333
TYW1:ENSG00000198874:E10.1-E11.2|ENSG00000198874:E9.1-E13.1	TRUE	exclusion	clu_51144	NewClu_3815	ENSG00000198874:E10.1|ENSG00000198874:E11.2	cassette-exon	chr7:66520874-66532272|chr7:66515053-66563528	(-)nonsense_mediated_decay, (-)alt-C-terminus, (-)AA:384(ENSP00000354795)->732(ENSP00000352645)|(-)METAL-Iron-sulfur (4Fe-4S-S-AdoMet), (-)rSAM-IPR007197, (-)tRNA_wybutosine-synth-IPR013917	-0.278846	0.00791842	1	0.721154	1
CCP110:ENSG00000103540:E15.2-E17.1|ENSG00000103540:I15.2-E17.1	FALSE	inclusion	clu_11234	NewClu_3105	ENSG00000103540:E15.2		chr16:19559336-19562518|chr16:19559922-19562518	(+)alt-C-terminus, (+)AA:991(BAA24849.3)->1012(ENSP00000370803)	-0.390276	0.00793136	1	0.14322	0.533497
KSR1:ENSG00000141068:I1.1_25635663-E7.6|ENSG00000141068:I1.1_25634945-E7.6	TRUE	inclusion	clu_28313	NewClu_1350	ENSG00000141068:I1.1_25635663		chr17:25635663-25636126|chr17:25634945-25636126		0.646163	0.00793803	1	0.792857	0.146694
RYR2:ENSG00000198626:E84.1-E85.1|ENSG00000198626:E84.1-E87.1	TRUE	inclusion	clu_50726	NewClu_1474	ENSG00000198626:E85.1	cassette-exon	chr1:237905649-237906900|chr1:237905649-237919588	(+)alt-N-terminus, (+)AA:4967(ENSP00000355533)->4973(ENSP00000353174)|(-)Ins145_P3_rcpt-IPR014821, (-)Ryan_recept-IPR013333, (-)TOPO_DOM-Cytoplasmic, (+)Ins145_P3_rcpt-IPR014821	0.321016	0.00827616	1	0.608465	0.287449
CALD1:ENSG00000122786:E23.6-E24.1|ENSG00000122786:E23.6-E25.2	TRUE	inclusion	clu_19535	NewClu_3520	ENSG00000122786:E24.1	cassette-exon	chr7:134645379-134647571|chr7:134645379-134650057	(-)nonsense_mediated_decay, (-)alt-N-terminus, (-)alt-C-terminus, (-)AA:536(ENSP00000407522)->538(AAH40354.1)|(-)Caldesmon-IPR006017, (-)Caldesmon_LSP-IPR006018, (-)MOD_RES-Phosphoserine, (-)REGION-Weak actin-binding, (+)Caldesmon-IPR006017	0.438589	0.00837593	1	0.613256	0.174667
EGLN3:ENSG00000129521:I1.1_34931023-E2.1|ENSG00000129521:E1.1-ENSG00000165389:E2.1	TRUE	exclusion	clu_21909	NewClu_4066	ENSG00000129521:I1.1_34931023|ENSG00000129521:E2.1	trans-splicing	chr14:34931023-34904510|chr14:34931922-34904510		-0.344086	0.00847051	1	0.0555556	0.399642
CCDC121:ENSG00000176714:E2.2-E3.1|ENSG00000176714:E1.1-E3.1	TRUE	exclusion	clu_44433	NewClu_908	ENSG00000176714:E2.2	altPromoter	chr2:27851263-27850784|chr2:27851817-27850784	(~)AA:278(BAC86143.1)->278(AAH66969.1)	-0.258207	0.00849648	1	0.111111	0.369318
FAM193B:ENSG00000146067:E8.3-I8.1|ENSG00000146067:E7.3-E10.2	TRUE	exclusion	clu_30688	NewClu_3069	ENSG00000146067:E8.3|ENSG00000146067:I8.1	intron-retention	chr5:176958954-176958953|chr5:176959444-176952206		-0.280344	0.00860306	1	0	0.280344
FAM203A:ENSG00000235173:E3.6-E4.1|ENSG00000235173:E3.2_145193646-ENSG00000230567:E3.3_145438855	TRUE	inclusion	clu_54561	NewClu_1142	ENSG00000235173:E3.6|ENSG00000235173:E4.1	trans-splicing	chr8:145194003-145194092|chr8:145193646-145438855		0.275076	0.00861305	1	1	0.724924
PDE4DIP:ENSG00000178104:E32.1-E33.1|ENSG00000178104:E12.2_144955278-E66.1_144679954	TRUE	inclusion	clu_44920	NewClu_4243	ENSG00000178104:E32.1|ENSG00000178104:E33.1	cassette-exon	chr1:144906059-144904737|chr1:144955278-144679954	(+)alt-N-terminus, (+)alt-C-terminus, (+)AA:315(ENST00000467859-PEP)->740(ENSP00000436791)|(+)COILED	0.323733	0.00864633	1	0.605028	0.281295
TRAPPC13:ENSG00000113597:E11.2-E12.2|ENSG00000113597:E11.2-E12.3	TRUE	inclusion	clu_15845	NewClu_1798	ENSG00000113597:E12.2	alt-3'	chr5:64957977-64960061|chr5:64957977-64960064	(+)alt-coding, (+)AA:417(ENSP00000382367)->418(ENSP00000409231)	0.264657	0.00866917	1	0.675099	0.410442
EPHA7:ENSG00000135333:E9.1-E10.1|ENSG00000135333:E9.1-I9.1_93970497	FALSE	inclusion	clu_24807	NewClu_983	ENSG00000135333:E10.1		chr6:93973578-93969197|chr6:93973578-93970497	(+)alt-coding, (+)AA:993(AAI43858.1)->994(AAI43859.1)|(+)TOPO_DOM-Extracellular, (-)TOPO_DOM-Cytoplasmic	-0.339312	0.00868737	1	0.309737	0.649049
METTL11B:ENSG00000203740:E5.1-E6.1|ENSG00000203740:I5.1-E6.1	FALSE	exclusion	clu_51358	NewClu_255	ENSG00000203740:E5.1	intron-retention	chr1:170135892-170136627|chr1:170136626-170136627		0.265372	0.00869628	1	1	0.734628
PDE4DIP:ENSG00000178104:E31.1-E32.1|ENSG00000178104:E12.2_144955278-E66.1_144679954	TRUE	inclusion	clu_44920	NewClu_4243	ENSG00000178104:E31.1|ENSG00000178104:E32.1	cassette-exon	chr1:144906421-144906196|chr1:144955278-144679954	(+)alt-N-terminus, (+)alt-C-terminus, (+)AA:315(ENST00000467859-PEP)->740(ENSP00000436791)|(+)COILED	0.313833	0.00870475	1	0.504104	0.190272
NFE2L1:ENSG00000082641:E7.1-E7.8|ENSG00000082641:E7.2-E7.8	FALSE	exclusion	clu_6658	NewClu_645	ENSG00000082641:E7.1	alt-5'	chr17:46128143-46128479|chr17:46128181-46128479		0.53213	0.0087272	1	0.853659	0.321529
RP11-347C18.3:ENSG00000253878:E2.1-ENSG00000156170:E3.1|ENSG00000253878:E1.2-ENSG00000156170:E3.1	TRUE	inclusion	clu_56131	NewClu_1270	ENSG00000253878:E2.1	trans-splicing	chr8:95963037-95970223|chr8:95962587-95970223		0.260051	0.00880088	1	0.546667	0.286616
PDE4DIP:ENSG00000178104:E55.3-E56.2|ENSG00000178104:E12.2_144955278-E66.1_144679954	TRUE	inclusion	clu_44920	NewClu_4243	ENSG00000178104:E55.3|ENSG00000178104:E56.2	cassette-exon	chr1:144859759-144857728|chr1:144955278-144679954	(+)retained_intron, (+)alt-N-terminus, (+)alt-C-terminus, (+)AA:303(ENST00000479369-PEP)->1352(CAH18128.1)|(+)COILED	0.300349	0.00881922	1	0.408671	0.108322
PDE4DIP:ENSG00000178104:E12.2-E13.1|ENSG00000178104:E12.2_144955278-E66.1_144679954	TRUE	inclusion	clu_44920	NewClu_4243	ENSG00000178104:E12.2|ENSG00000178104:E13.1	cassette-exon	chr1:144955216-144952689|chr1:144955278-144679954	(+)nonsense_mediated_decay, (-)truncated, (+)AA:48(ENSP00000435483)->172(ENST00000530472-PEP)|(+)COILED, (+)Spindle_assoc-IPR012943	0.290431	0.0088801	1	0.89901	0.608579
TTN:ENSG00000155657:E72.1-E73.1|ENSG00000155657:E54.1-E73.1	TRUE	inclusion	clu_34087	NewClu_2304	ENSG00000155657:E72.1	cassette-exon	chr2:179592312-179592098|chr2:179600238-179592098		0.333106	0.00890751	1	0.951326	0.61822
DYX1C1-CCPG1:ENSG00000261771:E7.1-E8.1|ENSG00000261771:E7.1-E9.1	TRUE	inclusion	clu_57230	NewClu_2	ENSG00000261771:E8.1	cassette-exon	chr15:55727103-55724800|chr15:55727103-55722977	(+)alt-C-terminus, (+)AA:376(BAC04498.1)->420(AAL73230.1)	0.515177	0.00904563	1	0.930952	0.415775
RP1-163G9.1:ENSG00000177133:I6.1-E7.1|ENSG00000177133:E6.1-E7.1	TRUE	exclusion	clu_44608	NewClu_2274	ENSG00000177133:I6.1	intron-retention	chr1:2976848-2976847|chr1:2977065-2976847	(+)alt-N-terminus, (+)alt-C-terminus, (+)AA:145(CAD28523.1)->148(BAC85972.1)	-0.674679	0.00917477	1	0	0.674679
ZNF629:ENSG00000102870:E2.1-E3.1|ENSG00000102870:E2.1-E3.1_30795594	FALSE	exclusion	clu_10858	NewClu_58	ENSG00000102870:E3.1	alt-3'	chr16:30795731-30795575|chr16:30795731-30795594		0.337014	0.00920569	1	0.845238	0.508224
RP11-318M2.2:ENSG00000247081:E2.3-E5.1|ENSG00000247081:E4.1-E5.1	FALSE	exclusion	clu_55537	NewClu_3380	ENSG00000247081:E2.3	altPromoter	chr8:104298066-104280700|chr8:104280920-104280700	(-)alt-N-terminus, (-)alt-C-terminus, (-)AA:16(ENST00000520025-PEP)->51(ENST00000523673-PEP)	0.259371	0.00923095	1	0.438592	0.179221
PCSK7:ENSG00000160613:E15.6-E18.1|ENSG00000160613:I17.1-E18.1	FALSE	exclusion	clu_35924	NewClu_4250	ENSG00000160613:E15.6	intron-retention	chr11:117078686-117077876|chr11:117077877-117077876	(-)retained_intron, (-)alt-N-terminus, (-)alt-C-terminus, (-)AA:59(ENST00000527861-PEP)->103(AK127262-PEP)|(-)TOPO_DOM-Cytoplasmic	0.491428	0.00923497	1	0.971591	0.480163
TTN:ENSG00000155657:E58.1-E59.1|ENSG00000155657:E54.1-E73.1	TRUE	inclusion	clu_34087	NewClu_2304	ENSG00000155657:E58.1|ENSG00000155657:E59.1	cassette-exon	chr2:179597966-179597848|chr2:179600238-179592098		0.422233	0.00925606	1	0.884188	0.461955
RUNX1T1:ENSG00000079102:E6.3-E11.4|ENSG00000079102:E1.5-E11.4	TRUE	inclusion	clu_6170	NewClu_2717	ENSG00000079102:E6.3	cassette-exon	chr8:93088193-93029591|chr8:93115085-93029591	(+)alt-N-terminus, (+)alt-C-terminus, (+)AA:46(ENSP00000429864)->48(ENSP00000429857)|(-)COMPBIAS-Poly-Pro, (+)MTG8-IPR013290, (+)SITE-Breakpoint for translocation to form AML1-MTG8 in AML-M2	0.265	0.00944962	1	0.59661	0.33161
ACTR3B:ENSG00000133627:E4.1-E6.2|ENSG00000133627:E4.1-E5.2	FALSE	inclusion	clu_23900	NewClu_2065	ENSG00000133627:E6.2	cassette-exon	chr7:152498816-152511635|chr7:152498816-152508782	(-)alt+N+terminus, (-)alt+C+terminus, (-)AA:39(ENST00000488782+PEP)+>231(CU679037+PEP)	-0.264698	0.009488	1	0.269632	0.53433
THUMPD1:ENSG00000066654:I4.1-E5.1|ENSG00000066654:E4.2-E5.1	TRUE	exclusion	clu_3996	NewClu_1066	ENSG00000066654:I4.1	intron-retention	chr16:20747681-20747680|chr16:20748182-20747680	(~)AA:353(ENSP00000370741)->353(ENSP00000379392)	-0.268073	0.00950266	1	0.28125	0.549323
POLM:ENSG00000122678:E9.1-E10.2|ENSG00000122678:E9.1-E10.1	FALSE	inclusion	clu_19479	NewClu_4150	ENSG00000122678:E10.2	alt-3'	chr7:44113224-44112976|chr7:44113224-44113029	(-)alt+N+terminus, (-)alt+C+terminus, (-)AA:238(AK092903+PEP)+>242(BAB14353.1)|(-)BRCT_dom+IPR001357, (-)DNA_pol_X_beta+like+IPR002008, (-)DNA_pol_b+like_N+IPR010996, (-)DOMAIN+BRCT, (-)HELIX, (-)MOD_RES+Phosphoserine, (-)STRAND, (-)TURN, (-)TdT/Mu+IPR001726, (+)DNA_pol_X-IPR022312, (+)DNA_pol_X_beta-like-IPR002008, (+)METAL-Magnesium, (+)SITE-Responsible for the low discrimination between dNTP a…	-0.28815	0.0095124	1	0.556261	0.844412
POLM:ENSG00000122678:E9.1-E10.1|ENSG00000122678:E9.1-E10.2	TRUE	inclusion	clu_19479	NewClu_4150	ENSG00000122678:E10.1	alt-3'	chr7:44113224-44113029|chr7:44113224-44112976	(-)alt-N-terminus, (-)alt-C-terminus, (-)AA:238(AK092903-PEP)->242(BAB14353.1)|(-)BRCT_dom-IPR001357, (-)DNA_pol_X_beta-like-IPR002008, (-)DNA_pol_b-like_N-IPR010996, (-)DOMAIN-BRCT, (-)HELIX, (-)MOD_RES-Phosphoserine, (-)STRAND, (-)TURN, (-)TdT/Mu-IPR001726, (+)DNA_pol_X-IPR022312, (+)DNA_pol_X_beta-like-IPR002008, (+)METAL-Magnesium, (+)SITE-Responsible for the low discrimination between dNTP a…	0.28815	0.0095124	1	0.443739	0.155588
FAM193B:ENSG00000146067:I8.1-E9.1|ENSG00000146067:E7.3-E10.2	TRUE	exclusion	clu_30688	NewClu_3069	ENSG00000146067:I8.1|ENSG00000146067:E9.1	intron-retention	chr5:176958836-176958835|chr5:176959444-176952206		-0.297449	0.00956651	1	0	0.297449
TTN:ENSG00000155657:E69.1-E70.1|ENSG00000155657:E54.1-E73.1	TRUE	inclusion	clu_34087	NewClu_2304	ENSG00000155657:E69.1|ENSG00000155657:E70.1	cassette-exon	chr2:179593618-179593505|chr2:179600238-179592098		0.321567	0.00961212	1	0.958944	0.637377
PDE4DIP:ENSG00000178104:E25.2-E27.1|ENSG00000178104:E12.2_144955278-E66.1_144679954	TRUE	inclusion	clu_44920	NewClu_4243	ENSG00000178104:E25.2|ENSG00000178104:E27.1	cassette-exon	chr1:144916570-144915639|chr1:144955278-144679954	(+)retained_intron, (+)alt-N-terminus, (+)alt-C-terminus, (+)AA:79(ENST00000496263-PEP)->161(AK001619-PEP)|(+)MOD_RES-Phosphothreonine, (+)SITE-Breakpoint for insertion to form PDE4DIP- PDGFRB fusion protein	0.384421	0.00965633	1	0.661577	0.277156
LINC00478:ENSG00000215386:E8.4-E10.1|ENSG00000215386:E7.1-E10.1	TRUE	exclusion	clu_52968	NewClu_3406	ENSG00000215386:E8.4	altPromoter	chr21:17792061-17859810|chr21:17764005-17859810		-0.322203	0.0097901	1	0.159749	0.481952
RAB5B:ENSG00000111540:E2.6-E6.1|ENSG00000111540:I2.1_56368123-E6.1	FALSE	exclusion	clu_14789	NewClu_1488	ENSG00000111540:E2.6		chr12:56367923-56380653|chr12:56368123-56380653	(-)nonsense_mediated_decay, (+)truncated, (-)AA:73(ENSP00000450285)->215(ENSP00000450168)|(-)EF_GTP-bd_dom-IPR000795, (-)Gtr1_RagA-IPR006762, (-)HELIX, (-)LIPID-S-geranylgeranyl cysteine, (-)MIRO-like-IPR013684, (-)MOTIF-Effector region, (-)NP_BIND-GTP, (-)P-loop_NTPase-IPR027417, (-)Ran_GTPase-IPR002041, (-)STRAND, (-)Small_GTP-bd_dom-IPR005225, (-)Small_GTPase-IPR001806, (-)Small_GTPase_ARF/SAR…	0.317122	0.0098024	1	0.977778	0.660656
TTLL3:ENSG00000214021:I9.1-E10.1|ENSG00000214021:E9.3-E10.4	TRUE	exclusion	clu_52683	NewClu_161	ENSG00000214021:I9.1|ENSG00000214021:E10.1	intron-retention	chr3:9860986-9860987|chr3:9860604-9862230	(~)alt-coding, (~)AA:352(BAG37589.1)->352(CAH10554.1)	-0.262356	0.00981025	1	0.616865	0.879221
TTLL3:ENSG00000214021:E9.3-E10.4|ENSG00000214021:I9.1-E10.1	FALSE	exclusion	clu_52683	NewClu_161	ENSG00000214021:E9.3|ENSG00000214021:E10.4	intron-retention	chr3:9860604-9862230|chr3:9860986-9860987	(~)alt+coding, (~)AA:352(BAG37589.1)+>352(CAH10554.1)	0.262356	0.00981025	1	0.383135	0.120779
ZNF839:ENSG00000022976:E11.1-E12.1|ENSG00000022976:E11.1-E12.4	TRUE	inclusion	clu_1669	NewClu_2174	ENSG00000022976:E12.1	alt-3'	chr14:102805560-102807660|chr14:102805560-102808440	(+)alt-N-terminus, (+)alt-C-terminus, (+)AA:190(ENSP00000454159)->191(BC042659-PEP)|(+)COMPBIAS-Poly-Ser	0.34276	0.0099008	1	0.856911	0.514151
BCORL1:ENSG00000085185:E10.1-E11.1|ENSG00000085185:E9.1-E11.1	TRUE	exclusion	clu_6985	NewClu_4190	ENSG00000085185:E10.1	cassette-exon	chrX:129159354-129162610|chrX:129156952-129162610	(-)alt-coding, (-)AA:1581(ENSP00000352253)->1711(AAI56743.1)|(-)MOTIF-Nuclear localization signal	-0.267225	0.00993373	1	0.425685	0.69291
RP11-195F19.9:ENSG00000230074:E1.1-E3.1|ENSG00000230074:E1.1-I1.1	FALSE	exclusion	clu_53957	NewClu_608	ENSG00000230074:E3.1	intron-retention	chr9:34665764-34680903|chr9:34665764-34665765		0.25098	0.00998032	1	1	0.74902
ARHGEF7:ENSG00000102606:E7.2-E8.1|ENSG00000102606:E3.7-E8.1	TRUE	exclusion	clu_10773	NewClu_1547	ENSG00000102606:E7.2	altPromoter	chr13:111855464-111857636|chr13:111806338-111857636	(-)alt-N-terminus, (-)AA:705(ENSP00000218789)->721(BAH13248.1)|(-)CH-domain-IPR001715, (-)HELIX, (-)MOD_RES-Phosphoserine	-0.262112	0.0100148	1	0	0.262112
PDE4DIP:ENSG00000178104:E14.4-E15.1|ENSG00000178104:E12.2_144955278-E66.1_144679954	TRUE	inclusion	clu_44920	NewClu_4243	ENSG00000178104:E14.4|ENSG00000178104:E15.1	cassette-exon	chr1:144952201-144946742|chr1:144955278-144679954	(+)alt-C-terminus, (+)AA:175(ENST00000464103-PEP)->186(ENSP00000435920)	0.392874	0.0101276	1	0.705429	0.312555
MTCP1:ENSG00000214827:E1.2-E6.6|ENSG00000214827:E5.2-E6.1	FALSE	exclusion	clu_52858	NewClu_706	ENSG00000214827:E1.2|ENSG00000214827:E6.6	altPromoter	chrX:154375935-154292308|chrX:154293761-154293674		0.397059	0.0101797	1	0.397059	0
ACACB:ENSG00000076555:E2.1-E3.1|ENSG00000076555:E1.1-E3.1	TRUE	exclusion	clu_5684	NewClu_2989	ENSG00000076555:E2.1	altPromoter	chr12:109569231-109577202|chr12:109554509-109577202	(+)alt-N-terminus, (+)alt-C-terminus, (+)AA:143(ENSP00000443494)->2458(AAR37018.1)|(+)ACT_SITE, (+)AcCoA_COase_cen-IPR013537, (+)BINDING-Coenzyme A, (+)Biotin_COase_C-IPR005482, (+)Biotin_carboxylation_dom-IPR011764, (+)Biotin_lipoyl-IPR000089, (+)COA_CT_C-IPR011763, (+)COA_CT_N-IPR011762, (+)CarbamoylP_synth_lsu_N-IPR005481, (+)Carboxyl_trans-IPR000022, (+)CbamoylP_synth_lsu-like_ATP-bd-IPR00547…	-0.366363	0.0101894	1	0.121554	0.487917
ACACB:ENSG00000076555:E1.1-E3.1|ENSG00000076555:E2.1-E3.1	FALSE	exclusion	clu_5684	NewClu_2989	ENSG00000076555:E1.1	altPromoter	chr12:109554509-109577202|chr12:109569231-109577202	(+)alt+N+terminus, (+)alt+C+terminus, (+)AA:143(ENSP00000443494)+>2458(AAR37018.1)|(+)ACT_SITE, (+)AcCoA_COase_cen+IPR013537, (+)BINDING+Coenzyme A, (+)Biotin_COase_C+IPR005482, (+)Biotin_carboxylation_dom+IPR011764, (+)Biotin_lipoyl+IPR000089, (+)COA_CT_C+IPR011763, (+)COA_CT_N+IPR011762, (+)CarbamoylP_synth_lsu_N+IPR005481, (+)Carboxyl_trans+IPR000022, (+)CbamoylP_synth_lsu+like_ATP+bd+IPR00547…	0.366363	0.0101894	1	0.878446	0.512083
RP1-163G9.1:ENSG00000177133:E6.1-E7.1|ENSG00000177133:I6.1-E7.1	FALSE	exclusion	clu_44608	NewClu_2274	ENSG00000177133:E6.1	intron-retention	chr1:2977065-2976847|chr1:2976848-2976847	(+)alt+N+terminus, (+)alt+C+terminus, (+)AA:145(CAD28523.1)+>148(BAC85972.1)	0.64604	0.0102435	1	0.775	0.12896
HLA-A:ENSG00000206503:E6.5-E7.1|ENSG00000206503:E6.1-ENSG00000204622:E6.2	TRUE	exclusion	clu_52325	NewClu_1729	ENSG00000206503:E6.5|ENSG00000206503:E7.1	trans-splicing	chr6:29912868-29913011|chr6:29912393-29976922	(-)retained_intron, (-)alt-N-terminus, (-)alt-C-terminus, (-)AA:258(ENST00000462773-PEP)->262(ENST00000495183-PEP)|(+)STRAND, (-)DISULFID, (-)DOMAIN-Ig-like C1-type, (-)HELIX, (-)Ig-like_dom-IPR007110, (-)Ig_C1-set-IPR003597, (-)MHC_I_a_a1/a2-IPR001039, (-)REGION-Alpha-3, (-)REGION-Connecting peptide, (-)STRAND, (-)TRANSMEM-Helical;, (-)TURN	-0.268545	0.0102796	1	0.43445	0.702995
LPIN2:ENSG00000101577:I15.1-E16.1|ENSG00000101577:E15.1-E16.1	TRUE	inclusion	clu_10339	NewClu_199	ENSG00000101577:I15.1	intron-retention	chr18:2927810-2927809|chr18:2928589-2927809	(-)alt-N-terminus, (-)alt-C-terminus, (-)AA:139(LF210916-PEP)->896(BAG72614.1)|(-)HAD-like_dom-IPR023214, (-)LNS2-IPR013209, (-)Lipin_N-IPR007651, (-)MOD_RES-Phosphoserine, (-)MOTIF-DXDXT motif, (-)MOTIF-LXXIL motif, (-)MOTIF-Nuclear localization signal, (-)REGION-C-LIP, (-)REGION-N-LIP	0.254446	0.0103316	1	0.375874	0.121429
VMP1:ENSG00000062716:E12.1-E15.4|ENSG00000062716:E15.2-E15.5	FALSE	exclusion	clu_3480	NewClu_391	ENSG00000062716:E12.1|ENSG00000062716:E15.4	cassette-exon	chr17:57895134-57915656|chr17:57915573-57915673	(-)nonsense_mediated_decay, (-)alt-N-terminus, (-)alt-C-terminus, (-)AA:58(ENSP00000465911)->225(ENSP00000467350)|(-)SNARE_assoc-IPR015414, (-)TOPO_DOM-Cytoplasmic, (-)TOPO_DOM-Extracellular, (-)TRANSMEM-Helical;, (+)TRANSMEM-Helical;	0.329178	0.0103331	1	0.930015	0.600837
PDE4DIP:ENSG00000178104:E33.3-E34.1|ENSG00000178104:E12.2_144955278-E66.1_144679954	TRUE	inclusion	clu_44920	NewClu_4243	ENSG00000178104:E33.3|ENSG00000178104:E34.1	cassette-exon	chr1:144904625-144903204|chr1:144955278-144679954	(+)alt-N-terminus, (+)alt-C-terminus, (+)AA:315(ENST00000467859-PEP)->740(ENSP00000436791)|(+)COILED	0.33952	0.0103759	1	0.518511	0.178991
KIAA1598:ENSG00000187164:E20.1-E22.3|ENSG00000187164:E18.1-E22.3	TRUE	exclusion	clu_47952	NewClu_3783	ENSG00000187164:E20.1	cassette-exon	chr10:118661276-118646077|chr10:118671301-118646077	(-)alt-N-terminus, (-)alt-C-terminus, (-)AA:249(BAG53110.1)->258(BAG53052.1)|(+)Adenylate_cyclase-assoc_CAP_N-IPR013992, (+)COMPBIAS-Pro-rich, (+)MOD_RES-Phosphoserine, (-)MOD_RES-Phosphoserine, (-)MOD_RES-Phosphothreonine	-0.380647	0.0103931	1	0.290476	0.671123
KIAA0226:ENSG00000145016:E9.2-E11.1|ENSG00000145016:E10.1-E11.1	FALSE	inclusion	clu_30220	NewClu_1044	ENSG00000145016:E9.2	cassette-exon	chr3:197427484-197423920|chr3:197426058-197423920	(+)alt-N-terminus, (+)alt-C-terminus, (+)AA:921(ENSP00000374316)->927(BAG11152.1)|(-)COMPBIAS+Ser+rich, (-)DOMAIN+RUN, (-)Run+IPR004012, (+)COMPBIAS-Cys-rich, (+)COMPBIAS-Ser-rich	-0.336764	0.0104546	1	0.415179	0.751943
BMS1P1:ENSG00000204177:E8.1-E10.1|ENSG00000204177:E8.1-ENSG00000243289:E1.1_46733038	TRUE	inclusion	clu_51510	NewClu_215	ENSG00000204177:E10.1	alt-C-term	chr10:46751426-46740604|chr10:46751426-46733038		0.432368	0.0104801	1	0.942236	0.509868
ATP2B4:ENSG00000058668:E6.1-E7.1|ENSG00000058668:E6.1-E8.1	TRUE	inclusion	clu_3245	NewClu_730	ENSG00000058668:E7.1	cassette-exon	chr1:203670051-203671172|chr1:203670051-203672780	(+)alt-C-terminus, (+)AA:1158(ENSP00000356188)->1164(BAF85147.1)|(-)ATPase_P-typ_Ca-transp_plasma-IPR006408, (-)ATPase_P-typ_cyto_domN-IPR023299, (-)ATPase_P-typ_transduc_dom_A-IPR008250, (-)Cation_transp_P_typ_ATPase-IPR001757, (-)HAD-like_dom-IPR023214, (-)TOPO_DOM-Cytoplasmic, (+)ATPase_P-typ_transduc_dom_A-IPR008250, (+)COMPBIAS-Poly-Lys, (+)TOPO_DOM-Cytoplasmic	0.245292	0.0104925	1	0.730185	0.484893
STX16-NPEPL1:ENSG00000254995:E11.1-E12.1|ENSG00000254995:E8.2-E12.1	TRUE	exclusion	clu_56274	NewClu_618	ENSG00000254995:E11.1	cassette-exon	chr20:57266618-57266780|chr20:57248767-57266780	(+)retained_intron, (+)alt-N-terminus, (+)alt-C-terminus, (+)AA:21(KM576711-PEP)->23(ENST00000413559-PEP)	-0.312335	0.0105296	1	0.342105	0.65444
MDM2:ENSG00000135679:E15.40-I15.1|ENSG00000135679:E15.26_69233581-E16.1_69235612	TRUE	exclusion	clu_25093	NewClu_3738	ENSG00000135679:E15.40|ENSG00000135679:I15.1	intron-retention	chr12:69233869-69233870|chr12:69233581-69235612		-0.345163	0.0107043	1	0.594231	0.939394
RBMS3-AS3:ENSG00000235904:I1.1_29322222-E2.1|ENSG00000235904:I1.1_29322222-I1.1_29315915	FALSE	inclusion	clu_54632	NewClu_1944	ENSG00000235904:E2.1		chr3:29322222-29306248|chr3:29322222-29315915		-0.416278	0.010888	1	0.164141	0.58042
APAF1:ENSG00000120868:E17.2-E18.1|ENSG00000120868:E17.2-E19.1	TRUE	exclusion	clu_18968	NewClu_2160	ENSG00000120868:E18.1	cassette-exon	chr12:99093347-99097149|chr12:99093347-99100263	(-)alt-coding, (-)AA:1205(CAB55579.1)->1237(BAA24843.2)|(+)COMPBIAS-Poly-Ser, (+)DOMAIN-NB-ARC, (+)HELIX, (+)REPEAT-WD 2-8, (+)WD40_repeat_dom-IPR017986, (-)REPEAT-WD 1-3, (-)REPEAT-WD 1-5, (-)REPEAT-WD 1-6, (-)WD40_repeat-IPR001680, (-)WD40_repeat_dom-IPR017986	-0.304303	0.0108918	1	0.400794	0.705097
PRMT7:ENSG00000132600:E2.1-E3.6|ENSG00000132600:E1.10-E3.6	TRUE	inclusion	clu_23398	NewClu_2544	ENSG00000132600:E2.1	cassette-exon	chr16:68346079-68349800|chr16:68345002-68349800	(~)AA:642(BAG65391.1)->642(ENSP00000409324)	0.257435	0.0109346	1	0.896858	0.639423
HOXB3:ENSG00000120093:I9.1_46633087-E10.1|ENSG00000120093:E7.5-E10.1	TRUE	inclusion	clu_18713	NewClu_1222	ENSG00000120093:I9.1_46633087		chr17:46633087-46632980|chr17:46651199-46632980		0.256374	0.0110588	1	0.27963	0.0232558
FAM47E:ENSG00000189157:E5.2-E6.1|ENSG00000189157:E5.2-E12.1	TRUE	inclusion	clu_48640	NewClu_2821	ENSG00000189157:E6.1	cassette-exon	chr4:77184996-77189813|chr4:77184996-77230297	(~)AA:209(BAH14410.1)->209(BAG52246.1)	0.264168	0.0110668	1	0.569529	0.305361
TTN:ENSG00000155657:E66.1-E67.1|ENSG00000155657:E54.1-E73.1	TRUE	inclusion	clu_34087	NewClu_2304	ENSG00000155657:E66.1|ENSG00000155657:E67.1	cassette-exon	chr2:179594820-179594672|chr2:179600238-179592098		0.344607	0.0111753	1	0.954956	0.610349
CRHR1-IT1:ENSG00000204650:I9.1-E10.1|ENSG00000204650:E5.1-E12.2	TRUE	exclusion	clu_51861	NewClu_3441	ENSG00000204650:I9.1|ENSG00000204650:E10.1	intron-retention	chr17:43716340-43716341|chr17:43707524-43723267		-0.249834	0.0113128	1	0.164452	0.414286
ARHGDIB:ENSG00000111348:E1.5-E5.1|ENSG00000111348:E4.3-E5.1	FALSE	inclusion	clu_14741	NewClu_307	ENSG00000111348:E1.5	altPromoter	chr12:15114471-15103658|chr12:15103851-15103658	(-)alt+C+terminus, (-)AA:159(ENSP00000445263)+>201(BAG34750.1)|(-)MOD_RES+N6+acetyllysine, (-)Rho_GDI+IPR000406, (-)STRAND, (-)TURN, (+)MOD_RES-Phosphoserine, (+)Rho_GDI-IPR000406, (+)STRAND	-0.395011	0.0113664	1	0.0629662	0.457977
ZNF197:ENSG00000186448:E8.1-E9.1|ENSG00000186448:E8.1-E10.1	TRUE	exclusion	clu_47716	NewClu_1099	ENSG00000186448:E9.1	alt-C-term	chr3:44674091-44683392|chr3:44674091-44687983	(-)alt-C-terminus, (-)AA:267(AAL79677.1)->391(AAP57399.1)|(+)Krueppel-associated_box-IPR001909, (-)DOMAIN-KRAB, (-)Krueppel-associated_box-IPR001909	-0.23912	0.0115047	1	0.181598	0.420717
ZNF197:ENSG00000186448:E3.4-E4.3|ENSG00000186448:E3.4-E4.2	FALSE	exclusion	clu_47715	NewClu_1098	ENSG00000186448:E4.3	alt-3'	chr3:44666635-44670566|chr3:44666635-44670557	(~)AA:267(AAQ62850.1)+>267(AAL79677.1)	0.33254	0.0115241	1	0.599206	0.266667
LIMS1:ENSG00000169756:E18.1-E20.1|ENSG00000169756:I19.1_109297616-E20.1	FALSE	inclusion	clu_41563	NewClu_335	ENSG00000169756:E18.1		chr2:109297226-109300341|chr2:109297616-109300341	(-)alt-N-terminus, (-)alt-C-terminus, (-)AA:177(ENSP00000390862)->325(ENSP00000331775)|(-)DOMAIN-LIM zinc-binding 3, (-)DOMAIN-LIM zinc-binding 4, (-)DOMAIN-LIM zinc-binding 5, (-)HELIX, (-)PINCH-IPR017351, (-)STRAND, (-)TURN, (-)Znf_LIM-IPR001781	-0.257326	0.0116028	1	0.289302	0.546628
TTN:ENSG00000155657:E132.1-E133.1|ENSG00000155657:I132.1-E133.1	FALSE	exclusion	clu_34087	NewClu_2304	ENSG00000155657:E132.1	intron-retention	chr2:179550245-179550057|chr2:179550058-179550057		0.409914	0.0116154	1	0.949807	0.539893
CCNF:ENSG00000162063:E3.1-E4.1|ENSG00000162063:E2.1-E4.1	TRUE	inclusion	clu_36355	NewClu_3241	ENSG00000162063:E3.1	cassette-exon	chr16:2483068-2485807|chr16:2481285-2485807	(+)retained_intron, (+)nonsense_mediated_decay, (-)truncated, (+)AA:59(ENSP00000293968)->135(ENST00000569093-PEP)|(-)F-box_dom_cyclin-like-IPR001810, (+)DOMAIN-F-box, (+)F-box_dom_cyclin-like-IPR001810	0.303258	0.0116441	1	1	0.696742
TPM4:ENSG00000167460:E4.3-E10.2|ENSG00000167460:E5.4-E10.2	FALSE	exclusion	clu_40286	NewClu_1550	ENSG00000167460:E4.3	alt-C-term	chr19:16186982-16192723|chr19:16187507-16192723	(+)alt+N+terminus, (+)alt+C+terminus, (+)AA:154(BAG61923.1)+>170(ENSP00000468246)|(+)DUF1110+IPR010535, (+)Tropomyosin+IPR000533, (-)MOD_RES-N6-acetyllysine, (-)Tropomyosin-IPR000533	0.270587	0.0117387	1	0.395455	0.124868
RP11-752G15.6:ENSG00000250988:E3.1-E4.1|ENSG00000250988:E2.1-E4.1	TRUE	inclusion	clu_55947	NewClu_3812	ENSG00000250988:E3.1	cassette-exon	chr15:83425537-83425656|chr15:83423536-83425656	(~)AA:47(ENST00000558174-PEP)->47(ENST00000559366-PEP)	0.39573	0.0118387	1	0.973684	0.577954
PDE4DIP:ENSG00000178104:E22.3-E23.1|ENSG00000178104:E12.2_144955278-E66.1_144679954	TRUE	inclusion	clu_44920	NewClu_4243	ENSG00000178104:E22.3|ENSG00000178104:E23.1	cassette-exon	chr1:144918833-144917932|chr1:144955278-144679954	(+)retained_intron, (+)retained_intron, (+)alt-N-terminus, (+)alt-C-terminus, (+)AA:82(ENST00000527901-PEP)->83(ENST00000525886-PEP)	0.421799	0.0119742	1	0.728946	0.307147
DHRSX:ENSG00000169084:E5.1-E8.1|ENSG00000169084:E5.1-E6.1	FALSE	inclusion	clu_41232	NewClu_2092	ENSG00000169084:E8.1	cassette-exon	chrX:2326786-2209644|chrX:2326786-2310515	(+)nonsense_mediated_decay, (+)alt-N-terminus, (+)alt-C-terminus, (+)AA:122(ENSP00000402741)->154(ENSP00000420788)|(-)BINDING+Substrate, (-)DH_sc/Rdtase_SDR+IPR002198, (-)Glc/ribitol_DH+IPR002347, (+)DHB_DH-IPR003560, (+)DH_sc/Rdtase_SDR-IPR002198, (+)Glc/ribitol_DH-IPR002347, (+)NP_BIND-NAD or NADP	-0.24027	0.0121522	1	0.583784	0.824053
ATP2B4:ENSG00000058668:E7.1-E8.1|ENSG00000058668:E6.1-E8.1	TRUE	inclusion	clu_3245	NewClu_730	ENSG00000058668:E7.1	cassette-exon	chr1:203671207-203672780|chr1:203670051-203672780	(+)alt-C-terminus, (+)AA:1158(ENSP00000356188)->1164(BAF85147.1)|(-)ATPase_P-typ_Ca-transp_plasma-IPR006408, (-)ATPase_P-typ_cyto_domN-IPR023299, (-)ATPase_P-typ_transduc_dom_A-IPR008250, (-)Cation_transp_P_typ_ATPase-IPR001757, (-)HAD-like_dom-IPR023214, (-)TOPO_DOM-Cytoplasmic, (+)ATPase_P-typ_transduc_dom_A-IPR008250, (+)COMPBIAS-Poly-Lys, (+)TOPO_DOM-Cytoplasmic	0.240232	0.0121933	1	0.769172	0.52894
SMPDL3A:ENSG00000172594:E3.1-E4.1|ENSG00000172594:E3.1-E5.1	TRUE	exclusion	clu_42862	NewClu_1931	ENSG00000172594:E4.1	cassette-exon	chr6:123118113-123122455|chr6:123118113-123124809		-0.257828	0.0122238	1	0.280051	0.537879
AGTRAP:ENSG00000177674:E3.2-E3.8|ENSG00000177674:E3.2-E4.1	TRUE	exclusion	clu_44755	NewClu_3574	ENSG00000177674:E3.8	cassette-exon	chr1:11805894-11806184|chr1:11805894-11807497		-0.266066	0.0122824	1	0.211207	0.477273
TTN:ENSG00000155657:E70.1-E71.1|ENSG00000155657:E54.1-E73.1	TRUE	inclusion	clu_34087	NewClu_2304	ENSG00000155657:E70.1|ENSG00000155657:E71.1	cassette-exon	chr2:179593227-179593124|chr2:179600238-179592098		0.287193	0.0123843	1	0.953658	0.666465
HAGH:ENSG00000063854:E1.12-E2.1|ENSG00000063854:E1.9-E2.1	TRUE	inclusion	clu_3551	NewClu_3187	ENSG00000063854:E1.12	alt-5'	chr16:1876508-1873038|chr16:1876713-1873038	(~)alt-coding, (~)AA:260(AAH00840.1)->260(BAF82844.1)|(-)Beta-lactamas-like-IPR001279, (-)HELIX, (-)Hydroxyacylglutathione_Hdrlase-IPR017782	0.276619	0.0125063	1	0.563127	0.286508
ZNF417:ENSG00000268750:I4.1-I4.1|ENSG00000268750:E4.1-E5.1	TRUE	inclusion	clu_57663	NewClu_1353	ENSG00000268750:I4.1|ENSG00000268750:I4.1	intron-retention	chr19:58367336-58367337|chr19:58350517-58367472		0.315306	0.0125683	1	0.925	0.609694
PDE4DIP:ENSG00000178104:E24.1-E25.1|ENSG00000178104:E12.2_144955278-E66.1_144679954	TRUE	inclusion	clu_44920	NewClu_4243	ENSG00000178104:E24.1|ENSG00000178104:E25.1	cassette-exon	chr1:144917499-144916749|chr1:144955278-144679954	(-)retained_intron, (-)retained_intron, (-)alt-N-terminus, (-)alt-C-terminus, (-)AA:79(ENST00000496263-PEP)->83(ENST00000525886-PEP)	0.422326	0.0126507	1	0.694875	0.272549
FAM114A1:ENSG00000197712:E2.1-E3.1|ENSG00000197712:E1.3-E3.1	TRUE	exclusion	clu_50042	NewClu_2114	ENSG00000197712:E2.1	cassette-exon	chr4:38870167-38879692|chr4:38869455-38879692	(-)alt-N-terminus, (-)AA:355(BAG59423.1)->563(BAF85520.1)|(-)DUF719-IPR007998, (-)MOD_RES-Phosphoserine	-0.24488	0.0126704	1	0.109844	0.354724
TRAPPC13:ENSG00000113597:E11.2-E12.3|ENSG00000113597:E11.2-E12.2	FALSE	inclusion	clu_15845	NewClu_1798	ENSG00000113597:E12.3	alt-3'	chr5:64957977-64960064|chr5:64957977-64960061	(+)alt-coding, (+)AA:417(ENSP00000382367)->418(ENSP00000409231)	-0.242782	0.0127209	1	0.324901	0.567683
TTN:ENSG00000155657:E221.1-E222.1|ENSG00000155657:E213.1-E223.1	TRUE	inclusion	clu_34087	NewClu_2304	ENSG00000155657:E221.1|ENSG00000155657:E222.1	cassette-exon	chr2:179510647-179509343|chr2:179515478-179507044	(-)alt-N-terminus, (-)alt-C-terminus, (-)AA:256(ENSP00000392336)->962(ENSP00000401501)|(-)COMPBIAS-Glu-rich, (-)COMPBIAS-Poly-Pro, (-)COMPBIAS-Pro-rich, (-)CROSSLNK-Glycyl lysine isopeptide (Lys-Gly) (interchain with G-Cter in ubiquitin), (-)MOD_RES-Phosphoserine, (-)MOD_RES-Phosphothreonine, (-)PPAK_motif-IPR004168, (-)REPEAT-Kelch 2, (-)REPEAT-PEVK 1, (-)REPEAT-PEVK 12, (-)REPEAT-PEVK 13, (-)RE…	0.319084	0.0128784	1	0.770118	0.451034
GABPB2:ENSG00000143458:E8.1-E10.1|ENSG00000143458:E7.2-E10.1	TRUE	inclusion	clu_29407	NewClu_4248	ENSG00000143458:E8.1	cassette-exon	chr1:151076151-151079513|chr1:151070478-151079513	(+)alt-coding, (+)AA:410(ENSP00000357912)->448(BAG73174.1)	0.258065	0.0129451	1	0.7	0.441935
GLB1L:ENSG00000163521:E5.2-E6.1|ENSG00000163521:E4.1-E7.1	TRUE	exclusion	clu_37324	NewClu_454	ENSG00000163521:E5.2|ENSG00000163521:E6.1	cassette-exon	chr2:220104913-220104816|chr2:220107236-220104555	(-)alt-N-terminus, (-)AA:435(BAB70855.1)->457(BC028370-PEP)	-0.26553	0.0131541	1	0.69697	0.9625
AAK1:ENSG00000115977:E14.1-E15.2|ENSG00000115977:E14.1-E15.3	TRUE	inclusion	clu_17087	NewClu_2881	ENSG00000115977:E15.2	alt-3'	chr2:69741603-69736595|chr2:69741603-69736592	(~)alt-coding, (~)AA:863(BAG09948.1)->863(AAI43711.1)	0.301215	0.0132347	1	0.353846	0.0526316
AAK1:ENSG00000115977:E14.1-E15.3|ENSG00000115977:E14.1-E15.2	FALSE	inclusion	clu_17087	NewClu_2881	ENSG00000115977:E15.3	alt-3'	chr2:69741603-69736592|chr2:69741603-69736595	(~)alt+coding, (~)AA:863(BAG09948.1)+>863(AAI43711.1)	-0.301215	0.0132347	1	0.646154	0.947368
TERF1:ENSG00000147601:E8.1-E9.2|ENSG00000147601:E7.2-E9.2	TRUE	inclusion	clu_31239	NewClu_1891	ENSG00000147601:E8.1	cassette-exon	chr8:73942630-73944277|chr8:73939287-73944277	(+)alt-coding, (+)AA:419(AAB81137.1)->439(BAF85218.1)|(-)REGION-TRFH dimerization, (-)STRAND, (-)Telomere_rpt-bd_fac_dimer_dom-IPR013867, (+)COMPBIAS-Asp/Glu-rich (acidic), (+)MOD_RES-Phosphoserine, (+)REGION-Interaction with RLIM	0.254064	0.0133441	1	0.702186	0.448122
LINC00478:ENSG00000215386:E7.1-E10.1|ENSG00000215386:E8.4-E10.1	FALSE	exclusion	clu_52968	NewClu_3406	ENSG00000215386:E7.1	cassette-exon	chr21:17764005-17859810|chr21:17792061-17859810		0.305383	0.013432	1	0.740321	0.434938
ZNF584:ENSG00000171574:E4.3-E6.1|ENSG00000171574:E5.2-E6.1	FALSE	inclusion	clu_42374	NewClu_3071	ENSG00000171574:E4.3	cassette-exon	chr19:58927013-58928178|chr19:58927307-58928178	(~)AA:43(ENST00000596921+PEP)+>43(ENST00000594993+PEP)	-0.254974	0.0134429	1	0.458333	0.713307
SORBS1:ENSG00000095637:E18.1-E19.1|ENSG00000095637:E18.1-E23.1	TRUE	inclusion	clu_8572	NewClu_1296	ENSG00000095637:E19.1	cassette-exon	chr10:97156977-97154832|chr10:97156977-97144042	(-)alt-C-terminus, (-)AA:846(CAD34588.1)->860(BAH14253.1)|(-)Sorb-IPR003127, (+)DOMAIN-SH3 1, (+)DOMAIN-SH3 2, (+)DOMAIN-SH3 3, (+)DOMAIN-SoHo, (+)HELIX, (+)MOD_RES-Phosphoserine, (+)MOD_RES-Phosphothreonine, (+)MOD_RES-Phosphotyrosine; by ABL1, (+)SH3_2-IPR011511, (+)SH3_domain-IPR001452, (+)STRAND, (+)Sorb-IPR003127, (+)TURN, (+)p67phox-IPR000108	0.33851	0.0134693	1	0.559496	0.220986
ANKRD49:ENSG00000168876:E4.4-E6.1|ENSG00000168876:E4.8-E6.1	FALSE	exclusion	clu_41135	NewClu_2692	ENSG00000168876:E4.4	alt-5'	chr11:94230117-94231237|chr11:94230284-94231237	(+)nonsense_mediated_decay, (+)alt+C+terminus, (+)AA:125(ENSP00000444030)+>239(AAK60412.1)|(+)Ankyrin_rpt+IPR002110, (+)Ankyrin_rpt+contain_dom+IPR020683, (+)REPEAT+ANK 1, (+)REPEAT+ANK 2, (+)REPEAT+ANK 3, (+)REPEAT+ANK 4	0.241791	0.0136179	1	0.985714	0.743923
FREM1:ENSG00000164946:E8.1-I8.1|ENSG00000164946:E8.1-E9.1	TRUE	exclusion	clu_38674	NewClu_3253	ENSG00000164946:I8.1	intron-retention	chr9:14848663-14848662|chr9:14848663-14846089		-0.355263	0.0137491	1	0.0833333	0.438596
MLL5:ENSG00000005483:E1.10-E5.1|ENSG00000005483:E2.1-E5.1	FALSE	inclusion	clu_405	NewClu_804	ENSG00000005483:E1.10	altPromoter	chr7:104654982-104681286|chr7:104678646-104681286	(~)AA:494(AAI42988.1)+>494(AAH01296.1)	-0.396373	0.0137736	1	0.0757576	0.47213
EFCAB11:ENSG00000140025:E8.1-E16.1|ENSG00000140025:E8.1-E14.1	FALSE	inclusion	clu_27832	NewClu_3896	ENSG00000140025:E16.1	alt-C-term	chr14:90397885-90263668|chr14:90397885-90297560	(-)alt+C+terminus, (-)AA:161(ENST00000555608+PEP)+>163(BAG52922.1)|(-)CA_BIND+1, (-)DOMAIN+EF+hand 3, (-)EF_hand_dom+IPR002048	-0.249563	0.0137831	1	0.728214	0.977778
POSTN:ENSG00000133110:E21.2-E22.1|ENSG00000133110:E21.2-E24.3	TRUE	inclusion	clu_23693	NewClu_1920	ENSG00000133110:E22.1	cassette-exon	chr13:38143881-38143520|chr13:38143881-38138697	(+)alt-coding, (+)AA:808(ENSP00000369073)->809(ENSP00000369067)|(-)TGFb-ind_bIGH3/osteoblast_fac2-IPR016666, (+)TGFb-ind_bIGH3/osteoblast_fac2-IPR016666	0.270684	0.0138058	1	0.778975	0.50829
LINC00476:ENSG00000175611:E2.2-E3.1|ENSG00000175611:E1.7-E3.1	TRUE	inclusion	clu_44143	NewClu_690	ENSG00000175611:E2.2	cassette-exon	chr9:98636791-98632723|chr9:98637262-98632723	(-)alt-N-terminus, (-)alt-C-terminus, (-)AA:22(ENST00000448465-PEP)->34(ENST00000427259-PEP)	0.289566	0.0139116	1	0.414216	0.12465
SMAD4:ENSG00000141646:E18.1-E20.1|ENSG00000141646:E19.3-E20.1	FALSE	inclusion	clu_28676	NewClu_530	ENSG00000141646:E18.1	cassette-exon	chr18:48603146-48604626|chr18:48603789-48604626	(+)alt-C-terminus, (+)AA:456(ENSP00000464901)->486(ALQ33627.1)|(-)CROSSLNK+Glycyl lysine isopeptide (Lys+Gly) (interchain with G+Cter in ubiquitin), (-)DOMAIN+MH2, (-)HELIX, (-)MOD_RES+N6+acetyllysine, (-)SITE+Necessary for heterotrimerization, (-)SMAD_FHA_domain+IPR008984, (-)SMAD_dom_Dwarfin+type+IPR001132, (-)STRAND, (+)REGION-SAD, (+)STRAND	-0.32097	0.0139376	1	0.517391	0.838362
MTCP1:ENSG00000214827:E4.1-E5.1|ENSG00000214827:E1.2-E6.6	TRUE	exclusion	clu_52858	NewClu_706	ENSG00000214827:E4.1|ENSG00000214827:E5.1	cassette-exon	chrX:154293894-154293812|chrX:154375935-154292308		-0.58649	0.0139561	1	0.305556	0.892045
NDUFAF6:ENSG00000156170:E3.2-E5.1|ENSG00000156170:E3.2-E6.1	TRUE	inclusion	clu_34275	NewClu_702	ENSG00000156170:E5.1	cassette-exon	chr8:95970407-95987546|chr8:95970407-95988045	(~)AA:241(ENSP00000379417)->241(ENSP00000379419)	0.335101	0.0139591	1	0.555556	0.220455
RP11-458D21.5:ENSG00000255168:E12.1-E13.1|ENSG00000255168:E8.1_145295442-E13.1_145301740	TRUE	inclusion	clu_56316	NewClu_2499	ENSG00000255168:E12.1|ENSG00000255168:E13.1	cassette-exon	chr1:145299939-145301720|chr1:145295442-145301740		0.481411	0.0139738	1	0.9875	0.506089
KIAA1551:ENSG00000174718:E3.1-E5.1|ENSG00000174718:E3.1-E6.1	TRUE	exclusion	clu_43781	NewClu_821	ENSG00000174718:E5.1	cassette-exon	chr12:32113805-32123123|chr12:32113805-32133812	(+)alt-N-terminus, (+)alt-C-terminus, (+)AA:31(ENST00000535596-PEP)->35(ENSP00000445152)	-0.263179	0.0139745	1	0.699187	0.962366
TENM4:ENSG00000149256:E35.1-E36.1|ENSG00000149256:E34.1-E36.1	TRUE	exclusion	clu_31791	NewClu_4056	ENSG00000149256:E35.1	cassette-exon	chr11:78431415-78423759|chr11:78433713-78423759		-0.259907	0.0140628	1	0	0.259907
IMPA1:ENSG00000133731:E9.4-E10.1|ENSG00000133731:E4.2_82592973-ENSG00000251521:E3.1_82538384	TRUE	inclusion	clu_23968	NewClu_3717	ENSG00000133731:E9.4|ENSG00000133731:E10.1	trans-splicing	chr8:82586076-82583282|chr8:82592973-82538384	(-)alt-N-terminus, (-)alt-C-terminus, (-)AA:153(ENSP00000430283)->211(ENSP00000430081)|(-)BINDING-Substrate, (-)HELIX, (-)Inositol_monophosphatase-IPR000760, (-)METAL-Magnesium 1, (-)METAL-Magnesium 1; via carbonyl oxygen, (-)METAL-Magnesium 2, (-)REGION-Substrate binding, (-)STRAND, (+)HELIX, (+)Inositol_monoPase_Li-sen-IPR020552, (+)Inositol_monophosphatase-IPR000760, (+)STRAND, (+)TURN	0.2308	0.0141147	1	0.97931	0.74851
ASXL1:ENSG00000171456:E12.4-E13.4|ENSG00000171456:E12.1-E13.4	TRUE	inclusion	clu_42320	NewClu_1539	ENSG00000171456:E12.4	alt-5'	chr20:31017856-31019124|chr20:31017234-31019124	(+)alt-N-terminus, (+)AA:1462(BAG53800.1)->1536(BAD00087.1)|(+)COMPBIAS-Gly-rich, (+)COMPBIAS-Poly-Ser, (+)REGION-Interaction with KDM1A, (+)REGION-Interaction with NCOA1	0.27307	0.0141599	1	0.779285	0.506215
TP53INP2:ENSG00000078804:E2.1-I2.1|ENSG00000078804:E1.3-E3.1	TRUE	inclusion	clu_6133	NewClu_1214	ENSG00000078804:E2.1|ENSG00000078804:I2.1	intron-retention	chr20:33292582-33292583|chr20:33292316-33293162		0.230166	0.0141983	1	0.250714	0.0205479
FAM76A:ENSG00000009780:E7.1-E8.1|ENSG00000009780:E6.2-E8.1	TRUE	inclusion	clu_962	NewClu_2283	ENSG00000009780:E7.1	cassette-exon	chr1:28075665-28081706|chr1:28071322-28081706	(-)alt-coding, (-)AA:307(AAH25768.1)->312(CAA22914.1)	0.250722	0.0142481	1	0.957071	0.706349
PLEKHA6:ENSG00000143850:I4.1_204257233-E5.1|ENSG00000143850:I4.1_204320008-E5.1	TRUE	inclusion	clu_29670	NewClu_60	ENSG00000143850:I4.1_204257233		chr1:204257233-204243937|chr1:204320008-204243937		0.243197	0.014315	1	0.846273	0.603076
DZIP1:ENSG00000134874:E15.1-E16.1|ENSG00000134874:E15.1-E17.1	TRUE	exclusion	clu_24551	NewClu_604	ENSG00000134874:E16.1	cassette-exon	chr13:96258257-96251678|chr13:96258257-96246340		-0.285065	0.0145242	1	0.207792	0.492857
DOCK7:ENSG00000116641:E43.1-E44.1|ENSG00000116641:E43.1-E45.2	TRUE	inclusion	clu_17365	NewClu_2666	ENSG00000116641:E44.1	cassette-exon	chr1:62954605-62953083|chr1:62954605-62943505	(+)alt-coding, (+)AA:1990(AAZ38452.1)->1992(AAZ38451.1)|(+)DOMAIN-DHR-2	0.322779	0.0145489	1	0.630029	0.30725
PDE4DIP:ENSG00000178104:E23.1-E24.1|ENSG00000178104:E12.2_144955278-E66.1_144679954	TRUE	inclusion	clu_44920	NewClu_4243	ENSG00000178104:E23.1|ENSG00000178104:E24.1	cassette-exon	chr1:144917819-144917636|chr1:144955278-144679954	(-)retained_intron, (-)retained_intron, (-)alt-N-terminus, (-)alt-C-terminus, (-)AA:79(ENST00000496263-PEP)->83(ENST00000525886-PEP)	0.412421	0.0146056	1	0.680221	0.2678
GZF1:ENSG00000125812:E7.1-E9.1|ENSG00000125812:E7.1-E9.2	TRUE	inclusion	clu_20577	NewClu_2594	ENSG00000125812:E9.1	alt-3'	chr20:23350378-23350728|chr20:23350378-23350774	(+)alt-N-terminus, (+)alt-C-terminus, (+)AA:677(BC154409-PEP)->691(BC125188-PEP)|(-)BTB/POZ_fold-IPR011333, (+)BTB/POZ-like-IPR000210, (+)ZN_FING-C2H2-type 10, (+)Znf_C2H2-IPR007087, (+)Znf_C2H2-like-IPR015880	0.2323	0.0146116	1	0.902778	0.670478
TTN:ENSG00000155657:E59.1-E60.1|ENSG00000155657:E54.1-E73.1	TRUE	inclusion	clu_34087	NewClu_2304	ENSG00000155657:E59.1|ENSG00000155657:E60.1	cassette-exon	chr2:179597561-179597445|chr2:179600238-179592098		0.502257	0.0146181	1	0.904215	0.401958
ZNF684:ENSG00000117010:E1.4-E2.1|ENSG00000117010:I1.1_40998480-E2.1	FALSE	exclusion	clu_17611	NewClu_3585	ENSG00000117010:E1.4		chr1:40997459-40998815|chr1:40998480-40998815	(-)alt-N-terminus, (-)alt-C-terminus, (-)AA:92(ENSP00000361781)->111(ENST00000465152-PEP)|(+)DOMAIN-KRAB, (+)Krueppel-associated_box-IPR001909	0.242541	0.0146475	1	0.867263	0.624722
SEMA4D:ENSG00000187764:E4.1-E7.2|ENSG00000187764:E4.1-E9.1	TRUE	inclusion	clu_48180	NewClu_140	ENSG00000187764:E7.2	cassette-exon	chr9:92070803-92033033|chr9:92070803-92020614	(-)alt-C-terminus, (-)AA:738(ENSP00000411981)->862(BX648216-PEP)|(-)HELIX, (-)Plexin-like_fold-IPR016201, (-)STRAND, (-)TOPO_DOM-Cytoplasmic, (-)TURN, (+)Ig-like_dom-IPR007110, (+)Plexin-like_fold-IPR016201	0.325981	0.0147465	1	0.636288	0.310307
CREB3L4:ENSG00000143578:E1.7-E3.1|ENSG00000143578:E1.8-E3.1	FALSE	exclusion	clu_29513	NewClu_2725	ENSG00000143578:E1.7	altPromoter	chr1:153940640-153940998|chr1:153940660-153940998	(~)AA:395(AAL13157.1)+>395(BAC45035.1)	0.404401	0.0147638	1	0.777778	0.373377
LOH12CR1:ENSG00000165714:E1.1-E3.1|ENSG00000165714:E2.3-E3.1	FALSE	inclusion	clu_39177	NewClu_3746	ENSG00000165714:E1.1	altPromoter	chr12:12510052-12514140|chr12:12510443-12514140	(+)alt-N-terminus, (+)AA:177(ENSP00000443023)->196(BAC11360.1)	-0.260946	0.0148497	1	0.282051	0.542998
FANCE:ENSG00000112039:E3.1-E4.1|ENSG00000112039:E3.1-E5.1	TRUE	inclusion	clu_15089	NewClu_3234	ENSG00000112039:E4.1	cassette-exon	chr6:35425377-35425693|chr6:35425377-35426074		0.219643	0.0150927	1	1	0.780357
FAM76A:ENSG00000009780:E6.2-E7.1|ENSG00000009780:E6.2-E8.1	TRUE	inclusion	clu_962	NewClu_2283	ENSG00000009780:E7.1	cassette-exon	chr1:28071322-28075579|chr1:28071322-28081706	(-)alt-coding, (-)AA:307(AAH25768.1)->312(CAA22914.1)	0.365051	0.0151107	1	0.930952	0.565901
TFIP11:ENSG00000100109:E2.2-E4.1|ENSG00000100109:E2.2-E3.2	FALSE	inclusion	clu_9082	NewClu_1803	ENSG00000100109:E4.1	cassette-exon	chr22:26908065-26906668|chr22:26908065-26907161	(~)AA:837(AK025443+PEP)+>837(ENSP00000384297)	-0.254779	0.015147	1	0.519481	0.774259
FOCAD:ENSG00000188352:I1.1-E2.1|ENSG00000188352:E1.1-E2.1	TRUE	inclusion	clu_48392	NewClu_4048	ENSG00000188352:I1.1	intron-retention	chr9:20658689-20658690|chr9:20658458-20658690		0.337321	0.015153	1	0.363636	0.0263158
MTSS1:ENSG00000170873:E17.2-E19.2|ENSG00000170873:E17.2-E20.2	TRUE	inclusion	clu_42090	NewClu_1480	ENSG00000170873:E19.2	cassette-exon	chr8:125575023-125570116|chr8:125575023-125568646	(-)alt-N-terminus, (-)alt-C-terminus, (-)AA:207(ENSP00000428145)->286(ENSP00000428348)|(-)IRSp53/MIM_homology_IMD-IPR013606, (+)COMPBIAS-Ser-rich	0.529241	0.0152018	1	0.791209	0.261968
DEPDC5:ENSG00000100150:E25.1-E26.1|ENSG00000100150:E24.3-E27.4	TRUE	inclusion	clu_9116	NewClu_2742	ENSG00000100150:E25.1|ENSG00000100150:E26.1	cassette-exon	chr22:32217623-32218679|chr22:32215211-32229901	(+)alt-C-terminus, (+)AA:1503(BAG58054.1)->1552(ENSP00000371545)	0.361742	0.0152703	1	0.879599	0.517857
TTN:ENSG00000155657:E63.1-E64.1|ENSG00000155657:E54.1-E73.1	TRUE	inclusion	clu_34087	NewClu_2304	ENSG00000155657:E63.1|ENSG00000155657:E64.1	cassette-exon	chr2:179596032-179595930|chr2:179600238-179592098		0.220576	0.0153084	1	0.95262	0.732044
PPIG:ENSG00000138398:E11.5-E12.4|ENSG00000138398:E11.5-E12.5	TRUE	inclusion	clu_26987	NewClu_3981	ENSG00000138398:E12.4	alt-3'	chr2:170487497-170488276|chr2:170487497-170488285	(-)alt-N-terminus, (-)alt-C-terminus, (-)AA:448(AAI09374.1)->487(ENSP00000408683)|(-)Cyclophilin-like_PPIase_dom-IPR002130, (+)Cyclophilin-like_PPIase_dom-IPR002130, (+)DOMAIN-PPIase cyclophilin-type, (+)HELIX, (+)MOD_RES-Phosphoserine, (+)STRAND, (+)TURN	0.24918	0.0154388	1	0.981132	0.731952
POLG2:ENSG00000256525:E4.2-E7.1|ENSG00000256525:E4.2-I4.1	FALSE	exclusion	clu_56475	NewClu_2654	ENSG00000256525:E7.1	intron-retention	chr17:62486913-62481985|chr17:62486913-62486912	(+)retained_intron, (+)alt-N-terminus, (+)alt-C-terminus, (+)AA:64(ENST00000580893-PEP)->377(ENST00000585141-PEP)|(+)HELIX, (+)STRAND, (+)TURN	0.328271	0.0154704	1	0.921875	0.593604
ST3GAL6-AS1:ENSG00000239445:E2.2-E3.1|ENSG00000239445:E2.2-E4.1	TRUE	exclusion	clu_54936	NewClu_290	ENSG00000239445:E3.1	cassette-exon	chr3:98437263-98434621|chr3:98437263-98434365	(~)AA:58(ENST00000475816-PEP)->58(ENST00000488132-PEP)	-0.350381	0.0154798	1	0.58734	0.93772
WNK2:ENSG00000165238:E35.4-E35.7|ENSG00000165238:E35.4-E36.1	TRUE	exclusion	clu_38867	NewClu_3314	ENSG00000165238:E35.7	cassette-exon	chr9:96079913-96080310|chr9:96079913-96082649		-0.403663	0.0156473	1	0.115385	0.519048
WNK2:ENSG00000165238:E35.4-E36.1|ENSG00000165238:E35.4-E35.7	FALSE	exclusion	clu_38867	NewClu_3314	ENSG00000165238:E36.1	cassette-exon	chr9:96079913-96082649|chr9:96079913-96080310		0.403663	0.0156473	1	0.884615	0.480952
ZMIZ1:ENSG00000108175:E14.2-E16.1|ENSG00000108175:E14.2-I15.2	FALSE	inclusion	clu_13401	NewClu_3167	ENSG00000108175:E16.1		chr10:81052113-81053138|chr10:81052113-81053120	(-)alt+N+terminus, (-)alt+C+terminus, (-)AA:335(ENST00000478357+PEP)+>534(AAH07288.1)	-0.310948	0.0156728	1	0.330163	0.641111
ZMIZ1:ENSG00000108175:E14.2-I15.2|ENSG00000108175:E14.2-E16.1	TRUE	inclusion	clu_13401	NewClu_3167	ENSG00000108175:I15.2		chr10:81052113-81053120|chr10:81052113-81053138	(-)alt-N-terminus, (-)alt-C-terminus, (-)AA:335(ENST00000478357-PEP)->534(AAH07288.1)	0.310948	0.0156728	1	0.669837	0.358889
PDE4DIP:ENSG00000178104:E54.2-E55.2|ENSG00000178104:E12.2_144955278-E66.1_144679954	TRUE	inclusion	clu_44920	NewClu_4243	ENSG00000178104:E54.2|ENSG00000178104:E55.2	cassette-exon	chr1:144863318-144859998|chr1:144955278-144679954	(-)retained_intron, (-)alt-N-terminus, (-)alt-C-terminus, (-)AA:16(ENST00000481227-PEP)->309(ENSP00000432498)	0.314963	0.0157676	1	0.400775	0.0858123
EIF2AK3:ENSG00000172071:E3.1-E5.1|ENSG00000172071:I3.1_88911803-E5.1	FALSE	exclusion	clu_42663	NewClu_429	ENSG00000172071:E3.1	altPromoter	chr2:88913242-88895181|chr2:88911803-88895181	(+)alt-N-terminus, (+)alt-C-terminus, (+)AA:956(ENSP00000412076)->1116(ENSP00000307235)|(+)COMPBIAS-Poly-Ala, (+)HELIX, (+)Kinase-like_dom-IPR011009, (+)MOD_RES-Phosphoserine, (+)Quinonprotein_ADH-like_supfam-IPR011047, (+)SIGNAL, (+)TOPO_DOM-Cytoplasmic, (+)TOPO_DOM-Lumenal	0.22963	0.0159799	1	1	0.77037
GPR75-ASB3:ENSG00000115239:E6.2-I10.1_53961474|ENSG00000115239:E10.1-E11.1	TRUE	inclusion	clu_16563	NewClu_3771	ENSG00000115239:E6.2|ENSG00000115239:I10.1_53961474		chr2:53977920-53961474|chr2:53975418-53956707		0.453571	0.0159825	1	0.691667	0.238095
MAP3K4:ENSG00000085511:E18.2-E19.2|ENSG00000085511:E18.1-E19.2	TRUE	exclusion	clu_7048	NewClu_2730	ENSG00000085511:E18.2	alt-5'	chr6:161514883-161518112|chr6:161514871-161518112	(-)alt-coding, (-)AA:1604(ENSP00000355887)->1607(AAB68804.1)|(+)COMPBIAS-Poly-Ala	-0.265033	0.016052	1	0.206856	0.471889
FAM126A:ENSG00000122591:E12.2-E13.1|ENSG00000122591:E12.1-E13.1	TRUE	exclusion	clu_19465	NewClu_2042	ENSG00000122591:E12.2	alt-5'	chr7:22986571-22985782|chr7:22986652-22985782	(-)alt-C-terminus, (-)AA:406(ALQ34268.1)->419(ENSP00000386246)	-0.274693	0.0161534	1	0.0350877	0.30978
FAM193B:ENSG00000146067:E11.2-E14.2|ENSG00000146067:I12.1-E13.1	FALSE	exclusion	clu_30686	NewClu_3070	ENSG00000146067:E11.2|ENSG00000146067:E14.2	intron-retention	chr5:176950958-176949072|chr5:176950001-176950000	(+)retained_intron, (+)nonsense_mediated_decay, (+)alt-N-terminus, (+)alt-C-terminus, (+)AA:30(ENSP00000423855)->326(ENST00000505569-PEP)	0.220689	0.0161593	1	0.989051	0.768362
ALS2CR8:ENSG00000138380:E3.1-E7.1|ENSG00000138380:E4.2-E7.1	FALSE	exclusion	clu_26968	NewClu_3242	ENSG00000138380:E3.1	cassette-exon	chr2:203782766-203806583|chr2:203789138-203806583	(~)alt+coding, (~)AA:725(AAK66819.2)+>725(AAH33777.1)	0.286076	0.0162003	1	0.944444	0.658369
HLA-G:ENSG00000204632:E6.1-ENSG00000206503:E7.1|ENSG00000204632:E6.1_29798180-ENSG00000206503:E6.5_29912862	FALSE	exclusion	clu_51853	NewClu_4031	ENSG00000204632:E6.1|ENSG00000204632:ENSG00000206503:E7.1	trans-splicing	chr6:29798187-29913011|chr6:29798180-29912862		0.217714	0.0162253	1	1	0.782286
STIM1:ENSG00000167323:E23.1-E24.2|ENSG00000167323:E22.2-E24.2	TRUE	inclusion	clu_40244	NewClu_665	ENSG00000167323:E23.1	cassette-exon	chr11:4105995-4107707|chr11:4104728-4107707	(-)alt-N-terminus, (-)alt-C-terminus, (-)AA:405(ENSP00000433266)->512(AK310510-PEP)|(-)COILED, (-)COMPBIAS-Glu-rich, (-)COMPBIAS-Lys-rich, (-)HELIX, (-)MOD_RES-Phosphoserine, (-)MOD_RES-Phosphothreonine, (-)MOTIF-Microtubule tip localization signal, (-)TOPO_DOM-Cytoplasmic, (-)TRANSMEM-Helical;	0.280855	0.0163254	1	0.605333	0.324478
APBB2:ENSG00000163697:E13.2-E14.5|ENSG00000163697:E14.3-E14.5	FALSE	exclusion	clu_37550	NewClu_414	ENSG00000163697:E13.2	cassette-exon	chr4:40946882-40936716|chr4:40937094-40936716	(-)alt-coding, (-)AA:737(ENSP00000421539)->758(ENSP00000295974)	0.225957	0.0166024	1	0.251748	0.0257916
LINC00667:ENSG00000263753:E3.7-I3.1|ENSG00000263753:E3.7-E4.1	TRUE	exclusion	clu_57349	NewClu_2548	ENSG00000263753:I3.1	intron-retention	chr18:5241888-5241889|chr18:5241888-5243593		-0.42558	0.0167928	1	0.0967742	0.522354
ZRANB3:ENSG00000121988:E1.2-E3.1|ENSG00000121988:E1.2_136288730-E3.1	TRUE	inclusion	clu_19275	NewClu_3271	ENSG00000121988:E1.2	alt-C-term	chr2:136288697-136262066|chr2:136288730-136262066	(+)alt-coding, (+)AA:1077(ENSP00000383979)->1079(ENSP00000264159)	0.390183	0.0168011	1	0.885835	0.495652
POSTN:ENSG00000133110:E22.1-E24.3|ENSG00000133110:E21.2-E24.3	TRUE	inclusion	clu_23693	NewClu_1920	ENSG00000133110:E22.1	cassette-exon	chr13:38143437-38138697|chr13:38143881-38138697	(+)alt-coding, (+)AA:808(ENSP00000369073)->809(ENSP00000369067)|(-)TGFb-ind_bIGH3/osteoblast_fac2-IPR016666, (+)TGFb-ind_bIGH3/osteoblast_fac2-IPR016666	0.250221	0.0169065	1	0.771712	0.521491
OBSL1:ENSG00000124006:I15.1-E16.1|ENSG00000124006:E15.3-E16.1	TRUE	exclusion	clu_19864	NewClu_1811	ENSG00000124006:I15.1	intron-retention	chr2:220421015-220421014|chr2:220421176-220421014		-0.252764	0.0169922	1	0.0505952	0.303359
ABI1:ENSG00000136754:E5.1-E7.1|ENSG00000136754:E4.2-E7.1	TRUE	inclusion	clu_25789	NewClu_488	ENSG00000136754:E5.1	cassette-exon	chr10:27060004-27059274|chr10:27065994-27059274	(+)alt-coding, (+)AA:476(AAN28379.1)->480(AAB62569.1)|(-)Abl-interactor_HHR_dom-IPR012849, (+)Abl-interactor_HHR_dom-IPR012849, (+)SH3_domain-IPR001452	0.214795	0.0170421	1	0.734206	0.51941
RUFY3:ENSG00000018189:E19.3-E20.2|ENSG00000018189:E17.1-E21.4	TRUE	inclusion	clu_1533	NewClu_3602	ENSG00000018189:E19.3|ENSG00000018189:E20.2	cassette-exon	chr4:71659621-71660512|chr4:71655309-71665858	(+)nonsense_mediated_decay, (+)alt-N-terminus, (+)alt-C-terminus, (+)AA:57(ENSP00000420980)->60(ENST00000507333-PEP)	0.223039	0.0170456	1	1	0.776961
USP54:ENSG00000166348:E22.1-E23.1|ENSG00000166348:E21.1-E23.1	TRUE	inclusion	clu_39638	NewClu_73	ENSG00000166348:E22.1	cassette-exon	chr10:75294358-75290593|chr10:75296027-75290593	(-)alt-N-terminus, (-)alt-C-terminus, (-)AA:744(BAH13757.1)->767(BAC86907.1)|(+)COMPBIAS-Poly-Ser, (+)MOD_RES-Phosphoserine, (+)Peptidase_C19-IPR001394	0.291503	0.0171227	1	0.944444	0.652941
CSAD:ENSG00000139631:I14.1-E15.1|ENSG00000139631:E14.10-E15.4	TRUE	inclusion	clu_27664	NewClu_3765	ENSG00000139631:I14.1|ENSG00000139631:E15.1	intron-retention	chr12:53564675-53564674|chr12:53565110-53564286		0.493687	0.0171338	1	0.757576	0.263889
ACTR3B:ENSG00000133627:E4.1-E5.2|ENSG00000133627:E4.1-E6.2	TRUE	inclusion	clu_23900	NewClu_2065	ENSG00000133627:E5.2	cassette-exon	chr7:152498816-152508782|chr7:152498816-152511635	(-)alt-N-terminus, (-)alt-C-terminus, (-)AA:39(ENST00000488782-PEP)->231(CU679037-PEP)	0.252452	0.0172211	1	0.642563	0.390111
TTN:ENSG00000155657:E213.1-E214.1|ENSG00000155657:I213.1-E214.1	FALSE	exclusion	clu_34087	NewClu_2304	ENSG00000155657:E213.1	intron-retention	chr2:179515478-179514998|chr2:179514999-179514998	(-)alt-N-terminus, (-)alt-C-terminus, (-)AA:256(ENSP00000392336)->962(ENSP00000401501)|(-)COMPBIAS-Glu-rich, (-)COMPBIAS-Poly-Pro, (-)COMPBIAS-Pro-rich, (-)CROSSLNK-Glycyl lysine isopeptide (Lys-Gly) (interchain with G-Cter in ubiquitin), (-)MOD_RES-Phosphoserine, (-)MOD_RES-Phosphothreonine, (-)PPAK_motif-IPR004168, (-)REPEAT-Kelch 2, (-)REPEAT-PEVK 1, (-)REPEAT-PEVK 12, (-)REPEAT-PEVK 13, (-)RE…	0.304567	0.0172333	1	0.750133	0.445566
PLCB1:ENSG00000182621:E10.2-E13.1|ENSG00000182621:E10.2-E11.1	FALSE	exclusion	clu_46050	NewClu_850	ENSG00000182621:E13.1	alt-C-term	chr20:8630096-8637831|chr20:8630096-8632060	(+)alt+N+terminus, (+)alt+C+terminus, (+)AA:234(AX721082+PEP)+>960(BAG61238.1)|(+)ACT_SITE, (+)C2_Ca+dep+IPR000008, (+)C2_Ca/lipid+bd_dom_CaLB+IPR008973, (+)C2_membr_targeting+IPR018029, (+)DOMAIN+C2, (+)DOMAIN+PI+PLC X+box, (+)DOMAIN+PI+PLC Y+box, (+)MOD_RES+Phosphoserine; by PKC, (+)MOD_RES+Phosphothreonine, (+)MOD_RES+Phosphotyrosine, (+)PLC+beta_CS+IPR009535, (+)PLC+like_Pdiesterase_TIM+brl+I…	0.277778	0.0173157	1	0.944444	0.666667
ZNF320:ENSG00000182986:E5.2-I5.1|ENSG00000182986:E5.2-E8.1	TRUE	exclusion	clu_46207	NewClu_1809	ENSG00000182986:I5.1	intron-retention	chr19:53397032-53397031|chr19:53397032-53394599		-0.630227	0.0173694	1	0.227273	0.8575
FTSJ2:ENSG00000122687:E4.3-E5.2|ENSG00000122687:E2.2-E5.2	TRUE	inclusion	clu_19483	NewClu_3857	ENSG00000122687:E4.3	cassette-exon	chr7:2277650-2275199|chr7:2279053-2275199	(~)AA:92(BC017106-PEP)->92(BC017181-PEP)	0.226639	0.0173993	1	0.43643	0.20979
RP11-492E3.1:ENSG00000204054:E4.3-E6.1|ENSG00000204054:E4.3-E7.1	TRUE	exclusion	clu_51448	NewClu_2239	ENSG00000204054:E6.1	cassette-exon	chr9:132255874-132264676|chr9:132255874-132265602	(-)alt-N-terminus, (-)alt-C-terminus, (-)AA:67(AK092686-PEP)->124(AK024177-PEP)	-0.270082	0.0174528	1	0.405149	0.675231
SH3D19:ENSG00000109686:E6.1-E8.1|ENSG00000109686:E7.1-E8.1	FALSE	inclusion	clu_14111	NewClu_1947	ENSG00000109686:E6.1	cassette-exon	chr4:152108575-152100549|chr4:152102841-152100549	(-)alt+N+terminus, (-)alt+C+terminus, (-)AA:89(ENST00000474743+PEP)+>278(EU093087+PEP)	-0.24578	0.0174946	1	0.472005	0.717784
GPR126:ENSG00000112414:E25.2-E26.1|ENSG00000112414:E25.2-I27.4	TRUE	exclusion	clu_15298	NewClu_1418	ENSG00000112414:E26.1		chr6:142759501-142762045|chr6:142759501-142764474	(+)alt-C-terminus, (+)AA:1221(BAD27571.1)->1222(AAO13250.1)|(-)COMPBIAS+Ser+rich, (-)DOMAIN+GPS, (-)GPCR_2+like+IPR017981, (-)GPCR_2_secretin+like+IPR000832, (-)GPS_dom+IPR000203, (-)SITE+Cleavage, (-)TOPO_DOM+Extracellular, (-)TRANSMEM+Helical; Name=1;, (-)TRANSMEM+Helical; Name=2;, (-)TRANSMEM+Helical; Name=3;, (-)TRANSMEM+Helical; Name=4;	-0.215546	0.0176176	1	0.676957	0.892502
DEPDC5:ENSG00000100150:E26.1-E27.4|ENSG00000100150:E24.3-E27.4	TRUE	inclusion	clu_9116	NewClu_2742	ENSG00000100150:E26.1	cassette-exon	chr22:32218776-32229901|chr22:32215211-32229901	(+)alt-C-terminus, (+)AA:1503(BAG58054.1)->1552(ENSP00000371545)	0.217593	0.0177198	1	0.902778	0.685185
ARHGAP26:ENSG00000145819:E30.1-E34.1|ENSG00000145819:E30.1-E35.1	TRUE	inclusion	clu_30591	NewClu_1445	ENSG00000145819:E34.1	cassette-exon	chr5:142526946-142586763|chr5:142526946-142593562	(-)alt-N-terminus, (-)alt-C-terminus, (-)AA:286(BAG53008.1)->294(ENSP00000416889)|(-)DOMAIN-SH3, (-)HELIX, (-)SH3_2-IPR011511, (-)SH3_domain-IPR001452, (-)STRAND	0.211111	0.0177268	1	1	0.788889
SRPK2:ENSG00000135250:E8.2-E10.1|ENSG00000135250:E4.1-E10.1	TRUE	inclusion	clu_24760	NewClu_3687	ENSG00000135250:E8.2	cassette-exon	chr7:104909253-104844232|chr7:105029095-104844232	(-)alt-N-terminus, (-)AA:688(AAH35214.1)->699(BAH24117.1)	0.232164	0.0177811	1	0.422222	0.190058
TERF1:ENSG00000147601:E7.2-E8.1|ENSG00000147601:E7.2-E9.2	TRUE	inclusion	clu_31239	NewClu_1891	ENSG00000147601:E8.1	cassette-exon	chr8:73939287-73942571|chr8:73939287-73944277	(+)alt-coding, (+)AA:419(AAB81137.1)->439(BAF85218.1)|(-)REGION-TRFH dimerization, (-)STRAND, (-)Telomere_rpt-bd_fac_dimer_dom-IPR013867, (+)COMPBIAS-Asp/Glu-rich (acidic), (+)MOD_RES-Phosphoserine, (+)REGION-Interaction with RLIM	0.262166	0.0178063	1	0.729788	0.467622
IRX4:ENSG00000113430:E5.1-E6.1|ENSG00000113430:E5.1-E7.2	TRUE	inclusion	clu_15770	NewClu_286	ENSG00000113430:E6.1	cassette-exon	chr5:1880839-1880257|chr5:1880839-1879946	(+)truncated, (-)AA:216(ENSP00000421772)->519(ENSP00000231357)|(-)COMPBIAS-Poly-Ala, (-)COMPBIAS-Poly-Glu, (-)DNA_BIND-Homeobox; TALE-type, (-)Homeodomain-IPR001356, (-)Homeodomain-like-IPR009057, (-)Iroquois_homeo-IPR003893	0.269574	0.017908	1	0.575	0.305426
AGAP3:ENSG00000133612:E23.1-E24.1|ENSG00000133612:E19.4-E24.1	TRUE	inclusion	clu_23884	NewClu_4074	ENSG00000133612:E23.1	cassette-exon	chr7:150837203-150838985|chr7:150831655-150838985	(+)alt-N-terminus, (+)AA:743(BAD18418.1)->875(AAK48932.2)|(-)Pleckstrin_homology-IPR001849, (+)DOMAIN-PH, (+)HELIX, (+)MIRO-like-IPR013684, (+)MOD_RES-Phosphoserine, (+)MOD_RES-Phosphothreonine, (+)NP_BIND-GTP, (+)P-loop_NTPase-IPR027417, (+)Pleckstrin_homology-IPR001849, (+)REGION-Small GTPase-like, (+)STRAND, (+)Small_GTPase-IPR001806, (+)Small_GTPase_Rab_type-IPR003579, (+)Small_GTPase_Ras-IPR…	0.358822	0.0179945	1	0.889474	0.530651
DENND1B:ENSG00000213047:E9.1-E11.1|ENSG00000213047:E10.1-E11.1	FALSE	inclusion	clu_52428	NewClu_851	ENSG00000213047:E9.1	cassette-exon	chr1:197621365-197614873|chr1:197616185-197614873	(+)alt-N-terminus, (+)AA:396(AAH22561.1)->426(AAH63877.1)|(-)DENN_dom+IPR001194, (-)uDENN_dom+IPR005113, (+)DENN_dom-IPR001194, (+)DOMAIN-DENN, (+)DOMAIN-UDENN, (+)DOMAIN-dDENN, (+)HELIX, (+)STRAND, (+)dDENN_dom-IPR005112, (+)uDENN_dom-IPR005113	-0.297549	0.0180314	1	0.320057	0.617606
ZNF419:ENSG00000105136:E4.1-E5.1|ENSG00000105136:E4.3-I4.1	FALSE	exclusion	clu_11921	NewClu_452	ENSG00000105136:E4.1|ENSG00000105136:E5.1	intron-retention	chr19:58003579-58004224|chr19:58003844-58003845	(+)alt-coding, (+)AA:464(BAG63509.1)->497(BAH14527.1)|(-)Krueppel-associated_box-IPR001909, (+)DOMAIN-KRAB, (+)Krueppel-associated_box-IPR001909	0.562582	0.018049	1	0.970588	0.408006
ZNF682:ENSG00000197124:I9.1-E10.1|ENSG00000197124:E6.1-E10.1	TRUE	exclusion	clu_49612	NewClu_3616	ENSG00000197124:I9.1	intron-retention	chr19:20115557-20115556|chr19:20133813-20115556	(-)alt-N-terminus, (-)alt-C-terminus, (-)AA:52(ENSP00000469870)->158(AK127015-PEP)|(+)Krueppel-associated_box-IPR001909	-0.400368	0.0180834	1	0.09375	0.494118
SBF2-AS1:ENSG00000246273:E3.2-E9.1|ENSG00000246273:E1.3-E9.1	TRUE	exclusion	clu_55503	NewClu_592	ENSG00000246273:E3.2	alt-C-term	chr11:9797312-9829395|chr11:9780050-9829395		-0.380994	0.0181781	1	0.121212	0.502206
MOK:ENSG00000080823:E10.5-I18.2|ENSG00000080823:E16.4-E18.3	FALSE	exclusion	clu_6438	NewClu_2914	ENSG00000080823:E10.5|ENSG00000080823:I18.2		chr14:102717149-102700126|chr14:102701702-102700126	(~)alt-N-terminus, (~)alt-C-terminus, (~)AA:95(ENSP00000454098)->95(ENSP00000193029)|(+)Kinase-like_dom-IPR011009	0.25	0.0182429	1	1	0.75
PCED1A:ENSG00000132635:E5.1-E6.1|ENSG00000132635:E5.1-E7.1	TRUE	inclusion	clu_23424	NewClu_1582	ENSG00000132635:E6.1	cassette-exon	chr20:2819242-2819124|chr20:2819242-2816960	(+)retained_intron, (+)alt-N-terminus, (+)AA:87(ENST00000487501-PEP)->403(ENSP00000349334)|(+)COMPBIAS-His-rich, (+)COMPBIAS-Poly-Pro	0.249502	0.018257	1	0.458333	0.208831
PLCB4:ENSG00000101333:E3.1-E6.1|ENSG00000101333:E1.2-E6.1	TRUE	inclusion	clu_10186	NewClu_3245	ENSG00000101333:E3.1	cassette-exon	chr20:9076989-9198037|chr20:9049550-9198037	(+)alt-C-terminus, (+)AA:110(ENSP00000412982)->113(ENSP00000385805)	0.383937	0.0182583	1	0.787719	0.403782
JPX:ENSG00000225470:E1.12-E3.1|ENSG00000225470:E1.12-E4.1	TRUE	inclusion	clu_53424	NewClu_1258	ENSG00000225470:E3.1	cassette-exon	chrX:73164497-73214675|chrX:73164497-73218603		0.31436	0.0183349	1	0.912768	0.598408
FOXP1:ENSG00000114861:E15.2-E18.1|ENSG00000114861:E17.2-E18.1	FALSE	exclusion	clu_16380	NewClu_1038	ENSG00000114861:E15.2	altPromoter	chr3:71247353-71161788|chr3:71179649-71161788	(-)alt-N-terminus, (-)AA:677(BAI45890.1)->679(ENSP00000420736)|(+)COMPBIAS+Gln+rich, (+)SITE+Breakpoint for translocation to form PAX5+FOXP1	0.311855	0.0183771	1	0.878571	0.566717
AC024560.3:ENSG00000214135:I9.1-E10.1|ENSG00000214135:E8.2-E10.1	TRUE	exclusion	clu_52713	NewClu_720	ENSG00000214135:I9.1	intron-retention	chr3:197340190-197340189|chr3:197342435-197340189		-0.244922	0.0184161	1	0.522659	0.767581
C1orf52:ENSG00000162642:E2.1-E3.1|ENSG00000162642:E1.3-E3.1	TRUE	inclusion	clu_36691	NewClu_3170	ENSG00000162642:E2.1	cassette-exon	chr1:85724618-85724405|chr1:85725041-85724405	(-)alt-C-terminus, (-)AA:100(AAL91353.1)->167(AAL91352.1)|(-)MOD_RES-Phosphotyrosine	0.228756	0.0184579	1	0.833041	0.604286
FAM13A:ENSG00000138640:E4.2-E6.1|ENSG00000138640:E4.2-E7.1	TRUE	inclusion	clu_27128	NewClu_1616	ENSG00000138640:E6.1	cassette-exon	chr4:89941611-89912301|chr4:89941611-89859392	(+)nonsense_mediated_decay, (+)alt-C-terminus, (+)AA:150(ENSP00000423800)->202(BC041029-PEP)|(-)RhoGAP_dom-IPR000198, (-)Rho_GTPase_activation_prot-IPR008936, (+)RhoGAP_dom-IPR000198, (+)Rho_GTPase_activation_prot-IPR008936	0.49697	0.0185031	1	0.933333	0.436364
PDE4DIP:ENSG00000178104:E28.1-E29.1|ENSG00000178104:E12.2_144955278-E66.1_144679954	TRUE	inclusion	clu_44920	NewClu_4243	ENSG00000178104:E28.1|ENSG00000178104:E29.1	cassette-exon	chr1:144912130-144911963|chr1:144955278-144679954	(+)retained_intron, (+)alt-N-terminus, (+)alt-C-terminus, (+)AA:79(ENST00000496263-PEP)->161(AK001619-PEP)|(+)MOD_RES-Phosphothreonine, (+)SITE-Breakpoint for insertion to form PDE4DIP- PDGFRB fusion protein	0.405776	0.0185213	1	0.680139	0.274363
SOS1:ENSG00000115904:E25.1-E26.2|ENSG00000115904:E24.1-E26.2	TRUE	exclusion	clu_17041	NewClu_712	ENSG00000115904:E25.1	cassette-exon	chr2:39216411-39214732|chr2:39222264-39214732	(-)alt-coding, (-)AA:1318(ENSP00000378479)->1333(BAG72787.1)	-0.262111	0.0185878	1	0.158036	0.420147
SLC44A3:ENSG00000143036:E12.2-E13.1|ENSG00000143036:I12.1_95329833-E13.1	FALSE	exclusion	clu_29118	NewClu_3165	ENSG00000143036:E12.2		chr1:95323056-95330299|chr1:95329833-95330299		0.245118	0.0186069	1	0.763636	0.518519
EPHA7:ENSG00000135333:E9.1-I9.1_93970497|ENSG00000135333:E9.1-E10.1	TRUE	inclusion	clu_24807	NewClu_983	ENSG00000135333:I9.1_93970497		chr6:93973578-93970497|chr6:93973578-93969197		0.309722	0.0186617	1	0.456061	0.146339
MBD5:ENSG00000204406:E2.5-E7.1|ENSG00000204406:E2.5-E3.1	FALSE	inclusion	clu_51709	NewClu_3393	ENSG00000204406:E7.1	cassette-exon	chr2:148779253-148936269|chr2:148779253-148782535	(-)alt+N+terminus, (-)alt+C+terminus, (-)AA:9(ENST00000478190+PEP)+>25(ENST00000470063+PEP)	-0.221356	0.0186808	1	0.293067	0.514423
EPG5:ENSG00000152223:I23.1_43489107-E24.1|ENSG00000152223:E23.1-E24.1	TRUE	inclusion	clu_32865	NewClu_2985	ENSG00000152223:I23.1_43489107		chr18:43489107-43488046|chr18:43490486-43488046		0.244525	0.0187907	1	0.311741	0.0672161
PDE4DIP:ENSG00000178104:E43.1-E44.1|ENSG00000178104:E12.2_144955278-E66.1_144679954	TRUE	inclusion	clu_44920	NewClu_4243	ENSG00000178104:E43.1|ENSG00000178104:E44.1	cassette-exon	chr1:144879035-144877271|chr1:144955278-144679954	(+)retained_intron, (+)alt-N-terminus, (+)alt-C-terminus, (+)AA:303(ENST00000479369-PEP)->1352(CAH18128.1)|(+)COILED	0.394813	0.0188855	1	0.641052	0.246239
RP11-438E5.1:ENSG00000249307:I2.1_79935171-E4.1|ENSG00000249307:I2.1_79966278-E4.1	FALSE	exclusion	clu_55725	NewClu_1339	ENSG00000249307:I2.1_79935171		chr4:79935171-80007250|chr4:79966278-80007250		0.217069	0.018931	1	0.689291	0.472222
TTN:ENSG00000155657:E67.1-E68.1|ENSG00000155657:E54.1-E73.1	TRUE	inclusion	clu_34087	NewClu_2304	ENSG00000155657:E67.1|ENSG00000155657:E68.1	cassette-exon	chr2:179594391-179594293|chr2:179600238-179592098		0.314869	0.0189408	1	0.93367	0.618801
LPIN1:ENSG00000134324:E14.1-E17.1|ENSG00000134324:E13.1-E17.1	TRUE	inclusion	clu_24259	NewClu_1205	ENSG00000134324:E14.1	cassette-exon	chr2:11916319-11919645|chr2:11913871-11919645	(-)alt-N-terminus, (-)alt-C-terminus, (-)AA:336(BC018071-PEP)->348(CU688896-PEP)|(-)Lipin_N-IPR007651, (-)MOD_RES-Phosphoserine, (-)REGION-N-LIP, (+)MOD_RES-Phosphoserine, (+)MOD_RES-Phosphothreonine	0.210437	0.0189546	1	0.879465	0.669028
FAM114A1:ENSG00000197712:E1.3-E3.1|ENSG00000197712:E2.1-E3.1	FALSE	exclusion	clu_50042	NewClu_2114	ENSG00000197712:E1.3	altPromoter	chr4:38869455-38879692|chr4:38870167-38879692	(-)alt-N-terminus, (-)AA:355(BAG59423.1)->563(BAF85520.1)|(-)DUF719-IPR007998, (-)MOD_RES-Phosphoserine	0.22051	0.0189742	1	0.840336	0.619826
HAGH:ENSG00000063854:E1.9-E2.1|ENSG00000063854:E1.12-E2.1	FALSE	inclusion	clu_3551	NewClu_3187	ENSG00000063854:E1.9	alt-5'	chr16:1876713-1873038|chr16:1876508-1873038	(~)alt+coding, (~)AA:260(AAH00840.1)+>260(BAF82844.1)|(-)Beta+lactamas+like+IPR001279, (-)HELIX, (-)Hydroxyacylglutathione_Hdrlase+IPR017782	-0.248841	0.0189988	1	0.436873	0.685714
AP1G2:ENSG00000213983:E6.3-E7.2|ENSG00000213983:E5.20-E7.2	TRUE	inclusion	clu_52667	NewClu_2525	ENSG00000213983:E6.3	cassette-exon	chr14:24032409-24031802|chr14:24032589-24031802	(-)alt-N-terminus, (-)alt-C-terminus, (-)AA:140(ENST00000555510-PEP)->153(CAD62302.1)	0.347431	0.0191679	1	0.455556	0.108125
COL9A1:ENSG00000112280:E29.1-E31.2|ENSG00000112280:E29.1-E30.1_70964472	FALSE	exclusion	clu_15222	NewClu_542	ENSG00000112280:E31.2	cassette-exon	chr6:70964666-70964232|chr6:70964666-70964472	(+)retained_intron, (+)alt-N-terminus, (+)alt-C-terminus, (+)AA:213(ENST00000447041-PEP)->270(ENST00000493682-PEP)|(-)Collagen-IPR008160, (-)DOMAIN-Collagen-like 8, (+)Collagen-IPR008160, (+)DOMAIN-Collagen-like 5, (+)DOMAIN-Collagen-like 6	0.208223	0.0191949	1	1	0.791777
PRRC2B:ENSG00000130723:E1.1-E2.1_134305481|ENSG00000130723:E1.1-E2.1	FALSE	inclusion	clu_22428	NewClu_2680	ENSG00000130723:E2.1_134305481	alt-3'	chr9:134269650-134305481|chr9:134269650-134305477		-0.227574	0.0192124	1	0.0344828	0.262057
MLH3:ENSG00000119684:E9.1-E10.1|ENSG00000119684:E7.1-E10.1	TRUE	inclusion	clu_18480	NewClu_176	ENSG00000119684:E9.1	cassette-exon	chr14:75500122-75498882|chr14:75505043-75498882	(+)alt-coding, (+)AA:1429(AAF23904.1)->1453(BAA92353.1)|(-)MutL_C-IPR014790, (+)MutL_C-IPR014790	0.210728	0.0193063	1	0.748252	0.537523
SH3BGRL2:ENSG00000198478:U0.1_80248560-E3.1|ENSG00000198478:E1.1-E3.1	FALSE	inclusion	clu_50626	NewClu_3667	ENSG00000198478:U0.1_80248560	altPromoter	chr6:80248560-80383331|chr6:80341223-80383331		-0.206545	0.0194489	1	0.192012	0.398558
LOH12CR1:ENSG00000165714:E2.3-E3.1|ENSG00000165714:E1.1-E3.1	TRUE	inclusion	clu_39177	NewClu_3746	ENSG00000165714:E2.3	altPromoter	chr12:12510443-12514140|chr12:12510052-12514140	(+)alt-N-terminus, (+)AA:177(ENSP00000443023)->196(BAC11360.1)	0.345124	0.0195684	1	0.707532	0.362408
CTD-2547L16.1:ENSG00000245281:E2.2_17942706-E3.1|ENSG00000245281:E1.2-E3.1	TRUE	inclusion	clu_55451	NewClu_4089	ENSG00000245281:E2.2_17942706	cassette-exon	chr8:17942706-17944392|chr8:17942448-17944392		0.29013	0.0196982	1	0.393939	0.10381
BICD1:ENSG00000151746:E2.2-I2.1|ENSG00000151746:E1.5-E4.1	TRUE	exclusion	clu_32706	NewClu_411	ENSG00000151746:E2.2|ENSG00000151746:I2.1	intron-retention	chr12:32261263-32261264|chr12:32260478-32369181		-0.233078	0.0197446	1	0.159664	0.392742
C9orf3:ENSG00000148120:E11.1-E14.1|ENSG00000148120:E11.1-E13.1	FALSE	inclusion	clu_31353	NewClu_3486	ENSG00000148120:E14.1	altPromoter	chr9:97690813-97717459|chr9:97690813-97696846	(-)alt+N+terminus, (-)alt+C+terminus, (-)AA:53(ENST00000488186+PEP)+>282(ENST00000479161+PEP)|(-)ACT_SITE+Proton acceptor, (-)METAL+Zinc; catalytic, (-)SITE+Transition state stabilizer	-0.232988	0.0198209	1	0.129386	0.362374
PANK2:ENSG00000125779:E6.1-E8.1|ENSG00000125779:E6.2-E8.1	FALSE	exclusion	clu_20575	NewClu_3618	ENSG00000125779:E6.1	altPromoter	chr20:3888782-3891224|chr20:3888925-3891224	(-)alt-N-terminus, (-)alt-C-terminus, (-)AA:134(BC107724-PEP)->141(AK310190-PEP)|(-)MOD_RES-Phosphoserine	0.226081	0.0198551	1	0.535714	0.309634
CDC14B:ENSG00000081377:E15.1-E18.1|ENSG00000081377:E15.1-E16.1	FALSE	inclusion	clu_6532	NewClu_3026	ENSG00000081377:E18.1	cassette-exon	chr9:99284788-99272071|chr9:99284788-99278074	(-)alt+C+terminus, (-)AA:485(ABR12627.1)+>498(BAJ20906.1)	-0.220968	0.0199332	1	0.374203	0.595171
OBSCN:ENSG00000154358:E46.1-E47.1|ENSG00000154358:E44.1-E56.1	TRUE	inclusion	clu_33672	NewClu_3818	ENSG00000154358:E46.1|ENSG00000154358:E47.1	cassette-exon	chr1:228480487-228481054|chr1:228476589-228494073		0.240036	0.0199895	1	0.865036	0.625
BCL2L11:ENSG00000153094:E4.8-E10.2|ENSG00000153094:E4.4-E10.2	TRUE	exclusion	clu_33190	NewClu_166	ENSG00000153094:E4.8	alt-5'	chr2:111881716-111907621|chr2:111881446-111907621	(-)alt-C-terminus, (-)AA:108(AAQ82546.1)->109(BAB78590.1)|(+)Bcl-x_interacting-IPR015040	-0.202502	0.0201049	1	0.537433	0.739936
ZHX2:ENSG00000178764:E2.2-E3.1|ENSG00000178764:I2.1_123885833-E3.1	FALSE	inclusion	clu_45055	NewClu_4014	ENSG00000178764:E2.2		chr8:123875778-123963532|chr8:123885833-123963532		-0.304688	0.020217	1	0.499158	0.803846
AP5M1:ENSG00000053770:E1.7-E4.1|ENSG00000053770:E1.7-E6.1	TRUE	inclusion	clu_2898	NewClu_1161	ENSG00000053770:E4.1	cassette-exon	chr14:57736106-57740962|chr14:57736106-57746913	(+)nonsense_mediated_decay, (-)truncated, (+)AA:38(ENSP00000451306)->253(CU680542-PEP)	0.241697	0.0202443	1	0.808581	0.566884
OBSCN:ENSG00000154358:E48.2-E49.1|ENSG00000154358:E44.1-E56.1	TRUE	inclusion	clu_33672	NewClu_3818	ENSG00000154358:E48.2|ENSG00000154358:E49.1	cassette-exon	chr1:228482116-228482481|chr1:228476589-228494073		0.35671	0.0202457	1	0.890625	0.533915
GAPVD1:ENSG00000165219:E5.2-E6.2|ENSG00000165219:E1.9-E6.2	TRUE	exclusion	clu_38856	NewClu_3863	ENSG00000165219:E5.2	cassette-exon	chr9:128057853-128061169|chr9:128024238-128061169	(~)AA:1478(ENSP00000377664)->1478(BAA96045.4)	-0.2571	0.0202502	1	0	0.2571
SUV420H1:ENSG00000110066:I15.1-E16.1|ENSG00000110066:E15.1-E17.1	TRUE	inclusion	clu_14282	NewClu_3582	ENSG00000110066:I15.1|ENSG00000110066:E16.1	intron-retention	chr11:67933416-67933415|chr11:67934449-67926638	(+)nonsense_mediated_decay, (+)alt-N-terminus, (+)alt-C-terminus, (+)AA:278(ENSP00000411146)->321(AK025183-PEP)|(+)DOMAIN-SET, (+)HELIX, (+)SET_dom-IPR001214, (+)STRAND, (+)TURN	0.208396	0.0202722	1	0.417531	0.209135
XRRA1:ENSG00000166435:E2.1-E3.1|ENSG00000166435:E2.1-E4.1	TRUE	inclusion	clu_39687	NewClu_1980	ENSG00000166435:E3.1	cassette-exon	chr11:74656063-74651927|chr11:74656063-74648113	(+)alt-N-terminus, (+)AA:241(AK056364-PEP)->598(AAH64584.1)|(+)Leu-rich_rpt-IPR001611, (+)Leu-rich_rpt_typical-subtyp-IPR003591, (+)REPEAT-LRR 1, (+)REPEAT-LRR 2, (+)REPEAT-LRR 3, (+)REPEAT-LRR 4, (+)REPEAT-LRR 5, (+)REPEAT-LRR 6	0.22973	0.0202785	1	0.458095	0.228365
RP11-86H7.1:ENSG00000224081:E1.4-E6.1|ENSG00000224081:E4.2-E6.1	FALSE	inclusion	clu_53288	NewClu_3332	ENSG00000224081:E1.4	altPromoter	chr1:95285512-95145163|chr1:95197814-95145163		-0.264228	0.0203663	1	0	0.264228
PKP4:ENSG00000144283:E25.1-E26.1|ENSG00000144283:E25.1-E27.1	TRUE	inclusion	clu_29864	NewClu_3125	ENSG00000144283:E26.1	cassette-exon	chr2:159530512-159533251|chr2:159530512-159535093	(+)alt-coding, (+)AA:1149(AAH50308.1)->1192(ENSP00000374409)|(+)ARM-type_fold-IPR016024, (+)COILED, (+)MOD_RES-Phosphoserine	0.206435	0.0204783	1	0.93459	0.728155
ZNF584:ENSG00000171574:E5.2-E6.1|ENSG00000171574:E4.3-E6.1	TRUE	inclusion	clu_42374	NewClu_3071	ENSG00000171574:E5.2	cassette-exon	chr19:58927307-58928178|chr19:58927013-58928178	(~)AA:43(ENST00000596921-PEP)->43(ENST00000594993-PEP)	0.233632	0.0205056	1	0.445029	0.211397
CTBS:ENSG00000117151:E1.8-E2.1|ENSG00000117151:E1.9-E2.1	FALSE	exclusion	clu_17665	NewClu_2238	ENSG00000117151:E1.8	alt-5'	chr1:85039922-85036403|chr1:85039599-85036403	(-)alt-N-terminus, (-)alt-C-terminus, (-)AA:263(CU692842-PEP)->294(BAG52135.1)|(-)ACT_SITE-Proton donor	0.244219	0.0205232	1	0.724057	0.479838
TLN2:ENSG00000171914:I1.1_62684610-E8.1|ENSG00000171914:E1.1-E8.1	TRUE	inclusion	clu_42537	NewClu_1248	ENSG00000171914:I1.1_62684610		chr15:62684610-62881886|chr15:62682884-62881886		0.334633	0.0206214	1	0.478618	0.143986
KIAA0513:ENSG00000135709:E10.1-E12.1|ENSG00000135709:E10.1-E11.1	FALSE	exclusion	clu_25102	NewClu_3683	ENSG00000135709:E12.1	cassette-exon	chr16:85114998-85120250|chr16:85114998-85116170	(-)alt-coding, (-)AA:401(BAG61737.1)->411(BAA25439.3)	0.236019	0.020681	1	0.966102	0.730082
GZF1:ENSG00000125812:E6.3-E7.1|ENSG00000125812:E6.3-E9.1	TRUE	inclusion	clu_20577	NewClu_2594	ENSG00000125812:E7.1	cassette-exon	chr20:23349566-23350221|chr20:23349566-23350728	(+)alt-N-terminus, (+)alt-C-terminus, (+)AA:82(ENST00000477239-PEP)->153(BC016049-PEP)|(+)ZN_FING-C2H2-type 6, (+)ZN_FING-C2H2-type 7, (+)ZN_FING-C2H2-type 8, (+)ZN_FING-C2H2-type 9, (+)Znf_C2H2-IPR007087, (+)Znf_C2H2-like-IPR015880	0.249767	0.0206929	1	1	0.750233
TTN:ENSG00000155657:E138.1-E139.1|ENSG00000155657:E138.1-I138.1	FALSE	exclusion	clu_34087	NewClu_2304	ENSG00000155657:E139.1	intron-retention	chr2:179547938-179547630|chr2:179547938-179547937		0.235758	0.0207685	1	0.901483	0.665726
PRRC2B:ENSG00000130723:E1.1-E2.1|ENSG00000130723:E1.1-E2.1_134305481	TRUE	inclusion	clu_22428	NewClu_2680	ENSG00000130723:E2.1	alt-3'	chr9:134269650-134305477|chr9:134269650-134305481		0.298085	0.0207764	1	0.931034	0.632949
BVES-AS1:ENSG00000203808:E2.1-E3.2|ENSG00000203808:E2.1_105585207-E3.2	TRUE	exclusion	clu_51376	NewClu_3027	ENSG00000203808:E2.1	altPromoter	chr6:105585353-105585645|chr6:105585207-105585645	(~)AA:50(ENST00000580511-PEP)->50(ENST00000580854-PEP)	-0.442949	0.0208071	1	0.216667	0.659615
AC005154.6:ENSG00000196295:I9.1-E10.1|ENSG00000196295:E9.8-E10.2	TRUE	exclusion	clu_48846	NewClu_1684	ENSG00000196295:I9.1|ENSG00000196295:E10.1	intron-retention	chr7:30608619-30608618|chr7:30612616-30608605		-0.374248	0.0211629	1	0.08	0.454248
ZNF517:ENSG00000197363:E2.2-E3.1|ENSG00000197363:E2.2-E4.1	TRUE	inclusion	clu_49747	NewClu_1190	ENSG00000197363:E3.1	cassette-exon	chr8:146028332-146029026|chr8:146028332-146029510	(+)alt-N-terminus, (+)AA:459(ENSP00000432025)->492(BAD18586.1)|(-)ZN_FING-C2H2-type 1, (-)Znf_C2H2-IPR007087, (+)DOMAIN-KRAB, (+)Krueppel-associated_box-IPR001909	0.263615	0.0212287	1	0.857771	0.594156
IMPA1:ENSG00000133731:E11.2-E12.1|ENSG00000133731:E4.2_82592973-ENSG00000251521:E3.1_82538384	TRUE	inclusion	clu_23968	NewClu_3717	ENSG00000133731:E11.2|ENSG00000133731:E12.1	trans-splicing	chr8:82572751-82571701|chr8:82592973-82538384		0.214707	0.021262	1	1	0.785293
SWT1:ENSG00000116668:E17.1-E18.1|ENSG00000116668:I17.1_185219037-E18.1	FALSE	inclusion	clu_17397	NewClu_3292	ENSG00000116668:E17.1		chr1:185200840-185240455|chr1:185219037-185240455		-0.244936	0.0212792	1	0.446292	0.691228
MED1:ENSG00000125686:E18.5-I18.1|ENSG00000125686:E18.1-E19.1_37561462	TRUE	exclusion	clu_20502	NewClu_3644	ENSG00000125686:E18.5|ENSG00000125686:I18.1	intron-retention	chr17:37562854-37562853|chr17:37566834-37561462		-0.394109	0.0213199	1	0.171147	0.565256
DOCK7:ENSG00000116641:E23.1-E24.1|ENSG00000116641:E23.1-E25.1	TRUE	inclusion	clu_17366	NewClu_2663	ENSG00000116641:E24.1	cassette-exon	chr1:63018403-63010710|chr1:63018403-63009416	(+)alt-coding, (+)AA:2109(AAI72250.1)->2129(ABC68221.1)|(-)DOMAIN-DHR-2, (-)MOD_RES-Phosphoserine	0.209014	0.0214279	1	0.800695	0.591681
CLOCK:ENSG00000134852:E5.1-E6.1|ENSG00000134852:E5.1-E7.1	TRUE	inclusion	clu_24507	NewClu_1195	ENSG00000134852:E6.1	cassette-exon	chr4:56355541-56352716|chr4:56355541-56348995	(~)AA:20(ENST00000509151-PEP)->20(ENST00000513033-PEP)	0.216795	0.0214424	1	0.329932	0.113137
C1orf52:ENSG00000162642:E1.3-E3.1|ENSG00000162642:E2.1-E3.1	FALSE	inclusion	clu_36691	NewClu_3170	ENSG00000162642:E1.3	altPromoter	chr1:85725041-85724405|chr1:85724618-85724405	(-)alt+C+terminus, (-)AA:100(AAL91353.1)+>167(AAL91352.1)|(-)MOD_RES+Phosphotyrosine	-0.201749	0.0215182	1	0.137724	0.339473
SH3D19:ENSG00000109686:E7.1-E8.1|ENSG00000109686:E6.1-E8.1	TRUE	inclusion	clu_14111	NewClu_1947	ENSG00000109686:E7.1	cassette-exon	chr4:152102841-152100549|chr4:152108575-152100549	(-)alt-N-terminus, (-)alt-C-terminus, (-)AA:89(ENST00000474743-PEP)->278(EU093087-PEP)	0.209032	0.0215829	1	0.333846	0.124814
CCT6P3:ENSG00000234585:E10.1-E12.1|ENSG00000234585:I11.1-E12.1	FALSE	inclusion	clu_54479	NewClu_301	ENSG00000234585:E10.1	intron-retention	chr7:64531420-64533819|chr7:64533818-64533819		-0.234314	0.0215965	1	0.716667	0.95098
SYNC:ENSG00000162520:E4.1-E5.1|ENSG00000162520:E4.1-E6.1	TRUE	inclusion	clu_36565	NewClu_320	ENSG00000162520:E5.1	cassette-exon	chr1:33149859-33149690|chr1:33149859-33147461	(+)alt-C-terminus, (+)AA:476(BAG60270.1)->482(BAJ20753.1)|(+)MOD_RES-Phosphoserine, (+)REGION-Coil 2, (+)REGION-Head, (+)REGION-Linker 2, (+)REGION-Tail	0.222196	0.0216991	1	0.924908	0.702713
RP11-153A23.6:ENSG00000204282:I1.1-E2.1|ENSG00000204282:E1.4-E2.3	TRUE	inclusion	clu_51603	NewClu_157	ENSG00000204282:I1.1|ENSG00000204282:E2.1	intron-retention	chr17:76105057-76105056|chr17:76105132-76103921	(~)AA:106(ENST00000589217-PEP)->106(AAM98767.1)	0.301838	0.0217323	1	0.615563	0.313725
CADPS:ENSG00000163618:E17.1-E18.1|ENSG00000163618:E16.3-E18.1	TRUE	inclusion	clu_37420	NewClu_2824	ENSG00000163618:E17.1	cassette-exon	chr3:62516329-62503925|chr3:62518546-62503925	(-)alt-coding, (-)AA:1344(BAJ84019.1)->1353(BAA86435.3)|(-)Ca-dep_secretion_activator-IPR010439, (-)DOMAIN-MHD1, (-)REGION-Interaction with DRD2, (+)Ca-dep_secretion_activator-IPR010439, (+)REGION-Mediates targeting and association with DCVs	0.285934	0.0217709	1	0.4414	0.155466
ZNF263:ENSG00000006194:E6.1-E7.1|ENSG00000006194:E4.5-E9.1	TRUE	inclusion	clu_549	NewClu_2676	ENSG00000006194:E6.1|ENSG00000006194:E7.1	cassette-exon	chr16:3335754-3336023|chr16:3334205-3339393	(-)alt-C-terminus, (-)AA:149(ENSP00000460278)->226(ENSP00000459998)|(-)Tscrpt_reg_SCAN-IPR003309, (+)Tscrpt_reg_SCAN-IPR003309	0.376303	0.0218337	1	0.918182	0.541879
NINL:ENSG00000101004:E6.1-E8.1|ENSG00000101004:E6.1-E7.1	FALSE	exclusion	clu_9974	NewClu_3825	ENSG00000101004:E8.1	cassette-exon	chr20:25491310-25485714|chr20:25491310-25490425	(-)alt-N-terminus, (-)alt-C-terminus, (-)AA:420(BAH11644.1)->537(AK309298-PEP)|(+)COMPBIAS+Poly+Thr, (+)DOMAIN+EF+hand 1, (+)DOMAIN+EF+hand 2, (+)EF_hand_dom+IPR002048, (-)COILED, (-)MOTIF-D-box, (-)MOTIF-KEN box	0.1987	0.0218526	1	0.845238	0.646538
ABI1:ENSG00000136754:E4.2-E5.1|ENSG00000136754:E4.2-E7.1	TRUE	inclusion	clu_25789	NewClu_488	ENSG00000136754:E5.1	cassette-exon	chr10:27065994-27060018|chr10:27065994-27059274	(+)alt-coding, (+)AA:476(AAN28379.1)->480(AAB62569.1)|(-)Abl-interactor_HHR_dom-IPR012849, (+)Abl-interactor_HHR_dom-IPR012849, (+)SH3_domain-IPR001452	0.218614	0.022003	1	0.741373	0.52276
POLG2:ENSG00000256525:E4.2-I4.1|ENSG00000256525:E4.2-E7.1	TRUE	exclusion	clu_56475	NewClu_2654	ENSG00000256525:I4.1	intron-retention	chr17:62486913-62486912|chr17:62486913-62481985		-0.227795	0.0220458	1	0	0.227795
TTLL5:ENSG00000119685:E42.2-E46.1|ENSG00000119685:E40.3-E46.1	TRUE	inclusion	clu_18496	NewClu_173	ENSG00000119685:E42.2	cassette-exon	chr14:76368567-76420767|chr14:76349245-76420767	(~)alt-C-terminus, (~)AA:1281(ENSP00000450713)->1281(ENSP00000298832)	0.246377	0.0220759	1	0.871377	0.625
ZNF826P:ENSG00000231205:E5.3-E6.1|ENSG00000231205:E1.5-E8.1	TRUE	inclusion	clu_54090	NewClu_3299	ENSG00000231205:E5.3|ENSG00000231205:E6.1	cassette-exon	chr19:20591750-20588955|chr19:20607592-20519854	(+)alt-N-terminus, (+)alt-C-terminus, (+)AA:16(ENST00000600513-PEP)->26(ENST00000601992-PEP)	0.237829	0.0221674	1	0.287829	0.05
BACH1:ENSG00000156273:E5.1-E11.1|ENSG00000156273:E6.1-E11.1	FALSE	exclusion	clu_34332	NewClu_3363	ENSG00000156273:E5.1	altPromoter	chr21:30671274-30693542|chr21:30671919-30693542	(~)alt+coding, (~)AA:736(BAA24932.1)+>736(AAB84100.1)	0.200139	0.0222122	1	0.55045	0.350312
OMA1:ENSG00000162600:E1.10-E4.1|ENSG00000162600:E1.9-E4.1	TRUE	inclusion	clu_36619	NewClu_143	ENSG00000162600:E1.10	alt-5'	chr1:59012362-59004982|chr1:59012375-59004982	(-)alt-C-terminus, (-)AA:255(ENSP00000409589)->340(AK308847-PEP)|(-)ACT_SITE, (-)METAL-Zinc; catalytic, (-)METAL-Zinc; catalytic (Probable), (+)TRANSMEM-Helical;	0.223925	0.0222508	1	0.363095	0.13917
RP11-304M2.2:ENSG00000230724:E1.2-E2.1|ENSG00000230724:U0.1_159455-E2.1	TRUE	inclusion	clu_54044	NewClu_1820	ENSG00000230724:E1.2	altPromoter	chr11:138956-138111|chr11:159455-138111		0.222479	0.0223245	1	0.604779	0.3823
PPP1R3E:ENSG00000235194:I3.2-I5.1|ENSG00000235194:I3.2-E6.1	TRUE	exclusion	clu_54563	NewClu_559	ENSG00000235194:I5.1	intron-retention	chr14:23769316-23769315|chr14:23769316-23768750		-0.239985	0.0223818	1	0.427778	0.667763
RREB1:ENSG00000124782:E15.2-E16.1|ENSG00000124782:E14.4-E16.1	TRUE	exclusion	clu_20208	NewClu_2543	ENSG00000124782:E15.2	cassette-exon	chr6:7240835-7246657|chr6:7232140-7246657	(-)alt-coding, (-)AA:1687(BAD32778.1)->1742(BAD32776.1)|(+)Znf_C2H2-IPR007087, (-)Znf_C2H2-IPR007087, (-)Znf_C2H2-like-IPR015880	-0.329011	0.0224378	1	0.403846	0.732857
TTN:ENSG00000155657:E71.1-E72.1|ENSG00000155657:E54.1-E73.1	TRUE	inclusion	clu_34087	NewClu_2304	ENSG00000155657:E71.1|ENSG00000155657:E72.1	cassette-exon	chr2:179592837-179592590|chr2:179600238-179592098		0.329659	0.0225328	1	0.939399	0.60974
BTN2A2:ENSG00000124508:I5.1-E6.1|ENSG00000124508:E5.8-E6.2	TRUE	exclusion	clu_20093	NewClu_2796	ENSG00000124508:I5.1|ENSG00000124508:E6.1	intron-retention	chr6:26392449-26392450|chr6:26391057-26392603	(+)alt-N-terminus, (+)alt-C-terminus, (+)AA:132(AK123902-PEP)->237(ENSP00000418965)|(+)B30.2/SPRY-IPR001870, (+)Butyrophylin-IPR003879, (+)COILED, (+)ConA-like_lec_gl_sf-IPR008985, (+)PRY-IPR006574, (+)SPRY_rcpt-IPR003877, (+)TRANSMEM-Helical;, (-)Butyrophylin-IPR003879	-0.245852	0.0225731	1	0.0384615	0.284314
EHBP1:ENSG00000115504:E19.2-I19.1|ENSG00000115504:E19.2-E21.1	TRUE	exclusion	clu_16807	NewClu_2576	ENSG00000115504:I19.1	intron-retention	chr2:63175451-63175452|chr2:63175451-63182652	(-)retained_intron, (-)alt-N-terminus, (-)alt-C-terminus, (-)AA:54(ENST00000469591-PEP)->1160(BAF85234.1)|(-)CAMSAP_CH-IPR022613, (-)CH-domain-IPR001715, (-)COILED, (-)COMPBIAS-Poly-Glu, (-)DOMAIN-CH, (-)DUF3585-IPR022735, (-)HELIX, (-)MOD_RES-Phosphoserine, (-)STRAND, (-)TURN	-0.242549	0.022653	1	0.645556	0.888105
REPIN1:ENSG00000214022:E3.1_150066652-E3.4|ENSG00000214022:E2.12-E3.4	TRUE	exclusion	clu_52686	NewClu_160	ENSG00000214022:E3.1_150066652	cassette-exon	chr7:150066652-150066760|chr7:150066030-150066760		-0.2109	0.0226769	1	0.0283019	0.239202
C19orf12:ENSG00000131943:E3.1-E4.1|ENSG00000131943:E1.5-E4.1	TRUE	exclusion	clu_23060	NewClu_2857	ENSG00000131943:E3.1	cassette-exon	chr19:30196181-30193884|chr19:30206032-30193884	(+)nonsense_mediated_decay, (+)alt-N-terminus, (+)alt-C-terminus, (+)AA:68(ENSP00000345497)->77(AAH04957.1)	-0.24432	0.0227059	1	0.075188	0.319508
PLA2G6:ENSG00000184381:E17.4-E20.3|ENSG00000184381:E19.4-E20.3	FALSE	inclusion	clu_46762	NewClu_705	ENSG00000184381:E17.4	cassette-exon	chr22:38525461-38522456|chr22:38522769-38522456	(-)alt+N+terminus, (-)alt+C+terminus, (-)AA:58(ENST00000490473+PEP)+>752(AAD41722.1)|(-)ACT_SITE, (-)Acyl_Trfase/lysoPLipase+IPR016035, (-)Ankyrin_rpt+IPR002110, (-)Ankyrin_rpt+contain_dom+IPR020683, (-)DOMAIN+Patatin, (-)MOD_RES+Phosphothreonine, (-)Patatin/PLipase_A2+rel+IPR002641, (-)REGION+Calmodulin+binding, (-)REPEAT+ANK 1, (-)REPEAT+ANK 2, (-)REPEAT+ANK 3, (-)REPEAT+ANK 4, (-)REPEAT+ANK 5,…	-0.289265	0.0227547	1	0.568182	0.857447
PDE4DIP:ENSG00000178104:E27.1-E28.1|ENSG00000178104:E12.2_144955278-E66.1_144679954	TRUE	inclusion	clu_44920	NewClu_4243	ENSG00000178104:E27.1|ENSG00000178104:E28.1	cassette-exon	chr1:144915445-144912294|chr1:144955278-144679954	(+)retained_intron, (+)alt-N-terminus, (+)alt-C-terminus, (+)AA:79(ENST00000496263-PEP)->161(AK001619-PEP)|(+)MOD_RES-Phosphothreonine, (+)SITE-Breakpoint for insertion to form PDE4DIP- PDGFRB fusion protein	0.389237	0.0227665	1	0.618274	0.229037
KIAA1731:ENSG00000166004:E20.1-E21.2|ENSG00000166004:E19.1-E21.2	TRUE	inclusion	clu_39362	NewClu_4108	ENSG00000166004:E20.1	cassette-exon	chr11:93455216-93456207|chr11:93454578-93456207	(+)alt-N-terminus, (+)alt-C-terminus, (+)AA:138(ENSP00000431853)->613(BAC04638.1)|(+)COILED, (+)REGION-ALMS motif	0.31376	0.0227826	1	0.903226	0.589466
LINS:ENSG00000140471:E10.3-E10.10_101112214|ENSG00000140471:E10.3-E10.10	FALSE	exclusion	clu_28014	NewClu_1186	ENSG00000140471:E10.10_101112214	alt-3'	chr15:101113856-101112214|chr15:101113856-101112270		0.24953	0.0228244	1	0.369396	0.119865
PLCE1:ENSG00000138193:E21.1-I21.1_96042551|ENSG00000138193:E21.1-E22.1	TRUE	inclusion	clu_26880	NewClu_4178	ENSG00000138193:I21.1_96042551		chr10:96039668-96042551|chr10:96039668-96043547		0.24453	0.0228458	1	0.363636	0.119107
TMEM241:ENSG00000134490:E8.1-E10.2|ENSG00000134490:E8.1-E9.1	FALSE	inclusion	clu_24361	NewClu_1819	ENSG00000134490:E10.2	cassette-exon	chr18:20953676-20950225|chr18:20953676-20951434	(-)alt+N+terminus, (-)alt+C+terminus, (-)AA:155(BAG58001.1)+>159(BAC86502.1)|(-)TRANSMEM+Helical;, (+)TRANSMEM-Helical;	-0.199091	0.0229129	1	0	0.199091
ARL17B:ENSG00000228696:I5.1-E6.1|ENSG00000228696:E3.2-E9.1	TRUE	exclusion	clu_53835	NewClu_3730	ENSG00000228696:I5.1|ENSG00000228696:E6.1	intron-retention	chr17:44412204-44412203|chr17:44430186-44377031		-0.315136	0.0229571	1	0.0769231	0.39206
ZNF329:ENSG00000181894:E2.2-E4.1|ENSG00000181894:E3.1-E4.1	FALSE	exclusion	clu_45788	NewClu_1127	ENSG00000181894:E2.2	altPromoter	chr19:58662119-58654028|chr19:58654472-58654028		0.275346	0.0230439	1	0.275346	0
ZNF529:ENSG00000186020:I2.1-E3.1|ENSG00000186020:E2.1-E7.1	TRUE	inclusion	clu_47573	NewClu_4160	ENSG00000186020:I2.1|ENSG00000186020:E3.1	intron-retention	chr19:37078360-37078359|chr19:37080517-37047099		0.335714	0.0230442	1	0.585714	0.25
XKR6:ENSG00000171044:E2.1_11052600-E3.1|ENSG00000171044:E1.3-E3.1	TRUE	exclusion	clu_42152	NewClu_1235	ENSG00000171044:E2.1_11052600	cassette-exon	chr8:11052600-10971602|chr8:11058085-10971602		-0.268707	0.0232211	1	0	0.268707
HIST1H2BN:ENSG00000233822:E2.1-U3.1_27822409|ENSG00000233822:E2.1-E3.1	FALSE	exclusion	clu_54396	NewClu_3782	ENSG00000233822:U3.1_27822409	alt-3'	chr6:27809439-27822409|chr6:27809439-27819887		0.225446	0.0233871	1	0.329125	0.103679
PHLDB2:ENSG00000144824:E14.1-E15.1|ENSG00000144824:E14.1-E16.1	TRUE	inclusion	clu_30157	NewClu_3653	ENSG00000144824:E15.1	cassette-exon	chr3:111667922-111668549|chr3:111667922-111671419	(-)alt-N-terminus, (-)alt-C-terminus, (-)AA:99(ENST00000478733-PEP)->639(AK315050-PEP)|(-)COILED, (-)DOMAIN-PH, (-)MOD_RES-Phosphoserine, (-)MOD_RES-Phosphothreonine, (-)Pleckstrin_homology-IPR001849	0.265749	0.0234409	1	0.853466	0.587717
LRRC37B:ENSG00000185158:E3.1-E4.1|ENSG00000185158:E1.4-E4.1	TRUE	exclusion	clu_47099	NewClu_1660	ENSG00000185158:E3.1	cassette-exon	chr17:30345073-30347716|chr17:30335151-30347716	(+)truncated, (-)AA:156(ENSP00000463323)->865(BAG61655.1)|(-)COILED, (-)Leu-rich_rpt-IPR001611, (-)REPEAT-LRR 1, (-)REPEAT-LRR 2, (-)REPEAT-LRR 3, (-)REPEAT-LRR 4, (-)REPEAT-LRR 5, (-)REPEAT-LRR 6, (-)TOPO_DOM-Cytoplasmic, (-)TRANSMEM-Helical;	-0.204861	0.0234916	1	0.322917	0.527778
WASH3P:ENSG00000185596:I3.1-E4.1|ENSG00000185596:E3.5-E7.3	TRUE	exclusion	clu_47337	NewClu_4133	ENSG00000185596:I3.1|ENSG00000185596:E4.1	intron-retention	chr15:102506724-102506725|chr15:102506426-102512799	(-)alt-N-terminus, (-)alt-C-terminus, (-)AA:94(ENST00000558784-PEP)->133(BC067227-PEP)	-0.339925	0.023501	1	0	0.339925
TBC1D3G:ENSG00000161583:E12.3-E13.1|ENSG00000161583:E3.2-ENSG00000224226:E5.1	TRUE	inclusion	clu_36229	NewClu_4202	ENSG00000161583:E12.3|ENSG00000161583:E13.1	trans-splicing	chr17:34799540-34799169|chr17:34806198-34500989	(+)retained_intron, (+)alt-N-terminus, (+)alt-C-terminus, (+)AA:49(ENSP00000466792)->242(ENST00000589513-PEP)|(+)Rab-GTPase-TBC_dom-IPR000195	0.329886	0.0235374	1	0.888889	0.559003
POSTN:ENSG00000133110:E18.1-E19.1|ENSG00000133110:E17.1-E19.1	TRUE	inclusion	clu_23696	NewClu_1921	ENSG00000133110:E18.1	cassette-exon	chr13:38148709-38145595|chr13:38151890-38145595	(-)alt-coding, (-)AA:808(ENSP00000369073)->809(ENSP00000369067)|(-)TGFb-ind_bIGH3/osteoblast_fac2-IPR016666, (+)TGFb-ind_bIGH3/osteoblast_fac2-IPR016666	0.198028	0.0235543	1	0.356237	0.158209
STX16-NPEPL1:ENSG00000254995:E10.1-E11.1|ENSG00000254995:E8.2-E12.1	TRUE	exclusion	clu_56274	NewClu_618	ENSG00000254995:E10.1|ENSG00000254995:E11.1	cassette-exon	chr20:57266283-57266461|chr20:57248767-57266780	(+)alt-C-terminus, (+)AA:196(KM576714-PEP)->238(KM576712-PEP)|(-)T_SNARE_dom-IPR000727	-0.278431	0.0236695	1	0.3	0.578431
RP11-33B1.1:ENSG00000245958:E13.2-E15.1|ENSG00000245958:E13.2-E14.1	FALSE	exclusion	clu_55488	NewClu_1927	ENSG00000245958:E15.1	cassette-exon	chr4:120434125-120449895|chr4:120434125-120440644	(+)alt+N+terminus, (+)alt+C+terminus, (+)AA:23(ENST00000510844+PEP)+>49(ENST00000498873+PEP)	0.211957	0.0237163	1	1	0.788043
ZSCAN21:ENSG00000166529:E1.3-E3.1|ENSG00000166529:E2.1-E3.1	FALSE	exclusion	clu_39775	NewClu_2515	ENSG00000166529:E1.3	altPromoter	chr7:99647464-99654534|chr7:99649233-99654534	(+)alt+C+terminus, (+)AA:448(BAG63308.1)+>450(ENSP00000390960)|(+)DOMAIN+SCAN box, (+)Retrov_capsid_C+IPR008916, (+)Tscrpt_reg_SCAN+IPR003309, (-)ZN_FING-C2H2-type 1, (-)ZN_FING-C2H2-type 2, (-)ZN_FING-C2H2-type 3, (-)ZN_FING-C2H2-type 4, (-)ZN_FING-C2H2-type 5, (-)ZN_FING-C2H2-type 6, (-)ZN_FING-C2H2-type 7, (-)Znf_C2H2-IPR007087, (-)Znf_C2H2-like-IPR015880	0.212457	0.0237509	1	0.857287	0.644831
PDE4DIP:ENSG00000178104:E29.1-E30.1|ENSG00000178104:E12.2_144955278-E66.1_144679954	TRUE	inclusion	clu_44920	NewClu_4243	ENSG00000178104:E29.1|ENSG00000178104:E30.1	cassette-exon	chr1:144911882-144909960|chr1:144955278-144679954	(+)retained_intron, (-)truncated, (+)AA:79(ENST00000496263-PEP)->315(ENST00000467859-PEP)|(+)ARM-type_fold-IPR016024, (+)MOD_RES-Phosphothreonine, (+)SITE-Breakpoint for insertion to form PDE4DIP- PDGFRB fusion protein	0.387657	0.0239562	1	0.701106	0.313448
WDR66:ENSG00000158023:E9.1-E10.2|ENSG00000158023:I8.1_122388242-E10.2	TRUE	exclusion	clu_34943	NewClu_1048	ENSG00000158023:E9.1		chr12:122389436-122392026|chr12:122388242-122392026		-0.509059	0.0239579	1	0.2	0.709059
NBAS:ENSG00000151779:E7.1-E8.1|ENSG00000151779:E6.1-E9.1	TRUE	exclusion	clu_32726	NewClu_1770	ENSG00000151779:E7.1|ENSG00000151779:E8.1	cassette-exon	chr2:15679347-15676675|chr2:15691617-15674765	(-)alt-N-terminus, (-)alt-C-terminus, (-)AA:1352(AAD18133.1)->2251(ENSP00000413201)|(-)MOD_RES-Phosphoserine, (-)Quino_amine_DH_bsu-IPR011044, (-)REPEAT-WD 1, (-)REPEAT-WD 2, (-)Sec39-IPR013244, (-)WD40_repeat_dom-IPR017986	-0.23268	0.0240368	1	0.76732	1
RP11-706O15.1:ENSG00000205664:E1.2-E2.1|ENSG00000205664:I1.1_3751297-E2.1	FALSE	exclusion	clu_52210	NewClu_1178	ENSG00000205664:E1.2		chrX:3761382-3747433|chrX:3751297-3747433		0.23535	0.0242208	1	0.989362	0.754011
CEP57L1:ENSG00000183137:E1.20-E8.1|ENSG00000183137:E1.20-E9.1	TRUE	inclusion	clu_46295	NewClu_1592	ENSG00000183137:E8.1	cassette-exon	chr6:109416778-109466422|chr6:109416778-109467961	(+)retained_intron, (+)alt-N-terminus, (+)alt-C-terminus, (+)AA:196(ENST00000520761-PEP)->243(AK092723-PEP)|(-)Cep57_MT-bd_dom-IPR024957, (+)COILED, (+)Cep57_MT-bd_dom-IPR024957	0.274359	0.0242338	1	0.607692	0.333333
GALNT11:ENSG00000178234:E1.9-E5.2|ENSG00000178234:E1.9-E6.5	TRUE	inclusion	clu_44965	NewClu_3515	ENSG00000178234:E5.2	cassette-exon	chr7:151722969-151776372|chr7:151722969-151791275		0.19624	0.0242806	1	0.333333	0.137093
ANK2:ENSG00000145362:E21.1-E22.1|ENSG00000145362:E20.1-E22.1	TRUE	inclusion	clu_30388	NewClu_1586	ENSG00000145362:E21.1	cassette-exon	chr4:114179304-114179469|chr4:114177088-114179469		0.297744	0.0244483	1	0.902597	0.604853
GUSB:ENSG00000169919:E7.1-E8.1|ENSG00000169919:E7.1-E8.6	TRUE	inclusion	clu_41636	NewClu_1948	ENSG00000169919:E8.1	alt-3'	chr7:65441002-65440058|chr7:65441002-65439691	(+)alt-coding, (+)AA:600(ENSP00000340734)->651(BAD97126.1)|(-)Glyco_hydro_2_Ig-like-IPR006102, (-)Glycoside_hydrolase_SF-IPR017853, (+)Glyco_hydro_2-IPR006101, (+)Glyco_hydro_2_Ig-like-IPR006102, (+)Glyco_hydro_2_TIM-IPR006103, (+)Glycoside_hydrolase_SF-IPR017853, (+)STRAND, (+)TURN	0.206847	0.0245055	1	0.500312	0.293465
SLC44A3:ENSG00000143036:I12.1_95329833-E13.1|ENSG00000143036:E12.2-E13.1	TRUE	exclusion	clu_29118	NewClu_3165	ENSG00000143036:I12.1_95329833		chr1:95329833-95330299|chr1:95323056-95330299		-0.208081	0.0245517	1	0.236364	0.444444
ZFYVE20:ENSG00000131381:E1.5-E2.1|ENSG00000131381:E1.5-E3.1	TRUE	exclusion	clu_22813	NewClu_3390	ENSG00000131381:E2.1	cassette-exon	chr3:15140542-15139781|chr3:15140542-15138217	(~)alt-coding, (~)AA:784(BAF83977.1)->784(ENSP00000253699)|(-)REGION-Necessary for the interaction with EHD1	-0.30219	0.0246747	1	0.327381	0.629571
NOP14-AS1:ENSG00000249673:E2.4-E3.1|ENSG00000249673:E2.4-E9.1	TRUE	exclusion	clu_55758	NewClu_171	ENSG00000249673:E3.1	cassette-exon	chr4:2939571-2939702|chr4:2939571-2948600	(+)alt-N-terminus, (+)alt-C-terminus, (+)AA:43(BC032331-PEP)->50(AB000465-PEP)	-0.439683	0.0246776	1	0.388889	0.828571
GLB1L:ENSG00000163521:E6.2-E7.1|ENSG00000163521:E4.1-E7.1	TRUE	exclusion	clu_37324	NewClu_454	ENSG00000163521:E6.2	cassette-exon	chr2:220104642-220104555|chr2:220107236-220104555	(-)alt-N-terminus, (-)AA:435(BAB70855.1)->457(AK074393-PEP)	-0.216586	0.024708	1	0.746829	0.963415
PTCHD4:ENSG00000244694:E1.1-I1.1_48069921|ENSG00000244694:E1.1-E3.1	TRUE	inclusion	clu_55418	NewClu_757	ENSG00000244694:I1.1_48069921		chr6:48078785-48069921|chr6:48078785-47976850		0.231387	0.0247263	1	0.370687	0.139299
KIAA1671:ENSG00000197077:E7.1-E9.1|ENSG00000197077:I8.1_25508429-E9.1	FALSE	exclusion	clu_49543	NewClu_2986	ENSG00000197077:E7.1	altPromoter	chr22:25445331-25566787|chr22:25508429-25566787	(+)alt-N-terminus, (+)AA:313(ENSP00000385377)->1806(ENSP00000351207)|(+)MOD_RES-Phosphoserine, (+)MOD_RES-Phosphothreonine	0.404857	0.0249983	1	0.631731	0.226874
LIMS1:ENSG00000169756:E18.1-E19.1|ENSG00000169756:E18.1-E20.1	TRUE	inclusion	clu_41563	NewClu_335	ENSG00000169756:E19.1	alt-C-term	chr2:109297226-109297425|chr2:109297226-109300341	(-)alt-N-terminus, (-)alt-C-terminus, (-)AA:116(ENST00000480744-PEP)->325(BAG73344.1)|(-)DOMAIN-LIM zinc-binding 1, (-)DOMAIN-LIM zinc-binding 2, (-)DOMAIN-LIM zinc-binding 3, (-)DOMAIN-LIM zinc-binding 5, (-)HELIX, (-)PINCH-IPR017351, (-)STRAND, (-)TURN, (-)Znf_LIM-IPR001781	0.227501	0.0251197	1	0.39537	0.167869
PLEKHA6:ENSG00000143850:E13.1-E17.1|ENSG00000143850:E13.1-E14.1	FALSE	inclusion	clu_29677	NewClu_61	ENSG00000143850:E17.1	cassette-exon	chr1:204226481-204219742|chr1:204226481-204226016	(-)alt+N+terminus, (-)alt+C+terminus, (-)AA:33(EF491788+PEP)+>1048(BAA76813.3)|(-)COMPBIAS+Pro+rich, (-)DOMAIN+PH, (-)HELIX, (-)MOD_RES+Phosphoserine, (-)MOD_RES+Phosphothreonine, (-)MOD_RES+Phosphotyrosine, (-)Pleckstrin_homology+IPR001849, (-)STRAND, (-)TURN	-0.222383	0.0251501	1	0.359868	0.582251
CALD1:ENSG00000122786:E15.8-E16.1|ENSG00000122786:E15.5-E17.1	TRUE	inclusion	clu_19532	NewClu_3521	ENSG00000122786:E15.8|ENSG00000122786:E16.1	cassette-exon	chr7:134618828-134620439|chr7:134618141-134625843	(~)AA:538(AAH40354.1)->538(AAA58420.1)	0.190494	0.0251501	1	0.403362	0.212869
CYP2R1:ENSG00000186104:E2.10-E3.2|ENSG00000186104:E2.9-E4.3	TRUE	exclusion	clu_47590	NewClu_3263	ENSG00000186104:E2.10|ENSG00000186104:E3.2	cassette-exon	chr11:14912446-14912015|chr11:14912699-14907463	(-)alt-N-terminus, (-)alt-C-terminus, (-)AA:228(BC111070-PEP)->268(ENSP00000435484)|(+)BINDING-Substrate; via carbonyl oxygen, (+)Cyt_P450_E_grp-I-IPR002401, (+)HELIX, (+)STRAND, (+)TURN, (-)Cyt_P450-IPR001128, (-)Cyt_P450_B-IPR002397, (-)Cyt_P450_E_grp-I-IPR002401, (-)Cyt_P450_E_grp-IV-IPR002403, (-)HELIX, (-)METAL-Iron (heme axial ligand), (-)STRAND, (-)TURN	-0.205907	0.0251757	1	0.0357143	0.241622
KIAA0753:ENSG00000198920:E1.4-E4.2|ENSG00000198920:E2.1-E4.2	FALSE	exclusion	clu_51234	NewClu_3002	ENSG00000198920:E1.4	alt-C-term	chr17:6543957-6538491|chr17:6539218-6538491	(-)retained_intron, (-)alt-C-terminus, (-)AA:49(ENST00000570455-PEP)->72(ENSP00000458247)	0.270057	0.0251889	1	0.747731	0.477674
PIKFYVE:ENSG00000115020:E14.1-E16.1|ENSG00000115020:E15.1-E16.1	FALSE	exclusion	clu_16450	NewClu_1096	ENSG00000115020:E14.1	cassette-exon	chr2:209169042-209176960|chr2:209169737-209176960	(+)alt+N+terminus, (+)alt+C+terminus, (+)AA:784(BC017736+PEP)+>1016(BAC87123.1)|(-)DEP_dom-IPR000591, (-)DOMAIN-DEP, (-)MOD_RES-Phosphoserine	0.234337	0.0251956	1	0.634013	0.399675
ERAP1:ENSG00000164307:I23.1-E24.1|ENSG00000164307:E22.1-E26.1	TRUE	inclusion	clu_38242	NewClu_813	ENSG00000164307:I23.1|ENSG00000164307:E24.1	intron-retention	chr5:96110469-96110468|chr5:96112108-96098932	(~)AA:941(AAH30775.1)->941(ENSP00000406304)	0.246407	0.0252102	1	0.958333	0.711926
OBSCN:ENSG00000154358:E53.2-E54.1|ENSG00000154358:E53.2-I53.1	FALSE	exclusion	clu_33672	NewClu_3818	ENSG00000154358:E54.1	intron-retention	chr1:228491639-228492004|chr1:228491639-228491640	(-)alt-N-terminus, (-)AA:5602(ENSP00000355668)->7968(ENSP00000409493)|(-)COMPBIAS-Poly-Ala, (-)COMPBIAS-Poly-Ser, (-)DISULFID, (-)DOMAIN-Fibronectin type-III 1, (-)DOMAIN-Fibronectin type-III 2, (-)DOMAIN-Ig-like 1, (-)DOMAIN-Ig-like 10, (-)DOMAIN-Ig-like 11, (-)DOMAIN-Ig-like 12, (-)DOMAIN-Ig-like 13, (-)DOMAIN-Ig-like 14, (-)DOMAIN-Ig-like 15, (-)DOMAIN-Ig-like 16, (-)DOMAIN-Ig-like 17, (-)DOMA…	0.296377	0.0252883	1	0.876829	0.580452
AC007276.5:ENSG00000227855:E5.1-E10.1|ENSG00000227855:E7.1-E9.1	FALSE	inclusion	clu_53716	NewClu_3289	ENSG00000227855:E5.1|ENSG00000227855:E10.1	cassette-exon	chr7:29700059-29729766|chr7:29725481-29726895		-0.395879	0.0252938	1	0.1	0.495879
TCF7L2:ENSG00000148737:E19.1-E22.1|ENSG00000148737:E18.1-E22.1	TRUE	inclusion	clu_31633	NewClu_854	ENSG00000148737:E19.1	cassette-exon	chr10:114919751-114925314|chr10:114918476-114925314	(+)alt-N-terminus, (+)alt-C-terminus, (+)AA:482(ENSP00000446172)->490(ACI28531.1)|(-)CTNNB1-bd_N-IPR013558, (-)HELIX, (-)REGION-CTNNB1-binding, (+)REGION-Promoter-specific activation domain	0.205241	0.0253343	1	0.621429	0.416188
CALD1:ENSG00000122786:E15.5-E17.1|ENSG00000122786:E16.1-E17.1	FALSE	inclusion	clu_19532	NewClu_3521	ENSG00000122786:E15.5	cassette-exon	chr7:134618141-134625843|chr7:134620516-134625843	(~)AA:538(AAH40354.1)+>538(AAA58420.1)	-0.200736	0.0253535	1	0.248347	0.449083
CDK7:ENSG00000134058:E4.1-E5.1|ENSG00000134058:E2.3-E7.1	TRUE	inclusion	clu_24098	NewClu_657	ENSG00000134058:E4.1|ENSG00000134058:E5.1	cassette-exon	chr5:68548278-68550429|chr5:68531280-68553870	(+)nonsense_mediated_decay, (+)alt-N-terminus, (+)alt-C-terminus, (+)AA:43(ENSP00000426561)->149(ENSP00000425043)|(-)Kinase-like_dom-IPR011009, (-)MOD_RES-Phosphoserine, (-)NP_BIND-ATP, (-)Prot_kinase_cat_dom-IPR000719, (-)STRAND, (+)ACT_SITE-Proton acceptor, (+)HELIX, (+)Kinase-like_dom-IPR011009, (+)MOD_RES-Phosphoserine; by CDK1 and CDK2, (+)MOD_RES-Phosphothreonine; by CDK2, (+)Prot_kinase_ca…	0.262568	0.0253898	1	1	0.737432
C6orf70:ENSG00000130023:E16.2-E17.1|ENSG00000130023:E16.2-E18.2	TRUE	inclusion	clu_22042	NewClu_1174	ENSG00000130023:E17.1	cassette-exon	chr6:170173498-170175366|chr6:170173498-170176036		0.189286	0.0254527	1	1	0.810714
NAT6:ENSG00000243477:E1.3-E3.4|ENSG00000243477:E1.3-E3.3	FALSE	inclusion	clu_55309	NewClu_2126	ENSG00000243477:E3.4	alt-3'	chr3:50336644-50334958|chr3:50336644-50335103	(-)alt+N+terminus, (-)AA:286(BAG36539.1)+>308(AAH04483.2)	-0.190649	0.0254935	1	0.0857143	0.276364
WDR37:ENSG00000047056:E12.1-E13.1|ENSG00000047056:E12.1-E13.2	TRUE	inclusion	clu_2460	NewClu_1252	ENSG00000047056:E13.1	alt-3'	chr10:1142186-1149539|chr10:1142186-1149542	(~)AA:97(AK307259-PEP)->97(AK128194-PEP)	0.214962	0.0254988	1	0.230114	0.0151515
HERC3:ENSG00000138641:E7.1-E9.2|ENSG00000138641:E8.2-E9.2	FALSE	exclusion	clu_27137	NewClu_1619	ENSG00000138641:E7.1	alt-C-term	chr4:89516765-89526946|chr4:89519238-89526946	(-)alt-C-terminus, (-)AA:128(ENSP00000389991)->131(ENSP00000405863)|(-)RCC1/BLIP-II-IPR009091, (-)Reg_chr_condens-IPR000408	0.272997	0.0255017	1	0.870536	0.597539
BLOC1S6:ENSG00000104164:E1.9-E3.2|ENSG00000104164:E1.9-E8.1	TRUE	exclusion	clu_11455	NewClu_1409	ENSG00000104164:E3.2	cassette-exon	chr15:45879723-45884333|chr15:45879723-45897626	(-)alt-N-terminus, (-)alt-C-terminus, (-)AA:52(ENST00000567740-PEP)->80(AK057545-PEP)	-0.2407	0.0256629	1	0.302778	0.543478
SYNC:ENSG00000162520:E5.1-E6.1|ENSG00000162520:E4.1-E6.1	TRUE	inclusion	clu_36565	NewClu_320	ENSG00000162520:E5.1	cassette-exon	chr1:33149611-33147461|chr1:33149859-33147461	(+)alt-C-terminus, (+)AA:476(BAG60270.1)->482(BAG63620.1)|(+)MOD_RES-Phosphoserine, (+)REGION-Coil 2, (+)REGION-Head, (+)REGION-Linker 2, (+)REGION-Tail	0.2529	0.02579	1	0.921717	0.668818
LPP:ENSG00000145012:I2.1_187872040-E6.1|ENSG00000145012:E2.4-E6.1	TRUE	exclusion	clu_30211	NewClu_1047	ENSG00000145012:I2.1_187872040		chr3:187872040-187943193|chr3:187871809-187943193		-0.392045	0.0259076	1	0.221591	0.613636
FUT10:ENSG00000172728:E7.2-E9.1|ENSG00000172728:E5.2-E9.1	TRUE	inclusion	clu_42910	NewClu_1954	ENSG00000172728:E7.2	altPromoter	chr8:33246481-33230322|chr8:33310734-33230322	(+)alt-N-terminus, (+)alt-C-terminus, (+)AA:342(ENST00000518076-PEP)->451(ENSP00000430428)|(+)Alpha-1_3-FUT_met-IPR017176, (+)Glyco_trans_10-IPR001503, (+)TOPO_DOM-Lumenal	0.302984	0.0259153	1	0.857843	0.554859
XPO4:ENSG00000132953:E5.2-E6.1|ENSG00000132953:I5.1_21421660-E6.1	FALSE	exclusion	clu_23599	NewClu_3244	ENSG00000132953:E5.2		chr13:21429766-21418025|chr13:21421660-21418025		0.194153	0.0260106	1	0.720968	0.526815
MBNL1:ENSG00000152601:E15.2-E17.1|ENSG00000152601:E15.2-E16.2	FALSE	exclusion	clu_33021	NewClu_3692	ENSG00000152601:E17.1	cassette-exon	chr3:152165562-152174056|chr3:152165562-152173331	(+)alt+N+terminus, (+)AA:301(BAG64995.1)+>302(AAF76138.1)|(+)HELIX, (+)STRAND, (+)TURN, (+)ZN_FING+C3H1+type 1, (+)ZN_FING+C3H1+type 2, (+)Znf_CCCH+IPR000571, (-)STRAND, (-)ZN_FING-C3H1-type 3, (-)Znf_CCCH-IPR000571	0.237147	0.02621	1	0.483948	0.246801
CARD8:ENSG00000105483:E10.1-E11.1|ENSG00000105483:E10.1-E11.2	TRUE	inclusion	clu_12142	NewClu_3993	ENSG00000105483:E11.1	alt-3'	chr19:48734034-48733957|chr19:48734034-48733954	(~)nonsense_mediated_decay, (~)nonsense_mediated_decay, (~)AA:82(ENSP00000430057)->82(ENSP00000428662)	0.232512	0.0262975	1	0.939655	0.707143
ZNF433:ENSG00000197647:E1.10-E5.3|ENSG00000197647:E1.10-E5.4	TRUE	inclusion	clu_49978	NewClu_1485	ENSG00000197647:E5.3	alt-3'	chr19:12146352-12129116|chr19:12146352-12129107	(+)alt-N-terminus, (+)alt-C-terminus, (+)AA:207(ENSP00000448099)->673(BAC05279.1)|(+)Krueppel-associated_box-IPR001909, (+)ZN_FING-C2H2-type 10, (+)ZN_FING-C2H2-type 11, (+)ZN_FING-C2H2-type 12, (+)ZN_FING-C2H2-type 13; degenerate, (+)ZN_FING-C2H2-type 14, (+)ZN_FING-C2H2-type 15, (+)ZN_FING-C2H2-type 16, (+)ZN_FING-C2H2-type 17, (+)ZN_FING-C2H2-type 18, (+)ZN_FING-C2H2-type 19, (+)ZN_FING-C2H2-t…	0.254442	0.0263497	1	0.543403	0.288961
COQ4:ENSG00000167113:E2.1-I2.1_131085562|ENSG00000167113:E2.1-E3.1	TRUE	exclusion	clu_40147	NewClu_2155	ENSG00000167113:I2.1_131085562		chr9:131085426-131085562|chr9:131085426-131087422		-0.44327	0.026387	1	0.16875	0.61202
PRR16:ENSG00000184838:E1.2-E5.2|ENSG00000184838:E1.2-E7.1	TRUE	inclusion	clu_46945	NewClu_2025	ENSG00000184838:E5.2	cassette-exon	chr5:119800340-119952790|chr5:119800340-120021649		0.201664	0.0264302	1	0.235755	0.0340909
PDE4DIP:ENSG00000178104:E20.1-E21.2|ENSG00000178104:E12.2_144955278-E66.1_144679954	TRUE	inclusion	clu_44920	NewClu_4243	ENSG00000178104:E20.1|ENSG00000178104:E21.2	cassette-exon	chr1:144922187-144922047|chr1:144955278-144679954	(+)alt-N-terminus, (+)alt-C-terminus, (+)AA:315(ENST00000467859-PEP)->740(ENSP00000436791)|(+)COILED	0.394865	0.026438	1	0.687871	0.293006
SYNJ1:ENSG00000159082:E33.2-E35.1|ENSG00000159082:E33.2-E34.1	FALSE	inclusion	clu_35280	NewClu_1152	ENSG00000159082:E35.1	cassette-exon	chr21:34011218-34004111|chr21:34011218-34007194	(-)alt+N+terminus, (-)alt+C+terminus, (-)AA:1350(ENSP00000371939)+>1526(ENSP00000371931)|(-)COMPBIAS+Poly+Glu, (-)COMPBIAS+Poly+Pro, (-)MOD_RES+Phosphoserine, (-)MOD_RES+Phosphothreonine, (-)REGION+3 X 3 AA repeats of N+P+F, (-)REPEAT+1, (-)REPEAT+2, (-)REPEAT+3, (+)Endo/exonuclease/phosphatase-IPR005135, (+)MOD_RES-Phosphoserine, (+)REGION-Catalytic	-0.216026	0.0264596	1	0.075641	0.291667
NBEAL2:ENSG00000160796:E10.1-E12.1|ENSG00000160796:E11.1-E12.1	FALSE	inclusion	clu_36006	NewClu_354	ENSG00000160796:E10.1	cassette-exon	chr3:47033436-47035427|chr3:47034045-47035427	(+)alt-N-terminus, (+)alt-C-terminus, (+)AA:614(BAC03994.1)->1003(ENSP00000373246)|(+)BEACH_dom-IPR000409, (+)DOMAIN-BEACH, (+)MOD_RES-Phosphoserine, (+)MOD_RES-Phosphothreonine, (+)REPEAT-WD 2, (+)REPEAT-WD 3, (+)REPEAT-WD 4, (+)REPEAT-WD 5, (+)WD40_repeat-IPR001680, (+)WD40_repeat_dom-IPR017986	-0.315278	0.0265446	1	0.555556	0.870833
SAA1:ENSG00000173432:I2.1_18290644-E3.1|ENSG00000173432:E2.1-E3.1	TRUE	inclusion	clu_43279	NewClu_2981	ENSG00000173432:I2.1_18290644		chr11:18290644-18290742|chr11:18288525-18290742		0.209467	0.0266305	1	0.778595	0.569128
SAA1:ENSG00000173432:E2.1-E3.1|ENSG00000173432:I2.1_18290644-E3.1	FALSE	inclusion	clu_43279	NewClu_2981	ENSG00000173432:E2.1		chr11:18288525-18290742|chr11:18290644-18290742		-0.209467	0.0266305	1	0.221405	0.430872
SUZ12P:ENSG00000264538:E2.2-I2.1|ENSG00000264538:E2.2-E6.1	TRUE	inclusion	clu_57377	NewClu_1540	ENSG00000264538:I2.1	intron-retention	chr17:29059141-29059142|chr17:29059141-29070319		0.200355	0.0266985	1	0.200355	0
KIAA0226:ENSG00000145016:E10.1-E11.1|ENSG00000145016:E9.2-E11.1	TRUE	inclusion	clu_30220	NewClu_1044	ENSG00000145016:E10.1	cassette-exon	chr3:197426058-197423920|chr3:197427484-197423920	(+)alt-N-terminus, (+)alt-C-terminus, (+)AA:921(ENSP00000374316)->927(BAG11152.1)|(-)COMPBIAS-Ser-rich, (-)DOMAIN-RUN, (-)Run-IPR004012, (+)COMPBIAS-Cys-rich, (+)COMPBIAS-Ser-rich	0.289837	0.0267599	1	0.45345	0.163613
RBMS3:ENSG00000144642:E15.1-E16.1|ENSG00000144642:E15.1-E17.2	TRUE	inclusion	clu_30043	NewClu_3786	ENSG00000144642:E16.1	cassette-exon	chr3:29977687-29985698|chr3:29977687-30029634	(-)alt-C-terminus, (-)AA:419(AAP75556.1)->420(ENSP00000273139)|(-)DOMAIN-RRM 1, (-)DOMAIN-RRM 2, (-)Hud_Sxl_RNA-IPR002343, (-)RRM_dom-IPR000504	0.274675	0.0268474	1	0.931818	0.657143
FERMT2:ENSG00000073712:E19.1-E20.1|ENSG00000073712:E17.2-E20.1	TRUE	inclusion	clu_5208	NewClu_3923	ENSG00000073712:E19.1	cassette-exon	chr14:53327732-53327183|chr14:53331119-53327183	(+)alt-coding, (+)AA:680(AAN75823.1)->687(ENSP00000342858)|(-)Band_41_domain-IPR019749, (-)DOMAIN-FERM, (-)FERM_central-IPR019748, (-)Major_non-capsid_tenuivirus-IPR006960, (+)Band_41_domain-IPR019749, (+)FERM_central-IPR019748	0.211237	0.0269786	1	0.91442	0.703183
KIAA1671:ENSG00000197077:I8.1_25508429-E9.1|ENSG00000197077:E7.1-E9.1	TRUE	exclusion	clu_49543	NewClu_2986	ENSG00000197077:I8.1_25508429		chr22:25508429-25566787|chr22:25445331-25566787		-0.310758	0.0270526	1	0.368269	0.679027
SH3D19:ENSG00000109686:E17.2-E17.4|ENSG00000109686:E16.1-E17.4	TRUE	inclusion	clu_14112	NewClu_1945	ENSG00000109686:E17.2	cassette-exon	chr4:152065372-152065202|chr4:152069074-152065202		0.187198	0.027054	1	0.415987	0.228789
EVL:ENSG00000196405:E2.2-E6.1|ENSG00000196405:E1.4-E6.1	TRUE	inclusion	clu_48936	NewClu_3321	ENSG00000196405:E2.2	cassette-exon	chr14:100486024-100551024|chr14:100438394-100551024	(-)alt-N-terminus, (-)alt-C-terminus, (-)AA:390(BAH12221.1)->416(AAF17197.1)|(-)DOMAIN-WH1, (-)MOD_RES-Phosphoserine, (-)REGION-EVH2, (-)REGION-EVH2 block C, (-)VASP_tetra-IPR014885, (+)COMPBIAS-Pro-rich, (+)EVH1-IPR000697	0.222364	0.0270844	1	0.391017	0.168653
PRRX1:ENSG00000116132:E6.2-E8.1|ENSG00000116132:E5.1-E8.1	TRUE	inclusion	clu_17175	NewClu_2010	ENSG00000116132:E6.2	cassette-exon	chr1:170699489-170705189|chr1:170695542-170705189	(-)alt-C-terminus, (-)AA:217(AK225968-PEP)->245(BAG70277.1)|(-)MOD_RES-Phosphoserine, (-)MOTIF-OAR, (-)OAR_dom-IPR003654	0.189504	0.0271628	1	0.709263	0.519759
PPIL2:ENSG00000100023:I26.1-E27.1|ENSG00000100023:E26.5-E27.4	TRUE	inclusion	clu_8963	NewClu_2649	ENSG00000100023:I26.1|ENSG00000100023:E27.1	intron-retention	chr22:22050155-22050156|chr22:22049785-22051036	(~)AA:520(CAG30434.1)->520(ENSP00000381812)	0.270909	0.027185	1	0.579909	0.309
OTUD6B:ENSG00000155100:E3.1-E4.1|ENSG00000155100:E3.1-E5.1	TRUE	inclusion	clu_33904	NewClu_3567	ENSG00000155100:E4.1	cassette-exon	chr8:92086139-92088820|chr8:92086139-92090584	(-)alt-N-terminus, (-)alt-C-terminus, (-)AA:192(BAG57241.1)->289(AAD34073.1)	0.245983	0.0272412	1	0.315603	0.0696203
SNRPN:ENSG00000128739:E10.1-E11.1|ENSG00000128739:E9.1_25207325-E11.1_25213148	TRUE	inclusion	clu_21580	NewClu_1362	ENSG00000128739:E10.1|ENSG00000128739:E11.1	cassette-exon	chr15:25212299-25213079|chr15:25207325-25213148	(+)alt-N-terminus, (+)AA:240(ENSP00000375105)->244(ENSP00000452342)	0.4235	0.0272904	1	0.863812	0.440313
RRBP1:ENSG00000125844:E2.1-I3.3|ENSG00000125844:E1.4-E3.1	TRUE	inclusion	clu_20605	NewClu_1703	ENSG00000125844:E2.1|ENSG00000125844:I3.3		chr20:17660644-17641173|chr20:17662673-17641173	(~)alt-coding, (~)AA:977(AAC25977.1)->977(ENSP00000367038)	0.203935	0.027307	1	0.715	0.511065
EDA:ENSG00000158813:E15.1-E16.1|ENSG00000158813:E15.1-E16.2	TRUE	exclusion	clu_35200	NewClu_3850	ENSG00000158813:E16.1	alt-3'	chrX:69250370-69253248|chrX:69250370-69253257	(-)alt-coding, (-)AA:386(AAI44050.1)->389(BAG72534.1)|(+)TNF-IPR006052, (+)Tumour_necrosis_fac-like_dom-IPR008983, (-)HELIX, (-)TNF-IPR006052, (-)Tumour_necrosis_fac-like_dom-IPR008983	-0.221294	0.0273781	1	0.703115	0.924409
TTN:ENSG00000155657:E210.1-E211.1|ENSG00000155657:E207.1_179517055-E211.2	TRUE	inclusion	clu_34087	NewClu_2304	ENSG00000155657:E210.1|ENSG00000155657:E211.1	cassette-exon	chr2:179516393-179516263|chr2:179517055-179516243		0.300916	0.0274467	1	0.947489	0.646572
RP11-15H20.6:ENSG00000213971:E1.7-E4.3|ENSG00000213971:E3.4_23452622-E4.3	FALSE	inclusion	clu_52660	NewClu_3436	ENSG00000213971:E1.7	altPromoter	chr19:23456878-23444546|chr19:23452622-23444546	(+)alt-C-terminus, (+)AA:23(ENST00000598386-PEP)->46(ENST00000599922-PEP)	-0.190464	0.0276262	1	0.434696	0.62516
LIN7A:ENSG00000111052:E3.1-E5.1|ENSG00000111052:E4.1-E5.1	FALSE	exclusion	clu_14614	NewClu_1600	ENSG00000111052:E3.1	cassette-exon	chr12:81242030-81239718|chr12:81241878-81239718	(+)alt+N+terminus, (+)alt+C+terminus, (+)AA:101(BC046926+PEP)+>130(ENSP00000448891)|(+)PDZ+IPR001478, (-)DOMAIN-L27, (-)L27-IPR004172, (-)L27_C-IPR014775, (-)MOTIF-Kinase interacting site	0.230655	0.0276496	1	0.84375	0.613095
TENM4:ENSG00000149256:E34.1-E36.1|ENSG00000149256:E35.1-E36.1	FALSE	exclusion	clu_31791	NewClu_4056	ENSG00000149256:E34.1	cassette-exon	chr11:78433713-78423759|chr11:78431415-78423759		0.427075	0.0276766	1	0.943009	0.515934
CDK12:ENSG00000167258:E20.1-U22.1_37723041|ENSG00000167258:E20.1-E22.1	FALSE	inclusion	clu_40207	NewClu_670	ENSG00000167258:U22.1_37723041	alt-3'	chr17:37712666-37723041|chr17:37712666-37721013		-0.206967	0.0277812	1	0	0.206967
WDFY3:ENSG00000163625:I17.1-E18.1|ENSG00000163625:E17.2-E20.1	TRUE	inclusion	clu_37437	NewClu_3734	ENSG00000163625:I17.1|ENSG00000163625:E18.1	intron-retention	chr4:85729571-85729570|chr4:85731040-85724620		0.341042	0.0278179	1	0.410406	0.0693642
OPLAH:ENSG00000178814:E16.1-E17.1_145110087|ENSG00000178814:E16.1-E17.1	FALSE	inclusion	clu_45064	NewClu_4010	ENSG00000178814:E17.1_145110087	alt-3'	chr8:145110691-145110087|chr8:145110691-145110092		-0.258571	0.0278776	1	0.02	0.278571
OPLAH:ENSG00000178814:E16.1-E17.1|ENSG00000178814:E16.1-E17.1_145110087	TRUE	inclusion	clu_45064	NewClu_4010	ENSG00000178814:E17.1	alt-3'	chr8:145110691-145110092|chr8:145110691-145110087		0.258571	0.0278776	1	0.98	0.721429
VMP1:ENSG00000062716:E15.2-E15.5|ENSG00000062716:E12.1-E15.4	TRUE	exclusion	clu_3480	NewClu_391	ENSG00000062716:E15.2|ENSG00000062716:E15.5	cassette-exon	chr17:57915573-57915673|chr17:57895134-57915656		-0.258137	0.0279778	1	0.0162166	0.274354
SYNJ1:ENSG00000159082:E34.2-E35.1|ENSG00000159082:E33.2-E35.1	TRUE	inclusion	clu_35280	NewClu_1152	ENSG00000159082:E34.2	cassette-exon	chr21:34007171-34004111|chr21:34011218-34004111	(-)alt-N-terminus, (-)alt-C-terminus, (-)AA:1350(ENSP00000371939)->1526(ENSP00000371931)|(-)COMPBIAS-Poly-Glu, (-)COMPBIAS-Poly-Pro, (-)MOD_RES-Phosphoserine, (-)MOD_RES-Phosphothreonine, (-)REGION-3 X 3 AA repeats of N-P-F, (-)REPEAT-1, (-)REPEAT-2, (-)REPEAT-3, (+)Endo/exonuclease/phosphatase-IPR005135, (+)MOD_RES-Phosphoserine, (+)REGION-Catalytic	0.34799	0.0279872	1	0.8375	0.48951
LIMS1:ENSG00000169756:I19.1_109297616-E20.1|ENSG00000169756:E18.1-E20.1	TRUE	inclusion	clu_41563	NewClu_335	ENSG00000169756:I19.1_109297616		chr2:109297616-109300341|chr2:109297226-109300341		0.234379	0.0279974	1	0.611411	0.377032
CRYBB2:ENSG00000244752:E4.1-E5.1|ENSG00000244752:I4.1_25624441-ENSG00000100058:E4.1	TRUE	inclusion	clu_55423	NewClu_493	ENSG00000244752:E4.1|ENSG00000244752:E5.1	trans-splicing	chr22:25623952-25625403|chr22:25624441-25853226	(+)alt+N+terminus, (+)alt+C+terminus, (+)AA:131(BC037884+PEP)+>170(AKK25303.1)|(+)Beta/gamma_crystallin+IPR001064, (+)DOMAIN+Beta/gamma crystallin 'Greek key' 1, (+)DOMAIN+Beta/gamma crystallin 'Greek key' 2, (+)DOMAIN+Beta/gamma crystallin 'Greek key' 3, (+)HELIX, (+)REGION+Connecting peptide, (+)REGION+N+terminal arm, (+)SITE+Susceptible to oxidation, (+)STRAND, (+)TURN	0.479213	0.0279998	1	0.808511	0.329298
AC005329.7:ENSG00000248015:E2.1-I2.1|ENSG00000248015:E2.1-E3.1	TRUE	exclusion	clu_55580	NewClu_2078	ENSG00000248015:I2.1	intron-retention	chr19:1393887-1393886|chr19:1393887-1393605		-0.317845	0.0280035	1	0.544335	0.862179
EPS15L1:ENSG00000127527:E24.4-E25.1|ENSG00000127527:E21.1-E25.1	TRUE	inclusion	clu_21176	NewClu_3801	ENSG00000127527:E24.4	cassette-exon	chr19:16472590-16466662|chr19:16495940-16466662	(+)alt-C-terminus, (+)AA:864(ENSP00000248070)->910(ENSP00000393313)|(+)Ubiquitin-int_motif-IPR003903	0.196462	0.0281155	1	0.966117	0.769656
EPB41L3:ENSG00000082397:E34.3-E38.1|ENSG00000082397:E37.3-E38.1	FALSE	inclusion	clu_6632	NewClu_3689	ENSG00000082397:E34.3	cassette-exon	chr18:5406776-5397425|chr18:5398020-5397425	(+)alt-C-terminus, (+)AA:865(AAH06141.1)->883(BAH12571.1)|(-)Band_4.1_C+IPR008379, (-)Band_41_protein+IPR021187, (-)MOD_RES+Phosphothreonine, (-)REGION+C+terminal (CTD), (-)SAB_dom+IPR007477, (+)MOD_RES-Phosphoserine, (+)MOD_RES-Phosphothreonine, (+)SAB_dom-IPR007477	-0.235813	0.028225	1	0.345845	0.581657
KNOP1:ENSG00000103550:E1.2-E3.1|ENSG00000103550:E2.1-E3.1	FALSE	inclusion	clu_11263	NewClu_3385	ENSG00000103550:E1.2	altPromoter	chr16:19729480-19726359|chr16:19728673-19726359	(-)retained_intron, (+)truncated, (-)AA:79(ENSP00000454329)+>379(ENST00000565844+PEP)|(-)COMPBIAS+Lys+rich, (-)MOD_RES+Phosphoserine, (-)MOD_RES+Phosphothreonine	-0.260668	0.0284409	1	0.39881	0.659477
KNOP1:ENSG00000103550:E2.1-E3.1|ENSG00000103550:E1.2-E3.1	TRUE	inclusion	clu_11263	NewClu_3385	ENSG00000103550:E2.1	altPromoter	chr16:19728673-19726359|chr16:19729480-19726359	(-)retained_intron, (+)truncated, (-)AA:79(ENSP00000454329)->379(ENST00000565844-PEP)|(-)COMPBIAS-Lys-rich, (-)MOD_RES-Phosphoserine, (-)MOD_RES-Phosphothreonine	0.260668	0.0284409	1	0.60119	0.340523
WDFY3:ENSG00000163625:E17.2-E20.1|ENSG00000163625:I17.1-E18.1	FALSE	inclusion	clu_37437	NewClu_3734	ENSG00000163625:E17.2|ENSG00000163625:E20.1	intron-retention	chr4:85731040-85724620|chr4:85729571-85729570	(-)alt-N-terminus, (-)alt-C-terminus, (-)AA:43(ENST00000512267-PEP)->135(ENST00000505923-PEP)	-0.381611	0.0284817	1	0.454247	0.835859
TAF1:ENSG00000147133:E39.4-E41.1|ENSG00000147133:E40.1-E41.1	FALSE	exclusion	clu_31068	NewClu_1915	ENSG00000147133:E39.4	cassette-exon	chrX:70678216-70679402|chrX:70679101-70679402	(-)alt-coding, (-)AA:1895(BAG15901.1)->1906(ENSP00000389000)|(+)TAF1_animal+IPR011177, (-)DOMAIN-Protein kinase 1, (-)TAF1_animal-IPR011177	0.304339	0.0285441	1	0.710575	0.406235
LIMS1:ENSG00000169756:E6.6-E8.1|ENSG00000169756:E1.2-E8.1	TRUE	inclusion	clu_41562	NewClu_336	ENSG00000169756:E6.6	altPromoter	chr2:109271712-109276061|chr2:109151050-109276061	(~)AA:325(BAG36891.1)->325(ENSP00000337598)	0.238278	0.0285803	1	0.941176	0.702899
FRG1B:ENSG00000149531:E1.4-E4.1|ENSG00000149531:E2.2-E4.1	FALSE	inclusion	clu_31942	NewClu_3769	ENSG00000149531:E1.4	altPromoter	chr20:29612101-29614261|chr20:29612397-29614261	(-)alt+N+terminus, (-)alt+C+terminus, (-)AA:83(BC062743+PEP)+>104(BC062724+PEP)	-0.183789	0.0286062	1	0.242093	0.425882
SORBS1:ENSG00000095637:E19.1-E23.1|ENSG00000095637:E18.1-E23.1	TRUE	inclusion	clu_8572	NewClu_1296	ENSG00000095637:E19.1	cassette-exon	chr10:97154758-97144042|chr10:97156977-97144042	(+)alt-coding, (+)AA:905(AAK37565.1)->1004(AAF22175.1)|(-)MOD_RES-Phosphoserine, (-)MOD_RES-Phosphotyrosine, (-)SH3_domain-IPR001452, (-)Sorb-IPR003127, (+)SH3_domain-IPR001452, (+)Sorb-IPR003127	0.346784	0.0286399	1	0.452381	0.105597
VPS54:ENSG00000143952:E3.2-E4.2|ENSG00000143952:E3.2-E4.1	FALSE	exclusion	clu_29728	NewClu_2825	ENSG00000143952:E4.2	altPromoter	chr2:64210998-64208985|chr2:64210998-64209021	(-)alt-C-terminus, (-)AA:965(BAF85578.1)->966(AAF37319.1)|(+)COILED	0.189813	0.0287343	1	0.705119	0.515306
LSAMP:ENSG00000185565:E6.1-E7.1|ENSG00000185565:E5.1-E7.1	TRUE	inclusion	clu_47326	NewClu_858	ENSG00000185565:E6.1	altPromoter	chr3:115770003-115738487|chr3:115805171-115738487	(-)alt-N-terminus, (-)alt-C-terminus, (-)AA:140(ENST00000498645-PEP)->205(ENSP00000418506)|(-)DISULFID, (-)DOMAIN-Ig-like C2-type 1, (-)Ig-like_dom-IPR007110, (-)Ig_I-set-IPR013098, (-)Ig_V-set-IPR013106, (-)Ig_sub-IPR003599, (-)Ig_sub2-IPR003598, (-)MOD_RES-Phosphotyrosine, (+)DISULFID, (+)Immunoglobulin-IPR013151	0.22579	0.0288301	1	0.275172	0.0493827
LSAMP:ENSG00000185565:E5.1-E7.1|ENSG00000185565:E6.1-E7.1	FALSE	inclusion	clu_47326	NewClu_858	ENSG00000185565:E5.1	altPromoter	chr3:115805171-115738487|chr3:115770003-115738487	(-)alt+N+terminus, (-)alt+C+terminus, (-)AA:140(ENST00000498645+PEP)+>205(ENSP00000418506)|(-)DISULFID, (-)DOMAIN+Ig+like C2+type 1, (-)Ig+like_dom+IPR007110, (-)Ig_I+set+IPR013098, (-)Ig_V+set+IPR013106, (-)Ig_sub+IPR003599, (-)Ig_sub2+IPR003598, (-)MOD_RES+Phosphotyrosine, (+)DISULFID, (+)Immunoglobulin-IPR013151	-0.22579	0.0288301	1	0.724828	0.950617
CES4A:ENSG00000172824:I12.1-E13.1|ENSG00000172824:E11.5-E13.1	TRUE	inclusion	clu_42964	NewClu_1359	ENSG00000172824:I12.1	intron-retention	chr16:67040293-67040294|chr16:67039296-67040294	(-)alt-N-terminus, (-)alt-C-terminus, (-)AA:303(BC041823-PEP)->367(BAC04422.1)|(-)ACT_SITE-Charge relay system, (-)CarbesteraseB-IPR002018, (+)AB_hydrolase_3-IPR013094	0.18911	0.0288344	1	0.18911	0
SUV420H1:ENSG00000110066:E15.1-E17.1|ENSG00000110066:E15.2-I15.1	FALSE	inclusion	clu_14282	NewClu_3582	ENSG00000110066:E15.1|ENSG00000110066:E17.1	intron-retention	chr11:67934449-67926638|chr11:67933874-67933873	(+)nonsense_mediated_decay, (+)alt-N-terminus, (+)alt-C-terminus, (+)AA:278(ENSP00000411146)->321(AK025183-PEP)|(+)DOMAIN-SET, (+)HELIX, (+)SET_dom-IPR001214, (+)STRAND, (+)TURN	-0.207672	0.0288364	1	0.356058	0.56373
RPS6KA3:ENSG00000177189:E3.2-E4.1|ENSG00000177189:E2.2-E5.1	TRUE	inclusion	clu_44627	NewClu_1286	ENSG00000177189:E3.2|ENSG00000177189:E4.1	cassette-exon	chrX:20259711-20258787|chrX:20284682-20252932		0.305515	0.0289556	1	0.434211	0.128696
TTN:ENSG00000155657:E214.1-E215.1|ENSG00000155657:I214.1-E215.1	FALSE	exclusion	clu_34087	NewClu_2304	ENSG00000155657:E214.1	intron-retention	chr2:179514891-179514621|chr2:179514622-179514621	(-)alt-N-terminus, (-)alt-C-terminus, (-)AA:256(ENSP00000392336)->962(ENSP00000401501)|(-)COMPBIAS-Glu-rich, (-)COMPBIAS-Poly-Pro, (-)COMPBIAS-Pro-rich, (-)CROSSLNK-Glycyl lysine isopeptide (Lys-Gly) (interchain with G-Cter in ubiquitin), (-)MOD_RES-Phosphoserine, (-)MOD_RES-Phosphothreonine, (-)PPAK_motif-IPR004168, (-)REPEAT-Kelch 2, (-)REPEAT-PEVK 1, (-)REPEAT-PEVK 12, (-)REPEAT-PEVK 13, (-)RE…	0.428549	0.0290231	1	0.829685	0.401136
IFT172:ENSG00000138002:E1.7-E2.1|ENSG00000138002:E1.7-E3.1	TRUE	exclusion	clu_26691	NewClu_525	ENSG00000138002:E2.1	cassette-exon	chr2:27712482-27709109|chr2:27712482-27708370	(-)alt-N-terminus, (-)AA:506(BAG51580.1)->511(BAG61513.1)|(+)CROSSLNK-Glycyl lysine isopeptide (Lys-Gly) (interchain with G-Cter in SUMO-1), (+)REPEAT-WD 1, (+)REPEAT-WD 7, (+)WD40_repeat-IPR001680, (+)WD40_repeat_dom-IPR017986	-0.189523	0.0290267	1	0.0263158	0.215839
MMS19:ENSG00000155229:E7.6-E8.1|ENSG00000155229:E7.6-I7.1	FALSE	exclusion	clu_33922	NewClu_2645	ENSG00000155229:E8.1	intron-retention	chr10:99236592-99236501|chr10:99236592-99236591	(+)alt-coding, (+)AA:987(ENSP00000348097)->1030(ENSP00000412698)|(-)ARM-type_fold-IPR016024, (+)ARM-type_fold-IPR016024	0.314331	0.0290613	1	0.941212	0.626881
IMPA1:ENSG00000133731:E10.4-E11.1|ENSG00000133731:E4.2_82592973-ENSG00000251521:E3.1_82538384	TRUE	inclusion	clu_23968	NewClu_3717	ENSG00000133731:E10.4|ENSG00000133731:E11.1	trans-splicing	chr8:82583174-82572902|chr8:82592973-82538384		0.184052	0.0291381	1	0.985437	0.801384
SPHKAP:ENSG00000153820:E1.2-E2.1|ENSG00000153820:E1.2-I1.1_229037228	FALSE	inclusion	clu_33447	NewClu_1102	ENSG00000153820:E2.1		chr2:229046283-228996801|chr2:229046283-229037228		-0.189621	0.0292782	1	0.240477	0.430099
EVL:ENSG00000196405:E1.4-E6.1|ENSG00000196405:E2.2-E6.1	FALSE	inclusion	clu_48936	NewClu_3321	ENSG00000196405:E1.4	altPromoter	chr14:100438394-100551024|chr14:100486024-100551024	(-)alt+N+terminus, (-)alt+C+terminus, (-)AA:390(BAH12221.1)+>416(AAF17197.1)|(-)DOMAIN+WH1, (-)MOD_RES+Phosphoserine, (-)REGION+EVH2, (-)REGION+EVH2 block C, (-)VASP_tetra+IPR014885, (+)COMPBIAS-Pro-rich, (+)EVH1-IPR000697	-0.224563	0.0293542	1	0.466883	0.691447
RHOT1:ENSG00000126858:E1.10-E2.1|ENSG00000126858:E1.10-E4.1	TRUE	exclusion	clu_20972	NewClu_2690	ENSG00000126858:E2.1	cassette-exon	chr17:30469748-30498062|chr17:30469748-30500850	(-)alt-N-terminus, (-)AA:597(ENSP00000346215)->618(ENSP00000334724)|(-)DOMAIN-Miro 1, (-)MIRO-like-IPR013684, (-)NP_BIND-GTP 1, (-)P-loop_NTPase-IPR027417, (-)SRP_receptor_beta_su-IPR019009, (-)Small_GTP-bd_dom-IPR005225, (-)Small_GTPase-IPR001806, (-)Small_GTPase_ARF/SAR-IPR006689, (-)Small_GTPase_Miro-IPR021181, (-)Small_GTPase_Rab_type-IPR003579, (-)Small_GTPase_Ras-IPR020849, (-)Small_GTPase_…	-0.188946	0.0293617	1	0.764652	0.953598
AL121578.2:ENSG00000259977:E2.1-E3.1|ENSG00000259977:E2.1-ENSG00000147041:E3.2	TRUE	inclusion	clu_57032	NewClu_1029	ENSG00000259977:E3.1	trans-splicing	chrX:37798942-37808520|chrX:37798942-37892787		0.377383	0.029377	1	0.851852	0.474469
SH3D19:ENSG00000109686:E16.1-E17.4|ENSG00000109686:E17.2-E17.4	FALSE	inclusion	clu_14112	NewClu_1945	ENSG00000109686:E16.1	cassette-exon	chr4:152069074-152065202|chr4:152065372-152065202	(+)alt-coding, (+)AA:767(ENSP00000416708)->790(ENSP00000302913)|(+)DOMAIN-SH3 1, (+)SH3_2-IPR011511, (+)SH3_domain-IPR001452	-0.188435	0.0293828	1	0.444852	0.633287
PPP3CA:ENSG00000138814:E17.1-E18.1|ENSG00000138814:E17.1-E19.1	TRUE	inclusion	clu_27360	NewClu_707	ENSG00000138814:E18.1	cassette-exon	chr4:101953424-101950352|chr4:101953424-101947218	(+)alt-N-terminus, (+)AA:287(BC098424-PEP)->289(ENSP00000422781)|(-)HELIX, (-)METAL-Zinc, (-)REGION-Calcineurin B binding-site 2, (-)STRAND, (-)Ser/Thr-sp_prot-phosphatase-IPR006186, (-)TURN, (+)HELIX, (+)STRAND	0.220087	0.0293945	1	0.923324	0.703237
FBXL13:ENSG00000161040:E3.2-E7.1|ENSG00000161040:E3.2-E4.1	FALSE	inclusion	clu_36138	NewClu_2703	ENSG00000161040:E7.1	cassette-exon	chr7:102696091-102669865|chr7:102696091-102695625	(-)alt+N+terminus, (-)alt+C+terminus, (-)AA:684(AAH26121.1)+>690(AAR13263.1)|(-)REPEAT+LRR 17, (+)Leu-rich_rpt_Cys-con_subtyp-IPR006553, (+)REPEAT-LRR 5, (+)cAMP_dep_PK_reg_su_I/II_a/b-IPR003117	-0.248016	0.0294892	1	0.696429	0.944444
ARHGDIB:ENSG00000111348:E4.3-E5.1|ENSG00000111348:E1.5-E5.1	TRUE	inclusion	clu_14741	NewClu_307	ENSG00000111348:E4.3	cassette-exon	chr12:15103851-15103658|chr12:15114471-15103658	(-)alt-C-terminus, (-)AA:159(ENSP00000445263)->201(BAG34750.1)|(-)MOD_RES-N6-acetyllysine, (-)Rho_GDI-IPR000406, (-)STRAND, (-)TURN, (+)MOD_RES-Phosphoserine, (+)Rho_GDI-IPR000406, (+)STRAND	0.244226	0.0294978	1	0.539013	0.294787
IAH1:ENSG00000134330:E10.10-I10.1|ENSG00000134330:E10.4-E12.1	TRUE	inclusion	clu_24271	NewClu_1497	ENSG00000134330:E10.10|ENSG00000134330:I10.1	intron-retention	chr2:9628940-9628941|chr2:9628521-9634831		0.359375	0.0296754	1	1	0.640625
TEN1-CDK3:ENSG00000261408:E4.1-I4.1|ENSG00000261408:E4.1-E5.1	TRUE	exclusion	clu_57188	NewClu_3668	ENSG00000261408:I4.1	intron-retention	chr17:73997622-73997623|chr17:73997622-73997955		-0.252768	0.0296778	1	0.0634921	0.31626
STAG3L1:ENSG00000205583:I10.1-E11.1|ENSG00000205583:E8.2-E11.1	TRUE	exclusion	clu_52169	NewClu_4117	ENSG00000205583:I10.1	intron-retention	chr7:75014358-75014359|chr7:74995707-75014359		-0.224388	0.0297278	1	0.606349	0.830738
TNIK:ENSG00000154310:E22.1-E23.1|ENSG00000154310:E22.1-E24.2	TRUE	inclusion	clu_33656	NewClu_2656	ENSG00000154310:E23.1	cassette-exon	chr3:170825854-170824995|chr3:170825854-170819422	(+)alt-coding, (+)AA:1352(AAF03785.1)->1360(BAA25477.3)|(+)REGION-Mediates interaction with NEDD4	0.257246	0.0298226	1	0.916667	0.65942
SEMA4D:ENSG00000187764:E7.2-E9.1|ENSG00000187764:E4.1-E9.1	TRUE	inclusion	clu_48180	NewClu_140	ENSG00000187764:E7.2	cassette-exon	chr9:92032971-92020614|chr9:92070803-92020614	(~)alt-coding, (~)AA:862(BX648216-PEP)->862(BAE06112.2)|(-)DISULFID, (-)DOMAIN-Sema, (-)STRAND, (-)Semaphorin/CD100_Ag-IPR001627, (+)DISULFID, (+)DOMAIN-Ig-like C2-type, (+)Ig-like_dom-IPR007110, (+)Ig_sub-IPR003599, (+)Ig_sub2-IPR003598, (+)Immunoglobulin-IPR013151, (+)STRAND, (+)TRANSMEM-Helical;	0.206525	0.0298769	1	0.818783	0.612258
LPIN2:ENSG00000101577:E15.1-E16.1|ENSG00000101577:I15.1-E16.1	FALSE	inclusion	clu_10339	NewClu_199	ENSG00000101577:E15.1	intron-retention	chr18:2928589-2927809|chr18:2927810-2927809	(-)alt+N+terminus, (-)alt+C+terminus, (-)AA:139(LF210916+PEP)+>896(BAG72614.1)|(-)HAD+like_dom+IPR023214, (-)LNS2+IPR013209, (-)Lipin_N+IPR007651, (-)MOD_RES+Phosphoserine, (-)MOTIF+DXDXT motif, (-)MOTIF+LXXIL motif, (-)MOTIF+Nuclear localization signal, (-)REGION+C+LIP, (-)REGION+N+LIP	-0.197351	0.0299085	1	0.6	0.797351
LARP1B:ENSG00000138709:E14.1-E16.1|ENSG00000138709:E14.1-E16.1_129099667	TRUE	inclusion	clu_27202	NewClu_3199	ENSG00000138709:E16.1	alt-C-term	chr4:129083472-129099586|chr4:129083472-129099667	(+)alt-C-terminus, (+)AA:787(ENSP00000396521)->855(ENSP00000264584)|(-)COMPBIAS-Arg-rich, (-)DM15-IPR006607, (+)DM15-IPR006607	0.376793	0.0300307	1	0.692727	0.315934
TCFL5:ENSG00000101190:E4.2-E5.1|ENSG00000101190:E2.1-E8.1	TRUE	exclusion	clu_10092	NewClu_2593	ENSG00000101190:E4.2|ENSG00000101190:E5.1	cassette-exon	chr20:61488747-61485509|chr20:61491477-61473449		-0.190972	0.0301151	1	0.777778	0.96875
DEPDC5:ENSG00000100150:E24.3-E25.1|ENSG00000100150:E24.3-E27.4	TRUE	inclusion	clu_9116	NewClu_2742	ENSG00000100150:E25.1	cassette-exon	chr22:32215211-32217488|chr22:32215211-32229901	(+)alt-C-terminus, (+)AA:1503(BAG58054.1)->1552(ENSP00000371545)	0.257538	0.0301636	1	0.878788	0.62125
COQ4:ENSG00000167113:E2.1-E3.1|ENSG00000167113:E2.1-I2.1_131085562	FALSE	exclusion	clu_40147	NewClu_2155	ENSG00000167113:E3.1		chr9:131085426-131087422|chr9:131085426-131085562	(+)alt-N-terminus, (+)alt-C-terminus, (+)AA:141(AK126646-PEP)->151(ENSP00000361966)|(+)Coq4-IPR007715, (+)TRANSIT-Mitochondrion	0.327321	0.0303044	1	0.656746	0.329425
DZIP1:ENSG00000134874:E7.1-E8.1|ENSG00000134874:E6.1-E8.1	TRUE	inclusion	clu_24546	NewClu_603	ENSG00000134874:E7.1	cassette-exon	chr13:96282968-96282367|chr13:96285488-96282367	(-)alt-C-terminus, (-)AA:277(AAL36979.1)->296(AAH18744.1)	0.302268	0.0303138	1	0.701754	0.399486
ZNF101:ENSG00000181896:E3.3-E4.1|ENSG00000181896:E3.2-E4.1	TRUE	inclusion	clu_45789	NewClu_1128	ENSG00000181896:E3.3	alt-5'	chr19:19788799-19789535|chr19:19788795-19789535	(~)AA:316(BC119681-PEP)->316(AAI19681.1)	0.279475	0.0303391	1	0.954545	0.67507
ZNF101:ENSG00000181896:E3.2-E4.1|ENSG00000181896:E3.3-E4.1	FALSE	inclusion	clu_45789	NewClu_1128	ENSG00000181896:E3.2	alt-5'	chr19:19788795-19789535|chr19:19788799-19789535	(~)AA:316(BC119681+PEP)+>316(AAI19681.1)	-0.279475	0.0303391	1	0.0454545	0.32493
PTGER3:ENSG00000050628:E3.1-E4.1|ENSG00000050628:E2.1-E12.1	TRUE	inclusion	clu_2770	NewClu_219	ENSG00000050628:E3.1|ENSG00000050628:E4.1	cassette-exon	chr1:71439980-71437416|chr1:71477988-71318542	(+)alt-C-terminus, (+)AA:365(BAA07420.1)->390(BAF98716.1)|(+)TOPO_DOM-Cytoplasmic	0.445238	0.0303661	1	0.616667	0.171429
MAPK10:ENSG00000109339:E1.3-E11.1|ENSG00000109339:E6.7-E11.1	FALSE	inclusion	clu_13991	NewClu_1934	ENSG00000109339:E1.3	altPromoter	chr4:87515063-87275797|chr4:87280811-87275797	(-)alt+N+terminus, (-)alt+C+terminus, (-)AA:26(ENST00000514856+PEP)+>33(ENSP00000423918)|(-)STRAND	-0.287701	0.0303665	1	0.1	0.387701
MEF2D:ENSG00000116604:E10.1-E12.1|ENSG00000116604:E11.1-E12.1	FALSE	exclusion	clu_17361	NewClu_1389	ENSG00000116604:E10.1	cassette-exon	chr1:156446804-156445029|chr1:156446286-156445029	(-)alt-C-terminus, (-)AA:514(AAH40949.1)->520(BAG10218.1)|(-)REGION-Beta domain, (-)SITE-Cleavage (Probable)	0.235527	0.0304079	1	0.743125	0.507598
HDAC9:ENSG00000048052:E23.1-E24.1|ENSG00000048052:E22.1-E24.1	TRUE	inclusion	clu_2588	NewClu_1254	ENSG00000048052:E23.1	cassette-exon	chr7:18669104-18674250|chr7:18633652-18674250	(+)alt-N-terminus, (+)AA:588(BAH14153.1)->590(BAA34464.3)|(+)MOD_RES-Phosphoserine, (+)REGION-Interaction with ETV6, (+)REGION-Interaction with MAPK10	0.205055	0.0305502	1	0.655556	0.450501
BMPR1A:ENSG00000107779:E1.1-E2.1|ENSG00000107779:U0.1_88515861-E2.1	TRUE	exclusion	clu_13163	NewClu_4234	ENSG00000107779:E1.1	altPromoter	chr10:88516676-88598622|chr10:88515861-88598622		-0.429982	0.0305523	1	0.408046	0.838028
HOXB-AS1:ENSG00000230148:E8.1_46627752-E9.1|ENSG00000230148:E8.1-E9.1	FALSE	inclusion	clu_53970	NewClu_3622	ENSG00000230148:E8.1_46627752	alt-5'	chr17:46627752-46628291|chr17:46627764-46628291		-0.180093	0.0305763	1	0.0125	0.192593
FZD3:ENSG00000104290:E2.1-E3.1|ENSG00000104290:E1.3-E3.1	TRUE	inclusion	clu_11490	NewClu_1442	ENSG00000104290:E2.1	cassette-exon	chr8:28357495-28360187|chr8:28351860-28360187	(~)alt-C-terminus, (~)AA:666(BAF84169.1)->666(BAA94968.1)|(+)DISULFID, (+)DOMAIN-FZ, (+)Frizzled-IPR000539, (+)Frizzled_dom-IPR020067, (+)GPCR_2-like-IPR017981, (+)TOPO_DOM-Cytoplasmic, (+)TOPO_DOM-Extracellular	0.206257	0.0305782	1	0.793919	0.587662
TENM3:ENSG00000218336:E5.1-E6.1|ENSG00000218336:E5.1-E8.1	TRUE	inclusion	clu_53054	NewClu_518	ENSG00000218336:E6.1	alt-C-term	chr4:183268082-183270994|chr4:183268082-183522077	(-)alt-C-terminus, (-)AA:171(AK308489-PEP)->293(CCD17868.1)|(-)Ten_N-IPR009471	0.316416	0.0306408	1	0.780702	0.464286
CHST11:ENSG00000171310:E2.10-E4.1|ENSG00000171310:E2.9-E4.1	TRUE	inclusion	clu_42267	NewClu_2467	ENSG00000171310:E2.10	altPromoter	chr12:104851307-104995684|chr12:104851292-104995684	(+)alt-coding, (+)AA:347(CAB92134.1)->352(BAA95485.1)|(+)TOPO_DOM-Lumenal, (+)TRANSMEM-Helical; Signal-anchor for type II membrane protein;	0.228735	0.0307031	1	0.685	0.456265
LENG8:ENSG00000167615:E6.2-E7.1|ENSG00000167615:E5.3-E7.1	TRUE	inclusion	clu_40398	NewClu_2456	ENSG00000167615:E6.2	cassette-exon	chr19:54964835-54965609|chr19:54963931-54965609	(+)alt-C-terminus, (+)AA:779(BAG10182.1)->800(AAH28048.1)|(-)SAC3/GANP/Nin1/mts3/eIF-3-p25-IPR005062, (+)SAC3/GANP/Nin1/mts3/eIF-3-p25-IPR005062	0.218182	0.030726	1	0.954545	0.736364
MIER1:ENSG00000198160:E3.3-E6.1|ENSG00000198160:E4.1-E6.1	FALSE	exclusion	clu_50386	NewClu_1229	ENSG00000198160:E3.3	cassette-exon	chr1:67394646-67405711|chr1:67396083-67405711	(-)alt-N-terminus, (-)alt-C-terminus, (-)AA:502(AK307717-PEP)->512(AAM76040.1)|(-)MOD_RES-Phosphoserine	0.208157	0.0307286	1	0.700581	0.492424
FZD3:ENSG00000104290:E1.3-E2.1|ENSG00000104290:E1.3-E3.1	TRUE	inclusion	clu_11490	NewClu_1442	ENSG00000104290:E2.1	cassette-exon	chr8:28351860-28357450|chr8:28351860-28360187	(~)alt-C-terminus, (~)AA:666(BAF84169.1)->666(BAA94968.1)|(+)DISULFID, (+)DOMAIN-FZ, (+)Frizzled-IPR000539, (+)Frizzled_dom-IPR020067, (+)GPCR_2-like-IPR017981, (+)TOPO_DOM-Cytoplasmic, (+)TOPO_DOM-Extracellular	0.236058	0.0308141	1	0.690476	0.454418
PDE4DIP:ENSG00000178104:E15.4-E18.1|ENSG00000178104:E12.2_144955278-E66.1_144679954	TRUE	inclusion	clu_44920	NewClu_4243	ENSG00000178104:E15.4|ENSG00000178104:E18.1	cassette-exon	chr1:144946625-144923821|chr1:144955278-144679954	(+)alt-N-terminus, (+)alt-C-terminus, (+)AA:315(ENST00000467859-PEP)->740(ENSP00000436791)|(+)COILED	0.337215	0.0309146	1	0.613292	0.276077
ZDHHC21:ENSG00000175893:E2.1-E4.1|ENSG00000175893:E2.1-I2.1_14688305	FALSE	inclusion	clu_44211	NewClu_3861	ENSG00000175893:E4.1		chr9:14690335-14680160|chr9:14690335-14688305	(-)alt-N-terminus, (-)alt-C-terminus, (-)AA:29(ENST00000497966-PEP)->265(ENSP00000370303)|(-)TRANSMEM-Helical;, (-)ZN_FING-DHHC-type, (-)Znf_DHHC_palmitoyltrfase-IPR001594	-0.284916	0.0309161	1	0.160991	0.445906
PKD1P1:ENSG00000183889:E35.1-E36.1|ENSG00000183889:E31.1_16437941-ENSG00000214967:E3.1_16481296	TRUE	inclusion	clu_46582	NewClu_3304	ENSG00000183889:E35.1|ENSG00000183889:E36.1	trans-splicing	chr16:16442589-16443949|chr16:16437941-16481296	(+)alt-C-terminus, (+)AA:232(ENSP00000441983)->369(ENSP00000330634)|(-)NPIP-IPR009443, (+)COMPBIAS-Pro-rich, (+)NPIP-IPR009443	0.376582	0.0309429	1	0.58835	0.211768
IQGAP1:ENSG00000140575:E29.1-I29.1_91025934|ENSG00000140575:E29.1-E30.2	TRUE	inclusion	clu_28092	NewClu_2763	ENSG00000140575:I29.1_91025934		chr15:91025513-91025934|chr15:91025513-91026593		0.295245	0.0309538	1	0.466667	0.171422
AC004076.9:ENSG00000268163:E4.1-I4.1|ENSG00000268163:E2.1-E5.2	TRUE	exclusion	clu_57635	NewClu_531	ENSG00000268163:E4.1|ENSG00000268163:I4.1	intron-retention	chr19:57984442-57984441|chr19:57988002-57967550		-0.228261	0.0309695	1	0.75	0.978261
OTUD6B:ENSG00000155100:E3.1-E5.1|ENSG00000155100:E4.1-E5.1	FALSE	inclusion	clu_33904	NewClu_3567	ENSG00000155100:E3.1	cassette-exon	chr8:92086139-92090584|chr8:92088959-92090584	(-)alt+N+terminus, (-)alt+C+terminus, (-)AA:192(BAG57241.1)+>289(AAD34073.1)	-0.319806	0.0309782	1	0.453629	0.773435
TAF1:ENSG00000147133:E39.4-E40.1|ENSG00000147133:E39.4-E41.1	TRUE	exclusion	clu_31068	NewClu_1915	ENSG00000147133:E40.1	cassette-exon	chrX:70678216-70679000|chrX:70678216-70679402	(-)alt-coding, (-)AA:1895(BAG15901.1)->1906(ENSP00000389000)|(+)TAF1_animal-IPR011177, (-)DOMAIN-Protein kinase 1, (-)TAF1_animal-IPR011177	-0.227917	0.0309821	1	0.186667	0.414583
ZSCAN9:ENSG00000137185:E1.5-E2.2|ENSG00000137185:E1.7-E2.2	FALSE	exclusion	clu_26170	NewClu_749	ENSG00000137185:E1.5	alt-5'	chr6:28193108-28194790|chr6:28193144-28194790	(~)AA:394(ENSP00000433402)+>394(AAH10374.1)	0.186876	0.0310122	1	0.328349	0.141473
RREB1:ENSG00000124782:E14.4-E15.1|ENSG00000124782:E14.4-E16.1	TRUE	exclusion	clu_20208	NewClu_2543	ENSG00000124782:E15.1	cassette-exon	chr6:7232140-7240671|chr6:7232140-7246657	(-)alt-coding, (-)AA:1687(BAD32778.1)->1742(BAD32776.1)|(+)Znf_C2H2-IPR007087, (-)Znf_C2H2-IPR007087, (-)Znf_C2H2-like-IPR015880	-0.314945	0.0311503	1	0.531522	0.846467
MYO1B:ENSG00000128641:E27.1-E28.1|ENSG00000128641:E27.1-E30.2	TRUE	inclusion	clu_21524	NewClu_2597	ENSG00000128641:E28.1	cassette-exon	chr2:192265194-192265475|chr2:192265194-192272841	(+)alt-coding, (+)AA:1078(ENSP00000341903)->1136(BAG06730.1)|(-)IQ_motif_EF-hand-BS-IPR000048, (-)P-loop_NTPase-IPR027417, (+)DOMAIN-IQ 4, (+)DOMAIN-IQ 5, (+)DOMAIN-IQ 6, (+)IQ_motif_EF-hand-BS-IPR000048, (+)P-loop_NTPase-IPR027417	0.376996	0.0312406	1	0.914286	0.53729
ZNF197:ENSG00000186448:E2.1-E4.3|ENSG00000186448:E3.4-E4.3	FALSE	inclusion	clu_47715	NewClu_1098	ENSG00000186448:E2.1	cassette-exon	chr3:44627705-44670566|chr3:44666635-44670566	(+)alt-C-terminus, (+)AA:79(ENSP00000394713)->116(BC031209-PEP)	-0.265873	0.0312853	1	0.378571	0.644444
SH3TC2:ENSG00000169247:E12.1-E13.1|ENSG00000169247:E9.1-E13.1	TRUE	exclusion	clu_41335	NewClu_295	ENSG00000169247:E12.1	cassette-exon	chr5:148413954-148411250|chr5:148417858-148411250	(+)alt-N-terminus, (+)alt-C-terminus, (+)AA:726(BAG54462.1)->934(BAH13280.1)|(+)DOMAIN-SH3, (+)SH3_domain-IPR001452, (-)REPEAT-TPR 4, (-)REPEAT-TPR 5, (-)REPEAT-TPR 6	-0.501433	0.0313465	1	0.214286	0.715719
MTMR10:ENSG00000166912:E7.2-E8.1|ENSG00000166912:E7.2-E9.1	TRUE	exclusion	clu_40032	NewClu_2812	ENSG00000166912:E8.1	cassette-exon	chr15:31260123-31258243|chr15:31260123-31253276	(+)alt-N-terminus, (+)alt-C-terminus, (+)AA:529(BC094750-PEP)->584(AHW56669.1)|(+)COMPBIAS-Poly-Gly, (-)Myotubularin_assoc-IPR022587	-0.219732	0.0314443	1	0	0.219732
TTN:ENSG00000155657:E111.2-E112.1|ENSG00000155657:I111.1-E112.1	FALSE	exclusion	clu_34087	NewClu_2304	ENSG00000155657:E111.2	intron-retention	chr2:179567181-179566972|chr2:179566973-179566972	(+)alt-N-terminus, (+)alt-C-terminus, (+)AA:256(ENSP00000392336)->962(ENSP00000401501)|(-)PPAK_motif-IPR004168, (-)REPEAT-PEVK 22, (-)REPEAT-PEVK 23, (-)REPEAT-PEVK 24, (-)REPEAT-PEVK 25, (+)COMPBIAS-Glu-rich, (+)COMPBIAS-Poly-Pro, (+)COMPBIAS-Pro-rich, (+)CROSSLNK-Glycyl lysine isopeptide (Lys-Gly) (interchain with G-Cter in ubiquitin), (+)MOD_RES-Phosphoserine, (+)MOD_RES-Phosphothreonine, (+)P…	0.232459	0.0314894	1	0.98913	0.756671
CTB-17P3.4:ENSG00000254298:E2.1_150537748-ENSG00000197043:E4.1|ENSG00000254298:E2.1_150537752-ENSG00000197043:E4.1	TRUE	inclusion	clu_56168	NewClu_2555	ENSG00000254298:E2.1_150537748	trans-splicing	chr5:150537748-150527487|chr5:150537752-150527487		0.24569	0.0315956	1	0.293417	0.0477273
EPG5:ENSG00000152223:E23.1-E24.1|ENSG00000152223:I23.1_43489107-E24.1	FALSE	inclusion	clu_32865	NewClu_2985	ENSG00000152223:E23.1		chr18:43490486-43488046|chr18:43489107-43488046		-0.219501	0.0315996	1	0.635628	0.855128
AFAP1:ENSG00000196526:E15.1-E17.2|ENSG00000196526:E15.1-E16.1	FALSE	inclusion	clu_49051	NewClu_4157	ENSG00000196526:E17.2	cassette-exon	chr4:7787921-7780603|chr4:7787921-7783354	(+)alt-coding, (+)AA:730(BAI45597.1)->814(BAG60004.1)|(-)DOMAIN+PH 2, (-)Pleckstrin_homology+IPR001849	-0.189399	0.0316499	1	0.485294	0.674693
GOSR1:ENSG00000108587:E3.3-E5.1|ENSG00000108587:E3.4-E5.1	FALSE	inclusion	clu_13654	NewClu_1451	ENSG00000108587:E3.3	alt-5'	chr17:28808275-28811232|chr17:28808281-28811232	(~)alt+N+terminus, (~)AA:255(AAC39889.1)+>255(ENSP00000414956)	-0.231516	0.0316765	1	0.424466	0.655982
GOSR1:ENSG00000108587:E3.4-E5.1|ENSG00000108587:E3.3-E5.1	TRUE	inclusion	clu_13654	NewClu_1451	ENSG00000108587:E3.4	alt-5'	chr17:28808281-28811232|chr17:28808275-28811232	(~)alt-N-terminus, (~)AA:255(AAC39889.1)->255(ENSP00000414956)	0.231516	0.0316765	1	0.575534	0.344018
FDXR:ENSG00000161513:E3.2-E7.4|ENSG00000161513:E5.2-E7.4	FALSE	exclusion	clu_36199	NewClu_2701	ENSG00000161513:E3.2	alt-C-term	chr17:72868161-72862998|chr17:72864668-72862998	(+)alt+N+terminus, (+)AA:439(BAH13598.1)+>483(BAG63236.1)|(+)BINDING+FAD; via amide nitrogen, (+)Pyr_nucl+diS_OxRdtase_FAD/NAD+IPR023753, (+)TRANSIT+Mitochondrion	0.183105	0.0317062	1	0.889399	0.706294
RP11-33B1.1:ENSG00000245958:E1.4-E3.1|ENSG00000245958:E2.2-E3.1	FALSE	exclusion	clu_55487	NewClu_1928	ENSG00000245958:E1.4	altPromoter	chr4:120376288-120381338|chr4:120379232-120381338	(-)alt-C-terminus, (-)AA:24(ENST00000508519-PEP)->48(ENST00000515251-PEP)	0.253336	0.0317216	1	0.885417	0.632081
HERC2P3:ENSG00000180229:E5.1-E6.1|ENSG00000180229:E2.3-E7.1	TRUE	inclusion	clu_45438	NewClu_3249	ENSG00000180229:E5.1|ENSG00000180229:E6.1	cassette-exon	chr15:20682455-20682309|chr15:20710644-20671623		0.291036	0.0318093	1	0.592857	0.301822
SNAP25:ENSG00000132639:E8.2-E9.2|ENSG00000132639:E8.4-E9.2	FALSE	exclusion	clu_23428	NewClu_1588	ENSG00000132639:E8.2	alt-5'	chr20:10273647-10277573|chr20:10273926-10277573	(~)alt+coding, (~)AA:206(AK098767+PEP)+>206(BAG73772.1)|(+)T_SNARE_dom+IPR000727, (+)t+SNARE+IPR010989, (-)COMPBIAS-Cys-rich, (-)DOMAIN-t-SNARE coiled-coil homology 1, (-)LIPID-S-palmitoyl cysteine, (-)REGION-Interaction with CENPF, (-)T_SNARE_dom-IPR000727, (-)t-SNARE-IPR010989	0.242698	0.0318095	1	0.914021	0.671324
OBSCN:ENSG00000154358:I49.1-E50.1|ENSG00000154358:E49.1-E50.1	TRUE	exclusion	clu_33672	NewClu_3818	ENSG00000154358:I49.1	intron-retention	chr1:228486154-228486155|chr1:228482744-228486155		-0.486296	0.0318575	1	0.0344828	0.520779
TTN:ENSG00000155657:E157.1-E161.1|ENSG00000155657:E160.1-E161.1	FALSE	exclusion	clu_34087	NewClu_2304	ENSG00000155657:E157.1	cassette-exon	chr2:179537362-179535022|chr2:179535817-179535022		0.245389	0.0318962	1	0.409675	0.164286
MAFK:ENSG00000198517:I5.1_1581804-E6.1|ENSG00000198517:I5.1-E6.1	FALSE	inclusion	clu_50638	NewClu_952	ENSG00000198517:I5.1_1581804	intron-retention	chr7:1581804-1581935|chr7:1581934-1581935		-0.18	0.0319975	1	0	0.18
MYH10:ENSG00000133026:E7.2-E9.1|ENSG00000133026:E6.2-E9.1	TRUE	inclusion	clu_23619	NewClu_3198	ENSG00000133026:E7.2	cassette-exon	chr17:8479961-8473130|chr17:8480554-8473130	(+)alt-coding, (+)AA:1976(AAI17691.1)->1985(AAI44669.1)|(-)DOMAIN-Myosin head-like, (-)Myosin_head_motor_dom-IPR001609, (-)P-loop_NTPase-IPR027417, (+)COILED, (+)Myosin_tail-IPR002928	0.178742	0.0320573	1	0.44434	0.265597
CDCA3:ENSG00000111665:E1.9-E1.11|ENSG00000111665:E1.7-E1.11	TRUE	exclusion	clu_14878	NewClu_1860	ENSG00000111665:E1.9	alt-5'	chr12:6959997-6959760|chr12:6960386-6959760		-0.212973	0.0320977	1	0.60181	0.814783
CPEB2:ENSG00000137449:E5.1-E6.1|ENSG00000137449:E5.1-E7.1	TRUE	inclusion	clu_26291	NewClu_1733	ENSG00000137449:E6.1	cassette-exon	chr4:15034835-15042088|chr4:15034835-15054038	(+)alt-coding, (+)AA:1026(ENSP00000437884)->1034(ENSP00000443985)	0.24176	0.0321313	1	0.829885	0.588125
ALS2CR8:ENSG00000138380:E4.2-E7.1|ENSG00000138380:E3.1-E7.1	TRUE	exclusion	clu_26968	NewClu_3242	ENSG00000138380:E4.2	cassette-exon	chr2:203789138-203806583|chr2:203782766-203806583	(~)alt-coding, (~)AA:725(AAK66819.2)->725(AAH33777.1)	-0.235627	0.0322586	1	0	0.235627
NCOR1:ENSG00000141027:E24.1-E25.1|ENSG00000141027:E24.1-E25.2	TRUE	exclusion	clu_28285	NewClu_182	ENSG00000141027:E25.1	alt-3'	chr17:16012100-16005119|chr17:16012100-16005071	(+)alt-N-terminus, (+)AA:2343(AAP97166.1)->2440(AAC33550.1)|(+)COMPBIAS-Poly-Gln, (+)REGION-Interaction with ZBTB33 and HEXIM1	-0.182224	0.0324628	1	0.668019	0.850244
NCOR1:ENSG00000141027:E24.1-E25.2|ENSG00000141027:E24.1-E25.1	FALSE	exclusion	clu_28285	NewClu_182	ENSG00000141027:E25.2	alt-3'	chr17:16012100-16005071|chr17:16012100-16005119	(+)alt+N+terminus, (+)AA:2343(AAP97166.1)+>2440(AAC33550.1)|(+)COMPBIAS+Poly+Gln, (+)REGION+Interaction with ZBTB33 and HEXIM1	0.182224	0.0324628	1	0.331981	0.149756
NOVA1:ENSG00000139910:E10.1-E12.1|ENSG00000139910:E10.1-E11.1	FALSE	inclusion	clu_27793	NewClu_3635	ENSG00000139910:E12.1	cassette-exon	chr14:26941526-26918169|chr14:26941526-26939696	(+)alt-N-terminus, (+)alt-C-terminus, (+)AA:173(ENSP00000449185)->181(BAF82328.1)|(-)HELIX, (-)KH_dom_type_1+IPR004088, (-)STRAND, (+)MOTIF-Bipartite nuclear localization signal	-0.255365	0.0324681	1	0.390571	0.645936
SH3D19:ENSG00000109686:E6.1-E7.1|ENSG00000109686:E6.1-E8.1	TRUE	inclusion	clu_14111	NewClu_1947	ENSG00000109686:E7.1	cassette-exon	chr4:152108575-152102881|chr4:152108575-152100549	(-)alt-N-terminus, (-)alt-C-terminus, (-)AA:89(ENST00000474743-PEP)->278(EU093087-PEP)	0.210449	0.032535	1	0.371802	0.161354
FNDC3B:ENSG00000075420:E1.2-E4.2|ENSG00000075420:E2.4-E4.2	FALSE	exclusion	clu_5494	NewClu_302	ENSG00000075420:E1.2	altPromoter	chr3:171757561-171830242|chr3:171758414-171830242	(~)alt+C+terminus, (~)AA:71(ENSP00000376463)+>71(ENSP00000392471)	0.245506	0.0325372	1	0.72	0.474494
ZNF529:ENSG00000186020:E2.1-E4.2_37071923|ENSG00000186020:E2.1-E7.1	TRUE	exclusion	clu_47573	NewClu_4160	ENSG00000186020:E4.2_37071923	cassette-exon	chr19:37080517-37071923|chr19:37080517-37047099		-0.219432	0.0326783	1	0.030303	0.249735
TTN:ENSG00000155657:E131.1-E132.1|ENSG00000155657:E129.1-E132.1	TRUE	inclusion	clu_34087	NewClu_2304	ENSG00000155657:E131.1	cassette-exon	chr2:179552838-179550325|chr2:179553780-179550325		0.249891	0.0326841	1	0.664946	0.415055
GLT8D1:ENSG00000016864:E1.14-E2.2|ENSG00000016864:E1.14-E7.3	TRUE	inclusion	clu_1500	NewClu_3939	ENSG00000016864:E2.2	cassette-exon	chr3:52739463-52738964|chr3:52739463-52734512	(+)retained_intron, (+)alt-N-terminus, (+)alt-C-terminus, (+)AA:259(ENST00000484163-PEP)->285(AAQ13652.1)|(-)Glyco_trans_8-IPR002495, (-)TOPO_DOM-Cytoplasmic, (-)TRANSMEM-Helical; Signal-anchor for type II membrane protein;	0.206723	0.0327654	1	0.364943	0.158219
TACC1:ENSG00000147526:E8.3-E10.4|ENSG00000147526:E8.3-E15.1	TRUE	inclusion	clu_31211	NewClu_962	ENSG00000147526:E10.4	cassette-exon	chr8:38645261-38646222|chr8:38645261-38682826	(+)alt-coding, (+)AA:395(AAO53446.1)->788(BAG72830.1)|(-)MOD_RES-Phosphotyrosine, (+)DOMAIN-SPAZ 1, (+)MOD_RES-Phosphoserine, (+)MOD_RES-Phosphoserine; by AURKC, (+)MOTIF-Bipartite nuclear localization signal 1, (+)REGION-Interaction with LSM7 and SNRPG, (+)REGION-Interaction with TDRD7, (+)REGION-Interaction with YEATS4	0.244577	0.0328413	1	0.928571	0.683995
PPFIA1:ENSG00000131626:E24.1-E25.1|ENSG00000131626:E24.1-E26.2	TRUE	inclusion	clu_22915	NewClu_33	ENSG00000131626:E25.1	cassette-exon	chr11:70196145-70197100|chr11:70196145-70200407	(-)nonsense_mediated_decay, (-)alt-N-terminus, (-)alt-C-terminus, (-)AA:46(ENSP00000435978)->390(ENSP00000434445)|(-)COILED, (-)DOMAIN-SAM 1, (-)MOD_RES-Phosphoserine, (-)SAM-IPR001660, (-)SAM/pointed-IPR013761, (-)SAM_type1-IPR021129	0.283663	0.0330509	1	0.577619	0.293956
SPATA25:ENSG00000149634:E1.1-I1.1|ENSG00000149634:E1.1-E2.1	TRUE	exclusion	clu_32013	NewClu_2166	ENSG00000149634:I1.1	intron-retention	chr20:44516175-44516174|chr20:44516175-44515784		-0.18432	0.03306	1	0.685185	0.869505
PAAF1:ENSG00000175575:E3.4-E4.3|ENSG00000175575:E3.4-E4.2	FALSE	exclusion	clu_44124	NewClu_868	ENSG00000175575:E4.3	alt-3'	chr11:73589864-73598085|chr11:73589864-73598076	(~)alt+coding, (~)AA:375(AAP97194.1)+>375(AAH28628.1)|(-)REPEAT-WD 3, (-)WD40_repeat_dom-IPR017986	0.229725	0.0331229	1	0.739506	0.509781
IL3RA:ENSG00000185291:E3.1-I3.1|ENSG00000185291:E3.1-E4.1	TRUE	exclusion	clu_47164	NewClu_3855	ENSG00000185291:I3.1	intron-retention	chrX:1464327-1464328|chrX:1464327-1467324		-0.273737	0.0332161	1	0.431818	0.705556
TJP1:ENSG00000104067:E25.2-E26.1|ENSG00000104067:E24.1-E26.1	TRUE	inclusion	clu_11403	NewClu_2969	ENSG00000104067:E25.2	cassette-exon	chr15:30011981-30011342|chr15:30012562-30011342	(+)alt-N-terminus, (+)AA:1692(CAE45936.1)->1736(AAA02891.1)|(-)DOMAIN-SH3, (-)HELIX, (-)PDZ-IPR001478, (-)SH3_2-IPR011511, (-)SH3_domain-IPR001452, (-)STRAND, (+)DOMAIN-PDZ 3, (+)DOMAIN-ZU5, (+)MOD_RES-Phosphoserine, (+)PDZ-IPR001478, (+)STRAND, (+)TURN, (+)ZU5-IPR000906	0.20083	0.0332843	1	0.635863	0.435033
RPP30:ENSG00000148688:E13.1-E14.1|ENSG00000148688:I13.1-E14.1	FALSE	exclusion	clu_31607	NewClu_233	ENSG00000148688:E13.1	intron-retention	chr10:92662101-92662949|chr10:92662948-92662949	(+)alt-C-terminus, (+)AA:254(ENSP00000277882)->322(ENSP00000389182)|(-)Pol/histidinol_Pase-like-IPR016195, (+)MOD_RES-Phosphoserine, (+)Pol/histidinol_Pase-like-IPR016195	0.210401	0.033306	1	0.967742	0.757341
CHD1L:ENSG00000131778:E1.4-E2.1|ENSG00000131778:E1.4-E8.1	TRUE	inclusion	clu_22990	NewClu_3695	ENSG00000131778:E2.1	cassette-exon	chr1:146714480-146724278|chr1:146714480-146737591	(-)alt-C-terminus, (-)AA:643(AK307400-PEP)->693(BAG59638.1)|(-)COILED, (-)HDA_complex_subunit-2/3-IPR021006, (-)MOD_RES-Phosphoserine, (-)P-loop_NTPase-IPR027417, (-)SNF2_N-IPR000330, (+)DNA/RNA_helicase_DEAD/DEAH_N-IPR011545, (+)DOMAIN-Helicase ATP-binding, (+)Helicase/UvrB_dom-IPR006935, (+)Helicase_ATP-bd-IPR014001, (+)MOTIF-DEAH box, (+)NP_BIND-ATP, (+)P-loop_NTPase-IPR027417	0.182201	0.0333429	1	0.975	0.792799
BVES-AS1:ENSG00000203808:E2.1_105585207-E3.2|ENSG00000203808:E2.1-E3.2	FALSE	exclusion	clu_51376	NewClu_3027	ENSG00000203808:E2.1_105585207	alt-5'	chr6:105585207-105585645|chr6:105585353-105585645		0.309615	0.0334027	1	0.65	0.340385
ZNF235:ENSG00000159917:E5.1-E9.1|ENSG00000159917:E5.2-E9.1	FALSE	inclusion	clu_35597	NewClu_2943	ENSG00000159917:E5.1	alt-5'	chr19:44802973-44739022|chr19:44802961-44739022		-0.222941	0.0334292	1	0.0652174	0.288158
PHLDB2:ENSG00000144824:I15.1_111668737-E16.1|ENSG00000144824:E14.1-E16.1	TRUE	inclusion	clu_30157	NewClu_3653	ENSG00000144824:I15.1_111668737		chr3:111668737-111671419|chr3:111667922-111671419		0.264637	0.0334656	1	0.850819	0.586182
LCAT:ENSG00000213398:I7.1-E8.1|ENSG00000213398:E4.6-E8.1	TRUE	inclusion	clu_52505	NewClu_3367	ENSG00000213398:I7.1	intron-retention	chr16:67974382-67974381|chr16:67976266-67974381	(-)alt-C-terminus, (-)AA:240(LF208288-PEP)->255(ENSP00000464651)|(-)ACT_SITE-Charge relay system, (-)LACT/PDAT_acylTrfase-IPR003386, (-)SITE-Determinant for substrate specificity	0.212451	0.0335788	1	0.290741	0.0782895
FNDC3B:ENSG00000075420:E2.4-E4.2|ENSG00000075420:E1.2-E4.2	TRUE	exclusion	clu_5494	NewClu_302	ENSG00000075420:E2.4	cassette-exon	chr3:171758414-171830242|chr3:171757561-171830242	(~)alt-C-terminus, (~)AA:71(ENSP00000376463)->71(ENSP00000392471)	-0.187029	0.033704	1	0.18	0.367029
LMCD1:ENSG00000071282:E5.2-E7.1|ENSG00000071282:E5.2-E6.1	FALSE	exclusion	clu_4807	NewClu_3725	ENSG00000071282:E7.1	alt-C-term	chr3:8590589-8607118|chr3:8590589-8591560	(+)alt+N+terminus, (+)alt+C+terminus, (+)AA:247(ENSP00000441100)+>253(BAG57247.1)|(+)DOMAIN+LIM zinc+binding 1, (+)DOMAIN+LIM zinc+binding 2, (+)Znf_LIM+IPR001781, (-)COMPBIAS-Cys-rich, (-)DOMAIN-PET, (-)PET_domain-IPR010442	0.33772	0.0337407	1	0.849425	0.511706
IQCJ-SCHIP1:ENSG00000250588:I8.1_159450203-E11.1|ENSG00000250588:E10.2-E11.1	FALSE	inclusion	clu_55898	NewClu_3090	ENSG00000250588:I8.1_159450203		chr3:159450203-159482232|chr3:159482013-159482232		-0.225384	0.0337504	1	0.222222	0.447606
PKDCC:ENSG00000162878:E3.1-E4.4|ENSG00000162878:I3.1-E4.1	FALSE	inclusion	clu_36836	NewClu_4050	ENSG00000162878:E3.1|ENSG00000162878:E4.4	intron-retention	chr2:42281447-42282081|chr2:42281781-42281782		-0.189412	0.0338153	1	0.540673	0.730086
XPNPEP3:ENSG00000196236:E1.7-E4.1|ENSG00000196236:E1.7-E3.1	FALSE	inclusion	clu_48823	NewClu_494	ENSG00000196236:E4.1	cassette-exon	chr22:41253249-41265003|chr22:41253249-41257622	(-)retained_intron, (-)alt+N+terminus, (-)alt+C+terminus, (-)AA:29(BC045166+PEP)+>69(ENST00000417688+PEP)	-0.21243	0.0338446	1	0.499402	0.711832
GGA3:ENSG00000125447:E3.1-E4.1|ENSG00000125447:E2.9-E4.1	TRUE	inclusion	clu_20389	NewClu_1777	ENSG00000125447:E3.1	cassette-exon	chr17:73244921-73242877|chr17:73257629-73242877	(-)alt-N-terminus, (-)AA:651(AL833603-PEP)->690(BAG09628.1)|(-)Clathrin_a/b/g-adaptin_app_Ig-IPR008152, (-)Clathrin_g-adaptin_app-IPR008153, (-)Coatomer/clathrin_app_Ig-like-IPR013041, (-)DOMAIN-GAE, (-)ENTH_VHS-IPR008942, (-)HELIX, (-)VHS-IPR002014, (-)VHS_subgr-IPR018205, (+)ENTH_VHS-IPR008942, (+)HELIX, (+)VHS-IPR002014	0.184419	0.0341084	1	0.196615	0.0121951
SEPT11:ENSG00000138758:E18.3-I18.1|ENSG00000138758:E16.3-E19.1	TRUE	inclusion	clu_27246	NewClu_470	ENSG00000138758:E18.3|ENSG00000138758:I18.1	intron-retention	chr4:77960479-77960480|chr4:77952123-77960896		0.226308	0.0341551	1	0.864366	0.638058
MYBPC3:ENSG00000134571:E11.2-E12.1|ENSG00000134571:I11.1-E12.1	FALSE	exclusion	clu_24389	NewClu_2761	ENSG00000134571:E11.2	intron-retention	chr11:47368178-47367921|chr11:47367922-47367921		0.245862	0.0342355	1	0.974068	0.728206
CARD8:ENSG00000105483:E10.1-E11.2|ENSG00000105483:E10.1-E11.1	FALSE	inclusion	clu_12142	NewClu_3993	ENSG00000105483:E11.2	alt-3'	chr19:48734034-48733954|chr19:48734034-48733957	(~)nonsense_mediated_decay, (~)nonsense_mediated_decay, (~)AA:82(ENSP00000430057)+>82(ENSP00000428662)	-0.218227	0.0342507	1	0.0603448	0.278571
RP11-46H11.5:ENSG00000256429:E1.1-E2.1|ENSG00000256429:I1.1_133532348-E3.1	FALSE	exclusion	clu_56466	NewClu_4177	ENSG00000256429:E1.1|ENSG00000256429:E2.1		chr12:133532829-133522383|chr12:133532348-133522383		0.330719	0.0344318	1	0.778409	0.44769
PPFIBP2:ENSG00000166387:E25.2-E27.1|ENSG00000166387:E26.1-E27.1	FALSE	inclusion	clu_39654	NewClu_3182	ENSG00000166387:E25.2	cassette-exon	chr11:7661101-7662710|chr11:7662296-7662710	(+)alt-N-terminus, (+)AA:764(BAH12419.1)->810(BAG10558.1)|(+)COILED	-0.459722	0.0345146	1	0.116667	0.576389
TTN:ENSG00000155657:E55.1-E56.1|ENSG00000155657:E54.1-E73.1	TRUE	inclusion	clu_34087	NewClu_2304	ENSG00000155657:E55.1|ENSG00000155657:E56.1	cassette-exon	chr2:179599434-179599333|chr2:179600238-179592098		0.409582	0.0345769	1	0.918749	0.509167
AC093818.1:ENSG00000225205:E8.1-ENSG00000232788:E3.1|ENSG00000225205:E8.1-I8.1_173356399	FALSE	inclusion	clu_53393	NewClu_1003	ENSG00000225205:ENSG00000232788:E3.1	trans-splicing	chr2:173360103-173329302|chr2:173360103-173356399		-0.413445	0.034692	1	0.0294118	0.442857
PM20D2:ENSG00000146281:U0.1_89850160-E2.1|ENSG00000146281:E1.1-E2.1	FALSE	inclusion	clu_30772	NewClu_3184	ENSG00000146281:U0.1_89850160	altPromoter	chr6:89850160-89858984|chr6:89856328-89858984		-0.176923	0.0347925	1	0	0.176923
MTHFS:ENSG00000136371:E2.3-E3.1|ENSG00000136371:E2.2-E3.1	TRUE	inclusion	clu_25588	NewClu_1650	ENSG00000136371:E2.3	alt-5'	chr15:80189133-80181696|chr15:80189214-80181696	(-)nonsense_mediated_decay, (-)alt-N-terminus, (-)alt-C-terminus, (-)AA:44(ENSP00000454626)->162(AL110101-PEP)|(-)BINDING-Substrate, (-)HELIX, (-)STRAND, (-)TURN, (+)HELIX, (+)NP_BIND-ATP	0.175639	0.0348353	1	0.309805	0.134166
ATG9A:ENSG00000198925:E1.11-E3.2|ENSG00000198925:E1.11-E4.2	TRUE	inclusion	clu_51240	NewClu_3004	ENSG00000198925:E3.2	cassette-exon	chr2:220094257-220093207|chr2:220094257-220092775	(~)nonsense_mediated_decay, (~)nonsense_mediated_decay, (~)AA:98(ENSP00000393708)->98(ENSP00000398425)	0.175133	0.0348626	1	0.760614	0.585481
TRIM5:ENSG00000132256:E12.1-E14.3|ENSG00000132256:E12.1-E15.1	TRUE	inclusion	clu_23164	NewClu_1605	ENSG00000132256:E14.3	cassette-exon	chr11:5688919-5687311|chr11:5688919-5686912	(+)alt-N-terminus, (+)alt-C-terminus, (+)AA:187(ENSP00000398196)->266(ENST00000483835-PEP)|(-)COILED, (+)Butyrophylin-IPR003879	0.195771	0.034897	1	1	0.804229
MAGI2:ENSG00000187391:I12.1_77974761-E13.1|ENSG00000187391:E12.1-E13.1	TRUE	inclusion	clu_48023	NewClu_505	ENSG00000187391:I12.1_77974761		chr7:77974761-77973277|chr7:77975239-77973277		0.174404	0.034985	1	0.260135	0.0857312
PDLIM7:ENSG00000196923:E6.1-E7.1|ENSG00000196923:E6.1-E7.5	TRUE	inclusion	clu_49426	NewClu_2341	ENSG00000196923:E7.1	alt-3'	chr5:176917871-176917594|chr5:176917871-176916833	(+)alt-N-terminus, (+)alt-C-terminus, (+)AA:328(CU674544-PEP)->351(AK096826-PEP)|(-)DOMAIN-PDZ, (-)HELIX, (-)PDZ-IPR001478, (-)STRAND, (+)DOMAIN-LIM zinc-binding 1, (+)DOMAIN-LIM zinc-binding 2, (+)DOMAIN-LIM zinc-binding 3, (+)MOD_RES-Phosphoserine, (+)Znf_LIM-IPR001781	0.230413	0.0350289	1	0.921788	0.691375
KIF24:ENSG00000186638:E4.1-E6.1|ENSG00000186638:E4.1-E5.1	FALSE	inclusion	clu_47801	NewClu_245	ENSG00000186638:E6.1	cassette-exon	chr9:34306250-34290387|chr9:34306250-34297112		-0.327991	0.03507	1	0	0.327991
WDPCP:ENSG00000143951:E2.1-I2.1_63981104|ENSG00000143951:E2.1-I3.1_63905387	TRUE	inclusion	clu_29724	NewClu_2827	ENSG00000143951:I2.1_63981104		chr2:64040756-63981104|chr2:64040756-63905387		0.201028	0.0350882	1	0.537433	0.336406
RBMS3:ENSG00000144642:E16.1-E17.2|ENSG00000144642:E15.1-E17.2	TRUE	inclusion	clu_30043	NewClu_3786	ENSG00000144642:E16.1	cassette-exon	chr3:29985745-30029634|chr3:29977687-30029634	(-)alt-C-terminus, (-)AA:419(AAP75556.1)->420(ENSP00000273139)|(-)DOMAIN-RRM 1, (-)DOMAIN-RRM 2, (-)Hud_Sxl_RNA-IPR002343, (-)RRM_dom-IPR000504	0.355	0.0350978	1	0.875	0.52
DNMT3B:ENSG00000088305:E12.1-E13.2|ENSG00000088305:E11.1-E13.2	TRUE	inclusion	clu_7513	NewClu_1950	ENSG00000088305:E12.1	cassette-exon	chr20:31381401-31383215|chr20:31380576-31383215	(+)alt-N-terminus, (+)AA:845(AAF04015.1)->853(BAI45296.1)	0.359976	0.035129	1	0.569378	0.209402
TPM2:ENSG00000198467:E6.2-E7.1|ENSG00000198467:E6.2-E8.2	TRUE	inclusion	clu_50622	NewClu_3983	ENSG00000198467:E7.1	alt-C-term	chr9:35684243-35683238|chr9:35684243-35682160	(~)alt-C-terminus, (~)AA:284(BAD96978.1)->284(ENSP00000354219)|(-)Tropomyosin-IPR000533, (+)COILED, (+)MOD_RES-Phosphoserine, (+)Tropomyosin-IPR000533	0.183722	0.0351846	1	0.941505	0.757783
PLS1:ENSG00000120756:E20.1-E21.1|ENSG00000120756:I20.1_142424192-E21.1	FALSE	exclusion	clu_18928	NewClu_267	ENSG00000120756:E20.1		chr3:142423428-142430343|chr3:142424192-142430343		0.229703	0.0352027	1	0.754274	0.52457
AP2B1:ENSG00000006125:E23.1-E24.1|ENSG00000006125:E21.2-E24.1	TRUE	inclusion	clu_539	NewClu_3636	ENSG00000006125:E23.1	cassette-exon	chr17:33997917-33998773|chr17:33984810-33998773	(+)alt-coding, (+)AA:937(BAG10785.1)->951(BAJ17928.1)|(-)AP_complex_bsu_1_2_4-IPR016342, (-)COMPBIAS-Pro-rich (stalk region), (+)AP_complex_bsu_1_2_4-IPR016342	0.205139	0.0352709	1	0.757572	0.552432
SUZ12P:ENSG00000264538:I2.1-E3.1|ENSG00000264538:E2.2-E6.1	TRUE	inclusion	clu_57377	NewClu_1540	ENSG00000264538:I2.1|ENSG00000264538:E3.1	intron-retention	chr17:29059503-29059504|chr17:29059141-29070319		0.261905	0.0352809	1	0.261905	0
POSTN:ENSG00000133110:E17.1-E18.1|ENSG00000133110:E17.1-E19.1	TRUE	inclusion	clu_23696	NewClu_1921	ENSG00000133110:E18.1	cassette-exon	chr13:38151890-38148789|chr13:38151890-38145595	(-)alt-coding, (-)AA:808(ENSP00000369073)->809(ENSP00000369067)|(-)TGFb-ind_bIGH3/osteoblast_fac2-IPR016666, (+)TGFb-ind_bIGH3/osteoblast_fac2-IPR016666	0.200461	0.0353708	1	0.337048	0.136587
LAMB1:ENSG00000091136:E1.8-E3.3|ENSG00000091136:I1.1-E2.1	FALSE	inclusion	clu_8116	NewClu_3239	ENSG00000091136:E1.8|ENSG00000091136:E3.3	intron-retention	chr7:107643294-107642178|chr7:107642830-107642829	(+)alt-N-terminus, (+)AA:1786(ENSP00000222399)->1810(ENSP00000377191)|(-)SIGNAL	-0.55	0.0355021	1	0.45	1
CEP85L:ENSG00000111860:E10.4-E11.1|ENSG00000111860:I10.1_118858687-E11.1	FALSE	inclusion	clu_15027	NewClu_2462	ENSG00000111860:E10.4		chr6:118886692-118845083|chr6:118858687-118845083		-0.265165	0.0355368	1	0.0869565	0.352122
ZMYM1:ENSG00000197056:I7.1-E8.1|ENSG00000197056:E7.2-E10.2	TRUE	inclusion	clu_49537	NewClu_3605	ENSG00000197056:I7.1|ENSG00000197056:E8.1	intron-retention	chr1:35564951-35564952|chr1:35563167-35569896	(-)alt-N-terminus, (-)alt-C-terminus, (-)AA:769(LF383909-PEP)->902(BC037313-PEP)|(-)TRASH_dom-IPR011017, (-)ZN_FING-MYM-type 1, (-)ZN_FING-MYM-type 2, (-)ZN_FING-MYM-type 3, (-)ZN_FING-MYM-type 4, (-)Znf_MYM-IPR010507, (+)HATC-IPR008906, (+)RNaseH-like_dom-IPR012337	0.349004	0.0356189	1	0.452778	0.103774
PDE4DIP:ENSG00000178104:E21.4-E22.2|ENSG00000178104:E12.2_144955278-E66.1_144679954	TRUE	inclusion	clu_44920	NewClu_4243	ENSG00000178104:E21.4|ENSG00000178104:E22.2	cassette-exon	chr1:144921835-144918991|chr1:144955278-144679954	(-)retained_intron, (-)retained_intron, (-)alt-N-terminus, (-)alt-C-terminus, (-)AA:79(ENST00000496263-PEP)->83(ENST00000525886-PEP)	0.367189	0.0356202	1	0.629078	0.261888
AGTRAP:ENSG00000177674:E3.2-E4.1|ENSG00000177674:E3.8-E4.1	FALSE	exclusion	clu_44755	NewClu_3574	ENSG00000177674:E3.2	alt-5'	chr1:11805894-11807497|chr1:11806280-11807497	(~)alt+C+terminus, (~)AA:159(BAI46834.1)+>159(ENSP00000365814)|(+)Angiotensin_II_typ1_rcpt+assoc+IPR009436, (+)REGION+Interaction with AGTR1, (+)TOPO_DOM+Cytoplasmic, (+)TOPO_DOM+Extracellular, (+)TRANSMEM+Helical;	0.184663	0.035675	1	0.425926	0.241263
SLC11A2:ENSG00000110911:I22.1-E23.1|ENSG00000110911:E22.1-E23.1	TRUE	exclusion	clu_14580	NewClu_3018	ENSG00000110911:I22.1	intron-retention	chr12:51373842-51373841|chr12:51375422-51373841	(~)nonsense_mediated_decay, (~)AA:568(ENSP00000449008)->568(AAC21459.1)	-0.20417	0.0357219	1	0.645455	0.849624
BCORL1:ENSG00000085185:E9.1-E11.1|ENSG00000085185:E10.1-E11.1	FALSE	exclusion	clu_6985	NewClu_4190	ENSG00000085185:E9.1	cassette-exon	chrX:129156952-129162610|chrX:129159354-129162610	(-)alt-coding, (-)AA:1581(ENSP00000352253)->1711(AAI56743.1)|(-)MOTIF-Nuclear localization signal	0.180372	0.0357946	1	0.428916	0.248544
EFNB3:ENSG00000108947:E4.1-E5.2_7613621|ENSG00000108947:E4.1-E5.1	FALSE	exclusion	clu_13854	NewClu_2220	ENSG00000108947:E5.2_7613621	alt-3'	chr17:7612057-7613621|chr17:7612057-7612485		0.226009	0.0358063	1	0.279581	0.0535714
SNHG5:ENSG00000203875:E2.19_86386811-E3.1|ENSG00000203875:E2.15-E3.1	TRUE	exclusion	clu_51410	NewClu_1425	ENSG00000203875:E2.19_86386811	alt-5'	chr6:86386811-86375865|chr6:86387142-86375865		-0.231651	0.0360983	1	0.251929	0.48358
DCTN1:ENSG00000204843:E1.6-E9.1|ENSG00000204843:E7.5-E9.1	FALSE	inclusion	clu_51938	NewClu_55	ENSG00000204843:E1.6	alt-C-term	chr2:74618921-74605372|chr2:74607132-74605372	(-)alt+N+terminus, (-)AA:1253(AK314352+PEP)+>1256(ENSP00000387327)|(-)COILED, (+)CAP-Gly_domain-IPR000938, (+)STRAND	-0.337849	0.0361266	1	0.217707	0.555556
ACTN4:ENSG00000130402:E8.2-E9.1|ENSG00000130402:E8.2-E10.2	TRUE	exclusion	clu_22240	NewClu_501	ENSG00000130402:E9.1	cassette-exon	chr19:39200116-39200897|chr19:39200116-39201916	(-)alt-N-terminus, (-)alt-C-terminus, (-)AA:182(ENSP00000465176)->274(CU678876-PEP)|(+)CH-domain-IPR001715, (+)CROSSLNK-Glycyl lysine isopeptide (Lys-Gly) (interchain with G-Cter in ubiquitin), (+)Spectrin_repeat-IPR002017, (-)CAMSAP_CH-IPR022613, (-)CH-domain-IPR001715, (-)COMPBIAS-Poly-Gly, (-)DOMAIN-CH 1, (-)HELIX, (-)MOD_RES-N6-acetyllysine, (-)REGION-Polyphosphoinositide (PIP2)-binding, (-)S…	-0.211603	0.036216	1	0.507507	0.719111
RP11-486A14.2:ENSG00000257252:E3.1-E4.1|ENSG00000257252:E3.1-ENSG00000257322:E1.1	TRUE	exclusion	clu_56562	NewClu_3909	ENSG00000257252:E4.1	trans-splicing	chr12:93721803-93711317|chr12:93721803-93609455	(-)alt-C-terminus, (-)AA:93(ENST00000548890-PEP)->127(ENST00000552835-PEP)	-0.229897	0.0362493	1	0.438228	0.668125
GRK4:ENSG00000125388:E16.1-E17.1|ENSG00000125388:E15.2-E17.1	TRUE	inclusion	clu_20377	NewClu_3926	ENSG00000125388:E16.1	cassette-exon	chr4:3037250-3039101|chr4:3031136-3039101	(+)alt-N-terminus, (+)alt-C-terminus, (+)AA:174(ENST00000509545-PEP)->500(BAD97301.1)|(-)GPCR_kinase-IPR000239, (+)ACT_SITE-Proton acceptor, (+)BINDING-ATP, (+)DOMAIN-AGC-kinase C-terminal, (+)DOMAIN-Protein kinase, (+)DOMAIN-RGS, (+)GPCR_kinase-IPR000239, (+)Kinase-like_dom-IPR011009, (+)NP_BIND-ATP, (+)Prot_kinase_cat_dom-IPR000719, (+)Regulat_G_prot_signal-IPR000342, (+)Regulat_G_prot_signal_s…	0.429293	0.0363077	1	0.611111	0.181818
RAD52:ENSG00000002016:E10.2-E11.1|ENSG00000002016:E10.5-E11.1	FALSE	inclusion	clu_77	NewClu_1958	ENSG00000002016:E10.2	alt-5'	chr12:1036311-1034691|chr12:1035962-1034691	(+)alt-C-terminus, (+)AA:118(AAD24575.1)->121(AAI14955.1)|(+)MOD_RES-Phosphotyrosine; by ABL1, (+)Rad52_Rad22-IPR007232, (+)STRAND	-0.278986	0.0363264	1	0.107143	0.386128
CACNA1B:ENSG00000148408:E46.1-E47.1|ENSG00000148408:E46.1-E48.1	TRUE	exclusion	clu_31520	NewClu_4235	ENSG00000148408:E47.1	cassette-exon	chr9:140991063-140995556|chr9:140991063-140997163	(+)alt-N-terminus, (+)alt-C-terminus, (+)AA:165(ENSP00000413042)->326(A22932-PEP)|(+)CA_BIND, (+)DOMAIN-EF-hand, (+)EF_hand_dom-IPR002048, (+)TOPO_DOM-Cytoplasmic, (+)TOPO_DOM-Extracellular, (+)TRANSMEM-Helical; Name=S5 of repeat IV;, (+)VDCCAlpha1-IPR002077	-0.193529	0.0363491	1	0	0.193529
IGF2BP3:ENSG00000136231:E3.1-E6.1|ENSG00000136231:E1.4-E20.1_23383465	TRUE	inclusion	clu_25525	NewClu_737	ENSG00000136231:E3.1|ENSG00000136231:E6.1	cassette-exon	chr7:23508101-23458443|chr7:23509555-23383465	(+)nonsense_mediated_decay, (-)truncated, (+)AA:81(ENSP00000395936)->579(ENSP00000258729)|(+)DOMAIN-KH 1, (+)DOMAIN-KH 2, (+)DOMAIN-KH 3, (+)DOMAIN-KH 4, (+)DOMAIN-RRM 2, (+)HELIX, (+)KH_dom-IPR004087, (+)KH_dom_type_1-IPR004088, (+)MOD_RES-Phosphoserine, (+)MOD_RES-Phosphothreonine, (+)RRM_dom-IPR000504, (+)STRAND	0.188914	0.0363576	1	1	0.811086
URGCP:ENSG00000106608:E3.5-E5.3|ENSG00000106608:E3.5-E5.7	TRUE	inclusion	clu_12749	NewClu_1220	ENSG00000106608:E5.3	alt-3'	chr7:43946161-43927415|chr7:43946161-43927084	(+)alt-coding, (+)AA:922(BAG10468.1)->931(BX648505-PEP)|(-)P-loop_NTPase-IPR027417	0.168882	0.0364181	1	0.640217	0.471335
WDR27:ENSG00000184465:E17.1-E18.1|ENSG00000184465:I17.1-E18.1	FALSE	inclusion	clu_46802	NewClu_2224	ENSG00000184465:E17.1	intron-retention	chr6:170058372-170058142|chr6:170058143-170058142	(+)alt-N-terminus, (+)alt-C-terminus, (+)AA:75(ENST00000467418-PEP)->206(BC073148-PEP)	-0.3567	0.0364207	1	0.0434783	0.400178
ZNF652:ENSG00000198740:E8.3-I8.1|ENSG00000198740:E8.1-E9.2	TRUE	inclusion	clu_50903	NewClu_1218	ENSG00000198740:E8.3|ENSG00000198740:I8.1	intron-retention	chr17:47371927-47371926|chr17:47375468-47369057		0.190079	0.0364698	1	0.97619	0.786111
KLF3:ENSG00000109787:E2.1-E3.1|ENSG00000109787:I2.1_38689807-E3.1	FALSE	exclusion	clu_14162	NewClu_2817	ENSG00000109787:E2.1		chr4:38682303-38690206|chr4:38689807-38690206		0.173754	0.0364824	1	0.981481	0.807727
H2AFV:ENSG00000105968:E5.3-I5.1|ENSG00000105968:E4.1-E7.1	TRUE	inclusion	clu_12436	NewClu_1872	ENSG00000105968:E5.3|ENSG00000105968:I5.1	intron-retention	chr7:44873827-44873826|chr7:44875128-44869762		0.17588	0.036504	1	0.736951	0.56107
NMT2:ENSG00000152465:E5.1-E7.1|ENSG00000152465:E6.2-E7.1	FALSE	exclusion	clu_32966	NewClu_1597	ENSG00000152465:E5.1	cassette-exon	chr10:15183421-15177417|chr10:15182986-15177417	(+)alt+N+terminus, (+)AA:485(BAG52951.1)+>498(AAC09295.1)|(+)Acyl_CoA_acyltransferase+IPR016181, (+)COMPBIAS+Poly+Lys, (+)MOD_RES+Phosphoserine, (+)MyristoylCoA_TrFase+IPR000903, (+)MyristoylCoA_TrFase_N+IPR022676	0.304823	0.0366918	1	0.923077	0.618254
NHSL1:ENSG00000135540:E10.1-E11.1|ENSG00000135540:E9.3-E11.1	TRUE	exclusion	clu_24999	NewClu_1834	ENSG00000135540:E10.1	cassette-exon	chr6:138763120-138754817|chr6:138768138-138754817	(+)alt-N-terminus, (+)AA:1606(ENSP00000344672)->1610(ENSP00000394546)	-0.175716	0.0366996	1	0.261905	0.437621
MYH9:ENSG00000100345:E19.1-E20.1|ENSG00000100345:E19.1-I19.1_36704916	FALSE	inclusion	clu_9379	NewClu_536	ENSG00000100345:E20.1		chr22:36705327-36702653|chr22:36705327-36704916		-0.237838	0.0369592	1	0.590596	0.828433
AP1B1:ENSG00000100280:E25.1-E26.1|ENSG00000100280:E24.1-E26.1	TRUE	inclusion	clu_9264	NewClu_1460	ENSG00000100280:E25.1	cassette-exon	chr22:29725701-29724884|chr22:29726367-29724884	(+)alt-coding, (+)AA:939(BAG72448.1)->942(ENSP00000348297)|(-)B-adaptin_app_sub_C-IPR015151, (-)Coatomer/calthrin_app_sub_C-IPR009028, (+)AP_complex_bsu_1_2_4-IPR016342, (+)B-adaptin_app_sub_C-IPR015151, (+)Clathrin_a/b/g-adaptin_app_Ig-IPR008152, (+)Coatomer/calthrin_app_sub_C-IPR009028, (+)Coatomer/clathrin_app_Ig-like-IPR013041	0.201229	0.037031	1	0.947761	0.746532
CYBRD1:ENSG00000071967:E2.4-E6.1|ENSG00000071967:E2.4-E8.1	TRUE	inclusion	clu_4876	NewClu_2845	ENSG00000071967:E6.1	cassette-exon	chr2:172379248-172398095|chr2:172379248-172409856	(+)alt-C-terminus, (+)AA:157(BAC87466.1)->185(ENST00000468308-PEP)|(+)METAL-Iron (heme axial ligand), (+)TRANSMEM-Helical; Name=2;, (+)TRANSMEM-Helical; Name=3;	0.281027	0.0370664	1	1	0.718973
CCDC121:ENSG00000176714:E1.1-E3.1|ENSG00000176714:E2.2-E3.1	FALSE	exclusion	clu_44433	NewClu_908	ENSG00000176714:E1.1	altPromoter	chr2:27851817-27850784|chr2:27851263-27850784	(~)AA:278(BAC86143.1)+>278(AAH66969.1)	0.202652	0.0370704	1	0.833333	0.630682
ZNF577:ENSG00000161551:E2.12-I2.1|ENSG00000161551:E1.1-E5.1	TRUE	exclusion	clu_36223	NewClu_1483	ENSG00000161551:E2.12|ENSG00000161551:I2.1	intron-retention	chr19:52390841-52390840|chr19:52394086-52384130		-0.191552	0.0371562	1	0.0454545	0.237006
LAMB1:ENSG00000091136:E1.8-I1.1|ENSG00000091136:E1.8-E3.3	TRUE	inclusion	clu_8116	NewClu_3239	ENSG00000091136:I1.1	intron-retention	chr7:107643294-107643293|chr7:107643294-107642178		0.396825	0.0371573	1	0.396825	0
PRKCSH:ENSG00000130175:E14.6-I14.1|ENSG00000130175:E14.3-E15.3	TRUE	inclusion	clu_22101	NewClu_4204	ENSG00000130175:E14.6|ENSG00000130175:I14.1	intron-retention	chr19:11560802-11560803|chr19:11560243-11561461		0.425493	0.0372015	1	0.425493	0
ZNF131:ENSG00000172262:E3.4-E6.1|ENSG00000172262:E3.4-I3.1_43071269	FALSE	exclusion	clu_42712	NewClu_148	ENSG00000172262:E6.1		chr5:43068319-43099122|chr5:43068319-43071269		0.195968	0.037214	1	0.45	0.254032
MTMR1:ENSG00000063601:E6.1-E7.1|ENSG00000063601:E6.1-E8.1	TRUE	inclusion	clu_3540	NewClu_4215	ENSG00000063601:E7.1	cassette-exon	chrX:149881442-149882951|chrX:149881442-149887097	(+)alt-coding, (+)AA:132(ENSP00000389884)->149(ENSP00000414925)	0.308857	0.0372374	1	0.351961	0.0431034
RYR2:ENSG00000198626:E85.1-E87.1|ENSG00000198626:E84.1-E87.1	TRUE	inclusion	clu_50726	NewClu_1474	ENSG00000198626:E85.1	cassette-exon	chr1:237906923-237919588|chr1:237905649-237919588	(+)alt-N-terminus, (+)AA:4967(ENSP00000355533)->4973(ENSP00000353174)|(-)Ins145_P3_rcpt-IPR014821, (-)Ryan_recept-IPR013333, (-)TOPO_DOM-Cytoplasmic, (+)Ins145_P3_rcpt-IPR014821	0.266853	0.0372496	1	0.652094	0.385241
RAD51D:ENSG00000185379:E6.1-E7.1|ENSG00000185379:E6.1-E8.1	TRUE	exclusion	clu_47220	NewClu_1508	ENSG00000185379:E7.1	cassette-exon	chr17:33434385-33434141|chr17:33434385-33433500	(~)AA:49(BAA31748.1)->49(BAA31747.1)	-0.278086	0.0372661	1	0.566456	0.844542
TMX2-CTNND1:ENSG00000254462:E2.1-E3.1|ENSG00000254462:E2.2-I2.1	FALSE	inclusion	clu_56184	NewClu_3518	ENSG00000254462:E2.1|ENSG00000254462:E3.1	intron-retention	chr11:57505140-57556509|chr11:57509719-57509720		-0.264342	0.037369	1	0.297619	0.561961
MOK:ENSG00000080823:E16.4-E18.3|ENSG00000080823:E10.5-I18.2	TRUE	exclusion	clu_6438	NewClu_2914	ENSG00000080823:E16.4|ENSG00000080823:E18.3		chr14:102701702-102700126|chr14:102717149-102700126	(~)alt+N+terminus, (~)alt+C+terminus, (~)AA:95(ENSP00000454098)+>95(ENSP00000193029)|(+)Kinase-like_dom-IPR011009	-0.228261	0.0374504	1	0	0.228261
ZNF384:ENSG00000126746:E1.5-E3.4|ENSG00000126746:E1.10-E3.4	FALSE	inclusion	clu_20894	NewClu_681	ENSG00000126746:E1.5	altPromoter	chr12:6798534-6797392|chr12:6798264-6797392	(~)AA:577(ENSP00000380019)+>577(ENSP00000354592)	-0.252106	0.0374881	1	0.253846	0.505952
STAG2:ENSG00000101972:E38.1-E40.2|ENSG00000101972:E38.1-E39.1	FALSE	exclusion	clu_10527	NewClu_248	ENSG00000101972:E40.2	cassette-exon	chrX:123224614-123227868|chrX:123224614-123224704	(-)alt-coding, (-)AA:1231(BAJ17689.1)->1268(CAE45985.1)|(+)ARM+type_fold+IPR016024, (+)DOMAIN+SCD	0.254675	0.0376096	1	0.762613	0.507938
A-575C2.4:ENSG00000196993:E4.1-E5.1|ENSG00000196993:E3.1-ENSG00000196796:E2.1	TRUE	inclusion	clu_49497	NewClu_2159	ENSG00000196993:E4.1|ENSG00000196993:E5.1	trans-splicing	chr16:28773754-28777403|chr16:28770090-29053523	(~)AA:429(ENSP00000446902)->429(ENSP00000446902)	0.216954	0.0376515	1	0.645833	0.428879
SENP1:ENSG00000079387:E2.5-E3.1|ENSG00000079387:E1.4-E3.1	TRUE	inclusion	clu_6236	NewClu_3349	ENSG00000079387:E2.5	cassette-exon	chr12:48499185-48495299|chr12:48499811-48495299	(~)AA:644(BAF84749.1)->644(ENSP00000004980)	0.179316	0.0377067	1	0.633333	0.454017
MRPS25:ENSG00000131368:E4.7-E6.1|ENSG00000131368:E4.7-I4.1_15088812	FALSE	inclusion	clu_22782	NewClu_3405	ENSG00000131368:E6.1	alt-C-term	chr3:15091215-15084529|chr3:15091215-15088812		-0.270752	0.0377529	1	0.275	0.545752
TMEM132A:ENSG00000006118:E12.4-I13.2|ENSG00000006118:I12.1-E13.1	FALSE	exclusion	clu_529	NewClu_283	ENSG00000006118:E12.4|ENSG00000006118:I13.2	intron-retention	chr11:60702915-60703336|chr11:60703335-60703336		0.183945	0.037768	1	0.882555	0.69861
CPQ:ENSG00000104324:E8.4-E9.1|ENSG00000104324:I8.1_97850343-E9.1	FALSE	exclusion	clu_11508	NewClu_2017	ENSG00000104324:E8.4		chr8:97847408-97892026|chr8:97850343-97892026		0.185857	0.0378052	1	0.590323	0.404465
CPQ:ENSG00000104324:I8.1_97850343-E9.1|ENSG00000104324:E8.4-E9.1	TRUE	exclusion	clu_11508	NewClu_2017	ENSG00000104324:I8.1_97850343		chr8:97850343-97892026|chr8:97847408-97892026		-0.185857	0.0378052	1	0.409677	0.595535
ZNF207:ENSG00000010244:E14.4_30697101-E15.2|ENSG00000010244:E14.6-I14.1	FALSE	exclusion	clu_1007	NewClu_1404	ENSG00000010244:E14.4_30697101|ENSG00000010244:E15.2	intron-retention	chr17:30697101-30700418|chr17:30697470-30697471		0.235384	0.0378555	1	0.415992	0.180608
LEPRE1:ENSG00000117385:E5.2-E7.1|ENSG00000117385:E6.1-E7.1	FALSE	inclusion	clu_17738	NewClu_1807	ENSG00000117385:E5.2	cassette-exon	chr1:43223454-43221308|chr1:43222072-43221308	(-)alt+N+terminus, (-)alt+C+terminus, (-)AA:363(AAG31018.1)+>390(BAB15256.1)|(-)ACT_SITE, (-)COILED, (-)METAL+Iron, (-)MOTIF+Prevents secretion from ER, (+)REPEAT-TPR 1, (+)REPEAT-TPR 2, (+)REPEAT-TPR 3, (+)SIGNAL	-0.201155	0.037863	1	0.655487	0.856643
PDE4DIP:ENSG00000178104:E19.1-E20.1|ENSG00000178104:E12.2_144955278-E66.1_144679954	TRUE	inclusion	clu_44920	NewClu_4243	ENSG00000178104:E19.1|ENSG00000178104:E20.1	cassette-exon	chr1:144922519-144922279|chr1:144955278-144679954	(+)alt-N-terminus, (+)alt-C-terminus, (+)AA:315(ENST00000467859-PEP)->740(ENSP00000436791)|(+)COILED	0.383155	0.0378841	1	0.665723	0.282568
DPY19L2P1:ENSG00000189212:E4.2-E5.2|ENSG00000189212:E4.2-E6.2	TRUE	inclusion	clu_48657	NewClu_2452	ENSG00000189212:E5.2	cassette-exon	chr7:35218630-35204571|chr7:35218630-35201706		0.352302	0.0379261	1	0.625	0.272698
TTN:ENSG00000155657:E124.1-E125.1|ENSG00000155657:E124.1-I124.1	FALSE	exclusion	clu_34087	NewClu_2304	ENSG00000155657:E125.1	intron-retention	chr2:179557224-179556826|chr2:179557224-179557223	(+)alt-N-terminus, (+)alt-C-terminus, (+)AA:256(ENSP00000392336)->962(ENSP00000401501)|(-)PPAK_motif-IPR004168, (-)REPEAT-PEVK 22, (-)REPEAT-PEVK 23, (-)REPEAT-PEVK 24, (-)REPEAT-PEVK 25, (+)COMPBIAS-Glu-rich, (+)COMPBIAS-Poly-Pro, (+)COMPBIAS-Pro-rich, (+)CROSSLNK-Glycyl lysine isopeptide (Lys-Gly) (interchain with G-Cter in ubiquitin), (+)MOD_RES-Phosphoserine, (+)MOD_RES-Phosphothreonine, (+)P…	0.207911	0.0379557	1	0.939394	0.731483
FKBP15:ENSG00000119321:E19.1-E20.1|ENSG00000119321:E19.2-E20.1	FALSE	exclusion	clu_18299	NewClu_4147	ENSG00000119321:E19.1	alt-5'	chr9:115945076-115941081|chr9:115945046-115941081		0.168394	0.037987	1	0.311328	0.142933
ZNF687:ENSG00000143373:E2.4-E4.1|ENSG00000143373:E3.1-E4.1	FALSE	exclusion	clu_29302	NewClu_2758	ENSG00000143373:E2.4	altPromoter	chr1:151254871-151258751|chr1:151258550-151258751	(~)AA:1237(AAH32463.1)+>1237(BAA92679.2)	0.269174	0.0379894	1	0.75496	0.485786
ZNF780B:ENSG00000128000:E6.5-I6.1|ENSG00000128000:E6.4-E7.1	TRUE	exclusion	clu_21359	NewClu_67	ENSG00000128000:E6.5|ENSG00000128000:I6.1	intron-retention	chr19:40553188-40553187|chr19:40553282-40542533	(+)alt-N-terminus, (+)AA:685(LF384232-PEP)->833(AAI36961.1)|(+)DOMAIN-KRAB, (+)Krueppel-associated_box-IPR001909	-0.197597	0.038034	1	0.0513393	0.248936
FAM175A:ENSG00000163322:E12.1-E13.1|ENSG00000163322:E12.1-U13.1_84377260	TRUE	exclusion	clu_37098	NewClu_408	ENSG00000163322:E13.1	alt-3'	chr4:84384647-84384055|chr4:84384647-84377260		-0.172516	0.038042	1	0.823913	0.996429
RBMS3:ENSG00000144642:E15.1-E17.2|ENSG00000144642:E15.1-E16.1	FALSE	inclusion	clu_30043	NewClu_3786	ENSG00000144642:E17.2	cassette-exon	chr3:29977687-30029634|chr3:29977687-29985698	(-)alt+C+terminus, (-)AA:419(AAP75556.1)+>420(ENSP00000273139)|(-)DOMAIN+RRM 1, (-)DOMAIN+RRM 2, (-)Hud_Sxl_RNA+IPR002343, (-)RRM_dom+IPR000504	-0.19328	0.0381324	1	0.0483871	0.241667
ARMC8:ENSG00000114098:E1.16-E2.3|ENSG00000114098:E1.16-E3.1	TRUE	inclusion	clu_16034	NewClu_3676	ENSG00000114098:E2.3	cassette-exon	chr3:137906441-137907297|chr3:137906441-137928659	(-)alt-N-terminus, (-)AA:659(AAH32661.1)->663(ENSP00000376778)|(-)ARM-type_fold-IPR016024, (-)REPEAT-ARM 5	0.16577	0.0381492	1	0.413878	0.248107
FERMT2:ENSG00000073712:E17.2-E19.1|ENSG00000073712:E17.2-E20.1	TRUE	inclusion	clu_5208	NewClu_3923	ENSG00000073712:E19.1	cassette-exon	chr14:53331119-53327752|chr14:53331119-53327183	(+)alt-coding, (+)AA:680(AAN75823.1)->687(ENSP00000342858)|(-)Band_41_domain-IPR019749, (-)DOMAIN-FERM, (-)FERM_central-IPR019748, (-)Major_non-capsid_tenuivirus-IPR006960, (+)Band_41_domain-IPR019749, (+)FERM_central-IPR019748	0.197654	0.0381963	1	0.87702	0.679366
XRRA1:ENSG00000166435:E3.1-E4.1|ENSG00000166435:E2.1-E4.1	TRUE	inclusion	clu_39687	NewClu_1980	ENSG00000166435:E3.1	cassette-exon	chr11:74651830-74648113|chr11:74656063-74648113	(+)alt-N-terminus, (+)alt-C-terminus, (+)AA:241(AK056364-PEP)->279(CU687914-PEP)|(+)Leu-rich_rpt-IPR001611, (+)Leu-rich_rpt_typical-subtyp-IPR003591, (+)REPEAT-LRR 1, (+)REPEAT-LRR 2, (+)REPEAT-LRR 3, (+)REPEAT-LRR 4	0.178248	0.0383284	1	0.69111	0.512862
TWF1:ENSG00000151239:E1.10-E3.1|ENSG00000151239:E1.13-E3.1	FALSE	exclusion	clu_32405	NewClu_2142	ENSG00000151239:E1.10	alt-5'	chr12:44200024-44198375|chr12:44199634-44198375	(~)alt+coding, (~)AA:252(BAG59691.1)+>252(BAG54588.1)|(+)Actin+bd_cofilin/tropomyosin+IPR002108, (+)DOMAIN+ADF+H 2	0.180052	0.0384002	1	0.97619	0.796139
GALK2:ENSG00000156958:E1.7-E9.1|ENSG00000156958:E4.10-E9.1	FALSE	exclusion	clu_34554	NewClu_581	ENSG00000156958:E1.7	altPromoter	chr15:49448213-49493359|chr15:49462572-49493359	(-)alt-N-terminus, (-)AA:448(AL832745-PEP)->458(AAH05141.1)|(+)Ribosomal_S5_D2+typ_fold+IPR020568, (-)GHMP_kinase_C_dom-IPR013750, (-)Galactokinase-IPR000705, (-)HELIX, (-)Ribosomal_S5_D2-typ_fold-IPR020568, (-)STRAND	0.19523	0.0384907	1	0.92158	0.72635
SULT1C4:ENSG00000198075:E2.1-E4.1|ENSG00000198075:E3.1-E4.1	FALSE	exclusion	clu_50340	NewClu_4239	ENSG00000198075:E2.1	cassette-exon	chr2:108998343-108999872|chr2:108999675-108999872	(-)alt-N-terminus, (-)AA:227(BAG60183.1)->302(AAC95519.1)|(+)P+loop_NTPase+IPR027417, (+)Sulfotransferase_dom+IPR000863, (-)ACT_SITE-Proton acceptor, (-)BINDING-PAPS, (-)HELIX, (-)P-loop_NTPase-IPR027417, (-)REGION-Substrate binding, (-)STRAND, (-)Sulfotransferase_dom-IPR000863	0.170175	0.0385292	1	0.986842	0.816667
FAM13B:ENSG00000031003:E23.1-E24.2|ENSG00000031003:E23.1-E24.4	TRUE	inclusion	clu_1924	NewClu_3703	ENSG00000031003:E24.2	alt-3'	chr5:137284644-137282000|chr5:137284644-137281686	(+)alt-coding, (+)AA:887(AAH48965.1)->915(BAG10527.1)	0.175396	0.0386086	1	0.823201	0.647805
CDKN3:ENSG00000100526:E1.7-E2.2|ENSG00000100526:E1.7-E3.2	TRUE	exclusion	clu_9619	NewClu_1075	ENSG00000100526:E2.2	cassette-exon	chr14:54863795-54866612|chr14:54863795-54868242	(-)alt-N-terminus, (-)alt-C-terminus, (-)AA:62(ENST00000555837-PEP)->69(AAI03634.1)|(+)ACT_SITE, (+)Dual-sp_phosphatase_cat-dom-IPR000340, (+)HELIX, (+)STRAND, (+)Tyr/Dual-sp_Pase-IPR000387, (-)HELIX, (-)REGION-Interaction with CDK2, (-)STRAND	-0.314145	0.0386407	1	0.592105	0.90625
NFATC4:ENSG00000100968:E13.2-E14.1|ENSG00000100968:I13.1-E14.1	FALSE	inclusion	clu_9921	NewClu_4221	ENSG00000100968:E13.2	intron-retention	chr14:24846084-24846844|chr14:24846843-24846844	(-)alt+C+terminus, (-)AA:964(ENSP00000388910)+>965(ACG55652.1)	-0.420527	0.0388043	1	0.264957	0.685484
PCSK7:ENSG00000160613:E14.5-I14.1|ENSG00000160613:E14.5-E15.6	TRUE	exclusion	clu_35921	NewClu_4252	ENSG00000160613:I14.1	intron-retention	chr11:117079613-117079612|chr11:117079613-117078780	(-)alt-N-terminus, (-)alt-C-terminus, (-)AA:89(ENST00000533135-PEP)->103(AK127262-PEP)|(+)PrprotnconvertsP-IPR002884, (-)TOPO_DOM-Cytoplasmic	-0.32285	0.0388247	1	0.0877778	0.410628
ACOX3:ENSG00000087008:E17.1-E19.2|ENSG00000087008:E17.1-E20.1	TRUE	inclusion	clu_7278	NewClu_3977	ENSG00000087008:E19.2	cassette-exon	chr4:8376705-8375355|chr4:8376705-8372721	(+)alt-C-terminus, (+)AA:624(AK225080-PEP)->700(BAG36053.1)|(-)Acyl-CoA_oxidase_C-IPR002655, (+)Acyl-CoA_oxidase_C-IPR002655, (+)AcylCo_DH/oxidase_C-IPR009075, (+)MOTIF-Microbody targeting signal	0.390237	0.0388654	1	0.881579	0.491342
PPIP5K2:ENSG00000145725:E31.2-E33.1|ENSG00000145725:E31.2-E36.1	TRUE	exclusion	clu_30527	NewClu_3120	ENSG00000145725:E33.1	cassette-exon	chr5:102520445-102523015|chr5:102520445-102526543		-0.262308	0.0389017	1	0.161859	0.424167
PXK:ENSG00000168297:E22.1-I22.1|ENSG00000168297:E20.2-E23.1	TRUE	exclusion	clu_40850	NewClu_45	ENSG00000168297:E22.1|ENSG00000168297:I22.1	intron-retention	chr3:58409221-58409222|chr3:58398690-58410479		-0.165812	0.0389306	1	0	0.165812
AMZ2P1:ENSG00000214174:E1.5-E1.6_62970759|ENSG00000214174:E1.3-E1.6_62970759	TRUE	inclusion	clu_52726	NewClu_1886	ENSG00000214174:E1.5	altPromoter	chr17:62971069-62970759|chr17:62971678-62970759		0.251755	0.0389618	1	0.687266	0.435511
PCED1A:ENSG00000132635:E5.1-E7.1|ENSG00000132635:E5.1-E6.1	FALSE	inclusion	clu_23424	NewClu_1582	ENSG00000132635:E7.1	cassette-exon	chr20:2819242-2816960|chr20:2819242-2819124		-0.205552	0.038984	1	0.234969	0.440521
PDE4DIP:ENSG00000178104:E18.1-E19.1|ENSG00000178104:E12.2_144955278-E66.1_144679954	TRUE	inclusion	clu_44920	NewClu_4243	ENSG00000178104:E18.1|ENSG00000178104:E19.1	cassette-exon	chr1:144923690-144922638|chr1:144955278-144679954	(+)alt-N-terminus, (+)alt-C-terminus, (+)AA:315(ENST00000467859-PEP)->740(ENSP00000436791)|(+)COILED	0.373243	0.0390382	1	0.64195	0.268708
B3GALNT1:ENSG00000169255:I6.1_160819233-E7.1|ENSG00000169255:E5.2-E7.1	TRUE	inclusion	clu_41359	NewClu_4254	ENSG00000169255:I6.1_160819233		chr3:160819233-160819021|chr3:160821215-160819021		0.166667	0.0390857	1	0.181818	0.0151515
ACTN4:ENSG00000130402:E8.2-E10.2|ENSG00000130402:E8.2-E9.1	FALSE	exclusion	clu_22240	NewClu_501	ENSG00000130402:E10.2	cassette-exon	chr19:39200116-39201916|chr19:39200116-39200897	(-)alt-N-terminus, (-)alt-C-terminus, (-)AA:182(ENSP00000465176)->274(CU678876-PEP)|(+)CH+domain+IPR001715, (+)CROSSLNK+Glycyl lysine isopeptide (Lys+Gly) (interchain with G+Cter in ubiquitin), (+)Spectrin_repeat+IPR002017, (-)CAMSAP_CH-IPR022613, (-)CH-domain-IPR001715, (-)COMPBIAS-Poly-Gly, (-)DOMAIN-CH 1, (-)HELIX, (-)MOD_RES-N6-acetyllysine, (-)REGION-Polyphosphoinositide (PIP2)-binding, (-)S…	0.185395	0.0391232	1	0.361591	0.176196
PLAC8:ENSG00000145287:E5.3-E8.1|ENSG00000145287:E5.3-E7.1	FALSE	inclusion	clu_30361	NewClu_2534	ENSG00000145287:E8.1	cassette-exon	chr4:84035819-84026173|chr4:84035819-84029103	(+)alt-N-terminus, (+)AA:58(ENSP00000423459)->115(AAF64260.1)|(+)Uncharacterised_Cys-rich-IPR006461	-0.286989	0.0393253	1	0.207059	0.494048
FGFR2:ENSG00000066468:E19.3-E20.1|ENSG00000066468:E19.4-E20.1	FALSE	exclusion	clu_3970	NewClu_1365	ENSG00000066468:E19.3	alt-5'	chr10:123274637-123263455|chr10:123274631-123263455	(~)alt+C+terminus, (~)AA:819(ENSP00000263451)+>819(BAA89296.1)|(+)DISULFID, (+)DOMAIN+Ig+like C2+type 3, (+)DOMAIN+Protein kinase, (+)HELIX, (+)Ig+like_dom+IPR007110, (+)Ig_I+set+IPR013098, (+)Ig_sub+IPR003599, (+)Ig_sub2+IPR003598, (+)Immunoglobulin+IPR013151, (+)Kinase+like_dom+IPR011009, (+)MOD_RES+Phosphotyrosine; by autocatalysis, (+)Prot_kinase_cat_dom+IPR000719, (+)STRAND, (+)Ser+Thr/Tyr_k…	0.240576	0.0394057	1	0.450135	0.209559
FGFR2:ENSG00000066468:E19.4-E20.1|ENSG00000066468:E19.3-E20.1	TRUE	exclusion	clu_3970	NewClu_1365	ENSG00000066468:E19.4	alt-5'	chr10:123274631-123263455|chr10:123274637-123263455	(~)alt-C-terminus, (~)AA:819(ENSP00000263451)->819(BAA89296.1)|(+)DISULFID, (+)DOMAIN-Ig-like C2-type 3, (+)DOMAIN-Protein kinase, (+)HELIX, (+)Ig-like_dom-IPR007110, (+)Ig_I-set-IPR013098, (+)Ig_sub-IPR003599, (+)Ig_sub2-IPR003598, (+)Immunoglobulin-IPR013151, (+)Kinase-like_dom-IPR011009, (+)MOD_RES-Phosphotyrosine; by autocatalysis, (+)Prot_kinase_cat_dom-IPR000719, (+)STRAND, (+)Ser-Thr/Tyr_k…	-0.240576	0.0394057	1	0.549865	0.790441
ZNF302:ENSG00000089335:E2.1-E3.1|ENSG00000089335:E2.1-E4.2	TRUE	inclusion	clu_7775	NewClu_926	ENSG00000089335:E3.1	cassette-exon	chr19:35169718-35170733|chr19:35169718-35173682	(+)alt-N-terminus, (+)alt-C-terminus, (+)AA:411(AAF67475.1)->443(BAG54758.1)|(-)Krueppel-associated_box-IPR001909, (-)ZN_FING-C2H2-type 1, (-)Znf_C2H2-IPR007087, (-)Znf_C2H2-like-IPR015880, (+)Krueppel-associated_box-IPR001909, (+)ZN_FING-C2H2-type 7, (+)Znf_C2H2-IPR007087, (+)Znf_C2H2-like-IPR015880	0.176197	0.0395393	1	0.355313	0.179116
RNF31:ENSG00000092098:E9.4-E10.1|ENSG00000092098:E9.4-I9.1	FALSE	exclusion	clu_8254	NewClu_2780	ENSG00000092098:E10.1	intron-retention	chr14:24619657-24619807|chr14:24619657-24619658	(+)retained_intron, (+)alt-N-terminus, (+)AA:539(ENST00000559071-PEP)->642(BAB70948.1)|(+)HELIX, (+)MOD_RES-Phosphoserine	0.286644	0.0395434	1	0.952381	0.665737
PKDCC:ENSG00000162878:E2.2-I2.1|ENSG00000162878:E2.1-E3.1	TRUE	exclusion	clu_36836	NewClu_4049	ENSG00000162878:E2.2|ENSG00000162878:I2.1	intron-retention	chr2:42280681-42280682|chr2:42280501-42281176		-0.209019	0.0396512	1	0.0549475	0.263967
FAM120AOS:ENSG00000188938:E2.7-E3.1|ENSG00000188938:E2.5-E3.1	TRUE	inclusion	clu_48559	NewClu_2236	ENSG00000188938:E2.7	altPromoter	chr9:96213227-96212881|chr9:96213370-96212881	(~)AA:94(BC080634-PEP)->94(ENST00000483056-PEP)	0.18532	0.0397818	1	0.27453	0.0892094
TPM3:ENSG00000143549:E11.8-E14.2|ENSG00000143549:E11.1-E12.1	TRUE	exclusion	clu_29482	NewClu_3047	ENSG00000143549:E11.8|ENSG00000143549:E14.2	cassette-exon	chr1:154144505-154143187|chr1:154145384-154143964	(~)alt+C+terminus, (~)AA:158(ENST00000312970+PEP)+>158(BAG51839.1)|(~)alt-C-terminus, (~)AA:158(BAG51839.1)->158(ENST00000312970-PEP)|(+)MOD_RES-Phosphoserine, (+)Tropomyosin-IPR000533, (-)Tropomyosin-IPR000533|(-)Tropomyosin+IPR000533, (+)MOD_RES-Phosphoserine, (+)Tropomyosin-IPR000533	-0.178052	0.0398069	1	0.315661	0.493712
FAM21A:ENSG00000099290:E28.1-E29.1|ENSG00000099290:E28.1-I28.1	FALSE	exclusion	clu_8749	NewClu_2152	ENSG00000099290:E29.1	intron-retention	chr10:51886982-51887343|chr10:51886982-51886983	(-)nonsense_mediated_decay, (-)alt-N-terminus, (-)alt-C-terminus, (-)AA:106(ENSP00000403781)->226(LF384175-PEP)	0.278986	0.039809	1	1	0.721014
NIPBL:ENSG00000164190:E49.2-E50.1|ENSG00000164190:E49.1-E50.1	TRUE	inclusion	clu_38157	NewClu_3556	ENSG00000164190:E49.2	alt-5'	chr5:37064121-37064629|chr5:37064080-37064629	(+)alt-N-terminus, (+)alt-C-terminus, (+)AA:282(AL137726-PEP)->373(BC063859-PEP)|(+)MOD_RES-Phosphoserine	0.193445	0.0398899	1	0.380769	0.187325
KDM2B:ENSG00000089094:E14.2-E16.1|ENSG00000089094:E14.2-E15.1	FALSE	inclusion	clu_7703	NewClu_4164	ENSG00000089094:E16.1	cassette-exon	chr12:121958788-121951205|chr12:121958788-121954666	(-)alt+N+terminus, (-)alt+C+terminus, (-)AA:123(ENSP00000440942)+>125(ENSP00000444846)|(+)BINDING-Substrate, (+)JmjC_dom-IPR003347, (+)METAL-Iron; catalytic	-0.180053	0.0399744	1	0.748208	0.928261
MAP3K10:ENSG00000130758:E3.5-I3.1_40711312|ENSG00000130758:E3.5-E5.1	TRUE	exclusion	clu_22494	NewClu_569	ENSG00000130758:I3.1_40711312		chr19:40711203-40711312|chr19:40711203-40711818		-0.198689	0.0399888	1	0.0543478	0.253036
GBAS:ENSG00000146729:E2.3-E4.1|ENSG00000146729:I3.1_56032983-E4.1	FALSE	inclusion	clu_30918	NewClu_3444	ENSG00000146729:E2.3	altPromoter	chr7:56032394-56045819|chr7:56032983-56045819	(-)retained_intron, (-)alt-N-terminus, (-)alt-C-terminus, (-)AA:22(ENST00000472404-PEP)->110(ENST00000470036-PEP)	-0.227845	0.0402022	1	0.488045	0.71589
TTN:ENSG00000155657:E140.1-E141.1|ENSG00000155657:E140.1-E147.1	TRUE	inclusion	clu_34087	NewClu_2304	ENSG00000155657:E141.1	cassette-exon	chr2:179546388-179546177|chr2:179546388-179543557	(+)alt-N-terminus, (+)alt-C-terminus, (+)AA:962(ENSP00000401501)->33423(ENSP00000343764)|(+)ACT_SITE-Proton acceptor, (+)BINDING-ATP, (+)COILED, (+)COMPBIAS-Ala-rich, (+)COMPBIAS-Glu-rich, (+)COMPBIAS-Poly-Arg, (+)COMPBIAS-Poly-Glu, (+)COMPBIAS-Poly-Ser, (+)COMPBIAS-Poly-Thr, (+)COMPBIAS-Pro-rich, (+)COMPBIAS-Ser-rich, (+)CROSSLNK-Glycyl lysine isopeptide (Lys-Gly) (interchain with G-Cter in ubiq…	0.317122	0.0402113	1	0.436917	0.119795
C11orf80:ENSG00000173715:E3.2-E5.1|ENSG00000173715:E2.6-E5.1	TRUE	exclusion	clu_43439	NewClu_3843	ENSG00000173715:E3.2	cassette-exon	chr11:66515988-66526514|chr11:66512390-66526514		-0.202522	0.0402885	1	0.06	0.262522
FERMT2:ENSG00000073712:E7.3-E8.1|ENSG00000073712:E7.3-E9.1	TRUE	inclusion	clu_5209	NewClu_3924	ENSG00000073712:E8.1	cassette-exon	chr14:53360011-53348546|chr14:53360011-53348187	(+)alt-N-terminus, (+)alt-C-terminus, (+)AA:633(CAD61925.1)->640(ENSP00000450741)|(-)Band_41_domain-IPR019749, (-)FERM_N-IPR018979, (-)HELIX, (-)REGION-Interaction with membranes containing phosphatidylinositol phosphate, (-)STRAND, (-)TURN, (+)Band_41_domain-IPR019749, (+)FERM_N-IPR018979, (+)MOD_RES-Phosphoserine	0.172724	0.0404385	1	0.799398	0.626674
PM20D2:ENSG00000146281:I1.1_89858293-E2.1|ENSG00000146281:E1.1-E2.1	TRUE	inclusion	clu_30772	NewClu_3184	ENSG00000146281:I1.1_89858293		chr6:89858293-89858984|chr6:89856328-89858984		0.331818	0.040479	1	0.672727	0.340909
PRSS23:ENSG00000150687:E4.3-I4.1_86586749|ENSG00000150687:E4.3-E6.1	TRUE	inclusion	clu_32198	NewClu_1768	ENSG00000150687:I4.1_86586749		chr11:86534635-86586749|chr11:86534635-86650062		0.330739	0.0405679	1	0.505098	0.174359
H2AFV:ENSG00000105968:I6.1-E7.1|ENSG00000105968:E4.1-E7.1	TRUE	inclusion	clu_12436	NewClu_1872	ENSG00000105968:I6.1	intron-retention	chr7:44869763-44869762|chr7:44875128-44869762		0.17551	0.0406214	1	0.812212	0.636702
ZNF567:ENSG00000189042:E2.3-E5.3|ENSG00000189042:E2.3-E3.1	FALSE	inclusion	clu_48589	NewClu_2151	ENSG00000189042:E5.3	cassette-exon	chr19:37180399-37203288|chr19:37180399-37185704	(-)alt+N+terminus, (-)AA:591(CAE45826.1)+>613(BAG36403.1)|(-)Krueppel+associated_box+IPR001909, (-)ZN_FING+C2H2+type 14, (-)ZN_FING+C2H2+type 15, (-)Znf_C2H2+IPR007087, (-)Znf_C2H2+like+IPR015880, (+)Krueppel-associated_box-IPR001909, (+)ZN_FING-C2H2-type 10, (+)Znf_C2H2-IPR007087, (+)Znf_C2H2-like-IPR015880	-0.237743	0.0407343	1	0.229965	0.467708
FAM76A:ENSG00000009780:E6.2-E8.1|ENSG00000009780:E7.1-E8.1	FALSE	inclusion	clu_962	NewClu_2283	ENSG00000009780:E6.2	cassette-exon	chr1:28071322-28081706|chr1:28075665-28081706	(-)alt+coding, (-)AA:307(AAH25768.1)+>312(CAA22914.1)	-0.186839	0.0407722	1	0.0264946	0.213333
PMS2P3:ENSG00000127957:E2.3-E3.1|ENSG00000127957:I2.1_75153383-E3.1	FALSE	inclusion	clu_21328	NewClu_441	ENSG00000127957:E2.3		chr7:75155234-75145546|chr7:75153383-75145546		-0.167773	0.0408589	1	0.507814	0.675587
SLC39A10:ENSG00000196950:E4.4-E8.1|ENSG00000196950:I2.1_196477814-E8.1	TRUE	inclusion	clu_49467	NewClu_797	ENSG00000196950:E4.4	altPromoter	chr2:196522005-196544756|chr2:196477814-196544756	(~)AA:831(ENSP00000386766)->831(ENSP00000352655)	0.209748	0.0408607	1	0.969231	0.759483
TTN:ENSG00000155657:E53.1-E54.1|ENSG00000155657:E53.1-E223.1	TRUE	inclusion	clu_34087	NewClu_2304	ENSG00000155657:E54.1	cassette-exon	chr2:179602809-179600801|chr2:179602809-179507044	(+)alt-coding, (+)AA:27118(ENSP00000340554)->33423(ENSP00000343764)|(-)COILED, (-)DOMAIN-Ig-like 21, (-)DOMAIN-Ig-like 22, (-)DOMAIN-Ig-like 23, (-)Ig-like_dom-IPR007110, (-)Ig_I-set-IPR013098, (-)Ig_sub-IPR003599, (-)Ig_sub2-IPR003598, (-)Immunoglobulin-IPR013151, (-)MOD_RES-Phosphoserine, (-)REPEAT-TPR 3, (-)RNaseH-like_dom-IPR012337, (-)Titin_Z-IPR015129, (+)COILED, (+)COMPBIAS-Glu-rich, (+)CO…	0.185446	0.0408644	1	0.96798	0.782534
LINC00476:ENSG00000175611:E1.7-E3.1|ENSG00000175611:E1.7-E4.1	TRUE	exclusion	clu_44143	NewClu_690	ENSG00000175611:E3.1	cassette-exon	chr9:98637262-98632723|chr9:98637262-98612574	(+)alt-N-terminus, (+)alt-C-terminus, (+)AA:34(ENST00000427259-PEP)->41(AK092137-PEP)	-0.35001	0.0409077	1	0.259615	0.609626
AGTRAP:ENSG00000177674:E3.8-E4.1|ENSG00000177674:E3.2-E4.1	TRUE	exclusion	clu_44755	NewClu_3574	ENSG00000177674:E3.8	alt-5'	chr1:11806280-11807497|chr1:11805894-11807497	(~)alt-C-terminus, (~)AA:159(BAI46834.1)->159(ENSP00000365814)|(+)Angiotensin_II_typ1_rcpt-assoc-IPR009436, (+)REGION-Interaction with AGTR1, (+)TOPO_DOM-Cytoplasmic, (+)TOPO_DOM-Extracellular, (+)TRANSMEM-Helical;	-0.172182	0.0410191	1	0.491176	0.663358
PRDM2:ENSG00000116731:E8.7-E11.1|ENSG00000116731:E9.2-E11.1	FALSE	inclusion	clu_17453	NewClu_1430	ENSG00000116731:E8.7	alt-C-term	chr1:14075982-14099573|chr1:14095668-14099573	(~)AA:32(AK307377+PEP)+>32(BC140012+PEP)	-0.179562	0.0410254	1	0.621978	0.80154
FKRP:ENSG00000181027:E5.4-E9.1|ENSG00000181027:E5.3-E9.1	TRUE	inclusion	clu_45621	NewClu_3077	ENSG00000181027:E5.4	alt-5'	chr19:47251974-47258669|chr19:47251922-47258669	(~)AA:495(CAC85633.1)->495(BAG53071.1)	0.170405	0.0414752	1	0.275041	0.104636
PIKFYVE:ENSG00000115020:E14.1-E15.1|ENSG00000115020:E14.1-E16.1	TRUE	exclusion	clu_16450	NewClu_1096	ENSG00000115020:E15.1	cassette-exon	chr2:209169042-209169570|chr2:209169042-209176960	(+)alt-N-terminus, (+)alt-C-terminus, (+)AA:784(BC017736-PEP)->1016(BAC87123.1)|(-)DEP_dom-IPR000591, (-)DOMAIN-DEP, (-)MOD_RES-Phosphoserine	-0.21287	0.0414936	1	0.158824	0.371693
CCNF:ENSG00000162063:E2.1-E4.1|ENSG00000162063:E3.1-E4.1	FALSE	inclusion	clu_36355	NewClu_3241	ENSG00000162063:E2.1	cassette-exon	chr16:2481285-2485807|chr16:2483068-2485807	(+)retained_intron, (+)nonsense_mediated_decay, (-)truncated, (+)AA:59(ENSP00000293968)->135(ENST00000569093-PEP)|(-)F+box_dom_cyclin+like+IPR001810, (+)DOMAIN-F-box, (+)F-box_dom_cyclin-like-IPR001810	-0.182348	0.0415342	1	0	0.182348
HERC2P2:ENSG00000140181:E24.1-I24.1|ENSG00000140181:E23.1-E25.1	TRUE	exclusion	clu_27854	NewClu_2203	ENSG00000140181:E24.1|ENSG00000140181:I24.1	intron-retention	chr15:23310365-23310364|chr15:23311307-23310147		-0.211338	0.041552	1	0.0663717	0.27771
LRRFIP1:ENSG00000124831:E9.1-E10.1|ENSG00000124831:E9.1-E11.1	TRUE	inclusion	clu_20244	NewClu_2102	ENSG00000124831:E10.1	cassette-exon	chr2:238629465-238632191|chr2:238629465-238636519	(+)alt-N-terminus, (+)alt-C-terminus, (+)AA:149(ENSP00000409431)->640(ENSP00000310109)|(-)MOD_RES-Phosphoserine, (+)HELIX, (+)Leu-rich_rep_flightless-int_pr-IPR019139, (+)Prefoldin-IPR009053, (+)TURN	0.165968	0.0415604	1	0.847461	0.681494
HIGD1A:ENSG00000181061:E1.4-E3.2|ENSG00000181061:E1.4-E3.2_42835763	TRUE	inclusion	clu_45636	NewClu_1835	ENSG00000181061:E3.2	alt-3'	chr3:42845928-42835767|chr3:42845928-42835763	(-)alt-N-terminus, (-)AA:93(ENSP00000319393)->107(ENSP00000398064)	0.160619	0.0415972	1	0.946379	0.78576
BMS1P5:ENSG00000204164:E2.1-E4.1|ENSG00000204164:U0.1_49245870-E9.2_48929182	TRUE	inclusion	clu_51498	NewClu_4151	ENSG00000204164:E2.1|ENSG00000204164:E4.1	altPromoter	chr10:48949676-48948400|chr10:49245870-48929182		0.234125	0.0416764	1	0.880792	0.646667
DPY19L2P1:ENSG00000189212:E14.2-E15.1|ENSG00000189212:E4.2-ENSG00000173852:E7.1	TRUE	inclusion	clu_48657	NewClu_2452	ENSG00000189212:E14.2|ENSG00000189212:E15.1	trans-splicing	chr7:35161119-35159332|chr7:35218630-35050173	(~)AA:261(ENST00000454445-PEP)->261(ENST00000454445-PEP)	0.162456	0.0417131	1	0.986842	0.824386
PMS2P3:ENSG00000127957:E2.3-I2.1_75153585|ENSG00000127957:E2.3-E3.1	TRUE	inclusion	clu_21328	NewClu_441	ENSG00000127957:I2.1_75153585		chr7:75155234-75153585|chr7:75155234-75145546		0.184118	0.0417496	1	0.245494	0.0613757
ASAP1:ENSG00000153317:E16.3-E17.1|ENSG00000153317:E16.3-I16.1_131192844	FALSE	exclusion	clu_33323	NewClu_2270	ENSG00000153317:E17.1		chr8:131192997-131191595|chr8:131192997-131192844		0.36624	0.0417915	1	0.889909	0.52367
PTGES3L-AARSD1:ENSG00000108825:E1.6-E3.3|ENSG00000108825:E1.6-E3.2	FALSE	exclusion	clu_13782	NewClu_1918	ENSG00000108825:E3.3	alt-3'	chr17:41132063-41131680|chr17:41132063-41131702	(+)nonsense_mediated_decay, (+)alt+N+terminus, (+)alt+C+terminus, (+)AA:53(ENSP00000393780)+>543(BAG52811.1)|(+)Ala+tRNA+synth_IIc_N+IPR018164, (+)Ala+tRNA+synth_IIc_core+IPR018165, (+)CS+like_domain+IPR007052, (+)CS_domain+IPR017447, (+)HSP20+like_chaperone+IPR008978, (+)METAL+Zinc, (+)MOD_RES+Phosphoserine, (+)Thr/Ala+tRNA+synth_IIc_edit+IPR018163, (+)tRNA_SAD+IPR012947	0.226799	0.041806	1	0.791064	0.564265
MTCP1:ENSG00000214827:E5.2-E6.1|ENSG00000214827:E1.2-E6.6	TRUE	exclusion	clu_52858	NewClu_706	ENSG00000214827:E5.2|ENSG00000214827:E6.1	cassette-exon	chrX:154293761-154293674|chrX:154375935-154292308		-0.325609	0.0418942	1	0.365385	0.690994
GRID1:ENSG00000182771:E16.1-E18.1|ENSG00000182771:E17.1-E18.1	FALSE	inclusion	clu_46098	NewClu_1701	ENSG00000182771:E16.1	altPromoter	chr10:87373164-87362458|chr10:87372813-87362458	(-)alt+N+terminus, (-)AA:130(BC047948+PEP)+>580(BAH13646.1)|(-)Glu_rcpt_Glu/Gly+bd+IPR019594, (-)Iontro_glu_rcpt+IPR001320, (-)MOD_RES+Phosphoserine, (-)MOD_RES+Phosphothreonine, (-)NMDA_rcpt+IPR001508, (-)SBP_bac_3+IPR001638, (-)TOPO_DOM+Cytoplasmic, (-)TOPO_DOM+Extracellular, (-)TRANSMEM+Helical;	-0.17421	0.0419864	1	0.659461	0.833671
DONSON:ENSG00000159147:E6.1-E7.1|ENSG00000159147:E4.2-E7.1	TRUE	exclusion	clu_35328	NewClu_75	ENSG00000159147:E6.1	cassette-exon	chr21:34954471-34954361|chr21:34956896-34954361	(+)nonsense_mediated_decay, (+)alt-N-terminus, (+)alt-C-terminus, (+)AA:210(ENSP00000415191)->235(ENSP00000401082)	-0.169194	0.0421644	1	0.714293	0.883487
RNF216P1:ENSG00000196204:E4.2-E5.3|ENSG00000196204:E4.2-E5.4	TRUE	exclusion	clu_48783	NewClu_204	ENSG00000196204:E5.3	alt-3'	chr7:5023404-5024541|chr7:5023404-5024593	(+)alt-N-terminus, (+)AA:63(ENST00000405396-PEP)->67(ENST00000406608-PEP)	-0.166981	0.0422451	1	0.420335	0.587316
WDFY3:ENSG00000163625:E17.3-I17.1|ENSG00000163625:E17.2-E20.1	TRUE	inclusion	clu_37437	NewClu_3734	ENSG00000163625:E17.3|ENSG00000163625:I17.1	intron-retention	chr4:85730019-85730018|chr4:85731040-85724620		0.237701	0.0422659	1	0.299465	0.0617647
NCALD:ENSG00000104490:E18.6-E26.1|ENSG00000104490:E15.1-E26.1	TRUE	exclusion	clu_11579	NewClu_2628	ENSG00000104490:E18.6	alt-C-term	chr8:102803090-102731876|chr8:102928037-102731876	(~)AA:193(AAK34951.1)->193(BAG51461.1)	-0.170175	0.042268	1	0	0.170175
RP5-857K21.4:ENSG00000230021:I1.1_679575-E2.1|ENSG00000230021:I1.1_691457-E3.1	TRUE	inclusion	clu_53953	NewClu_1484	ENSG00000230021:I1.1_679575|ENSG00000230021:E2.1		chr1:679575-678730|chr1:691457-655580		0.341072	0.0423662	1	0.773148	0.432076
CADPS:ENSG00000163618:E20.2-E21.1|ENSG00000163618:E20.2-E23.2	TRUE	inclusion	clu_37421	NewClu_2823	ENSG00000163618:E21.1	cassette-exon	chr3:62501734-62499381|chr3:62501734-62484943	(-)alt-coding, (-)AA:1314(ENSP00000283269)->1344(BAJ84019.1)|(-)Ca-dep_secretion_activator-IPR010439, (+)Ca-dep_secretion_activator-IPR010439	0.201626	0.0423749	1	0.554945	0.353319
ACTN1:ENSG00000072110:E26.1-E28.1|ENSG00000072110:E26.1-E27.1	FALSE	exclusion	clu_4897	NewClu_2713	ENSG00000072110:E28.1	cassette-exon	chr14:69346679-69345240|chr14:69346679-69345786	(-)alt-coding, (-)AA:887(AK225782-PEP)->892(BAJ20406.1)|(-)CA_BIND, (-)DOMAIN-EF-hand 1, (-)DOMAIN-EF-hand 2, (-)EF_hand_dom-IPR002048	0.174648	0.0424424	1	0.709398	0.53475
C1orf112:ENSG00000000460:E30.2-E32.1|ENSG00000000460:I31.1-E32.1	FALSE	inclusion	clu_24	NewClu_524	ENSG00000000460:E30.2	intron-retention	chr1:169819486-169820958|chr1:169820957-169820958	(-)alt-N-terminus, (-)alt-C-terminus, (-)AA:608(ENST00000498289-PEP)->853(ENSP00000286031)|(-)MOD_RES-N6-acetyllysine	-0.289355	0.0424635	1	0.632867	0.922222
CAPZB:ENSG00000077549:E14.1-E15.1|ENSG00000077549:E14.1-E16.2	TRUE	inclusion	clu_5927	NewClu_3797	ENSG00000077549:E15.1	cassette-exon	chr1:19670852-19669358|chr1:19670852-19666111	(+)alt-C-terminus, (+)AA:272(BAG35935.1)->277(ENSP00000264202)|(+)WASH_F-actin_cap_beta-IPR001698	0.171803	0.0424984	1	0.902247	0.730444
CREB3L4:ENSG00000143578:E1.2-E3.1|ENSG00000143578:E1.7-E3.1	FALSE	inclusion	clu_29513	NewClu_2725	ENSG00000143578:E1.2	altPromoter	chr1:153940360-153940998|chr1:153940640-153940998	(+)alt-C-terminus, (+)AA:71(ENST00000477617-PEP)->93(AK309767-PEP)	-0.200433	0.0425921	1	0.0333333	0.233766
CTD-2547L16.1:ENSG00000245281:E3.1-E4.1|ENSG00000245281:E3.1-E6.1	TRUE	exclusion	clu_55452	NewClu_4090	ENSG00000245281:E4.1	cassette-exon	chr8:17944445-17944534|chr8:17944445-17953335	(-)alt-C-terminus, (-)AA:49(ENST00000521775-PEP)->58(ENST00000499554-PEP)	-0.164243	0.0426073	1	0.0192308	0.183473
FAM149A:ENSG00000109794:E6.1-E7.1|ENSG00000109794:E6.1-E7.2	TRUE	exclusion	clu_14169	NewClu_3131	ENSG00000109794:E7.1	alt-3'	chr4:187070437-187070720|chr4:187070437-187070747	(~)alt-coding, (~)AA:482(ENSP00000374005)->482(BAG51873.1)|(+)DUF3719-IPR022194	-0.263216	0.0426617	1	0.428571	0.691787
L3MBTL1:ENSG00000185513:E8.2-E9.1|ENSG00000185513:E8.2-E10.1	TRUE	exclusion	clu_47301	NewClu_1737	ENSG00000185513:E9.1	alt-C-term	chr20:42157385-42157843|chr20:42157385-42157904	(+)alt-N-terminus, (+)alt-C-terminus, (+)AA:158(ENST00000457824-PEP)->309(AK310345-PEP)|(+)HELIX, (+)Mbt-IPR004092, (+)REPEAT-MBT 1, (+)STRAND	-0.216228	0.0427257	1	0.0666667	0.282895
ERBB4:ENSG00000178568:E20.1-E21.1|ENSG00000178568:E19.1-E21.1	TRUE	inclusion	clu_45013	NewClu_4006	ENSG00000178568:E20.1	cassette-exon	chr2:212522479-212495319|chr2:212522675-212495319	(-)alt-coding, (-)AA:1292(AAI43742.1)->1298(AAI43748.1)|(-)Growth_fac_rcpt_N_dom-IPR009030, (-)MOD_RES-Phosphotyrosine; by autocatalysis, (-)MOTIF-PPxY motif 2, (-)TOPO_DOM-Cytoplasmic, (-)Tyr_kinase_EGF/ERB/XmrK_rcpt-IPR016245, (+)COMPBIAS-Cys-rich, (+)DISULFID, (+)Growth_fac_rcpt_N_dom-IPR009030, (+)STRAND, (+)TOPO_DOM-Extracellular, (+)Tyr_kinase_EGF/ERB/XmrK_rcpt-IPR016245	0.325825	0.0427295	1	0.581429	0.255603
ENOSF1:ENSG00000132199:E2.3-E3.2|ENSG00000132199:E2.3-E5.1	TRUE	inclusion	clu_23151	NewClu_2485	ENSG00000132199:E3.2	cassette-exon	chr18:706470-697355|chr18:706470-694334	(~)alt-N-terminus, (~)alt-C-terminus, (~)AA:136(AK309035-PEP)->136(ENST00000581332-PEP)|(-)HELIX, (-)MOD_RES-Phosphoserine, (-)STRAND, (-)TURN, (+)HELIX, (+)STRAND, (+)TURN	0.227633	0.0428419	1	0.918367	0.690734
KIAA1328:ENSG00000150477:E5.1-E6.1|ENSG00000150477:E5.1-E7.1	TRUE	inclusion	clu_32148	NewClu_235	ENSG00000150477:E6.1	cassette-exon	chr18:34415339-34424171|chr18:34415339-34465520	(+)alt-N-terminus, (+)AA:505(BX648875-PEP)->573(BAG10034.1)|(+)COILED	0.164452	0.0428816	1	1	0.835548
POM121:ENSG00000196313:E16.1-E17.1|ENSG00000196313:E13.1_72411012-ENSG00000205578:E4.1_72709382	TRUE	exclusion	clu_48857	NewClu_825	ENSG00000196313:E16.1|ENSG00000196313:E17.1	trans-splicing	chr7:72416247-72416676|chr7:72411012-72709382	(+)alt-C-terminus, (+)AA:984(ENSP00000257622)->999(ENSP00000393020)	-0.162377	0.0428944	1	0.750774	0.913151
CHN1:ENSG00000128656:E4.1-I4.1_175805622|ENSG00000128656:E4.1-E5.1	TRUE	inclusion	clu_21539	NewClu_2923	ENSG00000128656:I4.1_175805622		chr2:175809616-175805622|chr2:175809616-175783293		0.19448	0.0429518	1	0.346654	0.152174
ZFP90:ENSG00000184939:E2.1-E7.1|ENSG00000184939:E4.3-E7.1	FALSE	inclusion	clu_46978	NewClu_2292	ENSG00000184939:E2.1	alt-C-term	chr16:68567758-68591901|chr16:68573728-68591901	(+)alt-N-terminus, (+)alt-C-terminus, (+)AA:26(ENST00000570884-PEP)->45(ENSP00000458920)|(+)Krueppel-associated_box-IPR001909	-0.169598	0.0429534	1	0.07	0.239598
FZD4:ENSG00000174804:E1.1-E2.1|ENSG00000174804:E1.1-ENSG00000255471:E2.2	TRUE	inclusion	clu_43820	NewClu_2759	ENSG00000174804:E2.1	trans-splicing	chr11:86665843-86663512|chr11:86665843-86633140	(+)alt-N-terminus, (+)alt-C-terminus, (+)AA:65(ENST00000528660-PEP)->537(BAA86286.1)|(+)DISULFID, (+)DOMAIN-FZ, (+)Frizzled-IPR000539, (+)Frizzled_dom-IPR020067, (+)MOTIF-PDZ-binding, (+)SIGNAL, (+)TOPO_DOM-Cytoplasmic, (+)TOPO_DOM-Extracellular, (+)TRANSMEM-Helical; Name=1;, (+)TRANSMEM-Helical; Name=2;, (+)TRANSMEM-Helical; Name=3;, (+)TRANSMEM-Helical; Name=4;, (+)TRANSMEM-Helical; Name=5;, (+…	0.371043	0.0429984	1	0.816667	0.445623
BBS12:ENSG00000181004:E1.2-E3.1|ENSG00000181004:U0.1_123621721-E3.1	TRUE	exclusion	clu_45613	NewClu_3631	ENSG00000181004:E1.2	altPromoter	chr4:123654039-123663038|chr4:123621721-123663038	(~)AA:710(ENSP00000438273)->710(ENSP00000319062)	-0.214701	0.0430294	1	0.70284	0.917541
PPP3CC:ENSG00000120910:E15.1-E16.1|ENSG00000120910:E14.1-E16.1	TRUE	inclusion	clu_19002	NewClu_4016	ENSG00000120910:E15.1	cassette-exon	chr8:22397011-22398128|chr8:22390531-22398128	(+)alt-coding, (+)AA:502(AAG02563.1)->512(BAG10858.1)	0.178376	0.0430793	1	0.656957	0.478581
CTNND1:ENSG00000198561:E14.1-E15.2|ENSG00000198561:E13.1-E15.2	TRUE	inclusion	clu_50661	NewClu_1243	ENSG00000198561:E14.1	cassette-exon	chr11:57573950-57574387|chr11:57573507-57574387	(-)alt-C-terminus, (-)AA:939(BAA20838.3)->941(AAC39802.1)|(-)ARM-type_fold-IPR016024, (-)MOD_RES-Phosphoserine, (+)ARM-type_fold-IPR016024, (+)MOD_RES-Phosphoserine, (+)MOTIF-Nuclear localization signal	0.159899	0.0430907	1	0.954597	0.794698
TTN:ENSG00000155657:E86.1-E87.1|ENSG00000155657:E86.1-E91.1	TRUE	inclusion	clu_34087	NewClu_2304	ENSG00000155657:E87.1	cassette-exon	chr2:179584281-179584178|chr2:179584281-179582537		0.364781	0.0431327	1	0.974537	0.609756
TTN:ENSG00000155657:E215.1-E221.1|ENSG00000155657:E215.1-E216.1	FALSE	exclusion	clu_34087	NewClu_2304	ENSG00000155657:E221.1	cassette-exon	chr2:179514544-179510757|chr2:179514544-179514358	(-)alt-coding, (-)AA:34350(ENSP00000465570)->35991(ENSP00000467141)|(+)COMPBIAS+Glu+rich, (+)COMPBIAS+Pro+rich, (+)Calpain_domain_III+IPR022682, (+)P+loop_NTPase+IPR027417, (+)REPEAT+PEVK 25, (+)RNaseH+like_dom+IPR012337, (-)ARM-type_fold-IPR016024, (-)Calpain_domain_III-IPR022682, (-)Ig-like_dom-IPR007110, (-)Ig_I-set-IPR013098, (-)Ig_sub-IPR003599, (-)Ig_sub2-IPR003598, (-)P-loop_NTPase-IPR0274…	0.202105	0.0431945	1	0.529548	0.327443
FTSJ2:ENSG00000122687:E2.2-E5.2|ENSG00000122687:E4.3-E5.2	FALSE	inclusion	clu_19483	NewClu_3857	ENSG00000122687:E2.2	alt-C-term	chr7:2279053-2275199|chr7:2277650-2275199	(~)AA:92(BC017106+PEP)+>92(BC017181+PEP)	-0.172114	0.0431982	1	0.488142	0.660256
SEMA4D:ENSG00000187764:E4.1-E9.1|ENSG00000187764:E7.2-E9.1	FALSE	inclusion	clu_48180	NewClu_140	ENSG00000187764:E4.1	altPromoter	chr9:92070803-92020614|chr9:92032971-92020614	(~)alt+coding, (~)AA:862(BX648216+PEP)+>862(BAE06112.2)|(-)DISULFID, (-)DOMAIN+Sema, (-)STRAND, (-)Semaphorin/CD100_Ag+IPR001627, (+)DISULFID, (+)DOMAIN-Ig-like C2-type, (+)Ig-like_dom-IPR007110, (+)Ig_sub-IPR003599, (+)Ig_sub2-IPR003598, (+)Immunoglobulin-IPR013151, (+)STRAND, (+)TRANSMEM-Helical;	-0.170295	0.0432239	1	0.107483	0.277778
BTN2A2:ENSG00000124508:E5.8-E6.2|ENSG00000124508:I5.1-E6.1	FALSE	exclusion	clu_20093	NewClu_2796	ENSG00000124508:E5.8|ENSG00000124508:E6.2	intron-retention	chr6:26391057-26392603|chr6:26392449-26392450	(+)alt+N+terminus, (+)alt+C+terminus, (+)AA:132(AK123902+PEP)+>237(ENSP00000418965)|(+)B30.2/SPRY+IPR001870, (+)Butyrophylin+IPR003879, (+)COILED, (+)ConA+like_lec_gl_sf+IPR008985, (+)PRY+IPR006574, (+)SPRY_rcpt+IPR003877, (+)TRANSMEM+Helical;, (-)Butyrophylin-IPR003879	0.226781	0.0433141	1	0.67037	0.44359
EIF4G1:ENSG00000114867:E1.15-E2.5|ENSG00000114867:E1.15-E4.1	TRUE	exclusion	clu_16381	NewClu_1033	ENSG00000114867:E2.5	cassette-exon	chr3:184032462-184033277|chr3:184032462-184035109	(-)alt-N-terminus, (-)alt-C-terminus, (-)AA:881(BC010688-PEP)->903(ENSP00000403269)	-0.181249	0.0434043	1	0.6133	0.794549
ZNF567:ENSG00000189042:E3.1-E5.3|ENSG00000189042:E2.3-E5.3	TRUE	inclusion	clu_48589	NewClu_2151	ENSG00000189042:E3.1	cassette-exon	chr19:37185778-37203288|chr19:37180399-37203288	(-)alt-N-terminus, (-)AA:591(BAG60751.1)->613(BAG36403.1)|(-)ZN_FING-C2H2-type 14, (-)ZN_FING-C2H2-type 1; degenerate, (-)ZN_FING-C2H2-type 4, (-)ZN_FING-C2H2-type 5, (-)Znf_C2H2-IPR007087, (-)Znf_C2H2-like-IPR015880, (+)DOMAIN-KRAB, (+)Krueppel-associated_box-IPR001909, (+)ZN_FING-C2H2-type 10, (+)Znf_C2H2-IPR007087, (+)Znf_C2H2-like-IPR015880	0.257992	0.04345	1	0.58375	0.325758
RP11-53O19.1:ENSG00000251141:E5.4-E8.1|ENSG00000251141:E1.7-E8.1	TRUE	exclusion	clu_55963	NewClu_4071	ENSG00000251141:E5.4	cassette-exon	chr5:44777139-44746140|chr5:44808744-44746140	(+)alt-N-terminus, (+)alt-C-terminus, (+)AA:26(ENST00000514597-PEP)->27(ENST00000503452-PEP)	-0.207449	0.0434506	1	0.0606061	0.268056
ACIN1:ENSG00000100813:E3.1-E4.1|ENSG00000100813:E3.1-E5.1	TRUE	inclusion	clu_9821	NewClu_3036	ENSG00000100813:E4.1	cassette-exon	chr14:23559731-23559310|chr14:23559731-23551045	(-)alt-N-terminus, (-)AA:1283(ENSP00000474349)->1301(ENSP00000405677)|(-)CROSSLNK-Glycyl lysine isopeptide (Lys-Gly) (interchain with G-Cter in ubiquitin), (+)COMPBIAS-Glu-rich, (+)MOD_RES-Phosphoserine	0.201709	0.0435896	1	0.544872	0.343162
TBRG1:ENSG00000154144:E3.2-E6.3|ENSG00000154144:E3.2-E6.2	FALSE	exclusion	clu_33581	NewClu_2983	ENSG00000154144:E6.3	alt-3'	chr11:124495799-124496800|chr11:124495799-124496709	(+)retained_intron, (+)nonsense_mediated_decay, (+)alt+C+terminus, (+)AA:156(ENST00000473629+PEP)+>160(ENSP00000284290)	0.203013	0.0436454	1	0.648569	0.445556
CACNA1D:ENSG00000157388:E35.1-E37.1|ENSG00000157388:E35.1-E38.1	TRUE	exclusion	clu_34705	NewClu_417	ENSG00000157388:E37.1	cassette-exon	chr3:53796108-53804000|chr3:53796108-53804451	(-)alt-coding, (-)AA:2137(ENSP00000409174)->2161(ENSP00000288133)|(+)Ion_trans_dom-IPR005821, (-)Ion_trans_dom-IPR005821, (-)PKD1_2_channel-IPR013122, (-)REPEAT-IV, (-)TOPO_DOM-Cytoplasmic, (-)TOPO_DOM-Extracellular	-0.171728	0.0436491	1	0.219807	0.391534
NPIPL3:ENSG00000169246:E5.1-E6.5|ENSG00000169246:E3.1-E6.5	TRUE	exclusion	clu_41331	NewClu_294	ENSG00000169246:E5.1	cassette-exon	chr16:21442826-21436699|chr16:21458439-21436699	(-)alt-N-terminus, (-)alt-C-terminus, (-)AA:97(ENSP00000436028)->104(ENSP00000439062)|(-)NPIP-IPR009443	-0.195168	0.0437766	1	0.113376	0.308544
FGF1:ENSG00000113578:E1.4-E1.6|ENSG00000113578:E1.4-E9.1	TRUE	inclusion	clu_15827	NewClu_1725	ENSG00000113578:E1.6	cassette-exon	chr5:142077478-142077280|chr5:142077478-141993726		0.236101	0.0438298	1	0.909341	0.673239
GAPVD1:ENSG00000165219:E1.9-E3.1|ENSG00000165219:E1.9-E6.2	TRUE	exclusion	clu_38856	NewClu_3863	ENSG00000165219:E3.1	cassette-exon	chr9:128024238-128031215|chr9:128024238-128061169	(~)AA:1478(ENSP00000377664)->1478(BAA96045.4)	-0.222464	0.0439284	1	0.08	0.302464
WDR37:ENSG00000047056:E12.1-E13.2|ENSG00000047056:E12.1-E13.1	FALSE	inclusion	clu_2460	NewClu_1252	ENSG00000047056:E13.2	alt-3'	chr10:1142186-1149542|chr10:1142186-1149539	(~)AA:97(AK307259+PEP)+>97(AK128194+PEP)	-0.305871	0.0439947	1	0.678977	0.984848
CAPZB:ENSG00000077549:E15.2-E16.2|ENSG00000077549:E14.1-E16.2	TRUE	inclusion	clu_5927	NewClu_3797	ENSG00000077549:E15.2	cassette-exon	chr1:19669246-19666111|chr1:19670852-19666111	(+)alt-C-terminus, (+)AA:272(BAG35935.1)->277(ENSP00000364284)|(+)WASH_F-actin_cap_beta-IPR001698	0.195593	0.044001	1	0.843178	0.647584
GPBP1L1:ENSG00000159592:E12.2-E13.2|ENSG00000159592:E12.2-E14.2	TRUE	inclusion	clu_35505	NewClu_2384	ENSG00000159592:E13.2	cassette-exon	chr1:46099768-46099319|chr1:46099768-46096278		0.24362	0.0440201	1	0.849469	0.605849
RP11-529K1.2:ENSG00000261777:E2.1-E3.1|ENSG00000261777:I2.1-E3.1	FALSE	exclusion	clu_57232	NewClu_5	ENSG00000261777:E2.1	intron-retention	chr16:70375843-70367863|chr16:70367864-70367863		0.323041	0.0440725	1	0.979798	0.656757
WDSUB1:ENSG00000196151:E6.1-E7.1|ENSG00000196151:E4.1-E9.1	TRUE	exclusion	clu_48744	NewClu_252	ENSG00000196151:E6.1|ENSG00000196151:E7.1	cassette-exon	chr2:160116321-160114496|chr2:160132057-160112886	(-)alt-coding, (-)AA:384(AAH29520.1)->429(ENSP00000386891)|(+)DOMAIN-SAM, (+)DOMAIN-U-box, (+)SAM-IPR001660, (+)SAM/pointed-IPR013761, (+)SAM_2-IPR011510, (+)SAM_type1-IPR021129, (+)Ubox_domain-IPR003613, (-)G-protein_beta_WD-40_rep-IPR020472, (-)REPEAT-WD 4, (-)REPEAT-WD 5, (-)REPEAT-WD 6, (-)REPEAT-WD 7, (-)SAM-IPR001660, (-)WD40_repeat-IPR001680, (-)WD40_repeat_dom-IPR017986	-0.199701	0.0441184	1	0.557778	0.757479
NHSL1:ENSG00000135540:E9.3-E11.1|ENSG00000135540:E9.3-E10.1	FALSE	exclusion	clu_24999	NewClu_1834	ENSG00000135540:E11.1	cassette-exon	chr6:138768138-138754817|chr6:138768138-138763251	(+)alt+N+terminus, (+)AA:1606(ENSP00000344672)+>1610(ENSP00000394546)	0.164159	0.0441883	1	0.513158	0.348999
THEM4:ENSG00000159445:E2.1-E3.2|ENSG00000159445:E2.1-E4.2	TRUE	inclusion	clu_35471	NewClu_2405	ENSG00000159445:E3.2	cassette-exon	chr1:151867484-151862690|chr1:151867484-151861849	(-)alt-N-terminus, (-)AA:141(BC017339-PEP)->240(CAC86384.1)|(-)HELIX, (-)MOD_RES-Phosphoserine, (-)STRAND, (-)TURN	0.287348	0.0442007	1	0.505682	0.218333
ARFIP1:ENSG00000164144:E1.6-E5.1|ENSG00000164144:E1.8-E5.1	FALSE	exclusion	clu_38084	NewClu_3320	ENSG00000164144:E1.6	alt-5'	chr4:153701243-153750777|chr4:153701378-153750777	(~)AA:341(BAF83161.1)+>341(AAI05115.1)	0.170599	0.0442814	1	0.433248	0.262649
TTN:ENSG00000155657:E156.1-E157.1|ENSG00000155657:E156.1-E161.1	TRUE	inclusion	clu_34087	NewClu_2304	ENSG00000155657:E157.1	cassette-exon	chr2:179538360-179537430|chr2:179538360-179535022		0.249216	0.0443072	1	0.741747	0.492531
NADSYN1:ENSG00000172890:E12.2-I12.1|ENSG00000172890:E12.1-E14.1	TRUE	exclusion	clu_43006	NewClu_2940	ENSG00000172890:E12.2|ENSG00000172890:I12.1	intron-retention	chr11:71186668-71186669|chr11:71185572-71189441		-0.248851	0.0444427	1	0.027027	0.275878
TTN:ENSG00000155657:E125.1-E126.1|ENSG00000155657:I125.1-E126.1	FALSE	exclusion	clu_34087	NewClu_2304	ENSG00000155657:E125.1	intron-retention	chr2:179556743-179554623|chr2:179554624-179554623	(+)alt-N-terminus, (+)alt-C-terminus, (+)AA:256(ENSP00000392336)->962(ENSP00000401501)|(-)PPAK_motif-IPR004168, (-)REPEAT-PEVK 22, (-)REPEAT-PEVK 23, (-)REPEAT-PEVK 24, (-)REPEAT-PEVK 25, (+)COMPBIAS-Glu-rich, (+)COMPBIAS-Poly-Pro, (+)COMPBIAS-Pro-rich, (+)CROSSLNK-Glycyl lysine isopeptide (Lys-Gly) (interchain with G-Cter in ubiquitin), (+)MOD_RES-Phosphoserine, (+)MOD_RES-Phosphothreonine, (+)P…	0.240577	0.0444947	1	0.963265	0.722688
GATSL2:ENSG00000198750:E7.2-E8.1|ENSG00000198750:E7.2-U9.1_74801565	TRUE	inclusion	clu_50921	NewClu_1511	ENSG00000198750:E8.1	cassette-exon	chr7:74810284-74807864|chr7:74810284-74801565		0.208913	0.0446036	1	0.984076	0.775163
CSAD:ENSG00000139631:E14.12-I14.1|ENSG00000139631:E14.10-E15.4	TRUE	inclusion	clu_27664	NewClu_3765	ENSG00000139631:E14.12|ENSG00000139631:I14.1	intron-retention	chr12:53564961-53564960|chr12:53565110-53564286		0.40812	0.0446115	1	0.694444	0.286325
ALG3:ENSG00000214160:E2.8-E3.1|ENSG00000214160:E1.2-E3.1	TRUE	exclusion	clu_52724	NewClu_2189	ENSG00000214160:E2.8	cassette-exon	chr3:183966533-183963600|chr3:183967014-183963600	(+)alt-N-terminus, (+)alt-C-terminus, (+)AA:364(BC021062-PEP)->377(KP189322-PEP)|(-)TRANSMEM-Helical;	-0.300241	0.044613	1	0.433903	0.734144
WDR53:ENSG00000185798:E1.4-E3.1|ENSG00000185798:E1.4-E2.2	FALSE	inclusion	clu_47465	NewClu_2970	ENSG00000185798:E3.1	cassette-exon	chr3:196295390-196288362|chr3:196295390-196294178		-0.32913	0.044694	1	0	0.32913
STPG1:ENSG00000001460:E9.2-E10.1|ENSG00000001460:E7.3-E10.1	TRUE	exclusion	clu_37	NewClu_3548	ENSG00000001460:E9.2	cassette-exon	chr1:24718051-24710493|chr1:24727809-24710493	(+)alt-N-terminus, (+)alt-C-terminus, (+)AA:242(BC040212-PEP)->249(BAC03498.1)|(-)REPEAT-STPGR 2, (-)REPEAT-STPGR 6, (-)REPEAT-STPGR 7	-0.203526	0.0447075	1	0.653846	0.857372
MAST2:ENSG00000086015:E6.1-E10.1|ENSG00000086015:E9.2-E10.1	FALSE	inclusion	clu_7172	NewClu_14	ENSG00000086015:E6.1	alt-C-term	chr1:46348067-46425058|chr1:46383205-46425058	(+)alt-N-terminus, (+)alt-C-terminus, (+)AA:346(BAG51495.1)->530(AK309510-PEP)|(-)MOD_RES+Phosphothreonine, (+)BINDING-ATP, (+)MA_Ser/Thr_Kinase_dom-IPR015022, (+)NP_BIND-ATP	-0.189824	0.0447537	1	0.316617	0.506441
RP11-89K11.1:ENSG00000259658:I2.1_102283964-E3.1|ENSG00000259658:E2.2-E3.1	TRUE	inclusion	clu_56989	NewClu_1967	ENSG00000259658:I2.1_102283964		chr15:102283964-102277572|chr15:102284644-102277572		0.305523	0.0447975	1	0.343985	0.0384615
ART3:ENSG00000156219:E14.1-E19.1|ENSG00000156219:E14.1-E15.1	FALSE	exclusion	clu_34292	NewClu_862	ENSG00000156219:E19.1	cassette-exon	chr4:77025122-77033539|chr4:77025122-77025750	(~)AA:36(ENST00000504112+PEP)+>36(ENST00000506313+PEP)	0.193125	0.0448131	1	0.925525	0.732401
TUBD1:ENSG00000108423:E3.5-E5.1|ENSG00000108423:E1.8-E8.2	TRUE	exclusion	clu_13539	NewClu_2204	ENSG00000108423:E3.5|ENSG00000108423:E5.1	cassette-exon	chr17:57968192-57963591|chr17:57970058-57955695	(-)alt-N-terminus, (-)AA:237(BAG62863.1)->279(AK315172-PEP)|(+)Delta_tubulin-IPR002967, (+)Tub_FtsZ_C-IPR008280, (-)Delta_tubulin-IPR002967, (-)Epsilon_tubulin-IPR004057, (-)NP_BIND-GTP, (-)Tubulin-IPR000217	-0.273276	0.0448831	1	0.467994	0.74127
ATP2B4:ENSG00000058668:E6.1-E8.1|ENSG00000058668:E7.1-E8.1	FALSE	inclusion	clu_3245	NewClu_730	ENSG00000058668:E6.1	cassette-exon	chr1:203670051-203672780|chr1:203671207-203672780	(+)alt-C-terminus, (+)AA:1158(ENSP00000356188)->1164(BAF85147.1)|(-)ATPase_P+typ_Ca+transp_plasma+IPR006408, (-)ATPase_P+typ_cyto_domN+IPR023299, (-)ATPase_P+typ_transduc_dom_A+IPR008250, (-)Cation_transp_P_typ_ATPase+IPR001757, (-)HAD+like_dom+IPR023214, (-)TOPO_DOM+Cytoplasmic, (+)ATPase_P-typ_transduc_dom_A-IPR008250, (+)COMPBIAS-Poly-Lys, (+)TOPO_DOM-Cytoplasmic	-0.172821	0.0449979	1	0.10835	0.281171
MAFK:ENSG00000198517:I5.1-E6.1|ENSG00000198517:I5.1_1581804-E6.1	TRUE	inclusion	clu_50638	NewClu_952	ENSG00000198517:I5.1	intron-retention	chr7:1581934-1581935|chr7:1581804-1581935	(~)AA:156(ENSP00000385437)->156(ENSP00000344903)	0.28	0.0450286	1	1	0.72
GABBR1:ENSG00000204681:E5.1-E6.1|ENSG00000204681:E5.1-E7.2	TRUE	inclusion	clu_51875	NewClu_2537	ENSG00000204681:E6.1	cassette-exon	chr6:29599173-29598420|chr6:29599173-29596884	(+)alt-coding, (+)AA:899(ENSP00000366215)->961(ENSP00000366233)|(+)DISULFID, (+)DOMAIN-Sushi 2, (+)Sushi_SCR_CCP-IPR000436, (+)TOPO_DOM-Extracellular	0.384701	0.0450602	1	0.897902	0.513201
ZNF569:ENSG00000196437:E6.2-E8.1|ENSG00000196437:E6.2-E10.1	TRUE	exclusion	clu_48954	NewClu_2335	ENSG00000196437:E8.1	cassette-exon	chr19:37935809-37917280|chr19:37935809-37905321	(~)alt-coding, (~)AA:527(AAI17220.1)->527(BC059407-PEP)|(+)ZN_FING-C2H2-type 14, (+)Znf_C2H2-IPR007087, (+)Znf_C2H2-like-IPR015880	-0.372357	0.0451948	1	0.562069	0.934426
OXSM:ENSG00000151093:E4.3-E6.1|ENSG00000151093:E4.3-I4.1	FALSE	exclusion	clu_32335	NewClu_2051	ENSG00000151093:E6.1	intron-retention	chr3:25831638-25832481|chr3:25831638-25831639	(~)nonsense_mediated_decay, (~)AA:102(ENST00000449808-PEP)->102(ENSP00000404115)	0.168532	0.0451966	1	0.772093	0.603561
R3HDM1:ENSG00000048991:E19.2-E20.2|ENSG00000048991:E18.3-E20.2	TRUE	inclusion	clu_2658	NewClu_2732	ENSG00000048991:E19.2	cassette-exon	chr2:136399360-136402949|chr2:136396692-136402949	(+)alt-N-terminus, (+)AA:821(BAG59538.1)->823(ENSP00000403406)|(-)DOMAIN-SUZ	0.18923	0.0452345	1	0.95098	0.76175
SOCS7:ENSG00000174111:E5.1-E6.1|ENSG00000174111:E5.2-E6.1	FALSE	exclusion	clu_43571	NewClu_3840	ENSG00000174111:E5.1	alt-5'	chr17:36521292-36522170|chr17:36521916-36522170	(+)alt+N+terminus, (+)alt+C+terminus, (+)AA:146(BC121030+PEP)+>581(AAI67822.1)|(+)COMPBIAS+Poly+Gln, (+)COMPBIAS+Poly+Gly, (+)COMPBIAS+Poly+Pro, (+)DOMAIN+SH2, (+)DOMAIN+SOCS box, (+)REGION+Mediates interaction with SORBS3, (+)SH2+IPR000980, (+)SOCS_C+IPR001496	0.20404	0.0454645	1	0.566667	0.362626
TMEM120B:ENSG00000188735:I6.1_122207989-E7.1|ENSG00000188735:E6.1-E7.1	TRUE	inclusion	clu_48496	NewClu_4024	ENSG00000188735:I6.1_122207989		chr12:122207989-122208813|chr12:122199644-122208813		0.162203	0.0454691	1	0.260118	0.0979152
OBSCN:ENSG00000154358:E45.1-E46.1|ENSG00000154358:E44.1-E56.1	TRUE	inclusion	clu_33672	NewClu_3818	ENSG00000154358:E45.1|ENSG00000154358:E46.1	cassette-exon	chr1:228479862-228480224|chr1:228476589-228494073		0.219856	0.0454805	1	0.875638	0.655783
NVL:ENSG00000143748:E1.14-E2.1|ENSG00000143748:E1.14-E3.1	TRUE	inclusion	clu_29583	NewClu_1277	ENSG00000143748:E2.1	cassette-exon	chr1:224517773-224514166|chr1:224517773-224505632	(+)alt-N-terminus, (+)AA:750(ENSP00000375747)->765(BAG60510.1)|(-)MOD_RES-Phosphoserine, (-)MOD_RES-Phosphothreonine, (+)MOTIF-Nucleolar localization signal	0.194287	0.0454898	1	0.364964	0.170677
PDE4DIP:ENSG00000178104:E34.1-I37.3|ENSG00000178104:E12.2_144955278-E66.1_144679954	TRUE	inclusion	clu_44920	NewClu_4243	ENSG00000178104:E34.1|ENSG00000178104:I37.3		chr1:144903077-144892589|chr1:144955278-144679954		0.266618	0.0454937	1	0.441161	0.174543
NMRK1:ENSG00000106733:E2.1-E3.1_77693527|ENSG00000106733:E2.1-E4.1	TRUE	inclusion	clu_12810	NewClu_1176	ENSG00000106733:E3.1_77693527	cassette-exon	chr9:77698003-77693527|chr9:77698003-77692496		0.177778	0.0455062	1	0.177778	0
ANK2:ENSG00000145362:E20.1-E21.1|ENSG00000145362:E20.1-E22.1	TRUE	inclusion	clu_30388	NewClu_1586	ENSG00000145362:E21.1	cassette-exon	chr4:114177088-114179206|chr4:114177088-114179469		0.31772	0.0455383	1	0.872881	0.555162
TTC31:ENSG00000115282:E2.1-E3.1|ENSG00000115282:E2.1-E3.7	TRUE	inclusion	clu_16593	NewClu_1622	ENSG00000115282:E3.1	alt-3'	chr2:74710537-74717152|chr2:74710537-74717371	(-)retained_intron, (-)alt-N-terminus, (-)alt-C-terminus, (-)AA:110(ENST00000459957-PEP)->116(BC099729-PEP)|(+)COILED	0.262248	0.0455883	1	0.807203	0.544955
CACNA1G:ENSG00000006283:E27.1-E28.1|ENSG00000006283:E26.4-E28.1	TRUE	inclusion	clu_556	NewClu_2721	ENSG00000006283:E27.1	cassette-exon	chr17:48687296-48692722|chr17:48685380-48692722	(+)alt-coding, (+)AA:2259(ABF69908.1)->2261(AAF37692.1)|(-)Ion_trans_dom-IPR005821, (-)PKD1_2_channel-IPR013122, (-)TOPO_DOM-Cytoplasmic, (+)Ion_trans_dom-IPR005821, (+)PKD1_2_channel-IPR013122, (+)REPEAT-IV, (+)TOPO_DOM-Cytoplasmic	0.19437	0.0458635	1	0.941176	0.746806
DNAL1:ENSG00000119661:E1.7-E4.1|ENSG00000119661:E3.2-E4.1	FALSE	inclusion	clu_18465	NewClu_3180	ENSG00000119661:E1.7	altPromoter	chr14:74111745-74121550|chr14:74119918-74121550	(~)AA:151(AAH05343.1)+>151(BAG37785.1)	-0.158334	0.046042	1	0.578905	0.737239
AP1B1:ENSG00000100280:E24.1-E25.1|ENSG00000100280:E24.1-E26.1	TRUE	inclusion	clu_9264	NewClu_1460	ENSG00000100280:E25.1	cassette-exon	chr22:29726367-29725709|chr22:29726367-29724884	(+)alt-coding, (+)AA:939(BAG72448.1)->942(ENSP00000348297)|(-)B-adaptin_app_sub_C-IPR015151, (-)Coatomer/calthrin_app_sub_C-IPR009028, (+)AP_complex_bsu_1_2_4-IPR016342, (+)B-adaptin_app_sub_C-IPR015151, (+)Clathrin_a/b/g-adaptin_app_Ig-IPR008152, (+)Coatomer/calthrin_app_sub_C-IPR009028, (+)Coatomer/clathrin_app_Ig-like-IPR013041	0.196253	0.0460434	1	0.94385	0.747597
MLH3:ENSG00000119684:E7.1-E10.1|ENSG00000119684:E9.1-E10.1	FALSE	inclusion	clu_18480	NewClu_176	ENSG00000119684:E7.1	cassette-exon	chr14:75505043-75498882|chr14:75500122-75498882	(+)alt-coding, (+)AA:1429(AAF23904.1)->1453(BAA92353.1)|(-)MutL_C+IPR014790, (+)MutL_C-IPR014790	-0.170246	0.0460617	1	0.151442	0.321688
LSAMP:ENSG00000185565:I7.1_115581788-E8.1|ENSG00000185565:E7.1-E8.1	TRUE	inclusion	clu_47328	NewClu_859	ENSG00000185565:I7.1_115581788		chr3:115581788-115571464|chr3:115738362-115571464		0.34878	0.0460734	1	0.404345	0.0555644
INTU:ENSG00000164066:I11.1-E12.1|ENSG00000164066:E10.1-E12.1	TRUE	inclusion	clu_37978	NewClu_3590	ENSG00000164066:I11.1	intron-retention	chr4:128608832-128608833|chr4:128605641-128608833	(+)truncated, (-)AA:408(AAH51698.1)->942(BAA86598.2)	0.544636	0.046077	1	0.787879	0.243243
SNAP91:ENSG00000065609:E27.1-E28.1|ENSG00000065609:E25.2-E28.1	TRUE	inclusion	clu_3826	NewClu_957	ENSG00000065609:E27.1	cassette-exon	chr6:84300930-84292075|chr6:84302665-84292075	(+)alt-N-terminus, (+)alt-C-terminus, (+)AA:222(ENSP00000430255)->582(ENSP00000430071)|(+)ANTH_dom-IPR011417, (+)CARBOHYD-O-linked (GlcNAc), (+)DOMAIN-ENTH, (+)ENTH_VHS-IPR008942, (+)Epsin-like_N-IPR013809, (+)Epsin_dom_N-IPR001026, (+)MOD_RES-Phosphoserine, (+)MOD_RES-Phosphothreonine	0.194574	0.0461351	1	1	0.805426
FKBP15:ENSG00000119321:E19.2-E20.1|ENSG00000119321:E19.1-E20.1	TRUE	exclusion	clu_18299	NewClu_4147	ENSG00000119321:E19.2	alt-5'	chr9:115945046-115941081|chr9:115945076-115941081	(-)alt-N-terminus, (-)alt-C-terminus, (-)AA:497(ENSP00000415733)->726(AK307507-PEP)	-0.162792	0.046212	1	0.664863	0.827655
SLC4A7:ENSG00000033867:E27.1-E28.1|ENSG00000033867:E26.1-E28.1	TRUE	exclusion	clu_2038	NewClu_3902	ENSG00000033867:E27.1	cassette-exon	chr3:27420740-27418336|chr3:27424644-27418336	(~)nonsense_mediated_decay, (~)nonsense_mediated_decay, (~)AA:463(ENSP00000409418)->463(ENSP00000408323)	-0.33602	0.0462704	1	0.148148	0.484168
LRIF1:ENSG00000121931:E2.4-E3.1|ENSG00000121931:E1.4-E3.1	TRUE	inclusion	clu_19263	NewClu_2095	ENSG00000121931:E2.4	cassette-exon	chr1:111493910-111492745|chr1:111506243-111492745	(+)alt-N-terminus, (+)alt-C-terminus, (+)AA:233(ENSP00000432290)->343(BAA92097.1)|(-)COILED, (-)MOD_RES-Phosphothreonine, (+)MOD_RES-Phosphoserine	0.177847	0.0462979	1	0.370621	0.192775
CADPS:ENSG00000163618:E16.3-E18.1|ENSG00000163618:E17.1-E18.1	FALSE	inclusion	clu_37420	NewClu_2824	ENSG00000163618:E16.3	cassette-exon	chr3:62518546-62503925|chr3:62516329-62503925	(-)alt+coding, (-)AA:1344(BAJ84019.1)+>1353(BAA86435.3)|(-)Ca+dep_secretion_activator+IPR010439, (-)DOMAIN+MHD1, (-)REGION+Interaction with DRD2, (+)Ca-dep_secretion_activator-IPR010439, (+)REGION-Mediates targeting and association with DCVs	-0.332029	0.0463321	1	0.446537	0.778566
NDEL1:ENSG00000166579:E16.2-E17.4|ENSG00000166579:E14.1-E17.4	TRUE	inclusion	clu_39794	NewClu_3432	ENSG00000166579:E16.2	cassette-exon	chr17:8366672-8370248|chr17:8363478-8370248	(-)alt-C-terminus, (-)AA:328(ENSP00000384963)->345(AAG43425.1)|(-)NUDE_C-IPR006964, (-)REGION-Interaction with CENPF, (-)REGION-Interaction with NEFL	0.158693	0.0465014	1	0.733974	0.575281
MICAL3:ENSG00000243156:E2.1-E4.1|ENSG00000243156:I3.1_18390276-E4.1	FALSE	exclusion	clu_55259	NewClu_3612	ENSG00000243156:E2.1	altPromoter	chr22:18484159-18389652|chr22:18390276-18389652	(-)nonsense_mediated_decay, (+)truncated, (-)AA:335(ENSP00000434678)->976(ENSP00000207726)|(-)BINDING-FAD, (-)CAMSAP_CH-IPR022613, (-)CH-domain-IPR001715, (-)COMPBIAS-Poly-Glu, (-)DOMAIN-CH, (-)DOMAIN-LIM zinc-binding, (-)HELIX, (-)MOD_RES-Phosphoserine, (-)MOD_RES-Phosphothreonine, (-)REGION-Monooxygenase domain, (-)STRAND, (-)TURN, (-)Znf_LIM-IPR001781	0.159996	0.0465063	1	0.379227	0.219231
BANP:ENSG00000172530:E3.8-E10.1|ENSG00000172530:E3.8-E12.2	TRUE	inclusion	clu_42828	NewClu_3766	ENSG00000172530:E10.1	cassette-exon	chr16:87985121-88008654|chr16:87985121-88014642	(~)AA:519(ENSP00000376902)->519(ENSP00000286122)	0.277024	0.0465712	1	0.886922	0.609898
PPFIA4:ENSG00000143847:E35.3-E36.2|ENSG00000143847:E35.3-E36.1	FALSE	exclusion	clu_29665	NewClu_366	ENSG00000143847:E36.2	alt-3'	chr1:203045204-203045608|chr1:203045204-203045469		0.175506	0.0465775	1	0.349419	0.173913
STK38:ENSG00000112079:E1.1-E2.1|ENSG00000112079:E1.1-E2.1_36507981	TRUE	inclusion	clu_15099	NewClu_209	ENSG00000112079:E2.1	alt-3'	chr6:36514967-36507984|chr6:36514967-36507981		0.205199	0.0466718	1	0.797659	0.59246
CLN8:ENSG00000182372:E5.3-E8.1|ENSG00000182372:E5.3-E6.1	FALSE	inclusion	clu_45967	NewClu_658	ENSG00000182372:E8.1	cassette-exon	chr8:1719763-1728416|chr8:1719763-1721090		-0.18307	0.0466827	1	0.733636	0.916707
AGAP10:ENSG00000204172:E8.1-E9.1|ENSG00000204172:E8.1_47210524-ENSG00000243289:I1.1_46732449	TRUE	inclusion	clu_51501	NewClu_218	ENSG00000204172:E8.1|ENSG00000204172:E9.1	trans-splicing	chr10:47210487-47207846|chr10:47210524-46732449	(-)alt-N-terminus, (-)AA:658(ENSP00000392206)->703(ENSP00000407436)|(-)EF_GTP-bd_dom-IPR000795, (-)P-loop_NTPase-IPR027417, (+)REGION-2 X 23 AA tandem repeats of A-L-E-F-N- [LS]-S-A-N-P-E-A-S-T-I-F-Q-R-N-S-Q-T-D, (+)REPEAT-1, (+)REPEAT-2	0.196525	0.0467216	1	0.354815	0.15829
GPR126:ENSG00000112414:E26.1-I27.2|ENSG00000112414:E25.2-I27.4	TRUE	exclusion	clu_15298	NewClu_1418	ENSG00000112414:E26.1|ENSG00000112414:I27.2		chr6:142762090-142764474|chr6:142759501-142764474		-0.16219	0.0467431	1	0.71501	0.8772
ZNF677:ENSG00000197928:E6.1-E9.1|ENSG00000197928:I6.1-E7.1	FALSE	exclusion	clu_50205	NewClu_4229	ENSG00000197928:E6.1|ENSG00000197928:E9.1	intron-retention	chr19:53746997-53741810|chr19:53745694-53745693	(+)alt+N+terminus, (+)alt+C+terminus, (+)AA:41(AX721159+PEP)+>145(ENSP00000472416)|(+)DOMAIN+KRAB, (+)Krueppel+associated_box+IPR001909	0.305341	0.0467527	1	0.82409	0.518749
SNX7:ENSG00000162627:E1.5-E5.1|ENSG00000162627:E3.1-E5.1	FALSE	exclusion	clu_36676	NewClu_733	ENSG00000162627:E1.5	alt-C-term	chr1:99127467-99150441|chr1:99128372-99150441	(-)alt-coding, (-)AA:332(BAG60481.1)->336(AAH18105.1)|(+)Phox+IPR001683, (-)BINDING-Phosphatidylinositol 3-phosphate, (-)DOMAIN-PX, (-)HELIX, (-)Phox-IPR001683	0.158744	0.0467668	1	0.823232	0.664489
MICAL3:ENSG00000243156:E20.1-E21.1|ENSG00000243156:E18.1-E26.1	TRUE	exclusion	clu_55260	NewClu_3614	ENSG00000243156:E20.1|ENSG00000243156:E21.1	cassette-exon	chr22:18363971-18362168|chr22:18368644-18354789	(-)alt-C-terminus, (-)AA:966(BX647382-PEP)->1073(AAI57877.1)|(+)MOD_RES-Phosphothreonine, (-)CH-domain-IPR001715, (-)REGION-Monooxygenase domain	-0.161366	0.0469634	1	0.255696	0.417062
SGIP1:ENSG00000118473:E9.1-E10.1|ENSG00000118473:E7.1-E10.1	TRUE	inclusion	clu_18085	NewClu_4012	ENSG00000118473:E9.1	cassette-exon	chr1:67101698-67105460|chr1:67098777-67105460	(+)alt-C-terminus, (+)AA:215(ENST00000468286-PEP)->260(ENSP00000410439)|(+)MOD_RES-Phosphoserine, (+)MOD_RES-Phosphothreonine	0.286905	0.0469852	1	0.878571	0.591667
NSUN4:ENSG00000117481:E3.5-E4.1|ENSG00000117481:E3.5-E5.1	TRUE	inclusion	clu_17801	NewClu_3343	ENSG00000117481:E4.1	cassette-exon	chr1:46810816-46812593|chr1:46810816-46818540	(+)alt-N-terminus, (+)alt-C-terminus, (+)AA:233(BX648592-PEP)->244(ENST00000486270-PEP)|(-)ACT_SITE-Nucleophile, (-)HELIX, (-)RCMT-IPR023267, (-)STRAND, (-)TURN, (+)HELIX, (+)RCMT-IPR023267, (+)REGION-S-adenosyl-L-methionine binding, (+)STRAND, (+)TURN	0.256944	0.0470309	1	0.861111	0.604167
XRN1:ENSG00000114127:E42.1-E43.1|ENSG00000114127:E41.2-E43.1	TRUE	inclusion	clu_16064	NewClu_1904	ENSG00000114127:E42.1	cassette-exon	chr3:142037632-142037536|chr3:142048276-142037536		0.18268	0.0472022	1	0.966667	0.783987
GATC:ENSG00000257218:E3.1-E4.1|ENSG00000257218:E2.2-E4.1	TRUE	inclusion	clu_56558	NewClu_2670	ENSG00000257218:E3.1	cassette-exon	chr12:120892833-120894879|chr12:120884632-120894879	(-)alt-C-terminus, (-)AA:121(BC034962-PEP)->136(BAG52859.1)|(-)Asp/Glu-ADT_csu-IPR003837	0.172085	0.047366	1	0.34839	0.176305
UBP1:ENSG00000153560:E10.2-E11.1|ENSG00000153560:E10.2-E12.1	TRUE	inclusion	clu_33379	NewClu_3353	ENSG00000153560:E11.1	cassette-exon	chr3:33450728-33450289|chr3:33450728-33444396	(+)alt-coding, (+)AA:504(BAI45626.1)->540(AAF32274.1)	0.158939	0.0474451	1	0.765309	0.60637
NFATC2:ENSG00000101096:E10.1-E11.2|ENSG00000101096:E10.1-E12.1	TRUE	exclusion	clu_10014	NewClu_1657	ENSG00000101096:E11.2	cassette-exon	chr20:50048604-50015267|chr20:50048604-50007988	(+)alt-C-terminus, (+)AA:921(AAI44075.1)->925(BAJ20721.1)|(+)MOTIF-Nuclear export signal	-0.208807	0.0475438	1	0.658333	0.86714
CTC-338M12.4:ENSG00000233937:E2.2-ENSG00000248275:E2.1|ENSG00000233937:E2.2-E4.1	FALSE	exclusion	clu_54418	NewClu_1348	ENSG00000233937:ENSG00000248275:E2.1	trans-splicing	chr5:180674386-180690629|chr5:180674386-180684188	(~)AA:30(ENST00000505151+PEP)+>30(ENST00000505151+PEP)	0.169592	0.0475815	1	0.187449	0.0178571
UXS1:ENSG00000115652:E3.1-E4.1|ENSG00000115652:E3.1-E4.2	TRUE	exclusion	clu_16887	NewClu_1340	ENSG00000115652:E4.1	alt-3'	chr2:106782512-106781255|chr2:106782512-106781240	(-)alt-coding, (-)AA:420(BAC11415.1)->425(BAC11448.1)|(+)UXS1_N-IPR021761, (-)UXS1_N-IPR021761	-0.169274	0.0475972	1	0.199713	0.368987
RNF216P1:ENSG00000196204:E4.2-E5.4|ENSG00000196204:E4.2-E5.3	FALSE	exclusion	clu_48783	NewClu_204	ENSG00000196204:E5.4	alt-3'	chr7:5023404-5024593|chr7:5023404-5024541	(+)alt+N+terminus, (+)AA:63(ENST00000405396+PEP)+>67(ENST00000406608+PEP)	0.167241	0.0476189	1	0.552869	0.385629
RPL32P3:ENSG00000251474:E4.4-E5.1|ENSG00000251474:E3.4-E5.1	TRUE	inclusion	clu_56010	NewClu_2328	ENSG00000251474:E4.4	cassette-exon	chr3:129115060-129112638|chr3:129115883-129112638	(~)alt-coding, (~)AA:128(BC015389-PEP)->128(BC053996-PEP)	0.166468	0.0476257	1	0.559524	0.393056
TMEM68:ENSG00000167904:E11.1-E12.1|ENSG00000167904:E8.3-E12.1	TRUE	inclusion	clu_40573	NewClu_1374	ENSG00000167904:E11.1	cassette-exon	chr8:56656040-56652777|chr8:56663523-56652777	(-)nonsense_mediated_decay, (-)alt-N-terminus, (-)alt-C-terminus, (-)AA:134(ENSP00000431018)->143(ENSP00000428688)	0.186931	0.0476636	1	0.964286	0.777354
CTD-3064H18.1:ENSG00000266916:E1.2-E4.1|ENSG00000266916:E2.1-E4.1	FALSE	inclusion	clu_57467	NewClu_1126	ENSG00000266916:E1.2	altPromoter	chr19:37997741-37996942|chr19:37997485-37996942	(+)alt-N-terminus, (+)alt-C-terminus, (+)AA:48(ENST00000587060-PEP)->52(ENST00000588845-PEP)	-0.15478	0.0477129	1	0.765972	0.920752
MMD:ENSG00000108960:E1.3-E3.1|ENSG00000108960:E1.3-E2.1	FALSE	inclusion	clu_13864	NewClu_2899	ENSG00000108960:E3.1	alt-C-term	chr17:53499031-53491593|chr17:53499031-53497894	(-)alt+N+terminus, (-)alt+C+terminus, (-)AA:62(ENST00000577038+PEP)+>147(ENSP00000459202)|(-)HlyIII+related+IPR004254, (-)TOPO_DOM+Cytoplasmic, (-)TOPO_DOM+Lumenal, (-)TRANSMEM+Helical;	-0.164394	0.0477514	1	0.764394	0.928788
STAMBP:ENSG00000124356:E1.9-E1.11|ENSG00000124356:E1.5-E2.1	TRUE	inclusion	clu_20032	NewClu_2445	ENSG00000124356:E1.9|ENSG00000124356:E1.11	cassette-exon	chr2:74056197-74056532|chr2:74056123-74057972		0.218782	0.0478128	1	0.395933	0.177151
CRNDE:ENSG00000245694:E2.2-E3.1|ENSG00000245694:E1.5-E3.1	TRUE	exclusion	clu_55474	NewClu_2553	ENSG00000245694:E2.2	altPromoter	chr16:54962406-54959125|chr16:54962682-54959125	(~)alt-N-terminus, (~)alt-C-terminus, (~)AA:45(ENST00000502066-PEP)->45(ENST00000559432-PEP)	-0.189879	0.0478487	1	0.525922	0.7158
ZBTB18:ENSG00000179456:E1.1-E2.4|ENSG00000179456:U0.1_244212295-E2.4	TRUE	exclusion	clu_45280	NewClu_2371	ENSG00000179456:E1.1	altPromoter	chr1:244214746-244217090|chr1:244212295-244217090		-0.238538	0.0478489	1	0.0192308	0.257769
HEATR5A:ENSG00000129493:E22.1-E24.1|ENSG00000129493:E23.1-E24.1	FALSE	exclusion	clu_21895	NewClu_1090	ENSG00000129493:E22.1	cassette-exon	chr14:31813102-31806820|chr14:31809656-31806820	(+)alt+N+terminus, (+)alt+C+terminus, (+)AA:199(ENSP00000447708)+>603(AK023789+PEP)|(-)ARM-type_fold-IPR016024	0.163117	0.047908	1	0.959797	0.79668
SEPT11:ENSG00000138758:I18.1-E19.1|ENSG00000138758:E16.3-E19.1	TRUE	inclusion	clu_27246	NewClu_470	ENSG00000138758:I18.1	intron-retention	chr4:77960895-77960896|chr4:77952123-77960896		0.182439	0.0479731	1	0.872449	0.69001
KSR1:ENSG00000141068:I1.1_25635774-E7.6|ENSG00000141068:I1.1_25634945-E7.6	TRUE	exclusion	clu_28313	NewClu_1350	ENSG00000141068:I1.1_25635774		chr17:25635774-25636126|chr17:25634945-25636126		-0.417532	0.04799	1	0.0142857	0.431818
NFATC2IP:ENSG00000176953:E5.1-E6.1|ENSG00000176953:I5.1-E6.1	FALSE	exclusion	clu_44509	NewClu_930	ENSG00000176953:E5.1	intron-retention	chr16:28967379-28967472|chr16:28967471-28967472	(+)alt-N-terminus, (+)AA:140(ENSP00000456948)->419(ENSP00000324792)|(+)COILED, (+)COMPBIAS-Poly-Arg, (+)MOD_RES-Phosphoserine, (+)STRAND, (+)Ubiquitin-IPR000626	0.165845	0.0480672	1	0.974359	0.808514
PPFIBP2:ENSG00000166387:E7.4-E11.1|ENSG00000166387:E10.5-E11.1	FALSE	exclusion	clu_39657	NewClu_3183	ENSG00000166387:E7.4	cassette-exon	chr11:7586998-7614363|chr11:7598869-7614363	(+)alt+N+terminus, (+)AA:810(BAG10558.1)+>861(AK308398+PEP)	0.194486	0.0481081	1	0.507937	0.31345
SCAMP5:ENSG00000198794:E10.3-E11.3|ENSG00000198794:E9.1-E11.3	TRUE	inclusion	clu_50998	NewClu_276	ENSG00000198794:E10.3	cassette-exon	chr15:75309090-75310211|chr15:75305146-75310211	(-)alt-N-terminus, (-)alt-C-terminus, (-)AA:148(ENSP00000455039)->164(BAH13498.1)|(-)SCAMP-IPR007273, (-)TOPO_DOM-Cytoplasmic, (-)TRANSMEM-Helical;, (+)SCAMP-IPR007273, (+)TOPO_DOM-Cytoplasmic, (+)TOPO_DOM-Extracellular, (+)TRANSMEM-Helical;	0.15421	0.0482216	1	1	0.84579
RREB1:ENSG00000124782:E14.4-E16.1|ENSG00000124782:E14.4-E15.1	FALSE	exclusion	clu_20208	NewClu_2543	ENSG00000124782:E16.1	cassette-exon	chr6:7232140-7246657|chr6:7232140-7240671	(-)alt-coding, (-)AA:1687(BAD32778.1)->1742(BAD32776.1)|(+)Znf_C2H2+IPR007087, (-)Znf_C2H2-IPR007087, (-)Znf_C2H2-like-IPR015880	0.154515	0.048253	1	0.250319	0.0958038
PPP1R3A:ENSG00000154415:I2.1_113558622-E3.1|ENSG00000154415:I2.1-E3.1	FALSE	exclusion	clu_33718	NewClu_2890	ENSG00000154415:I2.1_113558622	intron-retention	chr7:113558622-113558352|chr7:113558353-113558352		0.509979	0.0483197	1	0.574265	0.0642857
INO80C:ENSG00000153391:E1.8-E5.1|ENSG00000153391:E4.3-E5.1	FALSE	inclusion	clu_33350	NewClu_4148	ENSG00000153391:E1.8	altPromoter	chr18:33077683-33060527|chr18:33067350-33060527	(-)retained_intron, (-)alt+N+terminus, (-)alt+C+terminus, (-)AA:137(ENSP00000473165)+>145(ENST00000283410+PEP)|(-)CROSSLNK+Glycyl lysine isopeptide (Lys+Gly) (interchain with G+Cter in ubiquitin)	-0.160759	0.0483635	1	0.605533	0.766292
TGIF2-C20orf24:ENSG00000259399:E1.2-E3.1|ENSG00000259399:E2.1-E3.1	FALSE	exclusion	clu_56948	NewClu_2086	ENSG00000259399:E1.2	altPromoter	chr20:35202148-35207144|chr20:35203038-35207144	(+)alt+C+terminus, (+)AA:155(ENSP00000454021)+>237(BAB16424.1)|(-)Homeodomain-like-IPR009057	0.387879	0.0483917	1	0.709091	0.321212
TGIF2-C20orf24:ENSG00000259399:E2.1-E3.1|ENSG00000259399:E1.2-E3.1	TRUE	exclusion	clu_56948	NewClu_2086	ENSG00000259399:E2.1	altPromoter	chr20:35203038-35207144|chr20:35202148-35207144	(+)alt-C-terminus, (+)AA:155(ENSP00000454021)->237(BAB16424.1)|(-)Homeodomain-like-IPR009057	-0.387879	0.0483917	1	0.290909	0.678788
PROX1-AS1:ENSG00000230461:E19.3-I20.2|ENSG00000230461:E14.1-I20.2	TRUE	inclusion	clu_54009	NewClu_4036	ENSG00000230461:E19.3		chr1:214005865-213995776|chr1:214068006-213995776		0.27256	0.0485458	1	0.881356	0.608796
GUSBP1:ENSG00000183666:E5.1-I5.1_21466728|ENSG00000183666:E5.1-E8.1	TRUE	inclusion	clu_46465	NewClu_819	ENSG00000183666:I5.1_21466728		chr5:21461975-21466728|chr5:21461975-21473466		0.162134	0.048659	1	0.307773	0.145639
FAM149A:ENSG00000109794:E6.1-E7.2|ENSG00000109794:E6.1-E7.1	FALSE	exclusion	clu_14169	NewClu_3131	ENSG00000109794:E7.2	alt-3'	chr4:187070437-187070747|chr4:187070437-187070720	(~)alt+coding, (~)AA:482(ENSP00000374005)+>482(BAG51873.1)|(+)DUF3719+IPR022194	0.201622	0.048661	1	0.488095	0.286473
CTDSPL:ENSG00000144677:E6.2-E9.1|ENSG00000144677:E6.2-E10.1	TRUE	inclusion	clu_30076	NewClu_2958	ENSG00000144677:E9.1	cassette-exon	chr3:37988702-37998602|chr3:37988702-38006062	(+)alt-coding, (+)AA:265(CAE11804.1)->276(CAE11805.1)	0.212072	0.0486675	1	0.468806	0.256734
CHN1:ENSG00000128656:E4.1-E5.1|ENSG00000128656:I4.1_175805544-E5.1	FALSE	inclusion	clu_21539	NewClu_2923	ENSG00000128656:E4.1		chr2:175809616-175783293|chr2:175805544-175783293	(-)alt-C-terminus, (-)AA:194(ENSP00000386322)->234(ENST00000488080-PEP)|(+)DAG/PE-bd-IPR020454, (-)DAG/PE-bd-IPR020454, (-)DOMAIN-Rho-GAP, (-)HELIX, (-)Prot_Kinase_C-like_PE/DAG-bd-IPR002219, (-)RhoGAP_dom-IPR000198, (-)Rho_GTPase_activation_prot-IPR008936, (-)TURN	-0.212938	0.0486792	1	0.533376	0.746314
POSTN:ENSG00000133110:E21.2-E24.3|ENSG00000133110:E22.1-E24.3	FALSE	inclusion	clu_23693	NewClu_1920	ENSG00000133110:E21.2	cassette-exon	chr13:38143881-38138697|chr13:38143437-38138697	(+)alt-coding, (+)AA:808(ENSP00000369073)->809(ENSP00000369067)|(-)TGFb+ind_bIGH3/osteoblast_fac2+IPR016666, (+)TGFb-ind_bIGH3/osteoblast_fac2-IPR016666	-0.187413	0.048697	1	0.121959	0.309372
CCS:ENSG00000173992:E3.4-E4.3|ENSG00000173992:E3.5-I3.1	FALSE	exclusion	clu_43546	NewClu_1401	ENSG00000173992:E3.4|ENSG00000173992:E4.3	intron-retention	chr11:66367107-66367960|chr11:66367274-66367275		0.235625	0.0487113	1	0.982692	0.747067
AMHR2:ENSG00000135409:E8.2-E9.2|ENSG00000135409:E6.2-E9.2	TRUE	inclusion	clu_24887	NewClu_3395	ENSG00000135409:E8.2	cassette-exon	chr12:53824066-53824961|chr12:53823409-53824961	(~)alt-C-terminus, (~)AA:478(ENSP00000369117)->478(AK313593-PEP)|(-)Anti-muellerian_hrmn_rcpt_II-IPR015771, (-)Kinase-like_dom-IPR011009, (-)Prot_kinase_cat_dom-IPR000719, (-)Ser/Thr_dual-sp_kinase_dom-IPR002290, (-)Tyr_kinase_cat_dom-IPR020635, (+)Kinase-like_dom-IPR011009, (+)Prot_kinase_cat_dom-IPR000719, (+)Ser-Thr/Tyr_kinase_cat_dom-IPR001245, (+)Ser/Thr_dual-sp_kinase_dom-IPR002290, (+)Tyr_…	0.252193	0.0488181	1	0.493761	0.241569
BMS1P1:ENSG00000204177:E3.1-E4.1|ENSG00000204177:E3.1-E10.1	TRUE	inclusion	clu_51510	NewClu_215	ENSG00000204177:E4.1	cassette-exon	chr10:46758554-46754867|chr10:46758554-46740604		0.196661	0.0488408	1	1	0.803339
FOXN3:ENSG00000053254:E17.2-E20.1|ENSG00000053254:E13.1-E20.1	TRUE	inclusion	clu_2867	NewClu_3348	ENSG00000053254:E17.2	cassette-exon	chr14:89656728-89647150|chr14:89747294-89647150	(+)alt-coding, (+)AA:468(BAI46214.1)->490(ENSP00000261302)	0.233351	0.0488698	1	0.572474	0.339123
ARFIP1:ENSG00000164144:E1.8-E5.1|ENSG00000164144:E1.6-E5.1	TRUE	exclusion	clu_38084	NewClu_3320	ENSG00000164144:E1.8	alt-5'	chr4:153701378-153750777|chr4:153701243-153750777	(~)AA:341(BAF83161.1)->341(AAI05115.1)	-0.182844	0.0488871	1	0.525935	0.70878
TMEM68:ENSG00000167904:E10.4-E11.1|ENSG00000167904:E8.3-E12.1	TRUE	inclusion	clu_40573	NewClu_1374	ENSG00000167904:E10.4|ENSG00000167904:E11.1	cassette-exon	chr8:56657620-56656179|chr8:56663523-56652777	(+)alt-coding, (+)AA:257(BAB71312.1)->324(ENSP00000395204)|(+)Plipid/glycerol_acylTrfase-IPR002123	0.16849	0.0489063	1	0.941388	0.772898
ENTPD5:ENSG00000187097:E19.1-E20.1|ENSG00000187097:E19.1-E22.1	TRUE	inclusion	clu_47924	NewClu_2609	ENSG00000187097:E20.1	alt-C-term	chr14:74436713-74433717|chr14:74436713-74426256	(+)alt-C-terminus, (+)AA:407(BC020966-PEP)->428(AAC39885.1)|(+)GDA1_CD39_NTPase-IPR000407, (+)TOPO_DOM-Lumenal	0.151845	0.0490301	1	1	0.848155
LINS:ENSG00000140471:E10.3-E10.10|ENSG00000140471:E10.3-E10.10_101112226	TRUE	exclusion	clu_28014	NewClu_1186	ENSG00000140471:E10.10	alt-3'	chr15:101113856-101112270|chr15:101113856-101112226		-0.388393	0.0492213	1	0.282651	0.671044
PLEKHM1:ENSG00000225190:E6.5-E7.1|ENSG00000225190:E6.5-E9.1	TRUE	inclusion	clu_53390	NewClu_1557	ENSG00000225190:E7.1	cassette-exon	chr17:43552466-43545959|chr17:43552466-43535805	(+)nonsense_mediated_decay, (+)alt-N-terminus, (+)alt-C-terminus, (+)AA:335(ENSP00000462160)->967(ENSP00000414352)|(-)DOMAIN-RUN, (-)Run-IPR004012, (+)DOMAIN-PH 1, (+)DOMAIN-PH 2, (+)MOD_RES-Phosphoserine, (+)Pleckstrin_homology-IPR001849, (+)Prot_Kinase_C-like_PE/DAG-bd-IPR002219, (+)Run-IPR004012, (+)ZN_FING-Phorbol-ester/DAG-type, (+)Znf_FYVE_PHD-IPR011011	0.162184	0.0492787	1	0.895722	0.733538
MYH10:ENSG00000133026:E6.2-E9.1|ENSG00000133026:E7.2-E9.1	FALSE	inclusion	clu_23619	NewClu_3198	ENSG00000133026:E6.2	cassette-exon	chr17:8480554-8473130|chr17:8479961-8473130	(+)alt-coding, (+)AA:1976(AAI17691.1)->1985(AAI44669.1)|(-)DOMAIN+Myosin head+like, (-)Myosin_head_motor_dom+IPR001609, (-)P+loop_NTPase+IPR027417, (+)COILED, (+)Myosin_tail-IPR002928	-0.159049	0.0493842	1	0.457893	0.616942
AMHR2:ENSG00000135409:E6.2-E8.1|ENSG00000135409:E6.2-E9.2	TRUE	inclusion	clu_24887	NewClu_3395	ENSG00000135409:E8.1	cassette-exon	chr12:53823409-53823930|chr12:53823409-53824961		0.179314	0.0493916	1	0.284091	0.104777
PPFIA1:ENSG00000131626:E25.1-E26.2|ENSG00000131626:E24.1-E26.2	TRUE	inclusion	clu_22915	NewClu_33	ENSG00000131626:E25.1	cassette-exon	chr11:70197129-70200407|chr11:70196145-70200407	(-)nonsense_mediated_decay, (-)alt-N-terminus, (-)alt-C-terminus, (-)AA:387(ENSP00000435752)->390(ENSP00000434445)|(-)COILED, (-)DOMAIN-SAM 1, (-)MOD_RES-Phosphoserine, (-)SAM-IPR001660, (-)SAM/pointed-IPR013761, (-)SAM_type1-IPR021129, (+)MOD_RES-Phosphoserine, (+)Tropomyosin-IPR000533	0.269084	0.0494494	1	0.599668	0.330584
ZNF140:ENSG00000196387:E5.3-E8.1|ENSG00000196387:E5.3-E9.1	TRUE	exclusion	clu_48919	NewClu_2347	ENSG00000196387:E8.1	cassette-exon	chr12:133660147-133677573|chr12:133660147-133682096	(~)AA:354(BAG64326.1)->354(AAH22291.1)	-0.169359	0.0495192	1	0.144841	0.314201
MTRR:ENSG00000124275:E8.2-E10.1|ENSG00000124275:E8.2-E11.2	TRUE	inclusion	clu_20014	NewClu_1149	ENSG00000124275:E10.1	cassette-exon	chr5:7871036-7873486|chr5:7871036-7875371	(-)alt-N-terminus, (-)alt-C-terminus, (-)AA:156(ENSP00000424599)->157(BC062577-PEP)|(-)BINDING-FAD, (-)BINDING-NADP, (-)Flavoprot_Pyr_Nucl_cyt_Rdtase-IPR001709, (-)HELIX, (-)NP_BIND-NADP, (-)OxRdtase_FAD/NAD-bd-IPR001433, (-)STRAND, (-)TURN, (+)DOMAIN-Flavodoxin-like, (+)Flavdoxin-IPR001094, (+)Flavodoxin/NO_synth-IPR008254, (+)NP_BIND-FMN	0.207914	0.0496436	1	0.694292	0.486378
RP11-236F9.4:ENSG00000237238:E2.1-E3.1|ENSG00000237238:E2.1-E4.1	TRUE	exclusion	clu_54770	NewClu_3147	ENSG00000237238:E3.1	cassette-exon	chr9:67334095-67331343|chr9:67334095-67331070		-0.329544	0.0496575	1	0.178148	0.507692
OSBP2:ENSG00000184792:E15.1-E16.1|ENSG00000184792:E12.2-E16.1	TRUE	inclusion	clu_46933	NewClu_2246	ENSG00000184792:E15.1	altPromoter	chr22:31277789-31283413|chr22:31266669-31283413	(+)alt-N-terminus, (+)AA:549(BAC04091.1)->588(ENSP00000415274)|(-)DNA-bd_dom_put-IPR009061	0.20937	0.0496674	1	0.704608	0.495238
OSBP2:ENSG00000184792:E12.2-E16.1|ENSG00000184792:E15.1-E16.1	FALSE	inclusion	clu_46933	NewClu_2246	ENSG00000184792:E12.2	altPromoter	chr22:31266669-31283413|chr22:31277789-31283413	(+)alt-N-terminus, (+)AA:549(BAC04091.1)->588(ENSP00000415274)|(-)DNA+bd_dom_put+IPR009061	-0.20937	0.0496674	1	0.295392	0.504762
MLLT4:ENSG00000130396:E36.3-E37.4|ENSG00000130396:E36.6-I36.1	FALSE	exclusion	clu_22233	NewClu_3803	ENSG00000130396:E36.3|ENSG00000130396:E37.4	intron-retention	chr6:168366725-168369794|chr6:168366956-168366957	(-)alt-N-terminus, (-)alt-C-terminus, (-)AA:313(ENSP00000421441)->333(LF210696-PEP)|(+)COMPBIAS+Pro+rich, (+)MOD_RES+Phosphoserine, (-)COILED, (-)COMPBIAS-Pro-rich	0.189442	0.0496758	1	0.875367	0.685925
ZCWPW1:ENSG00000078487:E16.2-E19.1|ENSG00000078487:E16.2-E17.1	FALSE	exclusion	clu_6064	NewClu_633	ENSG00000078487:E19.1	cassette-exon	chr7:100001317-99998959|chr7:100001317-100000199	(+)alt+N+terminus, (+)alt+C+terminus, (+)AA:522(ALQ34137.1)+>524(ENSP00000354210)|(+)COILED	0.163446	0.0497004	1	0.758207	0.594761
RP11-37B2.1:ENSG00000251136:E3.1-E4.1|ENSG00000251136:E3.1_90737734-E4.1	FALSE	exclusion	clu_55962	NewClu_1898	ENSG00000251136:E3.1	alt-5'	chr8:90737746-90737194|chr8:90737734-90737194	(~)alt-N-terminus, (~)alt-C-terminus, (~)AA:46(ENST00000521996-PEP)->46(ENST00000504145-PEP)	0.166381	0.0497305	1	0.943603	0.777222
MAGI2:ENSG00000187391:E12.1-E13.1|ENSG00000187391:I12.1_77974761-E13.1	FALSE	inclusion	clu_48023	NewClu_505	ENSG00000187391:E12.1		chr7:77975239-77973277|chr7:77974761-77973277		-0.264359	0.0498017	1	0.506818	0.771177
XPNPEP3:ENSG00000196236:E1.7-E3.1|ENSG00000196236:E1.7-E4.1	TRUE	inclusion	clu_48823	NewClu_494	ENSG00000196236:E3.1	cassette-exon	chr22:41253249-41257622|chr22:41253249-41265003	(-)retained_intron, (-)alt-N-terminus, (-)alt-C-terminus, (-)AA:29(BC045166-PEP)->69(ENST00000417688-PEP)	0.169723	0.0498463	1	0.200101	0.0303788
IFT172:ENSG00000138002:E2.1-E3.1|ENSG00000138002:E1.7-E3.1	TRUE	exclusion	clu_26691	NewClu_525	ENSG00000138002:E2.1	cassette-exon	chr2:27709026-27708370|chr2:27712482-27708370	(-)alt-N-terminus, (-)AA:506(BAG51580.1)->511(BAG61513.1)|(+)CROSSLNK-Glycyl lysine isopeptide (Lys-Gly) (interchain with G-Cter in SUMO-1), (+)REPEAT-WD 1, (+)REPEAT-WD 7, (+)WD40_repeat-IPR001680, (+)WD40_repeat_dom-IPR017986	-0.186866	0.0499454	1	0.0588235	0.24569
MLH3:ENSG00000119684:E7.1-E9.1|ENSG00000119684:E7.1-E10.1	TRUE	inclusion	clu_18480	NewClu_176	ENSG00000119684:E9.1	cassette-exon	chr14:75505043-75500193|chr14:75505043-75498882	(+)alt-coding, (+)AA:1429(AAF23904.1)->1453(BAA92353.1)|(-)MutL_C-IPR014790, (+)MutL_C-IPR014790	0.232639	0.0499762	1	0.71875	0.486111
NFATC4:ENSG00000100968:I13.1-E14.1|ENSG00000100968:E13.2-E14.1	TRUE	inclusion	clu_9921	NewClu_4221	ENSG00000100968:I13.1	intron-retention	chr14:24846843-24846844|chr14:24846084-24846844	(-)alt-C-terminus, (-)AA:964(ENSP00000388910)->965(ACG55652.1)	0.392529	0.0501118	1	0.616667	0.224138
PKP4:ENSG00000144283:E26.1-E27.1|ENSG00000144283:E25.1-E27.1	TRUE	inclusion	clu_29864	NewClu_3125	ENSG00000144283:E26.1	cassette-exon	chr2:159533379-159535093|chr2:159530512-159535093	(+)alt-coding, (+)AA:1149(AAH50308.1)->1192(ENSP00000374409)|(+)ARM-type_fold-IPR016024, (+)COILED, (+)MOD_RES-Phosphoserine	0.213187	0.0501599	1	0.816583	0.603396
FOXP1:ENSG00000114861:E17.2-E18.1|ENSG00000114861:E15.2-E18.1	TRUE	exclusion	clu_16380	NewClu_1038	ENSG00000114861:E17.2	altPromoter	chr3:71179649-71161788|chr3:71247353-71161788	(-)alt-N-terminus, (-)AA:677(BAI45890.1)->679(ENSP00000420736)|(+)COMPBIAS-Gln-rich, (+)SITE-Breakpoint for translocation to form PAX5-FOXP1	-0.277372	0.0501667	1	0.121429	0.398801
MYH7:ENSG00000092054:E17.1-E18.1|ENSG00000092054:E14.1_23898188-ENSG00000197616:E13.1_23869941	TRUE	exclusion	clu_8234	NewClu_4021	ENSG00000092054:E17.1|ENSG00000092054:E18.1	trans-splicing	chr14:23896449-23896073|chr14:23898188-23869941		-0.16262	0.0501964	1	0.437455	0.600075
MYO1B:ENSG00000128641:E28.1-E29.2|ENSG00000128641:E27.1-E30.2	TRUE	inclusion	clu_21524	NewClu_2597	ENSG00000128641:E28.1|ENSG00000128641:E29.2	cassette-exon	chr2:192265561-192267358|chr2:192265194-192272841	(+)alt-coding, (+)AA:1078(ENSP00000341903)->1136(BAG06730.1)|(-)IQ_motif_EF-hand-BS-IPR000048, (-)P-loop_NTPase-IPR027417, (+)DOMAIN-IQ 4, (+)DOMAIN-IQ 5, (+)DOMAIN-IQ 6, (+)IQ_motif_EF-hand-BS-IPR000048, (+)P-loop_NTPase-IPR027417	0.298359	0.050221	1	0.894737	0.596378
VWDE:ENSG00000146530:I9.1-E10.1|ENSG00000146530:E8.1-E12.1	TRUE	inclusion	clu_30869	NewClu_2560	ENSG00000146530:I9.1|ENSG00000146530:E10.1	intron-retention	chr7:12414389-12414388|chr7:12417402-12410490		0.327513	0.0503827	1	0.47037	0.142857
SORBS1:ENSG00000095637:E18.1-E23.1|ENSG00000095637:E18.1-E19.1	FALSE	inclusion	clu_8572	NewClu_1296	ENSG00000095637:E23.1	cassette-exon	chr10:97156977-97144042|chr10:97156977-97154832	(-)alt+C+terminus, (-)AA:846(CAD34588.1)+>860(BAH14253.1)|(-)Sorb+IPR003127, (+)DOMAIN-SH3 1, (+)DOMAIN-SH3 2, (+)DOMAIN-SH3 3, (+)DOMAIN-SoHo, (+)HELIX, (+)MOD_RES-Phosphoserine, (+)MOD_RES-Phosphothreonine, (+)MOD_RES-Phosphotyrosine; by ABL1, (+)SH3_2-IPR011511, (+)SH3_domain-IPR001452, (+)STRAND, (+)Sorb-IPR003127, (+)TURN, (+)p67phox-IPR000108	-0.311	0.0503897	1	0.21638	0.527381
TFIP11:ENSG00000100109:E3.3-E4.1|ENSG00000100109:E2.2-E4.1	TRUE	inclusion	clu_9082	NewClu_1803	ENSG00000100109:E3.3	cassette-exon	chr22:26907085-26906668|chr22:26908065-26906668	(~)AA:837(AK025443-PEP)->837(ENSP00000384297)	0.192791	0.0503924	1	0.260962	0.0681706
FANCC:ENSG00000158169:E3.1-E4.1|ENSG00000158169:E1.2-E4.1	TRUE	inclusion	clu_34993	NewClu_1367	ENSG00000158169:E3.1	altPromoter	chr9:98079114-98011651|chr9:98079808-98011651	(+)alt-C-terminus, (+)AA:115(BAG65624.1)->119(AK310599-PEP)	0.190794	0.0504735	1	0.235238	0.0444444
RGPD3:ENSG00000153165:E20.1-I20.1|ENSG00000153165:E20.1-E24.1	TRUE	exclusion	clu_33254	NewClu_2831	ENSG00000153165:I20.1	intron-retention	chr2:107039499-107039498|chr2:107039499-107032445		-0.162029	0.0506818	1	0.0304878	0.192517
C1orf109:ENSG00000116922:E4.6-E5.1|ENSG00000116922:E4.7_38155163-E5.1	FALSE	exclusion	clu_17564	NewClu_1124	ENSG00000116922:E4.6	alt-5'	chr1:38155278-38152124|chr1:38155163-38152124	(+)alt-C-terminus, (+)AA:113(ENST00000494120-PEP)->203(ENSP00000350704)	0.235632	0.0507194	1	1	0.764368
LYPD1:ENSG00000150551:E3.1-E5.1|ENSG00000150551:E3.1-E4.1	FALSE	inclusion	clu_32163	NewClu_2372	ENSG00000150551:E5.1	alt-C-term	chr2:133425973-133403853|chr2:133425973-133420684	(-)nonsense_mediated_decay, (-)alt+N+terminus, (-)alt+C+terminus, (-)AA:39(ENSP00000396651)+>89(AK309849+PEP)|(-)LIPID+GPI+anchor amidated serine, (-)PROPEP+Removed in mature form	-0.182873	0.0507739	1	0.750887	0.933761
AC108488.3:ENSG00000234171:E1.2-E2.1|ENSG00000234171:E1.2-E3.1	TRUE	exclusion	clu_54429	NewClu_578	ENSG00000234171:E2.1	cassette-exon	chr2:3606588-3606994|chr2:3606588-3608907	(~)AA:58(ENST00000426725-PEP)->58(AK023018-PEP)	-0.152185	0.0507858	1	0.104745	0.25693
ARID1B:ENSG00000049618:E14.1-E15.1|ENSG00000049618:E14.1-E16.1	TRUE	exclusion	clu_2710	NewClu_1878	ENSG00000049618:E15.1	cassette-exon	chr6:157495251-157495981|chr6:157495251-157502103	(+)alt-N-terminus, (+)AA:2231(BAJ17935.1)->2236(ENSP00000055163)|(+)COMPBIAS-Ala-rich, (+)COMPBIAS-Ser-rich	-0.201064	0.0508494	1	0.46002	0.661084
SULT4A1:ENSG00000130540:E7.2-I7.1|ENSG00000130540:E7.2-E8.2	TRUE	inclusion	clu_22304	NewClu_3811	ENSG00000130540:I7.1	intron-retention	chr22:44223394-44223393|chr22:44223394-44221993		0.473593	0.050856	1	0.785714	0.312121
ZSWIM8:ENSG00000214655:E23.5-E24.1|ENSG00000214655:E23.4-E24.1	TRUE	exclusion	clu_52803	NewClu_3434	ENSG00000214655:E23.5	alt-5'	chr10:75559952-75560054|chr10:75559928-75560054	(-)alt-coding, (-)AA:1834(ENSP00000474944)->1837(AAI51207.1)|(-)COMPBIAS-Pro-rich	-0.170948	0.0508753	1	0.133333	0.304281
SYNPO2:ENSG00000172403:E5.3-E7.1|ENSG00000172403:I5.1-E6.1	FALSE	exclusion	clu_42790	NewClu_2589	ENSG00000172403:E5.3|ENSG00000172403:E7.1	intron-retention	chr4:119953182-119978556|chr4:119957648-119957649	(+)alt-C-terminus, (+)AA:1109(ENSP00000390965)->1261(ENSP00000306015)	0.17496	0.0509172	1	0.272894	0.0979341
SLC35E2B:ENSG00000189339:E6.1-E7.1|ENSG00000189339:I1.1_1659691-E11.1_1593805	TRUE	exclusion	clu_48697	NewClu_2815	ENSG00000189339:E6.1|ENSG00000189339:E7.1		chr1:1606902-1603068|chr1:1659691-1593805		-0.221728	0.0509687	1	0.679477	0.901205
ADNP:ENSG00000101126:E1.2-E2.1|ENSG00000101126:E1.2-E5.2	TRUE	exclusion	clu_10033	NewClu_539	ENSG00000101126:E2.1	cassette-exon	chr20:49547363-49545362|chr20:49547363-49520538	(~)AA:1102(ENSP00000379349)->1102(AAG47651.1)	-0.429241	0.051007	1	0.0217391	0.45098
AC016725.4:ENSG00000224043:E2.1-E4.1|ENSG00000224043:E1.4-E4.1	TRUE	inclusion	clu_53273	NewClu_2090	ENSG00000224043:E2.1	cassette-exon	chr2:135635090-135626611|chr2:135676133-135626611	(-)alt-C-terminus, (-)AA:105(ENST00000428857-PEP)->124(ENST00000413962-PEP)	0.265339	0.0510105	1	0.673077	0.407738
SLC26A9:ENSG00000174502:E20.1-E21.1|ENSG00000174502:E19.1-E21.1	TRUE	inclusion	clu_43736	NewClu_1138	ENSG00000174502:E20.1	altPromoter	chr1:205886628-205886482|chr1:205887968-205886482	(-)alt-N-terminus, (-)alt-C-terminus, (-)AA:134(BAC03763.1)->459(BAG54513.1)|(-)DOMAIN-STAS, (-)STAS_dom-IPR002645, (-)TRANSMEM-Helical;	0.309722	0.0511344	1	0.770833	0.461111
NCOR2:ENSG00000196498:E23.1-E24.1|ENSG00000196498:E22.1-E24.1	TRUE	inclusion	clu_49001	NewClu_555	ENSG00000196498:E23.1	cassette-exon	chr12:124858959-124857156|chr12:124862783-124857156	(+)alt-coding, (+)AA:2507(AAD22973.1)->2514(ENSP00000384018)|(+)COMPBIAS-Pro-rich	0.227237	0.0511901	1	0.711404	0.484167
EIF4E2:ENSG00000135930:E9.2-E13.1|ENSG00000135930:E9.2-E10.1	FALSE	exclusion	clu_25260	NewClu_959	ENSG00000135930:E13.1	cassette-exon	chr2:233431924-233438973|chr2:233431924-233433655	(~)alt+N+terminus, (~)alt+C+terminus, (~)AA:236(ENSP00000387336)+>236(AAC39871.1)|(+)TIF_eIF4e+like_dom+IPR023398, (-)HELIX, (-)REGION-7-methylguanosine-containing mRNA cap binding, (-)TIF_eIF4e-like_dom-IPR023398	0.159473	0.0513006	1	0.371533	0.21206
TMEM161B:ENSG00000164180:E2.10-E5.1|ENSG00000164180:E2.10-E6.1	TRUE	exclusion	clu_38145	NewClu_3848	ENSG00000164180:E5.1	cassette-exon	chr5:87564538-87536733|chr5:87564538-87524345	(+)alt-N-terminus, (+)alt-C-terminus, (+)AA:208(BX647345-PEP)->217(ENSP00000421733)|(+)TRANSMEM-Helical;, (+)Transmembrane_161A/B-IPR019395, (-)TRANSMEM-Helical;	-0.230696	0.0513112	1	0.475443	0.706139
CDC25C:ENSG00000158402:E6.1-E7.1|ENSG00000158402:E5.2-E8.1	TRUE	inclusion	clu_35055	NewClu_1726	ENSG00000158402:E6.1|ENSG00000158402:E7.1	cassette-exon	chr5:137661710-137661593|chr5:137664173-137655063	(-)alt-C-terminus, (-)AA:367(CU676376-PEP)->400(CAC19192.1)|(-)ACT_SITE, (-)DOMAIN-Rhodanese, (-)HELIX, (-)MOD_RES-Phosphoserine, (-)MPI_Phosphatase-IPR000751, (-)REGION-HIV-1 Vpr binding site, (-)Rhodanese-like_dom-IPR001763, (-)STRAND, (-)TURN, (+)MOD_RES-Phosphoserine, (+)MOD_RES-Phosphoserine; by CDK1 (Probable), (+)MOD_RES-Phosphothreonine; by CDK1 (Probable), (+)MPI_Phosphatase-IPR000751, (…	0.30663	0.0513448	1	0.79537	0.48874
ZNF43:ENSG00000198521:E6.3-E11.1|ENSG00000198521:E10.3-E11.1	FALSE	inclusion	clu_50640	NewClu_65	ENSG00000198521:E6.3	cassette-exon	chr19:22025947-22002023|chr19:22018838-22002023	(+)alt-N-terminus, (+)AA:803(BAF84042.1)->809(AAH06528.2)|(+)Krueppel-associated_box-IPR001909, (+)Znf_C2H2-IPR007087	-0.165705	0.0513694	1	0.0384615	0.204167
AGAP3:ENSG00000133612:E15.3-E16.2|ENSG00000133612:E14.4-E16.2	TRUE	exclusion	clu_23879	NewClu_4075	ENSG00000133612:E15.3	cassette-exon	chr7:150817832-150819812|chr7:150817232-150819812	(+)nonsense_mediated_decay, (+)alt-N-terminus, (+)alt-C-terminus, (+)AA:170(ENSP00000419801)->396(ENSP00000418921)|(+)HELIX, (+)MIRO-like-IPR013684, (+)NP_BIND-GTP, (+)P-loop_NTPase-IPR027417, (+)STRAND, (+)Small_GTPase-IPR001806, (+)Small_GTPase_Rab_type-IPR003579, (+)Small_GTPase_Ras-IPR020849	-0.159303	0.051384	1	0.206699	0.366002
ACBD4:ENSG00000181513:E5.1-E6.2|ENSG00000181513:E5.1-E6.1	FALSE	inclusion	clu_45708	NewClu_1344	ENSG00000181513:E6.2	alt-3'	chr17:43214821-43215127|chr17:43214821-43215089	(-)alt+N+terminus, (-)alt+C+terminus, (-)AA:263(BC022000+PEP)+>268(BAC11403.1)|(-)Acyl+CoA+binding_protein+IPR000582, (-)BINDING+Acyl+CoA, (-)DOMAIN+ACB, (-)HELIX, (-)REGION+Acyl+CoA binding, (-)TURN	-0.205745	0.0513887	1	0.0714286	0.277174
ACBD4:ENSG00000181513:E5.1-E6.1|ENSG00000181513:E5.1-E6.2	TRUE	inclusion	clu_45708	NewClu_1344	ENSG00000181513:E6.1	alt-3'	chr17:43214821-43215089|chr17:43214821-43215127	(-)alt-N-terminus, (-)alt-C-terminus, (-)AA:263(BC022000-PEP)->268(BAC11403.1)|(-)Acyl-CoA-binding_protein-IPR000582, (-)BINDING-Acyl-CoA, (-)DOMAIN-ACB, (-)HELIX, (-)REGION-Acyl-CoA binding, (-)TURN	0.205745	0.0513887	1	0.928571	0.722826
BMPR1A:ENSG00000107779:U0.1_88515861-E2.1|ENSG00000107779:E1.1-E2.1	FALSE	exclusion	clu_13163	NewClu_4234	ENSG00000107779:U0.1_88515861	altPromoter	chr10:88515861-88598622|chr10:88516676-88598622		0.393071	0.0513963	1	0.505747	0.112676
BMS1P1:ENSG00000204177:E4.1-E5.2|ENSG00000204177:E3.1-E10.1	TRUE	inclusion	clu_51510	NewClu_215	ENSG00000204177:E4.1|ENSG00000204177:E5.2	cassette-exon	chr10:46754679-46753788|chr10:46758554-46740604		0.253571	0.0514064	1	1	0.746429
PKDCC:ENSG00000162878:I3.1-E4.1|ENSG00000162878:E3.1-E4.4	TRUE	inclusion	clu_36836	NewClu_4050	ENSG00000162878:I3.1|ENSG00000162878:E4.1	intron-retention	chr2:42281781-42281782|chr2:42281447-42282081		0.200036	0.0514176	1	0.361157	0.161121
TMEM8B:ENSG00000137103:E8.2-E9.1|ENSG00000137103:I2.1_35825892-E11.1	TRUE	inclusion	clu_26106	NewClu_3222	ENSG00000137103:E8.2|ENSG00000137103:E9.1		chr9:35841264-35841523|chr9:35825892-35845972	(+)alt-N-terminus, (+)alt-C-terminus, (+)AA:155(ENST00000490199-PEP)->176(ENST00000464519-PEP)	0.163663	0.0514268	1	0.971154	0.807491
MED1:ENSG00000125686:E18.1-E19.1_37561462|ENSG00000125686:I18.1-E19.1	FALSE	exclusion	clu_20502	NewClu_3644	ENSG00000125686:E18.1|ENSG00000125686:E19.1_37561462	intron-retention	chr17:37566834-37561462|chr17:37561562-37561561		0.21841	0.0514405	1	0.353659	0.135249
ZCWPW1:ENSG00000078487:E13.1-E14.1|ENSG00000078487:E13.1-E15.1	TRUE	exclusion	clu_6064	NewClu_635	ENSG00000078487:E14.1	cassette-exon	chr7:100004317-100002716|chr7:100004317-100001867	(-)alt-coding, (-)AA:376(ALQ34140.1)->403(BAA91424.1)	-0.158946	0.0515021	1	0.664583	0.823529
SRPK2:ENSG00000135250:E4.1-E10.1|ENSG00000135250:E8.2-E10.1	FALSE	inclusion	clu_24760	NewClu_3687	ENSG00000135250:E4.1	cassette-exon	chr7:105029095-104844232|chr7:104909253-104844232	(-)alt+N+terminus, (-)AA:688(AAH35214.1)+>699(BAH24117.1)	-0.20809	0.051579	1	0.555556	0.763645
KIAA1841:ENSG00000162929:E32.1-ENSG00000237651:E3.1|ENSG00000162929:E31.2-E37.1	TRUE	inclusion	clu_36880	NewClu_475	ENSG00000162929:E32.1|ENSG00000162929:ENSG00000237651:E3.1	trans-splicing	chr2:61385147-61389977|chr2:61372331-61390187	(~)AA:115(ENST00000464909-PEP)->115(ENSP00000398725)	0.191667	0.0515898	1	0.875	0.683333
ZFYVE20:ENSG00000131381:E1.5-E3.1|ENSG00000131381:E2.1-E3.1	FALSE	exclusion	clu_22813	NewClu_3390	ENSG00000131381:E1.5	altPromoter	chr3:15140542-15138217|chr3:15139626-15138217	(~)alt+coding, (~)AA:784(BAF83977.1)+>784(ENSP00000253699)|(-)REGION-Necessary for the interaction with EHD1	0.189097	0.0516416	1	0.366471	0.177374
SUV420H1:ENSG00000110066:E15.2-I15.1|ENSG00000110066:E15.1-E17.1	TRUE	inclusion	clu_14282	NewClu_3582	ENSG00000110066:E15.2|ENSG00000110066:I15.1	intron-retention	chr11:67933874-67933873|chr11:67934449-67926638	(+)nonsense_mediated_decay, (+)alt-N-terminus, (+)alt-C-terminus, (+)AA:278(ENSP00000411146)->321(AK025183-PEP)|(+)DOMAIN-SET, (+)HELIX, (+)SET_dom-IPR001214, (+)STRAND, (+)TURN	0.183222	0.0516766	1	0.494215	0.310993
BIRC6:ENSG00000115760:E23.1_32679022-E24.1|ENSG00000115760:E23.1-E24.1	TRUE	inclusion	clu_16941	NewClu_2616	ENSG00000115760:E23.1_32679022	alt-5'	chr2:32679022-32688262|chr2:32679010-32688262		0.345635	0.0519839	1	0.558758	0.213123
BIRC6:ENSG00000115760:E23.1-E24.1|ENSG00000115760:E23.1_32679022-E24.1	FALSE	inclusion	clu_16941	NewClu_2616	ENSG00000115760:E23.1	alt-5'	chr2:32679010-32688262|chr2:32679022-32688262		-0.345635	0.0519839	1	0.441242	0.786877
NCOR2:ENSG00000196498:E22.1-E23.1|ENSG00000196498:E22.1-E24.1	TRUE	inclusion	clu_49001	NewClu_555	ENSG00000196498:E23.1	cassette-exon	chr12:124862783-124859009|chr12:124862783-124857156	(+)alt-coding, (+)AA:2507(AAD22973.1)->2514(ENSP00000384018)|(+)COMPBIAS-Pro-rich	0.240521	0.052056	1	0.624747	0.384226
FNBP1:ENSG00000187239:E9.2-E10.2|ENSG00000187239:E9.2-E10.1	FALSE	exclusion	clu_47972	NewClu_776	ENSG00000187239:E10.2	alt-3'	chr9:132687239-132686275|chr9:132687239-132686305	(-)alt-coding, (-)AA:608(ENSP00000407548)->612(AAI43514.1)|(+)HR1_rho+bd+IPR011072, (-)COMPBIAS-Poly-Pro, (-)HR1_rho-bd-IPR011072, (-)REGION-Interaction with microtubules	0.161992	0.0520744	1	0.886555	0.724563
CEP68:ENSG00000011523:E1.6-E2.1|ENSG00000011523:E1.5-E2.1	TRUE	exclusion	clu_1261	NewClu_509	ENSG00000011523:E1.6	alt-5'	chr2:65283662-65296533|chr2:65283658-65296533	(~)AA:757(BAG61363.1)->757(BAA25508.3)	-0.158024	0.0520798	1	0.445	0.603024
TPM2:ENSG00000198467:E6.2-E8.2|ENSG00000198467:E6.2-E7.1	FALSE	inclusion	clu_50622	NewClu_3983	ENSG00000198467:E8.2	alt-C-term	chr9:35684243-35682160|chr9:35684243-35683238	(~)alt+C+terminus, (~)AA:284(BAD96978.1)+>284(ENSP00000354219)|(-)Tropomyosin+IPR000533, (+)COILED, (+)MOD_RES-Phosphoserine, (+)Tropomyosin-IPR000533	-0.167103	0.0520929	1	0.0514097	0.218512
ZNF641:ENSG00000167528:E2.3-E4.1|ENSG00000167528:E1.2-E4.1	TRUE	inclusion	clu_40329	NewClu_574	ENSG00000167528:E2.3	cassette-exon	chr12:48744569-48741898|chr12:48744991-48741898	(+)alt-coding, (+)AA:415(BAG60357.1)->424(ENSP00000449974)|(+)DOMAIN-KRAB, (+)Krueppel-associated_box-IPR001909	0.181548	0.0521084	1	1	0.818452
AC113189.5:ENSG00000233223:E1.2-E3.1|ENSG00000233223:E1.2-E4.1	TRUE	inclusion	clu_54326	NewClu_3755	ENSG00000233223:E3.1	alt-C-term	chr17:7487236-7485849|chr17:7487236-7485481		0.178394	0.0521244	1	0.201923	0.0235294
HOXB-AS1:ENSG00000230148:E8.1-E9.1|ENSG00000230148:E8.1-E9.2	TRUE	inclusion	clu_53970	NewClu_3622	ENSG00000230148:E9.1	alt-3'	chr17:46627764-46628291|chr17:46627764-46628386	(+)alt-N-terminus, (+)alt-C-terminus, (+)AA:56(ENST00000435312-PEP)->77(ENST00000502764-PEP)	0.21936	0.052131	1	0.854545	0.635185
FYN:ENSG00000010810:E3.2-E11.1|ENSG00000010810:E1.10-E11.1	TRUE	exclusion	clu_1097	NewClu_1722	ENSG00000010810:E3.2	altPromoter	chr6:112167792-112101838|chr6:112194171-112101838	(-)alt-C-terminus, (-)AA:152(ENSP00000430364)->153(ENSP00000428695)	-0.151272	0.0521404	1	0.789831	0.941103
CTD-2017D11.1:ENSG00000268362:E1.2-I1.1_24219548|ENSG00000268362:E1.2-E2.1	TRUE	exclusion	clu_57643	NewClu_540	ENSG00000268362:I1.1_24219548		chr19:24216423-24219548|chr19:24216423-24228986		-0.187689	0.052268	1	0.0522388	0.239927
ABCG1:ENSG00000160179:E5.2-E7.1|ENSG00000160179:E6.1-E7.1	FALSE	exclusion	clu_35669	NewClu_3959	ENSG00000160179:E5.2	altPromoter	chr21:43639414-43645781|chr21:43640156-43645781	(+)alt+N+terminus, (+)AA:677(AAK28842.1)+>678(ENSP00000354995)|(+)ABC_2_trans+IPR013525, (+)DOMAIN+ABC transmembrane type+2, (+)Pigment_permease+IPR005284, (+)TOPO_DOM+Cytoplasmic, (+)TOPO_DOM+Extracellular, (+)TRANSMEM+Helical;	0.165972	0.0522807	1	0.927083	0.761111
FGFR1:ENSG00000077782:E9.7-E11.2|ENSG00000077782:E9.7-E13.2	TRUE	inclusion	clu_5948	NewClu_1408	ENSG00000077782:E11.2	cassette-exon	chr8:38314874-38287466|chr8:38314874-38285953	(-)alt-C-terminus, (-)AA:227(CU677187-PEP)->228(ACF47632.1)|(-)DISULFID, (-)DOMAIN-Ig-like C2-type 2, (-)Ig-like_dom-IPR007110, (-)Ig_I-set-IPR013098, (-)Ig_sub-IPR003599, (-)Ig_sub2-IPR003598, (-)Immunoglobulin-IPR013151, (-)STRAND, (+)DISULFID, (+)DOMAIN-Ig-like C2-type 1, (+)Ig-like_dom-IPR007110, (+)Ig_I-set-IPR013098, (+)Ig_sub-IPR003599, (+)Ig_sub2-IPR003598, (+)Immunoglobulin-IPR013151, (+…	0.361982	0.0523353	1	0.778051	0.416069
RYR2:ENSG00000198626:E84.1-E87.1|ENSG00000198626:E85.1-E87.1	FALSE	inclusion	clu_50726	NewClu_1474	ENSG00000198626:E84.1	cassette-exon	chr1:237905649-237919588|chr1:237906923-237919588	(+)alt-N-terminus, (+)AA:4967(ENSP00000355533)->4973(ENSP00000353174)|(-)Ins145_P3_rcpt+IPR014821, (-)Ryan_recept+IPR013333, (-)TOPO_DOM+Cytoplasmic, (+)Ins145_P3_rcpt-IPR014821	-0.164544	0.052418	1	0.166023	0.330567
IKZF4:ENSG00000123411:E6.7-E8.1|ENSG00000123411:E4.2-E9.5	TRUE	exclusion	clu_19734	NewClu_2770	ENSG00000123411:E6.7|ENSG00000123411:E8.1	cassette-exon	chr12:56415364-56417455|chr12:56411961-56418838	(-)alt-N-terminus, (-)AA:538(BAG10493.1)->585(AAI60169.1)	-0.198418	0.0524527	1	0.150997	0.349415
PVT1:ENSG00000249859:E11.4-E17.1|ENSG00000249859:E11.4-E19.1	TRUE	inclusion	clu_55783	NewClu_86	ENSG00000249859:E17.1	cassette-exon	chr8:129001537-129082406|chr8:129001537-129108764	(+)alt-N-terminus, (+)alt-C-terminus, (+)AA:50(ENST00000517838-PEP)->113(ENST00000513868-PEP)	0.167473	0.0525	1	0.45914	0.291667
RTKN:ENSG00000114993:E2.2-E4.1|ENSG00000114993:E2.2-E3.2	FALSE	inclusion	clu_16439	NewClu_472	ENSG00000114993:E4.1	cassette-exon	chr2:74667480-74659793|chr2:74667480-74667104	(+)alt-N-terminus, (+)AA:513(ENSP00000233330)->550(ENSP00000305298)|(+)HR1_rho-bd-IPR011072	-0.318615	0.0525852	1	0.0909091	0.409524
CLDN12:ENSG00000157224:E4.2-E7.2|ENSG00000157224:E4.2-E6.2	FALSE	exclusion	clu_34665	NewClu_3247	ENSG00000157224:E7.2	cassette-exon	chr7:90034922-90041958|chr7:90034922-90041321	(~)alt+coding, (~)AA:244(CAB66704.1)+>244(BAG35384.1)|(+)Claudin12+IPR013287, (+)TOPO_DOM+Extracellular	0.196653	0.0525967	1	0.336406	0.139753
HLA-F:ENSG00000204642:E5.3-ENSG00000206341:E6.1|ENSG00000204642:E5.3-E6.2	FALSE	inclusion	clu_51859	NewClu_3715	ENSG00000204642:ENSG00000206341:E6.1	trans-splicing	chr6:29693340-29858041|chr6:29693340-29693788	(+)alt-N-terminus, (+)alt-C-terminus, (+)AA:124(ENSP00000392251)->225(ENSP00000416998)|(+)DISULFID, (+)DOMAIN-Ig-like C1-type, (+)Ig-like_dom-IPR007110, (+)Ig_C1-set-IPR003597, (+)MHC_I/II-like_Ag-recog-IPR011162, (+)MHC_I_a_a1/a2-IPR001039, (+)REGION-Alpha-3, (+)REGION-Connecting peptide, (+)TOPO_DOM-Cytoplasmic, (+)TRANSMEM-Helical;	-0.205585	0.0525979	1	0.691176	0.896761
PLCB1:ENSG00000182621:E10.2-E11.1|ENSG00000182621:E10.2-E13.1	TRUE	exclusion	clu_46050	NewClu_850	ENSG00000182621:E11.1	alt-C-term	chr20:8630096-8632060|chr20:8630096-8637831	(+)alt-N-terminus, (+)alt-C-terminus, (+)AA:234(AX721082-PEP)->960(BAG61238.1)|(+)ACT_SITE, (+)C2_Ca-dep-IPR000008, (+)C2_Ca/lipid-bd_dom_CaLB-IPR008973, (+)C2_membr_targeting-IPR018029, (+)DOMAIN-C2, (+)DOMAIN-PI-PLC X-box, (+)DOMAIN-PI-PLC Y-box, (+)MOD_RES-Phosphoserine; by PKC, (+)MOD_RES-Phosphothreonine, (+)MOD_RES-Phosphotyrosine, (+)PLC-beta_CS-IPR009535, (+)PLC-like_Pdiesterase_TIM-brl-I…	-0.236111	0.052642	1	0.0555556	0.291667
ARHGEF11:ENSG00000132694:E39.2-E41.1|ENSG00000132694:I39.1-E40.1	FALSE	exclusion	clu_23480	NewClu_2289	ENSG00000132694:E39.2|ENSG00000132694:E41.1	intron-retention	chr1:156909340-156908305|chr1:156909078-156909077	(+)alt+N+terminus, (+)alt+C+terminus, (+)AA:305(AL832790+PEP)+>938(BAH13728.1)|(+)DH+domain+IPR000219, (+)DOMAIN+DH, (+)DOMAIN+PH, (+)HELIX, (+)MOD_RES+Phosphoserine, (+)MOD_RES+Phosphothreonine, (+)STRAND, (+)TURN	0.177569	0.0526465	1	0.921429	0.743859
P4HA2:ENSG00000072682:E8.5-E10.2|ENSG00000072682:E7.7-E10.2	TRUE	inclusion	clu_5048	NewClu_2744	ENSG00000072682:E8.5	cassette-exon	chr5:131562779-131554337|chr5:131563483-131554337	(~)AA:533(AAH35813.1)->533(AAQ89329.1)	0.165856	0.0526746	1	0.424949	0.259092
FZD3:ENSG00000104290:E1.3-E3.1|ENSG00000104290:E2.1-E3.1	FALSE	inclusion	clu_11490	NewClu_1442	ENSG00000104290:E1.3	altPromoter	chr8:28351860-28360187|chr8:28357495-28360187	(~)alt+C+terminus, (~)AA:666(BAF84169.1)+>666(BAA94968.1)|(+)DISULFID, (+)DOMAIN-FZ, (+)Frizzled-IPR000539, (+)Frizzled_dom-IPR020067, (+)GPCR_2-like-IPR017981, (+)TOPO_DOM-Cytoplasmic, (+)TOPO_DOM-Extracellular	-0.166117	0.0527953	1	0.141026	0.307143
ZNF263:ENSG00000006194:E5.1-E6.1|ENSG00000006194:E4.5-E9.1	TRUE	inclusion	clu_549	NewClu_2676	ENSG00000006194:E5.1|ENSG00000006194:E6.1	cassette-exon	chr16:3335239-3335681|chr16:3334205-3339393	(-)truncated, (+)AA:226(ENSP00000459998)->683(BAJ17867.1)|(-)Tscrpt_reg_SCAN-IPR003309, (+)DOMAIN-KRAB, (+)Krueppel-associated_box-IPR001909, (+)Tscrpt_reg_SCAN-IPR003309, (+)ZN_FING-C2H2-type 1, (+)ZN_FING-C2H2-type 2, (+)ZN_FING-C2H2-type 3, (+)ZN_FING-C2H2-type 4, (+)ZN_FING-C2H2-type 5, (+)ZN_FING-C2H2-type 6, (+)ZN_FING-C2H2-type 7, (+)ZN_FING-C2H2-type 8, (+)ZN_FING-C2H2-type 9, (+)Znf_C2H2…	0.40027	0.052871	1	0.761494	0.361224
ASAH2B:ENSG00000204147:E1.4-E2.1|ENSG00000204147:E1.5-E2.1	FALSE	inclusion	clu_51488	NewClu_512	ENSG00000204147:E1.4	altPromoter	chr10:52499743-52502675|chr10:52499762-52502675	(~)AA:160(BAH11747.1)+>160(ENSP00000363119)	-0.194597	0.0529151	1	0.513158	0.707755
ASAH2B:ENSG00000204147:E1.5-E2.1|ENSG00000204147:E1.4-E2.1	TRUE	inclusion	clu_51488	NewClu_512	ENSG00000204147:E1.5	altPromoter	chr10:52499762-52502675|chr10:52499743-52502675	(~)AA:160(BAH11747.1)->160(ENSP00000363119)	0.194597	0.0529151	1	0.486842	0.292245
MBD1:ENSG00000141644:E10.1-E11.1|ENSG00000141644:E10.1-E12.1	TRUE	inclusion	clu_28671	NewClu_795	ENSG00000141644:E11.1	cassette-exon	chr18:47801347-47800723|chr18:47801347-47800233	(+)alt-C-terminus, (+)AA:549(AAD51444.1)->550(CAD92308.1)|(-)CROSSLNK-Glycyl lysine isopeptide (Lys-Gly) (interchain with G-Cter in SUMO), (-)REGION-TRD, (+)ZN_FING-CXXC-type 3, (+)Znf_CXXC-IPR002857	0.22329	0.0529477	1	0.703448	0.480159
ACIN1:ENSG00000100813:E3.1-E5.1|ENSG00000100813:E4.1-E5.1	FALSE	inclusion	clu_9821	NewClu_3036	ENSG00000100813:E3.1	cassette-exon	chr14:23559731-23551045|chr14:23559191-23551045	(-)alt+N+terminus, (-)AA:1283(ENSP00000474349)+>1301(ENSP00000405677)|(-)CROSSLNK+Glycyl lysine isopeptide (Lys+Gly) (interchain with G+Cter in ubiquitin), (+)COMPBIAS-Glu-rich, (+)MOD_RES-Phosphoserine	-0.190013	0.0529527	1	0.273024	0.463037
RP11-413E6.8:ENSG00000242516:E3.1-E4.2|ENSG00000242516:E2.1-E4.2	TRUE	exclusion	clu_55221	NewClu_1070	ENSG00000242516:E3.1	cassette-exon	chr3:75723157-75724915|chr3:75722389-75724915		-0.255793	0.0529792	1	0.2625	0.518293
NUDT13:ENSG00000166321:E2.1-E4.1|ENSG00000166321:E2.1-E5.1	TRUE	exclusion	clu_39593	NewClu_669	ENSG00000166321:E4.1	cassette-exon	chr10:74874206-74879209|chr10:74874206-74879776	(~)AA:155(BAG64321.1)->155(BAH14909.1)	-0.373016	0.0529913	1	0.0555556	0.428571
RP11-224O19.2:ENSG00000232480:E2.1-E3.1|ENSG00000232480:E2.1_218518468-E3.1	FALSE	inclusion	clu_54233	NewClu_2627	ENSG00000232480:E2.1	alt-5'	chr1:218518517-218517804|chr1:218518468-218517804		-0.25754	0.053007	1	0.710714	0.968254
RP11-224O19.2:ENSG00000232480:E2.1_218518468-E3.1|ENSG00000232480:E2.1-E3.1	TRUE	inclusion	clu_54233	NewClu_2627	ENSG00000232480:E2.1_218518468	alt-5'	chr1:218518468-218517804|chr1:218518517-218517804		0.25754	0.053007	1	0.289286	0.031746
TP53INP2:ENSG00000078804:I2.1-E3.1|ENSG00000078804:E1.3-E3.1	TRUE	inclusion	clu_6133	NewClu_1214	ENSG00000078804:I2.1	intron-retention	chr20:33293161-33293162|chr20:33292316-33293162	(-)alt-N-terminus, (-)alt-C-terminus, (-)AA:175(LF205972-PEP)->220(CAC82592.1)|(-)MOD_RES-Phosphoserine, (-)MOTIF-LIR	0.302544	0.0530563	1	0.375714	0.0731707
C6orf52:ENSG00000137434:E4.2-E6.1|ENSG00000137434:E4.2-E5.1	FALSE	inclusion	clu_26289	NewClu_1431	ENSG00000137434:E6.1	cassette-exon	chr6:10687199-10683465|chr6:10687199-10685156	(-)alt+N+terminus, (-)AA:63(ENSP00000421264)+>65(ENSP00000368905)	-0.190825	0.0530836	1	0.477193	0.668018
CCDC66:ENSG00000180376:E18.1-E19.1|ENSG00000180376:E18.1-E19.1_56647635	TRUE	inclusion	clu_45482	NewClu_2572	ENSG00000180376:E19.1	alt-3'	chr3:56628056-56647617|chr3:56628056-56647635	(+)nonsense_mediated_decay, (-)truncated, (+)AA:287(ENSP00000420192)->914(ENSP00000326050)|(+)COILED, (+)MOD_RES-Phosphoserine	0.192262	0.0531186	1	0.933333	0.741071
CASK:ENSG00000147044:E22.1-E24.1|ENSG00000147044:E22.1-E23.1	FALSE	inclusion	clu_31019	NewClu_1912	ENSG00000147044:E24.1	cassette-exon	chrX:41419032-41414888|chrX:41419032-41416353	(+)alt-coding, (+)AA:898(AAI17312.1)->909(ENSP00000354641)|(-)DOMAIN+L27 1, (-)L27+IPR004172, (-)PDZ+IPR001478, (-)SH3_domain+IPR001452, (+)Kinase-like_dom-IPR011009, (+)L27-IPR004172, (+)PDZ-IPR001478, (+)SH3_domain-IPR001452	-0.169977	0.0531745	1	0.507106	0.677083
GOPC:ENSG00000047932:E2.1-E4.4|ENSG00000047932:E3.1-E4.4	FALSE	inclusion	clu_2572	NewClu_394	ENSG00000047932:E2.1	cassette-exon	chr6:117900063-117896515|chr6:117898611-117896515	(+)alt-coding, (+)AA:454(AAL47160.1)->462(AAG00572.1)|(+)COILED	-0.178839	0.0532551	1	0.210181	0.38902
ATXN7L1:ENSG00000146776:E4.1-I4.1_105420600|ENSG00000146776:E4.1-E5.1	TRUE	inclusion	clu_30925	NewClu_95	ENSG00000146776:I4.1_105420600		chr7:105429050-105420600|chr7:105429050-105401909		0.229457	0.0532662	1	0.229457	0
TCAIM:ENSG00000179152:E6.1-E8.2|ENSG00000179152:E6.1-E8.1	FALSE	exclusion	clu_45198	NewClu_2799	ENSG00000179152:E8.2	alt-C-term	chr3:44403010-44409024|chr3:44403010-44408948	(-)alt-N-terminus, (-)AA:352(BAG54004.1)->496(BAI45417.1)	0.164863	0.0532814	1	0.460526	0.295664
PHKA2:ENSG00000044446:E30.2-E32.2|ENSG00000044446:E29.1-E32.2	TRUE	inclusion	clu_2414	NewClu_236	ENSG00000044446:E30.2	cassette-exon	chrX:18918788-18915451|chrX:18919603-18915451	(-)alt-N-terminus, (-)alt-C-terminus, (-)AA:155(AY429559-PEP)->214(ENST00000469645-PEP)|(-)REGION-Calmodulin-binding, (+)MOD_RES-Phosphoserine	0.150722	0.0533416	1	0.167671	0.0169492
GANC:ENSG00000214013:E14.1-E16.1|ENSG00000214013:E14.1-E15.1	FALSE	inclusion	clu_52679	NewClu_1040	ENSG00000214013:E16.1	alt-C-term	chr15:42603044-42613983|chr15:42603044-42606278	(+)retained_intron, (+)alt-N-terminus, (+)alt-C-terminus, (+)AA:248(ENST00000567421-PEP)->357(AK074330-PEP)|(+)Gal_mutarotase_SF_dom-IPR011013	-0.194079	0.0533772	1	0.805921	1
USP30:ENSG00000135093:E8.1-E9.1|ENSG00000135093:E5.4-E9.1	TRUE	exclusion	clu_24678	NewClu_3698	ENSG00000135093:E8.1	cassette-exon	chr12:109492597-109494487|chr12:109490566-109494487	(-)alt-N-terminus, (-)alt-C-terminus, (-)AA:146(ENSP00000438829)->177(ENSP00000443678)|(+)TOPO_DOM-Mitochondrial intermembrane, (-)ACT_SITE-Nucleophile, (-)Peptidase_C19-IPR001394	-0.249943	0.053433	1	0.13101	0.380952
GANC:ENSG00000214013:E4.1-E5.1|ENSG00000214013:E3.3-E5.1	TRUE	exclusion	clu_52678	NewClu_1041	ENSG00000214013:E4.1	cassette-exon	chr15:42570286-42570680|chr15:42568608-42570680	(+)nonsense_mediated_decay, (+)alt-C-terminus, (+)AA:37(ENSP00000455872)->68(ENSP00000454578)	-0.1625	0.0534656	1	0	0.1625
PEG10:ENSG00000242265:E1.3-E2.1|ENSG00000242265:E1.2-I2.2	TRUE	exclusion	clu_55199	NewClu_2908	ENSG00000242265:E1.3|ENSG00000242265:E2.1		chr7:94285903-94292646|chr7:94285892-94292646	(~)AA:325(ENSP00000418944)+>325(ENSP00000417587)	-0.179537	0.05347	1	0.0535714	0.233108
PEG10:ENSG00000242265:E1.2-I2.2|ENSG00000242265:E1.3-E2.1	FALSE	exclusion	clu_55199	NewClu_2908	ENSG00000242265:E1.2|ENSG00000242265:I2.2		chr7:94285892-94292646|chr7:94285903-94292646	(~)AA:325(ENSP00000418944)->325(ENSP00000417587)	0.179537	0.05347	1	0.946429	0.766892
CLDN12:ENSG00000157224:I6.1-E7.1|ENSG00000157224:E4.2-E7.2	TRUE	exclusion	clu_34665	NewClu_3247	ENSG00000157224:I6.1|ENSG00000157224:E7.1	intron-retention	chr7:90041950-90041951|chr7:90034922-90041958		-0.204488	0.0535343	1	0.0697674	0.274255
DTX2P1:ENSG00000186704:E8.1-I16.1_76671547|ENSG00000186704:E12.1_76645025-E17.1_76672949	FALSE	exclusion	clu_47819	NewClu_211	ENSG00000186704:E8.1|ENSG00000186704:I16.1_76671547		chr7:76643315-76671547|chr7:76645025-76672949		0.259246	0.0536152	1	0.471467	0.212221
AASDH:ENSG00000157426:E11.1-E12.1|ENSG00000157426:E11.1-E13.1	TRUE	inclusion	clu_34718	NewClu_3761	ENSG00000157426:E12.1	cassette-exon	chr4:57215429-57211456|chr4:57215429-57209850	(+)alt-N-terminus, (+)alt-C-terminus, (+)AA:789(BAG64707.1)->998(AAP76519.1)|(+)AMP-dep_Synth/Lig-IPR000873, (+)BINDING-ATP, (+)MOD_RES-Phosphoserine, (+)Quinonprotein_ADH-like_supfam-IPR011047	0.292609	0.0537107	1	1	0.707391
AMMECR1:ENSG00000101935:E3.5-E5.1|ENSG00000101935:E3.5-E4.1	FALSE	exclusion	clu_10513	NewClu_35	ENSG00000101935:E5.1	cassette-exon	chrX:109560827-109507827|chrX:109560827-109552765	(+)alt+N+terminus, (+)alt+C+terminus, (+)AA:63(ENST00000496695+PEP)+>74(ENST00000473662+PEP)	0.209663	0.0537673	1	1	0.790337
CTB-104F4.2:ENSG00000242870:E2.1-E3.1|ENSG00000242870:E2.2-I3.1_91430582	TRUE	inclusion	clu_55247	NewClu_2617	ENSG00000242870:E2.1|ENSG00000242870:E3.1		chr7:91509369-91456794|chr7:91509369-91430582		0.186164	0.0538079	1	0.943027	0.756863
LPP:ENSG00000145012:E9.2-E10.1|ENSG00000145012:E6.1-E10.1	TRUE	inclusion	clu_30211	NewClu_1046	ENSG00000145012:E9.2	cassette-exon	chr3:188059507-188123900|chr3:187943315-188123900	(~)alt-coding, (~)AA:612(AAI30585.1)->612(AAI44077.1)|(-)COMPBIAS-Pro-rich	0.28122	0.05381	1	0.536638	0.255418
UGGT1:ENSG00000136731:E1.5-E2.1|ENSG00000136731:E1.4-E2.1	TRUE	inclusion	clu_25773	NewClu_4138	ENSG00000136731:E1.5	alt-5'	chr2:128848989-128855003|chr2:128848956-128855003	(+)alt-N-terminus, (+)alt-C-terminus, (+)AA:910(AK309101-PEP)->1555(AAF66232.1)|(+)MOD_RES-Phosphoserine, (+)MOTIF-Prevents secretion from ER, (+)MUTAGEN-Missing: Inactive, (+)REGION-Glucosyltransferase, (+)SIGNAL, (+)UDP-g_GGtrans-IPR009448	0.173568	0.0538178	1	0.566425	0.392857
TBC1D5:ENSG00000131374:E19.3-E20.1|ENSG00000131374:E19.3-E21.2	TRUE	exclusion	clu_22793	NewClu_1544	ENSG00000131374:E20.1	cassette-exon	chr3:17549966-17470011|chr3:17549966-17448018	(-)nonsense_mediated_decay, (-)alt-C-terminus, (-)AA:40(ENSP00000414250)->74(ENSP00000414159)|(-)MOD_RES-Phosphothreonine	-0.184286	0.0538628	1	0.535642	0.719928
POLR1D:ENSG00000186184:E1.1_28195241-E2.1|ENSG00000186184:E1.1-E2.1	FALSE	exclusion	clu_47623	NewClu_4258	ENSG00000186184:E1.1_28195241	alt-5'	chr13:28195241-28195474|chr13:28195277-28195474		0.161949	0.0538961	1	0.281716	0.119767
H2AFV:ENSG00000105968:I5.1-E6.1|ENSG00000105968:E4.1-E7.1	TRUE	inclusion	clu_12436	NewClu_1872	ENSG00000105968:I5.1|ENSG00000105968:E6.1	intron-retention	chr7:44873772-44873771|chr7:44875128-44869762		0.154782	0.0539162	1	0.843541	0.688758
COX18:ENSG00000163626:E1.4-E3.2|ENSG00000163626:E1.4-E3.1	FALSE	inclusion	clu_37444	NewClu_3729	ENSG00000163626:E3.2	alt-3'	chr4:73935034-73933846|chr4:73935034-73933850	(-)nonsense_mediated_decay, (+)truncated, (-)AA:127(ENSP00000424978)+>333(BAC04758.1)|(-)Membrane_insert_OXA1/ALB3/YidC+IPR001708, (-)TRANSMEM+Helical;	-0.24616	0.0539651	1	0.587174	0.833333
GATS:ENSG00000239521:E9.7-E10.1|ENSG00000239521:E6.2-E10.1	TRUE	exclusion	clu_54943	NewClu_3972	ENSG00000239521:E9.7	cassette-exon	chr7:99809017-99800226|chr7:99820220-99800226	(~)AA:163(BAF83199.1)->163(AAH90867.1)	-0.188199	0.0540467	1	0.278846	0.467045
MSANTD4:ENSG00000170903:E1.3-E2.1|ENSG00000170903:E1.6-E2.1	FALSE	inclusion	clu_42108	NewClu_3901	ENSG00000170903:E1.3	altPromoter	chr11:105892922-105881794|chr11:105891689-105881794	(~)AA:345(CAD39179.1)+>345(BAB47455.2)	-0.158681	0.0540805	1	0.0328947	0.191576
TEN1-CDK3:ENSG00000261408:E4.1-E5.1|ENSG00000261408:E4.1-I4.1	FALSE	exclusion	clu_57188	NewClu_3668	ENSG00000261408:E5.1	intron-retention	chr17:73997622-73997955|chr17:73997622-73997623		0.330473	0.0540881	1	0.839506	0.509033
ISPD:ENSG00000214960:E3.1-E4.1|ENSG00000214960:I3.1_16387301-E4.1	FALSE	exclusion	clu_52883	NewClu_1646	ENSG00000214960:E3.1		chr7:16415717-16348252|chr7:16387301-16348252	(+)alt-coding, (+)AA:401(ENSP00000382249)->451(ENSP00000385478)|(+)ISPD_synthase-IPR001228, (+)SITE-Positions substrate for the nucleophilic attack	0.182738	0.0541396	1	0.697222	0.514484
WDPCP:ENSG00000143951:I13.2-E17.1|ENSG00000143951:I13.2-I15.1_63665757	FALSE	exclusion	clu_29724	NewClu_2826	ENSG00000143951:E17.1		chr2:63666891-63664688|chr2:63666891-63665757		0.157635	0.0541626	1	0.971429	0.813793
TPCN2:ENSG00000162341:E3.1-E4.2|ENSG00000162341:E2.1-E4.2	TRUE	exclusion	clu_36473	NewClu_2253	ENSG00000162341:E3.1	cassette-exon	chr11:68822265-68822643|chr11:68821565-68822643	(-)retained_intron, (-)alt-C-terminus, (-)AA:430(ENST00000535009-PEP)->570(ENSP00000445551)|(-)Ion_trans_dom-IPR005821, (-)TOPO_DOM-Cytoplasmic, (-)TOPO_DOM-Extracellular, (-)TRANSMEM-Helical; Name=S1 of repeat I;, (-)TRANSMEM-Helical; Name=S2 of repeat I;	-0.21547	0.0542139	1	0.667516	0.882986
PDE4DIP:ENSG00000178104:E47.1-E49.1|ENSG00000178104:E12.2_144955278-E66.1_144679954	TRUE	inclusion	clu_44920	NewClu_4243	ENSG00000178104:E47.1|ENSG00000178104:E49.1	cassette-exon	chr1:144873877-144868172|chr1:144955278-144679954	(+)retained_intron, (+)alt-N-terminus, (+)alt-C-terminus, (+)AA:16(ENST00000526664-PEP)->303(ENST00000479369-PEP)	0.177065	0.0542279	1	0.259055	0.0819899
NFE2L1:ENSG00000082641:E7.2-E7.8|ENSG00000082641:E7.1-E7.8	TRUE	exclusion	clu_6658	NewClu_645	ENSG00000082641:E7.2	alt-5'	chr17:46128181-46128479|chr17:46128143-46128479		-0.403098	0.0543439	1	0.146341	0.549439
NIPAL2:ENSG00000104361:E14.1-I14.1|ENSG00000104361:E13.1-E15.1	TRUE	inclusion	clu_11526	NewClu_841	ENSG00000104361:E14.1|ENSG00000104361:I14.1	intron-retention	chr8:99205613-99205612|chr8:99206956-99205318		0.227965	0.0543615	1	0.5	0.272035
TERF1:ENSG00000147601:E7.2-E9.2|ENSG00000147601:E8.1-E9.2	FALSE	inclusion	clu_31239	NewClu_1891	ENSG00000147601:E7.2	cassette-exon	chr8:73939287-73944277|chr8:73942630-73944277	(+)alt-coding, (+)AA:419(AAB81137.1)->439(BAF85218.1)|(-)REGION+TRFH dimerization, (-)STRAND, (-)Telomere_rpt+bd_fac_dimer_dom+IPR013867, (+)COMPBIAS-Asp/Glu-rich (acidic), (+)MOD_RES-Phosphoserine, (+)REGION-Interaction with RLIM	-0.165835	0.0543621	1	0.165495	0.33133
ZNF846:ENSG00000196605:E3.4-E5.1|ENSG00000196605:E4.4-E5.1	FALSE	inclusion	clu_49202	NewClu_1455	ENSG00000196605:E3.4	altPromoter	chr19:9896614-9875711|chr19:9878965-9875711	(+)alt-C-terminus, (+)AA:81(ENSP00000466599)->86(ENSP00000466236)	-0.182895	0.0544682	1	0.164021	0.346916
FAM35A:ENSG00000122376:E2.1-E3.2|ENSG00000122376:E2.1-E4.1	TRUE	exclusion	clu_19377	NewClu_1395	ENSG00000122376:E3.2	cassette-exon	chr10:88856746-88911107|chr10:88856746-88917805		-0.264443	0.0546045	1	0.692699	0.957143
RP11-458D21.2:ENSG00000227280:I1.1-E2.1|ENSG00000227280:E1.1-E2.1	TRUE	exclusion	clu_53652	NewClu_3498	ENSG00000227280:I1.1	intron-retention	chr1:145373508-145373507|chr1:145375343-145373507		-0.409091	0.054673	1	0.1875	0.596591
MPHOSPH8:ENSG00000196199:E13.2-E14.4|ENSG00000196199:E13.2-I13.1	FALSE	exclusion	clu_48779	NewClu_3864	ENSG00000196199:E14.4	intron-retention	chr13:20244503-20245346|chr13:20244503-20244504	(+)alt+N+terminus, (+)alt+C+terminus, (+)AA:254(LF384992+PEP)+>259(AAH46214.1)|(+)Ankyrin_rpt+IPR002110, (+)REPEAT+ANK 2, (+)REPEAT+ANK 3, (+)REPEAT+ANK 4	0.178445	0.0547063	1	1	0.821555
TBCD:ENSG00000141556:E1.3-E2.1|ENSG00000141556:I1.1_80713192-E2.1	FALSE	inclusion	clu_28617	NewClu_3223	ENSG00000141556:E1.3		chr17:80710253-80714041|chr17:80713192-80714041	(-)alt-N-terminus, (-)alt-C-terminus, (-)AA:134(ENSP00000460450)->311(ENSP00000380608)|(+)ARM-type_fold-IPR016024, (-)ARM-type_fold-IPR016024, (-)REPEAT-HEAT 2	-0.287269	0.0547128	1	0.602975	0.890244
ZNF518A:ENSG00000177853:E5.2-E8.1|ENSG00000177853:E5.2-E7.1	FALSE	inclusion	clu_44821	NewClu_1279	ENSG00000177853:E8.1	cassette-exon	chr10:97893405-97915083|chr10:97893405-97911173	(+)alt-N-terminus, (+)alt-C-terminus, (+)AA:348(AAH30967.1)->952(ENST00000316045-PEP)|(-)ZN_FING+C2H2+type 1, (-)ZN_FING+C2H2+type 2, (-)ZN_FING+C2H2+type 3, (-)ZN_FING+C2H2+type 4, (+)ZN_FING-C2H2-type 5	-0.171875	0.0547255	1	0.0365854	0.20846
RARS2:ENSG00000146282:E1.3-E3.1|ENSG00000146282:E1.4-E3.1	FALSE	exclusion	clu_30783	NewClu_3185	ENSG00000146282:E1.3	altPromoter	chr6:88299640-88279308|chr6:88299419-88279308	(-)alt-N-terminus, (-)alt-C-terminus, (-)AA:359(BC022341-PEP)->403(BC105784-PEP)|(+)Arg+tRNA+synth_Ia_core+IPR015945, (+)Arg+tRNA+synth_N+IPR005148, (+)MOTIF+HIGH region, (+)TRANSIT+Mitochondrion, (-)DALR_anticod-bd-IPR008909, (-)tRNAsynth_1a_anticodon-bd-IPR009080	0.147995	0.0547773	1	0.474573	0.326577
COQ7:ENSG00000167186:E1.6-E3.2|ENSG00000167186:E2.5-E3.2	FALSE	exclusion	clu_40174	NewClu_3713	ENSG00000167186:E1.6	alt-C-term	chr16:19079059-19083250|chr16:19080200-19083250	(+)alt+N+terminus, (+)AA:194(AAH43272.1)+>217(BAI46274.1)|(+)COMPBIAS+Poly+Ala, (+)Ferritin+like_SF+IPR009078, (+)REGION+2 X approximate tandem repeats, (+)REPEAT+1, (+)TRANSIT+Mitochondrion, (+)Ubq_synth_Coq7+IPR011566	0.153523	0.0548776	1	0.56586	0.412338
SPAG9:ENSG00000008294:E8.1-E9.1|ENSG00000008294:E6.2-E9.1	TRUE	exclusion	clu_841	NewClu_3505	ENSG00000008294:E8.1	cassette-exon	chr17:49109042-49098726|chr17:49118862-49098726	(-)alt-coding, (-)AA:1311(AAN61565.1)->1321(BAA25442.4)|(-)MOD_RES-Phosphoserine	-0.156884	0.0549451	1	0.098163	0.255047
GULP1:ENSG00000144366:E1.7-E4.1|ENSG00000144366:E2.3-E4.1	FALSE	exclusion	clu_29916	NewClu_1465	ENSG00000144366:E1.7	alt-C-term	chr2:189156893-189248490|chr2:189157839-189248490	(~)AA:167(AAH01103.1)+>167(ENSP00000386402)	0.310563	0.0549491	1	0.780075	0.469512
PHACTR2:ENSG00000112419:E8.1-E9.1|ENSG00000112419:E6.1-E9.1	TRUE	inclusion	clu_15307	NewClu_1416	ENSG00000112419:E8.1	cassette-exon	chr6:144081777-144086398|chr6:144075049-144086398	(+)alt-N-terminus, (+)AA:622(ENSP00000356556)->634(BAA31655.3)	0.315101	0.0551493	1	0.393098	0.077997
NUTM2A-AS1:ENSG00000223482:E12.1-E13.1|ENSG00000223482:E12.1-E19.1	TRUE	inclusion	clu_53178	NewClu_2062	ENSG00000223482:E13.1	cassette-exon	chr10:89048199-89005969|chr10:89048199-88963693	(~)AA:36(AK311174-PEP)->36(ENST00000433920-PEP)	0.156487	0.0552148	1	0.899128	0.742641
PPP1R21:ENSG00000162869:E21.1-E22.2|ENSG00000162869:E20.2-E22.2	TRUE	inclusion	clu_36832	NewClu_3737	ENSG00000162869:E21.1	cassette-exon	chr2:48732735-48734408|chr2:48725874-48734408	(-)alt-N-terminus, (-)AA:734(AY092062-PEP)->738(AAI43467.1)|(-)COILED, (-)KLRAQ/TTKRSYEDQ_C-IPR019348, (-)Unchr_KLRAQ/TTKRSYEDQ_N-IPR019343, (+)COILED	0.163265	0.0552446	1	1	0.836735
PXN-AS1:ENSG00000255857:E4.1-E5.1|ENSG00000255857:E3.1-E5.1	TRUE	inclusion	clu_56406	NewClu_798	ENSG00000255857:E4.1	cassette-exon	chr12:120648909-120650178|chr12:120647737-120650178	(~)AA:34(ENST00000542265-PEP)->34(ENST00000535200-PEP)	0.147378	0.0552708	1	0.158741	0.0113636
MBNL1:ENSG00000152601:E17.1-E19.2|ENSG00000152601:E15.2-E19.2	TRUE	inclusion	clu_33021	NewClu_3692	ENSG00000152601:E17.1	cassette-exon	chr3:152174150-152177060|chr3:152165562-152177060	(-)alt-N-terminus, (-)alt-C-terminus, (-)AA:343(AAH50535.1)->348(ENSP00000420327)|(-)HELIX, (-)STRAND, (-)TURN, (-)ZN_FING-C3H1-type 1, (-)ZN_FING-C3H1-type 2, (-)Znf_CCCH-IPR000571	0.27918	0.0553214	1	0.87037	0.59119
AGL:ENSG00000162688:E2.2-E3.1|ENSG00000162688:E2.1-E3.1	TRUE	inclusion	clu_36728	NewClu_1937	ENSG00000162688:E2.2	altPromoter	chr1:100316454-100316531|chr1:100316174-100316531	(~)AA:1532(ENSP00000359182)->1532(ENSP00000294724)	0.181905	0.0553614	1	0.60406	0.422155
TTN:ENSG00000155657:E142.1-E143.1|ENSG00000155657:E140.1-E147.1	TRUE	inclusion	clu_34087	NewClu_2304	ENSG00000155657:E142.1|ENSG00000155657:E143.1	cassette-exon	chr2:179545806-179545058|chr2:179546388-179543557	(+)alt-N-terminus, (+)alt-C-terminus, (+)AA:962(ENSP00000401501)->33423(ENSP00000343764)|(+)ACT_SITE-Proton acceptor, (+)BINDING-ATP, (+)COILED, (+)COMPBIAS-Ala-rich, (+)COMPBIAS-Glu-rich, (+)COMPBIAS-Poly-Arg, (+)COMPBIAS-Poly-Glu, (+)COMPBIAS-Poly-Ser, (+)COMPBIAS-Poly-Thr, (+)COMPBIAS-Pro-rich, (+)COMPBIAS-Ser-rich, (+)CROSSLNK-Glycyl lysine isopeptide (Lys-Gly) (interchain with G-Cter in ubiq…	0.31944	0.0554007	1	0.344262	0.0248227
UBC:ENSG00000150991:E5.11-E5.12|ENSG00000150991:E3.5-U5.1_125375349	TRUE	exclusion	clu_32290	NewClu_3718	ENSG00000150991:E5.11|ENSG00000150991:E5.12	intron-retention	chr12:125396194-125396193|chr12:125399133-125375349		-0.209306	0.0554095	1	0.63169	0.840996
TM4SF2:ENSG00000250349:E15.1-I7.1_37978498|ENSG00000250349:E15.1-I7.1_37970861	FALSE	exclusion	clu_55865	NewClu_535	ENSG00000250349:I7.1_37978498		chrX:37969735-37978498|chrX:37969735-37970861		0.198052	0.0555847	1	0.909091	0.711039
ARFIP1:ENSG00000164144:E7.1-E8.1|ENSG00000164144:E7.1-E9.1	TRUE	exclusion	clu_38087	NewClu_3319	ENSG00000164144:E8.1	cassette-exon	chr4:153784866-153791905|chr4:153784866-153793604	(-)alt-coding, (-)AA:341(BAF83161.1)->373(AAD29390.1)|(-)MOD_RES-Phosphoserine	-0.21909	0.0555981	1	0.664069	0.883159
P4HA2:ENSG00000072682:E7.7-E10.2|ENSG00000072682:E8.5-E10.2	FALSE	inclusion	clu_5048	NewClu_2744	ENSG00000072682:E7.7	altPromoter	chr5:131563483-131554337|chr5:131562779-131554337	(~)AA:533(AAH35813.1)+>533(AAQ89329.1)	-0.157363	0.0556519	1	0.383726	0.541089
GGA3:ENSG00000125447:E2.9-E4.1|ENSG00000125447:E3.1-E4.1	FALSE	inclusion	clu_20389	NewClu_1777	ENSG00000125447:E2.9	altPromoter	chr17:73257629-73242877|chr17:73244921-73242877	(-)alt+N+terminus, (-)AA:651(AL833603+PEP)+>690(BAG09628.1)|(-)Clathrin_a/b/g+adaptin_app_Ig+IPR008152, (-)Clathrin_g+adaptin_app+IPR008153, (-)Coatomer/clathrin_app_Ig+like+IPR013041, (-)DOMAIN+GAE, (-)ENTH_VHS+IPR008942, (-)HELIX, (-)VHS+IPR002014, (-)VHS_subgr+IPR018205, (+)ENTH_VHS-IPR008942, (+)HELIX, (+)VHS-IPR002014	-0.184479	0.0557214	1	0.780637	0.965116
FOXM1:ENSG00000111206:E2.4-E3.1|ENSG00000111206:E2.4-E3.2	TRUE	inclusion	clu_14668	NewClu_3681	ENSG00000111206:E3.1	alt-3'	chr12:2983143-2981413|chr12:2983143-2981410	(~)alt-N-terminus, (~)AA:748(AK313845-PEP)->748(AAH06192.1)|(+)TF_fork_head-IPR001766	0.150888	0.0557265	1	0.657308	0.50642
PDE4DIP:ENSG00000178104:E40.3-E41.1|ENSG00000178104:E12.2_144955278-E66.1_144679954	TRUE	inclusion	clu_44920	NewClu_4243	ENSG00000178104:E40.3|ENSG00000178104:E41.1	cassette-exon	chr1:144882446-144881622|chr1:144955278-144679954	(+)alt-N-terminus, (+)AA:2240(ENSP00000327209)->2482(ENSP00000358366)|(+)COILED	0.146281	0.0557667	1	0.198662	0.0523815
EDIL3:ENSG00000164176:E2.1-E5.1|ENSG00000164176:E3.1-E5.1	FALSE	inclusion	clu_38139	NewClu_1766	ENSG00000164176:E2.1	altPromoter	chr5:83549902-83476339|chr5:83525673-83476339	(+)alt-C-terminus, (+)AA:241(CU691020-PEP)->242(CU689034-PEP)|(-)EG+like_dom+IPR000742, (-)EGF+like_Ca+bd+IPR001881, (-)SIGNAL, (+)DOMAIN-EGF-like 2, (+)EG-like_dom-IPR000742, (+)TURN	-0.180218	0.0557955	1	0.153256	0.333474
RCAN1:ENSG00000159200:E6.3-E8.2|ENSG00000159200:E1.2-E8.2	TRUE	exclusion	clu_35347	NewClu_2359	ENSG00000159200:E6.3	altPromoter	chr21:35898961-35896008|chr21:35987059-35896008	(~)alt-N-terminus, (~)AA:197(AAH02864.1)->197(BAH13035.1)|(+)Calcipressin-IPR006931, (-)Calcipressin-IPR006931	-0.166528	0.0558136	1	0.771946	0.938474
CHPF2:ENSG00000033100:E5.1-I5.1|ENSG00000033100:E4.1-E6.1	TRUE	exclusion	clu_1988	NewClu_2966	ENSG00000033100:E5.1|ENSG00000033100:I5.1	intron-retention	chr7:150934258-150934259|chr7:150933676-150934460		-0.176421	0.0560011	1	0.116659	0.29308
LSAMP:ENSG00000185565:E7.1-E8.1|ENSG00000185565:I7.1_115581788-E8.1	FALSE	inclusion	clu_47328	NewClu_859	ENSG00000185565:E7.1		chr3:115738362-115571464|chr3:115581788-115571464		-0.384925	0.0560896	1	0.559511	0.944436
SQSTM1:ENSG00000161011:E1.3-E4.1|ENSG00000161011:I1.1_179234123-E4.1	FALSE	exclusion	clu_36118	NewClu_3566	ENSG00000161011:E1.3	alt-C-term	chr5:179233591-179238574|chr5:179234123-179238574	(+)alt-C-terminus, (+)AA:140(ENSP00000394534)->167(ENSP00000427308)|(+)MOTIF-TRAF6-binding	0.214189	0.0561117	1	0.686411	0.472222
ZC3H11A:ENSG00000058673:E3.5-I3.1|ENSG00000058673:E3.1-E4.2	TRUE	exclusion	clu_3250	NewClu_1008	ENSG00000058673:E3.5|ENSG00000058673:I3.1	intron-retention	chr1:203771389-203771390|chr1:203770756-203772085	(~)alt-coding, (~)AA:810(AAH14268.1)->810(CAH10566.1)	-0.154575	0.0562321	1	0.707097	0.861672
PLCB4:ENSG00000101333:E42.1-E43.2|ENSG00000101333:E41.1-E43.2	TRUE	exclusion	clu_10193	NewClu_3246	ENSG00000101333:E42.1	cassette-exon	chr20:9457400-9459568|chr20:9454012-9459568	(~)alt-N-terminus, (~)alt-C-terminus, (~)AA:1022(ENST00000464199-PEP)->1022(ENST00000492632-PEP)	-0.159157	0.0562506	1	0.752632	0.911789
CTNND1:ENSG00000198561:E13.1-E14.1|ENSG00000198561:E13.1-E15.2	TRUE	inclusion	clu_50661	NewClu_1243	ENSG00000198561:E14.1	cassette-exon	chr11:57573507-57573933|chr11:57573507-57574387	(-)alt-C-terminus, (-)AA:939(BAA20838.3)->941(AAC39802.1)|(-)ARM-type_fold-IPR016024, (-)MOD_RES-Phosphoserine, (+)ARM-type_fold-IPR016024, (+)MOD_RES-Phosphoserine, (+)MOTIF-Nuclear localization signal	0.150092	0.0563965	1	0.961923	0.811832
SULT1A1:ENSG00000196502:E3.4-E6.3|ENSG00000196502:E3.4-ENSG00000197165:E6.1	TRUE	inclusion	clu_49020	NewClu_3550	ENSG00000196502:E6.3	trans-splicing	chr16:28621252-28620180|chr16:28621252-28603802	(~)alt-coding, (~)AA:295(ENSP00000457912)->295(AAH00923.1)|(-)P-loop_NTPase-IPR027417, (-)Sulfotransferase_dom-IPR000863	0.216901	0.0564856	1	0.798611	0.58171
MYBPC3:ENSG00000134571:E10.1-E11.2|ENSG00000134571:E9.2-E11.2	TRUE	exclusion	clu_24389	NewClu_2760	ENSG00000134571:E10.1	cassette-exon	chr11:47368578-47368195|chr11:47368973-47368195	(~)AA:365(ACH92817.1)->365(ACH92817.1)	-0.287287	0.056493	1	0	0.287287
EDA:ENSG00000158813:E15.1-E16.2|ENSG00000158813:E15.1-E16.1	FALSE	exclusion	clu_35200	NewClu_3850	ENSG00000158813:E16.2	alt-3'	chrX:69250370-69253257|chrX:69250370-69253248	(-)alt-coding, (-)AA:386(AAI44050.1)->389(BAG72534.1)|(+)TNF+IPR006052, (+)Tumour_necrosis_fac+like_dom+IPR008983, (-)HELIX, (-)TNF-IPR006052, (-)Tumour_necrosis_fac-like_dom-IPR008983	0.169892	0.0566346	1	0.245483	0.0755911
ZNF185:ENSG00000147394:E15.1-E16.1|ENSG00000147394:E14.1-E16.1	TRUE	inclusion	clu_31149	NewClu_3094	ENSG00000147394:E15.1	cassette-exon	chrX:152105057-152106618|chrX:152101515-152106618	(+)alt-coding, (+)AA:690(BAG59511.1)->692(ABF57661.1)	0.153517	0.0566364	1	0.307828	0.15431
NCOR2:ENSG00000196498:E22.1-E24.1|ENSG00000196498:E23.1-E24.1	FALSE	inclusion	clu_49001	NewClu_555	ENSG00000196498:E22.1	cassette-exon	chr12:124862783-124857156|chr12:124858959-124857156	(+)alt-coding, (+)AA:2507(AAD22973.1)->2514(ENSP00000384018)|(+)COMPBIAS-Pro-rich	-0.19139	0.0566431	1	0.198758	0.390148
ARPC4-TTLL3:ENSG00000250151:I10.1-I9.1|ENSG00000250151:E9.3-I10.1_9860955	TRUE	exclusion	clu_55825	NewClu_3790	ENSG00000250151:I10.1|ENSG00000250151:I9.1	intron-retention	chr3:9860605-9860606|chr3:9860604-9860955		-0.172045	0.0567423	1	0.640271	0.812317
TMEM260:ENSG00000070269:E14.2-E16.1|ENSG00000070269:E14.2-E17.1	TRUE	inclusion	clu_4575	NewClu_165	ENSG00000070269:E16.1	cassette-exon	chr14:57085481-57088249|chr14:57085481-57092100	(+)alt-N-terminus, (+)alt-C-terminus, (+)AA:409(AAI21164.1)->427(BAA91139.1)|(-)DUF2723-IPR021280, (-)TRANSMEM-Helical;	0.14481	0.0567694	1	0.843077	0.698267
CLK4:ENSG00000113240:E12.1-E14.1|ENSG00000113240:E13.1-E14.1	FALSE	exclusion	clu_15667	NewClu_808	ENSG00000113240:E12.1	cassette-exon	chr5:178035377-178032383|chr5:178032826-178032383	(+)alt+C+terminus, (+)AA:221(AK311485+PEP)+>234(BC143538+PEP)	0.173021	0.0568774	1	0.967626	0.794605
TTN:ENSG00000155657:E144.1-E145.1|ENSG00000155657:E140.1-E147.1	TRUE	inclusion	clu_34087	NewClu_2304	ENSG00000155657:E144.1|ENSG00000155657:E145.1	cassette-exon	chr2:179544621-179544409|chr2:179546388-179543557	(+)alt-N-terminus, (+)alt-C-terminus, (+)AA:962(ENSP00000401501)->33423(ENSP00000343764)|(+)ACT_SITE-Proton acceptor, (+)BINDING-ATP, (+)COILED, (+)COMPBIAS-Ala-rich, (+)COMPBIAS-Glu-rich, (+)COMPBIAS-Poly-Arg, (+)COMPBIAS-Poly-Glu, (+)COMPBIAS-Poly-Ser, (+)COMPBIAS-Poly-Thr, (+)COMPBIAS-Pro-rich, (+)COMPBIAS-Ser-rich, (+)CROSSLNK-Glycyl lysine isopeptide (Lys-Gly) (interchain with G-Cter in ubiq…	0.34938	0.0569237	1	0.393338	0.0439573
METTL15:ENSG00000169519:E9.1-E10.3|ENSG00000169519:E9.1-E10.2	FALSE	exclusion	clu_41429	NewClu_2810	ENSG00000169519:E10.3	alt-3'	chr11:28311944-28318344|chr11:28311944-28318300	(+)alt+C+terminus, (+)AA:273(BAC03631.1)+>279(BC066900+PEP)|(+)RsmH+IPR002903, (+)SAM+dep_MeTrfase_MraW_recog+IPR023397	0.185824	0.0569494	1	0.455294	0.26947
TCTN1:ENSG00000204852:E8.1-E10.1|ENSG00000204852:E8.1-E9.1	FALSE	exclusion	clu_51947	NewClu_1825	ENSG00000204852:E10.1	cassette-exon	chr12:111070364-111072475|chr12:111070364-111072201	(-)nonsense_mediated_decay, (-)alt-N-terminus, (-)alt-C-terminus, (-)AA:260(BC044885-PEP)->263(ENSP00000437196)|(+)DUF1619+IPR011677, (-)COMPBIAS-Cys-rich, (-)DUF1619-IPR011677, (-)SIGNAL	0.179754	0.0569983	1	0.915113	0.735358
ATAT1:ENSG00000137343:E7.1-E8.1|ENSG00000137343:E7.1-E10.1	TRUE	inclusion	clu_26259	NewClu_185	ENSG00000137343:E8.1	cassette-exon	chr6:30608199-30608312|chr6:30608199-30609953	(+)alt-N-terminus, (+)AA:398(ENSP00000365661)->409(ENSP00000327832)|(-)Acyl_CoA_acyltransferase-IPR016181, (-)HELIX, (-)STRAND, (+)Acyl_CoA_acyltransferase-IPR016181	0.323898	0.057076	1	0.753968	0.43007
ZNF778:ENSG00000170100:E4.1-E6.2|ENSG00000170100:E4.1-E5.1	FALSE	exclusion	clu_41727	NewClu_270	ENSG00000170100:E6.2	cassette-exon	chr16:89288591-89291127|chr16:89288591-89289565	(-)alt-N-terminus, (-)alt-C-terminus, (-)AA:405(BAG58149.1)->439(BAB71183.1)|(-)DOMAIN-KRAB, (-)Krueppel-associated_box-IPR001909, (-)ZN_FING-C2H2-type 1; degenerate, (-)ZN_FING-C2H2-type 2; degenerate, (-)ZN_FING-C2H2-type 3, (-)ZN_FING-C2H2-type 4; degenerate, (-)ZN_FING-C2H2-type 5, (-)ZN_FING-C2H2-type 6, (-)Znf_C2H2-IPR007087, (-)Znf_C2H2-like-IPR015880	0.199084	0.057091	1	0.249084	0.05
BMP1:ENSG00000168487:E7.3-E9.1|ENSG00000168487:E8.1-E9.1	FALSE	inclusion	clu_40931	NewClu_2862	ENSG00000168487:E7.3	cassette-exon	chr8:22034652-22035365|chr8:22035245-22035365	(~)nonsense_mediated_decay, (~)AA:189(ENSP00000427950)+>189(AAI43339.1)	-0.147407	0.0571092	1	0.771144	0.918551
CDC25C:ENSG00000158402:E5.2-E6.1|ENSG00000158402:E5.2-E8.1	TRUE	inclusion	clu_35055	NewClu_1726	ENSG00000158402:E6.1	cassette-exon	chr5:137664173-137661743|chr5:137664173-137655063	(-)alt-C-terminus, (-)AA:367(CU676376-PEP)->400(CAC19192.1)|(-)ACT_SITE, (-)DOMAIN-Rhodanese, (-)HELIX, (-)MOD_RES-Phosphoserine, (-)MPI_Phosphatase-IPR000751, (-)REGION-HIV-1 Vpr binding site, (-)Rhodanese-like_dom-IPR001763, (-)STRAND, (-)TURN, (+)MOD_RES-Phosphoserine, (+)MOD_RES-Phosphoserine; by CDK1 (Probable), (+)MOD_RES-Phosphothreonine; by CDK1 (Probable), (+)MPI_Phosphatase-IPR000751, (…	0.29873	0.0572007	1	0.84	0.54127
C14orf79:ENSG00000140104:E2.2-E3.1|ENSG00000140104:E2.2-E4.2	TRUE	exclusion	clu_27846	NewClu_4169	ENSG00000140104:E3.1	cassette-exon	chr14:105455425-105455969|chr14:105455425-105457828	(+)alt-coding, (+)AA:93(BC025175-PEP)->97(AF038188-PEP)	-0.202356	0.0572058	1	0.067619	0.269975
KIF21A:ENSG00000139116:E29.3-E30.1|ENSG00000139116:E29.3-E31.1	TRUE	exclusion	clu_27453	NewClu_3593	ENSG00000139116:E30.1	cassette-exon	chr12:39713708-39712003|chr12:39713708-39709772	(-)alt-N-terminus, (-)AA:975(ENSP00000447765)->1621(CAJ45483.1)|(+)COILED, (+)Prefoldin-IPR009053, (+)REPEAT-WD 1, (+)WD40_repeat-IPR001680, (+)WD40_repeat_dom-IPR017986, (-)ARM-type_fold-IPR016024, (-)Kinesin_motor_dom-IPR001752, (-)MOD_RES-Phosphoserine, (-)MOD_RES-Phosphotyrosine, (-)NP_BIND-ATP	-0.206273	0.0572199	1	0.192222	0.398495
ARHGEF3:ENSG00000163947:E4.1-E8.1|ENSG00000163947:E4.1-E5.1	FALSE	inclusion	clu_37840	NewClu_1017	ENSG00000163947:E8.1	alt-C-term	chr3:57069116-56992917|chr3:57069116-57041364	(-)nonsense_mediated_decay, (-)alt+C+terminus, (-)AA:50(ENSP00000418984)+>100(ENSP00000418469)	-0.180306	0.0572297	1	0.687826	0.868132
TTN:ENSG00000155657:E121.1-E122.1|ENSG00000155657:E119.1-E122.1	TRUE	inclusion	clu_34087	NewClu_2304	ENSG00000155657:E121.1	cassette-exon	chr2:179559326-179558735|chr2:179560075-179558735	(+)alt-N-terminus, (+)alt-C-terminus, (+)AA:256(ENSP00000392336)->962(ENSP00000401501)|(-)PPAK_motif-IPR004168, (-)REPEAT-PEVK 22, (-)REPEAT-PEVK 23, (-)REPEAT-PEVK 24, (-)REPEAT-PEVK 25, (+)COMPBIAS-Glu-rich, (+)COMPBIAS-Poly-Pro, (+)COMPBIAS-Pro-rich, (+)CROSSLNK-Glycyl lysine isopeptide (Lys-Gly) (interchain with G-Cter in ubiquitin), (+)MOD_RES-Phosphoserine, (+)MOD_RES-Phosphothreonine, (+)P…	0.198896	0.0572854	1	0.94898	0.750084
ZNF133:ENSG00000125846:E5.6-E9.2|ENSG00000125846:E5.6-E9.1	FALSE	inclusion	clu_20611	NewClu_1704	ENSG00000125846:E9.2	alt-3'	chr20:18287037-18295716|chr20:18287037-18295713	(+)alt-coding, (+)AA:653(BAG10939.1)->654(BAF84078.1)	-0.2781	0.0572931	1	0.362857	0.640957
CPPED1:ENSG00000103381:E2.2-E3.1|ENSG00000103381:E2.2-E4.1	TRUE	exclusion	clu_11168	NewClu_1200	ENSG00000103381:E3.1	cassette-exon	chr16:12875042-12798906|chr16:12875042-12758972	(-)alt-C-terminus, (-)AA:172(CAE45887.1)->294(CU675335-PEP)|(-)METAL-Divalent metal cation 2	-0.243651	0.0574775	1	0.677778	0.921429
SRRM1:ENSG00000133226:E21.1-E22.1|ENSG00000133226:E21.1-E23.2	TRUE	inclusion	clu_23752	NewClu_1343	ENSG00000133226:E22.1	cassette-exon	chr1:24989295-24989674|chr1:24989295-24993306	(+)alt-coding, (+)AA:904(AAH36187.1)->913(ENSP00000363510)|(-)COMPBIAS-Ser-rich, (-)REGION-Necessary for speckles and matrix localization	0.158798	0.0574972	1	0.751615	0.592818
ZNF652:ENSG00000198740:E8.1-E9.2|ENSG00000198740:E8.3-I8.1	FALSE	inclusion	clu_50903	NewClu_1218	ENSG00000198740:E8.1|ENSG00000198740:E9.2	intron-retention	chr17:47375468-47369057|chr17:47371927-47371926		-0.169847	0.0576124	1	0.0111111	0.180958
RSF1:ENSG00000048649:E7.7-E8.1|ENSG00000048649:E7.6-E8.1	TRUE	exclusion	clu_2624	NewClu_339	ENSG00000048649:E7.7	alt-5'	chr11:77411766-77409738|chr11:77411775-77409738	(+)retained_intron, (+)alt-N-terminus, (+)alt-C-terminus, (+)AA:93(ENST00000531768-PEP)->165(ENSP00000436728)|(+)COMPBIAS-Poly-Glu, (+)MOD_RES-Phosphoserine	-0.237531	0.0577187	1	0.604839	0.84237
PKDCC:ENSG00000162878:E2.1-E3.1|ENSG00000162878:E2.2-I2.1	FALSE	exclusion	clu_36836	NewClu_4049	ENSG00000162878:E2.1|ENSG00000162878:E3.1	intron-retention	chr2:42280501-42281176|chr2:42280681-42280682		0.219154	0.0577282	1	0.869753	0.650599
PARG:ENSG00000227345:I2.1_51338277-E8.1|ENSG00000227345:E4.1-E3.1_51130711	TRUE	inclusion	clu_53655	NewClu_1399	ENSG00000227345:I2.1_51338277|ENSG00000227345:E8.1		chr10:51338277-51315072|chr10:51361723-51130711		0.146767	0.0577908	1	0.610022	0.463255
FBXO18:ENSG00000134452:E5.1-E7.1|ENSG00000134452:E2.3-E7.1	TRUE	inclusion	clu_24338	NewClu_1209	ENSG00000134452:E5.1	cassette-exon	chr10:5937150-5944983|chr10:5932309-5944983	(+)alt-N-terminus, (+)AA:1043(AAP97705.1)->1094(ENSP00000369335)	0.186971	0.0578163	1	0.454555	0.267584
FUBP1:ENSG00000162613:E25.2-I25.1|ENSG00000162613:I20.2-E26.1	TRUE	exclusion	clu_36640	NewClu_435	ENSG00000162613:E25.2|ENSG00000162613:I25.1	intron-retention	chr1:78411191-78411190|chr1:78411191-78409954		-0.273334	0.0578392	1	0.284888	0.558222
VPS16:ENSG00000215305:E11.3-E12.2|ENSG00000215305:E9.1-E13.1	TRUE	exclusion	clu_52954	NewClu_1005	ENSG00000215305:E11.3|ENSG00000215305:E12.2	cassette-exon	chr20:2842776-2843225|chr20:2842350-2843711	(-)alt-coding, (-)AA:695(BAB71013.1)->839(AAG34678.1)|(-)Vps16_N-IPR006926	-0.14888	0.0578536	1	0.845438	0.994318
DLG5:ENSG00000151208:E4.2-E5.1_79614116|ENSG00000151208:E4.2-E5.1	FALSE	exclusion	clu_32393	NewClu_2459	ENSG00000151208:E5.1_79614116	alt-3'	chr10:79616488-79614116|chr10:79616488-79614128		0.152877	0.057863	1	0.239683	0.0868056
DLG5:ENSG00000151208:E4.2-E5.1|ENSG00000151208:E4.2-E5.1_79614116	TRUE	exclusion	clu_32393	NewClu_2459	ENSG00000151208:E5.1	alt-3'	chr10:79616488-79614128|chr10:79616488-79614116	(-)retained_intron, (-)alt-N-terminus, (-)AA:674(ENST00000475613-PEP)->1919(ENSP00000361467)|(-)CARD-IPR001315, (-)COMPBIAS-Poly-Ser, (-)COMPBIAS-Pro-rich, (-)DEATH-like_dom-IPR011029, (-)DOMAIN-PDZ 1, (-)DOMAIN-PDZ 2, (-)DUF622-IPR006907, (-)MOD_RES-Phosphoserine, (-)PDZ-IPR001478	-0.152877	0.057863	1	0.760317	0.913194
SORBS1:ENSG00000095637:E7.1-E8.1|ENSG00000095637:E6.1-E8.1	TRUE	inclusion	clu_8574	NewClu_1293	ENSG00000095637:E7.1	cassette-exon	chr10:97194379-97192333|chr10:97197247-97192333	(-)alt-C-terminus, (-)AA:846(CAD34588.1)->860(BAH14253.1)|(-)Sorb-IPR003127, (+)DOMAIN-SH3 1, (+)DOMAIN-SH3 2, (+)DOMAIN-SH3 3, (+)DOMAIN-SoHo, (+)HELIX, (+)MOD_RES-Phosphoserine, (+)MOD_RES-Phosphothreonine, (+)MOD_RES-Phosphotyrosine; by ABL1, (+)SH3_2-IPR011511, (+)SH3_domain-IPR001452, (+)STRAND, (+)Sorb-IPR003127, (+)TURN, (+)p67phox-IPR000108	0.151178	0.0579029	1	0.582126	0.430948
RIMKLB:ENSG00000166532:E5.2-E6.1|ENSG00000166532:E4.4-E6.1	TRUE	inclusion	clu_39777	NewClu_2232	ENSG00000166532:E5.2	cassette-exon	chr12:8853210-8866407|chr12:8850893-8866407	(~)AA:386(BAH13820.1)->386(BAA86552.2)	0.171897	0.0580132	1	0.63424	0.462343
THEM4:ENSG00000159445:E2.1-E4.2|ENSG00000159445:E2.1-E3.2	FALSE	inclusion	clu_35471	NewClu_2405	ENSG00000159445:E4.2	cassette-exon	chr1:151867484-151861849|chr1:151867484-151862690	(-)alt+N+terminus, (-)AA:141(BC017339+PEP)+>240(CAC86384.1)|(-)HELIX, (-)MOD_RES+Phosphoserine, (-)STRAND, (-)TURN	-0.268364	0.05804	1	0.440341	0.708705
REV1:ENSG00000135945:E10.1-E12.2|ENSG00000135945:E10.1-E12.1	FALSE	inclusion	clu_25278	NewClu_1917	ENSG00000135945:E12.2	alt-C-term	chr2:100050794-100046407|chr2:100050794-100046410	(+)alt-coding, (+)AA:1250(BAB21441.1)->1251(AAF06731.1)|(-)DNA_repair_prot_UmuC+like+IPR001126, (-)DNA_repair_prot_UmuC+like_N+IPR017963, (-)REV1+IPR012112, (+)DNA_repair_prot_UmuC-like-IPR001126, (+)DNA_repair_prot_UmuC-like_N-IPR017963, (+)DOMAIN-UmuC, (+)REV1-IPR012112	-0.213947	0.0580458	1	0.288102	0.502049
MEF2D:ENSG00000116604:E1.5-E4.1|ENSG00000116604:E1.5-E4.2	TRUE	exclusion	clu_17363	NewClu_1390	ENSG00000116604:E4.1	alt-3'	chr1:156470278-156453222|chr1:156470278-156453210	(-)alt-C-terminus, (-)AA:510(ENSP00000388505)->520(ENSP00000343159)|(-)REGION-Beta domain, (-)SITE-Cleavage (Probable)	-0.147594	0.0580534	1	0.637362	0.784956
METTL15:ENSG00000169519:E9.1-E10.2|ENSG00000169519:E9.1-E10.3	TRUE	exclusion	clu_41429	NewClu_2810	ENSG00000169519:E10.2	alt-3'	chr11:28311944-28318300|chr11:28311944-28318344	(+)alt-C-terminus, (+)AA:273(BAC03631.1)->279(BC066900-PEP)|(+)RsmH-IPR002903, (+)SAM-dep_MeTrfase_MraW_recog-IPR023397	-0.162459	0.058059	1	0.544706	0.707165
RP11-46H11.5:ENSG00000256429:I1.1_133532348-E3.1|ENSG00000256429:E1.1-E2.1	TRUE	exclusion	clu_56466	NewClu_4177	ENSG00000256429:I1.1_133532348|ENSG00000256429:E3.1		chr12:133532348-133522383|chr12:133532829-133522383		-0.159084	0.0581231	1	0.121212	0.280296
STRA13:ENSG00000169689:E3.1-E3.3|ENSG00000169689:E3.1-E3.6	TRUE	inclusion	clu_41508	NewClu_1444	ENSG00000169689:E3.3	alt-3'	chr17:79977734-79977570|chr17:79977734-79977257		0.234475	0.0583683	1	0.475032	0.240557
RBPMS2:ENSG00000166831:E1.3-E3.1|ENSG00000166831:I1.1_65066855-E3.1	FALSE	inclusion	clu_39936	NewClu_102	ENSG00000166831:E1.3		chr15:65067432-65043837|chr15:65066855-65043837	(-)alt-N-terminus, (-)AA:98(ENSP00000456720)->209(ENSP00000300069)|(-)DOMAIN-RRM, (-)RRM_dom-IPR000504	-0.168195	0.0584314	1	0.625	0.793195
ACIN1:ENSG00000100813:E4.1-E5.1|ENSG00000100813:E3.1-E5.1	TRUE	inclusion	clu_9821	NewClu_3036	ENSG00000100813:E4.1	cassette-exon	chr14:23559191-23551045|chr14:23559731-23551045	(-)alt-N-terminus, (-)AA:1283(ENSP00000474349)->1301(ENSP00000405677)|(-)CROSSLNK-Glycyl lysine isopeptide (Lys-Gly) (interchain with G-Cter in ubiquitin), (+)COMPBIAS-Glu-rich, (+)MOD_RES-Phosphoserine	0.20642	0.0585423	1	0.597249	0.390829
NBR2:ENSG00000198496:E2.2-E6.1|ENSG00000198496:E4.1-E6.1	FALSE	exclusion	clu_50631	NewClu_2426	ENSG00000198496:E2.2	cassette-exon	chr17:41283287-41290674|chr17:41285154-41290674	(+)alt+N+terminus, (+)alt+C+terminus, (+)AA:63(BC034248+PEP)+>65(CR936675+PEP)	0.276877	0.0586316	1	0.668182	0.391304
CTD-2017D11.1:ENSG00000268362:E1.2-E2.1|ENSG00000268362:E1.2-I1.1_24219548	FALSE	exclusion	clu_57643	NewClu_540	ENSG00000268362:E2.1		chr19:24216423-24228986|chr19:24216423-24219548		0.161373	0.0587411	1	0.921445	0.760073
CCP110:ENSG00000103540:I15.2-E17.1|ENSG00000103540:E15.2-E17.1	TRUE	inclusion	clu_11234	NewClu_3105	ENSG00000103540:I15.2		chr16:19559922-19562518|chr16:19559336-19562518	(+)alt-C-terminus, (+)AA:991(BAA24849.3)->1012(ENSP00000370803)	0.347564	0.0587888	1	0.678571	0.331007
PTPRD:ENSG00000153707:E17.1-E21.5|ENSG00000153707:E17.1-E19.1	FALSE	exclusion	clu_33416	NewClu_347	ENSG00000153707:E21.5	alt-C-term	chr9:8528591-8525035|chr9:8528591-8527353	(-)alt-coding, (-)AA:1899(ENSP00000353187)->1912(BAE79816.1)|(+)Fibronectin_type3+IPR003961, (+)Ig+like_dom+IPR007110, (+)Ig_I+set+IPR013098, (+)Ig_sub+IPR003599, (+)Ig_sub2+IPR003598, (-)DISULFID, (-)DOMAIN-Ig-like C2-type 2, (-)Ig-like_dom-IPR007110, (-)Ig_I-set-IPR013098, (-)Ig_sub-IPR003599, (-)Ig_sub2-IPR003598, (-)REGION-Interaction with IL1RAPL1, (-)STRAND	0.150113	0.0588026	1	0.57209	0.421977
BTN2A2:ENSG00000124508:E1.11-E2.3|ENSG00000124508:E1.7-E2.3	TRUE	exclusion	clu_20093	NewClu_2797	ENSG00000124508:E1.11	altPromoter	chr6:26383472-26384020|chr6:26383409-26384020	(+)alt-C-terminus, (+)AA:239(ENSP00000418857)->256(BAG60763.1)|(+)COILED, (+)TRANSMEM-Helical;, (-)CD80_C2-set-IPR013162, (-)DOMAIN-Ig-like C2-type	-0.179513	0.0588534	1	0	0.179513
PHF14:ENSG00000106443:E3.1-E4.1|ENSG00000106443:E2.1-E4.1	TRUE	exclusion	clu_12673	NewClu_639	ENSG00000106443:E3.1	cassette-exon	chr7:11022786-11030330|chr7:11014572-11030330	(-)retained_intron, (-)alt-N-terminus, (-)alt-C-terminus, (-)AA:663(BAG58394.1)->885(ENST00000490957-PEP)|(+)Znf_FYVE_PHD-IPR011011, (+)Znf_PHD-IPR001965, (+)Znf_PHD-finger-IPR019787, (-)COMPBIAS-Glu/Lys-rich, (-)MOD_RES-Phosphoserine, (-)MOD_RES-Phosphothreonine	-0.169705	0.0588701	1	0.305787	0.475492
ARHGEF10:ENSG00000104728:E11.1-E12.1|ENSG00000104728:E10.2-E12.1	TRUE	inclusion	clu_11675	NewClu_223	ENSG00000104728:E11.1	cassette-exon	chr8:1828330-1830801|chr8:1824900-1830801	(+)alt-N-terminus, (+)AA:1306(AAI12927.1)->1340(ENSP00000262112)|(+)COILED	0.308929	0.0589	1	0.821429	0.5125
MED20:ENSG00000124641:E7.2-E8.1|ENSG00000124641:E5.2-E8.1	TRUE	exclusion	clu_20167	NewClu_1232	ENSG00000124641:E7.2	cassette-exon	chr6:41877007-41875025|chr6:41884523-41875025	(~)alt-C-terminus, (~)AA:116(AK307070-PEP)->116(BC015189-PEP)	-0.2581	0.0589331	1	0.688803	0.946903
ZNF185:ENSG00000147394:E14.1-E16.1|ENSG00000147394:E15.1-E16.1	FALSE	inclusion	clu_31149	NewClu_3094	ENSG00000147394:E14.1	cassette-exon	chrX:152101515-152106618|chrX:152105057-152106618	(+)alt-coding, (+)AA:690(BAG59511.1)->692(ABF57661.1)	-0.173018	0.0589655	1	0.591667	0.764685
PMS2CL:ENSG00000187953:E8.1-E9.1|ENSG00000187953:E8.1-E11.1	TRUE	inclusion	clu_48234	NewClu_972	ENSG00000187953:E9.1	cassette-exon	chr7:6775020-6776707|chr7:6775020-6781316		0.224898	0.058997	1	0.904762	0.679864
RP11-507M3.1:ENSG00000266118:E2.1-E3.1|ENSG00000266118:E1.1-E6.1	TRUE	exclusion	clu_57441	NewClu_1780	ENSG00000266118:E2.1|ENSG00000266118:E3.1	altPromoter	chr2:24358057-24362240|chr2:24347330-24387068		-0.267373	0.0590665	1	0.623932	0.891304
HPS4:ENSG00000100099:E12.1-E13.1|ENSG00000100099:I10.2-E13.1	TRUE	exclusion	clu_9056	NewClu_1157	ENSG00000100099:E12.1		chr22:26862017-26861517|chr22:26862192-26861517	(-)alt+N+terminus, (-)AA:708(ENSP00000338457)+>721(ENSP00000381210)	-0.148309	0.0590694	1	0.016129	0.164439
SNHG12:ENSG00000197989:E2.7-I3.2|ENSG00000197989:I2.1-E3.1	FALSE	exclusion	clu_50257	NewClu_1237	ENSG00000197989:E2.7|ENSG00000197989:I3.2	intron-retention	chr1:28908102-28907741|chr1:28907742-28907741		0.310256	0.0590723	1	1	0.689744
CTC-281B15.1:ENSG00000247572:E1.7-E5.1|ENSG00000247572:E1.7-E5.2	TRUE	inclusion	clu_55559	NewClu_2141	ENSG00000247572:E5.1	alt-3'	chr5:80597106-80535179|chr5:80597106-80535174	(-)alt-N-terminus, (-)alt-C-terminus, (-)AA:25(ENST00000502041-PEP)->34(AK096680-PEP)	0.151734	0.0591601	1	0.445703	0.293969
MTMR14:ENSG00000163719:E20.1-E21.2|ENSG00000163719:E20.1-E22.1	TRUE	exclusion	clu_37584	NewClu_3701	ENSG00000163719:E21.2	cassette-exon	chr3:9731827-9739395|chr3:9731827-9743474	(-)alt-coding, (-)AA:598(AAH50626.1)->650(BAC11211.1)|(-)MOD_RES-Phosphoserine	-0.198485	0.0592002	1	0.565034	0.763518
PRR4:ENSG00000111215:E6.2-E10.2|ENSG00000111215:E6.2-E14.6	TRUE	exclusion	clu_14671	NewClu_4007	ENSG00000111215:E10.2	alt-C-term	chr12:11126254-11035695|chr12:11126254-11001006	(+)alt-C-terminus, (+)AA:84(ENST00000541977-PEP)->147(ENST00000535024-PEP)|(+)COMPBIAS-Pro-rich	-0.214705	0.0592809	1	0	0.214705
CREB5:ENSG00000146592:E12.3-E15.1|ENSG00000146592:E14.2-E15.1	FALSE	exclusion	clu_30900	NewClu_3872	ENSG00000146592:E12.3	altPromoter	chr7:28610155-28758370|chr7:28725814-28758370	(+)alt+N+terminus, (+)alt+C+terminus, (+)AA:107(BAH12727.1)+>108(ENST00000461921+PEP)	0.275835	0.0593859	1	0.528708	0.252874
EXTL3:ENSG00000012232:E9.2-E11.1|ENSG00000012232:E3.2-E11.1	TRUE	exclusion	clu_1304	NewClu_1002	ENSG00000012232:E9.2	altPromoter	chr8:28559176-28570974|chr8:28480327-28570974	(-)alt-N-terminus, (-)AA:535(ENSP00000428691)->919(BAA24080.1)|(-)Exostosin-IPR004263, (-)TOPO_DOM-Cytoplasmic, (-)TOPO_DOM-Lumenal, (-)TRANSMEM-Helical; Signal-anchor for type II membrane protein;	-0.158415	0.05954	1	0.545721	0.704136
SERP2:ENSG00000151778:E3.1-E7.2|ENSG00000151778:E4.1-E7.2	FALSE	exclusion	clu_32715	NewClu_1772	ENSG00000151778:E3.1	cassette-exon	chr13:44953849-44971408|chr13:44964714-44971408	(-)nonsense_mediated_decay, (-)alt-C-terminus, (-)AA:65(AAH29067.1)->84(ENSP00000435473)|(+)ER_stress+assoc_Ramp4+IPR010580, (+)TOPO_DOM+Lumenal, (+)TRANSMEM+Helical; Anchor for type IV membrane protein;	0.223537	0.0595874	1	0.954545	0.731009
PMS2P2:ENSG00000174368:E1.3-E3.3|ENSG00000174368:E1.3-E3.3_74984924	TRUE	exclusion	clu_43662	NewClu_1110	ENSG00000174368:E3.3	alt-3'	chr7:74988198-74984929|chr7:74988198-74984924		-0.14469	0.059635	1	0.66092	0.805609
MYH7:ENSG00000092054:E18.1-E19.1|ENSG00000092054:E14.1_23898188-ENSG00000197616:E13.1_23869941	TRUE	exclusion	clu_8234	NewClu_4021	ENSG00000092054:E18.1|ENSG00000092054:E19.1	trans-splicing	chr14:23895986-23895290|chr14:23898188-23869941		-0.145896	0.0597246	1	0.398951	0.544847
TTC8:ENSG00000165533:E9.1-E9.3|ENSG00000165533:E9.1-E10.1	TRUE	exclusion	clu_39048	NewClu_1119	ENSG00000165533:E9.3	cassette-exon	chr14:89307540-89307769|chr14:89307540-89310150		-0.215543	0.0597554	1	0.344086	0.559629
SH3TC2:ENSG00000169247:E9.1-E13.1|ENSG00000169247:E12.1-E13.1	FALSE	exclusion	clu_41335	NewClu_295	ENSG00000169247:E9.1	alt-C-term	chr5:148417858-148411250|chr5:148413954-148411250	(+)alt+N+terminus, (+)alt+C+terminus, (+)AA:726(BAG54462.1)+>934(BAH13280.1)|(+)DOMAIN+SH3, (+)SH3_domain+IPR001452, (-)REPEAT-TPR 4, (-)REPEAT-TPR 5, (-)REPEAT-TPR 6	0.527053	0.0599606	1	0.710526	0.183473
CTNNB1:ENSG00000168036:E1.3-I2.1_40352429|ENSG00000168036:I2.1_40351373-E2.2	TRUE	exclusion	clu_40697	NewClu_20	ENSG00000168036:E1.3|ENSG00000168036:I2.1_40352429		chr3:40351463-40352429|chr3:40351373-40352384		-0.228247	0.0599915	1	0.231183	0.45943
MMS19:ENSG00000155229:E7.6-I7.1|ENSG00000155229:E7.6-E8.1	TRUE	exclusion	clu_33922	NewClu_2645	ENSG00000155229:I7.1	intron-retention	chr10:99236592-99236591|chr10:99236592-99236501		-0.244605	0.0600652	1	0	0.244605
HECTD4:ENSG00000173064:E17.1-E18.2|ENSG00000173064:E17.2-E18.2	FALSE	inclusion	clu_43120	NewClu_3270	ENSG00000173064:E17.1	alt-5'	chr12:112701894-112699233|chr12:112701888-112699233	(+)alt-coding, (+)AA:653(AAI43385.1)->655(BAC03671.1)	-0.172346	0.0600863	1	0.322115	0.494462
HECTD4:ENSG00000173064:E17.2-E18.2|ENSG00000173064:E17.1-E18.2	TRUE	inclusion	clu_43120	NewClu_3270	ENSG00000173064:E17.2	alt-5'	chr12:112701888-112699233|chr12:112701894-112699233	(+)alt-coding, (+)AA:653(AAI43385.1)->655(BAC03671.1)	0.172346	0.0600863	1	0.677885	0.505538
TTN:ENSG00000155657:E130.1-I130.1|ENSG00000155657:E130.1-E131.1	TRUE	exclusion	clu_34087	NewClu_2304	ENSG00000155657:I130.1	intron-retention	chr2:179553404-179553403|chr2:179553404-179552951		-0.21195	0.0601325	1	0.0983267	0.310277
CAMK2A:ENSG00000070808:I13.1_149624976-E14.2|ENSG00000070808:E13.1-E14.2	TRUE	exclusion	clu_4724	NewClu_1392	ENSG00000070808:I13.1_149624976		chr5:149624976-149624764|chr5:149627335-149624764		-0.243243	0.0602133	1	0.534535	0.777778
CHST11:ENSG00000171310:E2.9-E4.1|ENSG00000171310:E2.10-E4.1	FALSE	inclusion	clu_42267	NewClu_2467	ENSG00000171310:E2.9	altPromoter	chr12:104851292-104995684|chr12:104851307-104995684	(+)alt-coding, (+)AA:347(CAB92134.1)->352(BAA95485.1)|(+)TOPO_DOM-Lumenal, (+)TRANSMEM-Helical; Signal-anchor for type II membrane protein;	-0.19682	0.0603172	1	0.315	0.51182
EGF:ENSG00000138798:E24.1_110929410-E25.1|ENSG00000138798:E24.1-I25.2	TRUE	inclusion	clu_27338	NewClu_1080	ENSG00000138798:E24.1_110929410|ENSG00000138798:E25.1		chr4:110929410-110932358|chr4:110929386-110932358		0.145833	0.0603596	1	0.145833	0
TTN:ENSG00000155657:E87.1-E88.1|ENSG00000155657:E86.1-E91.1	TRUE	inclusion	clu_34087	NewClu_2304	ENSG00000155657:E87.1|ENSG00000155657:E88.1	cassette-exon	chr2:179583891-179583700|chr2:179584281-179582537		0.365952	0.0605174	1	0.968326	0.602374
ZFYVE20:ENSG00000131381:E2.1-E3.1|ENSG00000131381:E1.5-E3.1	TRUE	exclusion	clu_22813	NewClu_3390	ENSG00000131381:E2.1	cassette-exon	chr3:15139626-15138217|chr3:15140542-15138217	(~)alt-coding, (~)AA:784(BAF83977.1)->784(ENSP00000253699)|(-)REGION-Necessary for the interaction with EHD1	-0.16368	0.0605459	1	0.554007	0.717687
TBX3:ENSG00000135111:E2.1-E3.1|ENSG00000135111:E2.1-E3.4	TRUE	exclusion	clu_24695	NewClu_4087	ENSG00000135111:E3.1	alt-3'	chr12:115118684-115117777|chr12:115118684-115117456	(-)alt-coding, (-)AA:723(ENSP00000257567)->743(AAH25258.1)|(+)TF_T-box-IPR001699, (+)p53-like_TF_DNA-bd-IPR008967, (-)TF_T-box-IPR001699, (-)p53-like_TF_DNA-bd-IPR008967	-0.186663	0.0605492	1	0.0384615	0.225124
C17orf62:ENSG00000178927:E2.18-I2.1|ENSG00000178927:E2.16-E3.6	TRUE	exclusion	clu_45096	NewClu_976	ENSG00000178927:E2.18|ENSG00000178927:I2.1	intron-retention	chr17:80406300-80406299|chr17:80407046-80405497	(~)retained_intron, (~)AA:88(AK074950-PEP)->88(ENST00000585044-PEP)	-0.57155	0.0605508	1	0	0.57155
FAM149B1:ENSG00000138286:E9.3-E10.2|ENSG00000138286:E9.2-E10.2	TRUE	inclusion	clu_26911	NewClu_993	ENSG00000138286:E9.3	alt-5'	chr10:74987942-74990180|chr10:74987918-74990180	(+)alt-N-terminus, (+)alt-C-terminus, (+)AA:469(ENSP00000362046)->560(BAG64484.1)	0.179438	0.0606557	1	0.770604	0.591167
SNAP25:ENSG00000132639:E8.4-E9.2|ENSG00000132639:E8.2-E9.2	TRUE	exclusion	clu_23428	NewClu_1588	ENSG00000132639:E8.4	alt-5'	chr20:10273926-10277573|chr20:10273647-10277573	(~)alt-coding, (~)AA:206(AK098767-PEP)->206(BAG73772.1)|(+)T_SNARE_dom-IPR000727, (+)t-SNARE-IPR010989, (-)COMPBIAS-Cys-rich, (-)DOMAIN-t-SNARE coiled-coil homology 1, (-)LIPID-S-palmitoyl cysteine, (-)REGION-Interaction with CENPF, (-)T_SNARE_dom-IPR000727, (-)t-SNARE-IPR010989	-0.154943	0.060704	1	0.0519048	0.206848
PMS2:ENSG00000122512:E1.4-E2.3|ENSG00000122512:E1.4-E2.2	FALSE	exclusion	clu_19435	NewClu_3845	ENSG00000122512:E2.3	alt-3'	chr7:6048628-6045657|chr7:6048628-6045662	(-)alt-N-terminus, (-)AA:727(BC031832-PEP)->862(BAJ17835.1)|(-)DNA_mismatch_repair_N-IPR014763, (-)HATPase_ATP-bd-IPR003594, (-)HELIX, (-)STRAND	0.172066	0.0607444	1	0.585386	0.41332
UVRAG:ENSG00000198382:E11.2-E14.1|ENSG00000198382:E12.1-E14.1	FALSE	exclusion	clu_50562	NewClu_1879	ENSG00000198382:E11.2	alt-C-term	chr11:75672593-75694431|chr11:75691082-75694431	(~)AA:327(ENSP00000431256)+>327(BAG53033.1)	0.155838	0.0607649	1	1	0.844162
ZNF84:ENSG00000198040:I4.2-E8.1|ENSG00000198040:E6.6-E8.7_133636947	TRUE	exclusion	clu_50305	NewClu_3934	ENSG00000198040:I4.2|ENSG00000198040:E8.1		chr12:133625434-133633540|chr12:133625434-133636947		-0.343011	0.0608448	1	0.272421	0.615432
IMPA1:ENSG00000133731:E4.2-E5.1|ENSG00000133731:E4.2_82592973-ENSG00000251521:E3.1_82538384	TRUE	inclusion	clu_23968	NewClu_3717	ENSG00000133731:E4.2|ENSG00000133731:E5.1	trans-splicing	chr8:82592885-82591465|chr8:82592973-82538384	(+)alt-N-terminus, (+)alt-C-terminus, (+)AA:153(ENSP00000430283)->211(ENSP00000430081)|(-)HELIX, (-)Inositol_monoPase_Li-sen-IPR020552, (-)Inositol_monophosphatase-IPR000760, (-)STRAND, (-)TURN, (+)BINDING-Substrate, (+)HELIX, (+)Inositol_monophosphatase-IPR000760, (+)METAL-Magnesium 1, (+)METAL-Magnesium 1; via carbonyl oxygen, (+)METAL-Magnesium 2, (+)REGION-Substrate binding, (+)STRAND	0.15297	0.0608818	1	1	0.84703
AC093323.3:ENSG00000170846:E1.5-E1.8|ENSG00000170846:E1.6-E1.8	FALSE	inclusion	clu_42070	NewClu_2401	ENSG00000170846:E1.5	alt-5'	chr4:6676364-6676720|chr4:6676433-6676720		-0.148543	0.0609845	1	0.099537	0.24808
NSUN5P1:ENSG00000223705:E5.1-E6.4|ENSG00000223705:E6.2-E6.4	FALSE	exclusion	clu_53208	NewClu_2948	ENSG00000223705:E5.1	cassette-exon	chr7:75042210-75044163|chr7:75044076-75044163		0.182675	0.0609956	1	0.701429	0.518753
LMF1:ENSG00000103227:E4.2-E11.1|ENSG00000103227:E4.1-E8.1	FALSE	inclusion	clu_11078	NewClu_2746	ENSG00000103227:E4.2|ENSG00000103227:E11.1	cassette-exon	chr16:1004355-961109|chr16:1004357-984254		-0.146425	0.0610076	1	0.519784	0.666209
WDR89:ENSG00000140006:E2.1-E3.1|ENSG00000140006:E1.2-E3.1	TRUE	exclusion	clu_27829	NewClu_264	ENSG00000140006:E2.1	cassette-exon	chr14:64108017-64091751|chr14:64108522-64091751	(~)AA:387(AAO06950.1)->387(CAD62336.1)	-0.246993	0.0610529	1	0.197712	0.444706
RABGGTB:ENSG00000137955:E2.4-E3.2|ENSG00000137955:E2.3-E3.2	TRUE	inclusion	clu_26658	NewClu_1095	ENSG00000137955:E2.4	alt-5'	chr1:76252550-76253182|chr1:76252482-76253182	(+)alt-C-terminus, (+)AA:153(ENST00000473406-PEP)->189(ENST00000470201-PEP)|(+)Prenyltrans-IPR001330, (+)REPEAT-PFTB 4	0.233029	0.0611159	1	0.410377	0.177349
ZNF839:ENSG00000022976:E11.1-E12.4|ENSG00000022976:E11.1-E12.1	FALSE	inclusion	clu_1669	NewClu_2174	ENSG00000022976:E12.4	alt-3'	chr14:102805560-102808440|chr14:102805560-102807660	(+)alt-N-terminus, (+)alt-C-terminus, (+)AA:190(ENSP00000454159)->191(BC042659-PEP)|(+)COMPBIAS-Poly-Ser	-0.171812	0.0611202	1	0.0882114	0.260024
AGFG1:ENSG00000173744:E8.1-E9.1|ENSG00000173744:E8.1-E10.1	TRUE	inclusion	clu_43450	NewClu_1103	ENSG00000173744:E9.1	cassette-exon	chr2:228395926-228396854|chr2:228395926-228398265	(+)alt-coding, (+)AA:578(ALQ33584.1)->584(ENSP00000387282)	0.166156	0.0611581	1	0.600915	0.434759
LRBA:ENSG00000198589:I55.1_151265086-E56.1|ENSG00000198589:E55.1-E56.1	TRUE	inclusion	clu_50685	NewClu_3084	ENSG00000198589:I55.1_151265086		chr4:151265086-151247050|chr4:151271144-151247050		0.15294	0.0611586	1	0.255411	0.102471
LRBA:ENSG00000198589:E55.1-E56.1|ENSG00000198589:I55.1_151265086-E56.1	FALSE	inclusion	clu_50685	NewClu_3084	ENSG00000198589:E55.1		chr4:151271144-151247050|chr4:151265086-151247050	(-)retained_intron, (-)alt-N-terminus, (-)AA:283(ENST00000515096-PEP)->758(ENST00000503716-PEP)|(-)BEACH_dom-IPR000409, (-)DOMAIN-BEACH, (-)HELIX, (-)STRAND, (-)TURN, (-)WD40_repeat_dom-IPR017986	-0.15294	0.0611586	1	0.744589	0.897529
WDR33:ENSG00000136709:E7.1-I7.1|ENSG00000136709:E7.1-E8.1	TRUE	inclusion	clu_25739	NewClu_3274	ENSG00000136709:I7.1	intron-retention	chr2:128522402-128522401|chr2:128522402-128520733	(+)alt-C-terminus, (+)AA:257(AAH68484.1)->326(BAA92113.1)|(-)REPEAT-WD 3, (-)WD40_repeat-IPR001680, (-)WD40_repeat_dom-IPR017986, (+)WD40_repeat_dom-IPR017986	0.329048	0.0611984	1	0.462027	0.132979
CREB5:ENSG00000146592:E14.2-E15.1|ENSG00000146592:E12.3-E15.1	TRUE	exclusion	clu_30900	NewClu_3872	ENSG00000146592:E14.2	altPromoter	chr7:28725814-28758370|chr7:28610155-28758370	(+)alt-N-terminus, (+)alt-C-terminus, (+)AA:107(BAH12727.1)->108(ENST00000461921-PEP)	-0.258593	0.0613167	1	0.471292	0.729885
EPC1:ENSG00000120616:E15.2-E16.2|ENSG00000120616:E15.4-E16.2	FALSE	exclusion	clu_18835	NewClu_2392	ENSG00000120616:E15.2	alt-5'	chr10:32562091-32561095|chr10:32561942-32561095	(-)alt-coding, (-)AA:813(AAH36529.1)->836(AAG41402.1)|(-)Enhancer_polycomb_C-IPR009607	0.152025	0.0613978	1	0.832681	0.680656
BICD1:ENSG00000151746:E10.1-E11.1|ENSG00000151746:E10.2-E11.1	FALSE	inclusion	clu_32709	NewClu_412	ENSG00000151746:E10.1	alt-5'	chr12:32490640-32491720|chr12:32490750-32491720	(+)alt-C-terminus, (+)AA:827(AAI36373.1)->975(BAF82877.1)	-0.142777	0.0614098	1	0	0.142777
SPATA24:ENSG00000170469:E5.1-E6.2|ENSG00000170469:I5.1-E6.1	FALSE	inclusion	clu_41890	NewClu_1789	ENSG00000170469:E5.1|ENSG00000170469:E6.2	intron-retention	chr5:138732730-138732618|chr5:138732645-138732644	(-)alt+N+terminus, (-)alt+C+terminus, (-)AA:113(LF211007+PEP)+>153(ENSP00000426748)|(-)REGION+Required for interaction with CBX5 and TBPL1	-0.363794	0.0615704	1	0.574661	0.938455
ZFYVE27:ENSG00000155256:E2.3-E3.1|ENSG00000155256:E2.2-E4.1	TRUE	exclusion	clu_33935	NewClu_2357	ENSG00000155256:E2.3|ENSG00000155256:E3.1	cassette-exon	chr10:99498431-99502851|chr10:99498406-99504486	(-)alt-N-terminus, (-)AA:372(BAH12390.1)->394(ENSP00000409594)|(+)Znf_FYVE_PHD-IPR011011, (-)REGION-Necessary for interaction with RAB11A and function in neurite outgrowth, (-)TOPO_DOM-Cytoplasmic, (-)TOPO_DOM-Extracellular, (-)TRANSMEM-Helical;, (-)Znf_FYVE_PHD-IPR011011	-0.148742	0.0616475	1	0.71778	0.866521
RP11-236F9.4:ENSG00000237238:E2.1-E4.1|ENSG00000237238:E2.1-E3.1	FALSE	exclusion	clu_54770	NewClu_3147	ENSG00000237238:E4.1	cassette-exon	chr9:67334095-67331070|chr9:67334095-67331343		0.296715	0.0616862	1	0.749251	0.452536
PANK2:ENSG00000125779:E3.2-E6.1|ENSG00000125779:E4.2-E6.1	FALSE	exclusion	clu_20575	NewClu_3619	ENSG00000125779:E3.2	altPromoter	chr20:3870375-3888573|chr20:3870579-3888573	(+)alt+N+terminus, (+)alt+C+terminus, (+)AA:134(BC107724+PEP)+>158(BC009421+PEP)|(+)COMPBIAS+Poly+Glu, (+)MOD_RES+Phosphoserine	0.146427	0.0617547	1	0.85139	0.704963
TFIP11:ENSG00000100109:E2.2-E3.2|ENSG00000100109:E2.2-E4.1	TRUE	inclusion	clu_9082	NewClu_1803	ENSG00000100109:E3.2	cassette-exon	chr22:26908065-26907161|chr22:26908065-26906668	(~)AA:837(AK025443-PEP)->837(ENSP00000384297)	0.173145	0.0617621	1	0.318766	0.145621
CDCA7L:ENSG00000164649:E4.2-E5.1|ENSG00000164649:E4.2-E5.2	TRUE	exclusion	clu_38421	NewClu_4155	ENSG00000164649:E5.1	alt-3'	chr7:21956372-21951372|chr7:21956372-21951369	(-)alt-coding, (-)AA:453(BAG72992.1)->454(BAF85179.1)	-0.22107	0.0618385	1	0.384085	0.605155
MAGI1:ENSG00000151276:E35.1-E36.1|ENSG00000151276:E35.1-E37.1	TRUE	inclusion	clu_32424	NewClu_3373	ENSG00000151276:E36.1	cassette-exon	chr3:65346874-65344827|chr3:65346874-65342807	(-)alt-C-terminus, (-)AA:1287(AAK94064.1)->1297(AGT57742.1)|(-)COMPBIAS-Poly-Ala, (-)COMPBIAS-Poly-Arg, (-)DOMAIN-Guanylate kinase-like, (-)Guanylate_kin-IPR008144, (-)Guanylate_kin/L-typ_Ca_channel-IPR008145, (-)MOD_RES-Phosphoserine, (-)PDZ-IPR001478, (+)COMPBIAS-Poly-Gly, (+)DOMAIN-PDZ 4, (+)PDZ-IPR001478	0.239315	0.0620407	1	0.971678	0.732363
SH3BGRL2:ENSG00000198478:E1.1-E3.1|ENSG00000198478:U0.1_80248560-E3.1	TRUE	inclusion	clu_50626	NewClu_3667	ENSG00000198478:E1.1	altPromoter	chr6:80341223-80383331|chr6:80248560-80383331	(+)alt-N-terminus, (+)AA:67(AK307145-PEP)->107(ENSP00000358853)|(+)Glut_rich_SH3-bd-IPR006993, (+)Glutaredoxin-IPR002109, (+)HELIX, (+)MOTIF-SH3-binding, (+)STRAND, (+)TURN, (+)Thioredoxin-like_fold-IPR012336	0.170658	0.0620432	1	0.759601	0.588942
FAM126A:ENSG00000122591:E12.1-E13.1|ENSG00000122591:E12.2-E13.1	FALSE	exclusion	clu_19465	NewClu_2042	ENSG00000122591:E12.1	alt-5'	chr7:22986652-22985782|chr7:22986571-22985782	(-)alt-C-terminus, (-)AA:406(ALQ34268.1)->419(ENSP00000386246)	0.151024	0.0620475	1	0.717105	0.566081
RP11-153A23.6:ENSG00000204282:E1.4-E2.3|ENSG00000204282:I1.1-E2.1	FALSE	inclusion	clu_51603	NewClu_157	ENSG00000204282:E1.4|ENSG00000204282:E2.3	intron-retention	chr17:76105132-76103921|chr17:76105057-76105056	(~)AA:106(ENST00000589217+PEP)+>106(AAM98767.1)	-0.228866	0.0620806	1	0.296218	0.525085
PVR:ENSG00000073008:E6.2-E7.1|ENSG00000073008:E6.1-E7.1	TRUE	inclusion	clu_5118	NewClu_222	ENSG00000073008:E6.2	alt-5'	chr19:45162168-45164559|chr19:45162033-45164559	(-)alt-N-terminus, (-)AA:362(BAG52836.1)->372(BAG62091.1)|(-)CD80_C2-set-IPR013162, (-)DISULFID, (-)DOMAIN-Ig-like C2-type 1, (-)DOMAIN-Ig-like V-type, (-)Ig-like_dom-IPR007110, (-)Ig_V-set-IPR013106, (-)Ig_V-set_subgr-IPR003596, (-)Ig_sub-IPR003599, (-)SIGNAL, (-)STRAND, (+)REGION-DYNLT1 binding, (+)TOPO_DOM-Cytoplasmic, (+)TRANSMEM-Helical;	0.150761	0.0621272	1	0.686773	0.536013
RP11-75C9.1:ENSG00000225706:E1.2-E2.1|ENSG00000225706:E1.2-E2.2	TRUE	inclusion	clu_53458	NewClu_3133	ENSG00000225706:E2.1	alt-3'	chr9:8858323-8859956|chr9:8858323-8860782	(~)AA:58(ENST00000447950-PEP)->58(AK094342-PEP)	0.223485	0.0622535	1	0.306818	0.0833333
AC007276.5:ENSG00000227855:E8.1-E9.1|ENSG00000227855:E7.1-E9.1	TRUE	inclusion	clu_53716	NewClu_3289	ENSG00000227855:E8.1	altPromoter	chr7:29725784-29726895|chr7:29725481-29726895	(+)alt-N-terminus, (+)alt-C-terminus, (+)AA:100(BC036244-PEP)->108(DQ287933-PEP)	0.343367	0.0624187	1	0.485507	0.14214
NME4:ENSG00000103202:E4.2-E5.2|ENSG00000103202:E2.5-E5.2	TRUE	inclusion	clu_11058	NewClu_2891	ENSG00000103202:E4.2	cassette-exon	chr16:448394-448990|chr16:447313-448990	(-)nonsense_mediated_decay, (-)alt-N-terminus, (-)alt-C-terminus, (-)AA:44(ENSP00000412039)->169(ENSP00000405925)|(-)BINDING-ATP, (-)HELIX, (-)Nucleoside_diP_kinase-IPR001564, (-)STRAND	0.53046	0.0624362	1	0.616667	0.0862069
GSE1:ENSG00000131149:U0.1_85496731-E3.1|ENSG00000131149:E2.4-E3.1	FALSE	exclusion	clu_22739	NewClu_3341	ENSG00000131149:U0.1_85496731	altPromoter	chr16:85496731-85667520|chr16:85647004-85667520		0.344643	0.0624474	1	0.490476	0.145833
DTL:ENSG00000143476:E11.2-I11.1_212247340|ENSG00000143476:E11.2-E12.1	TRUE	exclusion	clu_29417	NewClu_588	ENSG00000143476:I11.1_212247340		chr1:212245555-212247340|chr1:212245555-212251515		-0.157554	0.0625006	1	0	0.157554
IFT20:ENSG00000109083:E1.11-E3.1|ENSG00000109083:E1.11-E4.1	TRUE	inclusion	clu_13899	NewClu_1262	ENSG00000109083:E3.1	cassette-exon	chr17:26662366-26659408|chr17:26662366-26659013	(~)alt-N-terminus, (~)alt-C-terminus, (~)AA:132(AAH38094.1)->132(ENSP00000464033)|(-)COILED, (-)REGION-IFT57-binding	0.16087	0.0625141	1	0.400568	0.239698
RP11-95P2.1:ENSG00000262468:E2.2-E4.1|ENSG00000262468:E1.2-E4.1	TRUE	exclusion	clu_57280	NewClu_1885	ENSG00000262468:E2.2	cassette-exon	chr16:4301323-4297062|chr16:4303648-4297062		-0.24381	0.0625361	1	0.309524	0.553333
GNG12:ENSG00000172380:I1.1_68297502-E2.1|ENSG00000172380:E1.2-E2.1	TRUE	inclusion	clu_42786	NewClu_462	ENSG00000172380:I1.1_68297502		chr1:68297502-68243190|chr1:68299027-68243190		0.23589	0.0626144	1	0.526515	0.290625
ZNF320:ENSG00000182986:I5.1-E6.1|ENSG00000182986:E5.2-E8.1	TRUE	exclusion	clu_46207	NewClu_1809	ENSG00000182986:I5.1|ENSG00000182986:E6.1	intron-retention	chr19:53396873-53396872|chr19:53397032-53394599		-0.486795	0.0626604	1	0.23913	0.725926
GABPB2:ENSG00000143458:E7.2-E10.1|ENSG00000143458:E7.2-E8.1	FALSE	inclusion	clu_29407	NewClu_4248	ENSG00000143458:E10.1	cassette-exon	chr1:151070478-151079513|chr1:151070478-151076038	(-)alt+coding, (-)AA:395(BAG63315.1)+>410(ENSP00000357912)|(-)Ankyrin_rpt+contain_dom+IPR020683	-0.182232	0.06275	1	0.21875	0.400982
BBS12:ENSG00000181004:U0.1_123621721-E3.1|ENSG00000181004:E1.2-E3.1	FALSE	exclusion	clu_45613	NewClu_3631	ENSG00000181004:U0.1_123621721	altPromoter	chr4:123621721-123663038|chr4:123654039-123663038		0.189787	0.0627862	1	0.233266	0.0434783
AC004381.6:ENSG00000005189:E16.4-E17.1|ENSG00000005189:E16.4-E18.1	TRUE	exclusion	clu_328	NewClu_1330	ENSG00000005189:E17.1	cassette-exon	chr16:20851790-20855256|chr16:20851790-20855951	(-)alt-coding, (-)AA:743(CAB66697.1)->774(BAG72716.1)|(-)DOMAIN-RRM 1, (-)RRM_dom-IPR000504	-0.151472	0.0628039	1	0.717559	0.869031
NMT2:ENSG00000152465:E5.1-E6.2|ENSG00000152465:E5.1-E7.1	TRUE	exclusion	clu_32966	NewClu_1597	ENSG00000152465:E6.2	cassette-exon	chr10:15183421-15183028|chr10:15183421-15177417	(+)alt-N-terminus, (+)AA:485(BAG52951.1)->498(AAC09295.1)|(+)Acyl_CoA_acyltransferase-IPR016181, (+)COMPBIAS-Poly-Lys, (+)MOD_RES-Phosphoserine, (+)MyristoylCoA_TrFase-IPR000903, (+)MyristoylCoA_TrFase_N-IPR022676	-0.187114	0.0628397	1	0.06	0.247114
AGA:ENSG00000038002:E6.2-E7.1|ENSG00000038002:E5.1-E7.1	TRUE	inclusion	clu_2166	NewClu_4211	ENSG00000038002:E6.2	cassette-exon	chr4:178357430-178355643|chr4:178358559-178355643	(+)alt-C-terminus, (+)AA:209(ENST00000506853-PEP)->346(BAI46549.1)|(-)HELIX, (+)ACT_SITE-Nucleophile, (+)DISULFID, (+)HELIX, (+)REGION-Substrate binding, (+)STRAND, (+)TURN	0.158795	0.0628462	1	0.892045	0.733251
ACOT2:ENSG00000119673:E2.2-E3.1|ENSG00000119673:E2.3-E3.1	FALSE	inclusion	clu_18467	NewClu_3439	ENSG00000119673:E2.2	alt-5'	chr14:74036100-74040092|chr14:74036587-74040092	(+)alt-N-terminus, (+)alt-C-terminus, (+)AA:286(BAG52662.1)->342(CU678722-PEP)|(-)ACT_SITE+Charge relay system, (-)BAAT_C+IPR014940, (-)HELIX, (-)MOTIF+Microbody targeting signal, (-)STRAND, (+)HELIX, (+)STRAND, (+)TURN, (+)Thio_Ohase/aa_AcTrfase-IPR006862	-0.201264	0.0629582	1	0.362985	0.564248
ACOT2:ENSG00000119673:E2.3-E3.1|ENSG00000119673:E2.2-E3.1	TRUE	inclusion	clu_18467	NewClu_3439	ENSG00000119673:E2.3	alt-5'	chr14:74036587-74040092|chr14:74036100-74040092	(+)alt-N-terminus, (+)alt-C-terminus, (+)AA:286(BAG52662.1)->342(CU678722-PEP)|(-)ACT_SITE-Charge relay system, (-)BAAT_C-IPR014940, (-)HELIX, (-)MOTIF-Microbody targeting signal, (-)STRAND, (+)HELIX, (+)STRAND, (+)TURN, (+)Thio_Ohase/aa_AcTrfase-IPR006862	0.201264	0.0629582	1	0.637015	0.435752
TBX3:ENSG00000135111:E3.2-E3.4|ENSG00000135111:E2.1-E3.4	TRUE	exclusion	clu_24695	NewClu_4087	ENSG00000135111:E3.2	cassette-exon	chr12:115117718-115117456|chr12:115118684-115117456		-0.160146	0.0630406	1	0.0384615	0.198607
TIAM2:ENSG00000146426:E2.1-E5.1|ENSG00000146426:E1.3-E4.1	FALSE	inclusion	clu_30827	NewClu_150	ENSG00000146426:E2.1|ENSG00000146426:E5.1	cassette-exon	chr6:155182132-155265250|chr6:155154543-155228864	(-)alt-N-terminus, (-)alt-C-terminus, (-)AA:97(ENST00000460692-PEP)->113(ENST00000535064-PEP)	-0.138998	0.0630724	1	0	0.138998
USP35:ENSG00000118369:I3.1_77909764-E4.2|ENSG00000118369:E3.1-E4.2	TRUE	inclusion	clu_18069	NewClu_1603	ENSG00000118369:I3.1_77909764		chr11:77909764-77910641|chr11:77909114-77910641		0.156667	0.063111	1	0.284341	0.127674
IFT172:ENSG00000138002:E14.2-E16.1|ENSG00000138002:E14.2-E16.1_27693896	TRUE	inclusion	clu_26693	NewClu_526	ENSG00000138002:E16.1	alt-3'	chr2:27695117-27693962|chr2:27695117-27693896	(+)retained_intron, (+)alt-C-terminus, (+)AA:532(ENSP00000352443)->580(ENST00000511842-PEP)|(+)REPEAT-WD 8, (+)REPEAT-WD 9, (+)WD40_repeat_dom-IPR017986	0.296962	0.0631183	1	0.78724	0.490278
TTN:ENSG00000155657:E89.1-E90.1|ENSG00000155657:E86.1-E91.1	TRUE	inclusion	clu_34087	NewClu_2304	ENSG00000155657:E89.1|ENSG00000155657:E90.1	cassette-exon	chr2:179583049-179582948|chr2:179584281-179582537		0.346225	0.0632116	1	0.927461	0.581236
PCTP:ENSG00000141179:E5.1-E6.2|ENSG00000141179:E5.1-E8.1	TRUE	exclusion	clu_28357	NewClu_3287	ENSG00000141179:E6.2	alt-C-term	chr17:53852220-53853396|chr17:53852220-53900122	(+)alt-C-terminus, (+)AA:214(AAP97167.1)->219(ENSP00000460437)|(+)START_lipid-bd_dom-IPR002913, (-)DOMAIN-START, (-)HELIX, (-)START_lipid-bd_dom-IPR002913	-0.226887	0.0632236	1	0.576648	0.803535
KIAA1468:ENSG00000134444:E27.1-E29.1|ENSG00000134444:E28.2-E29.1	FALSE	exclusion	clu_24328	NewClu_1499	ENSG00000134444:E27.1	cassette-exon	chr18:59947089-59947879|chr18:59947675-59947879	(~)alt+coding, (~)AA:860(BAG37793.1)+>860(AAH11992.1)|(+)HEAT+IPR000357, (+)HEAT_type_2+IPR021133, (-)ARM-type_fold-IPR016024, (-)HEAT_type_2-IPR021133, (-)REPEAT-HEAT 3	0.287039	0.0632675	1	0.854575	0.567537
TAF1:ENSG00000147133:E40.1-E41.1|ENSG00000147133:E39.4-E41.1	TRUE	exclusion	clu_31068	NewClu_1915	ENSG00000147133:E40.1	cassette-exon	chrX:70679101-70679402|chrX:70678216-70679402	(-)alt-coding, (-)AA:1895(BAG15901.1)->1906(ENSP00000389000)|(+)TAF1_animal-IPR011177, (-)DOMAIN-Protein kinase 1, (-)TAF1_animal-IPR011177	-0.296861	0.0632776	1	0.142057	0.438918
KDM4C:ENSG00000107077:E26.1-E28.1|ENSG00000107077:E26.1-E29.2	TRUE	inclusion	clu_12897	NewClu_2146	ENSG00000107077:E28.1	cassette-exon	chr9:7103870-7105402|chr9:7103870-7128066	(+)alt-N-terminus, (+)alt-C-terminus, (+)AA:327(AK098815-PEP)->354(ENSP00000400127)|(-)Chorismate_mutase_type_II-IPR020822, (-)DOMAIN-Tudor 2, (-)HELIX, (-)STRAND, (-)Tudor-IPR002999, (+)ZN_FING-PHD-type 1, (+)ZN_FING-PHD-type 2, (+)Znf_FYVE_PHD-IPR011011, (+)Znf_PHD-IPR001965	0.147077	0.0634145	1	0.349419	0.202341
EPB41L3:ENSG00000082397:E34.3-E37.2|ENSG00000082397:E34.3-E38.1	TRUE	inclusion	clu_6632	NewClu_3689	ENSG00000082397:E37.2	cassette-exon	chr18:5406776-5398142|chr18:5406776-5397425	(+)alt-C-terminus, (+)AA:865(AAH06141.1)->883(BAH12571.1)|(-)Band_4.1_C-IPR008379, (-)Band_41_protein-IPR021187, (-)MOD_RES-Phosphothreonine, (-)REGION-C-terminal (CTD), (-)SAB_dom-IPR007477, (+)MOD_RES-Phosphoserine, (+)MOD_RES-Phosphothreonine, (+)SAB_dom-IPR007477	0.172228	0.0634274	1	0.328136	0.155907
LRRC37A:ENSG00000176681:E13.1-E14.1|ENSG00000176681:E10.1_44408225-ENSG00000238083:E10.2_44626088	TRUE	inclusion	clu_44427	NewClu_2129	ENSG00000176681:E13.1|ENSG00000176681:E14.1	trans-splicing	chr17:44414716-44414795|chr17:44408225-44626088	(+)alt-coding, (+)AA:1635(ENSP00000377108)->1700(ENSP00000326324)|(+)TOPO_DOM-Cytoplasmic	0.466387	0.0636091	1	0.75	0.283613
GREB1:ENSG00000196208:E19.1-E20.1|ENSG00000196208:E19.1-E20.1_11740929	TRUE	exclusion	clu_48795	NewClu_193	ENSG00000196208:E20.1	alt-3'	chr2:11738986-11740926|chr2:11738986-11740929		-0.143939	0.0636307	1	0.833333	0.977273
DENND3:ENSG00000105339:E24.3-E25.1|ENSG00000105339:E24.3-E26.2	TRUE	inclusion	clu_12045	NewClu_2852	ENSG00000105339:E25.1	cassette-exon	chr8:142199245-142200383|chr8:142199245-142202430		0.173504	0.0636343	1	0.344444	0.17094
SFI1:ENSG00000198089:E12.2-E13.3|ENSG00000198089:I12.1_31963506-E13.3	FALSE	inclusion	clu_50356	NewClu_310	ENSG00000198089:E12.2		chr22:31957378-31969044|chr22:31963506-31969044		-0.347889	0.0636835	1	0.316817	0.664706
SFI1:ENSG00000198089:I12.1_31963506-E13.3|ENSG00000198089:E12.2-E13.3	TRUE	inclusion	clu_50356	NewClu_310	ENSG00000198089:I12.1_31963506		chr22:31963506-31969044|chr22:31957378-31969044		0.347889	0.0636835	1	0.683183	0.335294
PRDM2:ENSG00000116731:E9.2-E11.1|ENSG00000116731:E8.7-E11.1	TRUE	inclusion	clu_17453	NewClu_1430	ENSG00000116731:E9.2	cassette-exon	chr1:14095668-14099573|chr1:14075982-14099573	(~)AA:32(AK307377-PEP)->32(BC140012-PEP)	0.170303	0.0637672	1	0.270046	0.0997432
CHRM2:ENSG00000181072:E3.1-E6.1|ENSG00000181072:E3.1-I4.1_136562214	FALSE	inclusion	clu_45637	NewClu_1529	ENSG00000181072:E6.1		chr7:136554165-136676934|chr7:136554165-136562214	(~)AA:466(ENSP00000384401)->466(ENSP00000380733)	-0.156026	0.0638124	1	0.37572	0.531746
TTN:ENSG00000155657:E149.1-E154.1|ENSG00000155657:E150.1-E151.1	FALSE	exclusion	clu_34087	NewClu_2304	ENSG00000155657:E149.1|ENSG00000155657:E154.1	cassette-exon	chr2:179542852-179539840|chr2:179542348-179542014		0.191907	0.0638376	1	0.490543	0.298636
OBFC1:ENSG00000107960:I1.1-E2.1|ENSG00000107960:E1.2-E2.2	TRUE	inclusion	clu_13329	NewClu_4017	ENSG00000107960:I1.1|ENSG00000107960:E2.1	intron-retention	chr10:105677428-105677427|chr10:105677858-105677414		0.179665	0.0638968	1	0.40853	0.228866
ENOSF1:ENSG00000132199:E3.3-E5.1|ENSG00000132199:E2.3-E5.1	TRUE	inclusion	clu_23151	NewClu_2485	ENSG00000132199:E3.3	cassette-exon	chr18:697240-694334|chr18:706470-694334	(+)retained_intron, (+)alt-C-terminus, (+)AA:367(ENSP00000463425)->369(ENST00000578651-PEP)|(-)ACT_SITE, (-)HELIX, (-)METAL-Magnesium, (-)Mandelate_racemase_C-IPR013342, (-)STRAND, (-)TURN, (+)HELIX, (+)MOD_RES-Phosphoserine, (+)Mandelate_racemase_N-IPR013341, (+)STRAND, (+)TURN	0.201163	0.0638989	1	0.916667	0.715504
DSN1:ENSG00000149636:E1.11-E2.1|ENSG00000149636:E1.11-E2.3	TRUE	inclusion	clu_32014	NewClu_2168	ENSG00000149636:E2.1	alt-3'	chr20:35402065-35399876|chr20:35402065-35399596	(~)alt-coding, (~)AA:340(BAG63144.1)->340(AAH26011.1)	0.159509	0.0639569	1	0.590278	0.430769
REPS2:ENSG00000169891:E13.1-E15.1|ENSG00000169891:E12.1-E16.1	TRUE	inclusion	clu_41615	NewClu_1976	ENSG00000169891:E13.1|ENSG00000169891:E15.1	cassette-exon	chrX:17092282-17095394|chrX:17088116-17121841	(+)alt-coding, (+)AA:459(BAG61020.1)->520(AAM43953.1)|(+)COMPBIAS-Pro-rich	0.220478	0.0640103	1	0.689609	0.46913
GBGT1:ENSG00000148288:E3.1-E6.1|ENSG00000148288:E3.1-E6.2	TRUE	exclusion	clu_31415	NewClu_2604	ENSG00000148288:E6.1	alt-C-term	chr9:136036854-136031489|chr9:136036854-136031452	(+)alt-N-terminus, (+)alt-C-terminus, (+)AA:160(ENSP00000361108)->211(AK074944-PEP)|(+)METAL-Manganese, (-)TRANSMEM-Helical; Signal-anchor for type II membrane protein;	-0.159641	0.0640263	1	0.132026	0.291667
GBGT1:ENSG00000148288:E3.1-E6.2|ENSG00000148288:E3.1-E6.1	FALSE	exclusion	clu_31415	NewClu_2604	ENSG00000148288:E6.2	alt-C-term	chr9:136036854-136031452|chr9:136036854-136031489	(+)alt+N+terminus, (+)alt+C+terminus, (+)AA:160(ENSP00000361108)+>211(AK074944+PEP)|(+)METAL+Manganese, (-)TRANSMEM-Helical; Signal-anchor for type II membrane protein;	0.159641	0.0640263	1	0.867974	0.708333
TMEM161B:ENSG00000164180:E10.3-E11.1|ENSG00000164180:E10.3-E11.2	TRUE	exclusion	clu_38145	NewClu_3847	ENSG00000164180:E11.1	alt-3'	chr5:87516380-87502997|chr5:87516380-87502959	(+)alt-N-terminus, (+)alt-C-terminus, (+)AA:208(BX647345-PEP)->217(ENSP00000421733)|(+)TRANSMEM-Helical;, (+)Transmembrane_161A/B-IPR019395, (-)TRANSMEM-Helical;	-0.214761	0.0640363	1	0.711792	0.926554
TCEAL7:ENSG00000182916:E1.2-E2.1|ENSG00000182916:E1.2-E2.2	TRUE	exclusion	clu_46160	NewClu_3897	ENSG00000182916:E2.1	alt-3'	chrX:102585232-102585851|chrX:102585232-102585905	(~)AA:100(ENSP00000361751)->100(ENSP00000329794)	-0.335506	0.0640478	1	0.416667	0.752173
TCEAL7:ENSG00000182916:E1.2-E2.2|ENSG00000182916:E1.2-E2.1	FALSE	exclusion	clu_46160	NewClu_3897	ENSG00000182916:E2.2	alt-3'	chrX:102585232-102585905|chrX:102585232-102585851	(~)AA:100(ENSP00000361751)+>100(ENSP00000329794)	0.335506	0.0640478	1	0.583333	0.247827
ELMOD3:ENSG00000115459:E8.1-E9.1|ENSG00000115459:E7.2-E9.1	TRUE	exclusion	clu_16760	NewClu_169	ENSG00000115459:E8.1	cassette-exon	chr2:85590289-85595809|chr2:85589383-85595809	(+)retained_intron, (+)alt-N-terminus, (+)alt-C-terminus, (+)AA:31(ENST00000488150-PEP)->32(ENST00000476734-PEP)	-0.174837	0.064093	1	0.728474	0.90331
MYO19:ENSG00000141140:E20.3-E21.1|ENSG00000141140:E20.3_34863230-E21.1	FALSE	exclusion	clu_28337	NewClu_2285	ENSG00000141140:E20.3	alt-5'	chr17:34863238-34862978|chr17:34863230-34862978	(-)retained_intron, (-)retained_intron, (-)alt-N-terminus, (-)alt-C-terminus, (-)AA:67(ENST00000588727-PEP)->89(ENST00000592735-PEP)	0.139663	0.0640962	1	0.930288	0.790625
MYO19:ENSG00000141140:E20.3_34863230-E21.1|ENSG00000141140:E20.3-E21.1	TRUE	exclusion	clu_28337	NewClu_2285	ENSG00000141140:E20.3_34863230	alt-5'	chr17:34863230-34862978|chr17:34863238-34862978		-0.139663	0.0640962	1	0.0697115	0.209375
GATC:ENSG00000257218:E2.2-E4.1|ENSG00000257218:E3.1-E4.1	FALSE	inclusion	clu_56558	NewClu_2670	ENSG00000257218:E2.2	cassette-exon	chr12:120884632-120894879|chr12:120892833-120894879	(-)alt+C+terminus, (-)AA:121(BC034962+PEP)+>136(BAG52859.1)|(-)Asp/Glu+ADT_csu+IPR003837	-0.151349	0.0642096	1	0.637218	0.788567
RAD51C:ENSG00000108384:E1.8-E3.1|ENSG00000108384:E1.9-E3.1	FALSE	exclusion	clu_13507	NewClu_449	ENSG00000108384:E1.8	alt-5'	chr17:56770046-56772292|chr17:56770149-56772292	(~)alt+N+terminus, (~)alt+C+terminus, (~)AA:135(ENSP00000464056)+>135(AAC39605.1)|(+)DNA_recomb/repair_Rad51_C+IPR013632, (+)DNA_recomb_RecA/RadB_ATP+bd+IPR020588, (+)P+loop_NTPase+IPR027417, (-)DNA_repair_Rad51/TF_NusA_a-hlx-IPR010995, (-)P-loop_NTPase-IPR027417	0.140276	0.0642135	1	0.217657	0.077381
PAQR6:ENSG00000160781:E5.2-E6.2|ENSG00000160781:E4.9-E6.2	TRUE	inclusion	clu_35991	NewClu_660	ENSG00000160781:E5.2	cassette-exon	chr1:156215326-156215029|chr1:156215573-156215029	(-)alt-N-terminus, (-)alt-C-terminus, (-)AA:206(BAB15446.1)->211(AAP97702.1)|(+)TOPO_DOM-Cytoplasmic, (+)TOPO_DOM-Extracellular, (+)TRANSMEM-Helical;	0.289899	0.0645126	1	0.878788	0.588889
ACOX1:ENSG00000161533:E2.2-E3.1|ENSG00000161533:E2.2-E4.1	TRUE	exclusion	clu_36207	NewClu_2070	ENSG00000161533:E3.1	cassette-exon	chr17:73974615-73969866|chr17:73974615-73956456	(~)alt-coding, (~)AA:660(BAF84482.1)->660(AK225897-PEP)|(+)Acyl-CoA_oxidase_C-IPR002655, (+)AcylCoA_DH/oxidase-IPR009100, (+)AcylCo_DH/oxidase_C-IPR009075	-0.142941	0.064526	1	0.246212	0.389153
AFF3:ENSG00000144218:E10.2-E11.1|ENSG00000144218:E10.2-E12.1	TRUE	exclusion	clu_29836	NewClu_1505	ENSG00000144218:E11.1	cassette-exon	chr2:100720864-100628033|chr2:100720864-100625394	(~)alt-N-terminus, (~)alt-C-terminus, (~)AA:155(ENSP00000396582)->155(ENSP00000393732)|(+)TF_AF4/FMR2-IPR007797	-0.181277	0.0645611	1	0.0208333	0.20211
GOPC:ENSG00000047932:E3.1-E4.4|ENSG00000047932:E2.1-E4.4	TRUE	inclusion	clu_2572	NewClu_394	ENSG00000047932:E3.1	cassette-exon	chr6:117898611-117896515|chr6:117900063-117896515	(+)alt-coding, (+)AA:454(AAL47160.1)->462(AAG00572.1)|(+)COILED	0.25463	0.064659	1	0.564867	0.310238
RP11-977G19.11:ENSG00000257303:E1.1-E4.1|ENSG00000257303:E3.1-E4.1	FALSE	exclusion	clu_56567	NewClu_3330	ENSG00000257303:E1.1	altPromoter	chr12:56693971-56708313|chr12:56706283-56708313		0.33865	0.064686	1	0.476077	0.137427
TFDP1:ENSG00000198176:E1.2-E3.1|ENSG00000198176:E1.6-E3.1	FALSE	exclusion	clu_50407	NewClu_1519	ENSG00000198176:E1.2	alt-5'	chr13:114239045-114240089|chr13:114239203-114240089	(-)alt-N-terminus, (-)AA:311(BAG59621.1)->410(AAH11685.1)|(+)Transcription_factor_DP_subgr+IPR016556, (-)MOD_RES-Phosphoserine, (-)Transcription_factor_DP_subgr-IPR016556	0.145474	0.0647861	1	0.512821	0.367347
MICAL3:ENSG00000243156:E44.1-I44.1|ENSG00000243156:E43.1-E45.2	TRUE	exclusion	clu_55262	NewClu_3613	ENSG00000243156:E44.1|ENSG00000243156:I44.1	intron-retention	chr22:18276495-18276494|chr22:18286577-18274067		-0.208028	0.0648331	1	0.0665021	0.27453
ATRX:ENSG00000085224:E6.1-E8.1|ENSG00000085224:E5.2-E8.1	TRUE	inclusion	clu_6990	NewClu_3300	ENSG00000085224:E6.1	cassette-exon	chrX:76949313-76944420|chrX:76952065-76944420	(+)alt-coding, (+)AA:2454(ENSP00000378967)->2492(BAC81110.1)|(+)DOMAIN-ADD	0.175322	0.064844	1	0.939394	0.764072
HUS1:ENSG00000136273:E10.1-E11.1|ENSG00000136273:E10.2-I10.1	FALSE	exclusion	clu_25558	NewClu_3702	ENSG00000136273:E10.1|ENSG00000136273:E11.1	intron-retention	chr7:48004897-48004229|chr7:48004763-48004762	(-)alt-N-terminus, (-)AA:259(BAG57450.1)->280(AAC95526.1)|(-)Cell_cycle_HUS1-IPR016580, (-)HELIX, (-)Hus1/Mec3-IPR007150, (-)STRAND	0.233307	0.0648481	1	0.932784	0.699477
C9orf3:ENSG00000148120:E7.1-E10.1|ENSG00000148120:E9.3-E10.1	FALSE	inclusion	clu_31353	NewClu_3487	ENSG00000148120:E7.1	alt-C-term	chr9:97563284-97686268|chr9:97683627-97686268	(+)alt-N-terminus, (+)alt-C-terminus, (+)AA:186(BAG59293.1)->220(ENST00000462125-PEP)|(-)ACT_SITE+Proton acceptor, (-)METAL+Zinc; catalytic, (-)Peptidase_M1_N+IPR014782, (+)SITE-Transition state stabilizer	-0.234256	0.0648822	1	0.0352113	0.269467
CACNA2D1:ENSG00000153956:E22.2-E24.2|ENSG00000153956:E22.2-E24.1	FALSE	exclusion	clu_33527	NewClu_2318	ENSG00000153956:E24.2	alt-3'	chr7:81634739-81626551|chr7:81634739-81626566		0.161702	0.0649107	1	0.88135	0.719648
INPP5F:ENSG00000198825:E2.1-E3.2|ENSG00000198825:I2.1_121540754-E3.2	FALSE	exclusion	clu_51037	NewClu_2964	ENSG00000198825:E2.1		chr10:121510668-121541147|chr10:121540754-121541147		0.257326	0.0649489	1	0.842262	0.584936
RIC8B:ENSG00000111785:E11.2-E13.1|ENSG00000111785:E11.2-E18.1	TRUE	exclusion	clu_14973	NewClu_3400	ENSG00000111785:E13.1	cassette-exon	chr12:107254190-107264601|chr12:107254190-107279682	(-)alt-C-terminus, (-)AA:520(AAI32690.1)->536(BAA91717.1)|(+)Synembryn-IPR008376, (-)Gua_nucleotide_exch_fac_Ric8-IPR019318, (-)Synembryn-IPR008376	-0.206811	0.0650617	1	0.264898	0.471709
FBXO25:ENSG00000147364:E6.1-E7.1|ENSG00000147364:E6.1-E8.2	TRUE	inclusion	clu_31138	NewClu_358	ENSG00000147364:E7.1	cassette-exon	chr8:381444-382886|chr8:381444-385615	(+)alt-N-terminus, (+)alt-C-terminus, (+)AA:292(CU676526-PEP)->330(BAG63665.1)|(-)DOMAIN-F-box, (+)REGION-Interaction with beta-actin	0.140945	0.0651138	1	0.829425	0.68848
PABPC1L:ENSG00000101104:E12.1-E13.3|ENSG00000101104:E12.3-E13.3	FALSE	inclusion	clu_10018	NewClu_4184	ENSG00000101104:E12.1	alt-5'	chr20:43565371-43566702|chr20:43565617-43566702	(+)alt-C-terminus, (+)AA:171(ENSP00000217075)->174(BC039151-PEP)|(-)PABP_HYD+IPR002004, (+)PABP_HYD-IPR002004	-0.17094	0.0651991	1	0.82906	1
C1orf112:ENSG00000000460:I31.1-E32.1|ENSG00000000460:E30.2-E32.1	TRUE	inclusion	clu_24	NewClu_524	ENSG00000000460:I31.1	intron-retention	chr1:169820957-169820958|chr1:169819486-169820958		0.250194	0.0652175	1	0.308333	0.0581395
ADAR:ENSG00000160710:E1.4-E5.2|ENSG00000160710:E1.6-E5.2	FALSE	inclusion	clu_35959	NewClu_2158	ENSG00000160710:E1.4	altPromoter	chr1:154600430-154575102|chr1:154600331-154575102	(-)truncated, (+)AA:239(AK097241-PEP)->931(ENSP00000357456)|(+)ACT_SITE-Proton donor, (+)A_deamin-IPR002466, (+)DOMAIN-A to I editase, (+)DOMAIN-DRBM 1, (+)DOMAIN-DRBM 2, (+)DOMAIN-DRBM 3, (+)Ds-RNA-bd-IPR001159, (+)HELIX, (+)METAL-Zinc, (+)MOD_RES-Phosphoserine, (+)MOD_RES-Phosphothreonine, (+)dsRNA_A_deaminase-IPR000607	-0.137434	0.0652386	1	0	0.137434
RBMS3:ENSG00000144642:E11.1-E12.1|ENSG00000144642:E11.1-E15.1	TRUE	inclusion	clu_30041	NewClu_3785	ENSG00000144642:E12.1	cassette-exon	chr3:29938966-29941196|chr3:29938966-29977577	(+)alt-C-terminus, (+)AA:419(AAP75556.1)->420(ENSP00000273139)|(+)DOMAIN-RRM 1, (+)DOMAIN-RRM 2, (+)Hud_Sxl_RNA-IPR002343, (+)RRM_dom-IPR000504	0.166667	0.0652496	1	1	0.833333
IQGAP1:ENSG00000140575:E29.1-E30.2|ENSG00000140575:E29.1-I29.1_91025934	FALSE	inclusion	clu_28092	NewClu_2763	ENSG00000140575:E30.2		chr15:91025513-91026593|chr15:91025513-91025934		-0.309139	0.0652593	1	0.425287	0.734426
SHROOM2:ENSG00000146950:E2.1-E3.1|ENSG00000146950:E2.1-E4.1	TRUE	exclusion	clu_30987	NewClu_1712	ENSG00000146950:E3.1	cassette-exon	chrX:9841843-9859017|chrX:9841843-9862398		-0.174603	0.0653215	1	0.825397	1
ERAP1:ENSG00000164307:E22.1-E26.1|ENSG00000164307:I23.1-E24.1	FALSE	inclusion	clu_38242	NewClu_813	ENSG00000164307:E22.1|ENSG00000164307:E26.1	intron-retention	chr5:96112108-96098932|chr5:96110469-96110468	(-)alt-N-terminus, (-)alt-C-terminus, (-)AA:763(AK310535-PEP)->948(ENSP00000296754)|(-)BINDING-Substrate, (-)HELIX, (-)Peptidase_M1_N-IPR014782, (-)STRAND, (-)TRANSMEM-Helical; Signal-anchor for type II membrane protein;, (-)TURN	-0.148492	0.0653358	1	0.025641	0.174133
NDUFAF6:ENSG00000156170:E7.4-E8.1|ENSG00000156170:E7.4-E9.1	TRUE	exclusion	clu_34275	NewClu_703	ENSG00000156170:E8.1	cassette-exon	chr8:95993201-95996263|chr8:95993201-96000586	(+)alt-N-terminus, (+)alt-C-terminus, (+)AA:42(ENST00000521587-PEP)->57(ENST00000521840-PEP)	-0.164931	0.0653368	1	0	0.164931
NPIPL3:ENSG00000169246:E6.8-E6.13|ENSG00000169246:E6.9-E6.13	FALSE	inclusion	clu_41331	NewClu_293	ENSG00000169246:E6.8	alt-5'	chr16:21436621-21436457|chr16:21436611-21436457		-0.218661	0.065337	1	0.561905	0.780566
ST6GAL1:ENSG00000073849:E3.1-E6.1|ENSG00000073849:E1.7-E6.1	TRUE	inclusion	clu_5226	NewClu_3798	ENSG00000073849:E3.1	alt-C-term	chr3:186649183-186681573|chr3:186648623-186681573	(-)alt-N-terminus, (-)alt-C-terminus, (-)AA:113(ENSP00000407631)->175(ENSP00000412221)|(-)DISULFID, (-)Glyco_trans_29-IPR001675, (-)MOD_RES-Phosphotyrosine, (+)TOPO_DOM-Cytoplasmic, (+)TRANSMEM-Helical; Signal-anchor for type II membrane protein;	0.153338	0.0654084	1	0.246773	0.0934343
PRDM5:ENSG00000138738:E4.1-E5.1|ENSG00000138738:E4.1-E6.2	TRUE	exclusion	clu_27222	NewClu_2875	ENSG00000138738:E5.1	alt-C-term	chr4:121774573-121760429|chr4:121774573-121742500	(+)retained_intron, (-)truncated, (+)AA:111(BAG51686.1)->251(ENST00000505484-PEP)|(+)DOMAIN-SET, (+)SET_dom-IPR001214, (+)ZN_FING-C2H2-type 1, (+)ZN_FING-C2H2-type 2; atypical, (+)Znf_C2H2-IPR007087, (+)Znf_C2H2-like-IPR015880	-0.140428	0.0655116	1	0.0666667	0.207095
FANCC:ENSG00000158169:E1.2-E4.1|ENSG00000158169:E3.1-E4.1	FALSE	inclusion	clu_34993	NewClu_1367	ENSG00000158169:E1.2	altPromoter	chr9:98079808-98011651|chr9:98079114-98011651	(+)alt-C-terminus, (+)AA:115(BAG65624.1)->119(AK310599-PEP)	-0.186787	0.0655812	1	0.700952	0.887739
MUS81:ENSG00000172732:E12.2-E12.5|ENSG00000172732:E12.2-E12.6	TRUE	inclusion	clu_42917	NewClu_1386	ENSG00000172732:E12.5	alt-3'	chr11:65632286-65632488|chr11:65632286-65632586		0.262187	0.0656651	1	1	0.737813
MUS81:ENSG00000172732:E12.2-E12.6|ENSG00000172732:E12.2-E12.5	FALSE	inclusion	clu_42917	NewClu_1386	ENSG00000172732:E12.6	alt-3'	chr11:65632286-65632586|chr11:65632286-65632488		-0.262187	0.0656651	1	0	0.262187
MKNK1:ENSG00000079277:E4.4-E9.1|ENSG00000079277:E6.6-E8.1	FALSE	exclusion	clu_6205	NewClu_3974	ENSG00000079277:E4.4|ENSG00000079277:E9.1	cassette-exon	chr1:47059785-47049001|chr1:47051546-47050475	(~)retained_intron, (~)alt+N+terminus, (~)alt+C+terminus, (~)AA:91(ENSP00000434834)+>91(ENST00000477883+PEP)|(+)HELIX, (+)Kinase+like_dom+IPR011009, (+)MOD_RES+Phosphoserine; by PAK2, (+)NP_BIND+ATP, (+)STRAND, (+)TURN	0.219973	0.0656846	1	0.764747	0.544774
AC007405.6:ENSG00000239467:E1.2-E3.1|ENSG00000239467:E1.1-E3.1	TRUE	inclusion	clu_54938	NewClu_882	ENSG00000239467:E1.2	alt-5'	chr2:171627937-171633657|chr2:171627697-171633657		0.207154	0.0658239	1	0.534535	0.327381
ZNF800:ENSG00000048405:E6.4-I6.1|ENSG00000048405:E6.4-E8.1	TRUE	exclusion	clu_2609	NewClu_2194	ENSG00000048405:I6.1	intron-retention	chr7:127013396-127013395|chr7:127013396-127011868	(+)alt-N-terminus, (+)alt-C-terminus, (+)AA:568(BAH12693.1)->664(AAI10624.1)|(+)COMPBIAS-Poly-His, (+)ZN_FING-C2H2-type 1; degenerate	-0.284859	0.0658744	1	0.209821	0.494681
LAS1L:ENSG00000001497:E9.7-E11.5|ENSG00000001497:E9.7-E12.1	TRUE	inclusion	clu_45	NewClu_1443	ENSG00000001497:E11.5	alt-C-term	chrX:64743440-64740697|chrX:64743440-64738345	(-)alt-N-terminus, (-)alt-C-terminus, (-)AA:73(ENSP00000473630)->291(ENSP00000308649)|(-)Las1-IPR007174	0.196518	0.0659907	1	0.300685	0.104167
GOLGA6L9:ENSG00000197978:E3.1-E4.1|ENSG00000197978:E2.1-ENSG00000196648:E4.1	TRUE	exclusion	clu_50253	NewClu_874	ENSG00000197978:E3.1|ENSG00000197978:E4.1	trans-splicing	chr15:82724832-82725018|chr15:82724150-83101543	(~)AA:250(AX721292-PEP)->250(AX721292-PEP)	-0.221397	0.0661429	1	0.209975	0.431373
CADPS:ENSG00000163618:E16.3-E17.1|ENSG00000163618:E16.3-E18.1	TRUE	inclusion	clu_37420	NewClu_2824	ENSG00000163618:E17.1	cassette-exon	chr3:62518546-62516487|chr3:62518546-62503925	(-)alt-coding, (-)AA:1344(BAJ84019.1)->1353(BAA86435.3)|(-)Ca-dep_secretion_activator-IPR010439, (-)DOMAIN-MHD1, (-)REGION-Interaction with DRD2, (+)Ca-dep_secretion_activator-IPR010439, (+)REGION-Mediates targeting and association with DCVs	0.22432	0.0662466	1	0.311622	0.0873016
RNF31:ENSG00000092098:E9.4-I9.1|ENSG00000092098:E9.4-E10.1	TRUE	exclusion	clu_8254	NewClu_2780	ENSG00000092098:I9.1	intron-retention	chr14:24619657-24619658|chr14:24619657-24619807		-0.239022	0.06632	1	0.025	0.264022
ADAR:ENSG00000160710:E1.6-E5.2|ENSG00000160710:E1.4-E5.2	TRUE	inclusion	clu_35959	NewClu_2158	ENSG00000160710:E1.6	altPromoter	chr1:154600331-154575102|chr1:154600430-154575102	(-)truncated, (+)AA:239(AK097241-PEP)->931(ENSP00000357456)|(+)ACT_SITE-Proton donor, (+)A_deamin-IPR002466, (+)DOMAIN-A to I editase, (+)DOMAIN-DRBM 1, (+)DOMAIN-DRBM 2, (+)DOMAIN-DRBM 3, (+)Ds-RNA-bd-IPR001159, (+)HELIX, (+)METAL-Zinc, (+)MOD_RES-Phosphoserine, (+)MOD_RES-Phosphothreonine, (+)dsRNA_A_deaminase-IPR000607	0.163104	0.0663543	1	0.887067	0.723963
RCE1:ENSG00000173653:E5.1-E6.1|ENSG00000173653:E5.1-E7.1	TRUE	inclusion	clu_43396	NewClu_511	ENSG00000173653:E6.1	cassette-exon	chr11:66612708-66612971|chr11:66612708-66613331	(+)alt-coding, (+)AA:308(ENSP00000436600)->329(AAD22632.1)|(-)CAAX_protease-IPR003675, (+)CAAX_protease-IPR003675, (+)TRANSMEM-Helical;	0.143274	0.0663877	1	0.974227	0.830952
ZNF76:ENSG00000065029:E2.8-E4.1|ENSG00000065029:E2.5-E4.1	TRUE	exclusion	clu_3699	NewClu_4044	ENSG00000065029:E2.8	alt-5'	chr6:35227618-35248833|chr6:35227504-35248833	(-)alt-coding, (-)AA:401(BAG58260.1)->428(BAG57792.1)|(-)ZN_FING-C2H2-type 7, (-)Znf_C2H2-IPR007087, (-)Znf_C2H2-like-IPR015880	-0.214336	0.0664399	1	0.381818	0.596154
TTN:ENSG00000155657:E140.1-E147.1|ENSG00000155657:E140.1-E141.1	FALSE	inclusion	clu_34087	NewClu_2304	ENSG00000155657:E147.1	cassette-exon	chr2:179546388-179543557|chr2:179546388-179546177	(+)alt-N-terminus, (+)alt-C-terminus, (+)AA:962(ENSP00000401501)->33423(ENSP00000343764)|(+)ACT_SITE-Proton acceptor, (+)BINDING-ATP, (+)COILED, (+)COMPBIAS-Ala-rich, (+)COMPBIAS-Glu-rich, (+)COMPBIAS-Poly-Arg, (+)COMPBIAS-Poly-Glu, (+)COMPBIAS-Poly-Ser, (+)COMPBIAS-Poly-Thr, (+)COMPBIAS-Pro-rich, (+)COMPBIAS-Ser-rich, (+)CROSSLNK-Glycyl lysine isopeptide (Lys-Gly) (interchain with G-Cter in ubiq…	-0.211498	0.0664453	1	0.147883	0.35938
AC004381.6:ENSG00000005189:E1.18-E1.20|ENSG00000005189:E1.13-E1.20	TRUE	inclusion	clu_327	NewClu_1331	ENSG00000005189:E1.18	alt-5'	chr16:20818139-20818274|chr16:20818027-20818274		0.238665	0.0664575	1	0.300926	0.0622605
CHD1L:ENSG00000131778:E6.1-E7.2|ENSG00000131778:E1.4-E8.1	TRUE	inclusion	clu_22990	NewClu_3695	ENSG00000131778:E6.1|ENSG00000131778:E7.2	cassette-exon	chr1:146731572-146736081|chr1:146714480-146737591	(-)alt-C-terminus, (-)AA:643(AK307400-PEP)->693(BAG59638.1)|(-)COILED, (-)HDA_complex_subunit-2/3-IPR021006, (-)MOD_RES-Phosphoserine, (-)P-loop_NTPase-IPR027417, (-)SNF2_N-IPR000330, (+)DNA/RNA_helicase_DEAD/DEAH_N-IPR011545, (+)DOMAIN-Helicase ATP-binding, (+)Helicase/UvrB_dom-IPR006935, (+)Helicase_ATP-bd-IPR014001, (+)MOTIF-DEAH box, (+)NP_BIND-ATP, (+)P-loop_NTPase-IPR027417	0.172431	0.0665079	1	0.9375	0.765069
PIP4K2B:ENSG00000141720:E6.2-E8.1|ENSG00000141720:E7.1-E8.1	FALSE	exclusion	clu_28704	NewClu_1847	ENSG00000141720:E6.2	altPromoter	chr17:36936705-36935782|chr17:36936105-36935782	(+)alt+N+terminus, (+)alt+C+terminus, (+)AA:117(ENST00000583278+PEP)+>277(ENST00000311500+PEP)|(+)HELIX, (+)MOD_RES+N6+acetyllysine, (+)STRAND, (+)TURN, (-)HELIX, (-)STRAND	0.144931	0.0665483	1	0.975	0.830069
DAZAP2:ENSG00000183283:E4.3-E4.7|ENSG00000183283:E3.2-I4.1	TRUE	inclusion	clu_46345	NewClu_2190	ENSG00000183283:E4.3|ENSG00000183283:E4.7		chr12:51634713-51634780|chr12:51634245-51636114		0.262094	0.0665748	1	0.419786	0.157692
TMEM71:ENSG00000165071:E8.5-E9.1|ENSG00000165071:E8.5-E9.1_133740229	TRUE	inclusion	clu_38770	NewClu_741	ENSG00000165071:E9.1	alt-3'	chr8:133759188-133740232|chr8:133759188-133740229	(+)alt-coding, (+)AA:232(ENSP00000367133)->276(ENSP00000349296)	0.190265	0.0666105	1	0.756821	0.566556
MGAT1:ENSG00000131446:I4.1-E5.1|ENSG00000131446:E3.7-E5.1	TRUE	exclusion	clu_22839	NewClu_1816	ENSG00000131446:I4.1	intron-retention	chr5:180236077-180236076|chr5:180237040-180236076	(-)alt-N-terminus, (-)alt-C-terminus, (-)AA:154(ENSP00000425988)->936(LF209051-PEP)|(+)BINDING-Substrate, (+)DISULFID, (+)Glyco_trans_13-IPR004139, (+)TRANSMEM-Helical; Signal-anchor for type II membrane protein;	-0.218136	0.0666245	1	0.037037	0.255173
IMMT:ENSG00000132305:E7.4-E8.1|ENSG00000132305:E6.6-E8.1	TRUE	inclusion	clu_23200	NewClu_988	ENSG00000132305:E7.4	cassette-exon	chr2:86397872-86393767|chr2:86398331-86393767	(+)alt-N-terminus, (+)AA:613(ENSP00000415762)->659(ENSP00000254636)|(-)Mt-IM_prot_Mitofilin-IPR019133, (+)MOD_RES-N6-acetyllysine, (+)Mt-IM_prot_Mitofilin-IPR019133	0.25212	0.0667505	1	0.888767	0.636647
AC093415.2:ENSG00000235257:E4.1-I6.2|ENSG00000235257:E4.1-E5.1	FALSE	inclusion	clu_54567	NewClu_3833	ENSG00000235257:I6.2		chr3:37862505-37850371|chr3:37862505-37860421	(~)AA:27(ENST00000429532-PEP)->27(ENST00000420870-PEP)	-0.318147	0.066806	1	0.298611	0.616758
PKIG:ENSG00000168734:E3.2-E5.1|ENSG00000168734:E1.4-E5.1	TRUE	exclusion	clu_41063	NewClu_4019	ENSG00000168734:E3.2	cassette-exon	chr20:43211372-43218438|chr20:43160619-43218438	(~)AA:64(ENSP00000361973)->64(ENSP00000361978)	-0.137576	0.0670252	1	0.701567	0.839142
ATG13:ENSG00000175224:E20.1-E21.1|ENSG00000175224:E18.4-E21.1	TRUE	inclusion	clu_44032	NewClu_3878	ENSG00000175224:E20.1	cassette-exon	chr11:46686509-46686933|chr11:46681035-46686933	(+)alt-coding, (+)AA:480(BAB14707.1)->517(BAA31627.3)	0.142369	0.0671319	1	0.862675	0.720307
USF2:ENSG00000105698:E3.6-E4.2|ENSG00000105698:E3.3-E4.2	TRUE	inclusion	clu_12274	NewClu_2503	ENSG00000105698:E3.6	alt-5'	chr19:35760906-35761350|chr19:35760602-35761350	(+)alt-coding, (+)AA:279(ENSP00000340633)->338(ENSP00000471099)|(-)DOMAIN-bHLH, (-)bHLH_dom-IPR011598, (+)bHLH_dom-IPR011598	0.154391	0.067137	1	0.410478	0.256086
ATP10D:ENSG00000145246:E8.2-E9.2|ENSG00000145246:E8.2-E9.1	FALSE	inclusion	clu_30358	NewClu_3710	ENSG00000145246:E9.2	alt-3'	chr4:47538581-47538748|chr4:47538581-47538703	(+)alt-N-terminus, (+)alt-C-terminus, (+)AA:535(AAH57839.1)->674(BAB55221.1)|(-)ACT_SITE+4+aspartylphosphate intermediate, (-)ATPase_P+typ_transduc_dom_A+IPR008250, (-)Cation_transp_P_typ_ATPase+IPR001757, (-)HAD+like_dom+IPR023214, (-)TOPO_DOM+Cytoplasmic, (-)TOPO_DOM+Extracellular, (-)TRANSMEM+Helical;, (+)Cation_transp_P_typ_ATPase-IPR001757, (+)HAD-like_dom-IPR023214, (+)METAL-Magnesium, (+)N…	-0.137	0.067167	1	0.0669643	0.203964
ATP10D:ENSG00000145246:E8.2-E9.1|ENSG00000145246:E8.2-E9.2	TRUE	inclusion	clu_30358	NewClu_3710	ENSG00000145246:E9.1	alt-3'	chr4:47538581-47538703|chr4:47538581-47538748	(+)alt-N-terminus, (+)alt-C-terminus, (+)AA:535(AAH57839.1)->674(BAB55221.1)|(-)ACT_SITE-4-aspartylphosphate intermediate, (-)ATPase_P-typ_transduc_dom_A-IPR008250, (-)Cation_transp_P_typ_ATPase-IPR001757, (-)HAD-like_dom-IPR023214, (-)TOPO_DOM-Cytoplasmic, (-)TOPO_DOM-Extracellular, (-)TRANSMEM-Helical;, (+)Cation_transp_P_typ_ATPase-IPR001757, (+)HAD-like_dom-IPR023214, (+)METAL-Magnesium, (+)N…	0.137	0.067167	1	0.933036	0.796036
ZCWPW1:ENSG00000078487:E17.1-E18.2|ENSG00000078487:E16.2-E19.1	TRUE	exclusion	clu_6064	NewClu_633	ENSG00000078487:E17.1|ENSG00000078487:E18.2	cassette-exon	chr7:100000139-99999664|chr7:100001317-99998959	(-)alt-C-terminus, (-)AA:524(ENSP00000354210)->609(BAG63489.1)|(+)COILED	-0.138081	0.0671702	1	0.0584416	0.196523
OTUD6B:ENSG00000155100:E4.1-E5.1|ENSG00000155100:E3.1-E5.1	TRUE	inclusion	clu_33904	NewClu_3567	ENSG00000155100:E4.1	cassette-exon	chr8:92088959-92090584|chr8:92086139-92090584	(-)alt-N-terminus, (-)alt-C-terminus, (-)AA:192(BAG57241.1)->289(AAD34073.1)	0.246097	0.0672379	1	0.425481	0.179383
ADPGK:ENSG00000159322:E2.16_73075215-E3.2|ENSG00000159322:E2.13-E3.2	TRUE	inclusion	clu_35398	NewClu_2600	ENSG00000159322:E2.16_73075215	alt-5'	chr15:73075215-73067438|chr15:73075800-73067438		0.227037	0.0672982	1	0.301111	0.0740741
AAK1:ENSG00000115977:E18.1-E19.1|ENSG00000115977:E17.1-I23.1_69693683	TRUE	inclusion	clu_17083	NewClu_2880	ENSG00000115977:E18.1|ENSG00000115977:E19.1		chr2:69723117-69709944|chr2:69732701-69693683	(+)alt-C-terminus, (+)AA:674(ENSP00000386342)->863(ENSP00000385181)|(+)COMPBIAS-Poly-Ala, (+)MOD_RES-Phosphoserine, (+)MOD_RES-Phosphotyrosine	0.176627	0.0673751	1	0.81887	0.642243
PAK1:ENSG00000149269:E5.4-E8.2|ENSG00000149269:E2.8-E8.1	TRUE	exclusion	clu_31825	NewClu_767	ENSG00000149269:E5.4|ENSG00000149269:E8.2	cassette-exon	chr11:77122819-77103583|chr11:77184597-77103586		-0.145378	0.067422	1	0	0.145378
FAM227B:ENSG00000166262:E4.1-E7.1|ENSG00000166262:E4.1-E6.1	FALSE	exclusion	clu_39548	NewClu_1001	ENSG00000166262:E7.1	cassette-exon	chr15:49903412-49880280|chr15:49903412-49882204	(-)nonsense_mediated_decay, (+)truncated, (-)AA:47(ENSP00000453748)->166(ENSP00000452616)	0.164011	0.0675415	1	0.316667	0.152655
CC2D1A:ENSG00000132024:E14.2_14030752-E14.6|ENSG00000132024:E14.2-E14.6	FALSE	exclusion	clu_23089	NewClu_3742	ENSG00000132024:E14.2_14030752	alt-5'	chr19:14030752-14031370|chr19:14030764-14031370		0.24038	0.0675464	1	0.356322	0.115942
[truncated: 6,075 more rows]
