# Supplementary material for: Gain-of-function cardiomyopathic mutations in RBM20 rewire splicing regulation and re-distribute ribonucleoprotein granules within processing bodies
Source: Nat Commun. 2021 Nov 3;12:6324. doi: 10.1038/s41467-021-26623-y (PMC8566601; doi:10.1038/s41467-021-26623-y)
Supplement: Supplementary file 22 — Supplementary Data 16 [file 41467_2021_26623_MOESM22_ESM.xlsx]

## Sheet: Table Descriptions
MultiPath-PSI Event ID	Unique tracing identifier (AltAnalyze assigned exon notations) for the numerator PSI splicing junction (left) and the most abundant background junction (right) as a representative of all genomic overlapping background junctions for the numerator junction.
Inclusion-Junction	TRUE or empty. Indicates whether the first junction listed is exon-inclusion.
Event-Direction	inclusion or exclusion.
Unique Event-ClusterID	AltAnalyze assinged splicing event identifier to identify redundant/overlapping splicing events (column 1)
AltExons	Specific predicted included/skipped alternative exon identiifer from AltAnalyze (version EnsMart72)
EventAnnotation	Predicted splicing-event type. Mutually-exclusive splicing events will be denoted as cassette-exon.
ProteinPredictions	Predicted protein-level impact from AltAnalyze. + indicates an increase in the Experiment vs. Control conditions.
Coordinates	Genomic coordinate positions of the numerator and denominator junctions, respectively, associated with the Splicing-Event ID.
dPSI	Delta Percent Spliced-In value, indicated the proportial PSI difference in Experiment vs. Control.
rawp.MultiPath-PSI	Emperical bayes moderated t-test p-value from AltAnalyze
FDR.p.MultiPath-PSI	Benjamini-Hochberg adjustment of the rawp.MultiPath-PSI
LIMMA.p.FDR	LIMMA p-value using the lmfit function to account for emperical predicted batch effects in the linear model, Benajmini-Hochberg corrected
avg.PSI.R636S-HTZ_WTB	Average PSI for the Experimental Group
avg.PSI.WT_WTB	Average PSI for the Control group

## Sheet: R634Q vs. WT
# Alternative splicing differences predicted from RNA-Seq comparison of iPS-CMs with R634Q vs. RBM20-WT (Briganti et al. Cell Reports 2020) (no statistical filtering)
MultiPath-PSI Event ID	Inclusion-Junction	Event-Direction	Unique Event-ClusterID	UpdatedClusterID	AltExons	EventAnnotation	Genomic Coordinates	ProteinPredictions	dPSI	rawp.MultiPath-PSI	FDR.p.MultiPath-PSI	avg-iPS-CMs R634Q	avg-iPS-CMs WT
TTN:ENSG00000155657:E134.1-E135.1|ENSG00000155657:I134.1-E135.1	FALSE	exclusion	clu_20527	NewClu_8658	ENSG00000155657:E134.1	intron-retention	chr2:179549633-179549476|chr2:179549477-179549476		0.74318	4.31452e-19	9.9385e-15	0.802424	0.059244
TTN:ENSG00000155657:E140.1-E141.1|ENSG00000155657:E140.1-E147.1	TRUE	inclusion	clu_20527	NewClu_8658	ENSG00000155657:E141.1	cassette-exon	chr2:179546388-179546177|chr2:179546388-179543557	(+)alt-N-terminus, (+)alt-C-terminus, (+)AA:962(ENSP00000401501)->33423(ENSP00000343764)|(+)ACT_SITE-Proton acceptor, (+)BINDING-ATP, (+)COILED, (+)COMPBIAS-Ala-rich, (+)COMPBIAS-Glu-rich, (+)COMPBIAS-Poly-Arg, (+)COMPBIAS-Poly-Glu, (+)COMPBIAS-Poly-Ser, (+)COMPBIAS-Poly-Thr, (+)COMPBIAS-Pro-rich, (+)COMPBIAS-Ser-rich, (+)CROSSLNK-Glycyl lysine isopeptide (Lys-Gly) (interchain with G-Cter in ubiq…	0.769955	9.9749e-19	1.14886e-14	0.834685	0.0647303
TTN:ENSG00000155657:E133.1-E134.1|ENSG00000155657:I133.1-E134.1	FALSE	exclusion	clu_20527	NewClu_8658	ENSG00000155657:E133.1	intron-retention	chr2:179549980-179549716|chr2:179549717-179549716		0.720101	1.69368e-18	1.30046e-14	0.798557	0.078456
TTN:ENSG00000155657:E143.1-E144.1|ENSG00000155657:E140.1-E147.1	TRUE	inclusion	clu_20527	NewClu_8658	ENSG00000155657:E143.1|E144.1	cassette-exon	chr2:179544981-179544782|chr2:179546388-179543557	(+)alt-N-terminus, (+)alt-C-terminus, (+)AA:962(ENSP00000401501)->33423(ENSP00000343764)|(+)ACT_SITE-Proton acceptor, (+)BINDING-ATP, (+)COILED, (+)COMPBIAS-Ala-rich, (+)COMPBIAS-Glu-rich, (+)COMPBIAS-Poly-Arg, (+)COMPBIAS-Poly-Glu, (+)COMPBIAS-Poly-Ser, (+)COMPBIAS-Poly-Thr, (+)COMPBIAS-Pro-rich, (+)COMPBIAS-Ser-rich, (+)CROSSLNK-Glycyl lysine isopeptide (Lys-Gly) (interchain with G-Cter in ubiq…	0.702362	8.04347e-18	4.63203e-14	0.728865	0.0265026
TTN:ENSG00000155657:E141.1-E142.1|ENSG00000155657:E140.1-E147.1	TRUE	inclusion	clu_20527	NewClu_8658	ENSG00000155657:E141.1|E142.1	cassette-exon	chr2:179546103-179545898|chr2:179546388-179543557	(+)alt-N-terminus, (+)alt-C-terminus, (+)AA:962(ENSP00000401501)->33423(ENSP00000343764)|(+)ACT_SITE-Proton acceptor, (+)BINDING-ATP, (+)COILED, (+)COMPBIAS-Ala-rich, (+)COMPBIAS-Glu-rich, (+)COMPBIAS-Poly-Arg, (+)COMPBIAS-Poly-Glu, (+)COMPBIAS-Poly-Ser, (+)COMPBIAS-Poly-Thr, (+)COMPBIAS-Pro-rich, (+)COMPBIAS-Ser-rich, (+)CROSSLNK-Glycyl lysine isopeptide (Lys-Gly) (interchain with G-Cter in ubiq…	0.76437	4.7144e-17	2.17192e-13	0.799395	0.035025
TTN:ENSG00000155657:E142.1-E143.1|ENSG00000155657:E140.1-E147.1	TRUE	inclusion	clu_20527	NewClu_8658	ENSG00000155657:E142.1|E143.1	cassette-exon	chr2:179545806-179545058|chr2:179546388-179543557	(+)alt-N-terminus, (+)alt-C-terminus, (+)AA:962(ENSP00000401501)->33423(ENSP00000343764)|(+)ACT_SITE-Proton acceptor, (+)BINDING-ATP, (+)COILED, (+)COMPBIAS-Ala-rich, (+)COMPBIAS-Glu-rich, (+)COMPBIAS-Poly-Arg, (+)COMPBIAS-Poly-Glu, (+)COMPBIAS-Poly-Ser, (+)COMPBIAS-Poly-Thr, (+)COMPBIAS-Pro-rich, (+)COMPBIAS-Ser-rich, (+)CROSSLNK-Glycyl lysine isopeptide (Lys-Gly) (interchain with G-Cter in ubiq…	0.758179	6.63336e-17	2.29146e-13	0.796267	0.0380881
TTN:ENSG00000155657:E129.1-E130.1|ENSG00000155657:E129.1-E132.1	TRUE	inclusion	clu_20527	NewClu_8658	ENSG00000155657:E130.1	cassette-exon	chr2:179553780-179553505|chr2:179553780-179550325		0.729454	6.96341e-17	2.29146e-13	0.949524	0.22007
TTN:ENSG00000155657:E214.1-E215.1|ENSG00000155657:I214.1-E215.1	FALSE	exclusion	clu_20527	NewClu_8658	ENSG00000155657:E214.1	intron-retention	chr2:179514891-179514621|chr2:179514622-179514621	(-)alt-N-terminus, (-)alt-C-terminus, (-)AA:256(ENSP00000392336)->962(ENSP00000401501)|(-)COMPBIAS-Glu-rich, (-)COMPBIAS-Poly-Pro, (-)COMPBIAS-Pro-rich, (-)CROSSLNK-Glycyl lysine isopeptide (Lys-Gly) (interchain with G-Cter in ubiquitin), (-)MOD_RES-Phosphoserine, (-)MOD_RES-Phosphothreonine, (-)PPAK_motif-IPR004168, (-)REPEAT-Kelch 2, (-)REPEAT-PEVK 1, (-)REPEAT-PEVK 12, (-)REPEAT-PEVK 13, (-)RE…	0.490301	4.65101e-16	1.3392e-12	0.93534	0.445039
TTN:ENSG00000155657:E130.1-E131.1|ENSG00000155657:E129.1-E132.1	TRUE	inclusion	clu_20527	NewClu_8658	ENSG00000155657:E130.1|E131.1	cassette-exon	chr2:179553404-179552951|chr2:179553780-179550325		0.674172	7.08201e-16	1.8126e-12	0.934474	0.260302
TTN:ENSG00000155657:E137.1-E138.1|ENSG00000155657:E133.1-E138.1	TRUE	inclusion	clu_20527	NewClu_8658	ENSG00000155657:E137.1	cassette-exon	chr2:179548726-179548018|chr2:179549980-179548018		0.574364	1.07294e-15	2.47153e-12	0.961502	0.387139
PLAGL1:ENSG00000118495:E6.4-E8.2|ENSG00000118495:I7.1-E8.1	FALSE	inclusion	clu_10874	NewClu_8586	ENSG00000118495:E6.4|ENSG00000118495:E8.2	intron-retention	chr6:144287295-144285955|chr6:144286006-144286005	(~)AA:411(BAG37151.1)+>411(CAD97639.1)	-0.485282	1.646e-15	3.44687e-12	0.514718	1
EPB41L3:ENSG00000082397:E37.3-E38.1|ENSG00000082397:E34.3-E38.1	TRUE	inclusion	clu_3915	NewClu_7591	ENSG00000082397:E37.3	cassette-exon	chr18:5398020-5397425|chr18:5406776-5397425	(+)alt-C-terminus, (+)AA:865(AAH06141.1)->883(BAH12571.1)|(-)Band_4.1_C-IPR008379, (-)Band_41_protein-IPR021187, (-)MOD_RES-Phosphothreonine, (-)REGION-C-terminal (CTD), (-)SAB_dom-IPR007477, (+)MOD_RES-Phosphoserine, (+)MOD_RES-Phosphothreonine, (+)SAB_dom-IPR007477	0.498315	9.98192e-15	1.91611e-11	0.649306	0.150991
COL16A1:ENSG00000084636:E55.1-E56.1|ENSG00000084636:E55.1-E57.1	TRUE	inclusion	clu_4104	NewClu_2315	ENSG00000084636:E56.1	cassette-exon	chr1:32137216-32136247|chr1:32137216-32134456	(-)retained_intron, (-)alt-N-terminus, (-)alt-C-terminus, (-)AA:29(ENST00000479100-PEP)->201(ENST00000468459-PEP)|(-)MOTIF-Cell attachment site, (-)REGION-Nonhelical region 3 (NC3), (-)REGION-Triple-helical region 3 (COL3)	0.769125	1.09631e-14	1.94258e-11	0.917952	0.148827
TTN:ENSG00000155657:E186.1-E187.1|ENSG00000155657:E178.1-E187.1	TRUE	inclusion	clu_20527	NewClu_8658	ENSG00000155657:E186.1	cassette-exon	chr2:179523732-179523521|chr2:179527693-179523521	(+)alt-coding, (+)AA:34350(ENSP00000465570)->35991(ENSP00000467141)|(-)COMPBIAS-Glu-rich, (-)COMPBIAS-Pro-rich, (-)Calpain_domain_III-IPR022682, (-)P-loop_NTPase-IPR027417, (-)REPEAT-PEVK 25, (-)RNaseH-like_dom-IPR012337, (+)ARM-type_fold-IPR016024, (+)Calpain_domain_III-IPR022682, (+)Ig-like_dom-IPR007110, (+)Ig_I-set-IPR013098, (+)Ig_sub-IPR003599, (+)Ig_sub2-IPR003598, (+)P-loop_NTPase-IPR0274…	0.419027	2.16252e-14	3.55812e-11	0.584069	0.165043
COL16A1:ENSG00000084636:E56.1-E57.1|ENSG00000084636:E55.1-E57.1	TRUE	inclusion	clu_4104	NewClu_2315	ENSG00000084636:E56.1	cassette-exon	chr1:32136203-32134456|chr1:32137216-32134456	(+)alt-N-terminus, (+)alt-C-terminus, (+)AA:201(ENST00000468459-PEP)->1603(AAA58427.1)|(+)Collagen-IPR008160, (+)DOMAIN-Collagen-like 2, (+)DOMAIN-Collagen-like 3, (+)DOMAIN-Collagen-like 4, (+)DOMAIN-Collagen-like 5, (+)DOMAIN-Collagen-like 6, (+)DOMAIN-Collagen-like 7, (+)DOMAIN-Collagen-like 8, (+)MOTIF-Cell attachment site, (+)REGION-Nonhelical region 1 (NC1), (+)REGION-Nonhelical region 10 (…	0.587278	2.97722e-14	4.57202e-11	0.682232	0.094954
TTN:ENSG00000155657:E185.1-E186.1|ENSG00000155657:E178.1-E187.1	TRUE	inclusion	clu_20527	NewClu_8658	ENSG00000155657:E185.1|E186.1	cassette-exon	chr2:179523899-179523815|chr2:179527693-179523521		0.390516	4.1558e-14	5.98305e-11	0.674335	0.283819
TTN:ENSG00000155657:E126.1-E127.1|ENSG00000155657:E126.1-I126.1	FALSE	exclusion	clu_20527	NewClu_8658	ENSG00000155657:E127.1	intron-retention	chr2:179554540-179554322|chr2:179554540-179554539	(+)alt-N-terminus, (+)alt-C-terminus, (+)AA:256(ENSP00000392336)->962(ENSP00000401501)|(-)PPAK_motif-IPR004168, (-)REPEAT-PEVK 22, (-)REPEAT-PEVK 23, (-)REPEAT-PEVK 24, (-)REPEAT-PEVK 25, (+)COMPBIAS-Glu-rich, (+)COMPBIAS-Poly-Pro, (+)COMPBIAS-Pro-rich, (+)CROSSLNK-Glycyl lysine isopeptide (Lys-Gly) (interchain with G-Cter in ubiquitin), (+)MOD_RES-Phosphoserine, (+)MOD_RES-Phosphothreonine, (+)P…	0.442925	5.3799e-14	7.28977e-11	0.877959	0.435034
TTN:ENSG00000155657:E144.1-E145.1|ENSG00000155657:E140.1-E147.1	TRUE	inclusion	clu_20527	NewClu_8658	ENSG00000155657:E144.1|E145.1	cassette-exon	chr2:179544621-179544409|chr2:179546388-179543557	(+)alt-N-terminus, (+)alt-C-terminus, (+)AA:962(ENSP00000401501)->33423(ENSP00000343764)|(+)ACT_SITE-Proton acceptor, (+)BINDING-ATP, (+)COILED, (+)COMPBIAS-Ala-rich, (+)COMPBIAS-Glu-rich, (+)COMPBIAS-Poly-Arg, (+)COMPBIAS-Poly-Glu, (+)COMPBIAS-Poly-Ser, (+)COMPBIAS-Poly-Thr, (+)COMPBIAS-Pro-rich, (+)COMPBIAS-Ser-rich, (+)CROSSLNK-Glycyl lysine isopeptide (Lys-Gly) (interchain with G-Cter in ubiq…	0.619555	5.78286e-14	7.40046e-11	0.642437	0.0228816
TTN:ENSG00000155657:E177.1-E178.1|ENSG00000155657:E161.1-E178.1	TRUE	inclusion	clu_20527	NewClu_8658	ENSG00000155657:E177.1	cassette-exon	chr2:179527993-179527782|chr2:179534945-179527782	(+)alt-coding, (+)AA:34350(ENSP00000465570)->35991(ENSP00000467141)|(-)COMPBIAS-Glu-rich, (-)COMPBIAS-Pro-rich, (-)Calpain_domain_III-IPR022682, (-)P-loop_NTPase-IPR027417, (-)REPEAT-PEVK 25, (-)RNaseH-like_dom-IPR012337, (+)ARM-type_fold-IPR016024, (+)Calpain_domain_III-IPR022682, (+)Ig-like_dom-IPR007110, (+)Ig_I-set-IPR013098, (+)Ig_sub-IPR003599, (+)Ig_sub2-IPR003598, (+)P-loop_NTPase-IPR0274…	0.395154	6.56797e-14	7.9628e-11	0.491711	0.0965578
TTN:ENSG00000155657:E176.1-E177.1|ENSG00000155657:E161.1-E178.1	TRUE	inclusion	clu_20527	NewClu_8658	ENSG00000155657:E176.1|E177.1	cassette-exon	chr2:179528160-179528076|chr2:179534945-179527782	(~)AA:33423(ENSP00000343764)->33423(ENSP00000343764)	0.362958	8.71592e-14	1.00386e-10	0.48438	0.121422
TTN:ENSG00000155657:E128.1-E129.1|ENSG00000155657:E128.1-I128.1	FALSE	exclusion	clu_20527	NewClu_8658	ENSG00000155657:E129.1	intron-retention	chr2:179554017-179553863|chr2:179554017-179554016	(+)alt-N-terminus, (+)alt-C-terminus, (+)AA:256(ENSP00000392336)->962(ENSP00000401501)|(-)PPAK_motif-IPR004168, (-)REPEAT-PEVK 22, (-)REPEAT-PEVK 23, (-)REPEAT-PEVK 24, (-)REPEAT-PEVK 25, (+)COMPBIAS-Glu-rich, (+)COMPBIAS-Poly-Pro, (+)COMPBIAS-Pro-rich, (+)CROSSLNK-Glycyl lysine isopeptide (Lys-Gly) (interchain with G-Cter in ubiquitin), (+)MOD_RES-Phosphoserine, (+)MOD_RES-Phosphothreonine, (+)P…	0.532771	1.22152e-13	1.33989e-10	0.891366	0.358595
CAMK2D:ENSG00000145349:E18.1-E19.1|ENSG00000145349:E15.2-E19.1	TRUE	inclusion	clu_18312	NewClu_8569	ENSG00000145349:E18.1	cassette-exon	chr4:114424092-114421667|chr4:114430794-114421667	(-)alt-C-terminus, (-)AA:492(BAG10765.1)->498(ENSP00000423677)|(-)Kinase-like_dom-IPR011009, (-)MOD_RES-Phosphoserine, (+)Kinase-like_dom-IPR011009, (+)MOD_RES-Phosphoserine	0.462238	1.68567e-13	1.76497e-10	0.693817	0.231579
TTN:ENSG00000155657:E213.1-E214.1|ENSG00000155657:E213.1-E223.1	TRUE	inclusion	clu_20527	NewClu_8658	ENSG00000155657:E214.1	cassette-exon	chr2:179515478-179514998|chr2:179515478-179507044	(-)alt-N-terminus, (-)alt-C-terminus, (-)AA:256(ENSP00000392336)->962(ENSP00000401501)|(-)COMPBIAS-Glu-rich, (-)COMPBIAS-Poly-Pro, (-)COMPBIAS-Pro-rich, (-)CROSSLNK-Glycyl lysine isopeptide (Lys-Gly) (interchain with G-Cter in ubiquitin), (-)MOD_RES-Phosphoserine, (-)MOD_RES-Phosphothreonine, (-)PPAK_motif-IPR004168, (-)REPEAT-Kelch 2, (-)REPEAT-PEVK 1, (-)REPEAT-PEVK 12, (-)REPEAT-PEVK 13, (-)RE…	0.436921	2.43942e-13	2.44313e-10	0.96493	0.52801
CAMK2D:ENSG00000145349:E15.2-E18.1|ENSG00000145349:E15.2-E19.1	TRUE	inclusion	clu_18312	NewClu_8569	ENSG00000145349:E18.1	cassette-exon	chr4:114430794-114424133|chr4:114430794-114421667	(-)alt-C-terminus, (-)AA:492(BAG10765.1)->498(ENSP00000423677)|(-)Kinase-like_dom-IPR011009, (-)MOD_RES-Phosphoserine, (+)Kinase-like_dom-IPR011009, (+)MOD_RES-Phosphoserine	0.469187	2.85459e-13	2.73981e-10	0.769695	0.300508
TTN:ENSG00000155657:E127.1-E128.1|ENSG00000155657:E127.1-I127.1	FALSE	exclusion	clu_20527	NewClu_8658	ENSG00000155657:E128.1	intron-retention	chr2:179554242-179554100|chr2:179554242-179554241	(+)alt-N-terminus, (+)alt-C-terminus, (+)AA:256(ENSP00000392336)->962(ENSP00000401501)|(-)PPAK_motif-IPR004168, (-)REPEAT-PEVK 22, (-)REPEAT-PEVK 23, (-)REPEAT-PEVK 24, (-)REPEAT-PEVK 25, (+)COMPBIAS-Glu-rich, (+)COMPBIAS-Poly-Pro, (+)COMPBIAS-Pro-rich, (+)CROSSLNK-Glycyl lysine isopeptide (Lys-Gly) (interchain with G-Cter in ubiquitin), (+)MOD_RES-Phosphoserine, (+)MOD_RES-Phosphothreonine, (+)P…	0.453975	3.66523e-13	3.37714e-10	0.877321	0.423346
EPB41L3:ENSG00000082397:E34.3-E38.1|ENSG00000082397:E37.3-E38.1	FALSE	inclusion	clu_3915	NewClu_7591	ENSG00000082397:E37.3	cassette-exon	chr18:5406776-5397425|chr18:5398020-5397425	(+)alt-C-terminus, (+)AA:865(AAH06141.1)->883(BAH12571.1)|(-)Band_4.1_C+IPR008379, (-)Band_41_protein+IPR021187, (-)MOD_RES+Phosphothreonine, (-)REGION+C+terminal (CTD), (-)SAB_dom+IPR007477, (+)MOD_RES-Phosphoserine, (+)MOD_RES-Phosphothreonine, (+)SAB_dom-IPR007477	-0.48498	5.99606e-13	5.31228e-10	0.221037	0.706017
TTN:ENSG00000155657:E194.1-E195.1|ENSG00000155657:E178.1-E196.1	TRUE	inclusion	clu_20527	NewClu_8658	ENSG00000155657:E194.1|E195.1	cassette-exon	chr2:179519639-179519555|chr2:179527693-179519261		0.329914	6.81319e-13	5.81266e-10	0.558738	0.228824
PLAGL1:ENSG00000118495:I7.1-E8.1|ENSG00000118495:E6.4-E8.2	TRUE	inclusion	clu_10874	NewClu_8586	ENSG00000118495:I7.1|ENSG00000118495:E8.1	intron-retention	chr6:144286006-144286005|chr6:144287295-144285955	(~)AA:411(BAG37151.1)->411(CAD97639.1)	0.330966	1.1749e-12	9.66569e-10	0.330966	0
EPB41L3:ENSG00000082397:E34.3-E37.2|ENSG00000082397:E34.3-E38.1	TRUE	inclusion	clu_3915	NewClu_7591	ENSG00000082397:E37.2	cassette-exon	chr18:5406776-5398142|chr18:5406776-5397425	(+)alt-C-terminus, (+)AA:865(AAH06141.1)->883(BAH12571.1)|(-)Band_4.1_C-IPR008379, (-)Band_41_protein-IPR021187, (-)MOD_RES-Phosphothreonine, (-)REGION-C-terminal (CTD), (-)SAB_dom-IPR007477, (+)MOD_RES-Phosphoserine, (+)MOD_RES-Phosphothreonine, (+)SAB_dom-IPR007477	0.409055	1.26125e-12	1.00183e-09	0.505706	0.0966516
TTN:ENSG00000155657:E175.1-E176.1|ENSG00000155657:E161.1-E178.1	TRUE	inclusion	clu_20527	NewClu_8658	ENSG00000155657:E175.1|E176.1	cassette-exon	chr2:179528354-179528243|chr2:179534945-179527782	(+)alt-coding, (+)AA:34350(ENSP00000465570)->35991(ENSP00000467141)|(-)COMPBIAS-Glu-rich, (-)COMPBIAS-Pro-rich, (-)Calpain_domain_III-IPR022682, (-)P-loop_NTPase-IPR027417, (-)REPEAT-PEVK 25, (-)RNaseH-like_dom-IPR012337, (+)ARM-type_fold-IPR016024, (+)Calpain_domain_III-IPR022682, (+)Ig-like_dom-IPR007110, (+)Ig_I-set-IPR013098, (+)Ig_sub-IPR003599, (+)Ig_sub2-IPR003598, (+)P-loop_NTPase-IPR0274…	0.301456	1.90075e-12	1.45946e-09	0.337312	0.0358562
TTN:ENSG00000155657:E195.1-E196.1|ENSG00000155657:E178.1-E196.1	TRUE	inclusion	clu_20527	NewClu_8658	ENSG00000155657:E195.1	cassette-exon	chr2:179519472-179519261|chr2:179527693-179519261	(+)alt-coding, (+)AA:34350(ENSP00000465570)->35991(ENSP00000467141)|(-)COMPBIAS-Glu-rich, (-)COMPBIAS-Pro-rich, (-)Calpain_domain_III-IPR022682, (-)P-loop_NTPase-IPR027417, (-)REPEAT-PEVK 25, (-)RNaseH-like_dom-IPR012337, (+)ARM-type_fold-IPR016024, (+)Calpain_domain_III-IPR022682, (+)Ig-like_dom-IPR007110, (+)Ig_I-set-IPR013098, (+)Ig_sub-IPR003599, (+)Ig_sub2-IPR003598, (+)P-loop_NTPase-IPR0274…	0.342666	2.12634e-12	1.58001e-09	0.53164	0.188975
TTN:ENSG00000155657:E135.1-E137.1|ENSG00000155657:E135.1-E136.1	FALSE	exclusion	clu_20527	NewClu_8658	ENSG00000155657:E136.1	cassette-exon	chr2:179549393-179548809|chr2:179549393-179549140		0.260408	2.64565e-12	1.90445e-09	0.282879	0.0224711
TTN:ENSG00000155657:E131.1-E132.1|ENSG00000155657:E129.1-E132.1	TRUE	inclusion	clu_20527	NewClu_8658	ENSG00000155657:E131.1	cassette-exon	chr2:179552838-179550325|chr2:179553780-179550325		0.480956	3.55281e-12	2.47997e-09	0.963179	0.482223
ZNF418:ENSG00000196724:E7.2-E8.1|ENSG00000196724:E7.7-E8.1	FALSE	inclusion	clu_29373	NewClu_8685	ENSG00000196724:E7.7	alt-5'	chr19:58439345-58434657|chr19:58436991-58434657	(-)truncated, (+)AA:128(ENSP00000470127)->676(BAB85542.2)|(-)Krueppel+associated_box+IPR001909, (+)DOMAIN-KRAB, (+)Krueppel-associated_box-IPR001909, (+)ZN_FING-C2H2-type 1, (+)ZN_FING-C2H2-type 10, (+)ZN_FING-C2H2-type 11, (+)ZN_FING-C2H2-type 12, (+)ZN_FING-C2H2-type 13, (+)ZN_FING-C2H2-type 14, (+)ZN_FING-C2H2-type 15, (+)ZN_FING-C2H2-type 16, (+)ZN_FING-C2H2-type 2, (+)ZN_FING-C2H2-type 3, (+…	-0.480825	4.31796e-12	2.92542e-09	0.422143	0.902968
TTN:ENSG00000155657:E146.1-E147.1|ENSG00000155657:E140.1-E147.1	TRUE	inclusion	clu_20527	NewClu_8658	ENSG00000155657:E146.1	cassette-exon	chr2:179544066-179543557|chr2:179546388-179543557	(+)alt-N-terminus, (+)alt-C-terminus, (+)AA:962(ENSP00000401501)->33423(ENSP00000343764)|(+)ACT_SITE-Proton acceptor, (+)BINDING-ATP, (+)COILED, (+)COMPBIAS-Ala-rich, (+)COMPBIAS-Glu-rich, (+)COMPBIAS-Poly-Arg, (+)COMPBIAS-Poly-Glu, (+)COMPBIAS-Poly-Ser, (+)COMPBIAS-Poly-Thr, (+)COMPBIAS-Pro-rich, (+)COMPBIAS-Ser-rich, (+)CROSSLNK-Glycyl lysine isopeptide (Lys-Gly) (interchain with G-Cter in ubiq…	0.567315	6.63458e-12	4.3665e-09	0.659256	0.0919417
TTN:ENSG00000155657:E145.1-E146.1|ENSG00000155657:E140.1-E147.1	TRUE	inclusion	clu_20527	NewClu_8658	ENSG00000155657:E145.1|E146.1	cassette-exon	chr2:179544326-179544143|chr2:179546388-179543557	(+)alt-N-terminus, (+)alt-C-terminus, (+)AA:962(ENSP00000401501)->33423(ENSP00000343764)|(+)ACT_SITE-Proton acceptor, (+)BINDING-ATP, (+)COILED, (+)COMPBIAS-Ala-rich, (+)COMPBIAS-Glu-rich, (+)COMPBIAS-Poly-Arg, (+)COMPBIAS-Poly-Glu, (+)COMPBIAS-Poly-Ser, (+)COMPBIAS-Poly-Thr, (+)COMPBIAS-Pro-rich, (+)COMPBIAS-Ser-rich, (+)CROSSLNK-Glycyl lysine isopeptide (Lys-Gly) (interchain with G-Cter in ubiq…	0.490939	9.19494e-12	5.88348e-09	0.509443	0.0185031
TTN:ENSG00000155657:E138.1-E139.1|ENSG00000155657:E133.1-E139.1	TRUE	inclusion	clu_20527	NewClu_8658	ENSG00000155657:E138.1	cassette-exon	chr2:179547938-179547630|chr2:179549980-179547630		0.320509	9.90288e-12	6.16521e-09	0.977488	0.656979
TTN:ENSG00000155657:E136.1-E137.1|ENSG00000155657:E135.1-E137.1	TRUE	inclusion	clu_20527	NewClu_8658	ENSG00000155657:E136.1	cassette-exon	chr2:179549057-179548809|chr2:179549393-179548809		0.298601	1.39318e-11	8.30117e-09	0.323131	0.0245298
TTN:ENSG00000155657:E156.1-E157.1|ENSG00000155657:E156.1-E161.1	TRUE	inclusion	clu_20527	NewClu_8658	ENSG00000155657:E157.1	cassette-exon	chr2:179538360-179537430|chr2:179538360-179535022		0.430717	1.40545e-11	8.30117e-09	0.943067	0.51235
TTN:ENSG00000155657:E135.1-E136.1|ENSG00000155657:E135.1-E137.1	TRUE	inclusion	clu_20527	NewClu_8658	ENSG00000155657:E136.1	cassette-exon	chr2:179549393-179549140|chr2:179549393-179548809	(+)alt-coding, (+)AA:26926(ENSP00000434586)->34350(ENSP00000465570)|(-)RNaseH-like_dom-IPR012337, (-)Titin_Z-IPR015129, (+)COILED, (+)COMPBIAS-Glu-rich, (+)COMPBIAS-Poly-Glu, (+)COMPBIAS-Poly-Pro, (+)COMPBIAS-Pro-rich, (+)CROSSLNK-Glycyl lysine isopeptide (Lys-Gly) (interchain with G-Cter in ubiquitin), (+)Calpain_domain_III-IPR022682, (+)DISULFID, (+)DOMAIN-Ig-like 25, (+)DOMAIN-Ig-like 26, (+)D…	0.320521	1.67731e-11	9.65922e-09	0.34532	0.0247987
TTN:ENSG00000155657:E222.1-E223.1|ENSG00000155657:E213.1-E223.1	TRUE	inclusion	clu_20527	NewClu_8658	ENSG00000155657:E222.1	cassette-exon	chr2:179509275-179507044|chr2:179515478-179507044		0.369902	1.73012e-11	9.72031e-09	0.883123	0.51322
GSE1:ENSG00000131149:E12.3-E13.1|ENSG00000131149:E11.6-E13.1	TRUE	inclusion	clu_13671	NewClu_1961	ENSG00000131149:E12.3	cassette-exon	chr16:85698734-85699582|chr16:85697220-85699582	(+)retained_intron, (+)alt-C-terminus, (+)AA:359(ENST00000469381-PEP)->397(AK308612-PEP)|(-)COILED, (+)MOD_RES-Phosphoserine, (+)MOD_RES-Phosphothreonine	0.72556	2.30901e-11	1.26638e-08	0.847782	0.122222
TTN:ENSG00000155657:E215.1-E221.1|ENSG00000155657:E215.1-E216.1	FALSE	exclusion	clu_20527	NewClu_8658	ENSG00000155657:E216.1	cassette-exon	chr2:179514544-179510757|chr2:179514544-179514358	(-)alt-coding, (-)AA:34350(ENSP00000465570)->35991(ENSP00000467141)|(+)COMPBIAS+Glu+rich, (+)COMPBIAS+Pro+rich, (+)Calpain_domain_III+IPR022682, (+)P+loop_NTPase+IPR027417, (+)REPEAT+PEVK 25, (+)RNaseH+like_dom+IPR012337, (-)ARM-type_fold-IPR016024, (-)Calpain_domain_III-IPR022682, (-)Ig-like_dom-IPR007110, (-)Ig_I-set-IPR013098, (-)Ig_sub-IPR003599, (-)Ig_sub2-IPR003598, (-)P-loop_NTPase-IPR0274…	0.420556	3.31353e-11	1.77505e-08	0.759008	0.338452
SPATS2:ENSG00000123352:E15.3-E16.1|ENSG00000123352:E15.3-E17.1	TRUE	inclusion	clu_11939	NewClu_1767	ENSG00000123352:E16.1	cassette-exon	chr12:49888785-49890616|chr12:49888785-49893853		0.525064	3.6129e-11	1.89144e-08	0.966403	0.441339
SPATS2:ENSG00000123352:E16.2-E17.1|ENSG00000123352:E15.3-E17.1	TRUE	inclusion	clu_11939	NewClu_1767	ENSG00000123352:E16.2	cassette-exon	chr12:49890792-49893853|chr12:49888785-49893853		0.545104	5.77777e-11	2.95758e-08	0.956669	0.411565
TTN:ENSG00000155657:E221.1-E222.1|ENSG00000155657:E213.1-E223.1	TRUE	inclusion	clu_20527	NewClu_8658	ENSG00000155657:E221.1|E222.1	cassette-exon	chr2:179510647-179509343|chr2:179515478-179507044	(-)alt-N-terminus, (-)alt-C-terminus, (-)AA:256(ENSP00000392336)->962(ENSP00000401501)|(-)COMPBIAS-Glu-rich, (-)COMPBIAS-Poly-Pro, (-)COMPBIAS-Pro-rich, (-)CROSSLNK-Glycyl lysine isopeptide (Lys-Gly) (interchain with G-Cter in ubiquitin), (-)MOD_RES-Phosphoserine, (-)MOD_RES-Phosphothreonine, (-)PPAK_motif-IPR004168, (-)REPEAT-Kelch 2, (-)REPEAT-PEVK 1, (-)REPEAT-PEVK 12, (-)REPEAT-PEVK 13, (-)RE…	0.434274	1.33198e-10	6.67002e-08	0.956487	0.522213
TTN:ENSG00000155657:E56.1-E57.1|ENSG00000155657:I56.1-E57.1	FALSE	exclusion	clu_20527	NewClu_8658	ENSG00000155657:E56.1	intron-retention	chr2:179599055-179598619|chr2:179598620-179598619		0.472582	1.88596e-10	9.2432e-08	0.956078	0.483497
TTN:ENSG00000155657:E60.1-E61.1|ENSG00000155657:I60.1-E61.1	FALSE	exclusion	clu_20527	NewClu_8658	ENSG00000155657:E60.1	intron-retention	chr2:179597167-179597074|chr2:179597075-179597074		0.33964	2.4346e-10	1.16836e-07	0.904551	0.564911
RYR2:ENSG00000198626:E84.1-E87.1|ENSG00000198626:E85.1-E87.1	FALSE	inclusion	clu_30208	NewClu_8116	ENSG00000198626:E85.1	cassette-exon	chr1:237905649-237919588|chr1:237906923-237919588	(+)alt-N-terminus, (+)AA:4967(ENSP00000355533)->4973(ENSP00000353174)|(-)Ins145_P3_rcpt+IPR014821, (-)Ryan_recept+IPR013333, (-)TOPO_DOM+Cytoplasmic, (+)Ins145_P3_rcpt-IPR014821	-0.425746	2.56631e-10	1.20643e-07	0.0711243	0.49687
AP5M1:ENSG00000053770:E1.7-E4.1|ENSG00000053770:E1.7-E6.1	TRUE	inclusion	clu_1657	NewClu_658	ENSG00000053770:E4.1	cassette-exon	chr14:57736106-57740962|chr14:57736106-57746913	(+)nonsense_mediated_decay, (-)truncated, (+)AA:38(ENSP00000451306)->253(CU680542-PEP)	0.30535	3.70046e-10	1.7048e-07	0.941824	0.636474
CDC14B:ENSG00000081377:E15.1-E16.1|ENSG00000081377:E15.1-E18.1	TRUE	inclusion	clu_3843	NewClu_9031	ENSG00000081377:E16.1	cassette-exon	chr9:99284788-99278074|chr9:99284788-99272071	(-)alt-C-terminus, (-)AA:485(ABR12627.1)->498(BAJ20906.1)	0.415127	4.14552e-10	1.87239e-07	0.59434	0.179214
COL16A1:ENSG00000084636:E55.1-E57.1|ENSG00000084636:E55.1-E56.1	FALSE	inclusion	clu_4104	NewClu_2315	ENSG00000084636:E56.1	cassette-exon	chr1:32137216-32134456|chr1:32137216-32136247	(-)retained_intron, (-)alt+N+terminus, (-)alt+C+terminus, (-)AA:29(ENST00000479100+PEP)+>201(ENST00000468459+PEP)|(-)MOTIF+Cell attachment site, (-)REGION+Nonhelical region 3 (NC3), (-)REGION+Triple+helical region 3 (COL3)	-0.608168	4.33117e-10	1.91862e-07	0.0420203	0.650188
CDC14B:ENSG00000081377:E16.2-E17.1|ENSG00000081377:E15.1-E18.1	TRUE	inclusion	clu_3843	NewClu_9031	ENSG00000081377:E16.2|E17.1	cassette-exon	chr9:99277931-99277231|chr9:99284788-99272071	(-)alt-N-terminus, (-)alt-C-terminus, (-)AA:51(ENST00000481149-PEP)->461(BAG54321.1)|(-)ACT_SITE-Phosphocysteine intermediate, (-)Dual-sp_phosphatase_cat-dom-IPR000340, (-)Dual-sp_phosphatase_subgr_cat-IPR020422, (-)HELIX, (-)REGION-B, (-)REGION-Linker, (-)STRAND, (-)TURN, (-)Tyr/Dual-sp_Pase-IPR000387, (-)Tyr_Pase_cat-IPR003595, (-)Tyr_Pase_rcpt/non-rcpt-IPR000242	0.314377	8.37073e-10	3.63811e-07	0.325842	0.0114647
SPATS2:ENSG00000123352:E15.3-E17.1|ENSG00000123352:E15.3-E16.1	FALSE	inclusion	clu_11939	NewClu_1767	ENSG00000123352:E16.1	cassette-exon	chr12:49888785-49893853|chr12:49888785-49890616		-0.384884	9.53298e-10	4.06652e-07	0.0199231	0.404807
RYR2:ENSG00000198626:E84.1-E85.1|ENSG00000198626:E84.1-E87.1	TRUE	inclusion	clu_30208	NewClu_8116	ENSG00000198626:E85.1	cassette-exon	chr1:237905649-237906900|chr1:237905649-237919588	(+)alt-N-terminus, (+)AA:4967(ENSP00000355533)->4973(ENSP00000353174)|(-)Ins145_P3_rcpt-IPR014821, (-)Ryan_recept-IPR013333, (-)TOPO_DOM-Cytoplasmic, (+)Ins145_P3_rcpt-IPR014821	0.468	1.27009e-09	5.31936e-07	0.645611	0.177611
TTN:ENSG00000155657:E132.1-E133.1|ENSG00000155657:E132.1-I132.1	FALSE	exclusion	clu_20527	NewClu_8658	ENSG00000155657:E133.1	intron-retention	chr2:179550245-179550057|chr2:179550245-179550244		0.403866	1.3443e-09	5.52962e-07	0.931187	0.527321
FAM3C:ENSG00000196937:U0.1_121150830-E2.1|ENSG00000196937:E1.4-E2.1	FALSE	exclusion	clu_29459	NewClu_6394	ENSG00000196937:U0.1_121150830	altPromoter	chr7:121150830-121023064|chr7:121036216-121023064		0.430852	2.11263e-09	8.53762e-07	0.696261	0.265409
TTN:ENSG00000155657:E54.1-E55.1|ENSG00000155657:E54.1-E73.1	TRUE	inclusion	clu_20527	NewClu_8658	ENSG00000155657:E55.1	cassette-exon	chr2:179600238-179599715|chr2:179600238-179592098		0.451122	2.16269e-09	8.54447e-07	0.947222	0.4961
TTN:ENSG00000155657:E206.1-E207.1|ENSG00000155657:E196.1-E207.1	TRUE	inclusion	clu_20527	NewClu_8658	ENSG00000155657:E206.1	cassette-exon	chr2:179517185-179517074|chr2:179519172-179517074		0.329019	2.18851e-09	8.54447e-07	0.815796	0.486777
MFN1:ENSG00000171109:E5.3-I18.1_179357652|ENSG00000171109:E5.3-I18.1_179350450	FALSE	exclusion	clu_25255	NewClu_3656	ENSG00000171109:I18.1_179357652		chr3:179336309-179357652|chr3:179336309-179350450		0.331837	3.02824e-09	1.16259e-06	0.624074	0.292237
RAB40C:ENSG00000197562:E4.9-E6.2|ENSG00000197562:I5.1_656353-I5.1_656486	FALSE	exclusion	clu_29700	NewClu_653	ENSG00000197562:E4.9|ENSG00000197562:E6.2		chr16:640433-667208|chr16:656353-656486	(+)nonsense_mediated_decay, (+)alt-N-terminus, (+)alt-C-terminus, (+)AA:49(ENSP00000455232)->281(ENSP00000248139)|(+)DOMAIN-SOCS box, (+)LIPID-S-geranylgeranyl cysteine, (+)LIPID-S-palmitoyl cysteine, (+)MIRO-like-IPR013684, (+)NP_BIND-GTP, (+)P-loop_NTPase-IPR027417, (+)Ran_GTPase-IPR002041, (+)SOCS_C-IPR001496, (+)Small_GTP-bd_dom-IPR005225, (+)Small_GTPase-IPR001806, (+)Small_GTPase_ARF/SAR-IP…	0.268104	3.56354e-09	1.34567e-06	0.527189	0.259085
PARP6:ENSG00000137817:E2.3-E3.1|ENSG00000137817:E2.2_72564844-E3.1	TRUE	exclusion	clu_15988	NewClu_1875	ENSG00000137817:E2.3	alt-5'	chr15:72564734-72563628|chr15:72564844-72563628	(~)AA:630(ENSP00000287196)->630(ENSP00000456348)	-0.272612	4.07602e-09	1.51437e-06	0.583908	0.85652
TTN:ENSG00000155657:E210.1-E211.1|ENSG00000155657:I210.1-E211.1	FALSE	exclusion	clu_20527	NewClu_8658	ENSG00000155657:E210.1	intron-retention	chr2:179516393-179516263|chr2:179516264-179516263		0.235179	4.19491e-09	1.52216e-06	0.992129	0.756949
THAP9:ENSG00000168152:E5.1-E6.1|ENSG00000168152:E4.2-E6.1	TRUE	exclusion	clu_24380	NewClu_865	ENSG00000168152:E5.1	cassette-exon	chr4:83827079-83827477|chr4:83826084-83827477	(+)alt-N-terminus, (+)AA:759(BC131722-PEP)->903(BAG52354.1)|(+)MOTIF-HCFC1-binding motif (HBM), (+)ZN_FING-THAP-type, (+)Znf_C2CH-IPR006612	-0.17926	4.22913e-09	1.52216e-06	0.0343915	0.213652
TTN:ENSG00000155657:E160.1-E161.1|ENSG00000155657:E157.1-E161.1	TRUE	inclusion	clu_20527	NewClu_8658	ENSG00000155657:E160.1	cassette-exon	chr2:179535817-179535022|chr2:179537362-179535022		0.309292	4.34214e-09	1.53879e-06	0.392068	0.0827763
IMMT:ENSG00000132305:E6.6-E7.1|ENSG00000132305:E6.6-E7.2	TRUE	inclusion	clu_13939	NewClu_7808	ENSG00000132305:E7.1	alt-3'	chr2:86398331-86397967|chr2:86398331-86397964	(+)alt-coding, (+)AA:757(AAP69987.1)->758(BAG35183.1)|(-)Mt-IM_prot_Mitofilin-IPR019133	0.279723	4.59556e-09	1.60392e-06	0.76287	0.483147
CDC14B:ENSG00000081377:E15.1-E18.1|ENSG00000081377:E15.1-E16.1	FALSE	inclusion	clu_3843	NewClu_9031	ENSG00000081377:E16.1	cassette-exon	chr9:99284788-99272071|chr9:99284788-99278074	(-)alt+C+terminus, (-)AA:485(ABR12627.1)+>498(BAJ20906.1)	-0.445337	4.80635e-09	1.65245e-06	0.13348	0.578816
TTN:ENSG00000155657:E158.2-E159.1|ENSG00000155657:E157.1-E161.1	TRUE	inclusion	clu_20527	NewClu_8658	ENSG00000155657:E158.2|E159.1	cassette-exon	chr2:179537134-179536994|chr2:179537362-179535022		0.225484	4.89311e-09	1.65754e-06	0.225894	0.000410509
HNRNPA2B1:ENSG00000122566:I1.3-I1.2|ENSG00000122566:U0.1_26349722-E10.1_26232896	TRUE	exclusion	clu_11768	NewClu_965	ENSG00000122566:I1.3|ENSG00000122566:I1.2	intron-retention	chr7:26240405-26240404|chr7:26349722-26232896		-0.554175	5.01235e-09	1.67333e-06	0	0.554175
RYR2:ENSG00000198626:E85.1-E87.1|ENSG00000198626:E84.1-E87.1	TRUE	inclusion	clu_30208	NewClu_8116	ENSG00000198626:E85.1	cassette-exon	chr1:237906923-237919588|chr1:237905649-237919588	(+)alt-N-terminus, (+)AA:4967(ENSP00000355533)->4973(ENSP00000353174)|(-)Ins145_P3_rcpt-IPR014821, (-)Ryan_recept-IPR013333, (-)TOPO_DOM-Cytoplasmic, (+)Ins145_P3_rcpt-IPR014821	0.493912	5.74009e-09	1.86689e-06	0.798488	0.304576
TTN:ENSG00000155657:E154.1-E155.1|ENSG00000155657:E149.1-E155.1	TRUE	inclusion	clu_20527	NewClu_8658	ENSG00000155657:E154.1	cassette-exon	chr2:179539766-179539136|chr2:179542852-179539136	(+)alt-N-terminus, (+)alt-C-terminus, (+)AA:962(ENSP00000401501)->33423(ENSP00000343764)|(+)ACT_SITE-Proton acceptor, (+)BINDING-ATP, (+)COILED, (+)COMPBIAS-Ala-rich, (+)COMPBIAS-Glu-rich, (+)COMPBIAS-Poly-Arg, (+)COMPBIAS-Poly-Glu, (+)COMPBIAS-Poly-Ser, (+)COMPBIAS-Poly-Thr, (+)COMPBIAS-Pro-rich, (+)COMPBIAS-Ser-rich, (+)CROSSLNK-Glycyl lysine isopeptide (Lys-Gly) (interchain with G-Cter in ubiq…	0.267136	5.75426e-09	1.86689e-06	0.966325	0.69919
PXN:ENSG00000089159:E11.6-E12.1|ENSG00000089159:I4.1_120676425-ENSG00000089157:E1.4	TRUE	inclusion	clu_4596	NewClu_8465	ENSG00000089159:E11.6|ENSG00000089159:E12.1	trans-splicing	chr12:120660352-120659561|chr12:120676425-120638910	(+)nonsense_mediated_decay, (+)alt-N-terminus, (+)alt-C-terminus, (+)AA:37(ENSP00000447180)->91(ENSP00000446893)|(-)HELIX, (-)MOD_RES-Phosphoserine, (-)MOTIF-LD motif 2, (-)Paxillin-IPR001904	0.262114	6.54602e-09	2.09427e-06	0.601186	0.339072
AVIL:ENSG00000135407:E14.1-E15.1|ENSG00000135407:E14.1-I14.1	FALSE	exclusion	clu_14968	NewClu_9261	ENSG00000135407:E15.1	intron-retention	chr12:58197307-58197174|chr12:58197307-58197306	(+)retained_intron, (+)alt-N-terminus, (+)alt-C-terminus, (+)AA:564(ENST00000548843-PEP)->819(ENSP00000257861)|(+)DOMAIN-HP, (+)Gelsolin_dom-IPR007123, (+)HELIX, (+)MOD_RES-Phosphotyrosine, (+)REGION-Core, (+)REGION-Headpiece, (+)REPEAT-Gelsolin-like 5, (+)REPEAT-Gelsolin-like 6, (+)Villin/Gelsolin-IPR007122, (+)Villin_headpiece-IPR003128	0.252063	6.90642e-09	2.17931e-06	0.46292	0.210857
TTN:ENSG00000155657:E159.1-E160.1|ENSG00000155657:E157.1-E161.1	TRUE	inclusion	clu_20527	NewClu_8658	ENSG00000155657:E159.1|E160.1	cassette-exon	chr2:179536698-179535897|chr2:179537362-179535022		0.300899	7.11359e-09	2.21435e-06	0.307235	0.00633577
FAM3C:ENSG00000196937:E1.4-E2.1|ENSG00000196937:U0.1_121150830-E2.1	TRUE	exclusion	clu_29459	NewClu_6394	ENSG00000196937:E1.4	altPromoter	chr7:121036216-121023064|chr7:121150830-121023064	(+)alt-N-terminus, (+)alt-C-terminus, (+)AA:109(ENSP00000414940)->151(ENSP00000408636)|(+)SIGNAL	-0.365775	8.28733e-09	2.52929e-06	0.246628	0.612402
TTN:ENSG00000155657:E58.1-E59.1|ENSG00000155657:E58.1-I58.1	FALSE	exclusion	clu_20527	NewClu_8658	ENSG00000155657:E59.1	intron-retention	chr2:179597966-179597848|chr2:179597966-179597965		0.397916	8.34691e-09	2.52929e-06	0.94631	0.548395
AP5M1:ENSG00000053770:E4.4-E6.1|ENSG00000053770:E1.7-E6.1	TRUE	inclusion	clu_1657	NewClu_658	ENSG00000053770:E4.4	cassette-exon	chr14:57741607-57746913|chr14:57736106-57746913	(+)nonsense_mediated_decay, (+)alt-N-terminus, (+)alt-C-terminus, (+)AA:38(ENSP00000451306)->281(BAD18791.1)|(+)Clathrin_mu_C-IPR008968	0.281801	8.45476e-09	2.52929e-06	0.942066	0.660265
AVIL:ENSG00000135407:E14.1-I14.1|ENSG00000135407:E14.1-E15.1	TRUE	exclusion	clu_14968	NewClu_9261	ENSG00000135407:I14.1	intron-retention	chr12:58197307-58197306|chr12:58197307-58197174		-0.29752	8.58599e-09	2.53562e-06	0.36421	0.661731
RP11-280O1.2:ENSG00000237463:E6.1-E13.2|ENSG00000237463:E12.1-E13.2	FALSE	inclusion	clu_32466	NewClu_5127	ENSG00000237463:E12.1	cassette-exon	chr1:165496827-165470864|chr1:165477317-165470864	(+)alt-N-terminus, (+)alt-C-terminus, (+)AA:33(ENST00000415000-PEP)->130(ENST00000438275-PEP)	-0.234302	1.00028e-08	2.91664e-06	0.548955	0.783258
GAB3:ENSG00000160219:E4.2-E5.1|ENSG00000160219:I4.1-E5.1	FALSE	inclusion	clu_21463	NewClu_8347	ENSG00000160219:E4.2	intron-retention	chrX:153941482-153940976|chrX:153940977-153940976	(-)alt-N-terminus, (-)AA:206(ENST00000496390-PEP)->587(ENSP00000399588)|(-)DOMAIN-PH, (-)Pleckstrin_homology-IPR001849	-0.386364	1.85103e-08	5.3298e-06	0.613636	1
POPDC2:ENSG00000121577:E6.3-E7.1|ENSG00000121577:E6.6-I6.1	FALSE	exclusion	clu_11569	NewClu_8082	ENSG00000121577:E6.3|ENSG00000121577:E7.1	intron-retention	chr3:119361213-119355363|chr3:119360905-119360904		0.669814	2.09452e-08	5.95644e-06	0.952381	0.282567
PKIB:ENSG00000135549:E4.1-E5.1|ENSG00000135549:E3.1-E5.1	TRUE	exclusion	clu_15045	NewClu_1010	ENSG00000135549:E4.1	altPromoter	chr6:122931680-122954428|chr6:122907152-122954428	(~)AA:78(ENSP00000376281)->78(AAM10501.1)	-0.260908	2.14467e-08	6.0247e-06	0.0708009	0.331709
MAP4K4:ENSG00000071054:E19.1-I19.1|ENSG00000071054:E18.3-E20.1	TRUE	inclusion	clu_2816	NewClu_3057	ENSG00000071054:E19.1|ENSG00000071054:I19.1	intron-retention	chr2:102477448-102477449|chr2:102476326-102480283		0.272607	2.22735e-08	6.18158e-06	0.317557	0.0449495
ARHGEF39:ENSG00000137135:E7.4-E8.1|ENSG00000137135:E7.2_35663237-E8.1	TRUE	exclusion	clu_15714	NewClu_6178	ENSG00000137135:E7.4	alt-5'	chr9:35662943-35662738|chr9:35663237-35662738		-0.273846	2.81258e-08	7.71283e-06	0.677679	0.951525
ZNF431:ENSG00000196705:E8.7-E10.1|ENSG00000196705:E5.2-E10.1	TRUE	inclusion	clu_29367	NewClu_8995	ENSG00000196705:E8.7	cassette-exon	chr19:21367400-21372668|chr19:21350469-21372668		0.530227	2.85977e-08	7.74998e-06	0.56991	0.0396825
UTY:ENSG00000183878:E22.2-E23.1|ENSG00000183878:E22.2-E25.1	TRUE	exclusion	clu_27820	NewClu_9766	ENSG00000183878:E23.1	cassette-exon	chrY:15471647-15471102|chrY:15471647-15469849	(~)alt-coding, (~)AA:126(AAY16584.1)->126(ABV49468.1)	-0.303185	2.97138e-08	7.95881e-06	0.347708	0.650893
TTN:ENSG00000155657:E70.1-E71.1|ENSG00000155657:I70.1-E71.1	FALSE	exclusion	clu_20527	NewClu_8658	ENSG00000155657:E70.1	intron-retention	chr2:179593227-179593124|chr2:179593125-179593124		0.365044	3.14451e-08	8.32573e-06	0.941339	0.576295
TMEM116:ENSG00000198270:E2.8-E3.1|ENSG00000198270:E1.11-E3.1	TRUE	exclusion	clu_30023	NewClu_4590	ENSG00000198270:E2.8	cassette-exon	chr12:112443406-112443107|chr12:112450806-112443107	(-)retained_intron, (-)alt-C-terminus, (-)AA:97(ENST00000552801-PEP)->104(ENSP00000474027)	-0.244528	3.38309e-08	8.85562e-06	0.127296	0.371823
TTN:ENSG00000155657:E59.1-E60.1|ENSG00000155657:I59.1-E60.1	FALSE	exclusion	clu_20527	NewClu_8658	ENSG00000155657:E59.1	intron-retention	chr2:179597561-179597445|chr2:179597446-179597445		0.402394	3.46678e-08	8.97273e-06	0.934524	0.532129
SLC1A3:ENSG00000079215:E13.1-E14.2|ENSG00000079215:E13.1-I13.1	FALSE	inclusion	clu_3656	NewClu_174	ENSG00000079215:E14.2	intron-retention	chr5:36679962-36680497|chr5:36679962-36679963	(+)alt-coding, (+)AA:542(ENSP00000265113)->543(L19158-PEP)|(-)Na-dicarboxylate_symporter-IPR001991	-0.127431	3.9154e-08	1.00212e-05	0.872569	1
MDM1:ENSG00000111554:E10.1-E11.3|ENSG00000111554:E9.6-E11.3	TRUE	inclusion	clu_8808	NewClu_7948	ENSG00000111554:E10.1	cassette-exon	chr12:68710361-68710033|chr12:68715127-68710033	(-)alt-coding, (-)AA:679(BAG59777.1)->714(AAH28355.1)	0.208213	4.08192e-08	1.03327e-05	0.748485	0.540272
AP5M1:ENSG00000053770:E1.7-E6.1|ENSG00000053770:E4.4-E6.1	FALSE	inclusion	clu_1657	NewClu_658	ENSG00000053770:E4.4	cassette-exon	chr14:57736106-57746913|chr14:57741607-57746913	(+)nonsense_mediated_decay, (+)alt-N-terminus, (+)alt-C-terminus, (+)AA:38(ENSP00000451306)->281(BAD18791.1)|(+)Clathrin_mu_C-IPR008968	-0.166715	4.43137e-08	1.10835e-05	0.0126781	0.179393
MACF1:ENSG00000127603:E44.2-E46.4|ENSG00000127603:E44.2-E51.1	TRUE	exclusion	clu_12824	NewClu_3112	ENSG00000127603:E46.4	cassette-exon	chr1:39793025-39796875|chr1:39793025-39815150	(-)alt-coding, (-)AA:5430(BAA83821.1)->7388(ENSP00000362006)|(+)Spectrin/alpha-actinin-IPR018159, (+)Spectrin_repeat-IPR002017, (-)COMPBIAS-Poly-Leu, (-)Plectin_repeat-IPR001101, (-)REPEAT-LRR 10, (-)REPEAT-LRR 9, (-)REPEAT-Plectin 1, (-)REPEAT-Plectin 10, (-)REPEAT-Plectin 11, (-)REPEAT-Plectin 2, (-)REPEAT-Plectin 3, (-)REPEAT-Plectin 4, (-)REPEAT-Plectin 5, (-)REPEAT-Plectin 6, (-)REPEAT-Plect…	-0.460025	4.49098e-08	1.10835e-05	0.506641	0.966667
COL16A1:ENSG00000084636:E56.2-E57.1|ENSG00000084636:E56.1-E57.1	TRUE	inclusion	clu_4104	NewClu_2315	ENSG00000084636:E56.2	alt-5'	chr1:32136157-32134456|chr1:32136203-32134456	(-)retained_intron, (-)alt-N-terminus, (-)alt-C-terminus, (-)AA:29(ENST00000479100-PEP)->1603(AAA58427.1)|(-)Collagen-IPR008160, (-)DOMAIN-Collagen-like 2, (-)DOMAIN-Collagen-like 3, (-)DOMAIN-Collagen-like 4, (-)DOMAIN-Collagen-like 5, (-)DOMAIN-Collagen-like 6, (-)DOMAIN-Collagen-like 7, (-)DOMAIN-Collagen-like 8, (-)MOTIF-Cell attachment site, (-)REGION-Nonhelical region 1 (NC1), (-)REGION-Non…	0.152275	4.5229e-08	1.10835e-05	0.163121	0.0108466
TTN:ENSG00000155657:E150.1-E151.1|ENSG00000155657:E149.1-E154.1	TRUE	inclusion	clu_20527	NewClu_8658	ENSG00000155657:E150.1|E151.1	cassette-exon	chr2:179542348-179542014|chr2:179542852-179539840	(+)alt-coding, (+)AA:34350(ENSP00000465570)->35991(ENSP00000467141)|(-)COMPBIAS-Glu-rich, (-)COMPBIAS-Pro-rich, (-)Calpain_domain_III-IPR022682, (-)P-loop_NTPase-IPR027417, (-)REPEAT-PEVK 25, (-)RNaseH-like_dom-IPR012337, (+)ARM-type_fold-IPR016024, (+)Calpain_domain_III-IPR022682, (+)Ig-like_dom-IPR007110, (+)Ig_I-set-IPR013098, (+)Ig_sub-IPR003599, (+)Ig_sub2-IPR003598, (+)P-loop_NTPase-IPR0274…	0.3901	4.63829e-08	1.12466e-05	0.393948	0.00384875
TTN:ENSG00000155657:E62.1-E63.1|ENSG00000155657:I62.1-E63.1	FALSE	exclusion	clu_20527	NewClu_8658	ENSG00000155657:E62.1	intron-retention	chr2:179596420-179596310|chr2:179596311-179596310		0.24212	5.66363e-08	1.34809e-05	0.927928	0.685807
AGPAT9:ENSG00000138678:I2.1-E3.1|ENSG00000138678:E1.4-E3.2	TRUE	inclusion	clu_16414	NewClu_1061	ENSG00000138678:I2.1|ENSG00000138678:E3.1	intron-retention	chr4:84457563-84457564|chr4:84457359-84457657	(~)AA:434(BAB71002.1)->434(ABC70186.1)	0.194134	5.72628e-08	1.34809e-05	0.2108	0.0166667
TTN:ENSG00000155657:E53.1-E54.1|ENSG00000155657:E53.1-E63.1	TRUE	inclusion	clu_20527	NewClu_8658	ENSG00000155657:E54.1	cassette-exon	chr2:179602809-179600801|chr2:179602809-179596310		0.299703	5.73531e-08	1.34809e-05	0.952674	0.652971
AGPAT9:ENSG00000138678:E2.1-I2.1|ENSG00000138678:E1.4-E3.2	TRUE	inclusion	clu_16414	NewClu_1061	ENSG00000138678:E2.1|ENSG00000138678:I2.1	intron-retention	chr4:84457508-84457509|chr4:84457359-84457657		0.281916	6.18905e-08	1.43624e-05	0.314919	0.0330033
ZC3HAV1:ENSG00000105939:E4.1-E5.1|ENSG00000105939:E4.3-E5.1	FALSE	inclusion	clu_7420	NewClu_7799	ENSG00000105939:E4.3	altPromoter	chr7:138764216-138763399|chr7:138763850-138763399	(~)alt+coding, (~)AA:160(BC038809+PEP)+>160(AAF61195.1)	-0.268289	6.29737e-08	1.43624e-05	0.708394	0.976683
ZC3HAV1:ENSG00000105939:E4.3-E5.1|ENSG00000105939:E4.1-E5.1	TRUE	inclusion	clu_7420	NewClu_7799	ENSG00000105939:E4.3	altPromoter	chr7:138763850-138763399|chr7:138764216-138763399	(~)alt-coding, (~)AA:160(BC038809-PEP)->160(AAF61195.1)	0.268289	6.29737e-08	1.43624e-05	0.291606	0.0233169
TTN:ENSG00000155657:E157.1-E158.1|ENSG00000155657:E157.1-E161.1	TRUE	inclusion	clu_20527	NewClu_8658	ENSG00000155657:E158.1	cassette-exon	chr2:179537362-179537208|chr2:179537362-179535022		0.206634	7.84307e-08	1.77123e-05	0.238345	0.0317111
TTN:ENSG00000155657:E151.1-E152.1|ENSG00000155657:E149.1-E154.1	TRUE	inclusion	clu_20527	NewClu_8658	ENSG00000155657:E151.1|E152.1	cassette-exon	chr2:179541928-179540722|chr2:179542852-179539840	(+)alt-coding, (+)AA:34350(ENSP00000465570)->35991(ENSP00000467141)|(-)COMPBIAS-Glu-rich, (-)COMPBIAS-Pro-rich, (-)Calpain_domain_III-IPR022682, (-)P-loop_NTPase-IPR027417, (-)REPEAT-PEVK 25, (-)RNaseH-like_dom-IPR012337, (+)ARM-type_fold-IPR016024, (+)Calpain_domain_III-IPR022682, (+)Ig-like_dom-IPR007110, (+)Ig_I-set-IPR013098, (+)Ig_sub-IPR003599, (+)Ig_sub2-IPR003598, (+)P-loop_NTPase-IPR0274…	0.361894	8.13143e-08	1.81852e-05	0.364074	0.00217971
TTN:ENSG00000155657:E246.1-E247.1|ENSG00000155657:E245.1-E247.1	TRUE	inclusion	clu_20527	NewClu_8660	ENSG00000155657:E246.1	cassette-exon	chr2:179489192-179487494|chr2:179490000-179487494	(-)truncated, (+)AA:5604(ENSP00000354117)->26926(ENSP00000434586)|(-)COILED, (-)Ig-like_dom-IPR007110, (-)Ig_I-set-IPR013098, (-)Ig_sub-IPR003599, (-)Ig_sub2-IPR003598, (-)Immunoglobulin-IPR013151, (-)REPEAT-Z-repeat 4, (-)Titin_Z-IPR015129, (+)ACT_SITE-Proton acceptor, (+)BINDING-ATP, (+)COILED, (+)COMPBIAS-Poly-Arg, (+)COMPBIAS-Poly-Ser, (+)COMPBIAS-Ser-rich, (+)CROSSLNK-Glycyl lysine isopeptid…	0.196099	8.631e-08	1.91168e-05	0.986643	0.790544
TMEM253:ENSG00000232070:E1.2-E3.1|ENSG00000232070:E2.3-E3.1	FALSE	inclusion	clu_32148	NewClu_8266	ENSG00000232070:E2.3	cassette-exon	chr14:21567357-21569467|chr14:21569343-21569467		-0.526515	9.36616e-08	2.04066e-05	0	0.526515
TMEM116:ENSG00000198270:E1.11-E3.1|ENSG00000198270:E2.8-E3.1	FALSE	exclusion	clu_30023	NewClu_4590	ENSG00000198270:E2.8	cassette-exon	chr12:112450806-112443107|chr12:112443406-112443107	(-)retained_intron, (-)alt-C-terminus, (-)AA:97(ENST00000552801-PEP)->104(ENSP00000474027)	0.213653	9.39051e-08	2.04066e-05	0.666226	0.452573
SNRNP70:ENSG00000104852:E6.2-E7.1|ENSG00000104852:I6.1-E7.1	FALSE	inclusion	clu_7077	NewClu_6765	ENSG00000104852:E6.2	intron-retention	chr19:49601748-49601899|chr19:49601898-49601899		-0.400217	9.71066e-08	2.09051e-05	0.599783	1
TTN:ENSG00000155657:E205.2-E206.1|ENSG00000155657:E196.1-E206.1	TRUE	inclusion	clu_20527	NewClu_8658	ENSG00000155657:E205.2	cassette-exon	chr2:179517380-179517268|chr2:179519172-179517268	(+)alt-coding, (+)AA:34350(ENSP00000465570)->35991(ENSP00000467141)|(-)COMPBIAS-Glu-rich, (-)COMPBIAS-Pro-rich, (-)Calpain_domain_III-IPR022682, (-)P-loop_NTPase-IPR027417, (-)REPEAT-PEVK 25, (-)RNaseH-like_dom-IPR012337, (+)ARM-type_fold-IPR016024, (+)Calpain_domain_III-IPR022682, (+)Ig-like_dom-IPR007110, (+)Ig_I-set-IPR013098, (+)Ig_sub-IPR003599, (+)Ig_sub2-IPR003598, (+)P-loop_NTPase-IPR0274…	0.149793	9.84152e-08	2.09907e-05	0.237027	0.0872339
GSE1:ENSG00000131149:E11.6-E12.2|ENSG00000131149:E11.6-E13.1	TRUE	inclusion	clu_13671	NewClu_1961	ENSG00000131149:E12.2	cassette-exon	chr16:85697220-85698621|chr16:85697220-85699582	(+)retained_intron, (+)alt-C-terminus, (+)AA:359(ENST00000469381-PEP)->397(AK308612-PEP)|(-)COILED, (+)MOD_RES-Phosphoserine, (+)MOD_RES-Phosphothreonine	0.735438	1.13475e-07	2.39807e-05	0.861364	0.125926
GPBP1L1:ENSG00000159592:E12.2-E13.2|ENSG00000159592:E12.2-E14.2	TRUE	inclusion	clu_21335	NewClu_1326	ENSG00000159592:E13.2	cassette-exon	chr1:46099768-46099319|chr1:46099768-46096278		0.286297	1.18821e-07	2.48821e-05	0.995726	0.709429
TTN:ENSG00000155657:E57.1-E58.1|ENSG00000155657:I57.1-E58.1	FALSE	exclusion	clu_20527	NewClu_8658	ENSG00000155657:E57.1	intron-retention	chr2:179598341-179598244|chr2:179598245-179598244		0.383166	1.20756e-07	2.50596e-05	0.934207	0.551041
TTN:ENSG00000155657:E152.1-E154.1|ENSG00000155657:E149.1-E154.1	TRUE	inclusion	clu_20527	NewClu_8658	ENSG00000155657:E152.1	cassette-exon	chr2:179540648-179539840|chr2:179542852-179539840	(-)alt-coding, (-)AA:34350(ENSP00000465570)->35991(ENSP00000467141)|(-)ARM-type_fold-IPR016024, (-)Calpain_domain_III-IPR022682, (-)Ig-like_dom-IPR007110, (-)Ig_I-set-IPR013098, (-)Ig_sub-IPR003599, (-)Ig_sub2-IPR003598, (-)P-loop_NTPase-IPR027417, (-)PPAK_motif-IPR004168, (-)RNaseH-like_dom-IPR012337, (+)COMPBIAS-Glu-rich, (+)COMPBIAS-Pro-rich, (+)Calpain_domain_III-IPR022682, (+)P-loop_NTPase-I…	0.218825	1.21966e-07	2.50848e-05	0.294625	0.0758001
CPEB4:ENSG00000113742:E1.6-E4.1|ENSG00000113742:I2.1-E3.1	FALSE	inclusion	clu_9500	NewClu_3659	ENSG00000113742:E1.6|ENSG00000113742:E4.1	intron-retention	chr5:173317861-173337526|chr5:173320053-173320054	(-)alt-N-terminus, (-)AA:322(ENSP00000427990)->704(ENSP00000429092)|(-)COMPBIAS-His-rich, (-)COMPBIAS-Poly-Gly, (-)MOD_RES-Phosphoserine, (-)MOD_RES-Phosphothreonine	-0.232154	1.3039e-07	2.658e-05	0.751709	0.983863
IMMT:ENSG00000132305:E7.4-E8.1|ENSG00000132305:E6.6-E8.1	TRUE	inclusion	clu_13939	NewClu_7808	ENSG00000132305:E7.4	cassette-exon	chr2:86397872-86393767|chr2:86398331-86393767	(+)alt-N-terminus, (+)AA:613(ENSP00000415762)->659(ENSP00000254636)|(-)Mt-IM_prot_Mitofilin-IPR019133, (+)MOD_RES-N6-acetyllysine, (+)Mt-IM_prot_Mitofilin-IPR019133	0.303629	1.33589e-07	2.69932e-05	0.987971	0.684343
ZBTB49:ENSG00000168826:E4.1-E5.1|ENSG00000168826:E3.5-E5.1	TRUE	inclusion	clu_24594	NewClu_4531	ENSG00000168826:E4.1	cassette-exon	chr4:4307911-4314768|chr4:4304818-4314768	(~)alt-coding, (~)AA:248(AL832751-PEP)->248(AAH16477.1)	0.272571	1.385e-07	2.77421e-05	0.77451	0.501939
TTN:ENSG00000155657:I136.1-E137.1|ENSG00000155657:E136.1-E137.1	TRUE	exclusion	clu_20527	NewClu_8658	ENSG00000155657:I136.1	intron-retention	chr2:179548810-179548809|chr2:179549057-179548809		-0.129244	1.45521e-07	2.88973e-05	0.0845642	0.213808
TTN:ENSG00000155657:E55.1-E56.1|ENSG00000155657:E54.1-E73.1	TRUE	inclusion	clu_20527	NewClu_8658	ENSG00000155657:E55.1|E56.1	cassette-exon	chr2:179599434-179599333|chr2:179600238-179592098		0.42793	1.49294e-07	2.9393e-05	0.959563	0.531633
TTN:ENSG00000155657:E212.1-E213.1|ENSG00000155657:I212.1-E213.1	FALSE	exclusion	clu_20527	NewClu_8658	ENSG00000155657:E212.1	intron-retention	chr2:179515970-179515561|chr2:179515562-179515561	(-)alt-N-terminus, (-)alt-C-terminus, (-)AA:256(ENSP00000392336)->962(ENSP00000401501)|(-)COMPBIAS-Glu-rich, (-)COMPBIAS-Poly-Pro, (-)COMPBIAS-Pro-rich, (-)CROSSLNK-Glycyl lysine isopeptide (Lys-Gly) (interchain with G-Cter in ubiquitin), (-)MOD_RES-Phosphoserine, (-)MOD_RES-Phosphothreonine, (-)PPAK_motif-IPR004168, (-)REPEAT-Kelch 2, (-)REPEAT-PEVK 1, (-)REPEAT-PEVK 12, (-)REPEAT-PEVK 13, (-)RE…	0.190352	1.63126e-07	3.18441e-05	0.96018	0.769828
GPR75-ASB3:ENSG00000115239:E10.1-E11.1|ENSG00000115239:E6.2-I10.1_53961474	FALSE	inclusion	clu_9909	NewClu_4661	ENSG00000115239:E10.1|ENSG00000115239:E11.1		chr2:53975418-53956707|chr2:53977920-53961474	(-)alt-N-terminus, (-)alt-C-terminus, (-)AA:155(ENST00000489508-PEP)->166(ENST00000480522-PEP)|(+)Ankyrin_rpt-IPR002110, (+)REPEAT-ANK 1, (+)REPEAT-ANK 2, (+)REPEAT-ANK 4, (-)Ankyrin_rpt-IPR002110, (-)REPEAT-ANK 5	-0.417851	1.75107e-07	3.38957e-05	0.130952	0.548803
CAMK2D:ENSG00000145349:E16.1-E19.1|ENSG00000145349:E15.2-E18.1	FALSE	inclusion	clu_18312	NewClu_8569	ENSG00000145349:E18.1|E16.1	cassette-exon	chr4:114429392-114421667|chr4:114430794-114424133	(+)alt-coding, (+)AA:510(ENSP00000378034)->513(ENSP00000406131)|(+)Kinase-like_dom-IPR011009, (-)Kinase-like_dom-IPR011009	-0.249984	1.88028e-07	3.58763e-05	0.0209043	0.270888
TTN:ENSG00000155657:I214.1-E215.1|ENSG00000155657:E214.1-E215.1	TRUE	exclusion	clu_20527	NewClu_8658	ENSG00000155657:I214.1	intron-retention	chr2:179514622-179514621|chr2:179514891-179514621		-0.162628	1.88454e-07	3.58763e-05	0.030853	0.193481
MCM3AP:ENSG00000160294:E1.5-E2.1|ENSG00000160294:E1.4-E2.1	TRUE	exclusion	clu_21492	NewClu_6913	ENSG00000160294:E1.5	alt-5'	chr21:47705613-47705308|chr21:47705717-47705308	(-)alt-N-terminus, (-)alt-C-terminus, (-)AA:20(ENST00000495475-PEP)->94(ENSP00000408934)	-0.230871	2.002e-07	3.76467e-05	0.521475	0.752346
ZNF79:ENSG00000196152:E1.4-E3.1|ENSG00000196152:E1.3-E3.1	TRUE	inclusion	clu_29066	NewClu_2571	ENSG00000196152:E1.4	alt-5'	chr9:130187189-130191111|chr9:130187082-130191111	(-)alt-N-terminus, (-)AA:474(BAG63627.1)->498(BAG73929.1)	0.275514	2.01022e-07	3.76467e-05	0.442497	0.166983
CD99P1:ENSG00000223773:E5.1_2536657-E5.2|ENSG00000223773:E4.1-E5.2	TRUE	inclusion	clu_31659	NewClu_5033	ENSG00000223773:E5.1_2536657	cassette-exon	chrX:2536657-2536781|chrX:2534010-2536781		0.28073	2.08279e-07	3.86912e-05	0.307845	0.0271155
TTN:ENSG00000155657:E63.1-E64.1|ENSG00000155657:E63.1-I63.1	FALSE	exclusion	clu_20527	NewClu_8658	ENSG00000155657:E64.1	intron-retention	chr2:179596032-179595930|chr2:179596032-179596031		0.191559	2.16743e-07	3.99414e-05	0.975793	0.784235
DEPDC1B:ENSG00000035499:E13.1-E14.1|ENSG00000035499:E12.1-E14.1	TRUE	exclusion	clu_1174	NewClu_7009	ENSG00000035499:E13.1	cassette-exon	chr5:59894902-59893741|chr5:59899218-59893741	(-)alt-coding, (-)AA:467(BAG62446.1)->529(AAN31126.1)|(+)DOMAIN-Rho-GAP, (+)RhoGAP_dom-IPR000198, (+)Rho_GTPase_activation_prot-IPR008936, (-)COMPBIAS-Poly-Lys, (-)MOD_RES-Phosphoserine	-0.190337	2.44511e-07	4.47008e-05	0.675604	0.865942
TTN:ENSG00000155657:I215.1-E216.1|ENSG00000155657:E215.1-E221.1	TRUE	exclusion	clu_20527	NewClu_8658	ENSG00000155657:I215.1|ENSG00000155657:E216.1	intron-retention	chr2:179514359-179514358|chr2:179514544-179510757		-0.173935	2.48938e-07	4.51518e-05	0.0348696	0.208805
EPB41L2:ENSG00000079819:E29.2-E30.2|ENSG00000079819:E20.1-E30.2	TRUE	inclusion	clu_3736	NewClu_8143	ENSG00000079819:E29.2	cassette-exon	chr6:131188599-131186774|chr6:131206236-131186774	(+)alt-coding, (+)AA:706(ENSP00000431988)->747(CAH18118.1)|(-)Band_41_protein-IPR021187, (+)Band_4.1_C-IPR008379, (+)Band_41_protein-IPR021187	0.365911	2.52621e-07	4.54619e-05	0.900285	0.534374
SHISA5:ENSG00000164054:E5.2-E9.2|ENSG00000164054:E8.4-I9.3	FALSE	inclusion	clu_22702	NewClu_1925	ENSG00000164054:E5.2|ENSG00000164054:E9.2		chr3:48520586-48511242|chr3:48514419-48511242	(-)alt+N+terminus, (-)AA:137(ENSP00000390388)+>138(BAH13428.1)	-0.339235	2.56414e-07	4.57867e-05	0.221111	0.560347
FBLN2:ENSG00000163520:E11.1-E13.1|ENSG00000163520:E12.1-E13.1	FALSE	inclusion	clu_22334	NewClu_7505	ENSG00000163520:E12.1	cassette-exon	chr3:13661331-13667945|chr3:13663415-13667945	(+)alt-N-terminus, (+)AA:1210(BAH14254.1)->1231(BAH14261.1)|(+)EGF-like_Ca-bd-IPR001881, (+)REGION-N, (+)REGION-Subdomain NB (Cys-free)	-0.143321	2.72346e-07	4.80812e-05	0.396997	0.540318
TTN:ENSG00000155657:E193.1-E194.1|ENSG00000155657:E178.1-E196.1	TRUE	inclusion	clu_20527	NewClu_8658	ENSG00000155657:E193.1|E194.1	cassette-exon	chr2:179522225-179519722|chr2:179527693-179519261	(+)alt-coding, (+)AA:34350(ENSP00000465570)->35991(ENSP00000467141)|(-)COMPBIAS-Glu-rich, (-)COMPBIAS-Pro-rich, (-)Calpain_domain_III-IPR022682, (-)P-loop_NTPase-IPR027417, (-)REPEAT-PEVK 25, (-)RNaseH-like_dom-IPR012337, (+)ARM-type_fold-IPR016024, (+)Calpain_domain_III-IPR022682, (+)Ig-like_dom-IPR007110, (+)Ig_I-set-IPR013098, (+)Ig_sub-IPR003599, (+)Ig_sub2-IPR003598, (+)P-loop_NTPase-IPR0274…	0.133752	2.73438e-07	4.80812e-05	0.181744	0.0479922
TEAD1:ENSG00000187079:E6.1-E7.3|ENSG00000187079:E7.1-E7.3	FALSE	inclusion	clu_28597	NewClu_6336	ENSG00000187079:E6.1	cassette-exon	chr11:12883861-12886385|chr11:12886295-12886385	(+)alt-coding, (+)AA:357(AAI15399.1)->436(AL833289-PEP)|(+)HELIX, (+)REGION-Transcriptional activation, (+)STRAND, (-)HELIX, (-)TEA/ATTS-IPR000818, (-)TEF-IPR016361	-0.271915	2.97559e-07	5.19263e-05	0.47216	0.744076
TTN:ENSG00000155657:E149.1-E150.1|ENSG00000155657:E149.1-E154.1	TRUE	inclusion	clu_20527	NewClu_8658	ENSG00000155657:E150.1	cassette-exon	chr2:179542852-179542644|chr2:179542852-179539840		0.333471	3.12546e-07	5.41316e-05	0.384475	0.0510043
PTAR1:ENSG00000188647:E6.1-E7.1|ENSG00000188647:E6.1-E8.1	TRUE	inclusion	clu_28903	NewClu_5508	ENSG00000188647:E7.1	cassette-exon	chr9:72347055-72338546|chr9:72347055-72333600		0.411733	3.16882e-07	5.4473e-05	0.92829	0.516557
FBLN2:ENSG00000163520:E12.1-E13.1|ENSG00000163520:E11.1-E13.1	TRUE	inclusion	clu_22334	NewClu_7505	ENSG00000163520:E12.1	cassette-exon	chr3:13663415-13667945|chr3:13661331-13667945	(+)alt-N-terminus, (+)AA:1210(BAH14254.1)->1231(BAH14261.1)|(+)EGF-like_Ca-bd-IPR001881, (+)REGION-N, (+)REGION-Subdomain NB (Cys-free)	0.134725	3.4759e-07	5.93092e-05	0.432153	0.297427
MAP4K4:ENSG00000071054:I19.1-E20.1|ENSG00000071054:E18.3-E20.1	TRUE	inclusion	clu_2816	NewClu_3057	ENSG00000071054:I19.1	intron-retention	chr2:102480282-102480283|chr2:102476326-102480283		0.206812	3.54244e-07	6.00001e-05	0.240811	0.0339997
APOBEC3F:ENSG00000128394:E2.1-E3.1|ENSG00000128394:E2.1-E4.1	TRUE	inclusion	clu_12934	NewClu_5292	ENSG00000128394:E3.1	alt-C-term	chr22:39439095-39440088|chr22:39439095-39440946	(-)alt-N-terminus, (-)alt-C-terminus, (-)AA:101(CAG30281.1)->130(ENST00000491387-PEP)|(-)DOMAIN-CMP/dCMP deaminase zinc-binding 1, (-)METAL-Zinc, (+)APOBEC_N-IPR013158	0.301579	3.76263e-07	6.26444e-05	0.864253	0.562674
ZNF177:ENSG00000270011:E9.1-E13.1|ENSG00000270011:E3.2-E13.1	TRUE	exclusion	clu_34081	NewClu_3475	ENSG00000270011:E9.1	cassette-exon	chr19:9451860-9475538|chr19:9435456-9475538	(-)nonsense_mediated_decay, (-)alt-N-terminus, (-)alt-C-terminus, (-)AA:82(ENSP00000473968)->84(ENST00000603099-PEP)|(-)Krueppel-associated_box-IPR001909	-0.158188	3.77976e-07	6.26444e-05	0.0654905	0.223678
EPB41L4B:ENSG00000095203:E22.1-E23.1|ENSG00000095203:E22.1-E23.1_111956686	FALSE	inclusion	clu_5068	NewClu_2647	ENSG00000095203:E23.1	alt-3'	chr9:111962516-111956677|chr9:111962516-111956686		-0.610267	3.80734e-07	6.26444e-05	0.292763	0.90303
EPB41L4B:ENSG00000095203:E22.1-E23.1_111956686|ENSG00000095203:E22.1-E23.1	TRUE	inclusion	clu_5068	NewClu_2647	ENSG00000095203:E23.1	alt-3'	chr9:111962516-111956686|chr9:111962516-111956677		0.610267	3.80734e-07	6.26444e-05	0.707237	0.0969697
CHN1:ENSG00000128656:I9.1-E10.1|ENSG00000128656:E7.3-E10.7	TRUE	inclusion	clu_13000	NewClu_1641	ENSG00000128656:I9.1|ENSG00000128656:E10.1	intron-retention	chr2:175712294-175712293|chr2:175742568-175711685		0.165394	4.10642e-07	6.70861e-05	0.165394	0
TTN:ENSG00000155657:E207.1-E208.1|ENSG00000155657:E196.1-E211.1	TRUE	inclusion	clu_20527	NewClu_8658	ENSG00000155657:E207.1|E208.1	cassette-exon	chr2:179516991-179516906|chr2:179519172-179516263		0.160404	4.36205e-07	7.05829e-05	0.975205	0.814801
TTN:ENSG00000155657:I135.1-E136.1|ENSG00000155657:E135.1-E136.1	TRUE	exclusion	clu_20527	NewClu_8658	ENSG00000155657:I135.1	intron-retention	chr2:179549141-179549140|chr2:179549393-179549140		-0.125731	4.38174e-07	7.05829e-05	0.0910392	0.21677
PHF21A:ENSG00000135365:E5.2-E6.1|ENSG00000135365:E1.11-E6.1	TRUE	inclusion	clu_14941	NewClu_3839	ENSG00000135365:E5.2	cassette-exon	chr11:46139473-46113774|chr11:46142486-46113774	(-)nonsense_mediated_decay, (+)truncated, (-)AA:26(ENSP00000437110)->82(ENSP00000432094)	0.210407	4.78993e-07	7.66223e-05	0.287173	0.076766
HYI:ENSG00000178922:E3.6-E5.1|ENSG00000178922:E3.5-E5.1	TRUE	exclusion	clu_26955	NewClu_575	ENSG00000178922:E3.6	alt-5'	chr1:43919057-43917990|chr1:43919084-43917990	(-)alt-N-terminus, (-)alt-C-terminus, (-)AA:213(ENSP00000361510)->217(AAH06140.1)|(+)Xyl_isomerase-like_TIM-brl-IPR013022, (-)Xyl_isomerase-like_TIM-brl-IPR013022	-0.30848	4.90941e-07	7.79919e-05	0.519888	0.828368
FRG1B:ENSG00000149531:E5.1-E8.1|ENSG00000149531:E7.1-E8.1	FALSE	exclusion	clu_19267	NewClu_6983	ENSG00000149531:E7.1	cassette-exon	chr20:29623254-29628227|chr20:29625984-29628227		0.194098	5.31561e-07	8.38665e-05	0.449018	0.25492
TTN:ENSG00000155657:I134.1-E135.1|ENSG00000155657:E134.1-E135.1	TRUE	exclusion	clu_20527	NewClu_8658	ENSG00000155657:I134.1	intron-retention	chr2:179549477-179549476|chr2:179549633-179549476		-0.119079	5.48405e-07	8.59355e-05	0.0714868	0.190566
TTN:ENSG00000155657:E209.1-E210.1|ENSG00000155657:E196.1-E211.1	TRUE	inclusion	clu_20527	NewClu_8658	ENSG00000155657:E209.1|E210.1	cassette-exon	chr2:179516611-179516476|chr2:179519172-179516263		0.192325	5.70367e-07	8.87731e-05	0.98852	0.796195
RPL22:ENSG00000116251:E2.1-E4.2|ENSG00000116251:E2.1-I2.1	FALSE	exclusion	clu_10328	NewClu_8296	ENSG00000116251:E4.2	intron-retention	chr1:6268741-6260810|chr1:6265266-6265265	(-)alt-C-terminus, (-)AA:47(ENSP00000465313)->89(ENSP00000466502)|(-)Ribosomal_L22e-IPR002671	0.224801	6.1411e-07	9.49397e-05	0.268005	0.043204
TJAP1:ENSG00000137221:E2.2-E5.1|ENSG00000137221:E2.2-E3.1	FALSE	inclusion	clu_15766	NewClu_7872	ENSG00000137221:E3.1	cassette-exon	chr6:43445970-43465619|chr6:43445970-43446397	(~)alt+coding, (~)AA:547(BAB14867.1)+>547(AAH64401.1)	-0.331983	6.30105e-07	9.67632e-05	0.539785	0.871768
PHF21A:ENSG00000135365:E4.1-E5.2|ENSG00000135365:E1.11-E6.1	TRUE	inclusion	clu_14941	NewClu_3839	ENSG00000135365:E4.1|E5.2	cassette-exon	chr11:46140293-46139665|chr11:46142486-46113774	(-)nonsense_mediated_decay, (+)truncated, (-)AA:26(ENSP00000437110)->82(ENSP00000432094)	0.141488	6.60561e-07	9.9632e-05	0.172855	0.0313675
RP11-280O1.2:ENSG00000237463:E6.1-E12.1|ENSG00000237463:E6.1-E13.2	TRUE	inclusion	clu_32466	NewClu_5127	ENSG00000237463:E12.1	cassette-exon	chr1:165496827-165477408|chr1:165496827-165470864		0.111589	6.61627e-07	9.9632e-05	0.182984	0.0713952
METTL22:ENSG00000067365:E6.2-E6.4|ENSG00000067365:E4.5-E6.4	TRUE	inclusion	clu_2429	NewClu_6548	ENSG00000067365:E6.2	cassette-exon	chr16:8728936-8729025|chr16:8722967-8729025		0.233437	6.61762e-07	9.9632e-05	0.629624	0.396186
TTN:ENSG00000155657:E87.1-E88.1|ENSG00000155657:E86.1-E93.1	TRUE	inclusion	clu_20527	NewClu_8658	ENSG00000155657:E87.1|E88.1	cassette-exon	chr2:179583891-179583700|chr2:179584281-179580501		0.33373	7.10707e-07	0.000106306	0.917406	0.583676
TPD52L1:ENSG00000111907:E2.7-E5.2|ENSG00000111907:I2.1-E3.1	FALSE	inclusion	clu_8969	NewClu_7435	ENSG00000111907:E2.7|ENSG00000111907:E5.2	intron-retention	chr6:125475116-125541224|chr6:125475334-125475335	(-)alt-N-terminus, (-)AA:175(ENSP00000435447)->204(ENSP00000434142)|(-)COILED, (-)TPD52-IPR007327	-0.137443	7.23959e-07	0.00010759	0.852801	0.990244
KTN1:ENSG00000126777:E39.2-E40.1|ENSG00000126777:E37.5-E40.1	TRUE	inclusion	clu_12686	NewClu_4684	ENSG00000126777:E39.2	cassette-exon	chr14:56130759-56133959|chr14:56128330-56133959	(+)alt-coding, (+)AA:1300(BAI45603.1)->1306(AAI12338.1)	0.239316	7.9751e-07	0.000117761	0.61494	0.375624
NDUFA6-AS1:ENSG00000237037:E3.1-E7.4|ENSG00000237037:E2.4-E7.4	TRUE	inclusion	clu_32435	NewClu_1462	ENSG00000237037:E3.1	cassette-exon	chr22:42488236-42520052|chr22:42487604-42520052	(~)AA:30(ENST00000417327-PEP)->30(ENST00000434834-PEP)	0.149151	8.58638e-07	0.000125979	0.205517	0.0563662
PMS2P4:ENSG00000067601:E6.1-I7.1_66741236|ENSG00000067601:E6.1-E8.1	TRUE	exclusion	clu_2455	NewClu_3269	ENSG00000067601:I7.1_66741236		chr7:66757450-66741236|chr7:66757450-66720245		-0.346616	8.86075e-07	0.000129182	0.207032	0.553649
TTN:ENSG00000155657:E136.1-I136.1|ENSG00000155657:E136.1-E137.1	TRUE	exclusion	clu_20527	NewClu_8658	ENSG00000155657:I136.1	intron-retention	chr2:179549057-179549056|chr2:179549057-179548809		-0.125457	9.516e-07	0.000137862	0.0840825	0.20954
TTN:ENSG00000155657:E208.1-E209.1|ENSG00000155657:E196.1-E211.1	TRUE	inclusion	clu_20527	NewClu_8658	ENSG00000155657:E208.1|E209.1	cassette-exon	chr2:179516823-179516694|chr2:179519172-179516263		0.15544	9.76143e-07	0.000140534	0.972947	0.817507
SYNE2:ENSG00000054654:E112.2-E114.1|ENSG00000054654:E109.1-E114.1	TRUE	inclusion	clu_1708	NewClu_125	ENSG00000054654:E112.2	altPromoter	chr14:64663822-64669519|chr14:64656955-64669519		0.312176	9.88795e-07	0.000141471	0.778226	0.466049
RPL7L1:ENSG00000146223:E1.11-E2.2|ENSG00000146223:E1.11-E3.2	TRUE	exclusion	clu_18537	NewClu_88	ENSG00000146223:E2.2	cassette-exon	chr6:42847689-42848599|chr6:42847689-42851189	(-)alt-N-terminus, (-)alt-C-terminus, (-)AA:117(BAG51057.1)->141(BAH12546.1)|(-)Ribosomal_L30_N-IPR012988, (-)Ribosomal_L30_ferredoxin-like-IPR016082	-0.114707	9.99929e-07	0.000142181	0.751594	0.8663
TTN:ENSG00000155657:E211.3-E212.1|ENSG00000155657:E211.3-I211.1	FALSE	exclusion	clu_20527	NewClu_8658	ENSG00000155657:E212.1	intron-retention	chr2:179516180-179516047|chr2:179516180-179516179	(-)alt-N-terminus, (-)alt-C-terminus, (-)AA:256(ENSP00000392336)->962(ENSP00000401501)|(-)COMPBIAS-Glu-rich, (-)COMPBIAS-Poly-Pro, (-)COMPBIAS-Pro-rich, (-)CROSSLNK-Glycyl lysine isopeptide (Lys-Gly) (interchain with G-Cter in ubiquitin), (-)MOD_RES-Phosphoserine, (-)MOD_RES-Phosphothreonine, (-)PPAK_motif-IPR004168, (-)REPEAT-Kelch 2, (-)REPEAT-PEVK 1, (-)REPEAT-PEVK 12, (-)REPEAT-PEVK 13, (-)RE…	0.21526	1.07463e-06	0.000150743	0.975854	0.760594
FRG1:ENSG00000109536:E5.1-E6.1|ENSG00000109536:E4.1-E7.1	TRUE	exclusion	clu_8340	NewClu_6017	ENSG00000109536:E5.1|E6.1	cassette-exon	chr4:190874280-190876192|chr4:190873442-190878553	(-)alt-N-terminus, (-)alt-C-terminus, (-)AA:103(ENSP00000435067)->116(ENSP00000435943)|(+)Actin_cross-linking-IPR008999, (+)FRG1-IPR010414, (-)Fascin-domain-IPR022768	-0.160794	1.07954e-06	0.000150743	0.711846	0.87264
GPBP1L1:ENSG00000159592:E13.5-E14.2|ENSG00000159592:E12.2-E14.2	TRUE	inclusion	clu_21335	NewClu_1326	ENSG00000159592:E13.5	cassette-exon	chr1:46099161-46096278|chr1:46099768-46096278		0.286708	1.07978e-06	0.000150743	0.996124	0.709416
TTN:ENSG00000155657:E61.1-E62.1|ENSG00000155657:E61.1-I61.1	FALSE	exclusion	clu_20527	NewClu_8658	ENSG00000155657:E62.1	intron-retention	chr2:179596793-179596698|chr2:179596793-179596792		0.247154	1.09408e-06	0.00015182	0.892105	0.644951
GPR75-ASB3:ENSG00000115239:E6.2-I10.1_53961474|ENSG00000115239:E9.2-E10.1	FALSE	exclusion	clu_9909	NewClu_4661	ENSG00000115239:E6.2|ENSG00000115239:I10.1_53961474		chr2:53977920-53961474|chr2:53977920-53975504		0.417419	1.1791e-06	0.000162128	0.672776	0.255357
FRG1B:ENSG00000149531:E7.1-E8.1|ENSG00000149531:E5.1-E8.1	TRUE	exclusion	clu_19267	NewClu_6983	ENSG00000149531:E7.1	cassette-exon	chr20:29625984-29628227|chr20:29623254-29628227	(+)alt-N-terminus, (+)AA:110(BC095491-PEP)->114(AK307061-PEP)	-0.212752	1.18244e-06	0.000162128	0.420479	0.633232
FAM13A:ENSG00000138640:E8.1-E11.1|ENSG00000138640:E8.1-E10.1	FALSE	inclusion	clu_16378	NewClu_5824	ENSG00000138640:E10.1	alt-C-term	chr4:89827530-89772334|chr4:89827530-89777177	(-)nonsense_mediated_decay, (-)alt+N+terminus, (-)alt+C+terminus, (-)AA:150(ENSP00000423800)+>326(AK091881+PEP)|(+)RhoGAP_dom-IPR000198, (+)Rho_GTPase_activation_prot-IPR008936	-0.430882	1.20161e-06	0.000163781	0.5	0.930882
PHLDB2:ENSG00000144824:E22.1-E23.1|ENSG00000144824:E22.1-E24.1	TRUE	inclusion	clu_18184	NewClu_4598	ENSG00000144824:E23.1	cassette-exon	chr3:111685550-111686525|chr3:111685550-111688537	(+)retained_intron, (+)alt-N-terminus, (+)alt-C-terminus, (+)AA:116(ENST00000470699-PEP)->136(ENST00000478584-PEP)	0.355416	1.3676e-06	0.000184963	0.914921	0.559505
ADORA1:ENSG00000163485:E5.5-I5.1|ENSG00000163485:E5.5-E9.2	TRUE	exclusion	clu_22293	NewClu_1075	ENSG00000163485:I5.1	intron-retention	chr1:203098310-203098311|chr1:203098310-203134389		-0.363363	1.37307e-06	0.000184963	0.461538	0.824901
CEP192:ENSG00000101639:E15.1-E16.1|ENSG00000101639:E10.2-E17.1	TRUE	exclusion	clu_6177	NewClu_5254	ENSG00000101639:E15.1|E16.1	cassette-exon	chr18:13040955-13042203|chr18:13019205-13048858	(-)alt-N-terminus, (-)alt-C-terminus, (-)AA:1763(BX649151-PEP)->2062(ENSP00000389190)	-0.360248	1.42351e-06	0.000190643	0.639752	1
FAM72B:ENSG00000188610:E6.2-I6.1_120847517|ENSG00000188610:E6.2-E7.1	TRUE	inclusion	clu_28893	NewClu_5666	ENSG00000188610:I6.1_120847517		chr1:120846119-120847517|chr1:120846119-120854492		0.209114	1.46193e-06	0.000191864	0.251645	0.0425304
FAM72B:ENSG00000188610:E6.2-E7.1|ENSG00000188610:E6.2-I6.1_120847517	FALSE	inclusion	clu_28893	NewClu_5666	ENSG00000188610:E7.1		chr1:120846119-120854492|chr1:120846119-120847517		-0.209114	1.46193e-06	0.000191864	0.748355	0.95747
ZNF385B:ENSG00000144331:E5.3-E13.1|ENSG00000144331:E6.2-E13.1	FALSE	exclusion	clu_18006	NewClu_9789	ENSG00000144331:E6.2	altPromoter	chr2:180634230-180409696|chr2:180610440-180409696	(+)alt+N+terminus, (+)alt+C+terminus, (+)AA:395(BAC04870.1)+>421(BAD18578.1)|(+)REGION+Required for induction of apoptosis, (+)ZN_FING+Matrin+type 1, (+)Znf_C2H2_jaz+IPR022755, (+)Znf_U1+IPR003604	0.132037	1.46485e-06	0.000191864	0.249181	0.117144
ANK2:ENSG00000145362:E15.3-E17.1|ENSG00000145362:I15.1-E16.1	FALSE	inclusion	clu_18316	NewClu_8192	ENSG00000145362:E15.3|ENSG00000145362:E17.1	intron-retention	chr4:114158328-114161641|chr4:114158754-114158755		-0.37037	1.47178e-06	0.000191864	0.62963	1
MRPL22:ENSG00000082515:E2.2-E3.1|ENSG00000082515:E1.7-E3.1	TRUE	inclusion	clu_3934	NewClu_4602	ENSG00000082515:E2.2	cassette-exon	chr5:154330498-154335931|chr5:154320825-154335931	(+)alt-N-terminus, (+)AA:126(BAG63988.1)->206(BAA91282.1)|(+)Ribosomal_L22-IPR001063, (+)TRANSIT-Mitochondrion	0.10811	1.47427e-06	0.000191864	0.910811	0.802701
ZNF675:ENSG00000197372:E4.1-E7.1|ENSG00000197372:E4.1-E5.1	FALSE	inclusion	clu_29628	NewClu_7746	ENSG00000197372:E5.1	alt-C-term	chr19:23844916-23837508|chr19:23844916-23841474	(-)alt+N+terminus, (-)alt+C+terminus, (-)AA:101(ENSP00000473168)+>104(ENSP00000473035)|(-)ZN_FING+C2H2+type 1; degenerate, (+)DOMAIN-KRAB, (+)Krueppel-associated_box-IPR001909	-0.159316	1.50662e-06	0.000194972	0.796508	0.955824
ZNF195:ENSG00000005801:E13.3-E15.1|ENSG00000005801:E6.4-E15.1	TRUE	inclusion	clu_270	NewClu_2872	ENSG00000005801:E13.3	cassette-exon	chr11:3382973-3381795|chr11:3392205-3381795	(-)alt-N-terminus, (-)AA:481(BAG57121.1)->505(BAD18466.1)|(-)DOMAIN-KRAB, (-)Krueppel-associated_box-IPR001909, (+)MOD_RES-N6-acetyllysine	0.169657	1.60256e-06	0.000206229	0.278682	0.109025
UPP1:ENSG00000183696:E6.2-E7.1|ENSG00000183696:E5.1-E10.4	TRUE	exclusion	clu_27766	NewClu_1245	ENSG00000183696:E6.2|E7.1	cassette-exon	chr7:48139384-48141421|chr7:48134424-48146470	(~)nonsense_mediated_decay, (~)AA:36(ENSP00000378927)->36(CAA62370.1)	-0.159082	1.67731e-06	0.000214649	0.339165	0.498247
FBLN2:ENSG00000163520:E11.1-E12.1|ENSG00000163520:E11.1-E13.1	TRUE	inclusion	clu_22334	NewClu_7505	ENSG00000163520:E12.1	cassette-exon	chr3:13661331-13663275|chr3:13661331-13667945	(+)alt-N-terminus, (+)AA:1210(BAH14254.1)->1231(BAH14261.1)|(+)EGF-like_Ca-bd-IPR001881, (+)REGION-N, (+)REGION-Subdomain NB (Cys-free)	0.134333	1.69453e-06	0.000215655	0.41409	0.279756
FRG1:ENSG00000109536:E6.2-E7.1|ENSG00000109536:E4.1-E7.1	TRUE	exclusion	clu_8340	NewClu_6017	ENSG00000109536:E6.2	cassette-exon	chr4:190876306-190878553|chr4:190873442-190878553	(-)alt-N-terminus, (-)alt-C-terminus, (-)AA:103(ENSP00000435067)->116(ENSP00000435943)|(+)Actin_cross-linking-IPR008999, (+)FRG1-IPR010414, (-)Fascin-domain-IPR022768	-0.173199	1.78662e-06	0.000226125	0.695506	0.868705
KLHL28:ENSG00000179454:E4.4-E8.2|ENSG00000179454:E5.1-E8.2	FALSE	inclusion	clu_27060	NewClu_6209	ENSG00000179454:E5.1	cassette-exon	chr14:45431049-45415131|chr14:45430090-45415131	(+)alt-N-terminus, (+)AA:571(BAF82544.1)->585(ENSP00000347193)|(+)BTB/POZ-like-IPR000210, (+)BTB/POZ_fold-IPR011333, (+)BTB_POZ-IPR013069, (+)DOMAIN-BTB, (+)Kelch-like_gigaxonin-IPR017096	-0.179986	1.79924e-06	0.000226478	0.769536	0.949522
AVIL:ENSG00000135407:I14.1-E15.1|ENSG00000135407:E14.1-E15.1	TRUE	exclusion	clu_14968	NewClu_9261	ENSG00000135407:I14.1	intron-retention	chr12:58197175-58197174|chr12:58197307-58197174		-0.288025	1.86986e-06	0.000234067	0.350637	0.638662
KIAA1217:ENSG00000120549:E15.1-E16.2|ENSG00000120549:E14.1-E16.2	TRUE	inclusion	clu_11358	NewClu_5587	ENSG00000120549:E15.1	cassette-exon	chr10:24783533-24784076|chr10:24762989-24784076	(~)alt-N-terminus, (~)AA:1264(BAF63529.1)->1264(BAA86531.3)|(+)AIP3_C-IPR022782, (+)COILED	0.4193	1.87985e-06	0.000234067	0.643529	0.224229
HERC2P3:ENSG00000180229:E3.1_20706789-E4.1|ENSG00000180229:E3.1-E4.1	TRUE	inclusion	clu_27141	NewClu_762	ENSG00000180229:E3.1.20706789	alt-5'	chr15:20706789-20688770|chr15:20706799-20688770		0.230255	1.9096e-06	0.000236493	0.332471	0.102216
FRG1:ENSG00000109536:E4.1-E5.1|ENSG00000109536:E4.1-E7.1	TRUE	exclusion	clu_8340	NewClu_6017	ENSG00000109536:E5.1	cassette-exon	chr4:190873442-190874223|chr4:190873442-190878553	(-)alt-N-terminus, (-)alt-C-terminus, (-)AA:103(ENSP00000435067)->116(ENSP00000435943)|(+)Actin_cross-linking-IPR008999, (+)FRG1-IPR010414, (-)Fascin-domain-IPR022768	-0.141577	1.98271e-06	0.000244233	0.752799	0.894376
UGGT2:ENSG00000102595:E11.1-E13.1|ENSG00000102595:E11.1-E12.1	FALSE	inclusion	clu_6434	NewClu_2304	ENSG00000102595:E12.1	cassette-exon	chr13:96638587-96636118|chr13:96638587-96637591	(+)alt-C-terminus, (+)AA:361(AAH17759.1)->372(AAI11022.1)	-0.32358	2.00282e-06	0.000245399	0.470833	0.794414
TTN:ENSG00000155657:E184.1-E185.1|ENSG00000155657:E178.1-E185.1	TRUE	inclusion	clu_20527	NewClu_8658	ENSG00000155657:E184.1	cassette-exon	chr2:179526486-179523982|chr2:179527693-179523982	(+)alt-coding, (+)AA:34350(ENSP00000465570)->35991(ENSP00000467141)|(-)COMPBIAS-Glu-rich, (-)COMPBIAS-Pro-rich, (-)Calpain_domain_III-IPR022682, (-)P-loop_NTPase-IPR027417, (-)REPEAT-PEVK 25, (-)RNaseH-like_dom-IPR012337, (+)ARM-type_fold-IPR016024, (+)Calpain_domain_III-IPR022682, (+)Ig-like_dom-IPR007110, (+)Ig_I-set-IPR013098, (+)Ig_sub-IPR003599, (+)Ig_sub2-IPR003598, (+)P-loop_NTPase-IPR0274…	0.10182	2.11068e-06	0.000257247	0.126858	0.0250377
ZNF76:ENSG00000065029:E2.5-E4.1|ENSG00000065029:E2.8-E4.1	FALSE	exclusion	clu_2153	NewClu_9675	ENSG00000065029:E2.8	alt-5'	chr6:35227504-35248833|chr6:35227618-35248833	(-)alt-coding, (-)AA:401(BAG58260.1)->428(BAG57792.1)|(-)ZN_FING-C2H2-type 7, (-)Znf_C2H2-IPR007087, (-)Znf_C2H2-like-IPR015880	0.155357	2.1841e-06	0.000264043	0.347171	0.191814
RP11-398K22.12:ENSG00000229852:E2.2-E3.1|ENSG00000229852:E2.2-E5.1	TRUE	exclusion	clu_32021	NewClu_2212	ENSG00000229852:E3.1	cassette-exon	chr6:73980250-73985490|chr6:73980250-74000256		-0.520337	2.18937e-06	0.000264043	0.05	0.570337
AMY2B:ENSG00000240038:E11.1-E12.2|ENSG00000240038:E11.1-E12.4	TRUE	inclusion	clu_32555	NewClu_4831	ENSG00000240038:E12.2	alt-3'	chr1:104118162-104120112|chr1:104118162-104120342	(+)alt-C-terminus, (+)AA:370(BAG53093.1)->511(BAG54429.1)|(-)Glyco_hydro_13_sub_cat_dom-IPR006589, (-)Glycoside_hydrolase_SF-IPR017853, (+)A-amylase_b_C-IPR006048, (+)DISULFID, (+)Glyco_hydro_13_sub_cat_dom-IPR006589, (+)Glycoside_hydrolase_SF-IPR017853	0.234837	2.26501e-06	0.000271742	0.795648	0.560811
CAMK2D:ENSG00000145349:E15.2-E16.1|ENSG00000145349:E15.2-E18.1	TRUE	exclusion	clu_18312	NewClu_8569	ENSG00000145349:E16.1	cassette-exon	chr4:114430794-114429424|chr4:114430794-114424133	(+)alt-coding, (+)AA:510(ENSP00000378034)->513(ENSP00000406131)|(+)Kinase-like_dom-IPR011009, (-)Kinase-like_dom-IPR011009	-0.216599	2.43238e-06	0.000290311	0.0461312	0.26273
FBXO16:ENSG00000214050:E2.2-E5.1|ENSG00000214050:E3.2-E5.1	FALSE	exclusion	clu_31315	NewClu_7163	ENSG00000214050:E3.2	cassette-exon	chr8:28340865-28321335|chr8:28331289-28321335	(-)alt-coding, (-)AA:280(AAI02028.1)->292(AAN76812.1)	0.179393	2.50942e-06	0.000297961	0.307065	0.127672
TTN:ENSG00000155657:E91.1-E92.1|ENSG00000155657:E86.1-E93.1	TRUE	inclusion	clu_20527	NewClu_8658	ENSG00000155657:E91.1|E92.1	cassette-exon	chr2:179582250-179582109|chr2:179584281-179580501		0.177549	2.60908e-06	0.000308206	0.937297	0.759748
IMMT:ENSG00000132305:E6.6-E8.1|ENSG00000132305:E7.4-E8.1	FALSE	inclusion	clu_13939	NewClu_7808	ENSG00000132305:E7.4	cassette-exon	chr2:86398331-86393767|chr2:86397872-86393767	(+)alt-N-terminus, (+)AA:613(ENSP00000415762)->659(ENSP00000254636)|(-)Mt+IM_prot_Mitofilin+IPR019133, (+)MOD_RES-N6-acetyllysine, (+)Mt-IM_prot_Mitofilin-IPR019133	-0.1911	2.68666e-06	0.000315751	0.0052427	0.196342
KTN1:ENSG00000126777:E37.5-E39.2|ENSG00000126777:E37.5-E40.1	TRUE	inclusion	clu_12686	NewClu_4684	ENSG00000126777:E39.2	cassette-exon	chr14:56128330-56130673|chr14:56128330-56133959	(+)alt-coding, (+)AA:1300(BAI45603.1)->1306(AAI12338.1)	0.254923	2.73859e-06	0.000320221	0.611402	0.356479
TTN:ENSG00000155657:I133.1-E134.1|ENSG00000155657:E133.1-E134.1	TRUE	exclusion	clu_20527	NewClu_8658	ENSG00000155657:I133.1	intron-retention	chr2:179549717-179549716|chr2:179549980-179549716		-0.113393	2.77501e-06	0.00032284	0.060722	0.174115
MYO9A:ENSG00000066933:E8.1-E9.1|ENSG00000066933:E7.1-E9.1	TRUE	exclusion	clu_2366	NewClu_72	ENSG00000066933:E8.1	cassette-exon	chr15:72311380-72302788|chr15:72313259-72302788	(-)alt-coding, (-)AA:2529(ENSP00000398250)->2548(AAD49195.1)|(+)DOMAIN-Myosin head-like 2, (+)DOMAIN-Ras-associating, (+)Myosin_head_motor_dom-IPR001609, (+)P-loop_NTPase-IPR027417, (+)REGION-Tail, (+)Ras-assoc-IPR000159	-0.27907	2.87981e-06	0.000333349	0.170261	0.449332
TTN:ENSG00000155657:E90.1-E91.1|ENSG00000155657:E86.1-E93.1	TRUE	inclusion	clu_20527	NewClu_8658	ENSG00000155657:E90.1|E91.1	cassette-exon	chr2:179582670-179582537|chr2:179584281-179580501		0.295108	2.90997e-06	0.000335156	0.901676	0.606568
MDM1:ENSG00000111554:E9.6-E11.3|ENSG00000111554:E10.1-E11.3	FALSE	inclusion	clu_8808	NewClu_7948	ENSG00000111554:E10.1	cassette-exon	chr12:68715127-68710033|chr12:68710361-68710033	(-)alt+coding, (-)AA:679(BAG59777.1)+>714(AAH28355.1)	-0.144079	3.01278e-06	0.000345271	0.153343	0.297422
ZFP62:ENSG00000196670:I4.1-E5.1|ENSG00000196670:E4.1-E6.1	TRUE	exclusion	clu_29349	NewClu_1719	ENSG00000196670:I4.1|ENSG00000196670:E5.1	intron-retention	chr5:180276517-180276516|chr5:180278381-180275082	(-)alt-N-terminus, (-)alt-C-terminus, (-)AA:56(BC029573-PEP)->80(AX747053-PEP)	-0.368493	3.12942e-06	0.000356862	0.565531	0.934024
NELL1:ENSG00000165973:E21.1-E23.1|ENSG00000165973:E21.1-E24.1	TRUE	exclusion	clu_23491	NewClu_1611	ENSG00000165973:E23.1	cassette-exon	chr11:21392494-21555920|chr11:21392494-21581735	(-)alt-coding, (-)AA:763(ENSP00000437170)->810(ENSP00000349654)|(-)DISULFID, (-)DOMAIN-EGF-like 4; calcium-binding, (-)EG-like_dom-IPR000742, (-)EGF-like_Ca-bd-IPR001881	-0.146389	3.14811e-06	0.000357225	0.400968	0.547358
COLGALT2:ENSG00000198756:E6.2-E7.1|ENSG00000198756:E6.2-E8.1	TRUE	exclusion	clu_30317	NewClu_841	ENSG00000198756:E7.1	cassette-exon	chr1:183933035-183923972|chr1:183933035-183920247		-0.16329	3.19326e-06	0.000360572	0.827451	0.990741
N4BP2:ENSG00000078177:E2.1-E3.1|ENSG00000078177:E2.1-E5.1	TRUE	exclusion	clu_3544	NewClu_3504	ENSG00000078177:E3.1	cassette-exon	chr4:40075171-40098847|chr4:40075171-40103695	(+)nonsense_mediated_decay, (+)alt-N-terminus, (+)alt-C-terminus, (+)AA:99(ENSP00000422436)->173(ENSP00000422057)|(+)COILED	-0.201659	3.24084e-06	0.000363172	0.165503	0.367161
TTN:ENSG00000155657:E128.1-I128.1|ENSG00000155657:E128.1-E129.1	TRUE	exclusion	clu_20527	NewClu_8658	ENSG00000155657:I128.1	intron-retention	chr2:179554017-179554016|chr2:179554017-179553863		-0.1206	3.24781e-06	0.000363172	0.048803	0.169403
KIFC1:ENSG00000237649:E7.3-E8.1|ENSG00000237649:E7.3-E9.1	TRUE	inclusion	clu_32474	NewClu_4438	ENSG00000237649:E8.1	cassette-exon	chr6:33371906-33372629|chr6:33371906-33373973		0.155898	3.36966e-06	0.000374977	0.87956	0.723662
ZNF410:ENSG00000119725:E4.3-E5.3|ENSG00000119725:E1.7-E5.3	TRUE	exclusion	clu_11173	NewClu_1602	ENSG00000119725:E4.3	cassette-exon	chr14:74358810-74360500|chr14:74353618-74360500	(-)alt-C-terminus, (-)AA:129(ENSP00000452199)->162(BAG62922.1)	-0.351431	3.52896e-06	0.000390363	0.439583	0.791015
ANKRD36:ENSG00000135976:E15.1-E16.1|ENSG00000135976:E3.1-E24.1	TRUE	exclusion	clu_15215	NewClu_1219	ENSG00000135976:E15.1|E16.1	cassette-exon	chr2:97820478-97823844|chr2:97784254-97845475	(+)truncated, (-)AA:309(AAI28518.1)->1941(ENSP00000419530)|(-)COILED	-0.21491	3.54182e-06	0.000390363	0.496261	0.711171
RP6-206I17.2:ENSG00000231734:E3.1-E6.1|ENSG00000231734:E3.1-E4.1	FALSE	exclusion	clu_32123	NewClu_8165	ENSG00000231734:E4.1	cassette-exon	chr1:143705246-143708702|chr1:143705246-143705459		0.329095	3.61e-06	0.000395982	0.915535	0.58644
SLX4IP:ENSG00000149346:E4.1-E5.1|ENSG00000149346:I4.1_10578533-I4.1_10578629	FALSE	inclusion	clu_19237	NewClu_4506	ENSG00000149346:E4.1|ENSG00000149346:E5.1		chr20:10541468-10579323|chr20:10578533-10578629		-0.475521	4.02156e-06	0.000439037	0.358776	0.834296
AC098820.3:ENSG00000232485:E1.3-E2.1|ENSG00000232485:E1.3-I1.1_217362556	FALSE	inclusion	clu_32167	NewClu_6400	ENSG00000232485:E2.1		chr2:217363330-217352966|chr2:217363330-217362556		-0.381866	4.11967e-06	0.000447054	0.0416667	0.423532
CCDC111:ENSG00000164306:E3.2-E4.1|ENSG00000164306:E2.1-E4.1	TRUE	inclusion	clu_22876	NewClu_2880	ENSG00000164306:E3.2	cassette-exon	chr4:185578474-185580494|chr4:185573254-185580494	(+)alt-N-terminus, (+)AA:431(BC047467-PEP)->559(CAI46079.1)|(+)COILED	0.385287	4.13382e-06	0.000447054	0.82643	0.441144
RP11-640M9.2:ENSG00000225241:E11.1-E15.5|ENSG00000225241:E11.1-E12.1	FALSE	inclusion	clu_31750	NewClu_2336	ENSG00000225241:E12.1	cassette-exon	chr1:144606510-144614840|chr1:144606510-144606838	(~)AA:261(ENST00000429694+PEP)+>261(ENST00000421407+PEP)	-0.269377	4.23653e-06	0.00045602	0.198917	0.468294
PITX2:ENSG00000164093:E5.1-E7.1|ENSG00000164093:E4.1-E7.1	TRUE	inclusion	clu_22746	NewClu_2580	ENSG00000164093:E5.1	cassette-exon	chr4:111553499-111542525|chr4:111554109-111542525	(+)alt-C-terminus, (+)AA:271(AAC39716.1)->290(ENSP00000421454)|(-)Homeobox_Pitx/unc30-IPR016233, (-)MOTIF-OAR, (-)OAR_dom-IPR003654	0.178935	4.31608e-06	0.000462423	0.394451	0.215516
CLDND1:ENSG00000080822:E1.16-E3.1|ENSG00000080822:E1.16-E4.2	TRUE	inclusion	clu_3798	NewClu_4131	ENSG00000080822:E3.1	cassette-exon	chr3:98241693-98240286|chr3:98241693-98237839	(+)retained_intron, (+)alt-N-terminus, (+)alt-C-terminus, (+)AA:158(ENSP00000424669)->161(ENST00000513988-PEP)|(-)PMP22/EMP/MP20/Claudin-IPR004031, (-)TRANSMEM-Helical;, (+)TRANSMEM-Helical;	0.138994	4.33908e-06	0.000462735	0.893443	0.754449
ZNF550:ENSG00000251369:E4.6-E6.1|ENSG00000251369:E5.2-E6.1	FALSE	exclusion	clu_33168	NewClu_2453	ENSG00000251369:E5.2	cassette-exon	chr19:58057825-58054611|chr19:58055019-58054611	(~)nonsense_mediated_decay, (~)AA:422(BAG53768.1)+>422(ENSP00000469580)|(-)ZN_FING-C2H2-type 6, (-)Znf_C2H2-IPR007087, (-)Znf_C2H2-like-IPR015880	0.277481	4.49855e-06	0.00047753	0.835867	0.558387
PITX2:ENSG00000164093:E4.1-E5.1|ENSG00000164093:E4.1-E7.1	TRUE	inclusion	clu_22746	NewClu_2580	ENSG00000164093:E5.1	cassette-exon	chr4:111554109-111553636|chr4:111554109-111542525	(+)alt-C-terminus, (+)AA:271(AAC39716.1)->290(ENSP00000421454)|(-)Homeobox_Pitx/unc30-IPR016233, (-)MOTIF-OAR, (-)OAR_dom-IPR003654	0.180439	4.57454e-06	0.000483369	0.467065	0.286626
LDB2:ENSG00000169744:E19.2-E21.3|ENSG00000169744:E19.3-E21.3	FALSE	inclusion	clu_24861	NewClu_30	ENSG00000169744:E19.3	alt-5'	chr4:16510164-16504496|chr4:16510158-16504496	(+)alt-coding, (+)AA:371(ENSP00000422552)->373(AAC83552.1)	-0.194013	4.59944e-06	0.000483781	0.074474	0.268487
HLCS:ENSG00000159267:E4.1-E6.1|ENSG00000159267:E4.1-E7.1	TRUE	exclusion	clu_21284	NewClu_7767	ENSG00000159267:E6.1	cassette-exon	chr21:38334336-38318454|chr21:38334336-38311294	(-)alt-N-terminus, (-)alt-C-terminus, (-)AA:403(AK307940-PEP)->726(BAG36868.1)|(-)BPL_C-IPR003142, (-)BPL_LipA_LipB-IPR004143, (-)Biotin_CoA_COase_ligase-IPR004408	-0.22481	4.62426e-06	0.000484181	0.0851852	0.309995
GTPBP5:ENSG00000101181:E1.6-E3.2|ENSG00000101181:E1.6-E5.1	TRUE	exclusion	clu_5992	NewClu_3069	ENSG00000101181:E3.2	cassette-exon	chr20:60758113-60768472|chr20:60758113-60770858	(+)alt-N-terminus, (+)alt-C-terminus, (+)AA:139(BAG61233.1)->178(BAG61197.1)|(+)DOMAIN-G, (+)Fe2_transport_prot_B_N-IPR011619, (+)GTP_binding_domain-IPR006073, (+)MIRO-like-IPR013684, (+)NP_BIND-GTP, (+)P-loop_NTPase-IPR027417, (+)Small_GTP-bd_dom-IPR005225, (+)Small_GTPase_ARF/SAR-IPR006689, (-)GTP1_OBG_dom-IPR006169	-0.215944	4.77805e-06	0.00049802	0.5375	0.753444
KIAA0355:ENSG00000166398:E14.1-E15.2|ENSG00000166398:I5.1_34800577-ENSG00000105220:E2.11	TRUE	inclusion	clu_23700	NewClu_8958	ENSG00000166398:E14.1|ENSG00000166398:E15.2	trans-splicing	chr19:34838947-34839921|chr19:34800577-34856101	(+)retained_intron, (+)alt-N-terminus, (+)AA:204(ENST00000588974-PEP)->1070(ENSP00000299505)|(+)COMPBIAS-Poly-Pro, (+)COMPBIAS-Poly-Ser	0.203411	4.89447e-06	0.000507125	0.578399	0.374988
GPBP1L1:ENSG00000159592:E12.2-E14.2|ENSG00000159592:E13.5-E14.2	FALSE	inclusion	clu_21335	NewClu_1326	ENSG00000159592:E13.5	cassette-exon	chr1:46099768-46096278|chr1:46099161-46096278		-0.170189	4.93408e-06	0.000507125	0.00204499	0.172234
SLC35E2B:ENSG00000189339:E5.1-I1.1_1669248|ENSG00000189339:E5.1-I1.1_1667177	TRUE	exclusion	clu_29035	NewClu_4067	ENSG00000189339:I1.1_1669248		chr1:1669760-1669248|chr1:1669760-1667177		-0.365039	4.94408e-06	0.000507125	0.535673	0.900712
GSE1:ENSG00000131149:E11.6-E13.1|ENSG00000131149:E11.6-E12.2	FALSE	inclusion	clu_13671	NewClu_1961	ENSG00000131149:E12.2	cassette-exon	chr16:85697220-85699582|chr16:85697220-85698621	(+)retained_intron, (+)alt-C-terminus, (+)AA:359(ENST00000469381-PEP)->397(AK308612-PEP)|(-)COILED, (+)MOD_RES-Phosphoserine, (+)MOD_RES-Phosphothreonine	-0.532267	4.95347e-06	0.000507125	0.0537716	0.586039
DENND6B:ENSG00000205593:E4.1-E5.2|ENSG00000205593:E4.1-E6.1	TRUE	inclusion	clu_30999	NewClu_2193	ENSG00000205593:E5.2	cassette-exon	chr22:50755722-50755141|chr22:50755722-50754904	(+)alt-N-terminus, (+)alt-C-terminus, (+)AA:183(AK054743-PEP)->298(ENSP00000414072)|(+)Afi1_N-IPR012860	0.347569	5.02494e-06	0.000512161	0.613471	0.265902
ZNF846:ENSG00000196605:E6.2-E7.5|ENSG00000196605:E6.2-E7.4	FALSE	inclusion	clu_29326	NewClu_5764	ENSG00000196605:E7.4	alt-3'	chr19:9873958-9872841|chr19:9873958-9872844	(+)alt-N-terminus, (+)alt-C-terminus, (+)AA:210(BAG53503.1)->217(BC037359-PEP)|(-)ZN_FING+C2H2+type 3, (-)ZN_FING+C2H2+type 4, (-)ZN_FING+C2H2+type 5, (-)ZN_FING+C2H2+type 6, (-)ZN_FING+C2H2+type 7, (-)Znf_C2H2+IPR007087, (-)Znf_C2H2+like+IPR015880, (+)DOMAIN-KRAB, (+)Krueppel-associated_box-IPR001909, (+)ZN_FING-C2H2-type 1; degenerate	-0.156459	5.06066e-06	0.000512161	0.188915	0.345375
UTY:ENSG00000183878:E22.2-E25.1|ENSG00000183878:E22.2-E23.1	FALSE	exclusion	clu_27820	NewClu_9766	ENSG00000183878:E23.1	cassette-exon	chrY:15471647-15469849|chrY:15471647-15471102	(~)alt+coding, (~)AA:126(AAY16584.1)+>126(ABV49468.1)	0.167251	5.06936e-06	0.000512161	0.351115	0.183864
ZC3H11A:ENSG00000058673:E2.2-E3.1|ENSG00000058673:E1.9-E3.1	TRUE	exclusion	clu_1877	NewClu_5488	ENSG00000058673:E2.2	cassette-exon	chr1:203765624-203770703|chr1:203764922-203770703	(~)alt-coding, (~)AA:810(CAH10525.1)->810(AAH14268.1)|(-)COILED	-0.20794	5.09274e-06	0.000512276	0.148961	0.356901
STIM2:ENSG00000109689:E13.1-E15.1|ENSG00000109689:E14.1-E15.1	FALSE	inclusion	clu_8397	NewClu_2579	ENSG00000109689:E14.1	cassette-exon	chr4:27009322-27010050|chr4:27009628-27010050	(-)alt+C+terminus, (-)AA:826(BAG53377.1)+>833(ENSP00000237364)|(-)COILED, (-)COMPBIAS+Lys+rich, (-)TOPO_DOM+Cytoplasmic	-0.335855	5.14717e-06	0.0005155	0.355168	0.691023
TTN:ENSG00000155657:E88.1-E89.1|ENSG00000155657:E86.1-E93.1	TRUE	inclusion	clu_20527	NewClu_8658	ENSG00000155657:E88.1|E89.1	cassette-exon	chr2:179583422-179583327|chr2:179584281-179580501		0.283484	5.25554e-06	0.000523041	0.88088	0.597396
SORBS1:ENSG00000095637:E39.2-E40.1|ENSG00000095637:E38.1-E41.1	TRUE	inclusion	clu_5124	NewClu_714	ENSG00000095637:E39.2|E40.1	cassette-exon	chr10:97096278-97082562|chr10:97098890-97081778	(+)alt-coding, (+)AA:1004(AAF22175.1)->1266(CAJ97431.1)|(-)SH3_domain-IPR001452, (-)Sorb-IPR003127, (+)MOD_RES-Phosphoserine, (+)MOD_RES-Phosphotyrosine, (+)SH3_domain-IPR001452, (+)Sorb-IPR003127	0.163986	5.26787e-06	0.000523041	0.346501	0.182515
RP11-175E9.1:ENSG00000253471:E1.1-I1.1_23566669|ENSG00000253471:E1.1-E3.1	TRUE	exclusion	clu_33214	NewClu_8096	ENSG00000253471:I1.1_23566669		chr8:23564728-23566669|chr8:23564728-23646935		-0.382533	5.39479e-06	0.000533344	0.187597	0.57013
ZNF160:ENSG00000170949:E5.1-E9.2|ENSG00000170949:E7.3-E9.2	FALSE	exclusion	clu_25214	NewClu_6446	ENSG00000170949:E7.3	cassette-exon	chr19:53589515-53578436|chr19:53588416-53578436	(+)alt+N+terminus, (+)alt+C+terminus, (+)AA:118(ENSP00000470305)+>147(AAH00807.1)|(+)DOMAIN+KRAB, (+)Krueppel+associated_box+IPR001909	0.268415	5.57242e-06	0.00054855	0.525114	0.256699
KIAA0355:ENSG00000166398:E16.1-E17.1|ENSG00000166398:I5.1_34800577-ENSG00000105220:E2.11	TRUE	inclusion	clu_23700	NewClu_8958	ENSG00000166398:E16.1|ENSG00000166398:E17.1	trans-splicing	chr19:34842497-34843552|chr19:34800577-34856101		0.211783	5.60594e-06	0.000549501	0.486806	0.275023
EXTL2:ENSG00000162694:E1.7-E2.1|ENSG00000162694:E1.7-E2.2	TRUE	inclusion	clu_21984	NewClu_6152	ENSG00000162694:E2.1	alt-3'	chr1:101360189-101354420|chr1:101360189-101354384	(~)AA:330(BAG35742.1)->330(BAA24081.1)	0.244919	5.63736e-06	0.00055024	0.487977	0.243058
TTN:ENSG00000155657:E215.1-I215.1|ENSG00000155657:E215.1-E221.1	TRUE	exclusion	clu_20527	NewClu_8658	ENSG00000155657:I215.1	intron-retention	chr2:179514544-179514543|chr2:179514544-179510757		-0.173881	5.71727e-06	0.000553614	0.0470853	0.220966
MDM1:ENSG00000111554:E9.6-E10.1|ENSG00000111554:E9.6-E11.3	TRUE	inclusion	clu_8808	NewClu_7948	ENSG00000111554:E10.1	cassette-exon	chr12:68715127-68710390|chr12:68715127-68710033	(-)alt-coding, (-)AA:679(BAG59777.1)->714(AAH28355.1)	0.183015	5.72e-06	0.000553614	0.719465	0.53645
SH3D19:ENSG00000109686:E6.1-E7.1|ENSG00000109686:E6.1-E8.1	TRUE	exclusion	clu_8390	NewClu_5995	ENSG00000109686:E7.1	cassette-exon	chr4:152108575-152102881|chr4:152108575-152100549	(+)alt-N-terminus, (+)alt-C-terminus, (+)AA:89(ENST00000474743-PEP)->278(EU093087-PEP)	-0.339172	5.77317e-06	0.000556422	0.208874	0.548046
SHISA5:ENSG00000164054:E8.4-I9.3|ENSG00000164054:E5.2-E9.2	TRUE	inclusion	clu_22702	NewClu_1925	ENSG00000164054:E8.4|ENSG00000164054:I9.3		chr3:48514419-48511242|chr3:48520586-48511242	(-)alt-N-terminus, (-)AA:137(ENSP00000390388)->138(BAH13428.1)	0.298419	6.00242e-06	0.000576107	0.738072	0.439653
WDR27:ENSG00000184465:E17.1-E19.1|ENSG00000184465:E17.1-E18.1	FALSE	inclusion	clu_27946	NewClu_7597	ENSG00000184465:E18.1	alt-C-term	chr6:170058372-170052104|chr6:170058372-170058142	(+)truncated, (-)AA:75(ENST00000467418+PEP)+>194(BX648854+PEP)|(-)REPEAT+WD 5, (-)REPEAT+WD 6, (-)WD40_repeat+IPR001680, (-)WD40_repeat_dom+IPR017986	-0.489438	6.23869e-06	0.0005963	0.0360248	0.525463
LMO7:ENSG00000136153:E14.10-E17.1|ENSG00000136153:E14.10-E16.1	FALSE	inclusion	clu_15307	NewClu_902	ENSG00000136153:E16.1	cassette-exon	chr13:76378677-76383290|chr13:76378677-76381616	(+)alt-N-terminus, (+)AA:1046(AK092052-PEP)->1053(AK055465-PEP)|(-)CH+domain+IPR001715, (-)MOD_RES+Phosphoserine, (-)MOD_RES+Phosphotyrosine, (-)SM22_calponin+IPR003096, (+)PDZ-IPR001478	-0.156089	6.39305e-06	0.000608528	0.588804	0.744893
TEAD3:ENSG00000007866:E3.1-E5.1|ENSG00000007866:E3.1-E4.1	FALSE	exclusion	clu_442	NewClu_7421	ENSG00000007866:E4.1	cassette-exon	chr6:35452337-35447899|chr6:35452337-35448151		0.182245	6.6912e-06	0.000634287	0.76785	0.585604
MROH7:ENSG00000184313:I12.1-E13.1|ENSG00000184313:E12.1-E13.2	TRUE	inclusion	clu_27896	NewClu_4051	ENSG00000184313:I12.1|ENSG00000184313:E13.1	intron-retention	chr1:55139672-55139673|chr1:55139478-55139689		0.18751	6.72705e-06	0.000635072	0.229176	0.0416667
CACNA1D:ENSG00000157388:E13.1-E14.1|ENSG00000157388:E13.1-E15.1	TRUE	inclusion	clu_20908	NewClu_255	ENSG00000157388:E14.1	cassette-exon	chr3:53752415-53752709|chr3:53752415-53753782	(+)alt-coding, (+)AA:2161(ENSP00000288133)->2181(ENSP00000288139)|(-)Ion_trans_dom-IPR005821, (-)REPEAT-I, (-)TOPO_DOM-Cytoplasmic, (-)TOPO_DOM-Extracellular, (-)TRANSMEM-Helical; Name=S6 of repeat I;, (-)VDCCAlpha1-IPR002077, (+)Ion_trans_dom-IPR005821, (+)VDCCAlpha1-IPR002077	0.168919	6.81979e-06	0.000640951	0.85366	0.684741
FRG1B:ENSG00000149531:E1.8-E2.1|ENSG00000149531:E1.4-E4.1	TRUE	inclusion	clu_19269	NewClu_6982	ENSG00000149531:E1.8|ENSG00000149531:E2.1	intron-retention	chr20:29612260-29612261|chr20:29612101-29614261		0.290168	6.84497e-06	0.000640951	0.437152	0.146984
SRCAP:ENSG00000080603:E2.1-E4.1|ENSG00000080603:E1.1-E4.1	TRUE	exclusion	clu_3780	NewClu_6880	ENSG00000080603:E2.1	altPromoter	chr16:30710082-30711229|chr16:30709782-30711229	(+)truncated, (-)AA:100(ENSP00000405186)->1180(BAK64152.1)|(-)COMPBIAS-Glu-rich, (-)COMPBIAS-Poly-Pro, (-)DOMAIN-HSA, (-)DOMAIN-Helicase ATP-binding, (-)HAS_subgr-IPR013999, (-)HSA-IPR006562, (-)Helicase/SANT-assoc_DNA-bd-IPR014012, (-)Helicase_ATP-bd-IPR014001, (-)MOD_RES-Phosphoserine, (-)MOD_RES-Phosphothreonine, (-)NP_BIND-ATP, (-)P-loop_NTPase-IPR027417, (-)SNF2_N-IPR000330	-0.342898	6.8739e-06	0.000641054	0.335556	0.678454
C9orf3:ENSG00000148120:E18.3-E20.2|ENSG00000148120:E19.4-E20.2	FALSE	inclusion	clu_18942	NewClu_2037	ENSG00000148120:E19.4	altPromoter	chr9:97766568-97767440|chr9:97767347-97767440	(-)nonsense_mediated_decay, (-)alt+N+terminus, (-)AA:180(ENSP00000431923)+>181(BAG61055.1)	-0.16085	6.95895e-06	0.000646369	0.397854	0.558703
LINC00630:ENSG00000223546:E8.1-E9.1|ENSG00000223546:E8.1-ENSG00000239407:E2.1	TRUE	inclusion	clu_31641	NewClu_5246	ENSG00000223546:E9.1	trans-splicing	chrX:102120080-102139071|chrX:102120080-102152502	(~)AA:55(ENST00000431616-PEP)->55(ENST00000431616-PEP)	0.315017	7.0564e-06	0.000652788	0.772727	0.45771
PTAR1:ENSG00000188647:E6.1-E8.1|ENSG00000188647:E7.2-E8.1	FALSE	inclusion	clu_28903	NewClu_5508	ENSG00000188647:E7.2	cassette-exon	chr9:72347055-72333600|chr9:72338242-72333600		-0.264715	7.18994e-06	0.000662481	0.0365725	0.301287
PHF21A:ENSG00000135365:E1.11-E6.1|ENSG00000135365:E5.2-E6.1	FALSE	inclusion	clu_14941	NewClu_3839	ENSG00000135365:E5.2	cassette-exon	chr11:46142486-46113774|chr11:46139473-46113774	(-)nonsense_mediated_decay, (+)truncated, (-)AA:26(ENSP00000437110)+>82(ENSP00000432094)	-0.206252	7.80362e-06	0.000716161	0.498259	0.704511
FBXO32:ENSG00000156804:E4.2-E6.1|ENSG00000156804:E4.2-E5.1	FALSE	inclusion	clu_20796	NewClu_6589	ENSG00000156804:E5.1	alt-C-term	chr8:124544138-124526573|chr8:124544138-124539494	(-)retained_intron, (-)retained_intron, (-)alt+C+terminus, (-)AA:134(ENST00000520511+PEP)+>177(ENST00000521719+PEP)	-0.167313	7.88283e-06	0.000720559	0.696581	0.863894
TTN:ENSG00000155657:E135.1-I135.1|ENSG00000155657:E135.1-E136.1	TRUE	exclusion	clu_20527	NewClu_8658	ENSG00000155657:I135.1	intron-retention	chr2:179549393-179549392|chr2:179549393-179549140		-0.112468	7.95779e-06	0.000722399	0.0905619	0.20303
AMY2B:ENSG00000240038:E12.4-E13.1|ENSG00000240038:E11.1-ENSG00000237763:E11.1	TRUE	inclusion	clu_32555	NewClu_4831	ENSG00000240038:E12.4|ENSG00000240038:E13.1	trans-splicing	chr1:104120467-104121933|chr1:104118162-104205508	(~)AA:370(BAG53093.1)->370(BAG53093.1)	0.180709	7.96568e-06	0.000722399	0.856987	0.676277
KANSL1:ENSG00000120071:I15.1-E16.1|ENSG00000120071:E15.3-E16.2	TRUE	inclusion	clu_11286	NewClu_6603	ENSG00000120071:I15.1|ENSG00000120071:E16.1	intron-retention	chr17:44116084-44116083|chr17:44116393-44116052		0.449413	8.16392e-06	0.000737474	0.449413	0
PKDCC:ENSG00000162878:E2.2-I2.1|ENSG00000162878:E2.1-E3.1	TRUE	exclusion	clu_22042	NewClu_4823	ENSG00000162878:E2.2|ENSG00000162878:I2.1	intron-retention	chr2:42280681-42280682|chr2:42280501-42281176		-0.191528	8.5796e-06	0.000771997	0.04811	0.239638
MPDZ:ENSG00000107186:E28.2-E30.1|ENSG00000107186:E26.1-E30.1	TRUE	inclusion	clu_7722	NewClu_4728	ENSG00000107186:E28.2	cassette-exon	chr9:13143465-13140148|chr9:13150510-13140148	(+)alt-N-terminus, (+)AA:1006(ENSP00000444230)->2041(BAE06123.2)|(-)COMPBIAS-Ser-rich, (-)DOMAIN-PDZ 11, (-)HELIX, (-)PDZ-IPR001478, (-)STRAND, (+)DOMAIN-L27, (+)DOMAIN-PDZ 1, (+)DOMAIN-PDZ 2, (+)DOMAIN-PDZ 3, (+)DOMAIN-PDZ 4, (+)DOMAIN-PDZ 5, (+)DOMAIN-PDZ 7, (+)HELIX, (+)L27-IPR004172, (+)L27_2-IPR015132, (+)MOD_RES-Phosphoserine, (+)PDZ-IPR001478, (+)STRAND	0.286893	8.99036e-06	0.000805809	0.715133	0.42824
ZNF34:ENSG00000196378:I1.1_146011219-E2.2|ENSG00000196378:E1.4-E2.2	TRUE	inclusion	clu_29174	NewClu_9780	ENSG00000196378:I1.1_146011219		chr8:146011219-146005665|chr8:146012664-146005665		0.171062	9.04155e-06	0.000807257	0.195342	0.0242809
CHN1:ENSG00000128656:E7.3-E10.7|ENSG00000128656:E7.3-E8.1	FALSE	inclusion	clu_13000	NewClu_1641	ENSG00000128656:E8.1	cassette-exon	chr2:175742568-175711685|chr2:175742568-175740593	(-)retained_intron, (-)alt+N+terminus, (-)alt+C+terminus, (-)AA:44(ENST00000481174+PEP)+>146(ENST00000490654+PEP)|(-)HELIX, (-)STRAND, (-)TURN	-0.131385	9.54983e-06	0.000849345	0.599088	0.730473
CACNA2D2:ENSG00000007402:E32.1-E33.1|ENSG00000007402:E32.1-E33.2	TRUE	exclusion	clu_437	NewClu_2929	ENSG00000007402:E33.1	alt-3'	chr3:50404262-50404059|chr3:50404262-50404056	(~)alt-coding, (~)AA:1153(ENSP00000390526)->1153(ENSP00000407393)	-0.468724	9.84601e-06	0.000872318	0.143056	0.611779
SCP2:ENSG00000116171:I13.1_53477377-E14.1|ENSG00000116171:E12.2-E14.1	TRUE	exclusion	clu_10297	NewClu_7718	ENSG00000116171:I13.1_53477377		chr1:53477377-53480562|chr1:53453808-53480562		-0.139492	9.92234e-06	0.000875713	0.151033	0.290525
ZFP14:ENSG00000142065:E3.1-E4.1|ENSG00000142065:E3.1-E4.2	TRUE	exclusion	clu_17383	NewClu_2310	ENSG00000142065:E4.1	alt-3'	chr19:36853014-36851438|chr19:36853014-36851435	(-)alt-coding, (-)AA:533(BAB13385.2)->534(BC144691-PEP)|(+)DOMAIN-KRAB, (+)Krueppel-associated_box-IPR001909, (-)Krueppel-associated_box-IPR001909	-0.269392	1.01115e-05	0.000881404	0.122626	0.392018
ZFP14:ENSG00000142065:E3.1-E4.2|ENSG00000142065:E3.1-E4.1	FALSE	exclusion	clu_17383	NewClu_2310	ENSG00000142065:E4.1	alt-3'	chr19:36853014-36851435|chr19:36853014-36851438	(-)alt-coding, (-)AA:533(BAB13385.2)->534(BC144691-PEP)|(+)DOMAIN+KRAB, (+)Krueppel+associated_box+IPR001909, (-)Krueppel-associated_box-IPR001909	0.269392	1.01115e-05	0.000881404	0.877374	0.607982
POLL:ENSG00000166169:E5.6-E6.1|ENSG00000166169:E5.1-E6.1	TRUE	exclusion	clu_23579	NewClu_4263	ENSG00000166169:E5.6	alt-5'	chr10:103344359-103343438|chr10:103344635-103343438	(-)alt-N-terminus, (-)AA:483(BAF84914.1)->487(BAB14050.1)|(+)BRCT_dom-IPR001357, (+)DNA_pol_b-like_N-IPR010996, (+)DOMAIN-BRCT, (+)HELIX, (+)STRAND, (+)TURN, (-)DNA-dir_DNA_pol_X-IPR002054, (-)DNA_pol_b-like_N-IPR010996, (-)HELIX, (-)REGION-DNA binding, (-)STRAND	-0.183989	1.01358e-05	0.000881404	0.600373	0.784362
IWS1:ENSG00000163166:E16.2-E17.1|ENSG00000163166:I16.1_128243450-E17.1	FALSE	inclusion	clu_22178	NewClu_7389	ENSG00000163166:E16.2		chr2:128244129-128238751|chr2:128243450-128238751	(-)alt-N-terminus, (-)alt-C-terminus, (-)AA:503(ENSP00000399245)->819(ENSP00000295321)|(-)COMPBIAS-Glu-rich, (-)DOMAIN-TFIIS N-terminal, (-)MOD_RES-Phosphoserine, (-)TFIIS_N-IPR017923	-0.128009	1.01399e-05	0.000881404	0.67243	0.80044
ZCWPW1:ENSG00000078487:E16.2-E17.1|ENSG00000078487:E16.2-E19.1	TRUE	exclusion	clu_3579	NewClu_395	ENSG00000078487:E17.1	cassette-exon	chr7:100001317-100000199|chr7:100001317-99998959	(+)alt-N-terminus, (+)alt-C-terminus, (+)AA:522(ALQ34137.1)->524(ENSP00000354210)|(+)COILED	-0.135856	1.03339e-05	0.000894893	0.205892	0.341749
FBXO16:ENSG00000214050:E3.2-E5.1|ENSG00000214050:E2.2-E5.1	TRUE	exclusion	clu_31315	NewClu_7163	ENSG00000214050:E3.2	cassette-exon	chr8:28331289-28321335|chr8:28340865-28321335	(-)alt-coding, (-)AA:280(AAI02028.1)->292(AAN76812.1)	-0.160932	1.03754e-05	0.000895121	0.665783	0.826715
EXO5:ENSG00000164002:E1.10-E2.4|ENSG00000164002:E1.10-E3.1	TRUE	inclusion	clu_22658	NewClu_5924	ENSG00000164002:E2.4	cassette-exon	chr1:40974580-40975123|chr1:40974580-40980187	(-)alt-C-terminus, (-)AA:161(ENSP00000413565)->226(ENSP00000398437)	0.228819	1.05311e-05	0.000905161	0.412448	0.183629
AC108142.1:ENSG00000177822:E5.8-I5.1|ENSG00000177822:E3.2-I7.1_183009608	TRUE	inclusion	clu_26783	NewClu_2627	ENSG00000177822:E5.8|ENSG00000177822:I5.1	intron-retention	chr4:183062803-183062802|chr4:183065200-183009608		0.429067	1.06147e-05	0.000908955	0.429067	0
ANKMY1:ENSG00000144504:I11.1-E12.1|ENSG00000144504:E11.7-E13.1	TRUE	inclusion	clu_18066	NewClu_6145	ENSG00000144504:I11.1|ENSG00000144504:E12.1	intron-retention	chr2:241462500-241462499|chr2:241463302-241459950	(-)alt-N-terminus, (-)alt-C-terminus, (-)AA:292(CAB66553.1)->422(BC036111-PEP)|(-)Ankyrin_rpt-IPR002110, (-)Ankyrin_rpt-contain_dom-IPR020683, (-)REPEAT-ANK 3, (-)REPEAT-ANK 4, (-)REPEAT-ANK 5, (-)REPEAT-ANK 6, (-)REPEAT-ANK 7, (-)ZN_FING-MYND-type, (-)Znf_MYND-IPR002893, (+)Ankyrin_rpt-contain_dom-IPR020683, (+)MORN-IPR003409, (+)REPEAT-MORN 1, (+)REPEAT-MORN 2	0.404125	1.09641e-05	0.000927042	0.825	0.420875
CNST:ENSG00000162852:E1.5-E2.1|ENSG00000162852:E1.4-E2.1	TRUE	inclusion	clu_22036	NewClu_5166	ENSG00000162852:E1.5	alt-5'	chr1:246730091-246754814|chr1:246729965-246754814	(-)alt-C-terminus, (-)AA:616(AAH10228.1)->725(BAB71218.1)|(-)TRANSMEM-Helical;	0.150732	1.09719e-05	0.000927042	0.194816	0.0440837
CNST:ENSG00000162852:E1.4-E2.1|ENSG00000162852:E1.5-E2.1	FALSE	inclusion	clu_22036	NewClu_5166	ENSG00000162852:E1.5	alt-5'	chr1:246729965-246754814|chr1:246730091-246754814	(-)alt+C+terminus, (-)AA:616(AAH10228.1)+>725(BAB71218.1)|(-)TRANSMEM+Helical;	-0.150732	1.09719e-05	0.000927042	0.805184	0.955916
CTD-3018O17.3:ENSG00000269834:E1.3-I1.1|ENSG00000269834:E1.3-E2.1	TRUE	inclusion	clu_34066	NewClu_5660	ENSG00000269834:I1.1	intron-retention	chr19:52900715-52900714|chr19:52900715-52900520		0.356593	1.09869e-05	0.000927042	0.474747	0.118155
KTN1:ENSG00000126777:E37.5-E40.1|ENSG00000126777:E37.5-E39.2	FALSE	inclusion	clu_12686	NewClu_4684	ENSG00000126777:E39.2	cassette-exon	chr14:56128330-56133959|chr14:56128330-56130673	(+)alt-coding, (+)AA:1300(BAI45603.1)->1306(AAI12338.1)	-0.199059	1.11873e-05	0.000940509	0.210394	0.409453
YARS2:ENSG00000139131:E5.2-ENSG00000257511:E1.1_32879570|ENSG00000139131:E5.2-I5.1_32898738	FALSE	exclusion	clu_16561	NewClu_4896	ENSG00000139131:ENSG00000257511:E1.1_32879570	trans-splicing	chr12:32900010-32879570|chr12:32900010-32898738		0.564837	1.12934e-05	0.000945976	0.669109	0.104272
SEPT8:ENSG00000164402:E14.2-E17.1|ENSG00000164402:E14.2-E15.2	FALSE	exclusion	clu_22915	NewClu_1610	ENSG00000164402:E15.2	cassette-exon	chr5:132096494-132087873|chr5:132096494-132094516	(+)alt+C+terminus, (+)AA:429(BAA13193.2)+>483(AAI60179.1)	0.183207	1.14238e-05	0.000953431	0.244722	0.0615144
PXN:ENSG00000089159:E9.3-E10.1|ENSG00000089159:I4.1_120676425-ENSG00000089157:E1.4	TRUE	inclusion	clu_4596	NewClu_8465	ENSG00000089159:E9.3|ENSG00000089159:E10.1	trans-splicing	chr12:120661521-120660802|chr12:120676425-120638910	(-)alt-N-terminus, (-)alt-C-terminus, (-)AA:31(ENSP00000446650)->159(BAG60351.1)|(-)COMPBIAS-Pro-rich, (-)HELIX, (-)MOD_RES-Phosphoserine, (-)MOD_RES-Phosphotyrosine, (-)MOD_RES-Phosphotyrosine; by PTK6, (-)MOTIF-LD motif 1, (-)Paxillin-IPR001904, (+)HELIX, (+)MOD_RES-Phosphoserine, (+)MOTIF-LD motif 2, (+)Paxillin-IPR001904	0.258355	1.15784e-05	0.000959935	0.580149	0.321794
UGGT2:ENSG00000102595:E9.1-E11.1|ENSG00000102595:E5.3-E15.1	TRUE	exclusion	clu_6434	NewClu_2304	ENSG00000102595:E9.1|E11.1	cassette-exon	chr13:96642227-96638686|chr13:96665561-96624925	(+)alt-N-terminus, (+)AA:146(ENST00000461329-PEP)->209(ENST00000467305-PEP)	-0.183285	1.1596e-05	0.000959935	0.734482	0.917768
ANKRD36:ENSG00000135976:E10.1-E11.1|ENSG00000135976:E3.1-E24.1	TRUE	exclusion	clu_15215	NewClu_1219	ENSG00000135976:E10.1|E11.1	cassette-exon	chr2:97810449-97812223|chr2:97784254-97845475	(+)truncated, (-)AA:309(AAI28518.1)->1941(ENSP00000419530)|(-)COILED	-0.189183	1.16267e-05	0.000959935	0.575498	0.76468
SNRNP70:ENSG00000104852:I6.1-E7.1|ENSG00000104852:E6.2-E7.1	TRUE	inclusion	clu_7077	NewClu_6765	ENSG00000104852:I6.1	intron-retention	chr19:49601898-49601899|chr19:49601748-49601899		0.305108	1.17435e-05	0.000964591	0.305108	0
BMS1P1:ENSG00000204177:E6.1-E8.1|ENSG00000204177:E3.1-E10.1	TRUE	inclusion	clu_30640	NewClu_102	ENSG00000204177:E6.1|E8.1	cassette-exon	chr10:46752801-46751565|chr10:46758554-46740604		0.336748	1.17669e-05	0.000964591	0.855267	0.518519
FRG1B:ENSG00000149531:E5.1-E7.1|ENSG00000149531:E5.1-E8.1	TRUE	exclusion	clu_19267	NewClu_6983	ENSG00000149531:E7.1	cassette-exon	chr20:29623254-29625873|chr20:29623254-29628227	(+)alt-N-terminus, (+)alt-C-terminus, (+)AA:110(BC095491-PEP)->182(ENSP00000351249)|(+)Actin_cross-linking-IPR008999, (+)FRG1-IPR010414	-0.213926	1.21503e-05	0.00099249	0.285926	0.499853
ZNF160:ENSG00000170949:E7.3-E9.2|ENSG00000170949:E5.1-E9.2	TRUE	exclusion	clu_25214	NewClu_6446	ENSG00000170949:E7.3	cassette-exon	chr19:53588416-53578436|chr19:53589515-53578436	(+)alt-N-terminus, (+)alt-C-terminus, (+)AA:118(ENSP00000470305)->147(AAH00807.1)|(+)DOMAIN-KRAB, (+)Krueppel-associated_box-IPR001909	-0.235107	1.22135e-05	0.000994129	0.319462	0.554568
RALGPS2:ENSG00000116191:E7.1-E8.1|ENSG00000116191:E6.1-E8.1	TRUE	exclusion	clu_10298	NewClu_6743	ENSG00000116191:E7.1	cassette-exon	chr1:178790839-178802559|chr1:178780539-178802559		-0.140954	1.26624e-05	0.00102704	0.812489	0.953444
SSR4:ENSG00000180879:E11.7-E12.2|ENSG00000180879:E12.1-E12.1	FALSE	inclusion	clu_27200	NewClu_5568	ENSG00000180879:E11.7|ENSG00000180879:E12.2	intron-retention	chrX:153060040-153060129|chrX:153060113-153060114	(~)AA:173(ENSP00000359104)->173(ENSP00000317331)	-0.356854	1.2987e-05	0.00104967	0.315126	0.67198
MLIP:ENSG00000146147:E9.3-E11.1|ENSG00000146147:E10.3-E11.1	FALSE	inclusion	clu_18523	NewClu_2987	ENSG00000146147:E10.3	cassette-exon	chr6:53989663-54013854|chr6:54003084-54013854	(+)alt-N-terminus, (+)alt-C-terminus, (+)AA:458(BAB70942.1)->913(AK311190-PEP)|(-)REGION+Interaction with LMNA	-0.0986141	1.31237e-05	0.00105701	0.351823	0.450437
RP11-53O19.1:ENSG00000251141:E5.4-E7.1|ENSG00000251141:E1.7-E8.1	TRUE	inclusion	clu_33156	NewClu_9697	ENSG00000251141:E5.4|E7.1	cassette-exon	chr5:44777139-44747798|chr5:44808744-44746140	(+)alt-N-terminus, (+)alt-C-terminus, (+)AA:27(ENST00000503452-PEP)->36(ENST00000508945-PEP)	0.124792	1.36137e-05	0.00109266	0.181771	0.0569794
NELFE:ENSG00000204356:E11.5-I14.1_31502631|ENSG00000204356:I14.1_31506627-I17.1_31410979	TRUE	exclusion	clu_30712	NewClu_7012	ENSG00000204356:E11.5|ENSG00000204356:I14.1_31502631		chr6:31503144-31502631|chr6:31506627-31410979		-0.244281	1.37435e-05	0.00109924	0.0334967	0.277778
ZNF141:ENSG00000131127:E3.1-E5.1|ENSG00000131127:E3.1-E4.1	FALSE	inclusion	clu_13663	NewClu_2947	ENSG00000131127:E4.1	cassette-exon	chr4:338219-366453|chr4:338219-351997	(-)alt+C+terminus, (-)AA:147(BC057244+PEP)+>201(BC036854+PEP)	-0.27043	1.40816e-05	0.00112137	0.607878	0.878308
TTN:ENSG00000155657:E214.1-I214.1|ENSG00000155657:E214.1-E215.1	TRUE	exclusion	clu_20527	NewClu_8658	ENSG00000155657:I214.1	intron-retention	chr2:179514891-179514890|chr2:179514891-179514621		-0.147043	1.41175e-05	0.00112137	0.0279432	0.174986
MROH7:ENSG00000184313:E12.1-I12.1|ENSG00000184313:E12.1-E13.2	TRUE	inclusion	clu_27896	NewClu_4051	ENSG00000184313:I12.1	intron-retention	chr1:55139478-55139479|chr1:55139478-55139689		0.199295	1.43894e-05	0.00113904	0.240716	0.0414211
CTD-2017D11.1:ENSG00000268362:E3.1-E4.1|ENSG00000268362:E2.1-E4.1	TRUE	inclusion	clu_34011	NewClu_7560	ENSG00000268362:E3.1	cassette-exon	chr19:24231816-24232207|chr19:24229081-24232207	(~)alt-coding, (~)AA:63(AK092150-PEP)->63(AK092080-PEP)	0.187089	1.47806e-05	0.00116599	0.60123	0.414141
MROH1:ENSG00000179832:E47.1-E47.4|ENSG00000179832:E28.2-ENSG00000204771:E11.1	TRUE	exclusion	clu_27092	NewClu_6160	ENSG00000179832:E47.1|ENSG00000179832:E47.4	trans-splicing	chr8:145316119-145316187|chr8:145297418-145467450		-0.135271	1.49098e-05	0.00117218	0.492318	0.62759
TSC22D2:ENSG00000196428:E3.2-E6.2|ENSG00000196428:I1.2-E6.2	TRUE	inclusion	clu_29203	NewClu_9044	ENSG00000196428:E3.2		chr3:150140907-150174863|chr3:150129095-150174863	(+)alt+coding, (+)AA:756(ENSP00000354893)+>780(BAA31644.3)	0.125389	1.55183e-05	0.00121587	0.496151	0.370762
RPS6KC1:ENSG00000136643:E7.1-E9.1|ENSG00000136643:E7.1-E10.1	TRUE	inclusion	clu_15455	NewClu_7156	ENSG00000136643:E9.1	cassette-exon	chr1:213290752-213302870|chr1:213290752-213341201	(+)alt-N-terminus, (+)AA:885(ENST00000490299-PEP)->1054(ENSP00000355926)|(+)Phox-IPR001683	0.132916	1.56834e-05	0.00122065	0.980159	0.847242
MYLK:ENSG00000065534:E29.1-E30.1|ENSG00000065534:U0.1_123615789-E38.5_123339359	TRUE	exclusion	clu_2221	NewClu_6029	ENSG00000065534:E29.1|ENSG00000065534:E30.1	altPromoter	chr3:123382952-123376275|chr3:123615789-123339359		-0.236268	1.56853e-05	0.00122065	0.131145	0.367414
STIM2:ENSG00000109689:E13.1-E14.1|ENSG00000109689:E13.1-E15.1	TRUE	inclusion	clu_8397	NewClu_2579	ENSG00000109689:E14.1	cassette-exon	chr4:27009322-27009605|chr4:27009322-27010050	(-)alt-C-terminus, (-)AA:826(BAG53377.1)->833(ENSP00000237364)|(-)COILED, (-)COMPBIAS-Lys-rich, (-)TOPO_DOM-Cytoplasmic	0.232396	1.581e-05	0.00122621	0.40404	0.171644
EPB41L2:ENSG00000079819:E24.3-E28.1|ENSG00000079819:E20.1-E30.2	TRUE	inclusion	clu_3736	NewClu_8143	ENSG00000079819:E24.3|E28.1	cassette-exon	chr6:131199244-131191266|chr6:131206236-131186774	(+)alt-coding, (+)AA:706(ENSP00000431988)->1005(AAC16923.1)|(-)Band_41_protein-IPR021187, (+)Band_4.1_C-IPR008379, (+)Band_41_protein-IPR021187, (+)MOD_RES-Phosphoserine, (+)MOD_RES-Phosphothreonine, (+)MOD_RES-Phosphotyrosine, (+)REGION-C-terminal (CTD), (+)REGION-Spectrin--actin-binding, (+)SAB_dom-IPR007477	0.434645	1.63188e-05	0.00126142	0.573938	0.139293
ZCWPW1:ENSG00000078487:E16.2-E19.1|ENSG00000078487:E17.1-E18.2	FALSE	exclusion	clu_3579	NewClu_395	ENSG00000078487:E17.1|E18.2	cassette-exon	chr7:100001317-99998959|chr7:100000139-99999664	(-)alt-C-terminus, (-)AA:524(ENSP00000354210)->609(BAG63489.1)|(+)COILED	0.181743	1.64034e-05	0.00126372	0.546612	0.364869
PKDCC:ENSG00000162878:E2.1-E3.1|ENSG00000162878:E2.2-I2.1	FALSE	exclusion	clu_22042	NewClu_4823	ENSG00000162878:E2.1|ENSG00000162878:E3.1	intron-retention	chr2:42280501-42281176|chr2:42280681-42280682		0.300997	1.64739e-05	0.00126492	0.92284	0.621842
ZNF85:ENSG00000105750:E3.3-E9.1|ENSG00000105750:E3.3-E5.1	FALSE	inclusion	clu_7348	NewClu_3745	ENSG00000105750:E5.1	cassette-exon	chr19:21117853-21131550|chr19:21117853-21125607	(-)alt+N+terminus, (-)alt+C+terminus, (-)AA:55(AAH08688.1)+>62(ENSP00000471467)|(-)Krueppel+associated_box+IPR001909, (+)Krueppel-associated_box-IPR001909	-0.324092	1.65981e-05	0.00126889	0.290189	0.614281
PDE6A:ENSG00000132915:I12.1_149267100-E13.1|ENSG00000132915:I12.1_149267100-E14.1	TRUE	exclusion	clu_14185	NewClu_5014	ENSG00000132915:E13.1		chr5:149267100-149265937|chr5:149267100-149264430		-0.254523	1.66357e-05	0.00126889	0.612096	0.866619
PUS7L:ENSG00000129317:E1.6-E2.1|ENSG00000129317:E1.10-E2.1	FALSE	exclusion	clu_13148	NewClu_4205	ENSG00000129317:E1.10	alt-5'	chr12:44152533-44149064|chr12:44152089-44149064	(~)AA:701(CAB66693.1)+>701(BX647494+PEP)	0.338678	1.6696e-05	0.00126928	0.685327	0.34665
RGL1:ENSG00000143344:E5.1-E6.1|ENSG00000143344:E3.2-E6.1	TRUE	inclusion	clu_17631	NewClu_5948	ENSG00000143344:E5.1	cassette-exon	chr1:183775619-183816700|chr1:183711424-183816700	(+)alt-N-terminus, (+)AA:766(BAH12001.1)->768(BAA76803.2)|(-)Ras_GEF_dom-IPR023578, (+)Ras_GEF_dom-IPR023578	0.133711	1.69341e-05	0.00128315	0.750233	0.616522
ZFP64:ENSG00000020256:E3.4-E5.1|ENSG00000020256:E3.4-E6.1	TRUE	exclusion	clu_867	NewClu_9542	ENSG00000020256:E5.1	cassette-exon	chr20:50803371-50782564|chr20:50803371-50781296	(-)alt-C-terminus, (-)AA:627(BAA91876.1)->645(BC021087-PEP)|(+)HELIX, (+)METAL-Zinc 1, (+)METAL-Zinc 2, (+)STRAND, (+)ZN_FING-C2H2-type 4, (+)ZN_FING-C2H2-type 5, (+)ZN_FING-C2H2-type 6, (+)ZN_FING-C2H2-type 7, (+)ZN_FING-C2H2-type 8, (+)ZN_FING-C2H2-type 9, (+)Znf_C2H2-IPR007087, (+)Znf_C2H2-like-IPR015880, (-)METAL-Zinc 1, (-)METAL-Zinc 2, (-)ZN_FING-C2H2-type 10, (-)ZN_FING-C2H2-type 11, (-)ZN…	-0.130721	1.72147e-05	0.00130013	0.757403	0.888124
ZBTB49:ENSG00000168826:E3.5-E4.1|ENSG00000168826:E3.5-E5.1	TRUE	inclusion	clu_24594	NewClu_4531	ENSG00000168826:E4.1	cassette-exon	chr4:4304818-4307865|chr4:4304818-4314768	(~)alt-coding, (~)AA:248(AL832751-PEP)->248(AAH16477.1)	0.191229	1.74304e-05	0.00131212	0.773504	0.582275
RP11-65J3.1:ENSG00000233901:E5.2-E7.1|ENSG00000233901:E5.2-E6.1	FALSE	exclusion	clu_32258	NewClu_298	ENSG00000233901:E6.1	alt-C-term	chr9:132104322-132117737|chr9:132104322-132109505		0.196182	1.77789e-05	0.001334	0.239585	0.0434028
ZNF846:ENSG00000196605:E6.2-E7.4|ENSG00000196605:E6.2-E7.5	TRUE	inclusion	clu_29326	NewClu_5764	ENSG00000196605:E7.4	alt-3'	chr19:9873958-9872844|chr19:9873958-9872841	(+)alt-N-terminus, (+)alt-C-terminus, (+)AA:210(BAG53503.1)->217(BC037359-PEP)|(-)ZN_FING-C2H2-type 3, (-)ZN_FING-C2H2-type 4, (-)ZN_FING-C2H2-type 5, (-)ZN_FING-C2H2-type 6, (-)ZN_FING-C2H2-type 7, (-)Znf_C2H2-IPR007087, (-)Znf_C2H2-like-IPR015880, (+)DOMAIN-KRAB, (+)Krueppel-associated_box-IPR001909, (+)ZN_FING-C2H2-type 1; degenerate	0.186775	1.79616e-05	0.00134333	0.673126	0.486351
FMR1:ENSG00000102081:E15.3-E16.4|ENSG00000102081:E15.3-E16.2	FALSE	exclusion	clu_6303	NewClu_1585	ENSG00000102081:E16.2	alt-3'	chrX:147024846-147026464|chrX:147024846-147026389	(-)alt-coding, (-)AA:590(ENSP00000359501)->592(ENSP00000395923)|(+)DOMAIN+KH 2, (+)Frag_X_MRP_fam+IPR022034, (+)HELIX, (+)KH_dom+IPR004087, (+)KH_dom_type_1+IPR004088, (-)Frag_X_MRP_fam-IPR022034, (-)MOD_RES-Phosphoserine	0.209531	1.81026e-05	0.00134579	0.296018	0.0864866
DNAJC15:ENSG00000120675:E3.2-E4.1|ENSG00000120675:I3.1_43636431-E4.1	FALSE	inclusion	clu_11382	NewClu_4181	ENSG00000120675:E3.2		chr13:43597870-43639822|chr13:43636431-43639822		-0.188972	1.81114e-05	0.00134579	0.314331	0.503303
SLC25A37:ENSG00000147454:E5.1-E6.3|ENSG00000147454:E5.7_23424426-E6.3	FALSE	exclusion	clu_18796	NewClu_8567	ENSG00000147454:E5.7.23424426	alt-5'	chr8:23423849-23425835|chr8:23424426-23425835	(+)alt-N-terminus, (+)alt-C-terminus, (+)AA:99(ENST00000521637-PEP)->338(ENSP00000429200)|(+)Mitochondrial_sb/sol_carrier-IPR018108, (+)Mt_carrier_dom-IPR023395, (+)REPEAT-Solcar 1, (+)REPEAT-Solcar 2, (+)REPEAT-Solcar 3, (+)TRANSMEM-Helical; Name=1;, (+)TRANSMEM-Helical; Name=2;, (+)TRANSMEM-Helical; Name=3;, (+)TRANSMEM-Helical; Name=5;, (+)TRANSMEM-Helical; Name=6;	0.248823	1.93043e-05	0.00142217	0.339963	0.0911398
CDC42SE1:ENSG00000197622:E1.5-I3.2|ENSG00000197622:E1.5-E2.1	FALSE	inclusion	clu_29750	NewClu_4408	ENSG00000197622:I3.2		chr1:151031955-151028469|chr1:151031955-151029262	(~)AA:79(ENST00000470278-PEP)->79(ENSP00000349773)	-0.12848	1.93125e-05	0.00142217	0.302559	0.431039
KIAA0355:ENSG00000166398:E15.3-E16.1|ENSG00000166398:I5.1_34800577-ENSG00000105220:E2.11	TRUE	inclusion	clu_23700	NewClu_8958	ENSG00000166398:E15.3|ENSG00000166398:E16.1	trans-splicing	chr19:34840058-34842419|chr19:34800577-34856101		0.209605	1.93245e-05	0.00142217	0.561085	0.351479
TTN:ENSG00000155657:E71.1-E72.1|ENSG00000155657:E71.1-I71.1	FALSE	exclusion	clu_20527	NewClu_8658	ENSG00000155657:E72.1	intron-retention	chr2:179592837-179592590|chr2:179592837-179592836		0.347408	1.94705e-05	0.00142836	0.900597	0.553189
CAPRIN2:ENSG00000110888:E15.1-E16.1|ENSG00000110888:E14.1-E17.1	TRUE	inclusion	clu_8656	NewClu_2105	ENSG00000110888:E15.1|E16.1	cassette-exon	chr12:30873745-30872159|chr12:30876193-30869610	(-)nonsense_mediated_decay, (+)truncated, (-)AA:278(ENSP00000403876)->1077(ENSP00000298892)|(-)C1q-IPR001073, (-)Caprin-1_C-IPR022070, (-)DOMAIN-C1q, (-)Tumour_necrosis_fac-like_dom-IPR008983, (+)HRDC-like-IPR010997	0.12366	1.95629e-05	0.00142841	0.760015	0.636355
AC009403.2:ENSG00000216895:E3.1-E4.1|ENSG00000216895:I3.1-E4.1	FALSE	exclusion	clu_31525	NewClu_3051	ENSG00000216895:E3.1	intron-retention	chr7:155436162-155435664|chr7:155435665-155435664	(~)AA:106(ENST00000460022+PEP)+>106(AK091942+PEP)	0.337302	1.95953e-05	0.00142841	0.473058	0.135756
RPL7L1:ENSG00000146223:E2.2-E3.2|ENSG00000146223:E1.11-E3.2	TRUE	exclusion	clu_18537	NewClu_88	ENSG00000146223:E2.2	cassette-exon	chr6:42848704-42851189|chr6:42847689-42851189	(-)alt-N-terminus, (-)alt-C-terminus, (-)AA:117(BAG51057.1)->141(BAH12546.1)|(-)Ribosomal_L30_N-IPR012988, (-)Ribosomal_L30_ferredoxin-like-IPR016082	-0.115186	1.98796e-05	0.00144457	0.68791	0.803096
RBM41:ENSG00000089682:E2.2-E4.1|ENSG00000089682:E3.1-E4.1	FALSE	exclusion	clu_4636	NewClu_3997	ENSG00000089682:E3.1	cassette-exon	chrX:106359880-106359284|chrX:106359381-106359284	(-)alt-N-terminus, (-)alt-C-terminus, (-)AA:203(ENSP00000405522)->236(ENST00000485676-PEP)|(-)MOD_RES-Phosphoserine	0.14239	2.00681e-05	0.00145367	0.928805	0.786415
COLGALT2:ENSG00000198756:E7.1-E8.1|ENSG00000198756:E6.2-E8.1	TRUE	exclusion	clu_30317	NewClu_841	ENSG00000198756:E7.1	cassette-exon	chr1:183923896-183920247|chr1:183933035-183920247		-0.155512	2.01966e-05	0.00145839	0.844488	1
PRR14L:ENSG00000183530:E1.4-E2.1|ENSG00000183530:I1.1_32144110-E2.1	FALSE	inclusion	clu_27725	NewClu_2205	ENSG00000183530:E1.4		chr22:32145979-32134897|chr22:32144110-32134897	(-)alt-N-terminus, (-)alt-C-terminus, (-)AA:452(ENSP00000332169)->2151(ENSP00000331845)|(-)MOD_RES-Phosphoserine	-0.216869	2.10322e-05	0.00151399	0.238324	0.455193
SDHD:ENSG00000255292:E3.1-I9.1_112050326|ENSG00000255292:E7.1-E10.1	TRUE	inclusion	clu_33349	NewClu_533	ENSG00000255292:E3.1|ENSG00000255292:I9.1_112050326		chr11:112050205-112050326|chr11:112041253-112064197		0.389713	2.11107e-05	0.00151491	0.909259	0.519546
HERC2P3:ENSG00000180229:E6.1-E7.1|ENSG00000180229:E2.3-E7.1	TRUE	inclusion	clu_27141	NewClu_762	ENSG00000180229:E6.1	cassette-exon	chr15:20682178-20671623|chr15:20710644-20671623	(-)alt-C-terminus, (-)AA:1117(ENST00000429257-PEP)->1134(BC033888-PEP)	0.216376	2.13421e-05	0.00152675	0.698476	0.4821
MVK:ENSG00000110921:E6.1-E7.1|ENSG00000110921:E4.1-E8.1	TRUE	exclusion	clu_8672	NewClu_3649	ENSG00000110921:E6.1|E7.1	cassette-exon	chr12:110017751-110019200|chr12:110013950-110023827	(+)alt-N-terminus, (+)alt-C-terminus, (+)AA:201(ENSP00000438153)->202(BAH11458.1)|(+)GHMP_kinase_C_dom-IPR013750, (+)Galkinase-IPR001174, (+)HELIX, (+)Mevalonate/galactokinase-IPR006206, (+)Ribosomal_S5_D2-typ_fold-IPR020568, (+)STRAND, (+)TURN, (-)BINDING-ATP, (-)GHMP_kinase_N_dom-IPR006204, (-)Galkinase-IPR001174, (-)HELIX, (-)Mevalonate/galactokinase-IPR006206, (-)NP_BIND-ATP, (-)Ribosomal_S5_…	-0.0966258	2.14833e-05	0.0015321	0.869193	0.965819
NECAP2:ENSG00000157191:E7.1-E8.1|ENSG00000157191:E7.1-E9.1	TRUE	inclusion	clu_20875	NewClu_6716	ENSG00000157191:E8.1	cassette-exon	chr1:16775696-16776620|chr1:16775696-16778333	(-)nonsense_mediated_decay, (-)alt-C-terminus, (-)AA:194(ENSP00000421335)->202(ENSP00000424509)|(-)MOTIF-WXXF motif 1, (-)MOTIF-WXXF motif 2, (-)NECAP-1-IPR012466, (+)NECAP-1-IPR012466	0.199629	2.16042e-05	0.00153596	0.274074	0.0744448
AAK1:ENSG00000115977:E22.1-I23.1_69693683|ENSG00000115977:E22.1-E23.1	FALSE	inclusion	clu_10229	NewClu_4114	ENSG00000115977:I23.1_69693683		chr2:69704012-69693683|chr2:69704012-69703095		-0.156852	2.17826e-05	0.00154389	0.0950043	0.251856
VCAN:ENSG00000038427:E6.2-E7.1|ENSG00000038427:E6.2-E8.2	TRUE	exclusion	clu_1261	NewClu_9532	ENSG00000038427:E7.1	cassette-exon	chr5:82808215-82815168|chr5:82808215-82832826	(-)alt-N-terminus, (-)alt-C-terminus, (-)AA:1240(AK307642-PEP)->1594(ENSP00000425959)|(+)C-type_lectin_fold-IPR016187, (+)DISULFID, (+)DOMAIN-Ig-like V-type, (+)Ig-like_dom-IPR007110, (+)Ig_V-set-IPR013106, (+)Ig_sub-IPR003599, (+)SIGNAL, (-)AntifreezeII-IPR002353, (-)C-type_lectin-IPR001304, (-)C-type_lectin_fold-IPR016187, (-)DISULFID, (-)DOMAIN-C-type lectin, (-)DOMAIN-EGF-like 1, (-)DOMAIN-EG…	-0.176165	2.19132e-05	0.00154837	0.238039	0.414204
CCT6P1:ENSG00000228409:I13.1-E14.1|ENSG00000228409:E13.3-E14.1	TRUE	exclusion	clu_31951	NewClu_4104	ENSG00000228409:I13.1	intron-retention	chr7:65228267-65228268|chr7:65228007-65228268		-0.199724	2.26118e-05	0.00159285	0.245697	0.44542
GRAMD3:ENSG00000155324:E18.2-E19.10|ENSG00000155324:E18.2-E19.1	FALSE	inclusion	clu_20460	NewClu_8299	ENSG00000155324:E19.1	alt-3'	chr5:125824584-125829182|chr5:125824584-125828607		-0.149607	2.27931e-05	0.00160073	0.0301162	0.179723
GUSBP1:ENSG00000183666:E5.1-E6.1|ENSG00000183666:E5.1-E9.1	TRUE	exclusion	clu_27761	NewClu_5387	ENSG00000183666:E6.1	cassette-exon	chr5:21461975-21470619|chr5:21461975-21491430	(+)alt-N-terminus, (+)alt-C-terminus, (+)AA:120(BC038977-PEP)->158(BAG64049.1)	-0.129252	2.28801e-05	0.00160195	0.0339105	0.163162
GEMIN4:ENSG00000179409:E3.3-E6.3|ENSG00000179409:I5.1-E6.1	FALSE	exclusion	clu_27058	NewClu_507	ENSG00000179409:E3.3|ENSG00000179409:E6.3	intron-retention	chr17:655373-651272|chr17:652592-652591		0.172002	2.30314e-05	0.00160766	0.918091	0.746089
PXN:ENSG00000089159:E8.4-E9.1|ENSG00000089159:I4.1_120676425-ENSG00000089157:E1.4	TRUE	inclusion	clu_4596	NewClu_8465	ENSG00000089159:E8.4|ENSG00000089159:E9.1	trans-splicing	chr12:120661954-120661636|chr12:120676425-120638910	(+)nonsense_mediated_decay, (+)alt-N-terminus, (+)alt-C-terminus, (+)AA:35(ENST00000547772-PEP)->91(ENSP00000446893)	0.214805	2.33038e-05	0.00162176	0.498053	0.283249
CNTN5:ENSG00000149972:E18.1-I18.1_100073449|ENSG00000149972:E18.1-E19.1	TRUE	inclusion	clu_19357	NewClu_1471	ENSG00000149972:I18.1_100073449		chr11:100064395-100073449|chr11:100064395-100095424		0.41047	2.37257e-05	0.00164615	0.532692	0.122222
MROH1:ENSG00000179832:E16.1-E20.1|ENSG00000179832:E16.1-E18.1	FALSE	inclusion	clu_27091	NewClu_6161	ENSG00000179832:E18.1	alt-C-term	chr8:145255444-145275503|chr8:145255444-145267897	(+)alt-N-terminus, (+)alt-C-terminus, (+)AA:227(AK092861-PEP)->422(ENSP00000388174)|(-)REPEAT+HEAT 4, (+)ARM-type_fold-IPR016024, (+)REPEAT-HEAT 1, (+)REPEAT-HEAT 2	-0.155064	2.40901e-05	0.00166298	0.647646	0.80271
ARHGAP11B:ENSG00000187951:E9.2-E11.1|ENSG00000187951:E9.2-E10.1	FALSE	exclusion	clu_28772	NewClu_5481	ENSG00000187951:E10.1	cassette-exon	chr15:30931023-30936842|chr15:30931023-30933725	(+)alt+N+terminus, (+)AA:78(AK310319+PEP)+>267(BC071990+PEP)|(+)DOMAIN+Rho+GAP, (+)RhoGAP_dom+IPR000198, (+)Rho_GTPase_activation_prot+IPR008936	0.206144	2.41126e-05	0.00166298	0.517953	0.311809
RP11-345J4.8:ENSG00000205534:E16.1-E17.1|ENSG00000205534:E14.1_29556697-ENSG00000254634:E5.1_29451264	TRUE	inclusion	clu_30970	NewClu_3238	ENSG00000205534:E16.1|ENSG00000205534:E17.1	trans-splicing	chr16:29552590-29551884|chr16:29556697-29451264		0.141644	2.46652e-05	0.00169601	0.703782	0.562138
PKIA:ENSG00000171033:I1.1_79479829-E2.1|ENSG00000171033:E1.2-E2.1	TRUE	inclusion	clu_25228	NewClu_6110	ENSG00000171033:I1.1_79479829		chr8:79479829-79485046|chr8:79428703-79485046		0.205789	2.48772e-05	0.00170549	0.271179	0.0653906
TTN:ENSG00000155657:E89.1-E90.1|ENSG00000155657:E86.1-E93.1	TRUE	inclusion	clu_20527	NewClu_8658	ENSG00000155657:E89.1|E90.1	cassette-exon	chr2:179583049-179582948|chr2:179584281-179580501		0.321365	2.5092e-05	0.00171511	0.929983	0.608618
MROH8:ENSG00000101353:E12.1-E13.1|ENSG00000101353:E11.1-E13.1	TRUE	exclusion	clu_6073	NewClu_2841	ENSG00000101353:E12.1	cassette-exon	chr20:35769565-35766373|chr20:35772120-35766373	(+)alt-N-terminus, (+)alt-C-terminus, (+)AA:629(ENSP00000383290)->670(ENSP00000415930)|(+)ARM-type_fold-IPR016024, (-)ARM-type_fold-IPR016024	-0.191765	2.59454e-05	0.00176466	0.600013	0.791778
SIPA1L2:ENSG00000116991:E19.2-E21.1|ENSG00000116991:E20.1-E21.1	FALSE	inclusion	clu_10556	NewClu_1203	ENSG00000116991:E20.1	cassette-exon	chr1:232551240-232539317|chr1:232539871-232539317	(+)alt-N-terminus, (+)AA:778(BAC04090.1)->1498(AAI50335.1)|(-)COMPBIAS+Ser+rich, (+)DOMAIN-Rap-GAP, (+)DUF3401-IPR021818, (+)Rap_GAP_dom-IPR000331	-0.128357	2.59725e-05	0.00176466	0.580297	0.708654
MRPS33:ENSG00000090263:E2.3-E5.1|ENSG00000090263:E3.3-E5.1	FALSE	inclusion	clu_4688	NewClu_5718	ENSG00000090263:E3.3	altPromoter	chr7:140714711-140710460|chr7:140714351-140710460	(~)retained_intron, (~)retained_intron, (~)AA:72(ENST00000496641+PEP)+>72(ENST00000485202+PEP)	-0.125358	2.60467e-05	0.00176466	0.446046	0.571404
CAPN7:ENSG00000131375:E19.1-E20.2|ENSG00000131375:E18.1-E20.2	TRUE	exclusion	clu_13712	NewClu_1760	ENSG00000131375:E19.1	cassette-exon	chr3:15287178-15288239|chr3:15283760-15288239		-0.179234	2.62238e-05	0.0017677	0.579329	0.758563
TENM2:ENSG00000145934:E3.1-E6.2|ENSG00000145934:E2.1-E6.2	TRUE	exclusion	clu_18482	NewClu_5407	ENSG00000145934:E3.1	altPromoter	chr5:167001031-167302991|chr5:166802478-167302991	(+)alt-N-terminus, (+)alt-C-terminus, (+)AA:188(ENST00000520393-PEP)->370(CCD17866.1)	-0.210959	2.6245e-05	0.0017677	0.0534722	0.264431
SIPA1L2:ENSG00000116991:E19.2-E20.1|ENSG00000116991:E19.2-E21.1	TRUE	inclusion	clu_10556	NewClu_1203	ENSG00000116991:E20.1	cassette-exon	chr1:232551240-232539924|chr1:232551240-232539317	(+)alt-N-terminus, (+)AA:778(BAC04090.1)->1498(AAI50335.1)|(-)COMPBIAS-Ser-rich, (+)DOMAIN-Rap-GAP, (+)DUF3401-IPR021818, (+)Rap_GAP_dom-IPR000331	0.0982911	2.64824e-05	0.00177569	0.253113	0.154822
CACNA1D:ENSG00000157388:E14.1-E15.1|ENSG00000157388:E13.1-E15.1	TRUE	inclusion	clu_20908	NewClu_255	ENSG00000157388:E14.1	cassette-exon	chr3:53752768-53753782|chr3:53752415-53753782	(+)alt-coding, (+)AA:2161(ENSP00000288133)->2181(ENSP00000288139)|(-)Ion_trans_dom-IPR005821, (-)REPEAT-I, (-)TOPO_DOM-Cytoplasmic, (-)TOPO_DOM-Extracellular, (-)TRANSMEM-Helical; Name=S6 of repeat I;, (-)VDCCAlpha1-IPR002077, (+)Ion_trans_dom-IPR005821, (+)VDCCAlpha1-IPR002077	0.195341	2.65177e-05	0.00177569	0.87619	0.680849
MYLK:ENSG00000065534:E32.1-E33.1|ENSG00000065534:U0.1_123615789-E38.5_123339359	TRUE	exclusion	clu_2221	NewClu_6029	ENSG00000065534:E32.1|ENSG00000065534:E33.1	altPromoter	chr3:123367818-123366274|chr3:123615789-123339359	(-)retained_intron, (-)alt-N-terminus, (-)alt-C-terminus, (-)AA:16(ENST00000514895-PEP)->53(ENST00000513111-PEP)|(+)MOD_RES-Phosphotyrosine; by ABL1	-0.25084	2.68696e-05	0.00179403	0.0562414	0.307082
ANKRD36:ENSG00000135976:E32.1-E33.1|ENSG00000135976:E32.1-E35.1	TRUE	exclusion	clu_15215	NewClu_1219	ENSG00000135976:E33.1	cassette-exon	chr2:97852963-97853066|chr2:97852963-97854955	(+)truncated, (-)AA:309(AAI28518.1)->1941(ENSP00000419530)|(-)COILED	-0.109928	2.72077e-05	0.00181136	0.614508	0.724437
TRIQK:ENSG00000205133:E2.13-E8.1|ENSG00000205133:E2.13-E11.1	TRUE	exclusion	clu_30916	NewClu_4006	ENSG00000205133:E8.1	cassette-exon	chr8:93978235-93966792|chr8:93978235-93929238	(~)AA:86(ENSP00000442030)->86(BC031029-PEP)	-0.175386	2.73288e-05	0.00181418	0.670667	0.846053
SLC25A26:ENSG00000144741:E2.2-E3.1|ENSG00000144741:E2.2-E4.1	TRUE	exclusion	clu_18156	NewClu_933	ENSG00000144741:E3.1	cassette-exon	chr3:66271553-66286968|chr3:66271553-66293627	(-)alt-N-terminus, (-)AA:186(BAF84562.1)->274(CAE45652.1)|(-)Mitochondrial_sb/sol_carrier-IPR018108, (-)Mt_carrier_dom-IPR023395, (-)REPEAT-Solcar 1, (-)REPEAT-Solcar 2, (-)REPEAT-Solcar 3, (-)TRANSMEM-Helical; Name=1;, (-)TRANSMEM-Helical; Name=2;, (-)TRANSMEM-Helical; Name=3;	-0.125268	2.74509e-05	0.00181704	0.49417	0.619437
GOLGA8B:ENSG00000215252:E20.1-E21.1|ENSG00000215252:E3.1-ENSG00000175265:E12.1	TRUE	exclusion	clu_31459	NewClu_6817	ENSG00000215252:E20.1|ENSG00000215252:E21.1	trans-splicing	chr15:34823849-34823760|chr15:34874951-34699936	(-)alt-N-terminus, (-)alt-C-terminus, (-)AA:59(ENST00000565885-PEP)->249(BX647673-PEP)	-0.126925	2.78208e-05	0.00183625	0.582609	0.709533
TRIM33:ENSG00000197323:E19.1-E20.1|ENSG00000197323:E19.1-E20.3	TRUE	inclusion	clu_29610	NewClu_2396	ENSG00000197323:E20.1	alt-3'	chr1:114942079-114940612|chr1:114942079-114940482	(+)alt-C-terminus, (+)AA:1110(AAG53510.1)->1120(AAD17259.1)|(-)Bromodomain-IPR001487	0.259011	2.79399e-05	0.00183885	0.515991	0.25698
GRAMD3:ENSG00000155324:E18.2-E19.1|ENSG00000155324:E18.2-E19.10	TRUE	inclusion	clu_20460	NewClu_8299	ENSG00000155324:E19.1	alt-3'	chr5:125824584-125828607|chr5:125824584-125829182		0.147745	2.83465e-05	0.00186029	0.968022	0.820277
ANKRD36:ENSG00000135976:E11.1-E12.1|ENSG00000135976:E3.1-E24.1	TRUE	exclusion	clu_15215	NewClu_1219	ENSG00000135976:E11.1|E12.1	cassette-exon	chr2:97812253-97815032|chr2:97784254-97845475	(+)truncated, (-)AA:309(AAI28518.1)->1941(ENSP00000419530)|(-)COILED	-0.171393	2.89329e-05	0.00189298	0.59816	0.769553
AK4:ENSG00000162433:E2.4-E3.2|ENSG00000162433:E1.1-E3.2	TRUE	inclusion	clu_21889	NewClu_6165	ENSG00000162433:E2.4	cassette-exon	chr1:65613740-65613961|chr1:65613348-65613961	(~)alt-coding, (~)AA:223(AAH16180.1)->223(AAH66944.1)|(-)Adenyl_kin_sub-IPR006259, (-)Adenylate_kin-IPR000850, (-)HELIX, (-)P-loop_NTPase-IPR027417	0.133142	2.90089e-05	0.00189298	0.236449	0.103307
ZNF227:ENSG00000131115:E2.5-E4.3|ENSG00000131115:E2.5-E4.4	TRUE	inclusion	clu_13660	NewClu_7248	ENSG00000131115:E4.3	alt-3'	chr19:44716738-44717240|chr19:44716738-44717243	(~)AA:799(AAH47570.1)->799(BAG52509.1)	0.229932	2.91089e-05	0.00189414	0.374074	0.144142
KIAA0355:ENSG00000166398:E11.1-E12.1|ENSG00000166398:I5.1_34800577-ENSG00000105220:E2.11	TRUE	inclusion	clu_23700	NewClu_8958	ENSG00000166398:E11.1|ENSG00000166398:E12.1	trans-splicing	chr19:34824706-34830772|chr19:34800577-34856101	(+)retained_intron, (+)alt-N-terminus, (+)AA:204(ENST00000588974-PEP)->1070(ENSP00000299505)|(+)COMPBIAS-Poly-Pro, (+)COMPBIAS-Poly-Ser	0.178543	2.958e-05	0.00191842	0.699458	0.520915
RREB1:ENSG00000124782:E1.1-E6.1|ENSG00000124782:E2.5-E6.1	FALSE	exclusion	clu_12243	NewClu_2287	ENSG00000124782:E2.5	altPromoter	chr6:7108001-7176888|chr6:7108293-7176888	(~)alt+coding, (~)AA:1687(ENSP00000369265)+>1687(BAD32778.1)	0.266659	2.96487e-05	0.00191842	0.372865	0.106206
MYO9A:ENSG00000066933:E7.1-E9.1|ENSG00000066933:E8.1-E9.1	FALSE	exclusion	clu_2366	NewClu_72	ENSG00000066933:E8.1	cassette-exon	chr15:72313259-72302788|chr15:72311380-72302788	(-)alt-coding, (-)AA:2529(ENSP00000398250)->2548(AAD49195.1)|(+)DOMAIN+Myosin head+like 2, (+)DOMAIN+Ras+associating, (+)Myosin_head_motor_dom+IPR001609, (+)P+loop_NTPase+IPR027417, (+)REGION+Tail, (+)Ras+assoc+IPR000159	0.269336	3.00309e-05	0.00193771	0.674825	0.405489
CCDC111:ENSG00000164306:E2.1-E4.1|ENSG00000164306:E3.2-E4.1	FALSE	inclusion	clu_22876	NewClu_2880	ENSG00000164306:E3.2	cassette-exon	chr4:185573254-185580494|chr4:185578474-185580494	(+)alt-N-terminus, (+)AA:431(BC047467-PEP)->559(CAI46079.1)|(+)COILED	-0.275316	3.0226e-05	0.00194485	0.112036	0.387352
CCDC111:ENSG00000164306:E2.1-E3.1|ENSG00000164306:E2.1-E4.1	TRUE	inclusion	clu_22876	NewClu_2880	ENSG00000164306:E3.1	cassette-exon	chr4:185573254-185578236|chr4:185573254-185580494	(+)alt-N-terminus, (+)AA:431(BC047467-PEP)->559(CAI46079.1)|(+)COILED	0.287791	3.05258e-05	0.00195867	0.706305	0.418513
IFT172:ENSG00000138002:E14.2-E16.1|ENSG00000138002:E15.1-I15.1	FALSE	exclusion	clu_16106	NewClu_8243	ENSG00000138002:E14.2|ENSG00000138002:E16.1	intron-retention	chr2:27695117-27693962|chr2:27694100-27694099	(+)retained_intron, (+)alt-C-terminus, (+)AA:532(ENSP00000352443)->580(ENST00000511842-PEP)|(+)REPEAT-WD 8, (+)REPEAT-WD 9, (+)WD40_repeat_dom-IPR017986	0.363794	3.08953e-05	0.00197644	0.854538	0.490744
TTN:ENSG00000155657:E216.1-I216.1|ENSG00000155657:E215.1-E221.1	TRUE	exclusion	clu_20527	NewClu_8658	ENSG00000155657:E216.1|ENSG00000155657:I216.1	intron-retention	chr2:179514281-179514280|chr2:179514544-179510757		-0.138232	3.09743e-05	0.00197644	0.0385596	0.176792
MRE11A:ENSG00000020922:E1.12-E2.1|ENSG00000020922:E1.10-E2.1	TRUE	exclusion	clu_876	NewClu_7059	ENSG00000020922:E1.12	alt-5'	chr11:94226850-94226072|chr11:94226957-94226072	(~)alt-C-terminus, (~)AA:114(ENST00000541157-PEP)->114(ENST00000536144-PEP)	-0.319792	3.11413e-05	0.00197674	0.33579	0.655582
ANKRD36:ENSG00000135976:E17.1-E18.1|ENSG00000135976:E3.1-E24.1	TRUE	exclusion	clu_15215	NewClu_1219	ENSG00000135976:E17.1|E18.1	cassette-exon	chr2:97824392-97827836|chr2:97784254-97845475	(+)truncated, (-)AA:309(AAI28518.1)->1941(ENSP00000419530)|(-)COILED	-0.169704	3.11508e-05	0.00197674	0.561076	0.73078
ZNF451:ENSG00000112200:E6.1-E10.1|ENSG00000112200:E6.1-E8.2	FALSE	inclusion	clu_9036	NewClu_8676	ENSG00000112200:E8.2	cassette-exon	chr6:56963939-56989532|chr6:56963939-56965401	(-)alt+C+terminus, (-)AA:151(ENSP00000421786)+>158(ENSP00000427558)	-0.18933	3.16086e-05	0.00200029	0.38286	0.572191
KDM2A:ENSG00000173120:E17.3-E19.1|ENSG00000173120:E18.3-E19.1	FALSE	exclusion	clu_25804	NewClu_4126	ENSG00000173120:E18.3	altPromoter	chr11:66999431-67010480|chr11:67007840-67010480	(+)alt+N+terminus, (+)alt+C+terminus, (+)AA:723(ENSP00000435776)+>782(AAH47486.1)|(+)BINDING+Substrate, (+)DOMAIN+JmjC, (+)HELIX, (+)JmjC_dom+IPR003347, (+)METAL+Iron; catalytic, (+)METAL+Iron; catalytic (Probable), (+)MOD_RES+Phosphoserine, (+)STRAND, (+)TURN, (-)DOMAIN-F-box, (-)F-box_dom_cyclin-like-IPR001810, (-)Leu-rich_rpt_Cys-con_subtyp-IPR006553, (-)MOD_RES-Phosphoserine, (-)REPEAT-LRR 1,…	0.318666	3.20558e-05	0.00202303	0.63125	0.312584
SPTLC1:ENSG00000090054:E4.3-E6.1|ENSG00000090054:E4.3-E5.1	FALSE	inclusion	clu_4670	NewClu_914	ENSG00000090054:E5.1	cassette-exon	chr9:94871022-94843245|chr9:94871022-94870351	(+)alt-N-terminus, (+)alt-C-terminus, (+)AA:30(ENST00000477888-PEP)->50(ENST00000488921-PEP)	-0.113338	3.22309e-05	0.00202493	0.852003	0.965341
PRDM5:ENSG00000138738:E4.1-E5.1|ENSG00000138738:E4.1-E6.2	TRUE	inclusion	clu_16440	NewClu_8970	ENSG00000138738:E5.1	alt-C-term	chr4:121774573-121760429|chr4:121774573-121742500	(-)retained_intron, (+)truncated, (-)AA:111(BAG51686.1)->251(ENST00000505484-PEP)|(-)DOMAIN-SET, (-)SET_dom-IPR001214, (-)ZN_FING-C2H2-type 1, (-)ZN_FING-C2H2-type 2; atypical, (-)Znf_C2H2-IPR007087, (-)Znf_C2H2-like-IPR015880	0.27092	3.22617e-05	0.00202493	0.530389	0.259469
TAOK1:ENSG00000160551:E6.1-E7.1|ENSG00000160551:I6.1_27794552-E23.2_27873884	TRUE	inclusion	clu_21553	NewClu_2950	ENSG00000160551:E6.1|ENSG00000160551:E7.1		chr17:27794234-27802688|chr17:27794552-27873884		0.673882	3.28481e-05	0.00205207	0.944444	0.270563
SLC1A3:ENSG00000079215:E7.1-I7.1|ENSG00000079215:E6.3-E10.2	TRUE	inclusion	clu_3654	NewClu_175	ENSG00000079215:E7.1|ENSG00000079215:I7.1	intron-retention	chr5:36630146-36630147|chr5:36629689-36671131		0.121268	3.28723e-05	0.00205207	0.228001	0.106733
PHF21A:ENSG00000135365:E21.1-E22.3|ENSG00000135365:E22.1-E23.1	TRUE	exclusion	clu_14942	NewClu_3836	ENSG00000135365:E21.1|ENSG00000135365:E22.3	cassette-exon	chr11:45970437-45967554|chr11:45967627-45959863	(-)alt-coding, (-)AA:634(ENSP00000323152)->681(ENSP00000257821)|(+)Znf_FYVE_PHD-IPR011011, (-)DNA_BIND-A, (-)MOD_RES-Phosphoserine, (-)MOD_RES-Phosphothreonine, (-)Znf_FYVE_PHD-IPR011011	-0.22548	3.4114e-05	0.00212383	0.564394	0.789874
ANKRD36:ENSG00000135976:E12.1-E13.1|ENSG00000135976:E3.1-E24.1	TRUE	exclusion	clu_15215	NewClu_1219	ENSG00000135976:E12.1|E13.1	cassette-exon	chr2:97815098-97817616|chr2:97784254-97845475	(+)truncated, (-)AA:309(AAI28518.1)->1941(ENSP00000419530)|(-)COILED	-0.150381	3.43966e-05	0.00213565	0.601289	0.75167
TTN:ENSG00000155657:E86.1-E87.1|ENSG00000155657:E86.1-E93.1	TRUE	inclusion	clu_20527	NewClu_8658	ENSG00000155657:E87.1	cassette-exon	chr2:179584281-179584178|chr2:179584281-179580501		0.30407	3.53077e-05	0.00218159	0.887132	0.583062
WDR72:ENSG00000166415:I23.1_53832859-E24.1|ENSG00000166415:E23.1_53833172-E24.1	TRUE	inclusion	clu_23711	NewClu_3903	ENSG00000166415:I23.1_53832859		chr15:53832859-53815519|chr15:53833172-53815519		0.179515	3.5326e-05	0.00218159	0.27342	0.0939055
HSD11B1L:ENSG00000167733:E1.17-E4.2|ENSG00000167733:E1.17-E4.1	FALSE	inclusion	clu_24205	NewClu_4063	ENSG00000167733:E4.1	alt-3'	chr19:5681282-5684830|chr19:5681282-5684792	(~)nonsense_mediated_decay, (~)nonsense_mediated_decay, (~)AA:75(ENSP00000462113)+>75(ENSP00000464563)	-0.18485	3.56168e-05	0.00218782	0.69321	0.878059
HSD11B1L:ENSG00000167733:E1.17-E4.1|ENSG00000167733:E1.17-E4.2	TRUE	inclusion	clu_24205	NewClu_4063	ENSG00000167733:E4.1	alt-3'	chr19:5681282-5684792|chr19:5681282-5684830	(~)nonsense_mediated_decay, (~)nonsense_mediated_decay, (~)AA:75(ENSP00000462113)->75(ENSP00000464563)	0.18485	3.56168e-05	0.00218782	0.30679	0.121941
ANKRD36:ENSG00000135976:E56.1-E58.1|ENSG00000135976:E56.1-E57.1	FALSE	inclusion	clu_15215	NewClu_1219	ENSG00000135976:E57.1	cassette-exon	chr2:97875446-97877283|chr2:97875446-97875537		-0.1249	3.58567e-05	0.0021967	0.122358	0.247258
DEPDC5:ENSG00000100150:E36.1-E37.1|ENSG00000100150:E35.1-E37.1	TRUE	exclusion	clu_5427	NewClu_1554	ENSG00000100150:E36.1	cassette-exon	chr22:32257419-32266576|chr22:32253539-32266576	(-)alt-coding, (-)AA:1581(ENSP00000266091)->1594(CAG27889.1)	-0.139589	3.60112e-05	0.00220031	0.854855	0.994444
CACNA1D:ENSG00000157388:E13.1-E15.1|ENSG00000157388:E14.1-E15.1	FALSE	inclusion	clu_20908	NewClu_255	ENSG00000157388:E14.1	cassette-exon	chr3:53752415-53753782|chr3:53752768-53753782	(+)alt-coding, (+)AA:2161(ENSP00000288133)->2181(ENSP00000288139)|(-)Ion_trans_dom+IPR005821, (-)REPEAT+I, (-)TOPO_DOM+Cytoplasmic, (-)TOPO_DOM+Extracellular, (-)TRANSMEM+Helical; Name=S6 of repeat I;, (-)VDCCAlpha1+IPR002077, (+)Ion_trans_dom-IPR005821, (+)VDCCAlpha1-IPR002077	-0.109245	3.64138e-05	0.00221902	0.0723283	0.181573
RP11-495P10.1:ENSG00000231551:E2.1-E4.1|ENSG00000231551:E2.1-E3.1	FALSE	exclusion	clu_32104	NewClu_1954	ENSG00000231551:E3.1	cassette-exon	chr1:147892755-147896211|chr1:147892755-147892968		0.277746	3.66159e-05	0.00222546	0.907692	0.629947
PARP6:ENSG00000137817:E22.3-E24.2|ENSG00000137817:E23.1-E24.2	FALSE	inclusion	clu_15990	NewClu_1876	ENSG00000137817:E23.1	cassette-exon	chr15:72542361-72535040|chr15:72541586-72535040	(-)nonsense_mediated_decay, (-)alt+N+terminus, (-)alt+C+terminus, (-)AA:249(CAB98210.1)+>251(ENSP00000454298)	-0.231363	3.67752e-05	0.00222926	0.503928	0.735291
TTN:ENSG00000155657:E161.1-E162.1|ENSG00000155657:E161.1-E178.1	TRUE	inclusion	clu_20527	NewClu_8658	ENSG00000155657:E162.1	cassette-exon	chr2:179534945-179534402|chr2:179534945-179527782	(+)alt-coding, (+)AA:34350(ENSP00000465570)->35991(ENSP00000467141)|(-)COMPBIAS-Glu-rich, (-)COMPBIAS-Pro-rich, (-)Calpain_domain_III-IPR022682, (-)P-loop_NTPase-IPR027417, (-)REPEAT-PEVK 25, (-)RNaseH-like_dom-IPR012337, (+)ARM-type_fold-IPR016024, (+)Calpain_domain_III-IPR022682, (+)Ig-like_dom-IPR007110, (+)Ig_I-set-IPR013098, (+)Ig_sub-IPR003599, (+)Ig_sub2-IPR003598, (+)P-loop_NTPase-IPR0274…	0.105743	3.7611e-05	0.00227394	0.111838	0.00609428
RP1-102H19.6:ENSG00000226524:I3.1_88093478-E5.1|ENSG00000226524:E2.2-E5.1	TRUE	inclusion	clu_31833	NewClu_3198	ENSG00000226524:I3.1_88093478		chr6:88093478-88102443|chr6:88085428-88102443		0.186353	3.79387e-05	0.00228775	0.251025	0.0646724
ALMS1:ENSG00000116127:E18.1-E19.1|ENSG00000116127:I16.1_73795353-ENSG00000163017:E2.5	TRUE	exclusion	clu_10273	NewClu_3457	ENSG00000116127:E18.1|ENSG00000116127:E19.1	trans-splicing	chr2:73826648-73827805|chr2:73795353-74120135		-0.479099	3.8143e-05	0.00229406	0.361854	0.840953
FAM86C1:ENSG00000158483:E3.2-E5.1|ENSG00000158483:E4.1-E5.1	FALSE	exclusion	clu_21134	NewClu_7931	ENSG00000158483:E4.1	cassette-exon	chr11:71502865-71507063|chr11:71504527-71507063	(~)nonsense_mediated_decay, (~)nonsense_mediated_decay, (~)AA:53(ENSP00000423511)+>53(ENSP00000432416)	0.213952	3.84855e-05	0.00230863	0.347917	0.133965
DTL:ENSG00000143476:E11.2-E12.1|ENSG00000143476:I11.1_212247360-E12.1	FALSE	inclusion	clu_17700	NewClu_376	ENSG00000143476:E11.2		chr1:212245555-212251515|chr1:212247360-212251515	(-)alt-coding, (-)AA:409(BAG61569.1)->730(ENSP00000355958)|(-)MOTIF-DDB1-binding motif, (-)MOTIF-Nuclear localization signal, (-)REPEAT-WD 1, (-)REPEAT-WD 2, (-)REPEAT-WD 3, (-)REPEAT-WD 4, (-)REPEAT-WD 5, (-)REPEAT-WD 6, (-)REPEAT-WD 7, (-)WD40_repeat-IPR001680, (-)WD40_repeat_dom-IPR017986	-0.123782	3.8616e-05	0.00231044	0.723531	0.847313
RP11-849H4.2:ENSG00000254469:E7.1-I9.1_71589586|ENSG00000254469:E7.1-I7.1_71615196	FALSE	exclusion	clu_33278	NewClu_6867	ENSG00000254469:I9.1_71589586		chr11:71627120-71589586|chr11:71627120-71615196		0.275352	3.93204e-05	0.00234297	0.324578	0.0492254
VCAN:ENSG00000038427:E6.2-E8.2|ENSG00000038427:E6.2-E7.1	FALSE	exclusion	clu_1261	NewClu_9532	ENSG00000038427:E7.1	cassette-exon	chr5:82808215-82832826|chr5:82808215-82815168	(-)alt-N-terminus, (-)alt-C-terminus, (-)AA:1240(AK307642-PEP)->1594(ENSP00000425959)|(+)C+type_lectin_fold+IPR016187, (+)DISULFID, (+)DOMAIN+Ig+like V+type, (+)Ig+like_dom+IPR007110, (+)Ig_V+set+IPR013106, (+)Ig_sub+IPR003599, (+)SIGNAL, (-)AntifreezeII-IPR002353, (-)C-type_lectin-IPR001304, (-)C-type_lectin_fold-IPR016187, (-)DISULFID, (-)DOMAIN-C-type lectin, (-)DOMAIN-EGF-like 1, (-)DOMAIN-EG…	0.173059	3.93631e-05	0.00234297	0.685702	0.512642
CAPN7:ENSG00000131375:E18.1-E20.2|ENSG00000131375:E19.1-E20.2	FALSE	exclusion	clu_13712	NewClu_1760	ENSG00000131375:E19.1	cassette-exon	chr3:15283760-15288239|chr3:15287178-15288239		0.146707	3.96575e-05	0.00235441	0.290914	0.144207
SPHKAP:ENSG00000153820:E1.2-E2.1|ENSG00000153820:E1.2-I1.1_229037228	FALSE	exclusion	clu_20180	NewClu_7865	ENSG00000153820:E2.1		chr2:229046283-228996801|chr2:229046283-229037228		0.131736	3.97629e-05	0.0023546	0.75525	0.623514
RTKN:ENSG00000114993:E2.2-E4.1|ENSG00000114993:E3.2-E4.1	FALSE	exclusion	clu_9826	NewClu_7516	ENSG00000114993:E3.2	cassette-exon	chr2:74667480-74659793|chr2:74666678-74659793	(-)alt-N-terminus, (-)AA:513(ENSP00000233330)->550(BAI45424.1)|(-)HR1_rho-bd-IPR011072	0.151211	4.03089e-05	0.00238081	0.289657	0.138446
NAF1:ENSG00000145414:E2.1-E5.1|ENSG00000145414:E3.1-E4.1	FALSE	exclusion	clu_18345	NewClu_4357	ENSG00000145414:E3.1|E4.1	cassette-exon	chr4:164085369-164069586|chr4:164079377-164078606	(+)retained_intron, (-)truncated, (+)AA:181(ENST00000502973+PEP)+>372(AK097352+PEP)|(+)HELIX, (+)STRAND, (+)Transl_elong_init/rib_B+barrel+IPR009000	0.385794	4.10914e-05	0.00242082	0.722222	0.336429
LRRFIP2:ENSG00000093167:E24.2-E25.1|ENSG00000093167:E11.1-E25.1	TRUE	inclusion	clu_5003	NewClu_3259	ENSG00000093167:E24.2	cassette-exon	chr3:37144415-37138151|chr3:37170554-37138151	(+)alt-coding, (+)AA:424(BAF84203.1)->721(AAD41257.1)|(-)Leu-rich_rep_flightless-int_pr-IPR019139, (+)COILED, (+)COMPBIAS-Ser-rich, (+)Leu-rich_rep_flightless-int_pr-IPR019139, (+)MOD_RES-Phosphoserine, (+)REGION-DVL3-binding, (+)bHLH_dom-IPR011598	0.154601	4.20866e-05	0.00247313	0.475484	0.320883
CDK11B:ENSG00000248333:E1.1-E2.1|ENSG00000248333:I1.1_1589917-E2.1	FALSE	inclusion	clu_32971	NewClu_8223	ENSG00000248333:E1.1		chr1:1590375-1588948|chr1:1589917-1588948		-0.146207	4.23533e-05	0.00248246	0.831898	0.978105
ZNF780B:ENSG00000128000:E2.1-E3.1|ENSG00000128000:E1.3-E3.1	TRUE	inclusion	clu_12892	NewClu_4968	ENSG00000128000:E2.1	cassette-exon	chr19:40561323-40556284|chr19:40562096-40556284	(-)alt-C-terminus, (-)AA:76(ENSP00000471501)->109(ENSP00000471726)|(-)DOMAIN-KRAB, (-)Krueppel-associated_box-IPR001909	0.142322	4.24823e-05	0.0024837	0.664216	0.521894
PHLDB2:ENSG00000144824:E22.1-E24.1|ENSG00000144824:E23.3-E24.1	FALSE	inclusion	clu_18184	NewClu_4598	ENSG00000144824:E23.3	cassette-exon	chr3:111685550-111688537|chr3:111686671-111688537		-0.222471	4.37601e-05	0.00254781	0.0404205	0.262891
NAT9:ENSG00000109065:E4.3-E5.1|ENSG00000109065:I4.1-E5.1	FALSE	inclusion	clu_8233	NewClu_1024	ENSG00000109065:E4.3	intron-retention	chr17:72769715-72769178|chr17:72769179-72769178	(-)retained_intron, (-)retained_intron, (-)alt+N+terminus, (-)alt+C+terminus, (-)AA:94(ENST00000582168+PEP)+>97(ENST00000582359+PEP)|(+)Acyl_CoA_acyltransferase-IPR016181	-0.137027	4.38001e-05	0.00254781	0.862973	1
TMEM164:ENSG00000157600:E2.3-E3.1|ENSG00000157600:E2.4-E3.1	FALSE	exclusion	clu_20962	NewClu_2874	ENSG00000157600:E2.4	altPromoter	chrX:109246384-109246729|chrX:109246406-109246729	(~)AA:297(ENSP00000361143)+>297(AAH85605.1)	0.118771	4.39411e-05	0.00254958	0.252635	0.133864
APP:ENSG00000142192:E10.2-E12.1|ENSG00000142192:E10.2-E14.1	TRUE	inclusion	clu_17406	NewClu_956	ENSG00000142192:E12.1	cassette-exon	chr21:27394156-27372497|chr21:27394156-27354790	(+)alt-coding, (+)AA:695(CAA00268.1)->714(BAG57741.1)|(-)Amyloid_glyco-IPR008155, (-)Amyloid_glyco_E2_domain-IPR024329, (-)Amyloid_glyco_extra-IPR008154, (-)Amyloid_glyco_heparin-bd-IPR015849, (-)DISULFID, (-)HELIX, (-)STRAND, (-)TURN, (+)Amyloid_glyco_extra-IPR008154, (+)DISULFID, (+)DOMAIN-BPTI/Kunitz inhibitor, (+)HELIX, (+)Prot_inh_Kunz-m-IPR002223, (+)SITE-Reactive bond, (+)STRAND, (+)TURN	0.122048	4.4109e-05	0.00255289	0.864786	0.742739
TCERG1:ENSG00000113649:E6.1-E8.1|ENSG00000113649:E6.1-E7.1	FALSE	inclusion	clu_9472	NewClu_1377	ENSG00000113649:E7.1	cassette-exon	chr5:145843356-145849107|chr5:145843356-145847904	(+)alt-coding, (+)AA:1077(BAG73814.1)->1098(AAB80727.1)|(-)COMPBIAS+Thr+rich	-0.110064	4.51585e-05	0.00260708	0.324729	0.434793
MRE11A:ENSG00000020922:E1.10-E2.1|ENSG00000020922:E1.12-E2.1	FALSE	exclusion	clu_876	NewClu_7059	ENSG00000020922:E1.12	alt-5'	chr11:94226957-94226072|chr11:94226850-94226072	(~)alt+C+terminus, (~)AA:114(ENST00000541157+PEP)+>114(ENST00000536144+PEP)	0.274747	4.60627e-05	0.00265264	0.619165	0.344418
MED30:ENSG00000164758:E3.2-E4.1|ENSG00000164758:E3.2-I3.1_118548340	FALSE	inclusion	clu_23023	NewClu_641	ENSG00000164758:E4.1		chr8:118543066-118552122|chr8:118543066-118548340	(-)alt-coding, (-)AA:143(ENSP00000431051)->178(ENSP00000297347)|(+)Mediator_Med30_met-IPR021019, (-)COILED, (-)Mediator_Med30_met-IPR021019	-0.168194	4.65301e-05	0.00266666	0.795678	0.963872
SYNE2:ENSG00000054654:E109.1-E114.1|ENSG00000054654:E112.2-E114.1	FALSE	inclusion	clu_1708	NewClu_125	ENSG00000054654:E112.2	altPromoter	chr14:64656955-64669519|chr14:64663822-64669519	(-)nonsense_mediated_decay, (-)nonsense_mediated_decay, (-)alt-N-terminus, (-)alt-C-terminus, (-)AA:570(ENSP00000451184)->1113(ENSP00000451972)|(-)COILED, (-)REPEAT-Spectrin 2, (-)REPEAT-Spectrin 3, (-)REPEAT-Spectrin 5, (-)Spectrin/alpha-actinin-IPR018159, (-)Spectrin_repeat-IPR002017	-0.323495	4.65378e-05	0.00266666	0.109375	0.43287
POGK:ENSG00000143157:E6.2-E7.2|ENSG00000143157:E6.3-I6.1	FALSE	inclusion	clu_17558	NewClu_4395	ENSG00000143157:E6.2|ENSG00000143157:E7.2	intron-retention	chr1:166819660-166821822|chr1:166819948-166819949	(~)AA:609(BAA96037.2)+>609(ENSP00000356849)	-0.132097	4.74348e-05	0.00271132	0.835124	0.96722
SLC23A2:ENSG00000089057:E2.2-E3.1|ENSG00000089057:E2.2-E3.2	TRUE	exclusion	clu_4571	NewClu_5274	ENSG00000089057:E3.1	alt-3'	chr20:4982052-4951565|chr20:4982052-4951561	(+)truncated, (-)AA:38(AAY26157.1)->195(BAG59732.1)|(-)MOD_RES-Phosphoserine, (-)MOD_RES-Phosphothreonine, (-)TOPO_DOM-Cytoplasmic, (-)TOPO_DOM-Extracellular, (-)TRANSMEM-Helical;	-0.327525	4.77396e-05	0.00272198	0.198864	0.526388
PTPRF:ENSG00000142949:E27.1-E29.2|ENSG00000142949:E27.1-E28.1	FALSE	inclusion	clu_17510	NewClu_1431	ENSG00000142949:E28.1	cassette-exon	chr1:44075169-44079289|chr1:44075169-44078439	(+)alt-N-terminus, (+)AA:1133(ENST00000496447-PEP)->1266(BAG54183.1)|(-)DOMAIN+Tyrosine+protein phosphatase 2, (-)STRAND, (-)TOPO_DOM+Cytoplasmic, (-)Tyr_Pase_cat+IPR003595, (-)Tyr_Pase_rcpt/non+rcpt+IPR000242, (+)Fibronectin_type3-IPR003961	-0.222025	4.85687e-05	0.0027564	0.238703	0.460727
KLHL9:ENSG00000198642:E2.1-E3.1|ENSG00000198642:E1.5-E3.1	TRUE	inclusion	clu_30218	NewClu_7744	ENSG00000198642:E2.1	cassette-exon	chr9:21329330-21324320|chr9:21335096-21324320		0.404453	4.85825e-05	0.0027564	0.559524	0.155071
TRIM33:ENSG00000197323:E19.1-E20.3|ENSG00000197323:E20.1-I20.2	FALSE	inclusion	clu_29610	NewClu_2396	ENSG00000197323:E19.1|ENSG00000197323:E20.3		chr1:114942079-114940482|chr1:114940562-114940482	(+)alt-coding, (+)AA:1110(AAG53510.1)->1127(ENSP00000351250)|(-)Bromodomain+IPR001487, (+)Bromodomain-IPR001487, (+)DOMAIN-Bromo, (+)HELIX	-0.229541	4.89452e-05	0.00276788	0.320987	0.550528
NBPF1:ENSG00000219481:E11.1-E12.1|ENSG00000219481:E9.1-E13.1	TRUE	inclusion	clu_31551	NewClu_9561	ENSG00000219481:E11.1|E12.1	cassette-exon	chr1:16918654-16918551|chr1:16921087-16916496		0.276746	4.90252e-05	0.00276788	0.775826	0.49908
EXTL2:ENSG00000162694:E1.7-E2.2|ENSG00000162694:E1.7-E2.1	FALSE	inclusion	clu_21984	NewClu_6152	ENSG00000162694:E2.1	alt-3'	chr1:101360189-101354384|chr1:101360189-101354420	(~)AA:330(BAG35742.1)+>330(BAA24081.1)	-0.236893	4.93335e-05	0.00277138	0.507549	0.744442
TTN:ENSG00000155657:E69.1-E70.1|ENSG00000155657:I69.1-E70.1	FALSE	exclusion	clu_20527	NewClu_8658	ENSG00000155657:E69.1	intron-retention	chr2:179593618-179593505|chr2:179593506-179593505		0.167831	4.94062e-05	0.00277138	0.97148	0.803649
MLIP:ENSG00000146147:E10.3-E11.1|ENSG00000146147:E9.3-E11.1	TRUE	inclusion	clu_18523	NewClu_2987	ENSG00000146147:E10.3	cassette-exon	chr6:54003084-54013854|chr6:53989663-54013854	(+)alt-N-terminus, (+)alt-C-terminus, (+)AA:458(BAB70942.1)->913(AK311190-PEP)|(-)REGION-Interaction with LMNA	0.0880866	4.94481e-05	0.00277138	0.358576	0.270489
RP11-446H18.5:ENSG00000239828:E2.4-U11.1_106980477|ENSG00000239828:E2.4-I2.1_107050298	FALSE	inclusion	clu_32543	NewClu_3539	ENSG00000239828:U11.1_106980477		chr3:107099432-106980477|chr3:107099432-107050298		-0.168136	4.96727e-05	0.00277721	0.044532	0.212668
ZNF431:ENSG00000196705:E7.1-E8.1|ENSG00000196705:E5.2-I8.2	TRUE	inclusion	clu_29367	NewClu_8995	ENSG00000196705:E7.1|ENSG00000196705:E8.1		chr19:21358277-21365426|chr19:21350469-21365426	(+)truncated, (-)AA:144(ENSP00000470668)->576(ENSP00000308578)|(-)ZN_FING-C2H2-type 10, (-)ZN_FING-C2H2-type 11, (-)ZN_FING-C2H2-type 12, (-)ZN_FING-C2H2-type 13, (-)ZN_FING-C2H2-type 1; degenerate, (-)ZN_FING-C2H2-type 2, (-)ZN_FING-C2H2-type 3, (-)ZN_FING-C2H2-type 4, (-)ZN_FING-C2H2-type 5, (-)ZN_FING-C2H2-type 6, (-)ZN_FING-C2H2-type 7, (-)ZN_FING-C2H2-type 8, (-)ZN_FING-C2H2-type 9, (-)Znf_C…	0.280104	5.03275e-05	0.00280701	0.479259	0.199155
SERGEF:ENSG00000129158:E8.2-E10.1|ENSG00000129158:E8.2-E9.1	FALSE	inclusion	clu_13099	NewClu_7938	ENSG00000129158:E9.1	cassette-exon	chr11:18022044-18017456|chr11:18022044-18021119	(-)nonsense_mediated_decay, (-)nonsense_mediated_decay, (-)alt+C+terminus, (-)AA:58(ENSP00000431490)+>71(ENSP00000433870)|(+)RCC1/BLIP-II-IPR009091, (+)Reg_chr_condens-IPR000408	-0.14207	5.04671e-05	0.00280799	0.593215	0.735284
ZNF155:ENSG00000204920:E2.8-E3.1|ENSG00000204920:E2.9-E3.1	FALSE	exclusion	clu_30885	NewClu_6042	ENSG00000204920:E2.9	alt-5'	chr19:44488397-44492611|chr19:44488474-44492611	(~)alt+coding, (~)AA:538(BAB14287.1)+>538(AAF04102.1)	0.238918	5.09804e-05	0.0028285	0.880375	0.641457
MYBPHL:ENSG00000221986:E8.1-E9.2|ENSG00000221986:E8.1-E9.4	TRUE	exclusion	clu_31603	NewClu_5856	ENSG00000221986:E9.2	alt-3'	chr1:109836828-109835210|chr1:109836828-109835086	(-)alt-N-terminus, (-)AA:56(ENST00000489706-PEP)->331(AAI44472.1)|(-)DISULFID, (-)DOMAIN-Fibronectin type-III, (-)Fibronectin_type3-IPR003961, (-)Ig_sub2-IPR003598	-0.139315	5.10812e-05	0.0028285	0.202462	0.341776
ANKRD36C:ENSG00000174501:E69.1-E70.1|ENSG00000174501:E29.1-E78.1	TRUE	inclusion	clu_26169	NewClu_7900	ENSG00000174501:E69.1|E70.1	cassette-exon	chr2:96555714-96555619|chr2:96591267-96548122		0.178205	5.16256e-05	0.00285179	0.812637	0.634432
MKL2:ENSG00000186260:E2.2-E3.1|ENSG00000186260:E2.2-I4.2	TRUE	exclusion	clu_28441	NewClu_3086	ENSG00000186260:E3.1		chr16:14173211-14186578|chr16:14173211-14234401	(+)alt-C-terminus, (+)AA:70(ENSP00000458340)->82(ENST00000575537-PEP)	-0.119683	5.17677e-05	0.00285279	0.0890992	0.208782
C1D:ENSG00000197223:E2.5-E4.1|ENSG00000197223:E3.3-E4.1	FALSE	exclusion	clu_29571	NewClu_819	ENSG00000197223:E3.3	cassette-exon	chr2:68290090-68274451|chr2:68280193-68274451	(~)alt+coding, (~)AA:141(AAH09589.1)+>141(BAF83140.1)|(+)REGION+Interaction with NR1D1, (+)REGION+Required for transcriptional repression, (+)Sas10/Utp3/C1D+IPR007146	0.154286	5.23969e-05	0.00287754	0.419292	0.265006
ZSWIM7:ENSG00000214941:E8.6-E8.11|ENSG00000214941:E8.2-E9.1	TRUE	exclusion	clu_31426	NewClu_2993	ENSG00000214941:E8.6|ENSG00000214941:E8.11	cassette-exon	chr17:15881114-15881014|chr17:15881358-15880406		-0.318291	5.24665e-05	0.00287754	0.387721	0.706012
CTB-171A8.1:ENSG00000266903:E1.3-E2.1|ENSG00000266903:E1.3-E3.1	TRUE	exclusion	clu_33913	NewClu_478	ENSG00000266903:E2.1	alt-C-term	chr19:45221726-45219449|chr19:45221726-45219352	(+)alt-N-terminus, (+)alt-C-terminus, (+)AA:31(ENST00000586169-PEP)->38(ENST00000591312-PEP)	-0.216792	5.4108e-05	0.00296052	0.358245	0.575037
TCERG1:ENSG00000113649:E6.1-E7.1|ENSG00000113649:E6.1-E8.1	TRUE	inclusion	clu_9472	NewClu_1377	ENSG00000113649:E7.1	cassette-exon	chr5:145843356-145847904|chr5:145843356-145849107	(+)alt-coding, (+)AA:1077(BAG73814.1)->1098(AAB80727.1)|(-)COMPBIAS-Thr-rich	0.116867	5.48147e-05	0.00299208	0.533348	0.416481
CAPN7:ENSG00000131375:E18.1-E19.1|ENSG00000131375:E18.1-E20.2	TRUE	exclusion	clu_13712	NewClu_1760	ENSG00000131375:E19.1	cassette-exon	chr3:15283760-15287033|chr3:15283760-15288239		-0.22572	5.60857e-05	0.00304967	0.516433	0.742152
DACH2:ENSG00000126733:E1.3-E4.1|ENSG00000126733:E1.3-E5.1	TRUE	exclusion	clu_12662	NewClu_7889	ENSG00000126733:E4.1	cassette-exon	chrX:85404112-85631827|chrX:85404112-85769282	(-)alt-N-terminus, (-)AA:432(ENSP00000420896)->599(ENSP00000362217)|(-)COMPBIAS-Poly-Gly, (-)DNA-bd_dom_put-IPR009061, (-)REGION-DACHbox-N, (-)Transform_Ski-IPR003380	-0.178175	5.61345e-05	0.00304967	0.628164	0.806338
OTUD4:ENSG00000164164:E2.4-E5.1|ENSG00000164164:E1.2-E5.1	TRUE	exclusion	clu_22801	NewClu_8501	ENSG00000164164:E2.4	cassette-exon	chr4:146100731-146095896|chr4:146100967-146095896	(+)alt-N-terminus, (+)AA:1049(BAG63836.1)->1114(ENSP00000395487)|(+)DOMAIN-OTU, (+)OTU-IPR003323	-0.537085	5.75239e-05	0.00311047	0.0555556	0.592641
OTUD4:ENSG00000164164:E1.2-E5.1|ENSG00000164164:E2.4-E5.1	FALSE	exclusion	clu_22801	NewClu_8501	ENSG00000164164:E2.4	cassette-exon	chr4:146100967-146095896|chr4:146100731-146095896	(+)alt+N+terminus, (+)AA:1049(BAG63836.1)+>1114(ENSP00000395487)|(+)DOMAIN+OTU, (+)OTU+IPR003323	0.537085	5.75239e-05	0.00311047	0.944444	0.407359
ZNF550:ENSG00000251369:E5.2-E6.1|ENSG00000251369:E4.6-E6.1	TRUE	exclusion	clu_33168	NewClu_2453	ENSG00000251369:E5.2	cassette-exon	chr19:58055019-58054611|chr19:58057825-58054611	(~)nonsense_mediated_decay, (~)AA:422(BAG53768.1)->422(ENSP00000469580)|(-)ZN_FING-C2H2-type 6, (-)Znf_C2H2-IPR007087, (-)Znf_C2H2-like-IPR015880	-0.204415	5.87053e-05	0.00316693	0.0298574	0.234272
RGL1:ENSG00000143344:E4.2-E5.1|ENSG00000143344:E3.2-E6.1	TRUE	inclusion	clu_17631	NewClu_5948	ENSG00000143344:E4.2|E5.1	cassette-exon	chr1:183774458-183775509|chr1:183711424-183816700	(+)alt-N-terminus, (+)AA:766(BAH12001.1)->768(BAA76803.2)|(-)Ras_GEF_dom-IPR023578, (+)Ras_GEF_dom-IPR023578	0.143955	5.91844e-05	0.00318531	0.351988	0.208033
PBRM1:ENSG00000163939:E2.2-E4.1|ENSG00000163939:E1.5-E4.1	TRUE	exclusion	clu_22619	NewClu_9090	ENSG00000163939:E2.2	alt-C-term	chr3:52719452-52716249|chr3:52719765-52716249	(-)truncated, (+)AA:43(ENSP00000404635)->87(ENSP00000416851)|(+)HELIX	-0.226065	6.00255e-05	0.00322305	0.180592	0.406657
TIPIN:ENSG00000075131:E1.5-E2.1|ENSG00000075131:E1.5-E4.1	TRUE	exclusion	clu_3183	NewClu_9277	ENSG00000075131:E2.1	alt-C-term	chr15:66678945-66672278|chr15:66678945-66645293		-0.41756	6.12493e-05	0.00328111	0.435829	0.853389
PTAR1:ENSG00000188647:E7.2-E8.1|ENSG00000188647:E6.1-E8.1	TRUE	inclusion	clu_28903	NewClu_5508	ENSG00000188647:E7.2	cassette-exon	chr9:72338242-72333600|chr9:72347055-72333600		0.379688	6.27812e-05	0.0033487	0.929899	0.550211
TTN:ENSG00000155657:E174.1-E175.1|ENSG00000155657:E161.1-E178.1	TRUE	inclusion	clu_20527	NewClu_8658	ENSG00000155657:E174.1|E175.1	cassette-exon	chr2:179528546-179528437|chr2:179534945-179527782	(+)alt-coding, (+)AA:34350(ENSP00000465570)->35991(ENSP00000467141)|(-)COMPBIAS-Glu-rich, (-)COMPBIAS-Pro-rich, (-)Calpain_domain_III-IPR022682, (-)P-loop_NTPase-IPR027417, (-)REPEAT-PEVK 25, (-)RNaseH-like_dom-IPR012337, (+)ARM-type_fold-IPR016024, (+)Calpain_domain_III-IPR022682, (+)Ig-like_dom-IPR007110, (+)Ig_I-set-IPR013098, (+)Ig_sub-IPR003599, (+)Ig_sub2-IPR003598, (+)P-loop_NTPase-IPR0274…	0.0770361	6.28141e-05	0.0033487	0.0786968	0.00166074
USP33:ENSG00000077254:E16.2-E17.2|ENSG00000077254:E16.2-E17.1	FALSE	inclusion	clu_3448	NewClu_3611	ENSG00000077254:E17.1	alt-3'	chr1:78187709-78187586|chr1:78187709-78187610	(+)alt-N-terminus, (+)alt-C-terminus, (+)AA:828(BAB14279.1)->911(BAA83049.2)|(+)DOMAIN-DUSP 2, (+)Pept_C19_DUSP-IPR006615, (+)Peptidase_C19-IPR001394	-0.101574	6.29471e-05	0.0033487	0.181607	0.283182
PRKAR1B:ENSG00000188191:E6.1-E7.1|ENSG00000188191:E2.2-E7.1	TRUE	inclusion	clu_28819	NewClu_4467	ENSG00000188191:E6.1	altPromoter	chr7:752051-751164|chr7:766847-751164	(~)alt-coding, (~)AA:381(ENSP00000440449)->381(BAF82153.1)|(-)HELIX, (-)REGION-Dimerization and phosphorylation, (-)cAMP_dep_PK_reg_su-IPR012198	0.334135	6.3507e-05	0.00336314	0.656776	0.322641
BAG6:ENSG00000204463:E12.2-E13.6|ENSG00000204463:E12.2-E13.1	FALSE	inclusion	clu_30753	NewClu_4049	ENSG00000204463:E13.1	alt-3'	chr6:31612302-31611971|chr6:31612302-31612191	(+)alt-coding, (+)AA:1132(ENSP00000365131)->1162(ENSP00000384494)|(-)COMPBIAS+Pro+rich, (-)REGION+4 X 29 AA approximate repeats	-0.213044	6.35106e-05	0.00336314	0.714052	0.927097
GAK:ENSG00000178950:E23.2-E24.1|ENSG00000178950:E22.1-E24.1	TRUE	inclusion	clu_26963	NewClu_4641	ENSG00000178950:E23.2	cassette-exon	chr4:862327-861220|chr4:864499-861220	(+)retained_intron, (+)retained_intron, (+)alt-N-terminus, (+)alt-C-terminus, (+)AA:202(ENST00000511345-PEP)->430(ENST00000515868-PEP)	0.109987	6.37843e-05	0.00336989	1	0.890013
APOBEC3F:ENSG00000128394:E2.1-E4.1|ENSG00000128394:E2.1-E3.1	FALSE	inclusion	clu_12934	NewClu_5292	ENSG00000128394:E3.1	alt-C-term	chr22:39439095-39440946|chr22:39439095-39440088	(-)alt+N+terminus, (-)alt+C+terminus, (-)AA:101(CAG30281.1)+>130(ENST00000491387+PEP)|(-)DOMAIN+CMP/dCMP deaminase zinc+binding 1, (-)METAL+Zinc, (+)APOBEC_N-IPR013158	-0.255068	6.43924e-05	0.00339423	0.135747	0.390814
ARHGAP17:ENSG00000140750:E19.2-E21.2|ENSG00000140750:E19.2-E20.2	FALSE	exclusion	clu_17023	NewClu_7051	ENSG00000140750:E20.2	cassette-exon	chr16:24953308-24946960|chr16:24953308-24950918	(-)alt-coding, (-)AA:803(CAC37948.1)->881(BAF84380.1)|(-)BAR_dom-IPR004148, (-)COMPBIAS-Pro-rich, (-)DOMAIN-BAR, (-)MOD_RES-Phosphoserine	0.331885	6.51274e-05	0.00342169	0.541685	0.2098
C14orf132:ENSG00000227051:I4.1-E5.1|ENSG00000227051:E4.1-E5.8	TRUE	exclusion	clu_31860	NewClu_3339	ENSG00000227051:I4.1|ENSG00000227051:E5.1	intron-retention	chr14:96556290-96556291|chr14:96553099-96559859		-0.211385	6.53548e-05	0.00342169	0.777504	0.988889
SMTN:ENSG00000183963:E26.2-E28.1|ENSG00000183963:E26.2-E27.1	FALSE	exclusion	clu_27830	NewClu_8350	ENSG00000183963:E27.1	cassette-exon	chr22:31495882-31500302|chr22:31495882-31496871	(+)alt+N+terminus, (+)alt+C+terminus, (+)AA:940(AAL36150.1)+>942(BAG64991.1)|(+)COMPBIAS+Pro+rich, (+)MOD_RES+Phosphothreonine, (+)Smoothelin+IPR022189, (-)CAMSAP_CH-IPR022613, (-)CH-domain-IPR001715, (-)HELIX	0.254711	6.53589e-05	0.00342169	0.504359	0.249648
TET1:ENSG00000138336:I2.1_70360526-E3.1|ENSG00000138336:E2.1-E3.1	TRUE	inclusion	clu_16251	NewClu_5498	ENSG00000138336:I2.1_70360526		chr10:70360526-70360738|chr10:70334009-70360738		0.175539	6.67937e-05	0.00348887	0.709922	0.534383
PXN:ENSG00000089159:E10.1-E11.1|ENSG00000089159:I4.1_120676425-ENSG00000089157:E1.4	TRUE	inclusion	clu_4596	NewClu_8465	ENSG00000089159:E10.1|ENSG00000089159:E11.1	trans-splicing	chr12:120660666-120660553|chr12:120676425-120638910	(+)alt-N-terminus, (+)alt-C-terminus, (+)AA:31(ENSP00000446650)->177(ENSP00000443745)|(+)COMPBIAS-Pro-rich, (+)MOD_RES-Phosphoserine, (+)MOD_RES-Phosphotyrosine, (+)MOD_RES-Phosphotyrosine; by PTK6, (+)Paxillin-IPR001904	0.216951	6.79588e-05	0.0035349	0.629891	0.41294
PHC3:ENSG00000173889:E17.3-E18.1|ENSG00000173889:E17.3-I17.1_169820093	FALSE	inclusion	clu_26015	NewClu_3620	ENSG00000173889:E18.1		chr3:169820267-169815172|chr3:169820267-169820093	(-)alt-N-terminus, (-)alt-C-terminus, (-)AA:828(ENSP00000419089)->983(ENSP00000420271)|(-)COMPBIAS-Ser-rich, (-)DOMAIN-SAM, (-)Pointed_dom-IPR003118, (-)SAM-IPR001660, (-)SAM/pointed-IPR013761, (-)SAM_2-IPR011510, (-)SAM_type1-IPR021129	-0.305933	6.79819e-05	0.0035349	0.606061	0.911994
TRDN:ENSG00000186439:E21.1-E22.1|ENSG00000186439:E20.1-E22.1	TRUE	inclusion	clu_28470	NewClu_4271	ENSG00000186439:E21.1	cassette-exon	chr6:123696750-123687327|chr6:123698861-123687327		0.398877	6.8259e-05	0.00354132	0.661028	0.26215
IFFO1:ENSG00000010295:E7.1-E8.7|ENSG00000010295:E6.2-E8.7	TRUE	inclusion	clu_559	NewClu_1291	ENSG00000010295:E7.1	cassette-exon	chr12:6658642-6657991|chr12:6658922-6657991	(+)alt-coding, (+)AA:559(ENSP00000380052)->562(ENSP00000337593)	0.160313	6.9164e-05	0.00358021	0.266955	0.106642
CDC42SE1:ENSG00000197622:E1.5-E2.1|ENSG00000197622:E1.5-I3.2	TRUE	inclusion	clu_29750	NewClu_4408	ENSG00000197622:E2.1		chr1:151031955-151029262|chr1:151031955-151028469	(~)AA:79(ENST00000470278+PEP)+>79(ENSP00000349773)	0.111499	6.96784e-05	0.00358956	0.470568	0.359069
ZNF717:ENSG00000227124:E7.1-E8.1|ENSG00000227124:E5.1-E9.1	TRUE	exclusion	clu_31868	NewClu_3251	ENSG00000227124:E7.1|E8.1	cassette-exon	chr3:75781211-75779769|chr3:75790427-75765692	(-)alt-N-terminus, (-)alt-C-terminus, (-)AA:86(AK123776-PEP)->114(ENSP00000417902)|(+)Krueppel-associated_box-IPR001909, (-)Krueppel-associated_box-IPR001909	-0.413645	6.97434e-05	0.00358956	0.38953	0.803175
PHLDB2:ENSG00000144824:E23.3-E24.1|ENSG00000144824:E22.1-E24.1	TRUE	inclusion	clu_18184	NewClu_4598	ENSG00000144824:E23.3	cassette-exon	chr3:111686671-111688537|chr3:111685550-111688537		0.31366	6.98122e-05	0.00358956	0.929795	0.616134
SYTL2:ENSG00000137501:E15.6-E16.1|ENSG00000137501:E15.6-E17.1	TRUE	exclusion	clu_15853	NewClu_2545	ENSG00000137501:E16.1	cassette-exon	chr11:85425456-85422275|chr11:85425456-85420543	(+)alt-N-terminus, (+)AA:893(BAC85937.1)->895(BAG10475.1)|(+)HELIX, (+)MOD_RES-Phosphoserine, (-)C2_Ca-dep-IPR000008, (-)C2_Ca/lipid-bd_dom_CaLB-IPR008973, (-)C2_membr_targeting-IPR018029, (-)COMPBIAS-Ser-rich, (-)DOMAIN-C2 2	-0.210964	7.02651e-05	0.0036048	0.247129	0.458094
PDE6A:ENSG00000132915:E13.1-E14.1|ENSG00000132915:I12.1_149267100-E14.1	TRUE	exclusion	clu_14185	NewClu_5014	ENSG00000132915:E13.1		chr5:149265828-149264430|chr5:149267100-149264430		-0.159027	7.10674e-05	0.00363786	0.759952	0.918979
SOCS2:ENSG00000120833:E6.6-E7.1|ENSG00000120833:E5.1-E7.1	TRUE	inclusion	clu_11447	NewClu_3197	ENSG00000120833:E6.6	cassette-exon	chr12:93965690-93966461|chr12:93964992-93966461	(~)AA:198(ENSP00000442898)->198(AAC34745.1)	0.171893	7.14466e-05	0.00364917	0.469276	0.297383
SUGP2:ENSG00000064607:E1.2-E4.2|ENSG00000064607:E2.7-E4.2	FALSE	exclusion	clu_2108	NewClu_2300	ENSG00000064607:E2.7	alt-C-term	chr19:19144571-19141891|chr19:19144246-19141891	(+)nonsense_mediated_decay, (+)alt+C+terminus, (+)AA:1030(CAI46117.1)+>1040(ENSP00000470915)|(+)G_patch_dom+IPR000467, (-)DOMAIN-G-patch, (-)G_patch_dom-IPR000467	0.146716	7.22479e-05	0.00368193	0.541346	0.394631
MAPK14:ENSG00000112062:E1.7-E3.1|ENSG00000112062:E2.1-E3.1	FALSE	inclusion	clu_8989	NewClu_324	ENSG00000112062:E2.1	altPromoter	chr6:35996050-36020476|chr6:35996937-36020476	(-)nonsense_mediated_decay, (-)alt+N+terminus, (-)alt+C+terminus, (-)AA:133(ENSP00000419141)+>173(ENSP00000417531)|(-)BINDING+ATP, (-)BINDING+Inhibitor, (-)HELIX, (-)Kinase+like_dom+IPR011009, (-)MAPK_p38+IPR008352, (-)MOD_RES+N6+acetyllysine, (-)MOD_RES+Phosphothreonine, (-)NP_BIND+ATP, (-)Prot_kinase_cat_dom+IPR000719, (-)REGION+Inhibitor+binding, (-)STRAND, (-)Ser+Thr/Tyr_kinase_cat_dom+IPR001…	-0.114544	7.26198e-05	0.0036926	0.821362	0.935906
MRPL22:ENSG00000082515:E1.7-E2.2|ENSG00000082515:E1.7-E3.1	TRUE	inclusion	clu_3934	NewClu_4602	ENSG00000082515:E2.2	cassette-exon	chr5:154320825-154330381|chr5:154320825-154335931	(+)alt-N-terminus, (+)AA:126(BAG63988.1)->206(BAA91282.1)|(+)Ribosomal_L22-IPR001063, (+)TRANSIT-Mitochondrion	0.12	7.2778e-05	0.0036926	0.867657	0.747656
HEATR5B:ENSG00000008869:E25.1-E26.1|ENSG00000008869:I25.1_37247297-E26.1	FALSE	exclusion	clu_498	NewClu_5615	ENSG00000008869:E25.1		chr2:37247798-37247020|chr2:37247297-37247020		0.331941	7.50042e-05	0.00379719	0.965517	0.633577
PLEKHM2:ENSG00000116786:E6.2-E8.1|ENSG00000116786:E6.2-E7.1	FALSE	inclusion	clu_10478	NewClu_9754	ENSG00000116786:E7.1	cassette-exon	chr1:16046415-16051812|chr1:16046415-16047824	(+)alt-coding, (+)AA:999(ENSP00000364950)->1019(BAA74865.2)|(+)REGION-Interaction with KIF5B	-0.135916	7.53468e-05	0.00380617	0.0783235	0.21424
WNK1:ENSG00000060237:E9.4-E13.3|ENSG00000060237:E9.4-E12.1	FALSE	exclusion	clu_1924	NewClu_7419	ENSG00000060237:E12.1	cassette-exon	chr12:971436-987381|chr12:971436-980431	(+)alt+N+terminus, (+)alt+C+terminus, (+)AA:177(ENSP00000446462)+>245(ENSP00000439552)	0.087391	7.55587e-05	0.00380852	0.124224	0.036833
TTN:ENSG00000155657:E72.1-E73.1|ENSG00000155657:I72.1-E73.1	FALSE	exclusion	clu_20527	NewClu_8658	ENSG00000155657:E72.1	intron-retention	chr2:179592312-179592098|chr2:179592099-179592098		0.23438	7.60357e-05	0.00382327	0.66274	0.42836
EDEM2:ENSG00000088298:E11.1-E13.1|ENSG00000088298:E12.1-E13.1	FALSE	inclusion	clu_4460	NewClu_9471	ENSG00000088298:E12.1	cassette-exon	chr20:33722541-33719586|chr20:33721908-33719586	(-)alt+N+terminus, (-)alt+C+terminus, (-)AA:357(BAG57052.1)+>404(BAG59440.1)|(-)Glyco_hydro_47+IPR001382, (+)Glyco_hydro_47-IPR001382	-0.12357	7.624e-05	0.00382327	0.756307	0.879877
YIPF1:ENSG00000058799:E14.2-E15.1|ENSG00000058799:E13.1-E15.1	TRUE	exclusion	clu_1880	NewClu_8373	ENSG00000058799:E14.2	cassette-exon	chr1:54320674-54317943|chr1:54325729-54317943	(~)AA:306(AAH64590.1)->306(CAD28474.1)	-0.0961391	7.63492e-05	0.00382327	0.812141	0.90828
ZNF76:ENSG00000065029:E2.8-E4.1|ENSG00000065029:E2.5-E4.1	TRUE	exclusion	clu_2153	NewClu_9675	ENSG00000065029:E2.8	alt-5'	chr6:35227618-35248833|chr6:35227504-35248833	(-)alt-coding, (-)AA:401(BAG58260.1)->428(BAG57792.1)|(-)ZN_FING-C2H2-type 7, (-)Znf_C2H2-IPR007087, (-)Znf_C2H2-like-IPR015880	-0.137003	8.05984e-05	0.0040273	0.635088	0.772091
DEPDC1:ENSG00000024526:E9.3-E9.5|ENSG00000024526:E7.2-E9.5	TRUE	inclusion	clu_945	NewClu_5583	ENSG00000024526:E9.3	cassette-exon	chr1:68947729-68947295|chr1:68949633-68947295		0.157844	8.22688e-05	0.00410186	0.246368	0.0885236
SEPT11:ENSG00000138758:E18.3-I18.1|ENSG00000138758:E16.3-E19.1	TRUE	inclusion	clu_16455	NewClu_290	ENSG00000138758:E18.3|ENSG00000138758:I18.1	intron-retention	chr4:77960479-77960480|chr4:77952123-77960896		0.0950998	8.28147e-05	0.00412016	0.840232	0.745132
CALD1:ENSG00000122786:E10.4-E14.1|ENSG00000122786:E9.2-E14.1	TRUE	exclusion	clu_11822	NewClu_9346	ENSG00000122786:E10.4	cassette-exon	chr7:134576424-134613505|chr7:134552555-134613505	(+)nonsense_mediated_decay, (+)alt-N-terminus, (+)alt-C-terminus, (+)AA:536(ENSP00000407522)->538(AAH40354.1)|(+)Caldesmon-IPR006017, (+)Caldesmon_LSP-IPR006018, (+)MOD_RES-Phosphoserine, (+)REGION-Weak actin-binding, (-)Caldesmon-IPR006017	-0.196738	8.31866e-05	0.00412975	0.2484	0.445138
ATP2C1:ENSG00000017260:E2.4-E3.5|ENSG00000017260:E1.4-E5.1	TRUE	exclusion	clu_821	NewClu_7437	ENSG00000017260:E2.4|E3.5	cassette-exon	chr3:130613181-130613434|chr3:130569772-130649260	(+)alt-N-terminus, (+)alt-C-terminus, (+)AA:919(ENSP00000427461)->923(ENSP00000421326)|(-)TOPO_DOM-Cytoplasmic	-0.240544	8.37309e-05	0.00414783	0.344503	0.585047
CALD1:ENSG00000122786:E9.2-E14.1|ENSG00000122786:E10.4-E14.1	FALSE	exclusion	clu_11822	NewClu_9346	ENSG00000122786:E10.4	cassette-exon	chr7:134552555-134613505|chr7:134576424-134613505	(+)nonsense_mediated_decay, (+)alt+N+terminus, (+)alt+C+terminus, (+)AA:536(ENSP00000407522)+>538(AAH40354.1)|(+)Caldesmon+IPR006017, (+)Caldesmon_LSP+IPR006018, (+)MOD_RES+Phosphoserine, (+)REGION+Weak actin+binding, (-)Caldesmon-IPR006017	0.196613	8.40003e-05	0.00415138	0.747125	0.550513
CCT6P1:ENSG00000228409:E13.3-E14.1|ENSG00000228409:E13.3-I13.1	FALSE	exclusion	clu_31951	NewClu_4104	ENSG00000228409:E14.1	intron-retention	chr7:65228007-65228268|chr7:65228007-65228008		0.12876	8.4163e-05	0.00415138	0.496563	0.367803
PAPD4:ENSG00000164329:I7.1-E8.1|ENSG00000164329:E7.1-E9.1	TRUE	inclusion	clu_22891	NewClu_3280	ENSG00000164329:I7.1|ENSG00000164329:E8.1	intron-retention	chr5:78916389-78916390|chr5:78915906-78919075		0.11545	8.51296e-05	0.00419009	0.133228	0.0177778
SGSM2:ENSG00000141258:E8.1-E9.3|ENSG00000141258:E8.1-E10.1	TRUE	exclusion	clu_17164	NewClu_593	ENSG00000141258:E9.3	cassette-exon	chr17:2268635-2270565|chr17:2268635-2274556	(-)alt-coding, (-)AA:1006(BAA23693.4)->1051(BAF63512.1)|(+)DOMAIN-RUN, (+)Rab-GTPase-TBC_dom-IPR000195, (+)Run-IPR004012	-0.217524	8.64703e-05	0.004247	0.283743	0.501267
CRLS1:ENSG00000088766:E1.2-E3.1|ENSG00000088766:I1.1_5987480-E3.1	FALSE	inclusion	clu_4502	NewClu_3812	ENSG00000088766:E1.2	altPromoter	chr20:5987198-5990421|chr20:5987480-5990421	(-)alt-N-terminus, (-)AA:202(ENSP00000368145)->301(ENSP00000368140)|(+)Phosphatidylglycerol_P_synth-IPR004570	-0.105979	8.68521e-05	0.00425668	0.786181	0.89216
SUV420H1:ENSG00000110066:E15.2-I15.1|ENSG00000110066:E15.1-E17.1	TRUE	exclusion	clu_8467	NewClu_4545	ENSG00000110066:E15.2|ENSG00000110066:I15.1	intron-retention	chr11:67933874-67933873|chr11:67934449-67926638	(-)nonsense_mediated_decay, (-)alt-N-terminus, (-)alt-C-terminus, (-)AA:278(ENSP00000411146)->321(AK025183-PEP)|(-)DOMAIN-SET, (-)HELIX, (-)SET_dom-IPR001214, (-)STRAND, (-)TURN	-0.198144	8.82538e-05	0.00430766	0.14184	0.339984
DAAM1:ENSG00000100592:I23.1-E24.1|ENSG00000100592:E22.4-E24.2	TRUE	inclusion	clu_5737	NewClu_8484	ENSG00000100592:I23.1|ENSG00000100592:E24.1	intron-retention	chr14:59825972-59825973|chr14:59822051-59826115		0.120435	8.82663e-05	0.00430766	0.136775	0.0163399
RP11-280O1.2:ENSG00000237463:E12.1-E13.2|ENSG00000237463:E6.1-E13.2	TRUE	inclusion	clu_32466	NewClu_5127	ENSG00000237463:E12.1	cassette-exon	chr1:165477317-165470864|chr1:165496827-165470864	(+)alt-C-terminus, (+)AA:33(ENST00000415000-PEP)->47(ENST00000452283-PEP)	0.120058	8.84635e-05	0.00430815	0.210318	0.0902606
LRBA:ENSG00000198589:I46.1_151503946-E48.1|ENSG00000198589:E46.1-E48.1	TRUE	inclusion	clu_30156	NewClu_6630	ENSG00000198589:I46.1_151503946		chr4:151503946-151412187|chr4:151509200-151412187		0.178102	9.04697e-05	0.00439028	0.210483	0.0323814
AGFG1:ENSG00000173744:E8.1-E10.1|ENSG00000173744:E9.1-E10.1	FALSE	exclusion	clu_25994	NewClu_626	ENSG00000173744:E9.1	cassette-exon	chr2:228395926-228398265|chr2:228396925-228398265	(-)alt-coding, (-)AA:578(ALQ33584.1)->584(ENSP00000387282)	0.22181	9.0531e-05	0.00439028	0.387597	0.165787
EPB41L2:ENSG00000079819:E23.1-E24.2|ENSG00000079819:E20.1-E30.2	TRUE	inclusion	clu_3736	NewClu_8143	ENSG00000079819:E23.1|E24.2	cassette-exon	chr6:131201284-131199390|chr6:131206236-131186774	(+)alt-coding, (+)AA:706(ENSP00000431988)->1005(AAC16923.1)|(-)Band_41_protein-IPR021187, (+)Band_4.1_C-IPR008379, (+)Band_41_protein-IPR021187, (+)MOD_RES-Phosphoserine, (+)MOD_RES-Phosphothreonine, (+)MOD_RES-Phosphotyrosine, (+)REGION-C-terminal (CTD), (+)REGION-Spectrin--actin-binding, (+)SAB_dom-IPR007477	0.285565	9.14274e-05	0.00442443	0.646825	0.36126
PRDM2:ENSG00000116731:E11.2-E12.1|ENSG00000116731:E8.7-E15.1	TRUE	exclusion	clu_10454	NewClu_3312	ENSG00000116731:E11.2|E12.1	cassette-exon	chr1:14099683-14104913|chr1:14075982-14142922	(+)alt-N-terminus, (+)alt-C-terminus, (+)AA:21(ENSP00000474273)->32(AK311678-PEP)	-0.255958	9.17328e-05	0.00442991	0.588235	0.844193
TAOK1:ENSG00000160551:E22.1-E23.1|ENSG00000160551:I6.1_27794552-E23.2_27873884	TRUE	inclusion	clu_21553	NewClu_2950	ENSG00000160551:E22.1|ENSG00000160551:E23.1		chr17:27861318-27869579|chr17:27794552-27873884		0.264021	9.23002e-05	0.00444265	0.859259	0.595238
ZNF202:ENSG00000166261:E8.1-E9.1|ENSG00000166261:E8.1-E10.1	TRUE	exclusion	clu_23632	NewClu_2999	ENSG00000166261:E9.1	cassette-exon	chr11:123598841-123598303|chr11:123598841-123597699		-0.198299	9.25836e-05	0.00444265	0.665292	0.863591
PARP6:ENSG00000137817:E23.1-E24.2|ENSG00000137817:E22.3-E24.2	TRUE	inclusion	clu_15990	NewClu_1876	ENSG00000137817:E23.1	cassette-exon	chr15:72541586-72535040|chr15:72542361-72535040	(-)nonsense_mediated_decay, (-)alt-N-terminus, (-)alt-C-terminus, (-)AA:249(CAB98210.1)->251(ENSP00000454298)	0.193125	9.26323e-05	0.00444265	0.383145	0.19002
GSN:ENSG00000148180:E11.3-E20.1|ENSG00000148180:E15.1-E20.1	FALSE	exclusion	clu_18959	NewClu_3075	ENSG00000148180:E15.1	cassette-exon	chr9:124043840-124064241|chr9:124048463-124064241	(+)alt+N+terminus, (+)alt+C+terminus, (+)AA:689(BAH12682.1)+>715(BAH14228.1)|(+)Gelsolin_dom+IPR007123, (+)HELIX, (+)REGION+Actin+binding, Ca+sensitive, (+)STRAND, (+)Villin/Gelsolin+IPR007122, (-)Gelsolin_dom-IPR007123, (-)HELIX, (-)MOD_RES-Phosphotyrosine; by SRC; in vitro, (-)REGION-Actin-severing, (-)REPEAT-Gelsolin-like 1, (-)REPEAT-Gelsolin-like 3, (-)STRAND, (-)Villin/Gelsolin-IPR007122	0.139279	9.28026e-05	0.00444265	0.554438	0.415159
DTL:ENSG00000143476:I11.1_212247360-E12.1|ENSG00000143476:E11.2-E12.1	TRUE	inclusion	clu_17700	NewClu_376	ENSG00000143476:I11.1_212247360		chr1:212247360-212251515|chr1:212245555-212251515		0.0943454	9.29611e-05	0.00444265	0.177159	0.0828136
FKRP:ENSG00000181027:E5.3-E9.1|ENSG00000181027:E5.4-E9.1	FALSE	exclusion	clu_27226	NewClu_8597	ENSG00000181027:E5.4	alt-5'	chr19:47251922-47258669|chr19:47251974-47258669	(~)AA:495(CAC85633.1)+>495(BAG53071.1)	0.495851	9.41527e-05	0.00449028	0.97619	0.480339
RP1-283E3.8:ENSG00000268575:E19.1-E20.1|ENSG00000268575:E7.1-ENSG00000248333:E12.1	TRUE	inclusion	clu_34020	NewClu_8029	ENSG00000268575:E19.1|ENSG00000268575:E20.1	trans-splicing	chr1:1634519-1634438|chr1:1643703-1577869	(~)AA:562(AAA19584.1)->562(AAA19584.1)	0.143502	9.53892e-05	0.00453986	0.190317	0.0468143
BAZ2B:ENSG00000123636:E11.4-E12.1|ENSG00000123636:E11.4-E13.1	TRUE	exclusion	clu_11993	NewClu_8181	ENSG00000123636:E12.1	cassette-exon	chr2:160289268-160287667|chr2:160289268-160285771	(+)alt-N-terminus, (+)alt-C-terminus, (+)AA:708(BAB55231.1)->720(AK307683-PEP)|(+)COMPBIAS-Poly-Glu, (+)COMPBIAS-Ser-rich, (+)DNA-bd_integrase-typ-IPR016177, (+)DOMAIN-MBD, (+)Methyl_CpG_DNA-bd-IPR001739, (-)ARM-type_fold-IPR016024, (-)COILED, (-)COMPBIAS-Asp-rich, (-)COMPBIAS-Lys-rich, (-)DDT_dom-IPR004022, (-)DDT_dom_subgr-IPR018500, (-)DDT_dom_superfamily-IPR018501, (-)DNA-bd_integrase-typ-IPR…	-0.101162	9.6512e-05	0.00458382	0.764661	0.865823
SSR4:ENSG00000180879:I11.1-E12.1|ENSG00000180879:E11.7-E12.2	TRUE	inclusion	clu_27200	NewClu_5568	ENSG00000180879:I11.1|ENSG00000180879:E12.1	intron-retention	chrX:153060093-153060094|chrX:153060040-153060129	(+)alt-N-terminus, (+)alt-C-terminus, (+)AA:173(ENSP00000317331)->177(LF211526-PEP)|(-)CROSSLNK-Glycyl lysine isopeptide (Lys-Gly) (interchain with G-Cter in ubiquitin), (-)DISULFID, (-)SIGNAL, (-)TOPO_DOM-Cytoplasmic, (-)TOPO_DOM-Lumenal, (-)TRANSMEM-Helical;, (-)TRAP-delta-IPR008855	0.367783	9.82956e-05	0.00465893	0.367783	0
DCP2:ENSG00000172795:E1.7-E2.1|ENSG00000172795:E1.7-E3.2	TRUE	exclusion	clu_25706	NewClu_6365	ENSG00000172795:E2.1	alt-C-term	chr5:112312683-112319671|chr5:112312683-112321532	(+)retained_intron, (+)alt-N-terminus, (+)alt-C-terminus, (+)AA:34(BC017965-PEP)->77(ENST00000510046-PEP)	-0.16446	9.97966e-05	0.00472036	0.00952381	0.173984
MLIP:ENSG00000146147:E9.3-E10.1|ENSG00000146147:E9.3-E11.1	TRUE	inclusion	clu_18523	NewClu_2987	ENSG00000146147:E10.1	cassette-exon	chr6:53989663-54001513|chr6:53989663-54013854	(-)alt-N-terminus, (-)alt-C-terminus, (-)AA:451(BAH11888.1)->458(BAB70942.1)|(-)REGION-Interaction with LMNA	0.0958164	0.00010244	0.00482596	0.336504	0.240687
ARSG:ENSG00000141337:E14.1-E16.2|ENSG00000141337:I2.1_66275157-ENSG00000108946:E3.6	TRUE	exclusion	clu_17187	NewClu_7312	ENSG00000141337:E14.1|ENSG00000141337:E16.2	trans-splicing	chr17:66391334-66397501|chr17:66275157-66508591	(-)alt-N-terminus, (-)alt-C-terminus, (-)AA:170(ENST00000581032-PEP)->424(BAG60836.1)|(-)Alkaline_phosphatase_core-IPR017850, (-)BINDING-Substrate, (-)METAL-Calcium, (-)Sulfatase-IPR000917	-0.202522	0.000102623	0.00482596	0.469723	0.672245
NAF1:ENSG00000145414:E3.1-E4.1|ENSG00000145414:E2.1-E5.1	TRUE	exclusion	clu_18345	NewClu_4357	ENSG00000145414:E3.1|E4.1	cassette-exon	chr4:164079377-164078606|chr4:164085369-164069586	(+)retained_intron, (-)truncated, (+)AA:181(ENST00000502973-PEP)->372(AK097352-PEP)|(+)HELIX, (+)STRAND, (+)Transl_elong_init/rib_B-barrel-IPR009000	-0.480186	0.000102658	0.00482596	0.1625	0.642686
MEIS2:ENSG00000134138:E2.6-E4.6|ENSG00000134138:E1.3-E4.6	TRUE	inclusion	clu_14491	NewClu_4412	ENSG00000134138:E2.6	cassette-exon	chr15:37391656-37390400|chr15:37393093-37390400	(+)alt-coding, (+)AA:381(AAH01516.1)->388(BAG51650.1)|(-)Homeodomain-like-IPR009057, (-)REGION-Required for interaction with PBX1	0.188004	0.000103176	0.00484044	0.724484	0.53648
PAPOLG:ENSG00000115421:E1.3-E2.1|ENSG00000115421:E1.4-E2.1	FALSE	inclusion	clu_10017	NewClu_2006	ENSG00000115421:E1.4	alt-5'	chr2:60983484-60987269|chr2:60983630-60987269	(+)alt-N-terminus, (+)alt-C-terminus, (+)AA:430(BX647824-PEP)->496(AAH16738.1)|(-)MOD_RES+Phosphoserine, (-)MOD_RES+Phosphothreonine, (-)NuclTrfase_I_C+IPR011068, (-)PolA_pol_RNA+bd_dom+IPR007010, (-)SITE+Interaction with RNA, (+)BINDING-ATP, (+)METAL-Magnesium 1; catalytic, (+)METAL-Magnesium 2; catalytic, (+)MOD_RES-Phosphoserine, (+)NP_BIND-ATP, (+)Nucleotidyltransferase-IPR002934, (+)PolA_pol…	-0.0876291	0.00010364	0.00484249	0.0397511	0.12738
PAPOLG:ENSG00000115421:E1.4-E2.1|ENSG00000115421:E1.3-E2.1	TRUE	inclusion	clu_10017	NewClu_2006	ENSG00000115421:E1.4	alt-5'	chr2:60983630-60987269|chr2:60983484-60987269	(+)alt-N-terminus, (+)alt-C-terminus, (+)AA:430(BX647824-PEP)->496(AAH16738.1)|(-)MOD_RES-Phosphoserine, (-)MOD_RES-Phosphothreonine, (-)NuclTrfase_I_C-IPR011068, (-)PolA_pol_RNA-bd_dom-IPR007010, (-)SITE-Interaction with RNA, (+)BINDING-ATP, (+)METAL-Magnesium 1; catalytic, (+)METAL-Magnesium 2; catalytic, (+)MOD_RES-Phosphoserine, (+)NP_BIND-ATP, (+)Nucleotidyltransferase-IPR002934, (+)PolA_pol…	0.0876291	0.00010364	0.00484249	0.960249	0.87262
DEPDC1:ENSG00000024526:E7.2-E9.5|ENSG00000024526:E7.2-E9.1	FALSE	inclusion	clu_945	NewClu_5583	ENSG00000024526:E9.1	alt-3'	chr1:68949633-68947295|chr1:68949633-68948580	(+)alt-C-terminus, (+)AA:527(BAF91374.1)->692(BAA91111.1)|(-)RhoGAP_dom+IPR000198, (-)Rho_GTPase_activation_prot+IPR008936, (+)DOMAIN-Rho-GAP, (+)MOD_RES-Phosphoserine	-0.225297	0.00010451	0.00486503	0.590562	0.815858
ZBTB37:ENSG00000185278:E3.2-E4.1|ENSG00000185278:E3.2-E4.2	TRUE	exclusion	clu_28145	NewClu_4349	ENSG00000185278:E4.1	alt-3'	chr1:173838258-173839335|chr1:173838258-173839338	(~)AA:361(AAH03116.1)->361(ENSP00000356675)	-0.272947	0.000104545	0.00486503	0.125583	0.398529
TTN:ENSG00000155657:E65.1-E66.1|ENSG00000155657:E65.1-I65.1	FALSE	exclusion	clu_20527	NewClu_8658	ENSG00000155657:E66.1	intron-retention	chr2:179595232-179595098|chr2:179595232-179595231		0.110952	0.00010666	0.00494043	0.956676	0.845724
PEX13:ENSG00000162928:E1.7-E2.2|ENSG00000162928:E1.7-E3.1	TRUE	exclusion	clu_22062	NewClu_7519	ENSG00000162928:E2.2	alt-C-term	chr2:61244986-61245319|chr2:61244986-61258554	(-)truncated, (+)AA:36(AK311426-PEP)->369(CU688242-PEP)|(+)Peroxin-13_N-IPR007223, (+)REGION-Interaction with PEX19, (+)REGION-Targeting to peroxisomes, (+)TOPO_DOM-Lumenal, (+)TRANSMEM-Helical;	-0.110327	0.00010671	0.00494043	0.127822	0.23815
DUSP18:ENSG00000167065:E2.2-E3.1|ENSG00000167065:E1.6-E4.1	TRUE	inclusion	clu_23991	NewClu_3700	ENSG00000167065:E2.2|E3.1	cassette-exon	chr22:31062794-31061108|chr22:31063449-31060067		0.120472	0.000106809	0.00494043	0.159738	0.0392651
SENP6:ENSG00000112701:E7.1-E10.2|ENSG00000112701:E8.2-E10.2	FALSE	inclusion	clu_9186	NewClu_5704	ENSG00000112701:E8.2	cassette-exon	chr6:76344527-76357447|chr6:76350420-76357447	(+)alt-coding, (+)AA:1105(BAG54398.1)->1112(BAA34517.3)	-0.140181	0.00010815	0.00499247	0.145367	0.285548
UBE2Q2:ENSG00000140367:E3.1-E4.1|ENSG00000140367:E3.1-E5.1	TRUE	inclusion	clu_16860	NewClu_5676	ENSG00000140367:E4.1	cassette-exon	chr15:76146828-76152219|chr15:76146828-76161292	(+)alt-N-terminus, (+)AA:340(AK000617-PEP)->359(BAH12288.1)|(-)COMPBIAS-Glu-rich, (-)RWD-domain-IPR006575, (-)UBQ-conjugating_enzyme/RWD-IPR016135	0.108513	0.000108635	0.00500461	0.685375	0.576861
DCAF10:ENSG00000122741:I6.1-E7.1|ENSG00000122741:E5.1-E7.1	TRUE	inclusion	clu_11808	NewClu_1653	ENSG00000122741:I6.1	intron-retention	chr9:37860044-37860045|chr9:37857348-37860045		0.243564	0.000108848	0.00500461	0.29741	0.0538462
MAPK8:ENSG00000107643:E9.2-E11.1|ENSG00000107643:E9.2-E10.1	FALSE	exclusion	clu_7796	NewClu_6586	ENSG00000107643:E10.1	cassette-exon	chr10:49628363-49632557|chr10:49628363-49632131	(~)alt+coding, (~)AA:384(AAI44064.1)+>384(BAG70045.1)|(+)Kinase+like_dom+IPR011009, (+)MAPK_JNK+IPR008351, (+)Prot_kinase_cat_dom+IPR000719, (+)Ser+Thr/Tyr_kinase_cat_dom+IPR001245, (+)Ser/Thr_dual+sp_kinase_dom+IPR002290, (+)Tyr_kinase_cat_dom+IPR020635, (-)DOMAIN-Protein kinase, (-)HELIX, (-)Kinase-like_dom-IPR011009, (-)MAPK_JNK-IPR008351, (-)Prot_kinase_cat_dom-IPR000719, (-)Ser-Thr/Tyr_kinas…	0.303124	0.000109741	0.00502614	0.922481	0.619356
DHRS4L2:ENSG00000187630:E9.4-E10.1|ENSG00000187630:E8.2-E11.1	TRUE	exclusion	clu_28714	NewClu_9501	ENSG00000187630:E9.4|E10.1	cassette-exon	chr14:24470293-24470593|chr14:24464342-24473546	(-)alt-N-terminus, (-)alt-C-terminus, (-)AA:192(ENSP00000380261)->203(CU674326-PEP)|(+)DHB_DH-IPR003560, (+)DH_sc/Rdtase_SDR-IPR002198, (+)PKS_KR-IPR013968, (-)ACT_SITE-Proton acceptor, (-)SIGNAL	-0.157123	0.000109752	0.00502614	0.685329	0.842452
CAPN7:ENSG00000131375:E16.1-E18.1|ENSG00000131375:E16.1-E17.1	FALSE	exclusion	clu_13713	NewClu_1761	ENSG00000131375:E17.1	cassette-exon	chr3:15282360-15283685|chr3:15282360-15282960	(-)nonsense_mediated_decay, (-)alt-N-terminus, (-)alt-C-terminus, (-)AA:112(ENSP00000394708)->813(BAA78730.1)|(-)ACT_SITE, (-)Calpain_III-IPR022683, (-)Calpain_cysteine_protease-IPR022684, (-)Calpain_domain_III-IPR022682, (-)DOMAIN-Calpain catalytic, (-)HELIX, (-)MIT-IPR007330, (-)MOD_RES-Phosphothreonine, (-)Peptidase_C2_calpain_cat-IPR001300, (-)REGION-Domain III, (-)REGION-Domain N, (-)STRAND,…	0.145583	0.000110734	0.00505132	0.340156	0.194574
SENP6:ENSG00000112701:E8.2-E10.2|ENSG00000112701:E7.1-E10.2	TRUE	inclusion	clu_9186	NewClu_5704	ENSG00000112701:E8.2	cassette-exon	chr6:76350420-76357447|chr6:76344527-76357447	(+)alt-coding, (+)AA:1105(BAG54398.1)->1112(BAA34517.3)	0.328834	0.000110741	0.00505132	0.752558	0.423723
MAST4:ENSG00000069020:E9.1-E18.1|ENSG00000069020:E17.5-E18.1	FALSE	exclusion	clu_2602	NewClu_5322	ENSG00000069020:E17.5	altPromoter	chr5:66195810-66350232|chr5:66300913-66350232	(+)alt+N+terminus, (+)AA:2429(ENSP00000261569)+>2623(ENSP00000385727)	0.141517	0.000112298	0.00510565	0.224702	0.0831858
CC2D2A:ENSG00000048342:E4.1-E6.1|ENSG00000048342:E5.2-E6.1	FALSE	exclusion	clu_1451	NewClu_4235	ENSG00000048342:E5.2	cassette-exon	chr4:15480430-15482328|chr4:15480952-15482328	(+)alt+N+terminus, (+)alt+C+terminus, (+)AA:106(BC061921+PEP)+>111(BC053865+PEP)	0.209535	0.000112697	0.00510565	0.826585	0.617049
CC2D2A:ENSG00000048342:E5.2-E6.1|ENSG00000048342:E4.1-E6.1	TRUE	exclusion	clu_1451	NewClu_4235	ENSG00000048342:E5.2	cassette-exon	chr4:15480952-15482328|chr4:15480430-15482328	(+)alt-N-terminus, (+)alt-C-terminus, (+)AA:106(BC061921-PEP)->111(BC053865-PEP)	-0.209535	0.000112697	0.00510565	0.173415	0.382951
RP11-15H20.6:ENSG00000213971:E1.7-E3.1|ENSG00000213971:E1.7-E4.3	TRUE	inclusion	clu_31286	NewClu_1997	ENSG00000213971:E3.1	cassette-exon	chr19:23456878-23453094|chr19:23456878-23444546	(+)alt-N-terminus, (+)alt-C-terminus, (+)AA:30(ENST00000596561-PEP)->46(ENST00000599922-PEP)	0.203467	0.000112819	0.00510565	0.762009	0.558542
MELK:ENSG00000165304:E1.8-E2.1|ENSG00000165304:I1.1_36580152-E2.1	FALSE	exclusion	clu_23246	NewClu_128	ENSG00000165304:E1.8		chr9:36573004-36581641|chr9:36580152-36581641	(+)alt-N-terminus, (+)AA:520(ENSP00000439184)->580(ENSP00000445452)|(-)Kinase-like_dom-IPR011009, (-)Prot_kinase_cat_dom-IPR000719, (-)STRAND, (-)Ser-Thr/Tyr_kinase_cat_dom-IPR001245, (-)Ser/Thr_dual-sp_kinase_dom-IPR002290, (+)BINDING-ATP, (+)HELIX, (+)Kinase-like_dom-IPR011009, (+)MOD_RES-Phosphothreonine; by autocatalysis, (+)NP_BIND-ATP, (+)Prot_kinase_cat_dom-IPR000719, (+)STRAND, (+)Ser-Thr…	0.16401	0.000113692	0.00513509	0.470338	0.306328
MED30:ENSG00000164758:E3.2-I3.1_118548340|ENSG00000164758:E3.2-E4.1	TRUE	inclusion	clu_23023	NewClu_641	ENSG00000164758:I3.1_118548340		chr8:118543066-118548340|chr8:118543066-118552122		0.114738	0.000114201	0.00514799	0.141538	0.0267998
ZNF85:ENSG00000105750:E8.2-E9.1|ENSG00000105750:E3.3-E9.1	TRUE	inclusion	clu_7348	NewClu_3745	ENSG00000105750:E8.2	cassette-exon	chr19:21129195-21131550|chr19:21117853-21131550	(+)alt-C-terminus, (+)AA:119(ENSP00000471286)->122(ENSP00000470347)|(-)Krueppel-associated_box-IPR001909, (+)DOMAIN-KRAB, (+)Krueppel-associated_box-IPR001909	0.221003	0.000114519	0.00515224	0.297134	0.0761317
PPP1R12A:ENSG00000058272:E12.2-I12.1_80204291|ENSG00000058272:E12.2-E13.1	TRUE	exclusion	clu_1854	NewClu_7775	ENSG00000058272:I12.1_80204291		chr12:80211174-80204291|chr12:80211174-80203790		-0.0946333	0.000115561	0.00518899	0.393426	0.48806
SMTN:ENSG00000183963:E27.2-E28.1|ENSG00000183963:E26.2-E28.1	TRUE	exclusion	clu_27830	NewClu_8350	ENSG00000183963:E27.2	cassette-exon	chr22:31497035-31500302|chr22:31495882-31500302	(+)alt-C-terminus, (+)AA:915(AAF01481.3)->917(CAA09077.2)|(+)CAMSAP_CH-IPR022613, (+)CH-domain-IPR001715, (+)DOMAIN-CH, (-)CAMSAP_CH-IPR022613, (-)CH-domain-IPR001715	-0.305019	0.000115883	0.0051933	0.301544	0.606563
NEDD4L:ENSG00000049759:E3.3-E11.2|ENSG00000049759:E3.3_55712981-E11.1	TRUE	exclusion	clu_1534	NewClu_8549	ENSG00000049759:E3.3.55712981|E11.1	alt5'-alt3'	chr18:55713020-55833024|chr18:55712981-55833020	(+)alt-N-terminus, (+)alt-C-terminus, (+)AA:11(ENSP00000466776)->17(ENST00000585323-PEP)	-0.194592	0.000116377	0.00519922	0.0622711	0.256863
EDEM3:ENSG00000116406:E1.3-E2.1|ENSG00000116406:E1.3-E3.2	TRUE	exclusion	clu_10356	NewClu_6081	ENSG00000116406:E2.1	cassette-exon	chr1:184723623-184718726|chr1:184723623-184706845	(+)alt-N-terminus, (+)alt-C-terminus, (+)AA:155(BAB14402.1)->242(AAI05587.1)|(+)ACT_SITE, (+)ACT_SITE-Proton donor, (+)Glyco_hydro_47-IPR001382, (+)MOD_RES-Phosphoserine, (+)MOD_RES-Phosphotyrosine, (-)Glyco_hydro_47-IPR001382, (-)SIGNAL	-0.162418	0.000116466	0.00519922	0.807279	0.969697
PTPRF:ENSG00000142949:E27.1-E28.1|ENSG00000142949:E27.1-E29.2	TRUE	inclusion	clu_17510	NewClu_1431	ENSG00000142949:E28.1	cassette-exon	chr1:44075169-44078439|chr1:44075169-44079289	(+)alt-N-terminus, (+)AA:1133(ENST00000496447-PEP)->1266(BAG54183.1)|(-)DOMAIN-Tyrosine-protein phosphatase 2, (-)STRAND, (-)TOPO_DOM-Cytoplasmic, (-)Tyr_Pase_cat-IPR003595, (-)Tyr_Pase_rcpt/non-rcpt-IPR000242, (+)Fibronectin_type3-IPR003961	0.269878	0.000116994	0.00521269	0.637213	0.367335
RP11-521B24.3:ENSG00000251602:I1.1-E2.1|ENSG00000251602:I1.1_105885276-E2.1	TRUE	inclusion	clu_33185	NewClu_8032	ENSG00000251602:I1.1	intron-retention	chr14:105885154-105885153|chr14:105885276-105885153		0.281481	0.00011723	0.00521314	0.281481	0
ARFGAP1:ENSG00000101199:E15.3-E15.12|ENSG00000101199:E15.3-E15.11	FALSE	exclusion	clu_6009	NewClu_8827	ENSG00000101199:E15.12	alt-3'	chr20:61917065-61917724|chr20:61917065-61917718		0.14711	0.000119172	0.00527907	0.155179	0.00806865
ARFGAP1:ENSG00000101199:E15.3-E15.11|ENSG00000101199:E15.3-E15.12	TRUE	exclusion	clu_6009	NewClu_8827	ENSG00000101199:E15.11	alt-3'	chr20:61917065-61917718|chr20:61917065-61917724		-0.14711	0.000119172	0.00527907	0.844821	0.991931
KCTD18:ENSG00000155729:E2.3-E3.1|ENSG00000155729:E2.2-E3.1	TRUE	inclusion	clu_20557	NewClu_5529	ENSG00000155729:E2.3	alt-5'	chr2:201374351-201371814|chr2:201374734-201371814	(~)alt-coding, (~)AA:426(BAF83556.1)->426(AAH45189.1)	0.307378	0.000120628	0.00532065	0.945988	0.63861
KCTD18:ENSG00000155729:E2.2-E3.1|ENSG00000155729:E2.3-E3.1	FALSE	inclusion	clu_20557	NewClu_5529	ENSG00000155729:E2.3	alt-5'	chr2:201374734-201371814|chr2:201374351-201371814	(~)alt+coding, (~)AA:426(BAF83556.1)+>426(AAH45189.1)	-0.307378	0.000120628	0.00532065	0.0540123	0.36139
ALG11:ENSG00000253710:E4.1-E5.1|ENSG00000253710:E3.2-E5.1	TRUE	inclusion	clu_33223	NewClu_3670	ENSG00000253710:E4.1	cassette-exon	chr13:52597915-52598142|chr13:52593279-52598142	(-)alt-N-terminus, (-)AA:328(AK128503-PEP)->492(AK025456-PEP)|(-)TRANSMEM-Helical;, (+)Glyco_trans_1-IPR001296	0.0989194	0.000120803	0.00532065	0.137165	0.0382458
ZNF445:ENSG00000185219:E6.2-E7.1|ENSG00000185219:I6.1-E7.1	FALSE	inclusion	clu_28122	NewClu_3334	ENSG00000185219:E6.2	intron-retention	chr3:44492360-44492065|chr3:44492066-44492065	(-)alt-coding, (-)AA:1019(AAI43440.1)->1031(ENSP00000413073)|(-)Krueppel-associated_box-IPR001909	-0.257075	0.000121291	0.00533039	0.742925	1
SWAP70:ENSG00000133789:E2.1-E4.1|ENSG00000133789:E2.1-E6.1	TRUE	exclusion	clu_14391	NewClu_2998	ENSG00000133789:E4.1	cassette-exon	chr11:9715833-9735013|chr11:9715833-9746205	(+)alt-N-terminus, (+)AA:516(BAG65007.1)->527(BAG53381.1)|(+)EF_hand_dom-IPR002048	-0.126985	0.00012149	0.00533039	0.811258	0.938243
DCAF10:ENSG00000122741:E5.1-E7.1|ENSG00000122741:E6.1-I6.1	FALSE	inclusion	clu_11808	NewClu_1653	ENSG00000122741:E5.1|ENSG00000122741:E7.1	intron-retention	chr9:37857348-37860045|chr9:37858517-37858518	(+)alt-N-terminus, (+)AA:386(AK309712-PEP)->522(ENSP00000242323)|(+)COMPBIAS-Pro-rich, (+)REPEAT-WD 1, (+)REPEAT-WD 5, (+)WD40_repeat_dom-IPR017986, (-)COMPBIAS-Ser-rich	-0.373411	0.000121718	0.00533039	0.541741	0.915152
KANSL1:ENSG00000120071:E15.3-E16.2|ENSG00000120071:E14.3-E16.2	TRUE	exclusion	clu_11286	NewClu_6603	ENSG00000120071:E15.3	cassette-exon	chr17:44116393-44116052|chr17:44117068-44116052	(-)alt-coding, (-)AA:1041(ENSP00000461299)->1105(ENSP00000262419)	-0.273624	0.000124646	0.00544822	0.386116	0.65974
AD000671.6:ENSG00000267120:E2.2-E4.1|ENSG00000267120:E3.1-E4.1	FALSE	exclusion	clu_33937	NewClu_8953	ENSG00000267120:E3.1	cassette-exon	chr19:36236026-36235322|chr19:36235527-36235322	(+)alt+N+terminus, (+)alt+C+terminus, (+)AA:162(BAC03988.1)+>181(AAT72770.3)|(+)U2_small+IPR009145, (+)Znf_CCCH+IPR000571	0.148629	0.00012525	0.00546426	0.649063	0.500433
GPR75-ASB3:ENSG00000115239:E9.2-E10.1|ENSG00000115239:E6.2-I10.1_53961474	TRUE	exclusion	clu_9909	NewClu_4661	ENSG00000115239:E9.2|ENSG00000115239:E10.1		chr2:53977920-53975504|chr2:53977920-53961474		-0.362522	0.000126011	0.00548708	0.25	0.612522
PIGG:ENSG00000174227:E1.11-E2.1|ENSG00000174227:E1.12-E2.1	FALSE	exclusion	clu_26070	NewClu_6070	ENSG00000174227:E1.12	alt-5'	chr4:493278-494185|chr4:493514-494185	(~)AA:299(ENSP00000296306)+>299(BAC04984.1)	0.179292	0.000126362	0.00549197	0.816222	0.636931
ZNF714:ENSG00000160352:E4.1-E5.1|ENSG00000160352:E4.1-E5.2	TRUE	exclusion	clu_21529	NewClu_9615	ENSG00000160352:E5.1	alt-3'	chr19:21281117-21281618|chr19:21281117-21281621	(~)alt-coding, (~)AA:400(BC022527-PEP)->400(BC064985-PEP)	-0.159786	0.000127174	0.00551687	0.203405	0.36319
ADAL:ENSG00000168803:E2.2-E3.1|ENSG00000168803:E1.3-E3.1	TRUE	inclusion	clu_24587	NewClu_4176	ENSG00000168803:E2.2	cassette-exon	chr15:43624198-43625509|chr15:43623057-43625509	(+)alt-C-terminus, (+)AA:267(AAH75857.1)->328(BAG60990.1)|(-)A/AMP_deaminase_dom-IPR001365, (-)ACT_SITE-Proton donor, (-)METAL-Zinc; catalytic, (+)A/AMP_deaminase_dom-IPR001365, (+)BINDING-Substrate, (+)METAL-Zinc; catalytic	0.11656	0.000128011	0.0055364	0.920268	0.803708
RALGPS1:ENSG00000136828:E20.1-E21.1|ENSG00000136828:E19.1-E23.1	TRUE	inclusion	clu_15555	NewClu_7781	ENSG00000136828:E20.1|E21.1	cassette-exon	chr9:129958910-129961294|chr9:129957496-129972974	(+)alt-C-terminus, (+)AA:537(BAG61198.1)->557(BAA20808.3)|(+)DOMAIN-Ras-GEF, (+)HELIX, (+)REGION-Required for stimulation of nucleotide exchange by RALA, (+)RasGRF_CDC25-IPR001895, (+)Ras_GEF_dom-IPR023578	0.527083	0.000128105	0.0055364	0.886473	0.359391
ZCWPW1:ENSG00000078487:E17.1-E18.2|ENSG00000078487:E16.2-E19.1	TRUE	exclusion	clu_3579	NewClu_395	ENSG00000078487:E17.1|E18.2	cassette-exon	chr7:100000139-99999664|chr7:100001317-99998959	(-)alt-C-terminus, (-)AA:524(ENSP00000354210)->609(BAG63489.1)|(+)COILED	-0.174244	0.000128695	0.0055515	0.206099	0.380342
FRS2:ENSG00000166225:E1.8-E5.2|ENSG00000166225:E1.8-E2.1	FALSE	exclusion	clu_23613	NewClu_3704	ENSG00000166225:E2.1	cassette-exon	chr12:69864310-69924645|chr12:69864310-69874079	(+)alt+C+terminus, (+)AA:36(ENSP00000447724)+>40(ENSP00000449105)	0.263037	0.00013238	0.00569977	0.721511	0.458473
C17orf80:ENSG00000141219:E5.3-E6.1|ENSG00000141219:E5.3-E7.1	TRUE	exclusion	clu_17152	NewClu_9722	ENSG00000141219:E6.1	cassette-exon	chr17:71233134-71238383|chr17:71233134-71239035	(-)alt-C-terminus, (-)AA:573(BAG72496.1)->583(ENSP00000396970)|(+)TOPO_DOM-Cytoplasmic, (-)TOPO_DOM-Extracellular	-0.15198	0.000134451	0.00577813	0.566121	0.718101
PXN:ENSG00000089159:E18.2-E19.1|ENSG00000089159:I4.1_120676425-ENSG00000089157:E1.4	TRUE	inclusion	clu_4596	NewClu_8465	ENSG00000089159:E18.2|ENSG00000089159:E19.1	trans-splicing	chr12:120652628-120652020|chr12:120676425-120638910	(-)truncated, (+)AA:31(ENSP00000446650)->472(ENST00000538144-PEP)|(+)DOMAIN-LIM zinc-binding 1, (+)DOMAIN-LIM zinc-binding 2, (+)DOMAIN-LIM zinc-binding 3, (+)DOMAIN-LIM zinc-binding 4, (+)DUF164-IPR003743, (+)HELIX, (+)MOD_RES-Phosphoserine, (+)MOD_RES-Phosphoserine; by CDK5, (+)MOD_RES-Phosphotyrosine, (+)MOTIF-LD motif 3, (+)MOTIF-LD motif 4, (+)MOTIF-LD motif 5, (+)Paxillin-IPR001904, (+)Znf_…	0.126662	0.000135471	0.00579863	0.32287	0.196208
TNRC6B:ENSG00000100354:E12.1-E13.1|ENSG00000100354:E11.3-E13.1	TRUE	exclusion	clu_5584	NewClu_2551	ENSG00000100354:E12.1	cassette-exon	chr22:40666284-40669429|chr22:40663040-40669429	(-)alt-coding, (-)AA:1723(ENSP00000338371)->1833(BAG57731.1)|(+)Argonaute_hook_dom-IPR019486, (-)Argonaute_hook_dom-IPR019486, (-)COMPBIAS-Gln-rich, (-)REGION-Interaction with argonaute proteins	-0.146867	0.000135677	0.00579863	0.285338	0.432205
AMN1:ENSG00000151743:E1.9-E5.1|ENSG00000151743:E1.9-E7.1	TRUE	inclusion	clu_19749	NewClu_3335	ENSG00000151743:E5.1	cassette-exon	chr12:31881905-31862359|chr12:31881905-31854941	(+)alt-N-terminus, (+)alt-C-terminus, (+)AA:58(ENSP00000439171)->89(ENST00000422146-PEP)	0.173462	0.000135683	0.00579863	0.688895	0.515434
MUTYH:ENSG00000132781:E1.20-E4.1|ENSG00000132781:E1.11-E4.1	TRUE	inclusion	clu_14150	NewClu_3019	ENSG00000132781:E1.20	altPromoter	chr1:45805648-45800183|chr1:45805891-45800183	(~)AA:216(ENSP00000437093)->216(ENSP00000432330)	0.182101	0.000137115	0.00584895	0.565445	0.383344
ZNF460:ENSG00000197714:E2.1-E4.1|ENSG00000197714:E1.1-E4.1	TRUE	inclusion	clu_29784	NewClu_1161	ENSG00000197714:E2.1	altPromoter	chr19:57792204-57795919|chr19:57791492-57795919	(+)alt-N-terminus, (+)AA:521(BAG60391.1)->562(BAF84833.1)|(+)DOMAIN-KRAB, (+)Krueppel-associated_box-IPR001909	0.160549	0.0001381	0.00588009	0.752421	0.591872
C20orf196:ENSG00000171984:E4.1-E7.1|ENSG00000171984:E4.1-E5.1	FALSE	exclusion	clu_25481	NewClu_2263	ENSG00000171984:E5.1	alt-C-term	chr20:5753689-5843670|chr20:5753689-5753778	(+)alt+C+terminus, (+)AA:62(ENSP00000368263)+>121(ENSP00000399331)	0.156586	0.000139033	0.0059089	0.804797	0.648211
TRIM16:ENSG00000221926:E6.3-E7.2|ENSG00000221926:E6.3-E7.1	FALSE	exclusion	clu_31591	NewClu_7463	ENSG00000221926:E7.1	alt-3'	chr17:15580889-15580591|chr17:15580889-15580594	(+)nonsense_mediated_decay, (+)alt+N+terminus, (+)AA:55(ENSP00000465169)+>80(ENST00000579535+PEP)	0.246492	0.000140434	0.00595747	0.372132	0.12564
AC097724.3:ENSG00000226833:E1.3-E4.1|ENSG00000226833:E1.3-E5.1	TRUE	inclusion	clu_31848	NewClu_2077	ENSG00000226833:E4.1	cassette-exon	chr2:28958893-28945872|chr2:28958893-28932365		0.144832	0.000140941	0.0059631	0.211408	0.0665766
FLII:ENSG00000177731:E9.3-E10.1|ENSG00000177731:E9.3-E10.2	TRUE	exclusion	clu_26777	NewClu_5155	ENSG00000177731:E10.1	alt-3'	chr17:18155313-18155130|chr17:18155313-18155127	(-)alt-N-terminus, (-)AA:1214(ENSP00000438536)->1238(BAG58632.1)|(+)Leu-rich_rpt-IPR001611, (+)MOD_RES-N6-acetyllysine, (+)REPEAT-LRR 1, (+)REPEAT-LRR 12, (-)COMPBIAS-Poly-Ala, (-)Leu-rich_rpt-IPR001611, (-)Leu-rich_rpt_typical-subtyp-IPR003591, (-)REPEAT-LRR 6, (-)REPEAT-LRR 7, (-)REPEAT-LRR 8	-0.120655	0.000141085	0.0059631	0.365593	0.486248
TTN:ENSG00000155657:E92.1-E93.1|ENSG00000155657:E86.1-E93.1	TRUE	inclusion	clu_20527	NewClu_8658	ENSG00000155657:E92.1	cassette-exon	chr2:179581822-179580501|chr2:179584281-179580501		0.142727	0.000142281	0.00600264	0.947652	0.804925
LL22NC03-80A10.6:ENSG00000236850:E6.1-E8.1|ENSG00000236850:E5.1-E8.1	TRUE	inclusion	clu_32423	NewClu_7044	ENSG00000236850:E6.1	cassette-exon	chr22:22661956-22664101|chr22:22661610-22664101		0.265885	0.000142682	0.00600855	0.307937	0.0420513
BAZ2B:ENSG00000123636:E38.1-E39.1|ENSG00000123636:E38.2-E39.1	FALSE	inclusion	clu_11996	NewClu_8184	ENSG00000123636:E38.2	alt-5'	chr2:160194078-160193588|chr2:160193973-160193588	(-)alt+N+terminus, (-)alt+C+terminus, (-)AA:179(ENSP00000400505)+>796(BAC11274.1)|(-)COILED, (-)COMPBIAS+Asp+rich, (-)CROSSLNK+Glycyl lysine isopeptide (Lys+Gly) (interchain with G+Cter in ubiquitin), (-)MOD_RES+N6+acetyllysine, (-)MOD_RES+Phosphoserine, (-)MOD_RES+Phosphothreonine, (-)ZN_FING+PHD+type, (-)Znf_FYVE_PHD+IPR011011, (-)Znf_PHD+IPR001965, (-)Znf_PHD+finger+IPR019787	-0.216108	0.000143492	0.00601533	0.241876	0.457984
BAZ2B:ENSG00000123636:E38.2-E39.1|ENSG00000123636:E38.1-E39.1	TRUE	inclusion	clu_11996	NewClu_8184	ENSG00000123636:E38.2	alt-5'	chr2:160193973-160193588|chr2:160194078-160193588	(-)alt-N-terminus, (-)alt-C-terminus, (-)AA:179(ENSP00000400505)->796(BAC11274.1)|(-)COILED, (-)COMPBIAS-Asp-rich, (-)CROSSLNK-Glycyl lysine isopeptide (Lys-Gly) (interchain with G-Cter in ubiquitin), (-)MOD_RES-N6-acetyllysine, (-)MOD_RES-Phosphoserine, (-)MOD_RES-Phosphothreonine, (-)ZN_FING-PHD-type, (-)Znf_FYVE_PHD-IPR011011, (-)Znf_PHD-IPR001965, (-)Znf_PHD-finger-IPR019787	0.216108	0.000143492	0.00601533	0.758124	0.542016
EGFEM1P:ENSG00000206120:E14.3-I15.1_168536167|ENSG00000206120:E14.3-E16.2	TRUE	inclusion	clu_31070	NewClu_5227	ENSG00000206120:I15.1_168536167		chr3:168530273-168536167|chr3:168530273-168538981		0.0970039	0.000144085	0.00601533	0.118188	0.0211837
C14orf132:ENSG00000227051:E4.3-I4.1|ENSG00000227051:E4.1-E5.8	TRUE	exclusion	clu_31860	NewClu_3339	ENSG00000227051:E4.3|ENSG00000227051:I4.1	intron-retention	chr14:96553146-96553147|chr14:96553099-96559859		-0.151828	0.00014409	0.00601533	0.829653	0.981481
MYSM1:ENSG00000162601:E15.1-E17.1|ENSG00000162601:E16.1-E17.1	FALSE	inclusion	clu_21929	NewClu_2488	ENSG00000162601:E16.1	cassette-exon	chr1:59134304-59133593|chr1:59134102-59133593	(-)alt+N+terminus, (-)alt+C+terminus, (-)AA:477(BX648168+PEP)+>575(BAG54377.1)|(-)DOMAIN+MPN, (-)JAB1_Mov34_MPN_PAD1+IPR000555, (-)METAL+Zinc; catalytic, (-)METAL+Zinc; catalytic (Probable), (-)MOTIF+JAMM motif, (-)MOTIF+LXXLL motif, (+)DOMAIN-SANT, (+)HELIX, (+)Homeodomain-like-IPR009057, (+)MOD_RES-Phosphoserine, (+)MOD_RES-Phosphothreonine, (+)Myb-like_dom-IPR017877, (+)SANT/Myb-IPR001005, (+)…	-0.240388	0.000144149	0.00601533	0.270464	0.510852
CTD-2514C3.1:ENSG00000204556:E4.1-E5.1|ENSG00000204556:E1.2-E5.1	TRUE	exclusion	clu_30769	NewClu_7783	ENSG00000204556:E4.1	cassette-exon	chr20:25999838-26000465|chr20:25990525-26000465		-0.208932	0.00014544	0.00605826	0.712406	0.921338
TCAIM:ENSG00000179152:E1.12-E3.1|ENSG00000179152:E1.3-E3.1	TRUE	exclusion	clu_27017	NewClu_8916	ENSG00000179152:E1.12	alt-5'	chr3:44380326-44396231|chr3:44379811-44396231	(~)AA:70(AAH09400.2)->70(BAG51758.1)	-0.142484	0.00014604	0.00607224	0.443026	0.585511
FAM228B:ENSG00000219626:E16.4-E18.1|ENSG00000219626:E16.4-E19.1	TRUE	inclusion	clu_31557	NewClu_2326	ENSG00000219626:E18.1	cassette-exon	chr2:24387204-24390496|chr2:24387204-24392225	(+)nonsense_mediated_decay, (+)alt-N-terminus, (+)alt-C-terminus, (+)AA:40(ENSP00000403796)->74(ENSP00000394034)	0.0979514	0.000148478	0.00615726	0.459883	0.361932
TTN:ENSG00000155657:E64.1-E65.1|ENSG00000155657:I64.1-E65.1	FALSE	exclusion	clu_20527	NewClu_8658	ENSG00000155657:E64.1	intron-retention	chr2:179595652-179595519|chr2:179595520-179595519		0.124666	0.000149182	0.00615726	0.989567	0.864902
HSPE1:ENSG00000115541:E1.8_198365610-E1.11|ENSG00000115541:E1.8-E1.11	FALSE	exclusion	clu_10078	NewClu_8086	ENSG00000115541:E1.8_198365610	alt-5'	chr2:198365610-198365798|chr2:198365642-198365798		0.294313	0.000149238	0.00615726	0.376263	0.0819497
PXN:ENSG00000089159:E17.2-E18.1|ENSG00000089159:I4.1_120676425-ENSG00000089157:E1.4	TRUE	inclusion	clu_4596	NewClu_8465	ENSG00000089159:E17.2|ENSG00000089159:E18.1	trans-splicing	chr12:120652906-120652801|chr12:120676425-120638910	(-)truncated, (+)AA:31(ENSP00000446650)->472(ENST00000538144-PEP)|(+)DOMAIN-LIM zinc-binding 1, (+)DOMAIN-LIM zinc-binding 2, (+)DOMAIN-LIM zinc-binding 3, (+)DOMAIN-LIM zinc-binding 4, (+)DUF164-IPR003743, (+)HELIX, (+)MOD_RES-Phosphoserine, (+)MOD_RES-Phosphoserine; by CDK5, (+)MOD_RES-Phosphotyrosine, (+)MOTIF-LD motif 3, (+)MOTIF-LD motif 4, (+)MOTIF-LD motif 5, (+)Paxillin-IPR001904, (+)Znf_…	0.119679	0.000149353	0.00615726	0.221413	0.101734
RALGPS1:ENSG00000136828:E5.1-E8.1|ENSG00000136828:E5.1-E10.1	TRUE	exclusion	clu_15554	NewClu_7780	ENSG00000136828:E8.1	alt-C-term	chr9:129740024-129796710|chr9:129740024-129815126	(-)alt-C-terminus, (-)AA:108(ENSP00000377579)->173(ENSP00000317149)|(-)HELIX, (-)RasGRF_CDC25-IPR001895, (-)TURN	-0.241188	0.000149421	0.00615726	0.653086	0.894275
FUT11:ENSG00000196968:I4.1-E5.1|ENSG00000196968:E4.1_75535916-E5.1	TRUE	inclusion	clu_29472	NewClu_644	ENSG00000196968:I4.1	intron-retention	chr10:75538585-75538586|chr10:75535916-75538586		0.346274	0.000149872	0.00616483	0.544118	0.197844
CTD-2547E10.2:ENSG00000180747:E3.1-E5.1|ENSG00000180747:E1.3-E5.1	TRUE	exclusion	clu_27184	NewClu_2306	ENSG00000180747:E3.1	alt-C-term	chr16:21513098-21495856|chr16:21531149-21495856	(-)alt-N-terminus, (-)alt-C-terminus, (-)AA:190(BAB97213.1)->645(ENST00000522480-PEP)	-0.250267	0.000151223	0.0062093	0.115497	0.365764
NSG1:ENSG00000168824:E7.9-E8.1|ENSG00000168824:E7.5-E8.1	TRUE	exclusion	clu_24593	NewClu_4529	ENSG00000168824:E7.9	alt-5'	chr4:4388900-4389331|chr4:4388370-4389331	(~)AA:185(ENSP00000408833)->185(BAG52889.1)	-0.246323	0.000152327	0.00624352	0.535573	0.781897
EPB41L2:ENSG00000079819:E28.5-E29.2|ENSG00000079819:E20.1-E30.2	TRUE	inclusion	clu_3736	NewClu_8143	ENSG00000079819:E28.5|E29.2	cassette-exon	chr6:131190952-131188721|chr6:131206236-131186774	(-)alt-C-terminus, (-)AA:633(AAH34718.1)->706(ENSP00000431988)|(-)Band_4.1_C-IPR008379, (-)Band_41_protein-IPR021187	0.388463	0.000154054	0.00626632	0.456349	0.0678863
DEPDC5:ENSG00000100150:E35.1-E36.1|ENSG00000100150:E35.1-E37.1	TRUE	exclusion	clu_5427	NewClu_1554	ENSG00000100150:E36.1	cassette-exon	chr22:32253539-32257354|chr22:32253539-32266576	(-)alt-coding, (-)AA:1581(ENSP00000266091)->1594(CAG27889.1)	-0.184222	0.000154093	0.00626632	0.811149	0.99537
PLCB1:ENSG00000182621:E10.2-E11.1|ENSG00000182621:E10.2-E13.1	TRUE	exclusion	clu_27504	NewClu_2924	ENSG00000182621:E11.1	alt-C-term	chr20:8630096-8632060|chr20:8630096-8637831	(+)alt-N-terminus, (+)alt-C-terminus, (+)AA:234(AX721082-PEP)->960(BAG61238.1)|(+)ACT_SITE, (+)C2_Ca-dep-IPR000008, (+)C2_Ca/lipid-bd_dom_CaLB-IPR008973, (+)C2_membr_targeting-IPR018029, (+)DOMAIN-C2, (+)DOMAIN-PI-PLC X-box, (+)DOMAIN-PI-PLC Y-box, (+)MOD_RES-Phosphoserine; by PKC, (+)MOD_RES-Phosphothreonine, (+)MOD_RES-Phosphotyrosine, (+)PLC-beta_CS-IPR009535, (+)PLC-like_Pdiesterase_TIM-brl-I…	-0.1266	0.000154397	0.00626632	0.0222222	0.148822
CXorf40B:ENSG00000197021:E1.7-E2.2|ENSG00000197021:E1.6-E2.2	TRUE	exclusion	clu_29488	NewClu_4743	ENSG00000197021:E1.7	alt-5'	chrX:149106360-149105698|chrX:149106411-149105698	(+)alt-N-terminus, (+)alt-C-terminus, (+)AA:23(ENST00000497550-PEP)->45(ENSP00000474715)|(+)PUA-like_domain-IPR015947	-0.100073	0.000154477	0.00626632	0.0730454	0.173118
ZFAND2B:ENSG00000158552:I5.1-E6.1|ENSG00000158552:E5.23-E6.1	TRUE	inclusion	clu_21148	NewClu_8675	ENSG00000158552:I5.1	intron-retention	chr2:220073698-220073699|chr2:220073361-220073699	(-)alt-C-terminus, (-)AA:225(BAG57145.1)->257(AAH18415.1)|(-)REPEAT-UIM 1, (-)REPEAT-UIM 2, (-)Ubiquitin-int_motif-IPR003903	0.118715	0.000154479	0.00626632	0.18354	0.0648242
ZNF557:ENSG00000130544:E6.1-E7.1|ENSG00000130544:I6.1-E7.1	FALSE	inclusion	clu_13424	NewClu_4678	ENSG00000130544:E6.1	intron-retention	chr19:7081466-7081981|chr19:7081980-7081981		-0.230834	0.000154516	0.00626632	0.769166	1
RRNAD1:ENSG00000143303:E5.3-E7.2|ENSG00000143303:E5.3-E6.1	FALSE	inclusion	clu_17606	NewClu_5307	ENSG00000143303:E6.1	cassette-exon	chr1:156703312-156705517|chr1:156703312-156703801	(+)alt-C-terminus, (+)AA:277(ENSP00000357201)->301(CU679918-PEP)	-0.134969	0.000155328	0.00628818	0.126422	0.261391
TTN:ENSG00000155657:E245.1-E246.1|ENSG00000155657:E245.1-E247.1	TRUE	inclusion	clu_20527	NewClu_8660	ENSG00000155657:E246.1	cassette-exon	chr2:179490000-179489458|chr2:179490000-179487494	(-)truncated, (+)AA:5604(ENSP00000354117)->26926(ENSP00000434586)|(-)COILED, (-)Ig-like_dom-IPR007110, (-)Ig_I-set-IPR013098, (-)Ig_sub-IPR003599, (-)Ig_sub2-IPR003598, (-)Immunoglobulin-IPR013151, (-)REPEAT-Z-repeat 4, (-)Titin_Z-IPR015129, (+)ACT_SITE-Proton acceptor, (+)BINDING-ATP, (+)COILED, (+)COMPBIAS-Poly-Arg, (+)COMPBIAS-Poly-Ser, (+)COMPBIAS-Ser-rich, (+)CROSSLNK-Glycyl lysine isopeptid…	0.16016	0.000155804	0.00629422	0.911711	0.751551
ANKRD36:ENSG00000135976:E16.1-E17.1|ENSG00000135976:E3.1-E24.1	TRUE	exclusion	clu_15215	NewClu_1219	ENSG00000135976:E16.1|E17.1	cassette-exon	chr2:97823904-97824325|chr2:97784254-97845475	(+)truncated, (-)AA:309(AAI28518.1)->1941(ENSP00000419530)|(-)COILED	-0.152722	0.000156138	0.00629422	0.501784	0.654507
DNAJC15:ENSG00000120675:I3.1_43636431-E4.1|ENSG00000120675:E3.2-E4.1	TRUE	inclusion	clu_11382	NewClu_4181	ENSG00000120675:I3.1_43636431		chr13:43636431-43639822|chr13:43597870-43639822		0.150642	0.000156297	0.00629422	0.32302	0.172378
LIMCH1:ENSG00000064042:E42.1-E44.1|ENSG00000064042:E42.1-E43.1	FALSE	exclusion	clu_2063	NewClu_9618	ENSG00000064042:E43.1	cassette-exon	chr4:41687847-41691544|chr4:41687847-41689857	(~)alt+N+terminus, (~)AA:821(CR936658+PEP)+>821(BAH12187.1)|(+)MOD_RES+Phosphoserine, (+)MOD_RES+Phosphothreonine, (-)COMPBIAS-Glu-rich, (-)MOD_RES-Phosphoserine, (-)MOD_RES-Phosphothreonine	0.0964204	0.000157192	0.00631922	0.452334	0.355914
INTS8:ENSG00000164941:E4.1-E5.1|ENSG00000164941:E3.8-E5.1	TRUE	exclusion	clu_23089	NewClu_1257	ENSG00000164941:E4.1	cassette-exon	chr8:95837295-95839491|chr8:95835789-95839491	(-)alt-N-terminus, (-)alt-C-terminus, (-)AA:94(ENSP00000429056)->183(ENSP00000430049)	-0.13942	0.000158627	0.00636581	0.802031	0.941451
NCOA2:ENSG00000140396:E1.1-E5.1|ENSG00000140396:U0.1_71316261-E5.1	TRUE	exclusion	clu_16888	NewClu_9167	ENSG00000140396:E1.1	altPromoter	chr8:71315935-71209035|chr8:71316261-71209035	(-)nonsense_mediated_decay, (-)alt-C-terminus, (-)AA:946(ENSP00000430148)->1464(ENSP00000399968)|(-)COMPBIAS-Poly-Gln, (-)DUF1518-IPR010011, (-)MOTIF-LLXXLXXXL motif, (-)MOTIF-LXXLL motif 4, (-)Nuc_rcpt_coact-IPR009110, (-)Nuc_rcpt_coact_Ncoa-typ-IPR014920, (-)Nuclear_rcpt_coactivator-IPR017426, (-)SITE-Breakpoint for translocation to form KAT6A-NCOA2	-0.209246	0.000160814	0.00644237	0.60101	0.810256
MBNL1:ENSG00000152601:E14.1-E15.1|ENSG00000152601:E13.2-E15.1	TRUE	exclusion	clu_19943	NewClu_4619	ENSG00000152601:E14.1	cassette-exon	chr3:152164546-152165409|chr3:152163328-152165409	(-)alt-N-terminus, (-)alt-C-terminus, (-)AA:342(AAP30727.1)->343(AAH50535.1)|(+)HELIX, (+)STRAND, (+)TURN, (+)ZN_FING-C3H1-type 1, (+)ZN_FING-C3H1-type 2, (+)Znf_CCCH-IPR000571	-0.218662	0.000162073	0.00648151	0.262814	0.481476
PYCR1:ENSG00000183010:E4.4-E4.16|ENSG00000183010:E4.8_79895118-E4.16	FALSE	inclusion	clu_27611	NewClu_704	ENSG00000183010:E4.4	altPromoter	chr17:79895138-79894737|chr17:79895118-79894737		-0.124011	0.000163381	0.0065225	0.602166	0.726176
RUSC2:ENSG00000198853:I1.1_35519463-E3.1|ENSG00000198853:E1.1-E3.1	TRUE	inclusion	clu_30412	NewClu_9156	ENSG00000198853:I1.1_35519463		chr9:35519463-35546427|chr9:35490169-35546427		0.118375	0.000164489	0.00655539	0.232986	0.114611
AD000671.6:ENSG00000267120:E3.1-E4.1|ENSG00000267120:E2.2-E4.1	TRUE	exclusion	clu_33937	NewClu_8953	ENSG00000267120:E3.1	cassette-exon	chr19:36235527-36235322|chr19:36236026-36235322	(+)alt-N-terminus, (+)alt-C-terminus, (+)AA:162(BAC03988.1)->181(AAT72770.3)|(+)U2_small-IPR009145, (+)Znf_CCCH-IPR000571	-0.120473	0.000165321	0.00657716	0.288697	0.40917
FAHD2A:ENSG00000115042:E1.6-E3.2|ENSG00000115042:E2.2-E3.2	FALSE	inclusion	clu_9834	NewClu_4479	ENSG00000115042:E2.2	cassette-exon	chr2:96068620-96071301|chr2:96071150-96071301	(~)AA:314(AAH09403.1)+>314(ENSP00000406424)	-0.088283	0.000166497	0.00661251	0.31212	0.400403
FAM86C1:ENSG00000158483:E2.1-E3.1|ENSG00000158483:E2.1-E5.1	TRUE	inclusion	clu_21134	NewClu_7931	ENSG00000158483:E3.1	cassette-exon	chr11:71500891-71502782|chr11:71500891-71507063	(-)alt-N-terminus, (-)alt-C-terminus, (-)AA:100(AK311675-PEP)->125(BAG56760.1)	0.244862	0.000168512	0.006681	0.421274	0.176412
ZNF74:ENSG00000185252:I1.2-E4.1|ENSG00000185252:E1.8-E4.1	TRUE	exclusion	clu_28138	NewClu_3987	ENSG00000185252:I1.2		chr22:20749708-20754922|chr22:20748952-20754922	(~)retained_intron, (~)AA:573(BC013741-PEP)->573(ENST00000493734-PEP)	-0.164408	0.000170777	0.00675919	0.63718	0.801588
SETD5-AS1:ENSG00000206573:E5.6-E6.2|ENSG00000206573:E5.4-E6.2	TRUE	inclusion	clu_31113	NewClu_3317	ENSG00000206573:E5.6	alt-5'	chr3:9433111-9432181|chr3:9433363-9432181	(-)alt-N-terminus, (-)alt-C-terminus, (-)AA:61(ENST00000521609-PEP)->83(AL110136-PEP)	0.112811	0.000172707	0.00681392	0.234088	0.121277
TRNT1:ENSG00000072756:E3.3-E7.1|ENSG00000072756:E3.3-E4.1	FALSE	inclusion	clu_2981	NewClu_520	ENSG00000072756:E4.1	alt-C-term	chr3:3170872-3178944|chr3:3170872-3171603	(-)alt+C+terminus, (-)AA:57(AAH05184.1)+>62(ENSP00000388615)|(-)HELIX, (-)TRANSIT+Mitochondrion	-0.123332	0.000173098	0.00681392	0.818779	0.942111
TRMT13:ENSG00000122435:E6.2-E6.7|ENSG00000122435:E6.2-E6.6	FALSE	inclusion	clu_11732	NewClu_7859	ENSG00000122435:E6.7	alt-3'	chr1:100606070-100606523|chr1:100606070-100606408	(+)alt-C-terminus, (+)AA:175(BAG57881.1)->273(BAG61041.1)|(-)COILED	-0.260213	0.000173343	0.00681392	0.0839869	0.3442
TRMT13:ENSG00000122435:E6.2-E6.6|ENSG00000122435:E6.2-E6.7	TRUE	inclusion	clu_11732	NewClu_7859	ENSG00000122435:E6.6	alt-3'	chr1:100606070-100606408|chr1:100606070-100606523	(+)alt-C-terminus, (+)AA:175(BAG57881.1)->273(BAG61041.1)|(-)COILED	0.260213	0.000173343	0.00681392	0.916013	0.6558
AGAP4:ENSG00000188234:E2.1-E3.1|ENSG00000188234:E1.1-E3.1	TRUE	exclusion	clu_28831	NewClu_5374	ENSG00000188234:E2.1	cassette-exon	chr10:46344291-46343402|chr10:46349103-46343402		-0.532738	0.000175311	0.00687571	0.222222	0.75496
OXSM:ENSG00000151093:E4.3-E6.1|ENSG00000151093:I4.1-E5.1	FALSE	exclusion	clu_19529	NewClu_8489	ENSG00000151093:E4.3|ENSG00000151093:E6.1	intron-retention	chr3:25831638-25832481|chr3:25831970-25831971	(~)nonsense_mediated_decay, (~)AA:102(ENST00000449808-PEP)->102(ENSP00000404115)	0.317501	0.000175761	0.00687571	0.763872	0.446371
KIF13A:ENSG00000137177:E2.2-E3.1|ENSG00000137177:E2.2-E5.1	TRUE	inclusion	clu_15741	NewClu_5492	ENSG00000137177:E3.1	alt-C-term	chr6:17987285-17951660|chr6:17987285-17898411	(+)retained_intron, (+)alt-N-terminus, (+)alt-C-terminus, (+)AA:47(ENST00000505588-PEP)->70(BC062673-PEP)	0.283506	0.00017581	0.00687571	0.695455	0.411948
HHAT:ENSG00000054392:E5.1-E6.1|ENSG00000054392:E5.1-E8.1	TRUE	inclusion	clu_1694	NewClu_7553	ENSG00000054392:E6.1	cassette-exon	chr1:210522410-210536196|chr1:210522410-210560812	(-)alt-N-terminus, (-)AA:428(BAH12917.1)->448(BAH11984.1)|(-)MBOAT_fam-IPR004299, (-)TRANSMEM-Helical;, (+)MBOAT_fam-IPR004299, (+)TRANSMEM-Helical;	0.196371	0.000176191	0.00687891	0.766867	0.570496
DET1:ENSG00000140543:E1.5-E5.1|ENSG00000140543:E3.2-E5.1	FALSE	exclusion	clu_16958	NewClu_1378	ENSG00000140543:E3.2	cassette-exon	chr15:89089771-89074946|chr15:89079543-89074946	(-)alt-N-terminus, (-)AA:550(AB073887-PEP)->561(BAG51398.1)	0.170699	0.00017666	0.00688554	0.534371	0.363672
RNF121:ENSG00000137522:E2.2-E3.1|ENSG00000137522:E1.11-E3.1	TRUE	exclusion	clu_15869	NewClu_2218	ENSG00000137522:E2.2	cassette-exon	chr11:71668310-71671796|chr11:71640170-71671796	(-)retained_intron, (-)alt-N-terminus, (-)alt-C-terminus, (-)AA:205(AL833638-PEP)->220(ENST00000528683-PEP)	-0.252266	0.00017724	0.00689651	0.551056	0.803322
ANKRD36:ENSG00000135976:E13.1-E14.1|ENSG00000135976:E3.1-E24.1	TRUE	exclusion	clu_15215	NewClu_1219	ENSG00000135976:E13.1|E14.1	cassette-exon	chr2:97817676-97818241|chr2:97784254-97845475	(+)truncated, (-)AA:309(AAI28518.1)->1941(ENSP00000419530)|(-)COILED	-0.134192	0.000177733	0.00690116	0.625475	0.759666
FLII:ENSG00000177731:E9.3-E10.2|ENSG00000177731:E9.3-E10.1	FALSE	exclusion	clu_26777	NewClu_5155	ENSG00000177731:E10.1	alt-3'	chr17:18155313-18155127|chr17:18155313-18155130	(-)alt-N-terminus, (-)AA:1214(ENSP00000438536)->1238(BAG58632.1)|(+)Leu+rich_rpt+IPR001611, (+)MOD_RES+N6+acetyllysine, (+)REPEAT+LRR 1, (+)REPEAT+LRR 12, (-)COMPBIAS-Poly-Ala, (-)Leu-rich_rpt-IPR001611, (-)Leu-rich_rpt_typical-subtyp-IPR003591, (-)REPEAT-LRR 6, (-)REPEAT-LRR 7, (-)REPEAT-LRR 8	0.128047	0.000177959	0.00690116	0.634407	0.50636
LMO7:ENSG00000136153:E14.10-E16.1|ENSG00000136153:E14.10-E17.1	TRUE	inclusion	clu_15307	NewClu_902	ENSG00000136153:E16.1	cassette-exon	chr13:76378677-76381616|chr13:76378677-76383290	(+)alt-N-terminus, (+)AA:1046(AK092052-PEP)->1053(AK055465-PEP)|(-)CH-domain-IPR001715, (-)MOD_RES-Phosphoserine, (-)MOD_RES-Phosphotyrosine, (-)SM22_calponin-IPR003096, (+)PDZ-IPR001478	0.0967252	0.000178771	0.00692099	0.207473	0.110747
ANKRD36C:ENSG00000174501:E35.1-E36.1|ENSG00000174501:I34.1_96585640-E36.1	TRUE	inclusion	clu_26169	NewClu_7900	ENSG00000174501:E35.1		chr2:96583762-96583675|chr2:96585640-96583675		0.229193	0.00018006	0.0069592	0.367504	0.138311
RP11-438E5.1:ENSG00000249307:I2.1_79935171-E4.1|ENSG00000249307:U0.1_79870026-E4.1	TRUE	inclusion	clu_33021	NewClu_5691	ENSG00000249307:I2.1_79935171	altPromoter	chr4:79935171-80007250|chr4:79870026-80007250		0.292608	0.000180805	0.00697192	0.571154	0.278545
PUM2:ENSG00000055917:E2.1-E7.2|ENSG00000055917:E1.2-E7.2	TRUE	exclusion	clu_1768	NewClu_1235	ENSG00000055917:E2.1	altPromoter	chr2:20550571-20527139|chr2:20551927-20527139	(-)truncated, (+)AA:127(ENST00000420234-PEP)->293(ENSP00000387399)|(+)MOD_RES-Phosphoserine, (+)MOD_RES-Phosphothreonine, (+)REGION-Interaction with SNAPIN	-0.240021	0.000180994	0.00697192	0.030303	0.270324
POT1:ENSG00000128513:E7.2-E8.1|ENSG00000128513:E6.1-E8.1	TRUE	exclusion	clu_12950	NewClu_1300	ENSG00000128513:E7.2	cassette-exon	chr7:124510965-124503694|chr7:124532320-124503694	(-)alt-N-terminus, (-)alt-C-terminus, (-)AA:503(ENSP00000377002)->518(AAW22615.1)|(-)HELIX, (-)NA-bd_OB-fold-IPR012340, (-)REGION-DNA binding, (-)STRAND, (-)Telomer_end-bd-IPR011564	-0.180865	0.00018142	0.00697665	0.650058	0.830924
FANCE:ENSG00000112039:E3.1-E4.1|ENSG00000112039:E3.1-E5.1	TRUE	exclusion	clu_8987	NewClu_4284	ENSG00000112039:E4.1	cassette-exon	chr6:35425377-35425693|chr6:35425377-35426074		-0.216506	0.000183241	0.00702694	0.673333	0.889839
TUG1:ENSG00000253352:I1.1-E2.1|ENSG00000253352:E1.7-E3.2	TRUE	inclusion	clu_33203	NewClu_9022	ENSG00000253352:I1.1|ENSG00000253352:E2.1	intron-retention	chr22:31368033-31368034|chr22:31367765-31368841		0.181736	0.000183587	0.00702694	0.671666	0.48993
LIMCH1:ENSG00000064042:E42.1-E43.1|ENSG00000064042:E42.1-E44.1	TRUE	exclusion	clu_2063	NewClu_9618	ENSG00000064042:E43.1	cassette-exon	chr4:41687847-41689857|chr4:41687847-41691544	(~)alt-N-terminus, (~)AA:821(CR936658-PEP)->821(BAH12187.1)|(+)MOD_RES-Phosphoserine, (+)MOD_RES-Phosphothreonine, (-)COMPBIAS-Glu-rich, (-)MOD_RES-Phosphoserine, (-)MOD_RES-Phosphothreonine	-0.0944592	0.000183822	0.00702694	0.388796	0.483255
RPAIN:ENSG00000129197:E6.1-E6.10|ENSG00000129197:E3.1-E6.10	TRUE	exclusion	clu_13113	NewClu_334	ENSG00000129197:E6.1	cassette-exon	chr17:5331531-5335862|chr17:5326149-5335862		-0.0908483	0.000183948	0.00702694	0.328382	0.41923
ZNF667:ENSG00000198046:E4.2-E5.2|ENSG00000198046:E2.3-E9.1	TRUE	exclusion	clu_29926	NewClu_4758	ENSG00000198046:E4.2|E5.2	cassette-exon	chr19:56985381-56983556|chr19:56988641-56973798	(~)alt-coding, (~)AA:610(BAG51734.1)->610(AK096513-PEP)|(+)ZN_FING-C2H2-type 4, (+)Znf_C2H2-IPR007087, (+)Znf_C2H2-like-IPR015880	-0.262393	0.000185207	0.00705345	0.0833333	0.345726
PCSK7:ENSG00000160613:I19.1-E20.1|ENSG00000160613:E19.2-E20.1	TRUE	inclusion	clu_21567	NewClu_8557	ENSG00000160613:I19.1	intron-retention	chr11:117077073-117077072|chr11:117077397-117077072	(-)alt-N-terminus, (-)AA:103(AK127262-PEP)->176(ENST00000529458-PEP)|(-)TRANSMEM-Helical;	0.282101	0.000185254	0.00705345	0.369614	0.087513
ADHFE1:ENSG00000147576:E6.5-E7.1|ENSG00000147576:E6.5-E8.1	TRUE	exclusion	clu_18845	NewClu_4975	ENSG00000147576:E7.1	cassette-exon	chr8:67356983-67357453|chr8:67356983-67359499	(~)nonsense_mediated_decay, (~)nonsense_mediated_decay, (~)AA:34(ENSP00000392040)->34(ENSP00000392925)	-0.0909568	0.000186949	0.00710624	0.84586	0.936817
DIXDC1:ENSG00000150764:E2.1-E4.1|ENSG00000150764:E3.3-E4.1	FALSE	inclusion	clu_19463	NewClu_843	ENSG00000150764:E3.3	altPromoter	chr11:111800634-111835273|chr11:111808283-111835273	(+)alt-N-terminus, (+)AA:218(ENSP00000434130)->219(AAI28601.1)|(+)CH-domain-IPR001715, (+)DOMAIN-CH	-0.216128	0.00019141	0.00725184	0.232358	0.448487
DIXDC1:ENSG00000150764:E3.3-E4.1|ENSG00000150764:E2.1-E4.1	TRUE	inclusion	clu_19463	NewClu_843	ENSG00000150764:E3.3	altPromoter	chr11:111808283-111835273|chr11:111800634-111835273	(+)alt-N-terminus, (+)AA:218(ENSP00000434130)->219(AAI28601.1)|(+)CH-domain-IPR001715, (+)DOMAIN-CH	0.216128	0.00019141	0.00725184	0.767642	0.551513
BTN3A1:ENSG00000026950:E6.3-E7.3|ENSG00000026950:E6.3-E7.1	FALSE	exclusion	clu_998	NewClu_4495	ENSG00000026950:E7.1	alt-3'	chr6:26409961-26410234|chr6:26409961-26410122		0.207939	0.000192991	0.00728208	0.298824	0.0908856
SDHAP1:ENSG00000185485:E12.1-I12.1|ENSG00000185485:E12.1-E13.1	TRUE	inclusion	clu_28202	NewClu_4477	ENSG00000185485:I12.1	intron-retention	chr3:195695090-195695089|chr3:195695090-195694861		0.210114	0.000193754	0.00728208	0.210114	0
GRIPAP1:ENSG00000068400:E25.1-E26.1|ENSG00000068400:I25.1-E26.1	FALSE	exclusion	clu_2526	NewClu_9407	ENSG00000068400:E25.1	intron-retention	chrX:48832430-48831721|chrX:48831722-48831721	(+)alt+N+terminus, (+)alt+C+terminus, (+)AA:398(BC110636+PEP)+>461(AL136847+PEP)|(+)COILED	0.163652	0.000193871	0.00728208	0.955691	0.792039
TMEM67:ENSG00000164953:E3.2-E7.1|ENSG00000164953:I3.1-E4.1	FALSE	inclusion	clu_23113	NewClu_6536	ENSG00000164953:E3.2|ENSG00000164953:E7.1	intron-retention	chr8:94770804-94776070|chr8:94772087-94772088	(+)nonsense_mediated_decay, (+)retained_intron, (+)alt-C-terminus, (+)AA:119(ENSP00000429925)->138(ENST00000475305-PEP)	-0.171615	0.000194026	0.00728208	0.828385	1
IFT172:ENSG00000138002:E15.1-I15.1|ENSG00000138002:E14.2-E16.1	TRUE	exclusion	clu_16106	NewClu_8243	ENSG00000138002:E15.1|ENSG00000138002:I15.1	intron-retention	chr2:27694100-27694099|chr2:27695117-27693962		-0.245654	0.000194254	0.00728208	0	0.245654
GMEB1:ENSG00000162419:E2.3-E3.1|ENSG00000162419:E2.3-E3.2	TRUE	inclusion	clu_21886	NewClu_6502	ENSG00000162419:E3.1	alt-3'	chr1:29010252-29016586|chr1:29010252-29016616	(+)alt-coding, (+)AA:563(BAG73202.1)->573(AAD39355.1)	0.224992	0.000194421	0.00728208	0.457672	0.23268
GMEB1:ENSG00000162419:E2.3-E3.2|ENSG00000162419:E2.3-E3.1	FALSE	inclusion	clu_21886	NewClu_6502	ENSG00000162419:E3.1	alt-3'	chr1:29010252-29016616|chr1:29010252-29016586	(+)alt-coding, (+)AA:563(BAG73202.1)->573(AAD39355.1)	-0.224992	0.000194421	0.00728208	0.542328	0.76732
COL15A1:ENSG00000204291:E9.1-E10.1|ENSG00000204291:I9.1_101765433-ENSG00000106803:E2.1_101984566	TRUE	inclusion	clu_30679	NewClu_9712	ENSG00000204291:E9.1|ENSG00000204291:E10.1	trans-splicing	chr9:101763233-101765735|chr9:101765433-101984566		0.219503	0.000195432	0.00730809	0.680912	0.461409
FAM189A2:ENSG00000135063:E12.1-I12.1|ENSG00000135063:E11.2-E13.2	TRUE	inclusion	clu_14817	NewClu_4796	ENSG00000135063:E12.1|ENSG00000135063:I12.1	intron-retention	chr9:72002599-72002600|chr9:72000863-72003074		0.17152	0.000196436	0.00733279	0.17152	0
TCERG1:ENSG00000113649:E7.1-E8.1|ENSG00000113649:E6.1-E8.1	TRUE	inclusion	clu_9472	NewClu_1377	ENSG00000113649:E7.1	cassette-exon	chr5:145847966-145849107|chr5:145843356-145849107	(+)alt-coding, (+)AA:1077(BAG73814.1)->1098(AAB80727.1)|(-)COMPBIAS-Thr-rich	0.113912	0.00019673	0.00733279	0.483214	0.369302
OXR1:ENSG00000164830:E4.1-E9.1|ENSG00000164830:E8.3-E9.1	FALSE	exclusion	clu_23049	NewClu_6307	ENSG00000164830:E8.3	altPromoter	chr8:107531367-107691438|chr8:107670313-107691438	(+)alt+N+terminus, (+)alt+C+terminus, (+)AA:400(AAH19691.1)+>477(BAC85852.1)	0.450638	0.000199558	0.0074262	0.614815	0.164177
B3GALNT1:ENSG00000169255:E1.17-E3.1|ENSG00000169255:E1.12-E3.1	TRUE	exclusion	clu_24748	NewClu_4916	ENSG00000169255:E1.17	alt-5'	chr3:160822573-160822194|chr3:160823023-160822194	(~)AA:67(ENST00000478383-PEP)->67(ENST00000494818-PEP)	-0.301852	0.000200565	0.00745164	0.421977	0.723829
ST6GALNAC3:ENSG00000184005:E3.1-E5.1|ENSG00000184005:E3.1-E6.1_77099813	TRUE	inclusion	clu_27833	NewClu_5847	ENSG00000184005:E5.1	cassette-exon	chr1:76878102-77093137|chr1:76878102-77099813	(+)alt-N-terminus, (+)alt-C-terminus, (+)AA:122(ENST00000464140-PEP)->305(ENSP00000329214)|(+)DISULFID, (+)Glyco_trans_29-IPR001675, (+)TOPO_DOM-Cytoplasmic, (+)TOPO_DOM-Lumenal, (+)TRANSMEM-Helical; Signal-anchor for type II membrane protein;	0.199507	0.000202322	0.00750483	0.965546	0.76604
ANAPC4:ENSG00000053900:E21.1-E22.1|ENSG00000053900:E21.2-I21.1	FALSE	inclusion	clu_1663	NewClu_9602	ENSG00000053900:E21.1|ENSG00000053900:E22.1	intron-retention	chr4:25415364-25415946|chr4:25415493-25415494	(-)alt+N+terminus, (-)alt+C+terminus, (-)AA:222(AK001881+PEP)+>697(BAG51209.1)|(-)MOD_RES+Phosphoserine, (-)MOD_RES+Phosphotyrosine	-0.178806	0.000203561	0.00753864	0.821194	1
ANKRD36C:ENSG00000174501:E38.1-E39.1|ENSG00000174501:E37.1-E42.1	TRUE	inclusion	clu_26169	NewClu_7900	ENSG00000174501:E38.1|E39.1	cassette-exon	chr2:96581891-96581800|chr2:96582358-96578183		0.21607	0.000204178	0.00754933	0.556733	0.340663
AGFG1:ENSG00000173744:E8.1-E9.1|ENSG00000173744:E8.1-E10.1	TRUE	exclusion	clu_25994	NewClu_626	ENSG00000173744:E9.1	cassette-exon	chr2:228395926-228396854|chr2:228395926-228398265	(-)alt-coding, (-)AA:578(ALQ33584.1)->584(ENSP00000387282)	-0.274139	0.000204829	0.00756127	0.444932	0.719071
PXN:ENSG00000089159:E12.2-E13.2|ENSG00000089159:I4.1_120676425-ENSG00000089157:E1.4	TRUE	inclusion	clu_4596	NewClu_8465	ENSG00000089159:E12.2|ENSG00000089159:E13.2	trans-splicing	chr12:120659426-120657894|chr12:120676425-120638910	(+)retained_intron, (+)alt-C-terminus, (+)AA:591(ENSP00000228307)->706(ENST00000323871-PEP)|(-)DOMAIN-LIM zinc-binding 1, (-)DOMAIN-LIM zinc-binding 2, (-)DOMAIN-LIM zinc-binding 3, (-)DOMAIN-LIM zinc-binding 4, (-)DUF164-IPR003743, (-)MOD_RES-Phosphoserine, (-)MOTIF-LD motif 5, (-)Znf_LIM-IPR001781	0.151116	0.000205342	0.00756807	0.253834	0.102718
CDK18:ENSG00000117266:E9.3-E10.2|ENSG00000117266:E9.4-I9.1	FALSE	inclusion	clu_10617	NewClu_835	ENSG00000117266:E9.3|ENSG00000117266:E10.2	intron-retention	chr1:205495965-205496922|chr1:205496391-205496392		-0.334627	0.000206609	0.00760261	0.665373	1
NR2F2-AS1:ENSG00000247809:E1.4-E4.1|ENSG00000247809:E2.3-E4.1	FALSE	exclusion	clu_32943	NewClu_7815	ENSG00000247809:E2.3	altPromoter	chr15:96870428-96834012|chr15:96870185-96834012	(+)alt-N-terminus, (+)alt-C-terminus, (+)AA:43(ENST00000558929-PEP)->72(ENST00000502125-PEP)	0.221511	0.000207457	0.00762165	0.385633	0.164123
UBR4:ENSG00000127481:E49.1-E50.1|ENSG00000127481:E49.1-E51.1	TRUE	inclusion	clu_12792	NewClu_2697	ENSG00000127481:E50.1	cassette-exon	chr1:19477071-19476289|chr1:19477071-19475120	(-)alt-coding, (-)AA:5159(ENSP00000364374)->5176(ENSP00000364365)|(-)ARM-type_fold-IPR016024, (+)ARM-type_fold-IPR016024	0.0883333	0.000208346	0.00764212	0.260783	0.17245
DCTN1:ENSG00000204843:E7.5-E9.1|ENSG00000204843:E1.6-E9.1	TRUE	inclusion	clu_30863	NewClu_8544	ENSG00000204843:E7.5	cassette-exon	chr2:74607132-74605372|chr2:74618921-74605372	(-)alt-N-terminus, (-)AA:1253(AK314352-PEP)->1256(ENSP00000387327)|(-)COILED, (+)CAP-Gly_domain-IPR000938, (+)STRAND	0.0845102	0.00020986	0.00768541	0.19272	0.10821
METTL22:ENSG00000067365:E4.5-E6.2|ENSG00000067365:E4.5-E6.4	TRUE	inclusion	clu_2429	NewClu_6548	ENSG00000067365:E6.2	alt-3'	chr16:8722967-8728896|chr16:8722967-8729025	(+)alt-C-terminus, (+)AA:205(BAB14058.1)->348(ENSP00000457152)|(+)Nicotinamide_N-MeTfrase-like-IPR019410	0.127186	0.000210339	0.00769071	0.77365	0.646464
PPP4C:ENSG00000149923:E1.11-E1.15|ENSG00000149923:E1.12-E1.15	FALSE	exclusion	clu_19341	NewClu_5552	ENSG00000149923:E1.11	alt-5'	chr16:30087415-30087636|chr16:30087421-30087636	(~)AA:307(ENSP00000455995)->307(ENSP00000279387)	0.25022	0.000211591	0.00772423	0.684343	0.434124
KLHL20:ENSG00000076321:U0.1_173607173-E3.1|ENSG00000076321:U0.1_173640473-E3.1	FALSE	exclusion	clu_3352	NewClu_3322	ENSG00000076321:U0.1_173607173	altPromoter	chr1:173607173-173685142|chr1:173640473-173685142		0.113525	0.000214326	0.00781171	0.215411	0.101886
IFT172:ENSG00000138002:I15.1-E16.1|ENSG00000138002:E14.2-E16.1	TRUE	exclusion	clu_16106	NewClu_8243	ENSG00000138002:I15.1	intron-retention	chr2:27693963-27693962|chr2:27695117-27693962	(+)retained_intron, (+)alt-C-terminus, (+)AA:506(BAG51580.1)->580(ENST00000511842-PEP)|(+)Quino_amine_DH_bsu-IPR011044, (+)REPEAT-WD 8, (+)REPEAT-WD 9, (+)WD40_repeat_dom-IPR017986	-0.192915	0.000214749	0.00781475	0	0.192915
ZNF445:ENSG00000185219:I6.1-E7.1|ENSG00000185219:E6.2-E7.1	TRUE	inclusion	clu_28122	NewClu_3334	ENSG00000185219:I6.1	intron-retention	chr3:44492066-44492065|chr3:44492360-44492065		0.160256	0.000215272	0.00782142	0.160256	0
OGFOD3:ENSG00000181396:E10.1-E11.4|ENSG00000181396:E8.1-E11.4	TRUE	inclusion	clu_27272	NewClu_2912	ENSG00000181396:E10.1	cassette-exon	chr17:80352207-80350410|chr17:80356072-80350410	(+)alt-C-terminus, (+)AA:319(BAB15267.1)->331(AAH08897.1)|(-)ACT_SITE, (-)BINDING-2-oxoglutarate, (-)DOMAIN-Fe2OG dioxygenase, (-)METAL-Iron, (-)Pro_4_hyd_alph-IPR006620, (-)TOPO_DOM-Lumenal, (+)Pro_4_hyd_alph-IPR006620	0.118121	0.000218255	0.00791734	0.152342	0.0342204
PTPN21:ENSG00000070778:E20.5-E21.1|ENSG00000070778:I20.1-E21.1	FALSE	inclusion	clu_2778	NewClu_8459	ENSG00000070778:E20.5	intron-retention	chr14:88935843-88935420|chr14:88935421-88935420		-0.157383	0.00021902	0.00793257	0.842617	1
ACTR3B:ENSG00000133627:E9.2_152517432-E10.1|ENSG00000133627:E9.2-E10.1	FALSE	exclusion	clu_14351	NewClu_1825	ENSG00000133627:E9.2.152517432	alt-5'	chr7:152517432-152520427|chr7:152517527-152520427		0.189352	0.000220059	0.00794523	0.311111	0.121759
ACTR3B:ENSG00000133627:E9.2-E10.1|ENSG00000133627:E9.2_152517432-E10.1	TRUE	exclusion	clu_14351	NewClu_1825	ENSG00000133627:E9.2.152517432	alt-5'	chr7:152517527-152520427|chr7:152517432-152520427		-0.189352	0.000220059	0.00794523	0.688889	0.878241
UPP1:ENSG00000183696:E5.1-E6.1|ENSG00000183696:E5.1-E10.4	TRUE	exclusion	clu_27766	NewClu_1245	ENSG00000183696:E6.1	cassette-exon	chr7:48134424-48139267|chr7:48134424-48146470	(~)nonsense_mediated_decay, (~)AA:36(ENSP00000378927)->36(CAA62370.1)	-0.135992	0.000220758	0.00795667	0.279167	0.415158
ZFY:ENSG00000067646:E3.1-E4.1|ENSG00000067646:E2.3-E4.1	TRUE	exclusion	clu_2458	NewClu_2495	ENSG00000067646:E3.1	cassette-exon	chrY:2822038-2829115|chrY:2803810-2829115	(-)alt-N-terminus, (-)AA:724(AAI14527.1)->801(AAI14961.1)|(+)Transcrp_activ_Zfx/Zfy-dom-IPR006794, (-)Transcrp_activ_Zfx/Zfy-dom-IPR006794	-0.187001	0.000221067	0.00795667	0.627564	0.814566
ZNF595:ENSG00000197701:E3.1-E5.1|ENSG00000197701:E1.9-E5.1	TRUE	exclusion	clu_29770	NewClu_6254	ENSG00000197701:E3.1	cassette-exon	chr4:60046-85622|chr4:53385-85622	(-)alt-N-terminus, (-)AA:465(BAG63291.1)->648(BAG51673.1)|(-)ZN_FING-C2H2-type 1, (-)ZN_FING-C2H2-type 2	-0.114709	0.00022263	0.00799391	0.829995	0.944704
RP11-15H20.6:ENSG00000213971:E5.1-E6.1|ENSG00000213971:I5.1-E6.1	FALSE	inclusion	clu_31287	NewClu_1996	ENSG00000213971:E5.1	intron-retention	chr19:23443666-23442918|chr19:23442919-23442918	(+)alt-N-terminus, (+)alt-C-terminus, (+)AA:58(ENST00000598599-PEP)->142(BAB71269.1)	-0.171261	0.000222934	0.00799391	0.828739	1
AP1G2:ENSG00000213983:E3.1-E3.10|ENSG00000213983:E3.7-E3.10	FALSE	exclusion	clu_31292	NewClu_6325	ENSG00000213983:E3.1	alt-5'	chr14:24035273-24034910|chr14:24035025-24034910		0.160277	0.000223142	0.00799391	0.317288	0.157011
PKD1:ENSG00000008710:E37.2-E38.1|ENSG00000008710:E12.1_2163768-ENSG00000140988:E1.2_2014827	TRUE	inclusion	clu_487	NewClu_7569	ENSG00000008710:E37.2|ENSG00000008710:E38.1	trans-splicing	chr16:2141424-2141175|chr16:2163768-2014827		0.222703	0.000224173	0.00801834	0.808333	0.58563
CALD1:ENSG00000122786:E15.8-E16.1|ENSG00000122786:E15.5-E17.1	TRUE	inclusion	clu_11821	NewClu_9347	ENSG00000122786:E15.8|ENSG00000122786:E16.1	alt-5'|cassette-exon	chr7:134618828-134620439|chr7:134618141-134625843	(~)AA:538(AAH40354.1)->538(AAA58420.1)	0.102088	0.000225683	0.00805327	0.245218	0.14313
ATP2B4:ENSG00000058668:E6.1-E8.1|ENSG00000058668:E7.1-E8.1	FALSE	inclusion	clu_1874	NewClu_454	ENSG00000058668:E7.1	cassette-exon	chr1:203670051-203672780|chr1:203671207-203672780	(+)alt-C-terminus, (+)AA:1158(ENSP00000356188)->1164(BAF85147.1)|(-)ATPase_P+typ_Ca+transp_plasma+IPR006408, (-)ATPase_P+typ_cyto_domN+IPR023299, (-)ATPase_P+typ_transduc_dom_A+IPR008250, (-)Cation_transp_P_typ_ATPase+IPR001757, (-)HAD+like_dom+IPR023214, (-)TOPO_DOM+Cytoplasmic, (+)ATPase_P-typ_transduc_dom_A-IPR008250, (+)COMPBIAS-Poly-Lys, (+)TOPO_DOM-Cytoplasmic	-0.23927	0.000226242	0.00805327	0.118178	0.357448
RERE:ENSG00000142599:E4.1-E5.1|ENSG00000142599:E1.2-E5.1	TRUE	exclusion	clu_17443	NewClu_467	ENSG00000142599:E4.1	altPromoter	chr1:8763114-8716500|chr1:8877219-8716500	(+)truncated, (-)AA:13(BC009619-PEP)->35(ENSP00000465271)	-0.245159	0.000226322	0.00805327	0.452778	0.697937
ATP2A2:ENSG00000174437:E1.1-E3.1|ENSG00000174437:E2.5-E3.1	FALSE	exclusion	clu_26132	NewClu_4879	ENSG00000174437:E2.5	altPromoter	chr12:110718769-110720409|chr12:110719712-110720409	(-)alt-N-terminus, (-)alt-C-terminus, (-)AA:44(ENSP00000447406)->330(CU690124-PEP)|(-)ATPase_P-typ_cation-transptr_N-IPR004014, (-)ATPase_P-typ_transduc_dom_A-IPR008250, (-)CROSSLNK-Glycyl lysine isopeptide (Lys-Gly) (interchain with G-Cter in ubiquitin), (-)Cation_transp_P_typ_ATPase-IPR001757, (-)TOPO_DOM-Cytoplasmic, (-)TOPO_DOM-Lumenal, (-)TRANSMEM-Helical; Name=1;, (-)TRANSMEM-Helical; Name=…	0.103993	0.000226851	0.00805327	0.230676	0.126683
USP33:ENSG00000077254:E16.2-E17.1|ENSG00000077254:E16.2-E17.2	TRUE	inclusion	clu_3448	NewClu_3611	ENSG00000077254:E17.1	alt-3'	chr1:78187709-78187610|chr1:78187709-78187586	(+)alt-N-terminus, (+)alt-C-terminus, (+)AA:828(BAB14279.1)->911(BAA83049.2)|(+)DOMAIN-DUSP 2, (+)Pept_C19_DUSP-IPR006615, (+)Peptidase_C19-IPR001394	0.130762	0.000226897	0.00805327	0.818393	0.687631
PCGF5:ENSG00000180628:E12.1-E13.1|ENSG00000180628:E11.1-E13.1	TRUE	inclusion	clu_27180	NewClu_1034	ENSG00000180628:E12.1	cassette-exon	chr10:93031454-93038026|chr10:93024277-93038026		0.161281	0.000229296	0.0081259	0.569115	0.407834
DHRS4L2:ENSG00000187630:E10.1-E11.1|ENSG00000187630:E8.2-E11.1	TRUE	exclusion	clu_28714	NewClu_9501	ENSG00000187630:E10.1	cassette-exon	chr14:24470726-24473546|chr14:24464342-24473546	(-)alt-N-terminus, (-)alt-C-terminus, (-)AA:155(ENSP00000437883)->157(BAG62915.1)|(+)DH_sc/Rdtase_SDR-IPR002198, (+)Glc/ribitol_DH-IPR002347, (+)PKS_KR-IPR013968, (-)ACT_SITE-Proton acceptor, (-)DH_sc/Rdtase_SDR-IPR002198, (-)Glc/ribitol_DH-IPR002347, (-)SIGNAL	-0.122982	0.000230923	0.00817098	0.75608	0.879062
DHRS4L2:ENSG00000187630:E9.1-E9.3|ENSG00000187630:E8.2-E11.1	TRUE	exclusion	clu_28714	NewClu_9501	ENSG00000187630:E9.1|ENSG00000187630:E9.3	cassette-exon	chr14:24470142-24470242|chr14:24464342-24473546	(-)alt-C-terminus, (-)AA:203(CU674326-PEP)->230(ADQ32943.1)|(-)BINDING-Substrate, (-)DH_sc/Rdtase_SDR-IPR002198, (-)Glc/ribitol_DH-IPR002347, (-)PKS_KR-IPR013968	-0.117191	0.00023145	0.00817706	0.788046	0.905236
KIAA1324L:ENSG00000164659:E5.1-E6.1|ENSG00000164659:E4.1-E6.1	TRUE	inclusion	clu_22986	NewClu_106	ENSG00000164659:E5.1	cassette-exon	chr7:86577043-86574362|chr7:86594220-86574362	(+)alt-N-terminus, (+)AA:862(BAG58965.1)->915(BAG64628.1)|(-)DISULFID, (-)Growth_fac_rcpt_N_dom-IPR009030	0.103756	0.000233351	0.00823162	0.813225	0.709469
AP1G2:ENSG00000213983:E3.7-E3.10|ENSG00000213983:E3.1-E3.10	TRUE	exclusion	clu_31292	NewClu_6325	ENSG00000213983:E3.7	alt-5'	chr14:24035025-24034910|chr14:24035273-24034910		-0.178028	0.000237842	0.00837719	0.560139	0.738167
RNF24:ENSG00000101236:E3.2-E4.1|ENSG00000101236:E1.2-E4.1	TRUE	inclusion	clu_6023	NewClu_4456	ENSG00000101236:E3.2	cassette-exon	chr20:3954979-3944671|chr20:3996084-3944671	(~)AA:148(AAH39584.1)->148(AAH00213.1)	0.297033	0.000238889	0.00840125	0.815267	0.518234
NELL1:ENSG00000165973:E21.1-E24.1|ENSG00000165973:E21.1-E23.1	FALSE	exclusion	clu_23491	NewClu_1611	ENSG00000165973:E23.1	cassette-exon	chr11:21392494-21581735|chr11:21392494-21555920	(-)alt-coding, (-)AA:763(ENSP00000437170)->810(ENSP00000349654)|(-)DISULFID, (-)DOMAIN-EGF-like 4; calcium-binding, (-)EG-like_dom-IPR000742, (-)EGF-like_Ca-bd-IPR001881	0.112531	0.000240039	0.00841214	0.421948	0.309417
ZNF74:ENSG00000185252:E1.8-E2.1|ENSG00000185252:E1.8-E4.1	TRUE	exclusion	clu_28138	NewClu_3987	ENSG00000185252:E2.1	cassette-exon	chr22:20748952-20749623|chr22:20748952-20754922	(-)alt-N-terminus, (-)AA:573(BC013741-PEP)->612(ENSP00000385855)|(-)Krueppel-associated_box-IPR001909	-0.189058	0.000240209	0.00841214	0.622939	0.811996
RAD52:ENSG00000002016:E13.1-E14.2|ENSG00000002016:E13.2-E14.2	FALSE	inclusion	clu_50	NewClu_2293	ENSG00000002016:E13.2	alt-5'	chr12:1023597-1023287|chr12:1023577-1023287	(~)nonsense_mediated_decay, (~)AA:139(ENSP00000436008)+>139(AAD24576.1)	-0.236548	0.000240334	0.00841214	0.672995	0.909544
MTRR:ENSG00000124275:E17.2-E19.2|ENSG00000124275:E18.2-E19.2	FALSE	exclusion	clu_12116	NewClu_524	ENSG00000124275:E18.2	cassette-exon	chr5:7889388-7891485|chr5:7890525-7891485	(+)nonsense_mediated_decay, (+)alt+N+terminus, (+)alt+C+terminus, (+)AA:91(ENST00000507414+PEP)+>92(ENSP00000426710)|(+)Flavdoxin+IPR001094, (+)Flavodoxin/NO_synth+IPR008254	0.159106	0.00024066	0.00841214	0.932635	0.773529
PTPRF:ENSG00000142949:E28.1-E29.2|ENSG00000142949:E27.1-E29.2	TRUE	inclusion	clu_17510	NewClu_1431	ENSG00000142949:E28.1	cassette-exon	chr1:44078471-44079289|chr1:44075169-44079289	(+)alt-N-terminus, (+)AA:1133(ENST00000496447-PEP)->1266(BAG54183.1)|(-)DOMAIN-Tyrosine-protein phosphatase 2, (-)STRAND, (-)TOPO_DOM-Cytoplasmic, (-)Tyr_Pase_cat-IPR003595, (-)Tyr_Pase_rcpt/non-rcpt-IPR000242, (+)Fibronectin_type3-IPR003961	0.22802	0.000246034	0.00857407	0.596116	0.368097
CEP57L1:ENSG00000183137:E7.3-E8.1|ENSG00000183137:E1.20-E8.1	TRUE	inclusion	clu_27639	NewClu_8202	ENSG00000183137:E7.3	cassette-exon	chr6:109461878-109466422|chr6:109416778-109466422	(-)alt-N-terminus, (-)alt-C-terminus, (-)AA:206(ENSP00000429812)->243(AK092723-PEP)|(-)COILED, (-)Cep57_MT-bd_dom-IPR024957	0.177079	0.000246037	0.00857407	0.412809	0.235731
TTN:ENSG00000155657:E122.1-E123.1|ENSG00000155657:E121.1-E126.1	TRUE	inclusion	clu_20527	NewClu_8658	ENSG00000155657:E122.1|E123.1	cassette-exon	chr2:179558649-179558416|chr2:179559326-179554623	(+)alt-N-terminus, (+)alt-C-terminus, (+)AA:256(ENSP00000392336)->962(ENSP00000401501)|(-)PPAK_motif-IPR004168, (-)REPEAT-PEVK 22, (-)REPEAT-PEVK 23, (-)REPEAT-PEVK 24, (-)REPEAT-PEVK 25, (+)COMPBIAS-Glu-rich, (+)COMPBIAS-Poly-Pro, (+)COMPBIAS-Pro-rich, (+)CROSSLNK-Glycyl lysine isopeptide (Lys-Gly) (interchain with G-Cter in ubiquitin), (+)MOD_RES-Phosphoserine, (+)MOD_RES-Phosphothreonine, (+)P…	0.0980849	0.000246795	0.00858751	0.98018	0.882095
CMYA5:ENSG00000164309:E5.1-E6.1|ENSG00000164309:E4.1-E6.1	TRUE	exclusion	clu_22881	NewClu_2886	ENSG00000164309:E5.1	cassette-exon	chr5:79042936-79048499|chr5:79041278-79048499		-0.162448	0.000248254	0.00862217	0.226741	0.389189
CNTN5:ENSG00000149972:E18.1-E19.1|ENSG00000149972:E18.1-I18.1_100073449	FALSE	inclusion	clu_19357	NewClu_1471	ENSG00000149972:E19.1		chr11:100064395-100095424|chr11:100064395-100073449	(-)alt-N-terminus, (-)AA:371(ENST00000524560-PEP)->1026(ENSP00000393229)|(-)DISULFID, (-)DOMAIN-Fibronectin type-III 1, (-)DOMAIN-Ig-like C2-type 1, (-)DOMAIN-Ig-like C2-type 2, (-)DOMAIN-Ig-like C2-type 3, (-)DOMAIN-Ig-like C2-type 4, (-)DOMAIN-Ig-like C2-type 5, (-)DOMAIN-Ig-like C2-type 6, (-)Fibronectin_type3-IPR003961, (-)Ig-like_dom-IPR007110, (-)Ig_I-set-IPR013098, (-)Ig_V-set-IPR013106, (…	-0.387393	0.00024854	0.00862217	0.390385	0.777778
CTDSP2:ENSG00000175215:E8.4-E9.1|ENSG00000175215:E8.4-I8.1	FALSE	inclusion	clu_26311	NewClu_2067	ENSG00000175215:E9.1	intron-retention	chr12:58217687-58217510|chr12:58217687-58217686		-0.229071	0.000253827	0.00877974	0.770929	1
SYTL2:ENSG00000137501:E15.6-E17.1|ENSG00000137501:E16.1-E17.1	FALSE	exclusion	clu_15853	NewClu_2545	ENSG00000137501:E16.1	cassette-exon	chr11:85425456-85420543|chr11:85422156-85420543	(+)alt+N+terminus, (+)AA:893(BAC85937.1)+>895(BAG10475.1)|(+)HELIX, (+)MOD_RES+Phosphoserine, (-)C2_Ca-dep-IPR000008, (-)C2_Ca/lipid-bd_dom_CaLB-IPR008973, (-)C2_membr_targeting-IPR018029, (-)COMPBIAS-Ser-rich, (-)DOMAIN-C2 2	0.126053	0.000253844	0.00877974	0.338399	0.212346
TYW5:ENSG00000162971:E5.1-E6.1|ENSG00000162971:E5.1-E7.1	TRUE	inclusion	clu_22078	NewClu_3241	ENSG00000162971:E6.1	cassette-exon	chr2:200803656-200801215|chr2:200803656-200800770	(~)alt-coding, (~)AA:121(BAF85753.1)->121(BC144420-PEP)	0.122378	0.000254353	0.00878413	0.984848	0.86247
SCAF4:ENSG00000156304:E7.1-E8.1|ENSG00000156304:E6.2-E8.1	TRUE	exclusion	clu_20692	NewClu_6132	ENSG00000156304:E7.1	cassette-exon	chr21:33073308-33069063|chr21:33074089-33069063	(-)retained_intron, (-)alt-N-terminus, (-)alt-C-terminus, (-)AA:527(ENST00000467731-PEP)->1132(ENSP00000402377)|(-)CID_dom-IPR006569, (-)COMPBIAS-Poly-Ala, (-)COMPBIAS-Poly-Gln, (-)COMPBIAS-Poly-Pro, (-)ENTH_VHS-IPR008942, (-)MOD_RES-Phosphoserine, (-)RNA_pol_II-bd-IPR006903	-0.0973308	0.000257887	0.00889286	0.87934	0.976671
OFD1:ENSG00000046651:E11.1-E12.1|ENSG00000046651:E11.1-E13.3	TRUE	inclusion	clu_1386	NewClu_6298	ENSG00000046651:E12.1	cassette-exon	chrX:13767652-13769368|chrX:13767652-13771487	(+)alt-coding, (+)AA:972(AAH96344.1)->1011(BAF83043.1)|(-)COILED, (-)REGION-Mediates the interaction with SDCCAG8, (+)COILED	0.119267	0.000258947	0.00891248	0.790562	0.671295
CAMK2G:ENSG00000148660:E16.1-E17.1|ENSG00000148660:E16.1-E18.1	TRUE	inclusion	clu_19077	NewClu_2215	ENSG00000148660:E17.1	cassette-exon	chr10:75597226-75587879|chr10:75597226-75585105	(+)alt-coding, (+)AA:518(BAF84393.1)->527(BAJ20595.1)|(-)DOMAIN-Protein kinase, (-)Kinase-like_dom-IPR011009, (-)MOD_RES-Phosphoserine, (-)Prot_kinase_cat_dom-IPR000719, (-)REGION-Calmodulin-binding, (-)Ser-Thr/Tyr_kinase_cat_dom-IPR001245, (-)Ser/Thr_dual-sp_kinase_dom-IPR002290, (-)TURN, (-)Tyr_kinase_cat_dom-IPR020635, (+)Ca/CaM-dep_prot_kinase-assoc-IPR013543, (+)STRAND	0.128314	0.00025923	0.00891248	0.564135	0.435821
SLC25A45:ENSG00000162241:E3.8-I3.1|ENSG00000162241:E3.8-E4.4	TRUE	exclusion	clu_21835	NewClu_3919	ENSG00000162241:I3.1	intron-retention	chr11:65149957-65149956|chr11:65149957-65149440	(+)alt-N-terminus, (+)AA:181(BX648573-PEP)->184(ENSP00000366357)|(+)Mit_carrier-IPR002067, (+)Mitochondrial_sb/sol_carrier-IPR018108, (+)Mt_carrier_dom-IPR023395, (+)REPEAT-Solcar 3, (-)Mit_carrier-IPR002067	-0.300403	0.000259976	0.00892483	0.368116	0.668519
FAM189A2:ENSG00000135063:E11.2-E13.2|ENSG00000135063:E12.1-I12.1	FALSE	inclusion	clu_14817	NewClu_4796	ENSG00000135063:E11.2|ENSG00000135063:E13.2	intron-retention	chr9:72000863-72003074|chr9:72002599-72002600	(-)alt-N-terminus, (-)alt-C-terminus, (-)AA:176(ENST00000460871-PEP)->450(ENSP00000257515)|(-)CD20-like-IPR007237, (-)MOD_RES-Phosphoserine, (-)SIGNAL, (-)TRANSMEM-Helical;	-0.206129	0.000263492	0.00903205	0.752184	0.958313
TTN:ENSG00000155657:E1.1-E2.1|ENSG00000155657:E1.1-I1.1_179692812	FALSE	inclusion	clu_20531	NewClu_8664	ENSG00000155657:E2.1		chr2:179695392-179690222|chr2:179695392-179692812		-0.299813	0.000268283	0.00918263	0.0344828	0.334296
ZNF419:ENSG00000105136:E1.10-E2.2|ENSG00000105136:E1.10-E3.2	TRUE	exclusion	clu_7169	NewClu_5188	ENSG00000105136:E2.2	cassette-exon	chr19:57999351-58001515|chr19:57999351-58002839	(-)alt-C-terminus, (-)AA:113(ENSP00000428515)->115(ENSP00000428181)|(+)Krueppel-associated_box-IPR001909, (-)Krueppel-associated_box-IPR001909	-0.183909	0.000269741	0.00920864	0.114198	0.298107
CHSY1:ENSG00000131873:E5.3-E7.1|ENSG00000131873:E3.2-E7.1	TRUE	inclusion	clu_13849	NewClu_3006	ENSG00000131873:E5.3	cassette-exon	chr15:101728198-101719185|chr15:101775287-101719185	(-)alt-N-terminus, (-)AA:530(BAG59492.1)->802(BAA76834.3)|(-)Fringe-like-IPR003378, (-)TOPO_DOM-Cytoplasmic, (-)TRANSMEM-Helical; Signal-anchor for type II membrane protein;	0.203045	0.000269843	0.00920864	0.304473	0.101429
UTY:ENSG00000183878:E29.6-E31.1|ENSG00000183878:E29.3-E31.1	TRUE	exclusion	clu_27815	NewClu_9767	ENSG00000183878:E29.6	alt-5'	chrY:15466883-15448215|chrY:15467255-15448215	(~)alt-coding, (~)AA:126(ABV49468.1)->126(AAY16584.1)	-0.134637	0.000272096	0.00927178	0.804595	0.939232
STYXL1:ENSG00000127952:E1.7-E2.1|ENSG00000127952:E1.7-E2.2	TRUE	inclusion	clu_12874	NewClu_2694	ENSG00000127952:E2.1	alt-3'	chr7:75677130-75659845|chr7:75677130-75659842	(+)alt-C-terminus, (+)AA:282(ENSP00000411812)->313(ENSP00000392221)|(+)DOMAIN-Tyrosine-protein phosphatase, (+)Dual-sp_phosphatase_cat-dom-IPR000340, (+)Dual-sp_phosphatase_subgr_cat-IPR020422	0.0834407	0.00027392	0.00932016	0.313691	0.23025
PPFIA2:ENSG00000139220:E31.2-E33.1|ENSG00000139220:E31.2-E35.1	TRUE	inclusion	clu_16613	NewClu_414	ENSG00000139220:E33.1	cassette-exon	chr12:81719556-81696468|chr12:81719556-81693161	(-)alt-C-terminus, (-)AA:1232(BAG54412.1)->1236(AAI04913.1)|(-)COILED, (-)HELIX, (+)HELIX, (+)tRNA-bd_arm-IPR010978	0.184296	0.000275145	0.009342	0.658635	0.474339
FXYD6-FXYD2:ENSG00000255245:I6.1-E12.1|ENSG00000255245:E6.1-E7.1	TRUE	inclusion	clu_33341	NewClu_4936	ENSG00000255245:I6.1|ENSG00000255245:E12.1	intron-retention	chr11:117708993-117708992|chr11:117710496-117693432		0.139434	0.000275931	0.009342	0.780645	0.641211
RRNAD1:ENSG00000143303:E5.3-E6.1|ENSG00000143303:E5.3-E7.2	TRUE	inclusion	clu_17606	NewClu_5307	ENSG00000143303:E6.1	cassette-exon	chr1:156703312-156703801|chr1:156703312-156705517	(+)alt-C-terminus, (+)AA:277(ENSP00000357201)->301(CU679918-PEP)	0.190536	0.00027629	0.009342	0.787833	0.597297
NADKD1:ENSG00000152620:E12.1-E13.1|ENSG00000152620:E11.1-E13.1	TRUE	exclusion	clu_19946	NewClu_4952	ENSG00000152620:E12.1	cassette-exon	chr5:36208727-36207367|chr5:36211946-36207367	(-)alt-coding, (-)AA:279(BAB70864.1)->301(BAH14093.1)|(+)ATP-NAD-like_euk-IPR012355, (+)ATP-NAD_kinase_PpnK-typ-IPR016064, (-)ATP-NAD-like_euk-IPR012355, (-)ATP-NAD_kinase_PpnK-typ-IPR016064	-0.212841	0.000276525	0.009342	0.285478	0.498319
TSC22D3:ENSG00000157514:E5.13-E8.4|ENSG00000157514:E7.2-E8.4	FALSE	exclusion	clu_20950	NewClu_8854	ENSG00000157514:E7.2	altPromoter	chrX:107018330-106959180|chrX:106959920-106959180	(-)alt-N-terminus, (-)AA:132(ENSP00000421016)->134(BAB18680.1)|(-)REGION-AP1-binding	0.106269	0.00027659	0.009342	0.418294	0.312026
SETD4:ENSG00000185917:E10.1-E12.2|ENSG00000185917:E11.1-E12.2	FALSE	exclusion	clu_28363	NewClu_6811	ENSG00000185917:E11.1	altPromoter	chr21:37416080-37414186|chr21:37415699-37414186	(+)alt+N+terminus, (+)alt+C+terminus, (+)AA:127(ENST00000469482+PEP)+>129(AAL34503.1)	0.190251	0.0002777	0.00936576	0.852689	0.662439
TTN:ENSG00000155657:E123.1-E124.1|ENSG00000155657:E121.1-E126.1	TRUE	inclusion	clu_20527	NewClu_8658	ENSG00000155657:E123.1|E124.1	cassette-exon	chr2:179558336-179557307|chr2:179559326-179554623	(+)alt-N-terminus, (+)alt-C-terminus, (+)AA:256(ENSP00000392336)->962(ENSP00000401501)|(-)PPAK_motif-IPR004168, (-)REPEAT-PEVK 22, (-)REPEAT-PEVK 23, (-)REPEAT-PEVK 24, (-)REPEAT-PEVK 25, (+)COMPBIAS-Glu-rich, (+)COMPBIAS-Poly-Pro, (+)COMPBIAS-Pro-rich, (+)CROSSLNK-Glycyl lysine isopeptide (Lys-Gly) (interchain with G-Cter in ubiquitin), (+)MOD_RES-Phosphoserine, (+)MOD_RES-Phosphothreonine, (+)P…	0.0903204	0.00027851	0.00937936	0.978131	0.887811
C4orf29:ENSG00000164074:E9.2-E10.4|ENSG00000164074:E8.1-E10.2	TRUE	inclusion	clu_22730	NewClu_2239	ENSG00000164074:E10.2|ENSG00000164074:E9.2	alt-3'|cassette-exon	chr4:128930776-128932838|chr4:128930346-128932828	(-)alt-N-terminus, (-)alt-C-terminus, (-)AA:295(BC058898-PEP)->321(AAI28143.1)|(-)alt-N-terminus, (-)alt-C-terminus, (-)AA:295(BC058898-PEP)->321(AAI28143.1)	0.101338	0.000284234	0.00954882	0.175254	0.0739161
BCOR:ENSG00000183337:E6.2-E7.1|ENSG00000183337:E6.2-E8.1	TRUE	inclusion	clu_27684	NewClu_4459	ENSG00000183337:E7.1	cassette-exon	chrX:39931602-39930943|chrX:39931602-39930412	(+)alt-coding, (+)AA:1703(AAI14221.1)->1721(AAG41429.1)	0.230941	0.000284371	0.00954882	0.963964	0.733023
ANKRD36:ENSG00000135976:E14.1-E15.1|ENSG00000135976:E3.1-E24.1	TRUE	exclusion	clu_15215	NewClu_1219	ENSG00000135976:E14.1|E15.1	cassette-exon	chr2:97818271-97820412|chr2:97784254-97845475	(+)truncated, (-)AA:309(AAI28518.1)->1941(ENSP00000419530)|(-)COILED	-0.129777	0.000285478	0.00957203	0.650646	0.780423
AGFG1:ENSG00000173744:E9.1-E10.1|ENSG00000173744:E8.1-E10.1	TRUE	exclusion	clu_25994	NewClu_626	ENSG00000173744:E9.1	cassette-exon	chr2:228396925-228398265|chr2:228395926-228398265	(-)alt-coding, (-)AA:578(ALQ33584.1)->584(ENSP00000387282)	-0.293593	0.000287039	0.00960409	0.430886	0.724479
PLCL2:ENSG00000154822:I2.1_16941180-E4.1|ENSG00000154822:E2.2-E4.1	TRUE	inclusion	clu_20371	NewClu_3321	ENSG00000154822:I2.1_16941180		chr3:16941180-17051166|chr3:16926865-17051166		0.252787	0.000287268	0.00960409	0.549621	0.296834
NMNAT3:ENSG00000163864:E10.2-E12.1|ENSG00000163864:E8.1-E12.1	TRUE	inclusion	clu_22553	NewClu_4988	ENSG00000163864:E10.2	cassette-exon	chr3:139292440-139280234|chr3:139297714-139280234	(-)alt-N-terminus, (-)alt-C-terminus, (-)AA:99(BX649063-PEP)->100(ENSP00000426357)|(-)BINDING-Substrate, (-)Cyt_trans-like-IPR004821, (-)HELIX, (-)NP_BIND-ATP, (-)STRAND	0.283474	0.000289337	0.00965735	0.905696	0.622222
PKD1P1:ENSG00000244257:E31.1-ENSG00000214967:E1.1_16473033|ENSG00000244257:E31.1-ENSG00000214967:E2.1	TRUE	inclusion	clu_32814	NewClu_4981	ENSG00000244257:ENSG00000214967:E1.1_16473033	trans-splicing	chr16:16427741-16473033|chr16:16427741-16477521		0.134569	0.0002897	0.00965735	0.190613	0.0560437
EPB41L3:ENSG00000082397:E32.1-E33.1|ENSG00000082397:E32.1-I33.1_5407501	TRUE	inclusion	clu_3921	NewClu_7595	ENSG00000082397:E33.1		chr18:5410565-5407735|chr18:5410565-5407501	(+)alt-C-terminus, (+)AA:865(ENSP00000382981)->883(ENSP00000441174)|(-)Band_4.1_C-IPR008379, (-)Band_41_protein-IPR021187, (-)MOD_RES-Phosphothreonine, (-)REGION-C-terminal (CTD), (-)SAB_dom-IPR007477, (+)Band_41_protein-IPR021187, (+)MOD_RES-Phosphoserine, (+)MOD_RES-Phosphothreonine, (+)SAB_dom-IPR007477	0.153044	0.000290684	0.00967615	0.248643	0.0955986
DEPDC1:ENSG00000024526:E7.2-E9.1|ENSG00000024526:E7.2-E9.5	TRUE	inclusion	clu_945	NewClu_5583	ENSG00000024526:E9.1	alt-3'	chr1:68949633-68948580|chr1:68949633-68947295	(+)alt-C-terminus, (+)AA:527(BAF91374.1)->692(BAA91111.1)|(-)RhoGAP_dom-IPR000198, (-)Rho_GTPase_activation_prot-IPR008936, (+)DOMAIN-Rho-GAP, (+)MOD_RES-Phosphoserine	0.155009	0.000291229	0.00968033	0.273473	0.118464
MAMSTR:ENSG00000176909:E9.1-E10.1|ENSG00000176909:E8.1-U10.1_49210668	TRUE	inclusion	clu_26603	NewClu_996	ENSG00000176909:E9.1|ENSG00000176909:E10.1	cassette-exon	chr19:49216973-49216807|chr19:49217117-49210668		0.445623	0.000291927	0.00968954	0.865152	0.419529
HUS1:ENSG00000136273:E10.1-E11.1|ENSG00000136273:I10.1-E11.1	FALSE	exclusion	clu_15359	NewClu_9487	ENSG00000136273:E10.1	intron-retention	chr7:48004897-48004229|chr7:48004230-48004229	(-)alt-N-terminus, (-)AA:259(BAG57450.1)->280(AAC95526.1)|(-)Cell_cycle_HUS1-IPR016580, (-)HELIX, (-)Hus1/Mec3-IPR007150, (-)STRAND	0.163449	0.000292646	0.00969942	0.985507	0.822058
MYSM1:ENSG00000162601:E15.1-I15.1|ENSG00000162601:E15.1-E17.1	TRUE	inclusion	clu_21929	NewClu_2488	ENSG00000162601:I15.1	intron-retention	chr1:59134304-59134303|chr1:59134304-59133593	(-)alt-N-terminus, (-)AA:234(BAF85608.1)->575(BAG54377.1)|(-)DOMAIN-MPN, (-)DOMAIN-SWIRM, (-)HELIX, (-)Homeodomain-like-IPR009057, (-)JAB1_Mov34_MPN_PAD1-IPR000555, (-)MOD_RES-Phosphoserine, (-)STRAND, (-)SWIRM-IPR007526, (-)TURN	0.167781	0.000294249	0.00973854	0.243863	0.0760816
EPB41L3:ENSG00000082397:E1.1-E15.2|ENSG00000082397:E1.1-E15.3	TRUE	exclusion	clu_3916	NewClu_7592	ENSG00000082397:E15.2	alt-3'	chr18:5630376-5489193|chr18:5630376-5489160		-0.257128	0.000294827	0.00974038	0.0348387	0.291967
ZFY:ENSG00000067646:E8.3-E9.1|ENSG00000067646:E7.1-U9.1_2855927	TRUE	exclusion	clu_2458	NewClu_2496	ENSG00000067646:E8.3|ENSG00000067646:E9.1	cassette-exon	chrY:2846121-2846851|chrY:2844863-2855927		-0.249008	0.00029515	0.00974038	0.703373	0.952381
CBWD5:ENSG00000147996:E17.1-E22.2|ENSG00000147996:I19.1-E20.1	FALSE	inclusion	clu_18916	NewClu_3618	ENSG00000147996:E17.1|ENSG00000147996:E22.2	intron-retention	chr9:70463031-70457143|chr9:70461715-70461714	(+)alt-N-terminus, (+)AA:359(ENSP00000366609)->376(ENSP00000397999)|(+)CobW/HypB/UreG_dom-IPR003495, (+)NP_BIND-ATP, (+)P-loop_NTPase-IPR027417, (-)P-loop_NTPase-IPR027417	-0.105965	0.000296086	0.00974774	0.587853	0.693818
PKIA:ENSG00000171033:E1.2-E2.1|ENSG00000171033:I1.1_79479829-E2.1	FALSE	inclusion	clu_25228	NewClu_6110	ENSG00000171033:E1.2	altPromoter	chr8:79428703-79485046|chr8:79479829-79485046	(~)AA:76(ENSP00000336552)->76(ENSP00000379696)	-0.184877	0.00029622	0.00974774	0.575496	0.760373
TTC26:ENSG00000105948:E5.1-E6.2|ENSG00000105948:E5.1-E8.1	TRUE	inclusion	clu_7422	NewClu_3195	ENSG00000105948:E6.2	cassette-exon	chr7:138827051-138831891|chr7:138827051-138845694	(+)alt-N-terminus, (+)AA:447(BAH13352.1)->449(BAH11506.1)|(-)REPEAT-TPR 1, (-)REPEAT-TPR 2, (-)TPR-contain_dom-IPR013026, (+)REPEAT-TPR 3, (+)TPR-contain_dom-IPR013026	0.226409	0.000298341	0.00979993	0.667385	0.440976
VPS13B:ENSG00000132549:E34.1-E35.1|ENSG00000132549:E33.1-E35.1	TRUE	inclusion	clu_14046	NewClu_6805	ENSG00000132549:E34.1	cassette-exon	chr8:100519431-100519998|chr8:100515178-100519998	(-)alt-N-terminus, (-)alt-C-terminus, (-)AA:722(BX647561-PEP)->992(BAC03664.1)	0.262418	0.000298915	0.00979993	0.427698	0.16528
CHD9:ENSG00000177200:E4.1-E6.1|ENSG00000177200:E1.2-E6.1	TRUE	exclusion	clu_26687	NewClu_4092	ENSG00000177200:E4.1	altPromoter	chr16:53164970-53189838|chr16:53088989-53189838	(~)alt-coding, (~)AA:2881(AAT66509.1)->2881(ABD24032.1)|(+)Chromo_domain/shadow-IPR000953, (+)DOMAIN-Chromo 2, (+)P-loop_NTPase-IPR027417, (-)COMPBIAS-Ser-rich, (-)MOD_RES-Phosphoserine, (-)P-loop_NTPase-IPR027417	-0.108067	0.000299121	0.00979993	0.234524	0.34259
ENOSF1:ENSG00000132199:E11.3-E13.2|ENSG00000132199:E11.3-E12.1	FALSE	exclusion	clu_13910	NewClu_6293	ENSG00000132199:E12.1	cassette-exon	chr18:683246-677872|chr18:683246-678737	(+)alt+N+terminus, (+)AA:443(BAF85469.1)+>450(ENSP00000345974)|(+)HELIX, (+)MOD_RES+Phosphoserine, (+)Mandelate_racemase_C+IPR013342, (-)HELIX, (-)METAL-Magnesium, (-)Mandelate_racemase_C-IPR013342, (-)STRAND	0.117241	0.000299507	0.00979993	0.360776	0.243535
PDXK:ENSG00000160209:E3.4-E4.1|ENSG00000160209:E1.6-E6.1	TRUE	inclusion	clu_21450	NewClu_3362	ENSG00000160209:E3.4|E4.1	cassette-exon	chr21:45148891-45152020|chr21:45139262-45153950	(-)alt-N-terminus, (-)alt-C-terminus, (-)AA:148(ENSP00000333624)->150(ENST00000398085-PEP)|(-)BINDING-Substrate, (-)HELIX, (-)MOD_RES-Phosphoserine, (-)NP_BIND-ATP, (-)STRAND, (+)STRAND	0.126919	0.000300521	0.00981836	0.184698	0.057779
ZNF638:ENSG00000075292:E20.1-E21.1|ENSG00000075292:E17.1-E23.2	TRUE	exclusion	clu_3228	NewClu_4221	ENSG00000075292:E20.1|E21.1	cassette-exon	chr2:71615853-71620524|chr2:71607695-71623271	(-)alt-N-terminus, (-)alt-C-terminus, (-)AA:880(BAG64699.1)->918(ENSP00000386669)|(+)DOMAIN-RRM 2, (+)MOD_RES-Phosphoserine, (+)RRM_dom-IPR000504, (-)MOD_RES-Phosphoserine	-0.105913	0.000300923	0.00981836	0.2465	0.352413
CD99P1:ENSG00000223773:E4.1-E5.2|ENSG00000223773:E5.1_2536657-E5.2	FALSE	inclusion	clu_31659	NewClu_5033	ENSG00000223773:E4.1	cassette-exon	chrX:2534010-2536781|chrX:2536657-2536781		-0.293964	0.000302949	0.00987048	0.549735	0.843699
DPY19L2:ENSG00000177990:E19.1-E20.1|ENSG00000177990:E19.1-E21.2	TRUE	inclusion	clu_26827	NewClu_7794	ENSG00000177990:E20.1	cassette-exon	chr12:63987867-63984907|chr12:63987867-63977616	(-)nonsense_mediated_decay, (-)alt-N-terminus, (-)alt-C-terminus, (-)AA:149(ENSP00000437474)->694(AAI25216.2)|(-)Dpy-19-IPR018732, (-)TRANSMEM-Helical;, (+)Dpy-19-IPR018732	0.159354	0.000304831	0.00991776	0.283257	0.123902
TTC26:ENSG00000105948:E6.3-E7.1|ENSG00000105948:E5.1-E8.1	TRUE	inclusion	clu_7422	NewClu_3195	ENSG00000105948:E6.3|E7.1	cassette-exon	chr7:138832036-138832952|chr7:138827051-138845694	(+)alt-N-terminus, (+)AA:447(BAH13352.1)->449(BAH11506.1)|(-)REPEAT-TPR 1, (-)REPEAT-TPR 2, (-)TPR-contain_dom-IPR013026, (+)REPEAT-TPR 3, (+)TPR-contain_dom-IPR013026	0.204657	0.000307873	0.0100015	0.762943	0.558286
CMYA5:ENSG00000164309:E4.1-E6.1|ENSG00000164309:E5.1-E6.1	FALSE	exclusion	clu_22881	NewClu_2886	ENSG00000164309:E5.1	cassette-exon	chr5:79041278-79048499|chr5:79042936-79048499		0.190898	0.000308274	0.0100015	0.640204	0.449306
PAPD4:ENSG00000164329:E7.1-E9.1|ENSG00000164329:I7.1-E8.1	FALSE	inclusion	clu_22891	NewClu_3280	ENSG00000164329:E7.1|ENSG00000164329:E9.1	intron-retention	chr5:78915906-78919075|chr5:78916389-78916390	(-)retained_intron, (-)alt-C-terminus, (-)AA:92(ENST00000514095-PEP)->159(ENST00000505571-PEP)|(-)MOTIF-Nuclear localization signal	-0.161082	0.000310009	0.0100437	0.73105	0.892133
RPL22:ENSG00000116251:I2.1-E3.1|ENSG00000116251:E2.1-E4.2	TRUE	exclusion	clu_10328	NewClu_8296	ENSG00000116251:I2.1|ENSG00000116251:E3.1	intron-retention	chr1:6265043-6265042|chr1:6268741-6260810		-0.39323	0.000310758	0.0100526	0.288889	0.682119
RP11-53O19.1:ENSG00000251141:E2.1-E3.1|ENSG00000251141:E1.7-E4.1	TRUE	inclusion	clu_33156	NewClu_9697	ENSG00000251141:E2.1|E3.1	cassette-exon	chr5:44786928-44785283|chr5:44808744-44778094	(+)alt-N-terminus, (+)alt-C-terminus, (+)AA:26(ENST00000503179-PEP)->36(ENST00000505401-PEP)	0.118094	0.000311156	0.0100526	0.203665	0.085571
BAZ2B:ENSG00000123636:E12.1-E13.1|ENSG00000123636:E11.4-E13.1	TRUE	exclusion	clu_11993	NewClu_8181	ENSG00000123636:E12.1	cassette-exon	chr2:160287374-160285771|chr2:160289268-160285771	(+)alt-N-terminus, (+)alt-C-terminus, (+)AA:708(BAB55231.1)->720(AK307683-PEP)|(+)COMPBIAS-Poly-Glu, (+)COMPBIAS-Ser-rich, (+)DNA-bd_integrase-typ-IPR016177, (+)DOMAIN-MBD, (+)Methyl_CpG_DNA-bd-IPR001739, (-)ARM-type_fold-IPR016024, (-)COILED, (-)COMPBIAS-Asp-rich, (-)COMPBIAS-Lys-rich, (-)DDT_dom-IPR004022, (-)DDT_dom_subgr-IPR018500, (-)DDT_dom_superfamily-IPR018501, (-)DNA-bd_integrase-typ-IPR…	-0.0944641	0.000314238	0.0101096	0.75267	0.847134
MYSM1:ENSG00000162601:I5.1-E6.1|ENSG00000162601:E5.1-E7.1	TRUE	inclusion	clu_21928	NewClu_2486	ENSG00000162601:I5.1|ENSG00000162601:E6.1	intron-retention	chr1:59155335-59155334|chr1:59155898-59154788	(-)alt-N-terminus, (-)alt-C-terminus, (-)AA:167(LF206520-PEP)->477(BX648168-PEP)|(-)DOMAIN-SANT, (-)DOMAIN-SWIRM, (-)HELIX, (-)Homeodomain-like-IPR009057, (-)MOD_RES-Phosphoserine, (-)MOD_RES-Phosphothreonine, (-)Myb-like_dom-IPR017877, (-)SANT/Myb-IPR001005, (-)STRAND, (-)SWIRM-IPR007526, (-)TURN	0.32543	0.00031463	0.0101096	0.379277	0.0538462
ZNF563:ENSG00000188868:E4.1-I5.2|ENSG00000188868:E4.1-E5.2	TRUE	inclusion	clu_28936	NewClu_7529	ENSG00000188868:I5.2		chr19:12432086-12430647|chr19:12432086-12430479	(+)alt-N-terminus, (+)alt-C-terminus, (+)AA:194(ENSP00000471960)->229(BAC03810.1)|(-)ZN_FING-C2H2-type 3, (-)ZN_FING-C2H2-type 4, (-)ZN_FING-C2H2-type 5, (-)Znf_C2H2-IPR007087, (-)Znf_C2H2-like-IPR015880, (+)DOMAIN-KRAB, (+)Krueppel-associated_box-IPR001909, (+)ZN_FING-C2H2-type 1; degenerate, (+)Znf_C2H2-IPR007087	0.118036	0.000314789	0.0101096	0.793105	0.675069
CDK18:ENSG00000117266:E9.4-I9.1|ENSG00000117266:E9.3-E10.2	TRUE	inclusion	clu_10617	NewClu_835	ENSG00000117266:E9.4|ENSG00000117266:I9.1	intron-retention	chr1:205496391-205496392|chr1:205495965-205496922		0.261905	0.000314876	0.0101096	0.261905	0
C14orf132:ENSG00000227051:E4.1-E5.8|ENSG00000227051:E4.3-I4.1	FALSE	exclusion	clu_31860	NewClu_3339	ENSG00000227051:E4.1|ENSG00000227051:E5.8	intron-retention	chr14:96553099-96559859|chr14:96553146-96553147		0.101668	0.000315115	0.0101096	0.108078	0.00641026
SIDT2:ENSG00000149577:E26.1-E25.6|ENSG00000149577:E25.7-I25.1	FALSE	exclusion	clu_19299	NewClu_8711	ENSG00000149577:E26.1|ENSG00000149577:E25.6	intron-retention	chr11:117067724-117066750|chr11:117067220-117067221		0.123897	0.000317161	0.0101609	0.176659	0.0527626
PSEN2:ENSG00000143801:E14.2-E15.1|ENSG00000143801:E14.2-E15.2	TRUE	inclusion	clu_17852	NewClu_9239	ENSG00000143801:E15.1	alt-3'	chr1:227079062-227079444|chr1:227079062-227079447	(~)AA:178(ENST00000471728-PEP)->178(ENST00000471728-PEP)	0.0885154	0.000318037	0.0101609	0.754876	0.666361
PSEN2:ENSG00000143801:E14.2-E15.2|ENSG00000143801:E14.2-E15.1	FALSE	inclusion	clu_17852	NewClu_9239	ENSG00000143801:E15.1	alt-3'	chr1:227079062-227079447|chr1:227079062-227079444	(~)AA:178(ENST00000471728+PEP)+>178(ENST00000471728+PEP)	-0.0885154	0.000318037	0.0101609	0.245124	0.333639
TSC22D2:ENSG00000196428:I1.2-E6.2|ENSG00000196428:I1.2-E3.2	FALSE	inclusion	clu_29203	NewClu_9044	ENSG00000196428:E6.2		chr3:150129095-150174863|chr3:150129095-150140836		-0.121484	0.000321483	0.0102567	0.301578	0.423062
CDK11A:ENSG00000008128:E4.2-E5.1|ENSG00000008128:E2.2-ENSG00000248333:E4.1	TRUE	exclusion	clu_459	NewClu_4490	ENSG00000008128:E4.2|ENSG00000008128:E5.1	trans-splicing	chr1:1650767-1647917|chr1:1654147-1586938	(-)alt-coding, (-)AA:770(ENSP00000351629)->780(ENSP00000384442)	-0.108032	0.000322615	0.0102786	0.674145	0.782177
SLC25A37:ENSG00000147454:E5.6-E6.3|ENSG00000147454:E5.7_23424426-E6.3	FALSE	inclusion	clu_18796	NewClu_8567	ENSG00000147454:E5.7.23424426	alt-5'	chr8:23424326-23425835|chr8:23424426-23425835	(-)nonsense_mediated_decay, (-)alt-N-terminus, (-)alt-C-terminus, (-)AA:99(ENST00000521637-PEP)->155(ENSP00000290075)|(+)TRANSMEM-Helical; Name=4;, (-)Mitochondrial_sb/sol_carrier-IPR018108, (-)Mt_carrier_dom-IPR023395, (-)REPEAT-Solcar 1, (-)TRANSMEM-Helical; Name=1;, (-)TRANSMEM-Helical; Name=2;	-0.227457	0.000323193	0.010281	0.0985061	0.325963
HCFC2:ENSG00000111727:I15.1-E16.1|ENSG00000111727:E14.1-E16.2	TRUE	inclusion	clu_8899	NewClu_3367	ENSG00000111727:I15.1|ENSG00000111727:E16.1	intron-retention	chr12:104491901-104491902|chr12:104490211-104492121		0.13265	0.000323582	0.010281	0.13265	0
GOSR2:ENSG00000108433:I6.1-E7.1|ENSG00000108433:E6.1-E9.1	TRUE	exclusion	clu_8046	NewClu_9331	ENSG00000108433:I6.1|ENSG00000108433:E7.1	intron-retention	chr17:45017920-45017921|chr17:45016070-45043900		-0.182442	0.000325584	0.0103303	0.448706	0.631148
TAF1D:ENSG00000166012:I4.1-E5.1|ENSG00000166012:E4.2-E5.1	TRUE	exclusion	clu_23514	NewClu_7330	ENSG00000166012:I4.1	intron-retention	chr11:93471666-93471665|chr11:93472403-93471665		-0.117524	0.000327203	0.0103674	0.0302058	0.14773
RASA4CP:ENSG00000228903:E6.4-E8.1|ENSG00000228903:E6.4-E7.1	FALSE	exclusion	clu_31989	NewClu_801	ENSG00000228903:E7.1	cassette-exon	chr7:44078406-44073910|chr7:44078406-44076408	(-)alt-N-terminus, (-)alt-C-terminus, (-)AA:205(CR627444-PEP)->219(BAG62141.1)	0.271704	0.000328441	0.0103924	0.347727	0.0760237
ERC2:ENSG00000187672:E12.1-E13.1|ENSG00000187672:E12.1-E14.1	TRUE	exclusion	clu_28717	NewClu_8799	ENSG00000187672:E13.1	cassette-exon	chr3:56041209-56037162|chr3:56041209-56026278	(+)alt-N-terminus, (+)alt-C-terminus, (+)AA:528(ENSP00000417280)->957(BAA20832.3)|(+)CAZ_cplx_RIM-bd_prot-IPR019323, (+)COILED, (+)COMPBIAS-Poly-Gly, (+)COMPBIAS-Poly-His, (+)COMPBIAS-Poly-Lys, (+)MOD_RES-Phosphoserine, (-)CAZ_cplx_RIM-bd_prot-IPR019323	-0.245251	0.000329137	0.0104001	0.194948	0.440199
ZHX1:ENSG00000165156:E6.6-E7.1|ENSG00000165156:E4.2-E7.1	TRUE	exclusion	clu_23179	NewClu_8992	ENSG00000165156:E6.6	cassette-exon	chr8:124265562-124262560|chr8:124279513-124262560	(-)alt-N-terminus, (-)alt-C-terminus, (-)AA:64(AK094451-PEP)->200(AK025236-PEP)|(-)HELIX, (-)Homeodomain-IPR001356, (-)REGION-Required for nuclear localization, (-)REGION-Required for repressor activity, (-)TURN	-0.143732	0.000330868	0.0104294	0.656869	0.800602
TMBIM1:ENSG00000135926:E3.2-E5.2|ENSG00000135926:E3.2-E7.2	TRUE	inclusion	clu_15171	NewClu_5681	ENSG00000135926:E5.2	cassette-exon	chr2:219151930-219150661|chr2:219151930-219146904	(-)alt-C-terminus, (-)AA:90(ENSP00000403462)->151(ENSP00000406744)|(-)TRANSMEM-Helical;	0.263929	0.00033097	0.0104294	0.363524	0.0995946
CTB-104F4.2:ENSG00000242870:E2.1-E3.1|ENSG00000242870:E2.2-I3.1_91430582	TRUE	exclusion	clu_32721	NewClu_1489	ENSG00000242870:E2.1|ENSG00000242870:E3.1		chr7:91509369-91456794|chr7:91509369-91430582		-0.293325	0.000332722	0.0104564	0.431746	0.725071
ANAPC4:ENSG00000053900:E21.2-I21.1|ENSG00000053900:E21.1-E22.1	TRUE	inclusion	clu_1663	NewClu_9602	ENSG00000053900:E21.2|ENSG00000053900:I21.1	intron-retention	chr4:25415493-25415494|chr4:25415364-25415946	(-)alt-N-terminus, (-)alt-C-terminus, (-)AA:222(AK001881-PEP)->697(BAG51209.1)|(-)MOD_RES-Phosphoserine, (-)MOD_RES-Phosphotyrosine	0.133435	0.000332734	0.0104564	0.133435	0
WNK1:ENSG00000060237:E12.1-E13.2|ENSG00000060237:E12.1-E13.3	TRUE	exclusion	clu_1924	NewClu_7419	ENSG00000060237:E13.2	alt-3'	chr12:980514-987378|chr12:980514-987381	(+)alt-N-terminus, (+)AA:1975(ENSP00000341292)->2134(ENSP00000441972)|(+)ACT_SITE-Proton acceptor, (+)BINDING-ATP, (+)DOMAIN-Protein kinase, (+)Kinase-like_dom-IPR011009, (+)MOD_RES-Phosphoserine, (+)MOD_RES-Phosphoserine; by autocatalysis, (+)NP_BIND-ATP, (+)Prot_kinase_cat_dom-IPR000719, (+)Ser-Thr/Tyr_kinase_cat_dom-IPR001245, (+)Ser/Thr_dual-sp_kinase_dom-IPR002290, (+)Tyr_kinase_cat_dom-IPR0…	-0.190888	0.00033365	0.0104608	0.271626	0.462514
CBFA2T2:ENSG00000078699:E1.4-E6.1|ENSG00000078699:E3.1-E6.1	FALSE	inclusion	clu_3611	NewClu_2618	ENSG00000078699:E3.1	cassette-exon	chr20:32078107-32194762|chr20:32162067-32194762	(+)alt-N-terminus, (+)AA:595(ENSP00000345810)->604(AAC39841.1)	-0.251069	0.000333782	0.0104608	0.606178	0.857247
TTN:ENSG00000155657:I143.1-E144.1|ENSG00000155657:E143.1-E144.1	TRUE	exclusion	clu_20527	NewClu_8658	ENSG00000155657:I143.1	intron-retention	chr2:179544783-179544782|chr2:179544981-179544782		-0.106691	0.000334756	0.010477	0.0846871	0.191378
AC024560.3:ENSG00000214135:I9.1-E10.1|ENSG00000214135:E8.2-E10.1	TRUE	exclusion	clu_31331	NewClu_448	ENSG00000214135:I9.1	intron-retention	chr3:197340190-197340189|chr3:197342435-197340189		-0.141478	0.00033745	0.010547	0.249002	0.390479
SUOX:ENSG00000139531:E2.1-E4.7|ENSG00000139531:E1.14-E4.7	TRUE	exclusion	clu_16667	NewClu_8566	ENSG00000139531:E2.1	cassette-exon	chr12:56393242-56395996|chr12:56391507-56395996	(~)alt-N-terminus, (~)alt-C-terminus, (~)AA:121(ENST00000550478-PEP)->121(ENSP00000450049)|(+)Cyt_B5-like_heme/steroid-bd-IPR001199, (+)DOMAIN-Cytochrome b5 heme-binding, (+)HELIX, (+)METAL-Iron (heme axial ligand), (+)REGION-Hinge, (+)STRAND, (+)TURN, (-)TRANSIT-Mitochondrion	-0.0874288	0.000337993	0.0105497	0.247833	0.335261
STIM2:ENSG00000109689:E14.1-E15.1|ENSG00000109689:E13.1-E15.1	TRUE	inclusion	clu_8397	NewClu_2579	ENSG00000109689:E14.1	cassette-exon	chr4:27009628-27010050|chr4:27009322-27010050	(-)alt-C-terminus, (-)AA:826(BAG53377.1)->833(ENSP00000237364)|(-)COILED, (-)COMPBIAS-Lys-rich, (-)TOPO_DOM-Cytoplasmic	0.240465	0.000338968	0.0105658	0.439883	0.199418
ST3GAL6:ENSG00000064225:E4.1-E6.1|ENSG00000064225:E1.8-E6.1	TRUE	inclusion	clu_2080	NewClu_5430	ENSG00000064225:E4.1	cassette-exon	chr3:98475384-98487274|chr3:98451376-98487274	(~)AA:331(BAA77609.1)->331(BAG37569.1)	0.122818	0.000340788	0.0105964	0.464198	0.341381
DNAJC4:ENSG00000110011:E6.3-E7.2|ENSG00000110011:I6.1-E7.1	FALSE	inclusion	clu_8459	NewClu_8135	ENSG00000110011:E6.3|ENSG00000110011:E7.2	intron-retention	chr11:64000337-64001366|chr11:64000963-64000964	(-)alt+N+terminus, (-)alt+C+terminus, (-)AA:126(LF211214+PEP)+>167(ENSP00000444879)|(-)TRANSMEM+Helical;, (+)DnaJ_domain-IPR001623	-0.0971385	0.000340869	0.0105964	0.85451	0.951648
LIMCH1:ENSG00000064042:E43.1-E44.1|ENSG00000064042:E42.1-E44.1	TRUE	exclusion	clu_2063	NewClu_9618	ENSG00000064042:E43.1	cassette-exon	chr4:41689934-41691544|chr4:41687847-41691544	(~)alt-N-terminus, (~)AA:821(CR936658-PEP)->821(BAH12187.1)|(+)MOD_RES-Phosphoserine, (+)MOD_RES-Phosphothreonine, (-)COMPBIAS-Glu-rich, (-)MOD_RES-Phosphoserine, (-)MOD_RES-Phosphothreonine	-0.101923	0.000343347	0.010659	0.284896	0.38682
RP11-113K21.5:ENSG00000246067:E1.6-E2.3|ENSG00000246067:I1.1-E2.1	FALSE	inclusion	clu_32887	NewClu_5101	ENSG00000246067:E1.6|ENSG00000246067:E2.3	intron-retention	chr11:82783188-82783665|chr11:82783384-82783385		-0.0872501	0.000346244	0.0107345	0.403653	0.490903
SPG11:ENSG00000104133:E34.4-E35.2|ENSG00000104133:E34.4-E37.1	TRUE	exclusion	clu_6875	NewClu_1275	ENSG00000104133:E35.2	cassette-exon	chr15:44865745-44865018|chr15:44865745-44862856	(-)alt-coding, (-)AA:2330(ENSP00000445278)->2443(ENSP00000261866)|(-)TOPO_DOM-Extracellular	-0.217138	0.00034726	0.0107515	0.676923	0.894061
SETD6:ENSG00000103037:E3.1-E4.2|ENSG00000103037:E3.1-E4.3	TRUE	inclusion	clu_6556	NewClu_1497	ENSG00000103037:E4.2	alt-3'	chr16:58550832-58551924|chr16:58550832-58551955	(-)alt-C-terminus, (-)AA:262(BC110433-PEP)->404(ENSP00000377809)|(-)HELIX, (-)RuBisCo-cyt_methylase-IPR011383, (-)Rubisco_LSMT_subst-bd-IPR015353, (-)SET_dom-IPR001214, (-)STRAND, (-)TURN, (+)HELIX, (+)SET_dom-IPR001214, (+)TURN	0.108853	0.000349286	0.0107997	0.139486	0.0306325
ZNF418:ENSG00000196724:E7.7-E8.1|ENSG00000196724:E7.2-E8.1	TRUE	inclusion	clu_29373	NewClu_8685	ENSG00000196724:E7.7	alt-5'	chr19:58436991-58434657|chr19:58439345-58434657	(-)truncated, (+)AA:128(ENSP00000470127)->676(BAB85542.2)|(-)Krueppel-associated_box-IPR001909, (+)DOMAIN-KRAB, (+)Krueppel-associated_box-IPR001909, (+)ZN_FING-C2H2-type 1, (+)ZN_FING-C2H2-type 10, (+)ZN_FING-C2H2-type 11, (+)ZN_FING-C2H2-type 12, (+)ZN_FING-C2H2-type 13, (+)ZN_FING-C2H2-type 14, (+)ZN_FING-C2H2-type 15, (+)ZN_FING-C2H2-type 16, (+)ZN_FING-C2H2-type 2, (+)ZN_FING-C2H2-type 3, (+…	0.184582	0.000350434	0.0108047	0.221561	0.0369792
PCNT:ENSG00000160299:E41.3-E42.1|ENSG00000160299:E41.1-E42.1	TRUE	inclusion	clu_21504	NewClu_6919	ENSG00000160299:E41.3	alt-5'	chr21:47852129-47855817|chr21:47851892-47855817	(+)alt-N-terminus, (+)alt-C-terminus, (+)AA:3139(ENST00000480896-PEP)->3321(AAD10838.1)|(-)COILED, (-)COMPBIAS-Glu-rich, (-)MOD_RES-Phosphoserine, (-)REGION-Interaction with NEK2	0.240072	0.000351269	0.0108047	0.843891	0.603819
PCNT:ENSG00000160299:E41.1-E42.1|ENSG00000160299:E41.3-E42.1	FALSE	inclusion	clu_21504	NewClu_6919	ENSG00000160299:E41.3	alt-5'	chr21:47851892-47855817|chr21:47852129-47855817	(+)alt-N-terminus, (+)alt-C-terminus, (+)AA:3139(ENST00000480896-PEP)->3321(AAD10838.1)|(-)COILED, (-)COMPBIAS+Glu+rich, (-)MOD_RES+Phosphoserine, (-)REGION+Interaction with NEK2	-0.240072	0.000351269	0.0108047	0.156109	0.396181
ZNF85:ENSG00000105750:E3.3-E5.1|ENSG00000105750:E3.3-E9.1	TRUE	inclusion	clu_7348	NewClu_3745	ENSG00000105750:E5.1	cassette-exon	chr19:21117853-21125607|chr19:21117853-21131550	(-)alt-N-terminus, (-)alt-C-terminus, (-)AA:55(AAH08688.1)->62(ENSP00000471467)|(-)Krueppel-associated_box-IPR001909, (+)Krueppel-associated_box-IPR001909	0.222424	0.000351323	0.0108047	0.436902	0.214478
FGF13-AS1:ENSG00000226031:E4.1-E5.1|ENSG00000226031:E1.1-E5.1	TRUE	exclusion	clu_31803	NewClu_1850	ENSG00000226031:E4.1	cassette-exon	chrX:137796971-137798053|chrX:137793780-137798053		-0.124374	0.000354822	0.010892	0.716063	0.840437
PXN:ENSG00000089159:I4.1_120676425-ENSG00000089157:E1.4|ENSG00000089159:E10.1-E11.1	FALSE	inclusion	clu_4596	NewClu_8465	ENSG00000089159:I4.1_120676425|ENSG00000089159:ENSG00000089157:E1.4	trans-splicing	chr12:120676425-120638910|chr12:120660666-120660553		-0.104555	0.000355107	0.010892	0.0916734	0.196228
PI4KB:ENSG00000143393:E4.6-E6.1|ENSG00000143393:E4.6-E5.1	FALSE	inclusion	clu_17658	NewClu_8899	ENSG00000143393:E5.1	cassette-exon	chr1:151288049-151280277|chr1:151288049-151282731	(+)alt-coding, (+)AA:801(BAJ20243.2)->816(CAA09495.1)|(-)Kinase+like_dom+IPR011009	-0.105212	0.000357243	0.0109429	0.471991	0.577203
TTN:ENSG00000155657:E68.1-E69.1|ENSG00000155657:E68.1-I68.1	FALSE	exclusion	clu_20527	NewClu_8658	ENSG00000155657:E69.1	intron-retention	chr2:179594015-179593896|chr2:179594015-179594014		0.131797	0.000358545	0.0109682	0.965622	0.833825
OGG1:ENSG00000114026:E5.1-E6.1|ENSG00000114026:E4.1-E7.1	TRUE	exclusion	clu_9544	NewClu_6474	ENSG00000114026:E5.1|E6.1	cassette-exon	chr3:9798305-9798451|chr3:9796569-9807493	(+)alt-C-terminus, (+)AA:356(ENSP00000305527)->357(ENSP00000303132)|(+)HhH-GPD_domain-IPR003265, (-)ACT_SITE-Schiff-base intermediate with DNA, (-)BINDING-8-oxoguanine, (-)BINDING-8-oxoguanine; via carbonyl oxygen, (-)BINDING-DNA, (-)DNA_glycosylase-IPR011257, (-)HELIX, (-)HhH-GPD_domain-IPR003265, (-)Ogg-IPR004577, (-)STRAND	-0.119385	0.000359037	0.0109687	0.739292	0.858677
CA5B:ENSG00000169239:E5.4-E7.1|ENSG00000169239:E1.1-E9.1	TRUE	inclusion	clu_24725	NewClu_5267	ENSG00000169239:E5.4|E7.1	cassette-exon	chrX:15768288-15782701|chrX:15706981-15786766	(+)retained_intron, (+)retained_intron, (-)truncated, (+)AA:62(ENST00000474624-PEP)->140(ENST00000380319-PEP)|(+)Carbonic_anhydrase_a-IPR001148	0.122342	0.000360855	0.0110097	0.776484	0.654142
DTD2:ENSG00000129480:E1.3-E2.1|ENSG00000129480:E1.4-E2.1	FALSE	inclusion	clu_13187	NewClu_1634	ENSG00000129480:E1.4	alt-5'	chr14:31926489-31922550|chr14:31926235-31922550	(-)nonsense_mediated_decay, (+)truncated, (-)AA:68(ENSP00000449624)+>168(AK055367+PEP)|(-)ACT_SITE+Nucleophile, (-)DTD+like_dom+IPR023509, (-)DTyrtRNA_deacyls+IPR003732	-0.200156	0.000361979	0.0110148	0.166554	0.366711
DTD2:ENSG00000129480:E1.4-E2.1|ENSG00000129480:E1.3-E2.1	TRUE	inclusion	clu_13187	NewClu_1634	ENSG00000129480:E1.4	alt-5'	chr14:31926235-31922550|chr14:31926489-31922550	(-)nonsense_mediated_decay, (+)truncated, (-)AA:68(ENSP00000449624)->168(AK055367-PEP)|(-)ACT_SITE-Nucleophile, (-)DTD-like_dom-IPR023509, (-)DTyrtRNA_deacyls-IPR003732	0.200156	0.000361979	0.0110148	0.833446	0.633289
ZNF281:ENSG00000162702:E1.3-E2.2|ENSG00000162702:E1.3-E2.1	FALSE	exclusion	clu_21990	NewClu_4814	ENSG00000162702:E2.1	alt-3'	chr1:200379074-200378847|chr1:200379074-200378851	(~)alt+coding, (~)AA:895(BAG51134.1)+>895(CAB70968.1)|(-)MOD_RES-Phosphoserine	0.182233	0.00036449	0.0110766	0.497603	0.31537
MTHFS:ENSG00000136371:E2.3-E3.1|ENSG00000136371:E2.2-E3.1	TRUE	exclusion	clu_15369	NewClu_8240	ENSG00000136371:E2.3	alt-5'	chr15:80189133-80181696|chr15:80189214-80181696	(+)nonsense_mediated_decay, (+)alt-N-terminus, (+)alt-C-terminus, (+)AA:44(ENSP00000454626)->162(AL110101-PEP)|(+)BINDING-Substrate, (+)HELIX, (+)STRAND, (+)TURN, (-)HELIX, (-)NP_BIND-ATP	-0.167024	0.000365302	0.0110866	0.149004	0.316028
RNF216P1:ENSG00000196204:E4.2-E5.4|ENSG00000196204:E4.2-E5.3	FALSE	inclusion	clu_29087	NewClu_5044	ENSG00000196204:E5.3	alt-3'	chr7:5023404-5024593|chr7:5023404-5024541	(-)alt+N+terminus, (-)AA:63(ENST00000405396+PEP)+>67(ENST00000406608+PEP)	-0.0733484	0.000367009	0.0111112	0.0999048	0.173253
CLIP1:ENSG00000130779:E1.4-E5.3|ENSG00000130779:I1.1_122901874-E5.3	FALSE	inclusion	clu_13516	NewClu_9465	ENSG00000130779:E1.4	altPromoter	chr12:122907068-122865105|chr12:122901874-122865105	(~)AA:1427(ENSP00000303585)->1427(ENSP00000351665)	-0.173974	0.000367288	0.0111112	0.581545	0.755519
SLMAP:ENSG00000163681:E25.1-E26.1|ENSG00000163681:E24.1-E26.1	TRUE	exclusion	clu_22437	NewClu_2810	ENSG00000163681:E25.1	cassette-exon	chr3:57911661-57913023|chr3:57908750-57913023	(+)alt-C-terminus, (+)AA:359(AAG41949.1)->362(BAH14200.1)|(+)COILED, (+)TOPO_DOM-Extracellular, (+)TRANSMEM-Helical; Anchor for type IV membrane protein;	-0.088609	0.000367558	0.0111112	0.346743	0.435352
ZNF496:ENSG00000162714:I7.2-E14.1|ENSG00000162714:E11.2-E12.1	FALSE	inclusion	clu_21992	NewClu_9510	ENSG00000162714:I7.2|ENSG00000162714:E14.1		chr1:247471777-247464578|chr1:247471777-247471329		-0.219614	0.000368218	0.0111137	0.440659	0.660273
IGF2BP2:ENSG00000073792:E13.1-E15.1|ENSG00000073792:E13.1-E14.1	FALSE	inclusion	clu_3073	NewClu_8493	ENSG00000073792:E14.1	cassette-exon	chr3:185393084-185376197|chr3:185393084-185390457	(-)alt+N+terminus, (-)AA:542(ENSP00000413787)+>556(AAD31596.1)|(-)DOMAIN+RRM 1, (-)DOMAIN+RRM 2, (-)HELIX, (-)RRM_dom+IPR000504, (-)STRAND, (-)TURN, (+)RRM_dom-IPR000504	-0.161017	0.000368606	0.0111137	0.681589	0.842606
USP21:ENSG00000143258:E9.2-E10.1|ENSG00000143258:I9.1-E10.1	FALSE	inclusion	clu_17603	NewClu_3166	ENSG00000143258:E9.2	intron-retention	chr1:161134933-161135147|chr1:161135146-161135147		-0.193122	0.000369362	0.0111219	0.806878	1
MAP2K4:ENSG00000065559:E1.9-E4.1|ENSG00000065559:E1.9-E7.1	TRUE	exclusion	clu_2230	NewClu_3699	ENSG00000065559:E4.1	alt-C-term	chr17:11924318-11958206|chr17:11924318-11998892	(-)nonsense_mediated_decay, (-)nonsense_mediated_decay, (+)truncated, (-)AA:45(ENSP00000463507)->92(ENSP00000473472)|(-)REGION-D domain, (-)SITE-Cleavage; by anthrax lethal factor	-0.105932	0.000370402	0.0111387	0.810062	0.915994
ZNF195:ENSG00000005801:E6.4-E15.1|ENSG00000005801:E13.3-E15.1	FALSE	inclusion	clu_270	NewClu_2872	ENSG00000005801:E13.3	cassette-exon	chr11:3392205-3381795|chr11:3382973-3381795	(-)alt+N+terminus, (-)AA:481(BAG57121.1)+>505(BAD18466.1)|(-)DOMAIN+KRAB, (-)Krueppel+associated_box+IPR001909, (+)MOD_RES-N6-acetyllysine	-0.145442	0.000373884	0.0112265	0.573865	0.719307
PIK3R1:ENSG00000145675:E10.1-E13.1|ENSG00000145675:E12.5-E13.1	FALSE	exclusion	clu_18385	NewClu_6854	ENSG00000145675:E12.5	altPromoter	chr5:67576834-67588087|chr5:67586662-67588087	(-)retained_intron, (-)alt-N-terminus, (-)alt-C-terminus, (-)AA:102(ENSP00000429766)->103(ENST00000518292-PEP)|(+)HELIX	0.0896836	0.000374298	0.0112265	0.183233	0.0935493
FBXO4:ENSG00000151876:E7.2-E8.1|ENSG00000151876:E6.1-E8.1	TRUE	exclusion	clu_19775	NewClu_9332	ENSG00000151876:E7.2	cassette-exon	chr5:41939718-41941294|chr5:41934410-41941294	(-)alt-C-terminus, (-)AA:305(ENSP00000421749)->387(AAF04468.1)|(+)DOMAIN-F-box, (+)F-box_dom_cyclin-like-IPR001810, (+)HELIX, (+)STRAND, (-)HELIX, (-)STRAND, (-)TURN	-0.252206	0.000375469	0.0112459	0.592857	0.845063
DCAF10:ENSG00000122741:E6.1-I6.1|ENSG00000122741:E5.1-E7.1	TRUE	inclusion	clu_11808	NewClu_1653	ENSG00000122741:E6.1|ENSG00000122741:I6.1	intron-retention	chr9:37858517-37858518|chr9:37857348-37860045		0.250755	0.000375923	0.0112459	0.304602	0.0538462
POLK:ENSG00000122008:E1.4-E5.1|ENSG00000122008:E4.1-E5.1	FALSE	exclusion	clu_11671	NewClu_6734	ENSG00000122008:E4.1	cassette-exon	chr5:74807739-74842835|chr5:74830789-74842835	(+)alt+N+terminus, (+)alt+C+terminus, (+)AA:141(ENSP00000425208)+>553(ENST00000506928+PEP)|(+)DNA_pol_Y+fam_little_finger+IPR017961, (+)HELIX, (+)PolY_HhH_motif+IPR024728, (+)STRAND, (+)TURN, (+)ZN_FING+UBZ+type 1, (+)ZN_FING+UBZ+type 2, (+)Znf_Rad18_put+IPR006642, (-)DNA_repair_prot_UmuC-like-IPR001126, (-)DNA_repair_prot_UmuC-like_N-IPR017963, (-)HELIX, (-)METAL-Magnesium, (-)STRAND, (-)TURN	0.175226	0.000377082	0.011266	0.694472	0.519247
FPGT-TNNI3K:ENSG00000259030:E29.1-I21.1_74904916|ENSG00000259030:E29.1-I21.1	FALSE	exclusion	clu_33648	NewClu_6959	ENSG00000259030:I21.1_74904916	intron-retention	chr1:74902210-74904916|chr1:74902210-74902211		0.389699	0.000379736	0.0113188	0.596154	0.206455
RP11-418J17.1:ENSG00000231365:I1.1-E2.1|ENSG00000231365:E1.4-E4.1	TRUE	inclusion	clu_32093	NewClu_1704	ENSG00000231365:I1.1|ENSG00000231365:E2.1	intron-retention	chr1:119684369-119684370|chr1:119683416-119689576		0.307692	0.000380148	0.0113188	0.307692	0
ZCWPW1:ENSG00000078487:E18.3-E19.1|ENSG00000078487:E16.2-E19.1	TRUE	exclusion	clu_3579	NewClu_395	ENSG00000078487:E18.3	cassette-exon	chr7:99999512-99998959|chr7:100001317-99998959	(+)alt-N-terminus, (+)alt-C-terminus, (+)AA:522(ALQ34137.1)->524(ENSP00000354210)|(+)COILED	-0.15545	0.000380356	0.0113188	0.205182	0.360632
CXXC4:ENSG00000168772:E3.4-E4.1_105396412|ENSG00000168772:E3.4-E5.1	TRUE	inclusion	clu_24569	NewClu_7788	ENSG00000168772:E4.1.105396412	cassette-exon	chr4:105411901-105396412|chr4:105411901-105393523		0.143735	0.000380815	0.0113188	0.174919	0.0311837
RRP8:ENSG00000132275:E1.4-E2.1|ENSG00000132275:E1.4-E2.2	TRUE	inclusion	clu_13929	NewClu_5489	ENSG00000132275:E2.1	alt-3'	chr11:6624634-6623494|chr11:6624634-6623445	(-)nonsense_mediated_decay, (-)nonsense_mediated_decay, (+)truncated, (-)AA:78(ENSP00000435873)->306(ENSP00000436246)|(-)BINDING-S-adenosyl-L-methionine, (-)COMPBIAS-Poly-Glu, (-)HELIX, (-)MOD_RES-Phosphoserine, (-)Methyltransferase-rel-IPR007823, (-)STRAND	0.0867419	0.000383655	0.0113885	0.115385	0.0286427
ZFP62:ENSG00000196670:E4.7-I4.1|ENSG00000196670:E4.1-E6.1	TRUE	exclusion	clu_29349	NewClu_1719	ENSG00000196670:E4.7|ENSG00000196670:I4.1	intron-retention	chr5:180277330-180277329|chr5:180278381-180275082	(-)alt-N-terminus, (-)alt-C-terminus, (-)AA:56(BC029573-PEP)->694(CAI46133.1)|(-)ZN_FING-C2H2-type 1, (-)ZN_FING-C2H2-type 10, (-)ZN_FING-C2H2-type 11, (-)ZN_FING-C2H2-type 12, (-)ZN_FING-C2H2-type 13, (-)ZN_FING-C2H2-type 14, (-)ZN_FING-C2H2-type 15, (-)ZN_FING-C2H2-type 16, (-)ZN_FING-C2H2-type 17, (-)ZN_FING-C2H2-type 18, (-)ZN_FING-C2H2-type 19, (-)ZN_FING-C2H2-type 2, (-)ZN_FING-C2H2-type 20…	-0.251176	0.000385239	0.0114208	0.670557	0.921734
MYL6:ENSG00000092841:E3.12-E4.1|ENSG00000092841:E3.12-E3.15	FALSE	exclusion	clu_4963	NewClu_9134	ENSG00000092841:E4.1	alt-C-term	chr12:56554104-56555171|chr12:56554104-56554410	(~)alt-C-terminus, (~)AA:152(ENSP00000301540)->152(ENSP00000293422)|(-)DOMAIN-EF-hand 3	0.0847196	0.000386799	0.011446	0.766337	0.681617
MYO18A:ENSG00000196535:I7.1_27458401-E10.1|ENSG00000196535:E5.4-E14.1	TRUE	exclusion	clu_29262	NewClu_135	ENSG00000196535:I7.1_27458401|ENSG00000196535:E10.1		chr17:27458401-27455562|chr17:27467358-27449271		-0.255418	0.000387614	0.011446	0.347397	0.602815
RBM41:ENSG00000089682:E2.2-E3.1|ENSG00000089682:E2.2-E4.1	TRUE	exclusion	clu_4636	NewClu_3997	ENSG00000089682:E3.1	cassette-exon	chrX:106359880-106359474|chrX:106359880-106359284	(-)alt-N-terminus, (-)alt-C-terminus, (-)AA:203(ENSP00000405522)->236(ENST00000485676-PEP)|(-)MOD_RES-Phosphoserine	-0.0943717	0.000387736	0.011446	0.020571	0.114943
KNTC1:ENSG00000184445:E43.1-E45.3|ENSG00000184445:I44.1-E45.1	FALSE	inclusion	clu_27942	NewClu_1615	ENSG00000184445:E43.1|ENSG00000184445:E45.3	intron-retention	chr12:123076000-123078823|chr12:123077962-123077963	(-)alt+N+terminus, (-)alt+C+terminus, (-)AA:130(LF384020+PEP)+>1237(KJ905381+PEP)|(-)RZZ+complex_KNTC1/ROD_C+IPR019527	-0.305556	0.000388075	0.011446	0.694444	1
ATG5:ENSG00000057663:E4.1-E5.1|ENSG00000057663:E3.1-E5.1	TRUE	exclusion	clu_1827	NewClu_8211	ENSG00000057663:E4.1	cassette-exon	chr6:106756239-106740981|chr6:106763976-106740981	(-)alt-N-terminus, (-)alt-C-terminus, (-)AA:197(AAG44955.1)->213(AK315800-PEP)|(+)Atg5-IPR007239, (+)HELIX, (+)STRAND, (-)HELIX, (-)STRAND	-0.096713	0.000390127	0.0114766	0.756463	0.853176
PI4KB:ENSG00000143393:E5.3-E6.1|ENSG00000143393:E4.6-E6.1	TRUE	inclusion	clu_17658	NewClu_8899	ENSG00000143393:E5.3	cassette-exon	chr1:151282687-151280277|chr1:151288049-151280277	(+)alt-coding, (+)AA:801(BAJ20243.2)->816(CAA09495.1)|(-)Kinase-like_dom-IPR011009	0.10508	0.000390602	0.0114766	0.323672	0.218592
RUFY1:ENSG00000176783:E12.2-E14.4|ENSG00000176783:E12.3-I12.1	FALSE	inclusion	clu_26580	NewClu_1400	ENSG00000176783:E12.2|ENSG00000176783:E14.4	intron-retention	chr5:179016648-179018626|chr5:179016650-179016651	(~)alt-coding, (~)AA:600(BAF84615.1)->600(ENSP00000390025)	-0.128566	0.00039061	0.0114766	0.871434	1
NUP62:ENSG00000213024:E6.7-E7.1|ENSG00000213024:E1.16-E7.1	TRUE	exclusion	clu_31143	NewClu_5067	ENSG00000213024:E6.7	cassette-exon	chr19:50414362-50413141|chr19:50432583-50413141	(-)truncated, (+)AA:75(ENSP00000468842)->522(CAB82399.1)|(+)CARBOHYD-O-linked (GlcNAc), (+)COILED, (+)MOD_RES-Phosphoserine, (+)Nucleoporin_NSP1_C-IPR007758, (+)REPEAT-10, (+)REPEAT-11, (+)REPEAT-12, (+)REPEAT-13, (+)REPEAT-14, (+)REPEAT-15, (+)REPEAT-6, (+)REPEAT-7, (+)REPEAT-8, (+)REPEAT-9	-0.0714661	0.000394265	0.0115611	0.139829	0.211295
AC024560.3:ENSG00000214135:E9.2-I9.1|ENSG00000214135:E8.2-E10.1	TRUE	exclusion	clu_31331	NewClu_448	ENSG00000214135:E9.2|ENSG00000214135:I9.1	intron-retention	chr3:197340898-197340897|chr3:197342435-197340189		-0.152763	0.000394566	0.0115611	0.356951	0.509714
SNX21:ENSG00000124104:I1.1-E2.1|ENSG00000124104:E1.10-E2.3	TRUE	inclusion	clu_12045	NewClu_8122	ENSG00000124104:I1.1|ENSG00000124104:E2.1	intron-retention	chr20:44463215-44463216|chr20:44463107-44463598		0.156342	0.000395456	0.0115611	0.236898	0.0805556
CTDSP2:ENSG00000175215:E8.4-I8.1|ENSG00000175215:E8.4-E9.1	TRUE	inclusion	clu_26311	NewClu_2067	ENSG00000175215:I8.1	intron-retention	chr12:58217687-58217686|chr12:58217687-58217510		0.153333	0.000395491	0.0115611	0.153333	0
ZNF563:ENSG00000188868:E4.1-E5.2|ENSG00000188868:E4.1-I5.2	FALSE	inclusion	clu_28936	NewClu_7529	ENSG00000188868:E5.2		chr19:12432086-12430479|chr19:12432086-12430647	(+)alt-N-terminus, (+)alt-C-terminus, (+)AA:194(ENSP00000471960)->229(BAC03810.1)|(-)ZN_FING+C2H2+type 3, (-)ZN_FING+C2H2+type 4, (-)ZN_FING+C2H2+type 5, (-)Znf_C2H2+IPR007087, (-)Znf_C2H2+like+IPR015880, (+)DOMAIN-KRAB, (+)Krueppel-associated_box-IPR001909, (+)ZN_FING-C2H2-type 1; degenerate, (+)Znf_C2H2-IPR007087	-0.0951218	0.000396177	0.0115665	0.164498	0.25962
ANKRD11:ENSG00000167522:E4.1-E10.3|ENSG00000167522:E4.1-E10.2	FALSE	inclusion	clu_24120	NewClu_4993	ENSG00000167522:E10.2	alt-C-term	chr16:89484692-89383483|chr16:89484692-89383486	(-)alt+C+terminus, (-)AA:216(BC041059+PEP)+>233(BC025283+PEP)	-0.313401	0.000396905	0.0115679	0.256671	0.570072
MBNL1:ENSG00000152601:E13.2-E15.1|ENSG00000152601:E13.2-E14.1	FALSE	exclusion	clu_19943	NewClu_4619	ENSG00000152601:E14.1	cassette-exon	chr3:152163328-152165409|chr3:152163328-152164493	(-)alt-N-terminus, (-)alt-C-terminus, (-)AA:342(AAP30727.1)->343(AAH50535.1)|(+)HELIX, (+)STRAND, (+)TURN, (+)ZN_FING+C3H1+type 1, (+)ZN_FING+C3H1+type 2, (+)Znf_CCCH+IPR000571	0.207904	0.000397231	0.0115679	0.567993	0.360089
DMD:ENSG00000198947:E90.1-E91.2|ENSG00000198947:E90.1-E92.1	TRUE	inclusion	clu_30499	NewClu_3801	ENSG00000198947:E91.2	cassette-exon	chrX:31152219-31144790|chrX:31152219-31140047	(-)alt-C-terminus, (-)AA:1225(AAI27104.2)->1230(BAI45295.1)|(-)Spectrin_repeat-IPR002017, (+)REPEAT-Spectrin 24	0.133537	0.000398826	0.0115781	0.654933	0.521397
SSH2:ENSG00000141298:E6.1-E8.1|ENSG00000141298:E7.1-E8.1	FALSE	exclusion	clu_17186	NewClu_8242	ENSG00000141298:E7.1	altPromoter	chr17:28120912-28030080|chr17:28088168-28030080	(~)alt+N+terminus, (~)alt+C+terminus, (~)AA:178(AK308887+PEP)+>178(AAH11636.2)|(+)MOD_RES+Phosphoserine	0.0835317	0.00039905	0.0115781	0.122567	0.0390354
RP11-175E9.1:ENSG00000253471:E1.1-E3.1|ENSG00000253471:E1.1-I1.1_23566669	FALSE	exclusion	clu_33214	NewClu_8096	ENSG00000253471:E3.1		chr8:23564728-23646935|chr8:23564728-23566669		0.169261	0.00039909	0.0115781	0.396662	0.227402
SETD4:ENSG00000185917:E10.1-I10.1_37415949|ENSG00000185917:E10.1-E12.2	TRUE	exclusion	clu_28363	NewClu_6811	ENSG00000185917:I10.1_37415949		chr21:37416080-37415949|chr21:37416080-37414186		-0.125887	0.00041122	0.011915	0.0432378	0.169125
SERGEF:ENSG00000129158:E9.2-E10.1|ENSG00000129158:E8.2-E10.1	TRUE	inclusion	clu_13099	NewClu_7938	ENSG00000129158:E9.2	cassette-exon	chr11:18021041-18017456|chr11:18022044-18017456	(-)nonsense_mediated_decay, (-)nonsense_mediated_decay, (-)alt-C-terminus, (-)AA:58(ENSP00000431490)->71(ENSP00000433870)|(+)RCC1/BLIP-II-IPR009091, (+)Reg_chr_condens-IPR000408	0.0864722	0.000415614	0.0120172	0.24522	0.158748
BRCA1:ENSG00000012048:E11.2-E12.1|ENSG00000012048:E9.3-E12.1	TRUE	exclusion	clu_682	NewClu_1414	ENSG00000012048:E11.2	cassette-exon	chr17:41247863-41246877|chr17:41251792-41246877	(+)alt-N-terminus, (+)alt-C-terminus, (+)AA:473(AAI06746.1)->486(BC038947-PEP)|(-)BRCA1-IPR011364, (-)HELIX, (-)MOD_RES-Phosphoserine, (-)STRAND, (-)TURN, (-)ZN_FING-RING-type, (-)Znf_C3HC4_RING-type-IPR018957, (-)Znf_RING-IPR001841	-0.212844	0.00041579	0.0120172	0.648635	0.861479
TTN:ENSG00000155657:E143.1-I143.1|ENSG00000155657:E143.1-E144.1	TRUE	exclusion	clu_20527	NewClu_8658	ENSG00000155657:I143.1	intron-retention	chr2:179544981-179544980|chr2:179544981-179544782		-0.095588	0.000420835	0.0121478	0.0542284	0.149816
AC108488.4:ENSG00000242282:E3.6-E4.1|ENSG00000242282:E3.2-E4.1	TRUE	exclusion	clu_32683	NewClu_6571	ENSG00000242282:E3.6	alt-5'	chr2:3580698-3579900|chr2:3581301-3579900		-0.221603	0.000422729	0.0121872	0.148148	0.369751
ZNF439:ENSG00000171291:E1.3-E2.2_11977020|ENSG00000171291:E1.5-E2.2_11977020	FALSE	inclusion	clu_25303	NewClu_3365	ENSG00000171291:E1.3	alt-5'	chr19:11959745-11977020|chr19:11960128-11977020		-0.17296	0.000424301	0.0122119	0.55042	0.723379
FASTKD3:ENSG00000124279:E1.5-I1.2|ENSG00000124279:E1.5-I2.3	TRUE	inclusion	clu_12119	NewClu_529	ENSG00000124279:I1.2		chr5:7869092-7868309|chr5:7869092-7868220		0.203041	0.000424645	0.0122119	0.392977	0.189935
FASTKD3:ENSG00000124279:E1.5-I2.3|ENSG00000124279:E2.1-I2.3	FALSE	inclusion	clu_12119	NewClu_529	ENSG00000124279:E1.5	intron-retention	chr5:7869092-7868220|chr5:7868221-7868220		-0.235039	0.000425925	0.0122219	0.085874	0.320913
FRS2:ENSG00000166225:E2.1-E5.2|ENSG00000166225:E1.8-E5.2	TRUE	exclusion	clu_23613	NewClu_3704	ENSG00000166225:E2.1	cassette-exon	chr12:69874139-69924645|chr12:69864310-69924645	(+)alt-C-terminus, (+)AA:36(ENSP00000447724)->40(ENSP00000449105)	-0.282723	0.000426057	0.0122219	0.0686728	0.351395
CTD-2017D11.1:ENSG00000268362:E4.1-I4.1_24232987|ENSG00000268362:E4.1-ENSG00000213096:E6.1	TRUE	inclusion	clu_34011	NewClu_7559	ENSG00000268362:I4.1_24232987	trans-splicing	chr19:24232350-24232987|chr19:24232350-24288742		0.161793	0.000426861	0.0122298	0.171053	0.00925926
FLNB:ENSG00000136068:E41.1-E42.1|ENSG00000136068:E41.1-E43.1	TRUE	inclusion	clu_15254	NewClu_4452	ENSG00000136068:E42.1	cassette-exon	chr3:58135954-58138435|chr3:58135954-58139102	(-)alt-N-terminus, (-)alt-C-terminus, (-)AA:2150(ENSP00000349819)->2409(CAH18654.1)|(-)CROSSLNK-Glycyl lysine isopeptide (Lys-Gly) (interchain with G-Cter in ISG15), (-)Filamin-IPR001298, (-)Filamin/ABP280_repeat-like-IPR017868, (-)HELIX, (-)Ig_E-set-IPR014756, (-)MOD_RES-N6-acetyllysine, (-)MOD_RES-Phosphoserine, (-)REGION-Hinge 2, (-)REGION-Interaction with FLNA 1, (-)REGION-Interaction with FL…	0.15604	0.000428869	0.0122685	0.30352	0.14748
DBF4:ENSG00000006634:E7.2-E8.1|ENSG00000006634:E7.2-E8.2	TRUE	exclusion	clu_349	NewClu_3779	ENSG00000006634:E8.1	alt-3'	chr7:87525825-87526609|chr7:87525825-87526612	(+)nonsense_mediated_decay, (+)retained_intron, (+)alt-N-terminus, (+)alt-C-terminus, (+)AA:44(ENSP00000407116)->63(ENST00000498726-PEP)|(+)MOD_RES-Phosphothreonine, (+)STRAND	-0.140485	0.000429278	0.0122685	0.750525	0.89101
JPX:ENSG00000225470:E4.1-E5.1|ENSG00000225470:E4.1-E6.1	TRUE	exclusion	clu_31760	NewClu_7989	ENSG00000225470:E5.1	altPromoter	chrX:73218679-73218789|chrX:73218679-73224105		-0.160601	0.000430417	0.0122788	0.504198	0.664799
COL15A1:ENSG00000204291:E16.1-E17.1|ENSG00000204291:I9.1_101765433-ENSG00000106803:E2.1_101984566	TRUE	inclusion	clu_30679	NewClu_9712	ENSG00000204291:E16.1|ENSG00000204291:E17.1	trans-splicing	chr9:101785731-101787156|chr9:101765433-101984566		0.273679	0.000430704	0.0122788	0.720085	0.446407
DNAJC21:ENSG00000168724:E10.1-E11.1|ENSG00000168724:E9.2-E11.1	TRUE	inclusion	clu_24552	NewClu_5117	ENSG00000168724:E10.1	cassette-exon	chr5:34949782-34950275|chr5:34945908-34950275	(+)alt-coding, (+)AA:544(ENSP00000306289)->576(AAI41524.1)	0.137288	0.000432214	0.0123066	0.21846	0.0811714
HEATR5A:ENSG00000129493:E22.1-E24.1|ENSG00000129493:E22.1-E23.1	FALSE	inclusion	clu_13201	NewClu_8190	ENSG00000129493:E23.1	cassette-exon	chr14:31813102-31806820|chr14:31813102-31809682	(-)alt+N+terminus, (-)alt+C+terminus, (-)AA:199(ENSP00000447708)+>603(AK023789+PEP)|(+)ARM-type_fold-IPR016024	-0.355657	0.000434317	0.0123512	0.488947	0.844603
AMY2A:ENSG00000243480:E7.1-E8.1|ENSG00000243480:E7.1-ENSG00000237763:E11.1	TRUE	inclusion	clu_32766	NewClu_5632	ENSG00000243480:E8.1	trans-splicing	chr1:104164515-104166488|chr1:104164515-104205508	(~)alt-N-terminus, (~)AA:511(ENSP00000359100)->511(BAD97183.1)|(-)HELIX, (+)A-amylase_b_C-IPR006048, (+)ACT_SITE-Nucleophile, (+)Alpha_amylase-IPR006046, (+)BINDING-Chloride, (+)DISULFID, (+)Glyco_hydro_13_cat_dom-IPR006047, (+)HELIX, (+)MOD_RES-Pyrrolidone carboxylic acid, (+)SIGNAL, (+)STRAND, (+)TURN	0.224205	0.000435855	0.0123797	0.87783	0.653624
MAP4K4:ENSG00000071054:E18.3-E20.1|ENSG00000071054:E18.3-E19.1	FALSE	inclusion	clu_2816	NewClu_3057	ENSG00000071054:E19.1	cassette-exon	chr2:102476326-102480283|chr2:102476326-102477287	(+)alt-coding, (+)AA:1235(BAH12341.1)->1239(AAO32626.1)|(+)REGION-Mediates interaction with RAP2A	-0.182881	0.000436816	0.0123917	0.243307	0.426188
CEPT1:ENSG00000134255:E8.1-E9.1|ENSG00000134255:E7.2-E9.1	TRUE	exclusion	clu_14534	NewClu_9788	ENSG00000134255:E8.1	altPromoter	chr1:111715880-111717501|chr1:111703918-111717501	(+)alt-N-terminus, (+)alt-C-terminus, (+)AA:194(ENST00000473474-PEP)->238(ENST00000460443-PEP)|(+)CDP-OH_P_trans-IPR000462, (+)MOD_RES-Phosphoserine, (+)MOD_RES-Phosphothreonine, (+)TRANSMEM-Helical;, (-)TRANSMEM-Helical;	-0.112196	0.00043818	0.0124151	0.0759258	0.188121
ADAM19:ENSG00000135074:E23.1-E24.1|ENSG00000135074:E22.1-ENSG00000251405:I1.1_156803514	TRUE	exclusion	clu_14826	NewClu_36	ENSG00000135074:E23.1|ENSG00000135074:E24.1	trans-splicing	chr5:156908799-156908010|chr5:156915273-156803514	(-)alt-N-terminus, (-)alt-C-terminus, (-)AA:638(ENSP00000414088)->920(ENSP00000377588)|(-)DOMAIN-Peptidase M12B, (-)METAL-Zinc; in inhibited form, (-)MOTIF-Cysteine switch, (-)Peptidase_M12B-IPR001590, (-)Peptidase_M12B_N-IPR002870, (-)SIGNAL, (-)TOPO_DOM-Extracellular	-0.17151	0.000439905	0.0124487	0.785221	0.956731
TTN:ENSG00000155657:I70.1-E71.1|ENSG00000155657:E70.1-E71.1	TRUE	exclusion	clu_20527	NewClu_8658	ENSG00000155657:I70.1	intron-retention	chr2:179593125-179593124|chr2:179593227-179593124		-0.144419	0.000441434	0.0124766	0.0167598	0.161179
FPGT-TNNI3K:ENSG00000259030:E6.1-I4.1_74707555|ENSG00000259030:E4.1_74701902-E9.1	TRUE	exclusion	clu_33645	NewClu_6965	ENSG00000259030:E6.1|ENSG00000259030:I4.1_74707555		chr1:74701894-74707555|chr1:74701902-74715143		-0.228318	0.000443089	0.012508	0.250722	0.47904
SNHG14:ENSG00000224078:E45.1-I45.1_25345926|ENSG00000224078:E45.1-E46.1	TRUE	exclusion	clu_31698	NewClu_5610	ENSG00000224078:I45.1_25345926		chr15:25344425-25345926|chr15:25344425-25349006		-0.108136	0.000445956	0.0125479	0.321891	0.430027
C22orf29:ENSG00000215012:E1.4-E1.9|ENSG00000215012:E1.7-E1.9	FALSE	inclusion	clu_31434	NewClu_2438	ENSG00000215012:E1.4	alt-5'	chr22:19842343-19842062|chr22:19842183-19842062	(~)AA:364(ENSP00000330596)->364(ENSP00000386111)	-0.143453	0.000446097	0.0125479	0.392973	0.536426
ANK3:ENSG00000151150:E3.1-E7.1|ENSG00000151150:E6.1-E7.1	FALSE	exclusion	clu_19546	NewClu_1335	ENSG00000151150:E6.1	altPromoter	chr10:62332223-62039397|chr10:62060077-62039397	(+)alt+N+terminus, (+)alt+C+terminus, (+)AA:273(ENSP00000426011)+>1101(BAC86721.1)|(+)CROSSLNK+Glycyl lysine isopeptide (Lys+Gly) (interchain with G+Cter in ubiquitin), (+)DEATH+like_dom+IPR011029, (+)DOMAIN+Death, (+)DOMAIN+ZU5 1, (+)DOMAIN+ZU5 2, (+)Death_domain+IPR000488, (+)MOD_RES+Phosphoserine, (+)REGION+UPA domain, (+)ZU5+IPR000906, (-)Ankyrin_rpt-IPR002110, (-)Ankyrin_rpt-contain_dom-IPR0…	0.119481	0.000446264	0.0125479	0.21947	0.0999891
MED1:ENSG00000125686:E18.1-E19.1|ENSG00000125686:E18.1-E19.1_37561462	TRUE	inclusion	clu_12447	NewClu_4584	ENSG00000125686:E19.1	alt-3'	chr17:37566834-37561561|chr17:37566834-37561462		0.246439	0.000447091	0.0125479	0.494071	0.247632
ZNF418:ENSG00000196724:E2.1-E4.2|ENSG00000196724:E1.10-E4.2	TRUE	exclusion	clu_29373	NewClu_8683	ENSG00000196724:E2.1	cassette-exon	chr19:58446448-58445270|chr19:58446529-58445270	(+)alt-N-terminus, (+)alt-C-terminus, (+)AA:73(ENSP00000468855)->128(ENSP00000470127)|(+)Krueppel-associated_box-IPR001909, (-)Krueppel-associated_box-IPR001909	-0.101862	0.000447898	0.0125479	0.0196078	0.12147
PKD1:ENSG00000008710:E36.2-E36.6|ENSG00000008710:E12.1_2163768-ENSG00000140988:E1.2_2014827	TRUE	inclusion	clu_487	NewClu_7569	ENSG00000008710:E36.2|ENSG00000008710:E36.6	trans-splicing	chr16:2142048-2141907|chr16:2163768-2014827	(+)nonsense_mediated_decay, (+)retained_intron, (+)alt-N-terminus, (+)alt-C-terminus, (+)AA:72(ENST00000472659-PEP)->91(ENSP00000455753)|(-)PKD_1-IPR000434, (-)TRANSMEM-Helical;, (+)PKD_1-IPR000434	0.254325	0.000447994	0.0125479	0.812758	0.558433
AGPAT9:ENSG00000138678:E1.4-E3.2|ENSG00000138678:E2.1-I2.1	FALSE	inclusion	clu_16414	NewClu_1061	ENSG00000138678:E1.4|ENSG00000138678:E3.2	intron-retention	chr4:84457359-84457657|chr4:84457508-84457509	(~)AA:73(ENST00000514309-PEP)->73(ENST00000506766-PEP)	-0.248318	0.000448314	0.0125479	0.448651	0.696969
SCUBE3:ENSG00000146197:E7.1-E8.1|ENSG00000146197:E7.1-E9.1	TRUE	inclusion	clu_18530	NewClu_6955	ENSG00000146197:E8.1	cassette-exon	chr6:35201078-35203223|chr6:35201078-35205679	(+)alt-coding, (+)AA:993(AAN76808.1)->1009(ENSP00000378174)|(+)Thrombomodulin-IPR001491	0.196806	0.000449057	0.0125515	0.282557	0.0857512
NPTN:ENSG00000156642:E8.8-E10.4|ENSG00000156642:E8.8-I8.1_73862147	FALSE	exclusion	clu_20765	NewClu_1408	ENSG00000156642:E10.4		chr15:73862491-73855586|chr15:73862491-73862147	(-)alt-coding, (-)AA:278(ENSP00000456349)->282(ENSP00000342958)|(-)MFS_dom_general_subst_transpt-IPR016196, (-)TOPO_DOM-Cytoplasmic	0.148635	0.00044963	0.0125515	0.226562	0.0779269
GANC:ENSG00000214013:I24.1-E25.1|ENSG00000214013:E24.1-E27.1	TRUE	inclusion	clu_31303	NewClu_7836	ENSG00000214013:I24.1|ENSG00000214013:E25.1	intron-retention	chr15:42635539-42635540|chr15:42635352-42637956		0.166374	0.000450079	0.0125515	0.166374	0
BMS1P2:ENSG00000251079:E4.1-E5.1|ENSG00000251079:E3.1-ENSG00000204177:E10.1	TRUE	exclusion	clu_33153	NewClu_6491	ENSG00000251079:E4.1|ENSG00000251079:E5.1	trans-splicing	chr10:47235421-47234518|chr10:47239293-46740604	(-)alt-N-terminus, (-)alt-C-terminus, (-)AA:97(ENST00000445221-PEP)->137(ENST00000450360-PEP)	-0.135949	0.000450829	0.0125572	0.777901	0.91385
CECR5:ENSG00000069998:E2.3-E3.1|ENSG00000069998:E2.5-E3.1	FALSE	inclusion	clu_2655	NewClu_712	ENSG00000069998:E2.5	alt-5'	chr22:17640016-17630635|chr22:17639347-17630635	(-)alt+N+terminus, (-)alt+C+terminus, (-)AA:38(ENST00000480451+PEP)+>423(AAK19152.1)|(-)HAD+SF_hydro_IIA+IPR006357, (-)HAD+SF_hydro_IIA_CECR5+IPR006353, (-)HAD+like_dom+IPR023214, (-)SIGNAL	-0.09975	0.000453639	0.0126202	0.745069	0.844819
AC130352.1:ENSG00000205873:E2.1-E3.1|ENSG00000205873:E2.1-E3.2	TRUE	inclusion	clu_31058	NewClu_8718	ENSG00000205873:E3.1	alt-3'	chr8:12296020-12298478|chr8:12296020-12298509	(-)alt-N-terminus, (-)alt-C-terminus, (-)AA:64(BC037934-PEP)->107(AK095981-PEP)	0.187274	0.000455393	0.0126538	0.738129	0.550855
RP11-53O19.1:ENSG00000251141:E7.1-E8.1|ENSG00000251141:E1.7-E8.1	TRUE	inclusion	clu_33156	NewClu_9697	ENSG00000251141:E7.1	cassette-exon	chr5:44747729-44746140|chr5:44808744-44746140	(+)alt-N-terminus, (+)alt-C-terminus, (+)AA:27(ENST00000503452-PEP)->36(ENST00000508945-PEP)	0.0987033	0.000457141	0.012687	0.171932	0.0732288
LMO7:ENSG00000136153:E16.2-E17.1|ENSG00000136153:E14.10-E17.1	TRUE	inclusion	clu_15307	NewClu_902	ENSG00000136153:E16.2	cassette-exon	chr13:76382335-76383290|chr13:76378677-76383290	(+)alt-N-terminus, (+)AA:1046(AK092052-PEP)->1053(AK055465-PEP)|(-)CH-domain-IPR001715, (-)MOD_RES-Phosphoserine, (-)MOD_RES-Phosphotyrosine, (-)SM22_calponin-IPR003096, (+)PDZ-IPR001478	0.0720925	0.000462002	0.0128065	0.182007	0.109914
GUSBP9:ENSG00000215630:E5.1-E6.1|ENSG00000215630:E5.1-E9.2	TRUE	exclusion	clu_31507	NewClu_4429	ENSG00000215630:E6.1	cassette-exon	chr5:70516109-70503957|chr5:70516109-70493608		-0.190483	0.000464268	0.0128461	0.311283	0.501766
MTRF1:ENSG00000120662:E3.11-E5.1|ENSG00000120662:E4.2-E5.1	FALSE	inclusion	clu_11380	NewClu_8867	ENSG00000120662:E4.2	cassette-exon	chr13:41834629-41828756|chr13:41831809-41828756	(-)alt+C+terminus, (-)AA:153(ENST00000497679+PEP)+>186(BC038427+PEP)	-0.153197	0.000464546	0.0128461	0.801124	0.954321
ADAMTSL5:ENSG00000185761:E3.7-E4.1|ENSG00000185761:E3.7-E4.2	TRUE	exclusion	clu_28319	NewClu_5697	ENSG00000185761:E4.1	alt-3'	chr19:1510844-1510732|chr19:1510844-1510729	(~)alt-N-terminus, (~)alt-C-terminus, (~)AA:131(ENST00000585804-PEP)->131(AAI19797.1)|(+)DISULFID, (+)DOMAIN-TSP type-1, (+)Peptidase_M12B_ADAM-TS-IPR013273, (+)Thrombospondin_1_rpt-IPR000884, (-)ADAM_spacer1-IPR010294	-0.319264	0.00046524	0.0128499	0.133838	0.453102
HUS1:ENSG00000136273:I10.1-E11.1|ENSG00000136273:E10.1-E11.1	TRUE	exclusion	clu_15359	NewClu_9487	ENSG00000136273:I10.1	intron-retention	chr7:48004230-48004229|chr7:48004897-48004229	(-)alt-N-terminus, (-)AA:259(BAG57450.1)->280(AAC95526.1)|(-)Cell_cycle_HUS1-IPR016580, (-)HELIX, (-)Hus1/Mec3-IPR007150, (-)STRAND	-0.109675	0.00046646	0.0128682	0	0.109675
TROAP:ENSG00000135451:E10.4-I10.1|ENSG00000135451:E10.1-E11.1	TRUE	exclusion	clu_15002	NewClu_2099	ENSG00000135451:E10.4|ENSG00000135451:I10.1	intron-retention	chr12:49723568-49723569|chr12:49723237-49723640		-0.117719	0.000468315	0.0129039	0.0883633	0.206083
C14orf93:ENSG00000100802:E1.7-E8.1|ENSG00000100802:E6.3-E8.3	FALSE	exclusion	clu_5831	NewClu_6428	ENSG00000100802:E6.3|ENSG00000100802:E8.1	alt-3'|cassette-exon	chr14:23479310-23468611|chr14:23470168-23468365	(~)AA:358(CAD61930.1)->358(CAD61946.1)|(~)AA:358(CAD61946.1)+>358(CAD61930.1)	0.290525	0.000470055	0.0129363	0.918285	0.62776
MYO18B:ENSG00000133454:E16.1-E17.2|ENSG00000133454:E16.1-E17.1	FALSE	inclusion	clu_14326	NewClu_2029	ENSG00000133454:E17.1	alt-3'	chr22:26228964-26231263|chr22:26228964-26231260	(+)alt-coding, (+)AA:2567(BAC16363.1)->2568(AAL75811.1)|(-)COILED, (-)DOMAIN+Myosin head+like, (-)REGION+Tail	-0.0950679	0.000471295	0.012955	0.855785	0.950852
UHRF2:ENSG00000147854:E15.1-E17.1|ENSG00000147854:I16.1-E17.1	FALSE	inclusion	clu_18898	NewClu_6187	ENSG00000147854:E15.1	intron-retention	chr9:6493932-6497198|chr9:6497197-6497198	(-)nonsense_mediated_decay, (-)alt-N-terminus, (-)alt-C-terminus, (-)AA:71(ENST00000485617-PEP)->503(ENSP00000434182)|(+)HELIX, (+)STRAND, (+)TURN, (+)ZN_FING-RING-type, (+)Znf_RING-IPR001841, (-)DOMAIN-Ubiquitin-like, (-)DUF3590-IPR021991, (-)HELIX, (-)REGION-Interaction with PCNP, (-)REGION-Required for interaction with histone H3, (-)SRA_YDG-IPR003105, (-)STRAND, (-)TURN, (-)Ubiquitin-IPR00062…	-0.226374	0.000472676	0.0129716	0.773626	1
C8orf59:ENSG00000176731:E1.9-E2.1|ENSG00000176731:E1.9-E3.2	TRUE	exclusion	clu_26568	NewClu_8127	ENSG00000176731:E2.1	cassette-exon	chr8:86132535-86131592|chr8:86132535-86129731	(~)AA:43(ENSP00000444092)->43(AAH32347.1)	-0.0851963	0.000473024	0.0129716	0.21175	0.296947
CDC14B:ENSG00000081377:E6.1-E7.1|ENSG00000081377:E6.1-E8.1	TRUE	exclusion	clu_3845	NewClu_9030	ENSG00000081377:E7.1	cassette-exon	chr9:99324975-99314154|chr9:99324975-99304174		-0.11063	0.000473853	0.0129788	0.842853	0.953483
TOM1L1:ENSG00000141198:E16.2-E17.1|ENSG00000141198:E14.3-E20.1	TRUE	exclusion	clu_17150	NewClu_8364	ENSG00000141198:E16.2|E17.1	cassette-exon	chr17:53024673-53026879|chr17:53016381-53037927		-0.162038	0.000476296	0.0130216	0.545145	0.707183
EPB41L5:ENSG00000115109:E16.2-E20.1|ENSG00000115109:E16.2-E17.1	FALSE	inclusion	clu_9855	NewClu_7349	ENSG00000115109:E17.1	alt-C-term	chr2:120858390-120885264|chr2:120858390-120859165	(-)retained_intron, (-)alt+C+terminus, (-)AA:69(ENST00000489017+PEP)+>121(ENST00000461128+PEP)	-0.183278	0.000477111	0.0130216	0.404215	0.587492
EPB41L5:ENSG00000115109:E16.2-E17.1|ENSG00000115109:E16.2-E20.1	TRUE	inclusion	clu_9855	NewClu_7349	ENSG00000115109:E17.1	alt-C-term	chr2:120858390-120859165|chr2:120858390-120885264	(-)retained_intron, (-)alt-C-terminus, (-)AA:69(ENST00000489017-PEP)->121(ENST00000461128-PEP)	0.183278	0.000477111	0.0130216	0.595785	0.412508
FAM73A:ENSG00000180488:E16.1-E17.2|ENSG00000180488:E16.1-E17.1	FALSE	inclusion	clu_27170	NewClu_3660	ENSG00000180488:E17.1	alt-3'	chr1:78332076-78338689|chr1:78332076-78338686	(+)alt-coding, (+)AA:632(BAC03880.1)->633(AAI44168.1)|(-)DUF2217+IPR019392	-0.306854	0.000481559	0.0131086	0.564286	0.87114
FAM73A:ENSG00000180488:E16.1-E17.1|ENSG00000180488:E16.1-E17.2	TRUE	inclusion	clu_27170	NewClu_3660	ENSG00000180488:E17.1	alt-3'	chr1:78332076-78338686|chr1:78332076-78338689	(+)alt-coding, (+)AA:632(BAC03880.1)->633(AAI44168.1)|(-)DUF2217-IPR019392	0.306854	0.000481559	0.0131086	0.435714	0.12886
DBT:ENSG00000137992:E1.2-E3.1|ENSG00000137992:E2.1-E3.1	FALSE	exclusion	clu_16100	NewClu_5178	ENSG00000137992:E2.1	cassette-exon	chr1:100715326-100706440|chr1:100714455-100706440	(+)alt+N+terminus, (+)alt+C+terminus, (+)AA:301(BAG64869.1)+>315(AAA59200.1)|(+)2+oxoacid_DH_actylTfrase+IPR001078, (+)Biotin_lipoyl+IPR000089, (+)DOMAIN+Lipoyl+binding, (+)E3+bd+IPR004167, (+)HELIX, (+)MOD_RES+N6+lipoyllysine, (+)STRAND, (+)Single_hybrid_motif+IPR011053, (-)ACT_SITE	0.151784	0.000482005	0.0131086	0.940846	0.789063
EED:ENSG00000074266:E9.3-E11.2|ENSG00000074266:E7.2-E11.2	TRUE	inclusion	clu_3120	NewClu_3062	ENSG00000074266:E9.3	cassette-exon	chr11:85979603-85988022|chr11:85975305-85988022	(+)alt-N-terminus, (+)alt-C-terminus, (+)AA:361(ENSP00000431778)->370(BAG62829.1)|(-)HELIX, (-)REPEAT-WD 6, (-)REPEAT-WD 7, (-)STRAND, (-)WD40_repeat-IPR001680, (-)WD40_repeat_dom-IPR017986, (+)HELIX, (+)MOD_RES-N6,N6,N6-trimethyllysine; alternate, (+)MOD_RES-N6,N6-dimethyllysine; alternate, (+)MOD_RES-N6-methyllysine; alternate, (+)REGION-Required for interaction with the matrix protein MA of HI…	0.0932509	0.000484033	0.0131482	0.963815	0.870564
ZNF880:ENSG00000221923:E4.2-E5.1|ENSG00000221923:E4.2-E6.1	TRUE	exclusion	clu_31590	NewClu_7469	ENSG00000221923:E5.1	cassette-exon	chr19:52877680-52882674|chr19:52877680-52887102	(+)alt-N-terminus, (+)alt-C-terminus, (+)AA:125(ENSP00000414470)->129(AK092566-PEP)|(-)DOMAIN-KRAB, (-)Krueppel-associated_box-IPR001909	-0.116429	0.000486754	0.0131875	0.474711	0.59114
AFMID:ENSG00000183077:E6.3-E12.1|ENSG00000183077:E6.3-E13.1	TRUE	exclusion	clu_27627	NewClu_428	ENSG00000183077:E12.1	cassette-exon	chr17:76198832-76202027|chr17:76198832-76202992	(+)nonsense_mediated_decay, (+)alt-C-terminus, (+)AA:93(ENSP00000464929)->111(ENSP00000465406)	-0.105461	0.000486786	0.0131875	0.382725	0.488186
CASP7:ENSG00000165806:E8.2-I8.1_115484616|ENSG00000165806:E8.2-E9.1	TRUE	inclusion	clu_23440	NewClu_5152	ENSG00000165806:I8.1_115484616		chr10:115481538-115484616|chr10:115481538-115485121		0.110666	0.000487412	0.0131875	0.240705	0.130039
PUS10:ENSG00000162927:E5.1-E7.1|ENSG00000162927:E5.1-E6.1	FALSE	exclusion	clu_22060	NewClu_7511	ENSG00000162927:E6.1	cassette-exon	chr2:61238900-61236150|chr2:61238900-61238023	(+)alt+C+terminus, (+)AA:69(BC060323+PEP)+>120(ENSP00000402185)|(+)COILED, (+)HELIX, (+)MOD_RES+Phosphoserine, (+)TURN	0.214772	0.000488021	0.0131875	0.491487	0.276716
SLMAP:ENSG00000163681:E24.1-E26.1|ENSG00000163681:E25.1-E26.1	FALSE	exclusion	clu_22437	NewClu_2810	ENSG00000163681:E25.1	cassette-exon	chr3:57908750-57913023|chr3:57911661-57913023	(+)alt+C+terminus, (+)AA:359(AAG41949.1)+>362(BAH14200.1)|(+)COILED, (+)TOPO_DOM+Extracellular, (+)TRANSMEM+Helical; Anchor for type IV membrane protein;	0.102419	0.000488828	0.0131875	0.495617	0.393198
MEF2A:ENSG00000068305:E13.1-I13.1|ENSG00000068305:E13.1-E16.1	TRUE	inclusion	clu_2509	NewClu_8925	ENSG00000068305:I13.1	intron-retention	chr15:100230633-100230634|chr15:100230633-100243567		0.10438	0.000489626	0.0131875	0.124864	0.0204842
AGBL5:ENSG00000084693:E12.1-E13.1|ENSG00000084693:E12.2-I12.1	FALSE	inclusion	clu_4118	NewClu_3414	ENSG00000084693:E12.1|ENSG00000084693:E13.1	intron-retention	chr2:27279006-27279491|chr2:27279332-27279333		-0.115385	0.000489943	0.0131875	0.884615	1
NT5C3A:ENSG00000122643:E7.1-E8.1|ENSG00000122643:I7.1-E8.1	FALSE	inclusion	clu_11779	NewClu_9170	ENSG00000122643:E7.1	intron-retention	chr7:33061665-33060969|chr7:33060970-33060969		-0.103308	0.00049006	0.0131875	0.867947	0.971255
MAP2:ENSG00000078018:E10.1-E17.1|ENSG00000078018:E10.1-E17.1_210565004	TRUE	inclusion	clu_3512	NewClu_566	ENSG00000078018:E17.1	alt-3'	chr2:210545551-210565001|chr2:210545551-210565004	(-)alt-coding, (-)AA:471(ENSP00000376032)->1827(ENSP00000353508)|(-)MAP2_projctn-IPR013588, (-)MOD_RES-Phosphoserine, (-)MOD_RES-Phosphothreonine, (-)MOD_RES-Phosphotyrosine, (-)REGION-Calmodulin-binding	0.099399	0.000493081	0.0132445	0.971429	0.87203
RGS9:ENSG00000108370:E9.1-E11.2|ENSG00000108370:E9.2-E10.1	FALSE	inclusion	clu_8015	NewClu_3921	ENSG00000108370:E10.1|ENSG00000108370:E9.2	alt-5'|cassette-exon	chr17:63173912-63185404|chr17:63173921-63176114	(-)retained_intron, (-)alt+N+terminus, (-)alt+C+terminus, (-)AA:206(ENST00000577186+PEP)+>484(ENST00000581175+PEP)|(-)DOMAIN+G protein gamma, (-)DOMAIN+RGS, (-)G+protein_gamma+like_dom+IPR015898, (-)Regulat_G_prot_signal+IPR000342, (-)Regulat_G_prot_signal_superfam+IPR016137	-0.0895785	0.000493326	0.0132445	0.0407822	0.130361
CCDC111:ENSG00000164306:E5.1-E6.1|ENSG00000164306:E4.1-E6.1	TRUE	inclusion	clu_22873	NewClu_2881	ENSG00000164306:E5.1	cassette-exon	chr4:185583057-185587071|chr4:185580591-185587071	(+)alt-N-terminus, (+)alt-C-terminus, (+)AA:112(AK307317-PEP)->431(BC047467-PEP)|(-)COILED, (+)DNA_primase_UL52/UL70_Herpvir-IPR004340, (+)MOD_RES-Phosphoserine	0.101436	0.000493957	0.013246	0.800587	0.69915
C15orf60:ENSG00000183324:E3.1-E4.1|ENSG00000183324:U0.1_73670703-E4.1	TRUE	inclusion	clu_27681	NewClu_9129	ENSG00000183324:E3.1	altPromoter	chr15:73832909-73843279|chr15:73670703-73843279	(+)alt-coding, (+)AA:238(ENSP00000452908)->266(ENSP00000328423)	0.180396	0.000496387	0.0132929	0.897811	0.717415
FNDC3B:ENSG00000075420:E6.2-E12.1|ENSG00000075420:I6.1-E7.1	FALSE	inclusion	clu_3261	NewClu_5094	ENSG00000075420:E6.2|ENSG00000075420:E12.1	intron-retention	chr3:171851336-171944661|chr3:171851432-171851433	(-)retained_intron, (-)alt-N-terminus, (-)alt-C-terminus, (-)AA:71(ENSP00000408496)->92(ENST00000478016-PEP)	-0.231857	0.000496862	0.0132929	0.644913	0.87677
B3GALNT1:ENSG00000169255:E8.4-I9.3|ENSG00000169255:E7.3-E9.21	TRUE	inclusion	clu_24749	NewClu_4918	ENSG00000169255:E8.4|ENSG00000169255:I9.3		chr3:160807732-160804576|chr3:160818927-160804576	(~)AA:331(AAF66442.1)->331(ENSP00000376531)	0.0852361	0.000498395	0.0133185	0.191924	0.106687
RP5-864K19.4:ENSG00000228436:E4.1-I4.1_39380825|ENSG00000228436:E4.1-E5.1	TRUE	exclusion	clu_31953	NewClu_8430	ENSG00000228436:I4.1_39380825		chr1:39379300-39380825|chr1:39379300-39384846		-0.193626	0.00049905	0.0133205	0.095	0.288626
MROH7:ENSG00000184313:E30.1-E31.1|ENSG00000184313:E30.1-I30.1_55181600	FALSE	inclusion	clu_27897	NewClu_4052	ENSG00000184313:E31.1		chr1:55181283-55182273|chr1:55181283-55181600		-0.120444	0.000500698	0.0133336	0.763317	0.88376
MROH7:ENSG00000184313:E30.1-I30.1_55181600|ENSG00000184313:E30.1-E31.1	TRUE	inclusion	clu_27897	NewClu_4052	ENSG00000184313:I30.1_55181600		chr1:55181283-55181600|chr1:55181283-55182273		0.120444	0.000500698	0.0133336	0.236683	0.11624
KIAA0355:ENSG00000166398:E13.1-E14.1|ENSG00000166398:I5.1_34800577-ENSG00000105220:E2.11	TRUE	inclusion	clu_23700	NewClu_8958	ENSG00000166398:E13.1|ENSG00000166398:E14.1	trans-splicing	chr19:34833360-34838782|chr19:34800577-34856101	(+)retained_intron, (+)alt-N-terminus, (+)AA:204(ENST00000588974-PEP)->1070(ENSP00000299505)|(+)COMPBIAS-Poly-Pro, (+)COMPBIAS-Poly-Ser	0.11067	0.000506126	0.0134385	0.524762	0.414092
SLC35A3:ENSG00000117620:E6.2-E7.1|ENSG00000117620:E5.2-E7.1	TRUE	inclusion	clu_10736	NewClu_9194	ENSG00000117620:E6.2	cassette-exon	chr1:100464971-100472590|chr1:100459297-100472590		0.134915	0.000506451	0.0134385	0.906224	0.771309
DYX1C1-CCPG1:ENSG00000261771:E11.1-E12.1|ENSG00000261771:E10.3-E12.1	TRUE	inclusion	clu_33803	NewClu_7232	ENSG00000261771:E11.1	altPromoter	chr15:55700045-55681631|chr15:55700419-55681631	(-)alt-coding, (-)AA:755(AAK14914.1)->757(BAA86568.3)	0.0766172	0.00050697	0.0134385	0.200057	0.12344
DYX1C1-CCPG1:ENSG00000261771:E10.3-E12.1|ENSG00000261771:E11.1-E12.1	FALSE	inclusion	clu_33803	NewClu_7232	ENSG00000261771:E11.1	altPromoter	chr15:55700419-55681631|chr15:55700045-55681631	(-)alt+coding, (-)AA:755(AAK14914.1)+>757(BAA86568.3)	-0.0766172	0.00050697	0.0134385	0.799943	0.87656
CEP57L1:ENSG00000183137:E1.20-E8.1|ENSG00000183137:E7.3-E8.1	FALSE	inclusion	clu_27639	NewClu_8202	ENSG00000183137:E7.3	cassette-exon	chr6:109416778-109466422|chr6:109461878-109466422	(-)alt+N+terminus, (-)alt+C+terminus, (-)AA:206(ENSP00000429812)+>243(AK092723+PEP)|(-)COILED, (-)Cep57_MT+bd_dom+IPR024957	-0.168209	0.000513077	0.0135848	0.156532	0.324741
ACBD5:ENSG00000107897:E1.3-E2.7|ENSG00000107897:E2.3-E2.7	FALSE	inclusion	clu_7895	NewClu_8921	ENSG00000107897:E1.3	altPromoter	chr10:27530988-27529413|chr10:27529603-27529413		-0.0862157	0.000514364	0.0136032	0.101899	0.188114
SRCAP:ENSG00000080603:E1.1-E4.1|ENSG00000080603:E2.1-E4.1	FALSE	exclusion	clu_3780	NewClu_6880	ENSG00000080603:E2.1	altPromoter	chr16:30709782-30711229|chr16:30710082-30711229	(+)truncated, (-)AA:100(ENSP00000405186)->1180(BAK64152.1)|(-)COMPBIAS-Glu-rich, (-)COMPBIAS-Poly-Pro, (-)DOMAIN-HSA, (-)DOMAIN-Helicase ATP-binding, (-)HAS_subgr-IPR013999, (-)HSA-IPR006562, (-)Helicase/SANT-assoc_DNA-bd-IPR014012, (-)Helicase_ATP-bd-IPR014001, (-)MOD_RES-Phosphoserine, (-)MOD_RES-Phosphothreonine, (-)NP_BIND-ATP, (-)P-loop_NTPase-IPR027417, (-)SNF2_N-IPR000330	0.234103	0.000515505	0.0136177	0.543571	0.309469
RPGR:ENSG00000156313:E14.1-E18.1|ENSG00000156313:E14.1_38150209-E15.1_38147291	FALSE	exclusion	clu_20694	NewClu_1406	ENSG00000156313:E14.1|ENSG00000156313:E18.1	cassette-exon	chrX:38150212-38136025|chrX:38150209-38147291	(~)nonsense_mediated_decay, (~)AA:480(ENSP00000340208)->480(ENSP00000418926)	0.286306	0.000519692	0.0137089	0.655329	0.369023
WFS1:ENSG00000109501:E1.2-E2.1|ENSG00000109501:E1.2-E2.2	TRUE	exclusion	clu_8333	NewClu_619	ENSG00000109501:E2.1	alt-3'	chr4:6271741-6279178|chr4:6271741-6279182	(~)alt-coding, (~)AA:890(AAH30130.1)->890(AAC64943.1)|(+)TRANSMEM-Helical;	-0.116942	0.000521109	0.0137089	0.736289	0.853232
WFS1:ENSG00000109501:E1.2-E2.2|ENSG00000109501:E1.2-E2.1	FALSE	exclusion	clu_8333	NewClu_619	ENSG00000109501:E2.1	alt-3'	chr4:6271741-6279182|chr4:6271741-6279178	(~)alt+coding, (~)AA:890(AAH30130.1)+>890(AAC64943.1)|(+)TRANSMEM+Helical;	0.116942	0.000521109	0.0137089	0.263711	0.146768
CDK18:ENSG00000117266:I9.1-E10.1|ENSG00000117266:E9.3-E10.2	TRUE	inclusion	clu_10617	NewClu_835	ENSG00000117266:I9.1|ENSG00000117266:E10.1	intron-retention	chr1:205496537-205496538|chr1:205495965-205496922		0.187973	0.000521516	0.0137089	0.187973	0
RALBP1:ENSG00000017797:E3.2-E6.1|ENSG00000017797:E2.2-E6.1	TRUE	exclusion	clu_824	NewClu_9181	ENSG00000017797:E3.2	cassette-exon	chr18:9476284-9512989|chr18:9475689-9512989	(-)truncated, (+)AA:207(ENSP00000411556)->655(AAH13126.1)|(+)DOMAIN-Rho-GAP, (+)HELIX, (+)MOD_RES-Phosphoserine, (+)REGION-Interacts with RalA, (+)RhoGAP_dom-IPR000198, (+)Rho_GTPase_activation_prot-IPR008936	-0.116084	0.000521931	0.0137089	0.0833975	0.199482
TRIM39:ENSG00000204599:E2.4-E3.1|ENSG00000204599:E1.7-E3.1	TRUE	inclusion	clu_30796	NewClu_8539	ENSG00000204599:E2.4	cassette-exon	chr6:30295473-30296666|chr6:30294772-30296666	(~)AA:488(ENSP00000379800)->488(ENSP00000365847)	0.138738	0.000523249	0.0137278	0.238492	0.0997544
JMJD1C:ENSG00000171988:U0.1_65281498-E3.1|ENSG00000171988:E1.2-E3.1	FALSE	exclusion	clu_25483	NewClu_2267	ENSG00000171988:U0.1_65281498	altPromoter	chr10:65281498-65140242|chr10:65225255-65140242		0.118895	0.000526148	0.0137498	0.436214	0.31732
HCP5:ENSG00000206337:E2.1-I1.1_31378986|ENSG00000206337:E2.1-ENSG00000204516:E5.3_31474057	TRUE	exclusion	clu_31090	NewClu_4285	ENSG00000206337:I1.1_31378986	trans-splicing	chr6:31378574-31378986|chr6:31378574-31474057		-0.113964	0.000526301	0.0137498	0.870395	0.98436
SEC16A:ENSG00000148396:E28.1-E29.2|ENSG00000148396:E27.1-E29.2	TRUE	exclusion	clu_19027	NewClu_6015	ENSG00000148396:E28.1	cassette-exon	chr9:139339504-139338352|chr9:139340097-139338352	(~)alt-coding, (~)AA:197(BAG63568.1)->197(AK129634-PEP)	-0.274697	0.00052636	0.0137498	0.419872	0.694569
ATP2B4:ENSG00000058668:E6.1-E7.1|ENSG00000058668:E6.1-E8.1	TRUE	inclusion	clu_1874	NewClu_454	ENSG00000058668:E7.1	cassette-exon	chr1:203670051-203671172|chr1:203670051-203672780	(+)alt-C-terminus, (+)AA:1158(ENSP00000356188)->1164(BAF85147.1)|(-)ATPase_P-typ_Ca-transp_plasma-IPR006408, (-)ATPase_P-typ_cyto_domN-IPR023299, (-)ATPase_P-typ_transduc_dom_A-IPR008250, (-)Cation_transp_P_typ_ATPase-IPR001757, (-)HAD-like_dom-IPR023214, (-)TOPO_DOM-Cytoplasmic, (+)ATPase_P-typ_transduc_dom_A-IPR008250, (+)COMPBIAS-Poly-Lys, (+)TOPO_DOM-Cytoplasmic	0.250567	0.000526475	0.0137498	0.667267	0.416699
SYTL2:ENSG00000137501:E12.2-E15.2|ENSG00000137501:E10.14-E16.1	TRUE	exclusion	clu_15853	NewClu_2545	ENSG00000137501:E12.2|E15.2	cassette-exon	chr11:85428526-85425550|chr11:85429833-85422275	(-)alt-N-terminus, (-)AA:365(BAG52485.1)->376(BAC11170.1)|(-)MOD_RES-Phosphoserine	-0.123319	0.000527355	0.0137572	0.671938	0.795257
HYI:ENSG00000178922:I3.1-E4.1|ENSG00000178922:E3.6-E5.1	TRUE	inclusion	clu_26955	NewClu_575	ENSG00000178922:I3.1|ENSG00000178922:E4.1	intron-retention	chr1:43918676-43918675|chr1:43919057-43917990	(+)retained_intron, (+)alt-N-terminus, (+)AA:174(AAG59853.1)->180(ENST00000372427-PEP)|(-)Xyl_isomerase-like_TIM-brl-IPR013022	0.137051	0.000530448	0.0138106	0.137051	0
NEIL3:ENSG00000109674:E6.1-E7.1|ENSG00000109674:E5.1-E7.1	TRUE	exclusion	clu_8379	NewClu_3380	ENSG00000109674:E6.1	cassette-exon	chr4:178262796-178272534|chr4:178261011-178272534	(-)nonsense_mediated_decay, (+)truncated, (-)AA:63(ENSP00000424735)->605(ENSP00000264596)|(-)BINDING-DNA, (-)DNA_glyclase/AP_lyase_DNA-bd-IPR015886, (-)DNA_glycosylase/AP_lyase_cat-IPR012319, (-)Ribosomal_S13-like_H2TH-IPR010979, (-)ZN_FING-FPG-type, (-)ZN_FING-RanBP2-type, (-)Znf_DNA_glyclase/AP_lyase-IPR000214, (-)Znf_GRF-IPR010666, (-)Znf_RanBP2-IPR001876	-0.123085	0.000530602	0.0138106	0.818651	0.941736
NDUFAF3:ENSG00000178057:I2.1-I9.2|ENSG00000178057:I2.1_49052083-I2.1_49052534	TRUE	exclusion	clu_26849	NewClu_6246	ENSG00000178057:I2.1|ENSG00000178057:I9.2	intron-retention	chr3:49052257-49052258|chr3:49052083-49052534		-0.241587	0.000534405	0.0138795	0.145833	0.38742
DCTN1:ENSG00000204843:E1.6-E9.1|ENSG00000204843:E7.5-E9.1	FALSE	inclusion	clu_30863	NewClu_8544	ENSG00000204843:E7.5	cassette-exon	chr2:74618921-74605372|chr2:74607132-74605372	(-)alt+N+terminus, (-)AA:1253(AK314352+PEP)+>1256(ENSP00000387327)|(-)COILED, (+)CAP-Gly_domain-IPR000938, (+)STRAND	-0.0755524	0.000534451	0.0138795	0.79844	0.873992
ANKS3:ENSG00000168096:E7.4-E9.2|ENSG00000168096:E8.2-E9.2	FALSE	inclusion	clu_24359	NewClu_7961	ENSG00000168096:E8.2	cassette-exon	chr16:4774751-4764187|chr16:4767444-4764187	(+)alt-N-terminus, (+)alt-C-terminus, (+)AA:108(ENSP00000467783)->114(ENSP00000468464)|(+)Ankyrin_rpt-IPR002110, (+)Ankyrin_rpt-contain_dom-IPR020683	-0.245672	0.000541413	0.014032	0.695678	0.941349
MBNL2:ENSG00000139793:E11.1-E12.1|ENSG00000139793:E9.1-E12.1	TRUE	exclusion	clu_16756	NewClu_5160	ENSG00000139793:E11.1	cassette-exon	chr13:98018807-98043576|chr13:98009889-98043576	(-)alt-C-terminus, (-)AA:361(BAF84416.1)->367(AAM09798.1)	-0.161425	0.000541545	0.014032	0.292003	0.453429
KIAA0355:ENSG00000166398:E7.1-E8.1|ENSG00000166398:I5.1_34800577-ENSG00000105220:E2.11	TRUE	inclusion	clu_23700	NewClu_8958	ENSG00000166398:E7.1|ENSG00000166398:E8.1	trans-splicing	chr19:34818466-34818676|chr19:34800577-34856101	(+)retained_intron, (+)alt-N-terminus, (+)AA:204(ENST00000588974-PEP)->1070(ENSP00000299505)|(+)COMPBIAS-Poly-Pro, (+)COMPBIAS-Poly-Ser	0.164768	0.000542778	0.0140482	0.730359	0.565591
CD59:ENSG00000085063:E3.1-E5.8|ENSG00000085063:E1.7-E5.8	TRUE	inclusion	clu_4136	NewClu_9124	ENSG00000085063:E3.1	cassette-exon	chr11:33752970-33744009|chr11:33757928-33744009	(~)AA:128(BAG34721.1)->128(E02822-PEP)	0.0684271	0.000546417	0.0141265	0.302465	0.234038
POLR2J4:ENSG00000214783:E4.1-E6.1|ENSG00000214783:I4.1_44052777-E6.1	FALSE	exclusion	clu_31404	NewClu_8203	ENSG00000214783:E4.1		chr7:44053192-44027846|chr7:44052777-44027846		0.403575	0.000550257	0.0142056	0.731061	0.327485
ZNF438:ENSG00000183621:E8.1-E9.1|ENSG00000183621:E8.1-I11.2	TRUE	inclusion	clu_27746	NewClu_4721	ENSG00000183621:E9.1		chr10:31165927-31164438|chr10:31165927-31139296	(-)alt-N-terminus, (-)AA:779(BAD18510.1)->828(ENSP00000354663)	0.149196	0.00055071	0.0142056	0.327075	0.177879
TRDN:ENSG00000186439:E20.1-E22.1|ENSG00000186439:E21.1-E22.1	FALSE	inclusion	clu_28470	NewClu_4271	ENSG00000186439:E21.1	cassette-exon	chr6:123698861-123687327|chr6:123696750-123687327		-0.310399	0.000551883	0.0142199	0.258742	0.569141
CTC-281B15.1:ENSG00000247572:E1.7-E5.2|ENSG00000247572:E1.7-E5.1	FALSE	inclusion	clu_32936	NewClu_1176	ENSG00000247572:E5.1	alt-3'	chr5:80597106-80535174|chr5:80597106-80535179	(-)alt+N+terminus, (-)alt+C+terminus, (-)AA:25(ENST00000502041+PEP)+>34(AK096680+PEP)	-0.166579	0.000553043	0.0142242	0.156072	0.322651
MRPS33:ENSG00000090263:E3.3-E5.1|ENSG00000090263:E2.3-E5.1	TRUE	inclusion	clu_4688	NewClu_5718	ENSG00000090263:E3.3	altPromoter	chr7:140714351-140710460|chr7:140714711-140710460	(~)retained_intron, (~)retained_intron, (~)AA:72(ENST00000496641-PEP)->72(ENST00000485202-PEP)	0.101513	0.000553326	0.0142242	0.403894	0.302381
CMYA5:ENSG00000164309:E4.1-E5.1|ENSG00000164309:E4.1-E6.1	TRUE	exclusion	clu_22881	NewClu_2886	ENSG00000164309:E5.1	cassette-exon	chr5:79041278-79042914|chr5:79041278-79048499		-0.160467	0.000553899	0.0142242	0.218272	0.37874
DPY19L3:ENSG00000178904:E2.2-E3.1|ENSG00000178904:E1.3-E3.1	TRUE	exclusion	clu_26951	NewClu_239	ENSG00000178904:E2.2	altPromoter	chr19:32897208-32899123|chr19:32896815-32899123	(~)alt-coding, (~)AA:716(BAC85166.1)->716(BAC86676.1)|(+)Dpy-19-IPR018732	-0.262207	0.000556008	0.0142465	0.0863095	0.348516
DPY19L3:ENSG00000178904:E1.3-E3.1|ENSG00000178904:E2.2-E3.1	FALSE	exclusion	clu_26951	NewClu_239	ENSG00000178904:E2.2	altPromoter	chr19:32896815-32899123|chr19:32897208-32899123	(~)alt+coding, (~)AA:716(BAC85166.1)+>716(BAC86676.1)|(+)Dpy+19+IPR018732	0.262207	0.000556008	0.0142465	0.91369	0.651484
B4GALT4:ENSG00000121578:E1.4-E4.2|ENSG00000121578:E2.6-E4.2	FALSE	inclusion	clu_11570	NewClu_8076	ENSG00000121578:E2.6	cassette-exon	chr3:118959697-118955917|chr3:118959208-118955917	(~)alt+coding, (~)AA:344(BAG50847.1)+>344(AAH62618.1)|(-)DISULFID, (-)Galactosyl_T_2_met+IPR003859, (-)TOPO_DOM+Lumenal, (+)TRANSMEM-Helical; Signal-anchor for type II membrane protein;	-0.114576	0.000557879	0.0142558	0.763471	0.878048
SRGAP2B:ENSG00000196369:E4.1-E5.1|ENSG00000196369:E4.1-I4.1_144048709	FALSE	exclusion	clu_29169	NewClu_3097	ENSG00000196369:E5.1		chr1:144014093-144053506|chr1:144014093-144048709		0.0930276	0.000558537	0.0142558	0.839549	0.746521
TET1:ENSG00000138336:E2.1-E3.1|ENSG00000138336:I2.1_70360526-E3.1	FALSE	inclusion	clu_16251	NewClu_5498	ENSG00000138336:E2.1		chr10:70334009-70360738|chr10:70360526-70360738		-0.143565	0.000558755	0.0142558	0.234493	0.378058
SUN1:ENSG00000164828:E16.5-E17.2|ENSG00000164828:E15.3-E18.2	TRUE	inclusion	clu_23040	NewClu_8977	ENSG00000164828:E16.5|E17.2	cassette-exon	chr7:888252-889157|chr7:883157-891021	(-)alt-N-terminus, (-)AA:710(ENSP00000409909)->785(AAI42708.1)|(-)MOD_RES-Phosphoserine, (-)RNA-bd_mt-IPR018539, (+)RNA-bd_mt-IPR018539	0.121969	0.000558846	0.0142558	0.410281	0.288312
SSH2:ENSG00000141298:E7.1-E8.1|ENSG00000141298:E6.1-E8.1	TRUE	exclusion	clu_17186	NewClu_8242	ENSG00000141298:E7.1	altPromoter	chr17:28088168-28030080|chr17:28120912-28030080	(~)alt-N-terminus, (~)alt-C-terminus, (~)AA:178(AK308887-PEP)->178(AAH11636.2)|(+)MOD_RES-Phosphoserine	-0.0797003	0.00056548	0.014409	0.877433	0.957133
TRIM33:ENSG00000197323:E20.1-I20.2|ENSG00000197323:E19.1-E20.3	TRUE	inclusion	clu_29610	NewClu_2396	ENSG00000197323:E20.1|ENSG00000197323:I20.2		chr1:114940562-114940482|chr1:114942079-114940482	(+)alt-coding, (+)AA:1110(AAG53510.1)->1127(ENSP00000351250)|(-)Bromodomain-IPR001487, (+)Bromodomain-IPR001487, (+)DOMAIN-Bromo, (+)HELIX	0.19753	0.000566101	0.014409	0.515512	0.317981
TOR3A:ENSG00000186283:E2.2-E3.2|ENSG00000186283:E2.2-E4.1	TRUE	inclusion	clu_28447	NewClu_5537	ENSG00000186283:E3.2	cassette-exon	chr1:179052188-179054763|chr1:179052188-179057046	(+)alt-N-terminus, (+)alt-C-terminus, (+)AA:181(BAG61792.1)->257(CU675711-PEP)|(+)NP_BIND-ATP, (+)Torsin-IPR010448	0.0777452	0.000566875	0.0144128	0.940212	0.862466
CHD4:ENSG00000111642:E3.3-E5.1|ENSG00000111642:E4.1-E5.1	FALSE	inclusion	clu_8846	NewClu_1389	ENSG00000111642:E4.1	alt-C-term	chr12:6715440-6711663|chr12:6712095-6711663	(-)retained_intron, (-)alt+N+terminus, (-)alt+C+terminus, (-)AA:26(ENST00000430771+PEP)+>125(ENSP00000444614)|(-)COMPBIAS+Poly+Glu, (-)COMPBIAS+Poly+Lys, (-)MOD_RES+Phosphoserine	-0.0948223	0.000569553	0.0144543	0.852615	0.947437
AC009403.2:ENSG00000216895:I3.1-E4.1|ENSG00000216895:E3.1-U5.1_155369528	TRUE	exclusion	clu_31525	NewClu_3051	ENSG00000216895:I3.1|ENSG00000216895:E4.1	intron-retention	chr7:155435665-155435664|chr7:155436162-155369528		-0.423209	0.000569765	0.0144543	0	0.423209
ZSCAN2:ENSG00000176371:E3.9-I6.2|ENSG00000176371:E3.9-E5.1	FALSE	inclusion	clu_26519	NewClu_9664	ENSG00000176371:I6.2		chr15:85147564-85163833|chr15:85147564-85159540	(-)alt-C-terminus, (-)AA:146(AAQ62846.1)->200(ENSP00000440004)|(+)Retrov_capsid_C-IPR008916, (+)Tscrpt_reg_SCAN-IPR003309, (-)Retrov_capsid_C-IPR008916, (-)Tscrpt_reg_SCAN-IPR003309	-0.248016	0.000570738	0.0144631	0.289559	0.537575
EPN2:ENSG00000072134:E18.1-E19.2|ENSG00000072134:E17.15-E19.2	TRUE	inclusion	clu_2924	NewClu_4010	ENSG00000072134:E18.1	cassette-exon	chr17:19189103-19213198|chr17:19187027-19213198	(+)alt-N-terminus, (+)alt-C-terminus, (+)AA:621(KJ904677-PEP)->641(BAA83017.3)	0.0977249	0.000573729	0.0145189	0.147244	0.0495194
NFRKB:ENSG00000170322:E1.3-E2.2|ENSG00000170322:E1.3-E6.3	TRUE	exclusion	clu_25006	NewClu_8513	ENSG00000170322:E2.2	cassette-exon	chr11:129765391-129764333|chr11:129765391-129762765	(-)nonsense_mediated_decay, (-)alt-C-terminus, (-)AA:147(ENSP00000433730)->188(ENSP00000434326)	-0.252829	0.0005742	0.0145189	0.509574	0.762403
SNHG14:ENSG00000224078:E109.1-E110.1|ENSG00000224078:E109.1-E117.1	TRUE	inclusion	clu_31686	NewClu_5601	ENSG00000224078:E110.1	cassette-exon	chr15:25470293-25470676|chr15:25470293-25477858		0.215467	0.000575489	0.0145355	0.454598	0.23913
SMARCA4:ENSG00000127616:E1.5-E7.1|ENSG00000127616:E1.5-E7.2	TRUE	exclusion	clu_12826	NewClu_7716	ENSG00000127616:E7.1	alt-3'	chr19:11071850-11094797|chr19:11071850-11094800	(+)alt-C-terminus, (+)AA:584(AAI39918.1)->588(BC035916-PEP)|(+)REGION-Necessary for interaction with SS18L1/CREST	-0.273506	0.000577212	0.0145631	0.312792	0.586298
RPL22:ENSG00000116251:E2.1-I2.1|ENSG00000116251:E2.1-E4.2	TRUE	exclusion	clu_10328	NewClu_8296	ENSG00000116251:I2.1	intron-retention	chr1:6265266-6265265|chr1:6268741-6260810		-0.39274	0.000587162	0.0147979	0.295498	0.688238
TTN:ENSG00000155657:E187.1-E188.1|ENSG00000155657:E178.1-E196.1	TRUE	inclusion	clu_20527	NewClu_8658	ENSG00000155657:E187.1|E188.1	cassette-exon	chr2:179523432-179523278|chr2:179527693-179519261	(+)alt-coding, (+)AA:34350(ENSP00000465570)->35991(ENSP00000467141)|(-)COMPBIAS-Glu-rich, (-)COMPBIAS-Pro-rich, (-)Calpain_domain_III-IPR022682, (-)P-loop_NTPase-IPR027417, (-)REPEAT-PEVK 25, (-)RNaseH-like_dom-IPR012337, (+)ARM-type_fold-IPR016024, (+)Calpain_domain_III-IPR022682, (+)Ig-like_dom-IPR007110, (+)Ig_I-set-IPR013098, (+)Ig_sub-IPR003599, (+)Ig_sub2-IPR003598, (+)P-loop_NTPase-IPR0274…	0.0694045	0.000591461	0.01489	0.075499	0.00609458
MCFD2:ENSG00000180398:E3.6-E7.1|ENSG00000180398:E3.6-E8.1	TRUE	exclusion	clu_27164	NewClu_456	ENSG00000180398:E7.1	cassette-exon	chr2:47142862-47136316|chr2:47142862-47135108	(-)alt-N-terminus, (-)AA:94(AAH37845.1)->146(AAM28465.1)|(-)SIGNAL	-0.0990213	0.000592266	0.0148939	0.552438	0.65146
PIP5K1A:ENSG00000143398:E2.6-E5.4|ENSG00000143398:E2.6-E5.3	FALSE	exclusion	clu_17661	NewClu_8896	ENSG00000143398:E5.3	alt-3'	chr1:151171557-151196724|chr1:151171557-151196721	(-)alt-coding, (-)AA:549(BAF83704.1)->550(BAJ20701.1)	0.108714	0.000594027	0.0149071	0.702617	0.593903
PKD1P1:ENSG00000183889:E26.3-E27.1|ENSG00000183889:E26.3-E27.5	TRUE	inclusion	clu_27823	NewClu_1907	ENSG00000183889:E27.1	alt-3'	chr16:16427741-16429718|chr16:16427741-16429909	(-)alt-N-terminus, (-)alt-C-terminus, (-)AA:369(ENSP00000370908)->556(BAC86699.1)|(+)COMPBIAS-Pro-rich, (+)NPIP-IPR009443	0.0829524	0.000594083	0.0149071	0.122137	0.0391848
AC093642.5:ENSG00000220804:E3.1-E4.1|ENSG00000220804:E3.1-E5.1	TRUE	exclusion	clu_31562	NewClu_5934	ENSG00000220804:E4.1	cassette-exon	chr2:243056892-243058334|chr2:243056892-243061116	(+)alt-C-terminus, (+)AA:109(AK307199-PEP)->150(ENST00000431796-PEP)	-0.149499	0.00059744	0.014947	0.738123	0.887622
ZFP90:ENSG00000184939:E8.3-I9.2|ENSG00000184939:E8.3-E11.1	TRUE	exclusion	clu_28047	NewClu_8637	ENSG00000184939:I9.2		chr16:68592471-68596947|chr16:68592471-68609694	(-)alt-N-terminus, (-)alt-C-terminus, (-)AA:102(ENSP00000458410)->103(ENSP00000458051)|(-)Krueppel-associated_box-IPR001909	-0.167279	0.000597994	0.014947	0.436111	0.60339
SLC25A45:ENSG00000162241:I3.1-E4.1|ENSG00000162241:E3.8-E4.4	TRUE	exclusion	clu_21835	NewClu_3919	ENSG00000162241:I3.1|ENSG00000162241:E4.1	intron-retention	chr11:65149845-65149844|chr11:65149957-65149440	(+)alt-N-terminus, (+)AA:181(BX648573-PEP)->184(ENSP00000366357)|(+)Mit_carrier-IPR002067, (+)Mitochondrial_sb/sol_carrier-IPR018108, (+)Mt_carrier_dom-IPR023395, (+)REPEAT-Solcar 3, (-)Mit_carrier-IPR002067	-0.293452	0.000598264	0.014947	0.425969	0.719421
ZMYM6:ENSG00000163867:E2.5-I2.1|ENSG00000163867:E1.4-E4.2	TRUE	exclusion	clu_22559	NewClu_4990	ENSG00000163867:E2.5|ENSG00000163867:I2.1	intron-retention	chr1:35497127-35497126|chr1:35497416-35496314		-0.136399	0.000598268	0.014947	0	0.136399
ARNTL:ENSG00000133794:E4.2-E7.1|ENSG00000133794:E4.2-E5.1	FALSE	exclusion	clu_14392	NewClu_7648	ENSG00000133794:E5.1	cassette-exon	chr11:13331606-13371492|chr11:13331606-13347960	(~)AA:625(ENSP00000379718)+>625(AAH41129.2)	0.174023	0.00059998	0.0149735	0.760471	0.586448
RAPGEF2:ENSG00000109756:E32.2-E34.2|ENSG00000109756:E32.2-E33.1	FALSE	exclusion	clu_8409	NewClu_9530	ENSG00000109756:E33.1	cassette-exon	chr4:160271441-160273837|chr4:160271441-160272211	(+)alt+N+terminus, (+)alt+C+terminus, (+)AA:324(ENSP00000427334)+>1486(AAI17322.1)|(+)COMPBIAS+Ser+rich, (+)DOMAIN+N+terminal Ras+GEF, (+)DOMAIN+PDZ, (+)DOMAIN+Ras+GEF, (+)DOMAIN+Ras+associating, (+)MOD_RES+Phosphoserine, (+)MOD_RES+Phosphoserine; by PLK2, (+)MOD_RES+Phosphothreonine; by PLK2, (+)NP_BIND+cNMP, (+)PDZ+IPR001478, (+)Ras+assoc+IPR000159, (+)Ras+like_Gua+exchang_fac_N+IPR000651, (+)R…	0.216174	0.000603446	0.0150437	0.59852	0.382346
MOK:ENSG00000080823:E9.4-E10.2|ENSG00000080823:E9.4-E10.1	FALSE	exclusion	clu_3802	NewClu_4136	ENSG00000080823:E10.1	alt-3'	chr14:102718093-102717324|chr14:102718093-102717327	(~)nonsense_mediated_decay, (~)nonsense_mediated_decay, (~)AA:59(ENSP00000429570)+>59(ENSP00000429348)	0.187719	0.000604579	0.0150556	0.425113	0.237394
HPS1:ENSG00000107521:E3.1-E5.1|ENSG00000107521:E3.1-E4.1	FALSE	exclusion	clu_7760	NewClu_9217	ENSG00000107521:E4.1	alt-C-term	chr10:100202881-100195529|chr10:100202881-100202714	(+)alt+N+terminus, (+)alt+C+terminus, (+)AA:45(ENST00000465957+PEP)+>48(KY054723+PEP)	0.15611	0.000605312	0.0150576	0.647202	0.491092
OXR1:ENSG00000164830:E17.1-E19.1|ENSG00000164830:E18.4-E19.1	FALSE	inclusion	clu_23047	NewClu_6306	ENSG00000164830:E18.4	cassette-exon	chr8:107726213-107749748|chr8:107738537-107749748	(-)alt+N+terminus, (-)AA:243(BAE45753.1)+>363(AAG25715.1)|(-)REGION+Mediates oxidative antimutator activity, (+)DOMAIN-TLD, (+)TLDc-IPR006571	-0.0921618	0.000610799	0.015167	0.076471	0.168633
ZNF677:ENSG00000197928:E6.3-I6.1|ENSG00000197928:E6.1-E7.2	TRUE	exclusion	clu_29867	NewClu_4904	ENSG00000197928:E6.3|ENSG00000197928:I6.1	intron-retention	chr19:53746586-53746585|chr19:53746997-53745583	(+)alt-N-terminus, (+)alt-C-terminus, (+)AA:41(AX721159-PEP)->80(AK026366-PEP)|(+)Krueppel-associated_box-IPR001909	-0.0894394	0.000611027	0.015167	0.224266	0.313705
SLC1A3:ENSG00000079215:I7.1-E8.1|ENSG00000079215:E6.3-E10.2	TRUE	inclusion	clu_3654	NewClu_175	ENSG00000079215:I7.1|ENSG00000079215:E8.1	intron-retention	chr5:36630516-36630517|chr5:36629689-36671131		0.0801306	0.000613594	0.0152144	0.214516	0.134386
CCDC36:ENSG00000173421:E3.3-I3.1|ENSG00000173421:E3.3-I3.1_49212154	TRUE	exclusion	clu_25894	NewClu_8822	ENSG00000173421:I3.1	intron-retention	chr3:49211836-49211837|chr3:49211836-49212154		-0.369185	0.000616478	0.0152545	0.353846	0.723031
MFSD9:ENSG00000135953:E2.4-E4.1|ENSG00000135953:E3.1-E4.1	FALSE	inclusion	clu_15198	NewClu_886	ENSG00000135953:E3.1	cassette-exon	chr2:103348781-103347527|chr2:103348483-103347527	(+)nonsense_mediated_decay, (+)alt-N-terminus, (+)alt-C-terminus, (+)AA:79(ENSP00000413641)->92(AK307178-PEP)|(-)MFS+IPR011701, (-)MFS_dom+IPR020846, (-)MFS_dom_general_subst_transpt+IPR016196, (-)Sub_transporter+IPR005828, (-)TRANSMEM+Helical;, (-)Tet+R_TetA/multi+R_MdtG+IPR001958, (+)MFS_dom_general_subst_transpt-IPR016196, (+)TRANSMEM-Helical;, (+)Tet-R_TetA/multi-R_MdtG-IPR001958	-0.0913396	0.000617036	0.0152545	0.851121	0.942461
RNPEP:ENSG00000176393:E3.4-E4.1|ENSG00000176393:E2.7-E4.1	TRUE	exclusion	clu_26528	NewClu_228	ENSG00000176393:E3.4	altPromoter	chr1:201952644-201958032|chr1:201952241-201958032	(+)alt-N-terminus, (+)alt-C-terminus, (+)AA:344(ENSP00000389602)->360(CAB99087.1)|(+)ARM-type_fold-IPR016024, (+)Peptidase_M1_C-IPR015211, (-)Peptidase_M1_N-IPR014782	-0.22099	0.000617863	0.0152545	0.135548	0.356538
RNPEP:ENSG00000176393:E2.7-E4.1|ENSG00000176393:E3.4-E4.1	FALSE	exclusion	clu_26528	NewClu_228	ENSG00000176393:E3.4	altPromoter	chr1:201952241-201958032|chr1:201952644-201958032	(+)alt+N+terminus, (+)alt+C+terminus, (+)AA:344(ENSP00000389602)+>360(CAB99087.1)|(+)ARM+type_fold+IPR016024, (+)Peptidase_M1_C+IPR015211, (-)Peptidase_M1_N-IPR014782	0.22099	0.000617863	0.0152545	0.864452	0.643462
DNAJC21:ENSG00000168724:E9.2-E11.1|ENSG00000168724:E10.1-E11.1	FALSE	inclusion	clu_24552	NewClu_5117	ENSG00000168724:E10.1	cassette-exon	chr5:34945908-34950275|chr5:34949782-34950275	(+)alt-coding, (+)AA:544(ENSP00000306289)->576(AAI41524.1)	-0.165772	0.000619229	0.0152639	0.684423	0.850195
MELK:ENSG00000165304:E1.8-I1.1_36580070|ENSG00000165304:E1.8-E2.1	TRUE	exclusion	clu_23246	NewClu_128	ENSG00000165304:I1.1_36580070		chr9:36573004-36580070|chr9:36573004-36581641		-0.155125	0.000620174	0.0152639	0.128612	0.283737
PUS10:ENSG00000162927:E5.1-E6.1|ENSG00000162927:E5.1-E7.1	TRUE	exclusion	clu_22060	NewClu_7511	ENSG00000162927:E6.1	cassette-exon	chr2:61238900-61238023|chr2:61238900-61236150	(+)alt-C-terminus, (+)AA:69(BC060323-PEP)->120(ENSP00000402185)|(+)COILED, (+)HELIX, (+)MOD_RES-Phosphoserine, (+)TURN	-0.234216	0.00062023	0.0152639	0.466846	0.701062
PDP1:ENSG00000164951:E2.6-E3.3|ENSG00000164951:E2.6-E7.4	TRUE	exclusion	clu_23104	NewClu_9595	ENSG00000164951:E3.3	cassette-exon	chr8:94929307-94930139|chr8:94929307-94934244	(~)AA:537(AAH47619.1)->537(ENSP00000428317)	-0.196463	0.000621082	0.0152685	0.116923	0.313386
IFFO1:ENSG00000010295:E6.2-E8.7|ENSG00000010295:E6.2-E7.1	FALSE	inclusion	clu_559	NewClu_1291	ENSG00000010295:E7.1	cassette-exon	chr12:6658922-6657991|chr12:6658922-6658650	(~)alt+N+terminus, (~)alt+C+terminus, (~)AA:264(BC001790+PEP)+>264(BAG61013.1)|(-)COILED, (-)COMPBIAS+Poly+Ser, (+)COILED, (+)COMPBIAS-Poly-Pro	-0.187296	0.000623212	0.0153046	0.565085	0.752381
GAK:ENSG00000178950:E22.1-E23.2|ENSG00000178950:E22.1-E24.1	TRUE	inclusion	clu_26963	NewClu_4641	ENSG00000178950:E23.2	cassette-exon	chr4:864499-862473|chr4:864499-861220	(+)alt-N-terminus, (+)alt-C-terminus, (+)AA:467(ENSP00000421049)->523(ENST00000509566-PEP)|(-)DOMAIN-J, (-)DnaJ_domain-IPR001623, (+)MOD_RES-Phosphoserine	0.10845	0.00062594	0.0153552	0.980583	0.872133
RP1-80B9.2:ENSG00000250903:E13.3-E14.2|ENSG00000250903:E13.3-U14.1_2481068	TRUE	inclusion	clu_33145	NewClu_3853	ENSG00000250903:E14.2	alt-3'	chr6:2399271-2413014|chr6:2399271-2481068	(+)alt-N-terminus, (+)alt-C-terminus, (+)AA:56(ENST00000532564-PEP)->122(ENST00000505870-PEP)	0.162048	0.00062879	0.0153873	0.259522	0.0974736
TTN:ENSG00000155657:I60.1-E61.1|ENSG00000155657:E60.1-E61.1	TRUE	exclusion	clu_20527	NewClu_8658	ENSG00000155657:I60.1	intron-retention	chr2:179597075-179597074|chr2:179597167-179597074		-0.0909816	0.000628901	0.0153873	0.0393523	0.130334
RP11-286N22.8:ENSG00000256591:E6.1-I6.1_61240217|ENSG00000256591:E4.1-I6.1_61240217	TRUE	inclusion	clu_33442	NewClu_366	ENSG00000256591:E6.1		chr11:61236186-61240217|chr11:61205585-61240217		0.100083	0.000629251	0.0153873	0.150106	0.0500232
ZNF460:ENSG00000197714:E1.1-E4.1|ENSG00000197714:E2.1-E4.1	FALSE	inclusion	clu_29784	NewClu_1161	ENSG00000197714:E2.1	altPromoter	chr19:57791492-57795919|chr19:57792204-57795919	(+)alt-N-terminus, (+)AA:521(BAG60391.1)->562(BAF84833.1)|(+)DOMAIN-KRAB, (+)Krueppel-associated_box-IPR001909	-0.148679	0.000634184	0.0154885	0.220403	0.369082
NDUFA6-AS1:ENSG00000237037:E7.7-E8.1|ENSG00000237037:E2.4-E9.1	TRUE	inclusion	clu_32435	NewClu_1462	ENSG00000237037:E7.7|E8.1	cassette-exon	chr22:42520567-42520880|chr22:42487604-42532208		0.16922	0.00063497	0.0154885	0.731151	0.56193
CYP20A1:ENSG00000119004:E5.1-E6.2|ENSG00000119004:E5.1-E7.1	TRUE	exclusion	clu_10971	NewClu_769	ENSG00000119004:E6.2	cassette-exon	chr2:204131404-204137393|chr2:204131404-204143296	(~)nonsense_mediated_decay, (~)nonsense_mediated_decay, (~)AA:44(ENSP00000398046)->44(ENSP00000388070)	-0.116982	0.000635409	0.0154885	0.728306	0.845288
ENOSF1:ENSG00000132199:E11.3-E12.1|ENSG00000132199:E11.3-E13.2	TRUE	exclusion	clu_13910	NewClu_6293	ENSG00000132199:E12.1	cassette-exon	chr18:683246-678737|chr18:683246-677872	(+)alt-N-terminus, (+)AA:443(BAF85469.1)->450(ENSP00000345974)|(+)HELIX, (+)MOD_RES-Phosphoserine, (+)Mandelate_racemase_C-IPR013342, (-)HELIX, (-)METAL-Magnesium, (-)Mandelate_racemase_C-IPR013342, (-)STRAND	-0.14232	0.000638107	0.0155378	0.469932	0.612252
ZFP62:ENSG00000196670:E4.1-E6.1|ENSG00000196670:E4.7-I4.1	FALSE	exclusion	clu_29349	NewClu_1719	ENSG00000196670:E4.1|ENSG00000196670:E6.1	intron-retention	chr5:180278381-180275082|chr5:180277330-180277329	(-)alt-N-terminus, (-)alt-C-terminus, (-)AA:56(BC029573-PEP)->694(CAI46133.1)|(-)ZN_FING-C2H2-type 1, (-)ZN_FING-C2H2-type 10, (-)ZN_FING-C2H2-type 11, (-)ZN_FING-C2H2-type 12, (-)ZN_FING-C2H2-type 13, (-)ZN_FING-C2H2-type 14, (-)ZN_FING-C2H2-type 15, (-)ZN_FING-C2H2-type 16, (-)ZN_FING-C2H2-type 17, (-)ZN_FING-C2H2-type 18, (-)ZN_FING-C2H2-type 19, (-)ZN_FING-C2H2-type 2, (-)ZN_FING-C2H2-type 20…	0.108763	0.000652878	0.0158807	0.133508	0.0247452
CREM:ENSG00000095794:E21.3-E22.5|ENSG00000095794:E21.3-E22.1	FALSE	exclusion	clu_5132	NewClu_586	ENSG00000095794:E22.1	alt-3'	chr10:35495979-35500584|chr10:35495979-35500182	(~)alt+N+terminus, (~)alt+C+terminus, (~)AA:102(ENST00000461968+PEP)+>102(BAF84255.1)|(+)Leuzip_CREB+IPR001630, (+)REGION+Basic motif, (-)Leuzip_CREB-IPR001630, (-)bZIP-IPR004827	0.0655184	0.000654876	0.0159125	0.351622	0.286103
B4GALT3:ENSG00000158850:E3.9-E4.2|ENSG00000158850:E3.9-E4.3	TRUE	inclusion	clu_21182	NewClu_1521	ENSG00000158850:E4.2	alt-3'	chr1:161146224-161145885|chr1:161146224-161145864	(~)AA:85(ENST00000482288-PEP)->85(ENST00000460415-PEP)	0.10613	0.0006564	0.0159327	0.403517	0.297387
TMC6:ENSG00000141524:E15.5-E16.1|ENSG00000141524:E15.1-E16.1	TRUE	exclusion	clu_17282	NewClu_7478	ENSG00000141524:E15.5	alt-5'	chr17:76116734-76115473|chr17:76117094-76115473	(-)alt-coding, (-)AA:384(AAZ20186.1)->444(BAA24179.2)|(+)TMC-IPR012496, (-)TMC-IPR012496, (-)TOPO_DOM-Lumenal, (-)TRANSMEM-Helical;	-0.173642	0.000657668	0.0159431	0.690352	0.863993
REEP1:ENSG00000068615:E10.6-I10.1_86447244|ENSG00000068615:E10.6-E11.1	TRUE	inclusion	clu_2536	NewClu_9638	ENSG00000068615:I10.1_86447244		chr2:86459748-86447244|chr2:86459748-86444233		0.0831071	0.000658212	0.0159431	0.220328	0.137221
G2E3:ENSG00000092140:E1.3-E6.1|ENSG00000092140:E1.3-E7.1	TRUE	inclusion	clu_4911	NewClu_1199	ENSG00000092140:E6.1	cassette-exon	chr14:31028478-31050282|chr14:31028478-31055924	(+)alt-N-terminus, (+)AA:660(BAG59435.1)->706(BAA92571.2)|(+)ZN_FING-PHD-type 2; degenerate, (+)Znf_FYVE_PHD-IPR011011	0.101942	0.000659468	0.0159568	0.920064	0.818121
GYG2:ENSG00000056998:E10.1-E11.1|ENSG00000056998:E10.1-E13.1	TRUE	inclusion	clu_1800	NewClu_9330	ENSG00000056998:E11.1	cassette-exon	chrX:2779763-2793851|chrX:2779763-2799093	(~)alt-N-terminus, (~)alt-C-terminus, (~)AA:244(BAG53568.1)->244(ENSP00000370549)	0.0993971	0.000661446	0.0159878	0.545676	0.446279
CEP68:ENSG00000011523:E1.6-E2.1|ENSG00000011523:E1.5-E2.1	TRUE	exclusion	clu_675	NewClu_7534	ENSG00000011523:E1.6	alt-5'	chr2:65283662-65296533|chr2:65283658-65296533	(~)AA:757(BAG61363.1)->757(BAA25508.3)	-0.109575	0.000663633	0.0160239	0.427935	0.53751
ZNF202:ENSG00000166261:E8.1-E10.1|ENSG00000166261:E9.1-E10.1	FALSE	exclusion	clu_23632	NewClu_2999	ENSG00000166261:E9.1	cassette-exon	chr11:123598841-123597699|chr11:123598184-123597699		0.118904	0.000664729	0.0160335	0.192958	0.0740549
PPP1R12A:ENSG00000058272:E12.2-E13.1|ENSG00000058272:E12.2-I12.1_80204291	FALSE	exclusion	clu_1854	NewClu_7775	ENSG00000058272:E13.1		chr12:80211174-80203790|chr12:80211174-80204291		0.088053	0.000671524	0.0161805	0.451036	0.362983
RPAIN:ENSG00000129197:E5.4-E6.1|ENSG00000129197:E3.1-E6.10	TRUE	exclusion	clu_13113	NewClu_334	ENSG00000129197:E5.4|ENSG00000129197:E6.1	alt-3'|cassette-exon	chr17:5329619-5331391|chr17:5326149-5335862	(-)alt+C+terminus, (-)AA:106(AAT80878.1)+>107(BAG53195.1)|(-)alt-C-terminus, (-)AA:106(AAT80878.1)->107(BAG53195.1)	-0.0849198	0.000672998	0.0161847	0.320644	0.405564
ST6GAL1:ENSG00000073849:E1.7-E6.1|ENSG00000073849:E5.1-E6.1	FALSE	exclusion	clu_3085	NewClu_4675	ENSG00000073849:E5.1	cassette-exon	chr3:186648623-186681573|chr3:186666726-186681573	(+)retained_intron, (+)alt+N+terminus, (+)alt+C+terminus, (+)AA:45(ENST00000487031+PEP)+>68(ENST00000468614+PEP)	0.110355	0.000673105	0.0161847	0.863733	0.753378
SLC37A4:ENSG00000137700:E3.1-I3.1|ENSG00000137700:E1.5-E4.3	TRUE	inclusion	clu_15912	NewClu_6985	ENSG00000137700:E3.1|ENSG00000137700:I3.1	intron-retention	chr11:118900626-118900625|chr11:118901559-118900274		0.130952	0.000674922	0.0162115	0.130952	0
RABL2A:ENSG00000144134:I10.1-E11.1|ENSG00000144134:E10.2-E11.1	TRUE	exclusion	clu_17963	NewClu_6037	ENSG00000144134:I10.1	intron-retention	chr2:114400766-114400767|chr2:114399722-114400767	(~)alt-coding, (~)AA:165(ENSP00000365622)->165(AAI11009.1)|(+)P-loop_NTPase-IPR027417, (+)Small_GTPase-IPR001806, (+)Small_GTPase_Rab_type-IPR003579	-0.545314	0.000683112	0.0163911	0	0.545314
MYSM1:ENSG00000162601:I15.1-E16.1|ENSG00000162601:E15.1-E17.1	TRUE	inclusion	clu_21929	NewClu_2488	ENSG00000162601:I15.1|ENSG00000162601:E16.1	intron-retention	chr1:59134239-59134238|chr1:59134304-59133593	(-)alt-N-terminus, (-)AA:234(BAF85608.1)->575(BAG54377.1)|(-)DOMAIN-MPN, (-)DOMAIN-SWIRM, (-)HELIX, (-)Homeodomain-like-IPR009057, (-)JAB1_Mov34_MPN_PAD1-IPR000555, (-)MOD_RES-Phosphoserine, (-)STRAND, (-)SWIRM-IPR007526, (-)TURN	0.307481	0.000684761	0.0164136	0.468063	0.160583
CAPN7:ENSG00000131375:E16.1-E17.1|ENSG00000131375:E16.1-E18.1	TRUE	exclusion	clu_13713	NewClu_1761	ENSG00000131375:E17.1	cassette-exon	chr3:15282360-15282960|chr3:15282360-15283685	(-)nonsense_mediated_decay, (-)alt-N-terminus, (-)alt-C-terminus, (-)AA:112(ENSP00000394708)->813(BAA78730.1)|(-)ACT_SITE, (-)Calpain_III-IPR022683, (-)Calpain_cysteine_protease-IPR022684, (-)Calpain_domain_III-IPR022682, (-)DOMAIN-Calpain catalytic, (-)HELIX, (-)MIT-IPR007330, (-)MOD_RES-Phosphothreonine, (-)Peptidase_C2_calpain_cat-IPR001300, (-)REGION-Domain III, (-)REGION-Domain N, (-)STRAND,…	-0.153257	0.000685584	0.0164162	0.502599	0.655857
STOX2:ENSG00000173320:I3.1-E3.1|ENSG00000173320:E2.1-E4.1	TRUE	inclusion	clu_25874	NewClu_9313	ENSG00000173320:I3.1|ENSG00000173320:E3.1	intron-retention	chr4:184909850-184909851|chr4:184828109-184922478		0.218672	0.000690322	0.0165125	0.218672	0
AMMECR1:ENSG00000101935:E5.1-E7.1|ENSG00000101935:E3.5-E7.1	TRUE	exclusion	clu_6242	NewClu_791	ENSG00000101935:E5.1	cassette-exon	chrX:109507717-109459860|chrX:109560827-109459860	(+)alt-N-terminus, (+)alt-C-terminus, (+)AA:158(BAG50964.1)->162(CU687440-PEP)|(+)COMPBIAS-Gly/Ser-rich, (+)COMPBIAS-Ser-rich, (-)AMMECR1_domain-IPR002733	-0.0956084	0.000693543	0.0165724	0.863776	0.959384
WHSC1L1:ENSG00000147548:I13.1-E14.1|ENSG00000147548:E12.2-E14.1	TRUE	inclusion	clu_18838	NewClu_208	ENSG00000147548:I13.1	intron-retention	chr8:38173561-38173560|chr8:38176413-38173560	(-)alt-N-terminus, (-)alt-C-terminus, (-)AA:227(LF385434-PEP)->820(BC115007-PEP)|(-)AWS-IPR006560, (-)COILED, (-)DOMAIN-AWS, (-)DOMAIN-PWWP 2, (-)DOMAIN-Post-SET, (-)DOMAIN-SET, (-)HELIX, (-)MOD_RES-N6-acetyllysine, (-)PWWP-IPR000313, (-)Post-SET_dom-IPR003616, (-)SET_dom-IPR001214, (-)STRAND, (-)TURN, (-)ZN_FING-PHD-type 1, (-)ZN_FING-PHD-type 2, (-)ZN_FING-PHD-type 3, (-)Znf_FYVE_PHD-IPR011011,…	0.103539	0.000698154	0.0166623	0.103539	0
ZNF749:ENSG00000186230:E1.6-E2.1|ENSG00000186230:E1.5-E2.1	TRUE	inclusion	clu_28436	NewClu_4068	ENSG00000186230:E1.6	alt-5'	chr19:57947035-57949470|chr19:57946961-57949470		0.137489	0.000698754	0.0166623	0.435673	0.298183
AC018642.1:ENSG00000236753:E4.2-E5.1|ENSG00000236753:E4.1-E5.1	TRUE	inclusion	clu_32418	NewClu_3768	ENSG00000236753:E4.2	alt-5'	chr7:131009011-131008627|chr7:131009062-131008627	(~)AA:38(ENST00000416220-PEP)->38(ENST00000444245-PEP)	0.256623	0.000699755	0.0166689	0.341238	0.0846154
ZNF528:ENSG00000167555:E8.1-I8.1|ENSG00000167555:E7.2-E11.1	TRUE	inclusion	clu_24146	NewClu_4798	ENSG00000167555:E8.1|ENSG00000167555:I8.1	intron-retention	chr19:52911765-52911766|chr19:52909896-52918377		0.470175	0.00070516	0.0167698	0.570175	0.1
CCDC66:ENSG00000180376:E10.5-E11.2|ENSG00000180376:E10.4-E11.2	TRUE	inclusion	clu_27159	NewClu_8817	ENSG00000180376:E10.5	alt-5'	chr3:56600787-56600978|chr3:56600768-56600978	(-)nonsense_mediated_decay, (-)alt-C-terminus, (-)AA:220(BAC04607.1)->230(ENSP00000343840)	0.126981	0.000705446	0.0167698	0.924466	0.797485
GOLGA8A:ENSG00000175265:E6.1-E7.1|ENSG00000175265:I6.1-E7.1	FALSE	inclusion	clu_26332	NewClu_6435	ENSG00000175265:E6.1	intron-retention	chr15:34837579-34837154|chr15:34837155-34837154		-0.15617	0.0007108	0.0168797	0.82619	0.98236
PHF21A:ENSG00000135365:E22.1-E23.1|ENSG00000135365:E21.1-E22.3	FALSE	exclusion	clu_14942	NewClu_3836	ENSG00000135365:E22.1|ENSG00000135365:E23.1	cassette-exon	chr11:45967627-45959863|chr11:45970437-45967554	(-)truncated, (+)AA:130(ENST00000527753-PEP)->328(AAF64262.1)|(+)COILED, (+)HELIX, (+)STRAND, (+)TURN, (+)ZN_FING-PHD-type, (+)Znf_FYVE_PHD-IPR011011, (+)Znf_PHD-IPR001965, (+)Znf_PHD-finger-IPR019787	0.140271	0.000714359	0.0169314	0.229126	0.0888551
ENTPD6:ENSG00000197586:E1.11-E4.1|ENSG00000197586:E1.11-E5.1	TRUE	exclusion	clu_29727	NewClu_9379	ENSG00000197586:E4.1	cassette-exon	chr20:25176503-25187158|chr20:25176503-25187712	(-)alt-N-terminus, (-)alt-C-terminus, (-)AA:467(CAD38864.2)->470(CR936765-PEP)|(+)DISULFID-In soluble form	-0.126821	0.000715361	0.0169314	0.194695	0.321516
CDK20:ENSG00000156345:E2.4-E2.5_90585560|ENSG00000156345:E2.4-E2.6	TRUE	exclusion	clu_20698	NewClu_5452	ENSG00000156345:E2.5_90585560	alt-3'	chr9:90585691-90585560|chr9:90585691-90585545		-0.0916246	0.0007158	0.0169314	0.0531425	0.144767
POLI:ENSG00000101751:E1.5-E2.1|ENSG00000101751:E1.6-E2.1	FALSE	exclusion	clu_6189	NewClu_7691	ENSG00000101751:E1.6	alt-5'	chr18:51796031-51797730|chr18:51796402-51797730	(+)alt+N+terminus, (+)alt+C+terminus, (+)AA:222(ENSP00000463071)+>272(CU689468+PEP)|(+)BINDING+dNTP, (+)DNA_repair_prot_UmuC+like+IPR001126, (+)DNA_repair_prot_UmuC+like_N+IPR017963, (+)DOMAIN+UmuC, (+)HELIX, (+)METAL+Magnesium, (+)STRAND, (-)HELIX	0.150012	0.000715919	0.0169314	0.857769	0.707758
RALGPS1:ENSG00000136828:E4.1-E5.1|ENSG00000136828:E4.1-E8.1	TRUE	exclusion	clu_15554	NewClu_7780	ENSG00000136828:E5.1	cassette-exon	chr9:129728230-129739974|chr9:129728230-129796710		-0.115366	0.000718514	0.0169648	0.884634	1
CLCN5:ENSG00000171365:E4.2-E7.1|ENSG00000171365:E5.1-E7.1	FALSE	inclusion	clu_25326	NewClu_9250	ENSG00000171365:E5.1	altPromoter	chrX:49807071-49834534|chrX:49832415-49834534	(-)alt+N+terminus, (-)AA:605(AK308089+PEP)+>648(BAG52474.1)|(-)TRANSMEM+Helical;, (+)Cl-channel_volt-gated-IPR001807	-0.390935	0.000718804	0.0169648	0.303704	0.694639
FAM185A:ENSG00000222011:E5.1-E6.1|ENSG00000222011:E5.1-E7.1	TRUE	inclusion	clu_31613	NewClu_1640	ENSG00000222011:E6.1	cassette-exon	chr7:102401858-102412856|chr7:102401858-102417700		0.146604	0.00072015	0.0169792	0.715948	0.569344
ATG4D:ENSG00000130734:E3.5-E3.7|ENSG00000130734:E2.7-E3.7	TRUE	exclusion	clu_13507	NewClu_9005	ENSG00000130734:E3.5	cassette-exon	chr19:10657791-10657865|chr19:10655806-10657865		-0.125511	0.000721098	0.0169841	0.677134	0.802645
FASTKD2:ENSG00000118246:E1.6-E2.1|ENSG00000118246:E1.7-E2.1	FALSE	exclusion	clu_10831	NewClu_7637	ENSG00000118246:E1.7	alt-5'	chr2:207630378-207631368|chr2:207630471-207631368	(~)alt+coding, (~)AA:710(BAG50930.1)+>710(AAF64145.1)	0.0709497	0.000722786	0.0170065	0.629152	0.558202
UBA1:ENSG00000130985:E3.3-E5.1|ENSG00000130985:I4.1-E5.1	FALSE	exclusion	clu_13584	NewClu_7377	ENSG00000130985:E3.3	intron-retention	chrX:47053423-47058202|chrX:47058201-47058202	(+)alt+N+terminus, (+)alt+C+terminus, (+)AA:218(LF211433+PEP)+>570(BAG56705.1)|(+)ACT_SITE+Glycyl thioester intermediate, (+)MOD_RES+N6+acetyllysine, (+)MOD_RES+Phosphoserine, (+)MOD_RES+Phosphothreonine, (+)Molybdenum_cofac_synth_MoeB+IPR009036, (+)UBQ/SUMO+activ_enz_E1+like+IPR000011, (+)UBact_repeat+IPR000127, (+)Ub+activating_enz_e1_C+IPR018965, (+)Ubiquitin+activating_enzyme+IPR019572	0.0889152	0.000725088	0.0170433	0.464932	0.376017
RP4-800J21.3:ENSG00000218018:E1.1-E2.1|ENSG00000218018:E1.1-I1.1_55963349	FALSE	exclusion	clu_31540	NewClu_782	ENSG00000218018:E2.1		chr20:55967335-55959971|chr20:55967335-55963349		0.110507	0.000727481	0.0170696	0.954462	0.843955
CDKL3:ENSG00000006837:E9.1-E10.1|ENSG00000006837:E9.1-E11.1	TRUE	exclusion	clu_399	NewClu_6888	ENSG00000006837:E10.1	cassette-exon	chr5:133647983-133644418|chr5:133647983-133644157	(-)alt-N-terminus, (-)AA:193(AK310955-PEP)->291(BAG61318.1)	-0.281826	0.00072833	0.0170696	0.220948	0.502774
TGIF2:ENSG00000118707:E1.1_35201927-E3.1|ENSG00000118707:E1.2-E4.1	FALSE	exclusion	clu_10912	NewClu_8236	ENSG00000118707:E1.2|ENSG00000118707:E3.1	alt-5'|cassette-exon	chr20:35201927-35207144|chr20:35202055-35207144		0.40012	0.000730321	0.0170696	0.573789	0.173669
LRRC23:ENSG00000010626:E5.2-E6.1|ENSG00000010626:E5.2-E7.1	TRUE	exclusion	clu_579	NewClu_3629	ENSG00000010626:E6.1	cassette-exon	chr12:7014923-7015009|chr12:7014923-7015573	(+)alt-N-terminus, (+)alt-C-terminus, (+)AA:230(ENSP00000402554)->261(BC014450-PEP)|(+)REPEAT-LRR 6, (+)REPEAT-LRR 7	-0.163459	0.000730682	0.0170696	0.326692	0.490151
PITX2:ENSG00000164093:E4.1-E7.1|ENSG00000164093:E5.1-E7.1	FALSE	inclusion	clu_22746	NewClu_2580	ENSG00000164093:E5.1	cassette-exon	chr4:111554109-111542525|chr4:111553499-111542525	(+)alt-C-terminus, (+)AA:271(AAC39716.1)->290(ENSP00000421454)|(-)Homeobox_Pitx/unc30+IPR016233, (-)MOTIF+OAR, (-)OAR_dom+IPR003654	-0.111517	0.000731021	0.0170696	0.31035	0.421867
GJC1:ENSG00000182963:E1.3-E5.2|ENSG00000182963:E3.1-E5.2	FALSE	inclusion	clu_27596	NewClu_6252	ENSG00000182963:E3.1	alt-C-term	chr17:42908006-42884837|chr17:42906891-42884837	(-)alt+C+terminus, (-)AA:70(ENSP00000467090)+>103(ENSP00000466392)|(-)Connexin+IPR000500, (-)Connexin_N+IPR013092, (-)TOPO_DOM+Extracellular, (-)TRANSMEM+Helical;	-0.134553	0.000731133	0.0170696	0.338807	0.47336
FANCC:ENSG00000158169:E17.2-E21.1|ENSG00000158169:E17.2-E18.1	FALSE	inclusion	clu_21067	NewClu_8046	ENSG00000158169:E18.1	cassette-exon	chr9:97873745-97869551|chr9:97873745-97873627	(-)alt+C+terminus, (-)AA:492(AK222871+PEP)+>557(CAA47347.1)|(-)Fanconi+IPR000686	-0.232529	0.000731396	0.0170696	0.712484	0.945013
GPATCH8:ENSG00000186566:E5.2-E8.1|ENSG00000186566:E5.2-E7.1	FALSE	inclusion	clu_28518	NewClu_85	ENSG00000186566:E7.1	cassette-exon	chr17:42541840-42513913|chr17:42541840-42516083	(~)nonsense_mediated_decay, (~)nonsense_mediated_decay, (~)AA:46(ENSP00000467233)+>46(ENSP00000468821)	-0.142686	0.000740246	0.0172587	0.719661	0.862347
ZDHHC24:ENSG00000174165:E2.1-E4.1|ENSG00000174165:E2.1-E6.1	TRUE	inclusion	clu_26059	NewClu_5573	ENSG00000174165:E4.1	alt-C-term	chr11:66311175-66307295|chr11:66311175-66294477	(+)nonsense_mediated_decay, (+)alt-C-terminus, (+)AA:202(ENSP00000436503)->284(BAG63243.1)|(+)COMPBIAS-Leu-rich, (+)TRANSMEM-Helical;	0.112926	0.000743056	0.0173046	0.896532	0.783606
CYP20A1:ENSG00000119004:E6.2-E7.1|ENSG00000119004:E5.1-E7.1	TRUE	exclusion	clu_10971	NewClu_769	ENSG00000119004:E6.2	cassette-exon	chr2:204137471-204143296|chr2:204131404-204143296	(~)nonsense_mediated_decay, (~)nonsense_mediated_decay, (~)AA:44(ENSP00000398046)->44(ENSP00000388070)	-0.123769	0.000744691	0.0173046	0.695498	0.819268
ENOSF1:ENSG00000132199:E12.1-E13.2|ENSG00000132199:E11.3-E13.2	TRUE	exclusion	clu_13910	NewClu_6293	ENSG00000132199:E12.1	cassette-exon	chr18:678696-677872|chr18:683246-677872	(+)alt-N-terminus, (+)AA:443(BAF85469.1)->450(ENSP00000345974)|(+)HELIX, (+)MOD_RES-Phosphoserine, (+)Mandelate_racemase_C-IPR013342, (-)HELIX, (-)METAL-Magnesium, (-)Mandelate_racemase_C-IPR013342, (-)STRAND	-0.139311	0.000745419	0.0173046	0.444421	0.583732
RP11-175E9.1:ENSG00000253471:E1.1-E2.1|ENSG00000253471:E1.1-I1.1_23566669	FALSE	exclusion	clu_33214	NewClu_8096	ENSG00000253471:E2.1		chr8:23564728-23646006|chr8:23564728-23566669		0.155557	0.00074749	0.0173046	0.221662	0.0661051
MCAT:ENSG00000100294:E3.1-E4.1|ENSG00000100294:E2.1-E4.1	TRUE	exclusion	clu_5518	NewClu_8304	ENSG00000100294:E3.1	cassette-exon	chr22:43533087-43529492|chr22:43537168-43529492	(+)truncated, (-)AA:180(BAG36765.1)->390(CAB94789.1)|(-)ACT_SITE, (-)Acyl_Trfase/lysoPLipase-IPR016035, (-)Acyl_transferase-IPR014043, (-)HELIX, (-)Malonyl_transacylase_ACP-bd-IPR016036, (-)PKS_acyl_transferase-IPR020801, (-)STRAND, (-)TURN	-0.113422	0.000747514	0.0173046	0.483934	0.597356
CD53:ENSG00000143119:E8.1-E9.2|ENSG00000143119:E5.1-E10.1	TRUE	inclusion	clu_17528	NewClu_5092	ENSG00000143119:E8.1|E9.2	cassette-exon	chr1:111439355-111440431|chr1:111435155-111441746	(+)alt-coding, (+)AA:107(ENST00000476408-PEP)->219(BAI47197.1)|(+)TOPO_DOM-Extracellular, (+)TRANSMEM-Helical;, (+)Tetraspanin-IPR000301, (+)Tetraspanin/Peripherin-IPR018499, (+)Tetraspanin_EC2-IPR008952	0.195952	0.000748371	0.0173046	0.917293	0.721342
PET112:ENSG00000059691:E12.1-E13.1|ENSG00000059691:E11.2-E13.1	TRUE	inclusion	clu_1907	NewClu_8033	ENSG00000059691:E12.1	alt-C-term	chr4:152608060-152601043|chr4:152609782-152601043	(+)nonsense_mediated_decay, (+)alt-N-terminus, (+)alt-C-terminus, (+)AA:136(ENSP00000421005)->138(ENST00000507592-PEP)|(-)Asn/Gln-tRNA_Trfase_suB/E_cat-IPR006075	0.15225	0.000748954	0.0173046	0.312434	0.160184
FAM195A:ENSG00000172366:E2.1-E4.2|ENSG00000172366:E3.1-E4.2	FALSE	inclusion	clu_25593	NewClu_5850	ENSG00000172366:E3.1	cassette-exon	chr16:692249-697417|chr16:696608-697417	(-)alt+N+terminus, (-)alt+C+terminus, (-)AA:113(AAK67346.1)+>160(AAH01912.2)|(-)COMPBIAS+Pro+rich, (-)MOD_RES+Phosphoserine	-0.0856036	0.000749538	0.0173046	0.590624	0.676228
AMY2B:ENSG00000240038:E12.2-E12.4|ENSG00000240038:E11.1-E12.4	TRUE	inclusion	clu_32555	NewClu_4831	ENSG00000240038:E12.2	cassette-exon	chr1:104120230-104120342|chr1:104118162-104120342	(+)alt-C-terminus, (+)AA:370(ENST00000491397-PEP)->511(BAG54429.1)|(-)Glyco_hydro_13_sub_cat_dom-IPR006589, (-)Glycoside_hydrolase_SF-IPR017853, (+)A-amylase_b_C-IPR006048, (+)DISULFID, (+)Glyco_hydro_13_sub_cat_dom-IPR006589, (+)Glycoside_hydrolase_SF-IPR017853	0.149357	0.000749669	0.0173046	0.758874	0.609517
KIFC1:ENSG00000237649:E7.3-E9.1|ENSG00000237649:E8.1-E9.1	FALSE	inclusion	clu_32474	NewClu_4438	ENSG00000237649:E8.1	cassette-exon	chr6:33371906-33373973|chr6:33373408-33373973		-0.0919938	0.000749727	0.0173046	0.0651336	0.157127
RGL1:ENSG00000143344:E3.2-E6.1|ENSG00000143344:E5.1-E6.1	FALSE	inclusion	clu_17631	NewClu_5948	ENSG00000143344:E5.1	cassette-exon	chr1:183711424-183816700|chr1:183775619-183816700	(+)alt-N-terminus, (+)AA:766(BAH12001.1)->768(BAA76803.2)|(-)Ras_GEF_dom+IPR023578, (+)Ras_GEF_dom-IPR023578	-0.0988761	0.000752018	0.0173173	0.157213	0.256089
ZBTB37:ENSG00000185278:E3.2-E4.2|ENSG00000185278:E3.2-E4.1	FALSE	exclusion	clu_28145	NewClu_4349	ENSG00000185278:E4.1	alt-3'	chr1:173838258-173839338|chr1:173838258-173839335	(~)AA:361(AAH03116.1)+>361(ENSP00000356675)	0.299677	0.000752938	0.0173173	0.810315	0.510637
BAZ2B:ENSG00000123636:E2.2-E3.1|ENSG00000123636:E1.5-E3.1	TRUE	inclusion	clu_11998	NewClu_8183	ENSG00000123636:E2.2	altPromoter	chr2:160471905-160412376|chr2:160472753-160412376	(+)alt-N-terminus, (+)alt-C-terminus, (+)AA:136(BX647250-PEP)->143(ENSP00000415613)	0.0784089	0.000753187	0.0173173	0.211063	0.132654
LLGL2:ENSG00000073350:E28.7-E29.2|ENSG00000073350:E28.7-E29.1	FALSE	exclusion	clu_3036	NewClu_5713	ENSG00000073350:E29.1	alt-3'	chr17:73570749-73570955|chr17:73570749-73570952	(-)alt-C-terminus, (-)AA:1019(AK315126-PEP)->1020(AAH64994.1)	0.168468	0.000754571	0.0173173	0.510294	0.341826
LLGL2:ENSG00000073350:E28.7-E29.1|ENSG00000073350:E28.7-E29.2	TRUE	exclusion	clu_3036	NewClu_5713	ENSG00000073350:E29.1	alt-3'	chr17:73570749-73570952|chr17:73570749-73570955	(-)alt-C-terminus, (-)AA:1019(AK315126-PEP)->1020(AAH64994.1)	-0.168468	0.000754571	0.0173173	0.489706	0.658174
CHDH:ENSG00000016391:E6.1-E7.1|ENSG00000016391:I6.1-E7.1	FALSE	inclusion	clu_810	NewClu_3370	ENSG00000016391:E6.1	intron-retention	chr3:53856518-53855803|chr3:53855804-53855803		-0.376026	0.00075479	0.0173173	0.623974	1
STK36:ENSG00000163482:E22.2-E23.1|ENSG00000163482:E22.2-E23.3	TRUE	exclusion	clu_22287	NewClu_1079	ENSG00000163482:E23.1	alt-3'	chr2:219559358-219561250|chr2:219559358-219561313	(-)alt-coding, (-)AA:1294(BAA86592.2)->1315(BAJ20451.1)|(+)ARM-type_fold-IPR016024, (+)DOMAIN-Protein kinase, (+)Kinase-like_dom-IPR011009, (+)Prot_kinase_cat_dom-IPR000719, (+)Ser-Thr/Tyr_kinase_cat_dom-IPR001245, (+)Ser/Thr_dual-sp_kinase_dom-IPR002290, (+)Tyr_kinase_cat_dom-IPR020635	-0.168042	0.000757314	0.0173579	0.698602	0.866645
ZNF235:ENSG00000159917:E5.2-E8.1|ENSG00000159917:E5.2-E6.2	FALSE	exclusion	clu_21384	NewClu_8983	ENSG00000159917:E6.2	altPromoter	chr19:44802961-44740882|chr19:44802961-44793349	(-)alt-N-terminus, (-)alt-C-terminus, (-)AA:117(AK307103-PEP)->295(ENSP00000465880)|(-)DOMAIN-KRAB, (-)Krueppel-associated_box-IPR001909	0.179673	0.000762292	0.0174373	0.349537	0.169864
LIMA1:ENSG00000050405:E13.2-E15.2|ENSG00000050405:E13.2-E14.1	FALSE	exclusion	clu_1555	NewClu_8067	ENSG00000050405:E14.1	cassette-exon	chr12:50586235-50575820|chr12:50586235-50579231	(+)alt+N+terminus, (+)alt+C+terminus, (+)AA:388(BC144402+PEP)+>457(AAF67491.1)|(+)DOMAIN+LIM zinc+binding, (+)HELIX, (+)MOD_RES+Phosphoserine, (+)STRAND, (+)TURN, (+)Znf_LIM+IPR001781, (-)MOD_RES-Phosphoserine, (-)MOD_RES-Phosphotyrosine	0.299261	0.000762292	0.0174373	0.751642	0.452381
ZNF678:ENSG00000181450:E5.1-E6.1|ENSG00000181450:E3.1-E6.1	TRUE	exclusion	clu_27278	NewClu_3412	ENSG00000181450:E5.1	cassette-exon	chr1:227838777-227842037|chr1:227834371-227842037	(+)alt-N-terminus, (+)AA:525(AAH42500.1)->580(ENSP00000440403)|(+)Krueppel-associated_box-IPR001909, (+)ZN_FING-C2H2-type 2, (+)Znf_C2H2-IPR007087, (+)Znf_C2H2-like-IPR015880	-0.292338	0.000763603	0.0174486	0.492063	0.784402
MCF2L2:ENSG00000053524:E18.1-E19.1|ENSG00000053524:E18.1-E23.1	TRUE	inclusion	clu_1651	NewClu_6419	ENSG00000053524:E19.1	cassette-exon	chr3:182994660-182993712|chr3:182994660-182948805	(-)alt-C-terminus, (-)AA:638(AK310962-PEP)->711(AAH64632.1)|(-)DH-domain-IPR000219, (+)REPEAT-Spectrin, (+)Spectrin/alpha-actinin-IPR018159, (+)Spectrin_repeat-IPR002017	0.296229	0.000764298	0.0174486	0.410774	0.114545
UGGT2:ENSG00000102595:E13.1-E15.1|ENSG00000102595:E5.3-E15.1	TRUE	exclusion	clu_6434	NewClu_2304	ENSG00000102595:E13.1	cassette-exon	chr13:96636058-96624925|chr13:96665561-96624925	(+)truncated, (-)AA:278(ENSP00000365904)->1516(ENSP00000365938)|(-)Glyco_trans_8-IPR002495, (-)MOD_RES-Phosphotyrosine, (-)MOTIF-Prevents secretion from ER, (-)REGION-Glucosyltransferase, (-)UDP-g_GGtrans-IPR009448	-0.179108	0.00076846	0.0175262	0.737892	0.916999
MYLK:ENSG00000065534:E34.3-E35.1|ENSG00000065534:U0.1_123615789-E38.5_123339359	TRUE	exclusion	clu_2221	NewClu_6029	ENSG00000065534:E34.3|ENSG00000065534:E35.1	altPromoter	chr3:123359134-123357041|chr3:123615789-123339359		-0.355088	0.000770845	0.0175632	0.0795977	0.434686
ZSWIM1:ENSG00000168612:E1.2-I2.2|ENSG00000168612:I1.1-I2.2	FALSE	inclusion	clu_24519	NewClu_372	ENSG00000168612:E1.2	intron-retention	chr20:44509900-44511172|chr20:44511171-44511172		-0.238503	0.000773699	0.0175947	0.583796	0.8223
SNHG14:ENSG00000224078:E3.2-E4.1|ENSG00000224078:E3.2-E8.1	TRUE	inclusion	clu_31683	NewClu_5602	ENSG00000224078:E4.1	cassette-exon	chr15:25227584-25243513|chr15:25227584-25247872	(-)alt-C-terminus, (-)AA:99(AF319524-PEP)->133(ENST00000551361-PEP)	0.0984392	0.000773755	0.0175947	0.265141	0.166701
LARP4:ENSG00000161813:E2.13-E9.2|ENSG00000161813:E2.13-E9.1	FALSE	inclusion	clu_21767	NewClu_1727	ENSG00000161813:E9.1	alt-3'	chr12:50794811-50821548|chr12:50794811-50821545	(+)alt-coding, (+)AA:723(AAQ15252.1)->724(BAF84435.1)	-0.0646366	0.00077737	0.0176595	0.0404533	0.10509
ZKSCAN1:ENSG00000106261:E7.1-I8.2|ENSG00000106261:I7.1-E8.1	FALSE	inclusion	clu_7523	NewClu_987	ENSG00000106261:E7.1|ENSG00000106261:I8.2	intron-retention	chr7:99627998-99630928|chr7:99629883-99629884		-0.0935424	0.000784367	0.0177739	0.655436	0.748979
BCS1L:ENSG00000074582:E4.7-I4.1|ENSG00000074582:E3.7-E5.2	TRUE	exclusion	clu_3138	NewClu_2535	ENSG00000074582:E4.7|ENSG00000074582:I4.1	intron-retention	chr2:219525321-219525322|chr2:219524466-219525662		-0.107708	0.000784407	0.0177739	0.173275	0.280983
NBPF15:ENSG00000243452:E2.1-E3.1_148558164|ENSG00000243452:E2.1-E3.1	TRUE	inclusion	clu_32764	NewClu_1565	ENSG00000243452:E3.1	alt-3'	chr1:148556810-148558164|chr1:148556810-148558169		0.11233	0.00078472	0.0177739	0.304175	0.191845
TPM2:ENSG00000198467:E4.1-I4.2|ENSG00000198467:E4.1-E4.6	TRUE	inclusion	clu_30108	NewClu_7081	ENSG00000198467:I4.2		chr9:35685266-35685136|chr9:35685266-35684804	(~)alt-coding, (~)AA:284(ENSP00000367541)->284(ENSP00000367542)|(-)Tropomyosin-IPR000533, (+)Tropomyosin-IPR000533	0.167169	0.000786325	0.0177927	0.387012	0.219843
CACNA2D2:ENSG00000007402:E32.1-E33.2|ENSG00000007402:E32.1-E33.1	FALSE	exclusion	clu_437	NewClu_2929	ENSG00000007402:E33.1	alt-3'	chr3:50404262-50404056|chr3:50404262-50404059	(~)alt+coding, (~)AA:1153(ENSP00000390526)+>1153(ENSP00000407393)	0.343724	0.000788489	0.0178094	0.731944	0.388221
STXBP4:ENSG00000166263:E7.3-E8.1|ENSG00000166263:I7.1_53077624-E8.1	FALSE	exclusion	clu_23639	NewClu_3003	ENSG00000166263:E7.3		chr17:53077203-53078169|chr17:53077624-53078169		0.154578	0.000788606	0.0178094	1	0.845422
POLL:ENSG00000166169:E5.1-E6.1|ENSG00000166169:E5.6-E6.1	FALSE	exclusion	clu_23579	NewClu_4263	ENSG00000166169:E5.6	alt-5'	chr10:103344635-103343438|chr10:103344359-103343438	(-)alt-N-terminus, (-)AA:483(BAF84914.1)->487(BAB14050.1)|(+)BRCT_dom+IPR001357, (+)DNA_pol_b+like_N+IPR010996, (+)DOMAIN+BRCT, (+)HELIX, (+)STRAND, (+)TURN, (-)DNA-dir_DNA_pol_X-IPR002054, (-)DNA_pol_b-like_N-IPR010996, (-)HELIX, (-)REGION-DNA binding, (-)STRAND	0.107651	0.000791075	0.0178476	0.229318	0.121668
PIGO:ENSG00000165282:I9.1-E10.1|ENSG00000165282:E9.1-E10.1	TRUE	exclusion	clu_23238	NewClu_3773	ENSG00000165282:I9.1	intron-retention	chr9:35091289-35091288|chr9:35092540-35091288	(-)retained_intron, (-)alt-N-terminus, (-)alt-C-terminus, (-)AA:454(AAH01030.1)->528(ENST00000465745-PEP)|(+)Sulfatase-IPR000917, (+)TRANSMEM-Helical;, (-)TRANSMEM-Helical;	-0.155996	0.000791957	0.01785	0.205686	0.361682
TPM2:ENSG00000198467:E4.1-E4.6|ENSG00000198467:E4.1-I4.2	FALSE	inclusion	clu_30108	NewClu_7081	ENSG00000198467:E4.6		chr9:35685266-35684804|chr9:35685266-35685136	(~)alt+coding, (~)AA:284(ENSP00000367541)+>284(ENSP00000367542)|(-)Tropomyosin+IPR000533, (+)Tropomyosin-IPR000533	-0.195517	0.000793977	0.0178715	0.46526	0.660776
UGGT2:ENSG00000102595:E7.1-E9.1|ENSG00000102595:E5.3-E15.1	TRUE	exclusion	clu_6434	NewClu_2304	ENSG00000102595:E7.1|E9.1	cassette-exon	chr13:96648317-96642327|chr13:96665561-96624925	(-)alt-C-terminus, (-)AA:278(ENSP00000365904)->372(ENSP00000380743)	-0.157404	0.000795083	0.0178715	0.773217	0.930622
DUS4L:ENSG00000105865:E7.1-E8.2|ENSG00000105865:E6.2-E8.2	TRUE	exclusion	clu_7397	NewClu_5135	ENSG00000105865:E7.1	cassette-exon	chr7:107214266-107215633|chr7:107211711-107215633	(-)alt-N-terminus, (-)AA:196(AAI11775.1)->307(AAD00100.1)|(+)His_biosynth-IPR006062, (+)OxRdtase_FMN_N-IPR001155, (+)tRNA_hU_synthase-IPR001269, (-)tRNA_hU_synthase-IPR001269	-0.122921	0.000795793	0.0178715	0.696246	0.819168
SERGEF:ENSG00000129158:E8.2-E9.1|ENSG00000129158:E8.2-E10.1	TRUE	inclusion	clu_13099	NewClu_7938	ENSG00000129158:E9.1	cassette-exon	chr11:18022044-18021119|chr11:18022044-18017456	(-)nonsense_mediated_decay, (-)nonsense_mediated_decay, (-)alt-C-terminus, (-)AA:58(ENSP00000431490)->71(ENSP00000433870)|(+)RCC1/BLIP-II-IPR009091, (+)Reg_chr_condens-IPR000408	0.115248	0.000796012	0.0178715	0.262584	0.147336
ANKRD36:ENSG00000135976:E24.1-E25.1|ENSG00000135976:E8.1-E32.1	TRUE	exclusion	clu_15215	NewClu_1219	ENSG00000135976:E24.1|E25.1	cassette-exon	chr2:97845503-97845598|chr2:97808572-97852935	(+)truncated, (-)AA:309(AAI28518.1)->1941(ENSP00000419530)|(-)COILED	-0.114127	0.000798402	0.0179077	0.372315	0.486442
ZNF138:ENSG00000197008:E3.2-E4.2|ENSG00000197008:E1.5-E7.1	TRUE	inclusion	clu_29480	NewClu_5080	ENSG00000197008:E3.2|E4.2	cassette-exon	chr7:64275422-64275954|chr7:64254949-64291829	(-)alt-N-terminus, (-)alt-C-terminus, (-)AA:126(BAG57583.1)->172(BC037426-PEP)|(-)ZN_FING-C2H2-type 1, (-)ZN_FING-C2H2-type 2; degenerate, (-)ZN_FING-C2H2-type 3; degenerate, (-)ZN_FING-C2H2-type 4, (-)ZN_FING-C2H2-type 5; degenerate, (-)ZN_FING-C2H2-type 6; degenerate, (-)Znf_C2H2-IPR007087, (-)Znf_C2H2-like-IPR015880, (+)Krueppel-associated_box-IPR001909	0.116926	0.000800198	0.0179166	0.382146	0.26522
TAF1D:ENSG00000166012:E4.2-E5.1|ENSG00000166012:I4.1-E5.1	FALSE	exclusion	clu_23514	NewClu_7330	ENSG00000166012:E4.2	intron-retention	chr11:93472403-93471665|chr11:93471666-93471665	(+)alt-N-terminus, (+)alt-C-terminus, (+)AA:110(ENSP00000431570)->278(ENSP00000410409)|(+)MOD_RES-Phosphoserine	0.13968	0.000800357	0.0179166	0.890768	0.751089
SMTN:ENSG00000183963:E26.2-E27.1|ENSG00000183963:E26.2-E28.1	TRUE	exclusion	clu_27830	NewClu_8350	ENSG00000183963:E27.1	cassette-exon	chr22:31495882-31496871|chr22:31495882-31500302	(+)alt-N-terminus, (+)alt-C-terminus, (+)AA:940(AAL36150.1)->942(BAG64991.1)|(+)COMPBIAS-Pro-rich, (+)MOD_RES-Phosphothreonine, (+)Smoothelin-IPR022189, (-)CAMSAP_CH-IPR022613, (-)CH-domain-IPR001715, (-)HELIX	-0.258563	0.000802122	0.0179306	0.350752	0.609316
ZMYM6:ENSG00000163867:E1.4-E4.2|ENSG00000163867:E2.4-E4.2	FALSE	exclusion	clu_22559	NewClu_4990	ENSG00000163867:E2.4	alt-C-term	chr1:35497416-35496314|chr1:35497232-35496314	(~)AA:170(CAH10638.1)+>170(AAI17464.1)	0.174386	0.000802536	0.0179306	0.513814	0.339428
ZNF644:ENSG00000122482:E3.2-E5.1|ENSG00000122482:E1.5-E5.1	TRUE	exclusion	clu_11738	NewClu_1848	ENSG00000122482:E3.2	alt-C-term	chr1:91486830-91447927|chr1:91487547-91447927	(~)AA:105(BAF84209.1)->105(AAH50656.1)	-0.103826	0.000806986	0.0180125	0.0384392	0.142265
ZNF74:ENSG00000185252:E1.8-E4.1|ENSG00000185252:I1.2-E4.1	FALSE	exclusion	clu_28138	NewClu_3987	ENSG00000185252:E1.8		chr22:20748952-20754922|chr22:20749708-20754922	(~)retained_intron, (~)AA:573(BC013741+PEP)+>573(ENST00000493734+PEP)	0.0987753	0.000807787	0.0180129	0.181501	0.0827262
KIF26B:ENSG00000162849:E7.2-E9.1|ENSG00000162849:I7.1-E8.1	FALSE	inclusion	clu_22029	NewClu_60	ENSG00000162849:E7.2|ENSG00000162849:E9.1	intron-retention	chr1:245583047-245704069|chr1:245674303-245674304	(-)alt-N-terminus, (-)AA:1727(ENSP00000355475)->2108(ENSP00000385545)|(-)COMPBIAS-Gly-rich	-0.192227	0.000810758	0.0180617	0.788722	0.980949
AC069277.2:ENSG00000189229:E9.1-E10.1|ENSG00000189229:I9.1_6761958-E10.1	FALSE	inclusion	clu_29012	NewClu_1944	ENSG00000189229:E9.1		chr3:6759354-6766137|chr3:6761958-6766137		-0.255092	0.000813327	0.0181014	0.532113	0.787206
TTN:ENSG00000155657:E1.1-I1.1_179692812|ENSG00000155657:E1.1-E2.1	TRUE	inclusion	clu_20531	NewClu_8664	ENSG00000155657:I1.1_179692812		chr2:179695392-179692812|chr2:179695392-179690222		0.477801	0.000815571	0.0181339	0.90625	0.428449
POLD1:ENSG00000062822:E1.6-E5.2|ENSG00000062822:E4.1-E5.2	FALSE	inclusion	clu_2027	NewClu_935	ENSG00000062822:E4.1	cassette-exon	chr19:50887647-50902108|chr19:50898407-50902108	(-)retained_intron, (-)alt+C+terminus, (-)AA:202(ENSP00000472600)+>301(ENST00000600746+PEP)	-0.152049	0.000817636	0.0181622	0.6325	0.784549
CXorf40B:ENSG00000197021:E1.6-E2.2|ENSG00000197021:E1.7-E2.2	FALSE	exclusion	clu_29488	NewClu_4743	ENSG00000197021:E1.7	alt-5'	chrX:149106411-149105698|chrX:149106360-149105698	(+)alt+N+terminus, (+)alt+C+terminus, (+)AA:23(ENST00000497550+PEP)+>45(ENSP00000474715)|(+)PUA+like_domain+IPR015947	0.110824	0.000819464	0.0181853	0.829795	0.71897
SPATA18:ENSG00000163071:E4.2-E6.1|ENSG00000163071:E3.1-E6.1	TRUE	inclusion	clu_22130	NewClu_2628	ENSG00000163071:E4.2	cassette-exon	chr4:52928498-52938083|chr4:52927063-52938083	(+)nonsense_mediated_decay, (-)truncated, (+)AA:104(ENSP00000424656)->506(BAJ53739.1)|(+)COILED, (+)COMPBIAS-Ser-rich	0.313367	0.000820712	0.0181868	0.523449	0.210082
DBF4B:ENSG00000161692:E2.3-E3.1|ENSG00000161692:E1.6-E3.1	TRUE	inclusion	clu_21760	NewClu_4908	ENSG00000161692:E2.3	altPromoter	chr17:42786306-42786672|chr17:42786207-42786672	(-)alt-N-terminus, (-)alt-C-terminus, (-)AA:154(BAG58278.1)->157(BAG64361.1)	0.270516	0.000821109	0.0181868	0.544657	0.274142
CEP85:ENSG00000130695:E15.1-E16.2|ENSG00000130695:E15.1-E16.1	FALSE	inclusion	clu_13456	NewClu_2893	ENSG00000130695:E16.1	alt-3'	chr1:26603251-26603627|chr1:26603251-26603624	(~)alt+coding, (~)AA:762(BAB14794.1)+>762(AAH64528.1)	-0.141948	0.000829448	0.0183538	0.591112	0.73306
ANKRD36:ENSG00000135976:E31.1-E32.1|ENSG00000135976:E8.1-E32.1	TRUE	exclusion	clu_15215	NewClu_1219	ENSG00000135976:E31.1	cassette-exon	chr2:97851247-97852935|chr2:97808572-97852935	(+)truncated, (-)AA:309(AAI28518.1)->1941(ENSP00000419530)|(-)COILED	-0.107607	0.000834001	0.0184369	0.661193	0.7688
RREB1:ENSG00000124782:E2.5-E6.1|ENSG00000124782:E1.1-E6.1	TRUE	exclusion	clu_12243	NewClu_2287	ENSG00000124782:E2.5	altPromoter	chr6:7108293-7176888|chr6:7108001-7176888	(~)alt-coding, (~)AA:1687(ENSP00000369265)->1687(BAD32778.1)	-0.239467	0.000837741	0.0184982	0.458254	0.697721
KIAA0355:ENSG00000166398:E12.1-E13.1|ENSG00000166398:I5.1_34800577-ENSG00000105220:E2.11	TRUE	inclusion	clu_23700	NewClu_8958	ENSG00000166398:E12.1|ENSG00000166398:E13.1	trans-splicing	chr19:34830897-34832327|chr19:34800577-34856101	(+)retained_intron, (+)alt-N-terminus, (+)AA:204(ENST00000588974-PEP)->1070(ENSP00000299505)|(+)COMPBIAS-Poly-Pro, (+)COMPBIAS-Poly-Ser	0.189301	0.000838687	0.0184982	0.632259	0.442958
TYW5:ENSG00000162971:E6.1-E7.1|ENSG00000162971:E5.1-E7.1	TRUE	inclusion	clu_22078	NewClu_3241	ENSG00000162971:E6.1	cassette-exon	chr2:200801128-200800770|chr2:200803656-200800770	(~)alt-coding, (~)AA:121(BAF85753.1)->121(BC144420-PEP)	0.114978	0.000840354	0.0184982	0.983871	0.868893
NAE1:ENSG00000159593:E2.10-E5.1|ENSG00000159593:E3.2-E5.1	FALSE	exclusion	clu_21338	NewClu_1325	ENSG00000159593:E3.2	cassette-exon	chr16:66864750-66860683|chr16:66861883-66860683	(+)alt+N+terminus, (+)AA:528(BAH12735.1)+>534(BAG35647.1)|(+)HELIX, (+)MOD_RES+N6+acetyllysine, (+)Molybdenum_cofac_synth_MoeB+IPR009036	0.0749839	0.000840619	0.0184982	0.863851	0.788867
AGL:ENSG00000162688:E1.1-E3.1|ENSG00000162688:E2.2-E3.1	FALSE	exclusion	clu_21973	NewClu_1065	ENSG00000162688:E2.2	altPromoter	chr1:100315971-100316531|chr1:100316454-100316531	(~)AA:1532(AAH78663.1)+>1532(ENSP00000294724)	0.137873	0.000840789	0.0184982	0.48343	0.345557
PDE6A:ENSG00000132915:I12.1_149267100-E14.1|ENSG00000132915:E13.1-E14.1	FALSE	exclusion	clu_14185	NewClu_5014	ENSG00000132915:I12.1_149267100		chr5:149267100-149264430|chr5:149265828-149264430		0.0941762	0.00084232	0.0185142	0.141651	0.0474747
DEPDC5:ENSG00000100150:E35.1-E37.1|ENSG00000100150:E36.1-E37.1	FALSE	exclusion	clu_5427	NewClu_1554	ENSG00000100150:E36.1	cassette-exon	chr22:32253539-32266576|chr22:32257419-32266576	(-)alt-coding, (-)AA:1581(ENSP00000266091)->1594(CAG27889.1)	0.0878614	0.000845654	0.0185595	0.0904255	0.0025641
SCAI:ENSG00000173611:E17.1-E19.1|ENSG00000173611:E16.1-E19.1	TRUE	inclusion	clu_25951	NewClu_8257	ENSG00000173611:E17.1	cassette-exon	chr9:127737526-127734123|chr9:127738393-127734123	(-)nonsense_mediated_decay, (-)alt-N-terminus, (-)alt-C-terminus, (-)AA:88(ENSP00000418148)->123(AF086497-PEP)|(+)DUF3550-IPR022709	0.117932	0.000846691	0.0185595	0.198257	0.0803247
RP11-453E17.1:ENSG00000248049:E1.4-E6.1|ENSG00000248049:E1.4-I3.2	FALSE	inclusion	clu_32951	NewClu_571	ENSG00000248049:E6.1		chr4:68567202-68594258|chr4:68567202-68586140		-0.143055	0.0008468	0.0185595	0.223616	0.366671
PET112:ENSG00000059691:E11.2-E13.1|ENSG00000059691:E12.1-E13.1	FALSE	inclusion	clu_1907	NewClu_8033	ENSG00000059691:E12.1	alt-C-term	chr4:152609782-152601043|chr4:152608060-152601043	(+)nonsense_mediated_decay, (+)alt-N-terminus, (+)alt-C-terminus, (+)AA:136(ENSP00000421005)->138(ENST00000507592-PEP)|(-)Asn/Gln+tRNA_Trfase_suB/E_cat+IPR006075	-0.159147	0.000849011	0.0185903	0.676652	0.835798
ZNF334:ENSG00000198185:E1.4-E2.1|ENSG00000198185:I1.1-E2.1	FALSE	exclusion	clu_29995	NewClu_3162	ENSG00000198185:E1.4	intron-retention	chr20:45142049-45140779|chr20:45140780-45140779	(+)alt-N-terminus, (+)AA:679(AK095611-PEP)->680(ENSP00000255129)|(+)Krueppel-associated_box-IPR001909	0.223624	0.000850868	0.0186036	0.248966	0.025341
ZNF384:ENSG00000126746:I5.1-E6.1|ENSG00000126746:E5.1-E6.1	TRUE	inclusion	clu_12664	NewClu_7636	ENSG00000126746:I5.1	intron-retention	chr12:6787877-6787876|chr12:6788112-6787876	(-)alt-N-terminus, (-)alt-C-terminus, (-)AA:347(LF384193-PEP)->377(ENSP00000399572)|(-)MOD_RES-Phosphoserine, (-)ZN_FING-C2H2-type 2, (-)ZN_FING-C2H2-type 3, (-)ZN_FING-C2H2-type 4, (-)Znf_C2H2-IPR007087, (-)Znf_C2H2-like-IPR015880	0.55406	0.000851233	0.0186036	0.861111	0.307051
ZNF397:ENSG00000186812:E1.8-E2.2|ENSG00000186812:E1.7-E2.2	TRUE	inclusion	clu_28563	NewClu_7343	ENSG00000186812:E1.8	alt-5'	chr18:32821654-32822355|chr18:32821073-32822355	(~)AA:207(ENSP00000466317)->207(ENSP00000466760)	0.11185	0.000852084	0.0186045	0.301154	0.189304
SOBP:ENSG00000112320:E6.1-E8.1|ENSG00000112320:E6.1-E9.1	TRUE	exclusion	clu_9101	NewClu_1273	ENSG00000112320:E8.1	alt-C-term	chr6:107854814-107908284|chr6:107854814-107954718	(-)retained_intron, (-)alt-C-terminus, (-)AA:240(ENST00000477448-PEP)->476(BC014859-PEP)|(-)ZN_FING-FCS-type 2	-0.159461	0.000854888	0.018644	0.719056	0.878517
SETD5:ENSG00000168137:E7.3-E8.1|ENSG00000168137:E7.3-E11.1	TRUE	inclusion	clu_24370	NewClu_7321	ENSG00000168137:E8.1	cassette-exon	chr3:9470693-9471511|chr3:9470693-9475529	(-)alt-N-terminus, (-)alt-C-terminus, (-)AA:626(AK092046-PEP)->1344(ENSP00000384429)|(-)COMPBIAS-Ser-rich, (-)DOMAIN-SET, (-)SET_dom-IPR001214	0.222984	0.000855511	0.018644	0.64963	0.426646
CTSC:ENSG00000109861:E2.1-E6.1|ENSG00000109861:E2.1-E3.2	FALSE	inclusion	clu_8438	NewClu_7985	ENSG00000109861:E3.2	cassette-exon	chr11:88068105-88045722|chr11:88068105-88061364	(-)alt+N+terminus, (-)alt+C+terminus, (-)AA:165(ENST00000393301+PEP)+>245(ENSP00000432556)|(-)ACT_SITE, (-)CathepsinC_exc+IPR014882, (-)HELIX, (-)Peptidase_C1A_C+IPR000668, (-)STRAND, (+)CathepsinC_exc-IPR014882, (+)HELIX, (+)SIGNAL, (+)STRAND	-0.116907	0.000859039	0.0186916	0.719085	0.835992
RNF216P1:ENSG00000196204:E7.2-E8.2|ENSG00000196204:E7.2-E9.1	TRUE	inclusion	clu_29088	NewClu_5045	ENSG00000196204:E8.2	cassette-exon	chr7:5028808-5035106|chr7:5028808-5036241	(+)alt-N-terminus, (+)alt-C-terminus, (+)AA:74(BC026736-PEP)->75(ENST00000406089-PEP)	0.13118	0.000861551	0.0186916	0.769467	0.638287
ATF6B:ENSG00000213676:E1.4-E2.2|ENSG00000213676:E1.5-E2.2	FALSE	exclusion	clu_31232	NewClu_3123	ENSG00000213676:E1.5	alt-5'	chr6:32095903-32095527|chr6:32095894-32095527	(-)alt-coding, (-)AA:700(ENSP00000364347)->703(ENSP00000364349)|(-)REGION-Transcription activation, (-)TOPO_DOM-Cytoplasmic	0.116694	0.000861905	0.0186916	0.245741	0.129048
ATF6B:ENSG00000213676:E1.5-E2.2|ENSG00000213676:E1.4-E2.2	TRUE	exclusion	clu_31232	NewClu_3123	ENSG00000213676:E1.5	alt-5'	chr6:32095894-32095527|chr6:32095903-32095527	(-)alt-coding, (-)AA:700(ENSP00000364347)->703(ENSP00000364349)|(-)REGION-Transcription activation, (-)TOPO_DOM-Cytoplasmic	-0.116694	0.000861905	0.0186916	0.754259	0.870952
DMD:ENSG00000198947:E91.2-E92.1|ENSG00000198947:E90.1-E92.1	TRUE	inclusion	clu_30499	NewClu_3801	ENSG00000198947:E91.2	cassette-exon	chrX:31144759-31140047|chrX:31152219-31140047	(-)alt-C-terminus, (-)AA:1225(AAI27104.2)->1230(BAI45295.1)|(-)Spectrin_repeat-IPR002017, (+)REPEAT-Spectrin 24	0.128758	0.000863164	0.0186916	0.648588	0.51983
CENPO:ENSG00000138092:E3.1-E4.1|ENSG00000138092:E2.10-E4.1	TRUE	exclusion	clu_16164	NewClu_1895	ENSG00000138092:E3.1	cassette-exon	chr2:25016834-25022544|chr2:25016370-25022544	(-)alt-N-terminus, (-)AA:294(BAB55414.1)->300(BAG37867.1)|(-)COILED	-0.300673	0.000863508	0.0186916	0.297571	0.598244
GOLGA4:ENSG00000144674:E1.8-E4.1|ENSG00000144674:E1.8-E3.1_37291189	FALSE	inclusion	clu_18131	NewClu_5302	ENSG00000144674:E3.1.37291189	cassette-exon	chr3:37285113-37292886|chr3:37285113-37291189	(-)alt-N-terminus, (-)alt-C-terminus, (-)AA:2099(ENSP00000405842)->2230(ENSP00000354486)|(+)GRIP-IPR000237, (-)GRIP-IPR000237, (-)MOD_RES-Phosphoserine, (-)MOD_RES-Phosphothreonine	-0.110421	0.000863774	0.0186916	0.83229	0.942711
LRRC23:ENSG00000010626:E5.2-E7.1|ENSG00000010626:E6.1-E7.1	FALSE	exclusion	clu_579	NewClu_3629	ENSG00000010626:E6.1	cassette-exon	chr12:7014923-7015573|chr12:7015118-7015573	(+)alt+N+terminus, (+)alt+C+terminus, (+)AA:230(ENSP00000402554)+>261(BC014450+PEP)|(+)REPEAT+LRR 6, (+)REPEAT+LRR 7	0.145513	0.000864841	0.0186916	0.467496	0.321983
PILRB:ENSG00000121716:E12.8-I13.2|ENSG00000121716:E11.1-E13.2	TRUE	exclusion	clu_11601	NewClu_3307	ENSG00000121716:E12.8|ENSG00000121716:I13.2		chr7:99951635-99952766|chr7:99950893-99952766	(~)AA:46(ENSP00000409411)->46(ENSP00000409411)	-0.125696	0.000864998	0.0186916	0.530479	0.656175
LINC00665:ENSG00000232677:E4.3-E5.1|ENSG00000232677:E2.2-E5.1	TRUE	inclusion	clu_32183	NewClu_8779	ENSG00000232677:E4.3	cassette-exon	chr19:36813032-36812932|chr19:36821155-36812932		0.1325	0.000871887	0.018819	0.788492	0.655992
MROH1:ENSG00000179832:E47.4-E48.1|ENSG00000179832:E28.2-ENSG00000204771:E11.1	TRUE	exclusion	clu_27092	NewClu_6160	ENSG00000179832:E47.4|ENSG00000179832:E48.1	trans-splicing	chr8:145316252-145316558|chr8:145297418-145467450	(~)AA:1024(BC146603-PEP)->1024(BC146603-PEP)	-0.162091	0.000872529	0.018819	0.440234	0.602325
WWP1:ENSG00000123124:E2.1-E3.1|ENSG00000123124:E1.2-E3.1	TRUE	inclusion	clu_11892	NewClu_3011	ENSG00000123124:E2.1	cassette-exon	chr8:87381260-87386259|chr8:87355159-87386259		0.158234	0.000873643	0.0188254	0.977339	0.819105
CLCN5:ENSG00000171365:E5.1-E7.1|ENSG00000171365:E4.2-E7.1	TRUE	inclusion	clu_25326	NewClu_9250	ENSG00000171365:E5.1	altPromoter	chrX:49832415-49834534|chrX:49807071-49834534	(-)alt-N-terminus, (-)AA:605(AK308089-PEP)->648(BAG52474.1)|(-)TRANSMEM-Helical;, (+)Cl-channel_volt-gated-IPR001807	0.368713	0.000874892	0.0188347	0.674074	0.305361
MYCBP2:ENSG00000005810:E53.1-E54.1|ENSG00000005810:E53.1-E55.1	TRUE	inclusion	clu_274	NewClu_8611	ENSG00000005810:E54.1	cassette-exon	chr13:77713331-77703365|chr13:77713331-77700677	(-)alt-N-terminus, (-)alt-C-terminus, (-)AA:334(ENST00000498073-PEP)->513(ENSP00000353197)|(-)COMPBIAS-Ser-rich, (-)MOD_RES-Phosphoserine	0.161077	0.000878975	0.0189049	0.27619	0.115114
CTD-2291D10.4:ENSG00000267886:E1.2-E2.1|ENSG00000267886:E1.2-E5.1	TRUE	inclusion	clu_33999	NewClu_5862	ENSG00000267886:E2.1	cassette-exon	chr19:23258189-23277814|chr19:23258189-23281142		0.3022	0.000880549	0.0189211	0.718531	0.416332
NUDT17:ENSG00000186364:E1.3-E2.2|ENSG00000186364:E1.3-E3.1	TRUE	exclusion	clu_28461	NewClu_5439	ENSG00000186364:E2.2	cassette-exon	chr1:145589236-145589055|chr1:145589236-145588635	(-)alt-N-terminus, (-)alt-C-terminus, (-)AA:23(ENST00000460879-PEP)->177(BAG60370.1)	-0.240139	0.000883021	0.0189566	0.643928	0.884066
NSG1:ENSG00000168824:E7.5-E8.1|ENSG00000168824:E7.9-E8.1	FALSE	exclusion	clu_24593	NewClu_4529	ENSG00000168824:E7.9	alt-5'	chr4:4388370-4389331|chr4:4388900-4389331	(~)AA:185(ENSP00000408833)+>185(BAG52889.1)	0.229244	0.000885024	0.0189819	0.433966	0.204722
SPIN2B:ENSG00000186787:E1.5-E2.2|ENSG00000186787:E1.6-E2.2	FALSE	exclusion	clu_28559	NewClu_1461	ENSG00000186787:E1.6	alt-5'	chrX:57147726-57147064|chrX:57147671-57147064	(~)AA:258(AAK37566.1)+>258(AAH71974.1)	0.127355	0.000886912	0.0189957	0.310068	0.182713
PRKAR1B:ENSG00000188191:E18.1-I18.1|ENSG00000188191:E18.1-E20.1	TRUE	exclusion	clu_28818	NewClu_4466	ENSG00000188191:I18.1	intron-retention	chr7:618893-618892|chr7:618893-591107		-0.167147	0.000887316	0.0189957	0.0588235	0.225971
MMS22L:ENSG00000146263:E13.1-E15.1|ENSG00000146263:I13.1-E14.1	FALSE	inclusion	clu_18550	NewClu_740	ENSG00000146263:E13.1|ENSG00000146263:E15.1	intron-retention	chr6:97694504-97681856|chr6:97694033-97694032	(+)alt-N-terminus, (+)alt-C-terminus, (+)AA:322(ENSP00000427288)->324(LF206401-PEP)	-0.231052	0.000888977	0.0190135	0.768948	1
CSNK1E:ENSG00000213923:E4.1-E5.1|ENSG00000213923:I4.1-E11.1	FALSE	exclusion	clu_31265	NewClu_7272	ENSG00000213923:E4.1|ENSG00000213923:E5.1	intron-retention	chr22:38757404-38732711|chr22:38756874-38756873		0.243932	0.000892031	0.0190612	0.427066	0.183134
MIS12:ENSG00000167842:E2.3-I2.1|ENSG00000167842:E1.5-E5.1	TRUE	inclusion	clu_24242	NewClu_1233	ENSG00000167842:E2.3|ENSG00000167842:I2.1	intron-retention	chr17:5390479-5390480|chr17:5390004-5392143		0.0925817	0.000897815	0.019167	0.0925817	0
RP11-15H20.6:ENSG00000213971:E3.1-E4.3|ENSG00000213971:E1.7-E4.3	TRUE	inclusion	clu_31286	NewClu_1997	ENSG00000213971:E3.1	cassette-exon	chr19:23453020-23444546|chr19:23456878-23444546	(+)alt-N-terminus, (+)alt-C-terminus, (+)AA:30(ENST00000596561-PEP)->48(ENST00000598053-PEP)	0.247174	0.000906194	0.0193269	0.769695	0.522522
NFATC3:ENSG00000072736:E2.7-E7.1|ENSG00000072736:E1.4-E7.1	TRUE	exclusion	clu_2976	NewClu_116	ENSG00000072736:E2.7	altPromoter	chr16:68119687-68155890|chr16:68119083-68155890	(-)retained_intron, (-)alt-N-terminus, (-)alt-C-terminus, (-)AA:596(ENST00000569766-PEP)->1045(ENST00000379165-PEP)|(+)MOTIF-Nuclear export signal, (-)COMPBIAS-Poly-Pro, (-)DNA_BIND, (-)DOMAIN-RHD, (-)HELIX, (-)MOTIF-Nuclear localization signal, (-)NFAT-IPR008366, (-)REGION-3 X SP repeats, (-)REGION-Calcineurin-binding, (-)REPEAT-1, (-)REPEAT-2, (-)REPEAT-3, (-)RHD-IPR011539, (-)p53-like_TF_DNA-b…	-0.111124	0.000906982	0.0193269	0.492219	0.603344
IDI1:ENSG00000067064:E3.4-I5.2|ENSG00000067064:E3.4-E6.1	TRUE	inclusion	clu_2388	NewClu_7380	ENSG00000067064:I5.2		chr10:1094804-1090111|chr10:1094804-1089333	(+)alt-N-terminus, (+)alt-C-terminus, (+)AA:53(ENST00000491735-PEP)->57(ENST00000482091-PEP)|(+)BINDING-Substrate, (+)HELIX, (+)METAL-Magnesium, (+)STRAND	0.0776631	0.000908906	0.0193436	0.616674	0.539011
TPK1:ENSG00000196511:E18.1-E21.1|ENSG00000196511:E20.2-E21.1	FALSE	exclusion	clu_29253	NewClu_9581	ENSG00000196511:E20.2	cassette-exon	chr7:144320259-144245695|chr7:144288516-144245695	(-)nonsense_mediated_decay, (-)alt-N-terminus, (-)alt-C-terminus, (-)AA:70(ENST00000551062-PEP)->79(ENSP00000449909)|(+)STRAND, (+)Thiamin_PyroPKinase_B1+bd+IPR007373	0.16635	0.000909445	0.0193436	0.262057	0.0957077
TGDS:ENSG00000088451:E1.3-E2.1|ENSG00000088451:E1.2-E2.1	TRUE	inclusion	clu_4482	NewClu_8857	ENSG00000088451:E1.3	alt-5'	chr13:95248229-95246161|chr13:95248305-95246161	(-)alt-N-terminus, (-)alt-C-terminus, (-)AA:188(ENST00000498294-PEP)->316(AAH05284.1)|(-)3Beta_OHSteriod_DH/Estase-IPR002225, (-)Epimerase_deHydtase-IPR001509, (-)Male_sterile_NAD-bd-IPR013120, (-)Polysac_CapD-like-IPR003869	0.12609	0.00091147	0.0193649	0.171299	0.045209
SLC16A10:ENSG00000112394:E6.1-E7.1|ENSG00000112394:E4.1-E7.1	TRUE	inclusion	clu_9116	NewClu_5849	ENSG00000112394:E6.1	cassette-exon	chr6:111514527-111527795|chr6:111498868-111527795	(~)alt-coding, (~)AA:201(AAH17968.1)->201(AAF71072.1)|(+)MFS-IPR011701, (+)MFS_dom-IPR020846, (+)MFS_dom_general_subst_transpt-IPR016196, (+)TOPO_DOM-Extracellular, (+)TRANSMEM-Helical;	0.146432	0.000912131	0.0193649	0.159765	0.0133333
TAOK1:ENSG00000160551:E18.1-E19.1|ENSG00000160551:I6.1_27794552-E23.2_27873884	TRUE	inclusion	clu_21553	NewClu_2950	ENSG00000160551:E18.1|ENSG00000160551:E19.1		chr17:27838010-27844471|chr17:27794552-27873884	(+)alt-coding, (+)AA:853(ENSP00000438819)->1001(ENSP00000261716)|(-)Kinase-like_dom-IPR011009, (+)COILED, (+)Kinase-like_dom-IPR011009, (+)MOD_RES-Phosphothreonine	0.376471	0.000914391	0.0193894	0.854902	0.478431
BRCA1:ENSG00000012048:E9.3-E12.1|ENSG00000012048:E9.3-E10.1	FALSE	exclusion	clu_682	NewClu_1414	ENSG00000012048:E10.1	cassette-exon	chr17:41251792-41246877|chr17:41251792-41249306	(+)alt+N+terminus, (+)alt+C+terminus, (+)AA:473(AAI06746.1)+>486(BC038947+PEP)|(-)BRCA1-IPR011364, (-)HELIX, (-)MOD_RES-Phosphoserine, (-)STRAND, (-)TURN, (-)ZN_FING-RING-type, (-)Znf_C3HC4_RING-type-IPR018957, (-)Znf_RING-IPR001841	0.0870266	0.000914967	0.0193894	0.123659	0.0366323
ZHX1:ENSG00000165156:E2.4-E4.2|ENSG00000165156:E2.5-E4.2	FALSE	exclusion	clu_23180	NewClu_8991	ENSG00000165156:E2.5	alt-5'	chr8:124286457-124279626|chr8:124286362-124279626	(~)AA:873(AAF35183.1)+>873(ENSP00000297857)	0.112801	0.000917058	0.0194158	0.656969	0.544168
ZNF664:ENSG00000179195:E4.1-E5.2|ENSG00000179195:I1.2-E5.1	FALSE	inclusion	clu_27021	NewClu_9629	ENSG00000179195:E4.1|ENSG00000179195:E5.2		chr12:124458567-124472593|chr12:124458567-124472590	(~)alt+coding, (~)AA:261(AAH51696.1)+>261(BAG51609.1)|(+)Znf_C2H2-IPR007087	-0.0662979	0.000921038	0.0194822	0.278699	0.344997
DCUN1D2:ENSG00000150401:I3.1_114139819-E4.3|ENSG00000150401:E1.4-E4.3	TRUE	inclusion	clu_19389	NewClu_521	ENSG00000150401:I3.1_114139819		chr13:114139819-114138371|chr13:114144982-114138371		0.099011	0.000924277	0.0195328	0.207709	0.108698
R3HDM1:ENSG00000048991:E6.3-E7.1|ENSG00000048991:E6.3-E9.1	TRUE	inclusion	clu_1493	NewClu_1540	ENSG00000048991:E7.1	cassette-exon	chr2:136362586-136373722|chr2:136362586-136379064	(+)alt-coding, (+)AA:971(BAG11123.1)->1099(AAH41093.1)|(+)COMPBIAS-Poly-Pro, (+)DOMAIN-SUZ	0.174771	0.000927331	0.0195794	0.280015	0.105245
SLC2A11:ENSG00000133460:I10.1-E11.1|ENSG00000133460:E10.1-E12.2	TRUE	inclusion	clu_14329	NewClu_6993	ENSG00000133460:I10.1|ENSG00000133460:E11.1	intron-retention	chr22:24219571-24219572|chr22:24219358-24224646	(+)retained_intron, (+)alt-N-terminus, (+)alt-C-terminus, (+)AA:117(ENST00000489322-PEP)->129(AK308589-PEP)|(+)TOPO_DOM-Extracellular, (+)TRANSMEM-Helical; Name=3;	0.108129	0.000929767	0.0196128	0.275822	0.167692
BROX:ENSG00000162819:E1.2-E3.1|ENSG00000162819:E2.5-E5.1	TRUE	exclusion	clu_22024	NewClu_5799	ENSG00000162819:E3.1|E2.5	cassette-exon	chr1:222886284-222886930|chr1:222886758-222889026	(+)alt-N-terminus, (+)alt-C-terminus, (+)AA:21(ENST00000496267-PEP)->103(ENST00000473962-PEP)|(+)HELIX, (+)STRAND, (+)TURN	-0.226491	0.000934147	0.0196872	0.275056	0.501547
ANKRD36:ENSG00000135976:E18.1-E20.1|ENSG00000135976:E3.1-E24.1	TRUE	exclusion	clu_15215	NewClu_1219	ENSG00000135976:E18.1|E20.1	cassette-exon	chr2:97827875-97830020|chr2:97784254-97845475	(+)truncated, (-)AA:309(AAI28518.1)->1941(ENSP00000419530)|(-)COILED	-0.174118	0.000939613	0.0197638	0.530258	0.704377
ST3GAL6:ENSG00000064225:E1.8-E6.1|ENSG00000064225:E4.1-E6.1	FALSE	inclusion	clu_2080	NewClu_5430	ENSG00000064225:E4.1	cassette-exon	chr3:98451376-98487274|chr3:98475384-98487274	(~)AA:331(BAA77609.1)+>331(BAG37569.1)	-0.113876	0.000940116	0.0197638	0.326439	0.440315
ZNF646:ENSG00000167395:E1.4-E2.1|ENSG00000167395:E1.3-E2.1	TRUE	exclusion	clu_24096	NewClu_6709	ENSG00000167395:E1.4	alt-5'	chr16:31086041-31087567|chr16:31085952-31087567	(-)truncated, (+)AA:240(ENSP00000391271)->1305(BAG65558.1)|(+)ZN_FING-C2H2-type 10, (+)ZN_FING-C2H2-type 11, (+)ZN_FING-C2H2-type 12, (+)ZN_FING-C2H2-type 13, (+)ZN_FING-C2H2-type 14, (+)ZN_FING-C2H2-type 15, (+)ZN_FING-C2H2-type 16, (+)ZN_FING-C2H2-type 17; degenerate, (+)ZN_FING-C2H2-type 18, (+)ZN_FING-C2H2-type 19, (+)ZN_FING-C2H2-type 20, (+)ZN_FING-C2H2-type 21, (+)ZN_FING-C2H2-type 4, (+)Z…	-0.138443	0.000940359	0.0197638	0.264146	0.402589
UNC5B:ENSG00000107731:E1.2-E2.1|ENSG00000107731:I1.1_73038127-E2.1	FALSE	inclusion	clu_7815	NewClu_676	ENSG00000107731:E1.2		chr10:72972821-73039578|chr10:73038127-73039578		-0.270716	0.000941315	0.0197659	0.303979	0.574695
CTDSP2:ENSG00000175215:I8.1-E9.1|ENSG00000175215:E8.4-E9.1	TRUE	inclusion	clu_26311	NewClu_2067	ENSG00000175215:I8.1	intron-retention	chr12:58217511-58217510|chr12:58217687-58217510		0.125887	0.000942351	0.0197696	0.125887	0
BAI2:ENSG00000121753:E11.1-E12.1|ENSG00000121753:E9.1-E12.1	TRUE	inclusion	clu_11614	NewClu_2576	ENSG00000121753:E11.1	cassette-exon	chr1:32208439-32207818|chr1:32209794-32207818	(+)alt-coding, (+)AA:1466(ENSP00000381550)->1499(ENSP00000381555)|(-)DISULFID, (-)DOMAIN-TSP type-1 1, (-)GPCR_2-like-IPR017981, (-)GPCR_2_secretin-like-IPR000832, (-)Thrombospondin_1_rpt-IPR000884, (+)DISULFID, (+)DOMAIN-TSP type-1 2, (+)GPCR_2-like-IPR017981, (+)GPCR_2_secretin-like-IPR000832, (+)TOPO_DOM-Cytoplasmic, (+)TOPO_DOM-Extracellular, (+)TRANSMEM-Helical; Name=6;, (+)Thrombospondin_1_…	0.231679	0.000946414	0.0197953	0.607937	0.376258
TLN2:ENSG00000171914:E64.1-E65.2|ENSG00000171914:I45.1_63049048-ENSG00000140416:E1.2	TRUE	exclusion	clu_25462	NewClu_5645	ENSG00000171914:E64.1|ENSG00000171914:E65.2	trans-splicing	chr15:63125828-63127936|chr15:63049048-63334946		-0.157749	0.000948196	0.0197953	0.729982	0.887731
TRIM16:ENSG00000221926:E3.4-E5.1|ENSG00000221926:I1.2-E5.1	TRUE	exclusion	clu_31593	NewClu_7465	ENSG00000221926:E3.4	altPromoter	chr17:15586168-15584267|chr17:15586350-15584267	(+)alt-N-terminus, (+)alt-C-terminus, (+)AA:62(ENST00000473659-PEP)->80(ENST00000579535-PEP)|(+)Krueppel-associated_box-IPR001909	-0.175356	0.000948249	0.0197953	0.444444	0.6198
SETD5:ENSG00000168137:E15.2-E17.1|ENSG00000168137:E16.1-E17.1	FALSE	exclusion	clu_24373	NewClu_7316	ENSG00000168137:E16.1	cassette-exon	chr3:9477590-9482140|chr3:9478572-9482140	(-)alt-coding, (-)AA:1331(BAG10488.1)->1344(BAG52348.1)|(+)COMPBIAS+Ser+rich	0.247692	0.000948588	0.0197953	0.947368	0.699676
LIMS1:ENSG00000169756:E18.1-E19.1|ENSG00000169756:E18.1-E20.1	TRUE	exclusion	clu_24863	NewClu_5121	ENSG00000169756:E19.1	alt-C-term	chr2:109297226-109297425|chr2:109297226-109300341	(+)alt-N-terminus, (+)alt-C-terminus, (+)AA:116(ENST00000480744-PEP)->325(BAG73344.1)|(+)DOMAIN-LIM zinc-binding 1, (+)DOMAIN-LIM zinc-binding 2, (+)DOMAIN-LIM zinc-binding 3, (+)DOMAIN-LIM zinc-binding 5, (+)HELIX, (+)PINCH-IPR017351, (+)STRAND, (+)TURN, (+)Znf_LIM-IPR001781	-0.16323	0.000948939	0.0197953	0.565974	0.729204
TTN:ENSG00000155657:E71.1-I71.1|ENSG00000155657:E71.1-E72.1	TRUE	exclusion	clu_20527	NewClu_8658	ENSG00000155657:I71.1	intron-retention	chr2:179592837-179592836|chr2:179592837-179592590		-0.138947	0.000949549	0.0197953	0.036036	0.174983
FLNA:ENSG00000196924:I40.1-E41.1|ENSG00000196924:E39.1-E41.1	TRUE	exclusion	clu_29448	NewClu_7072	ENSG00000196924:I40.1	intron-retention	chrX:153579410-153579409|chrX:153579949-153579409	(+)alt-C-terminus, (+)AA:671(AL050396-PEP)->678(BAG61947.1)|(+)Filamin-IPR001298, (+)Filamin/ABP280_repeat-like-IPR017868, (+)HELIX, (+)Ig_E-set-IPR014756, (+)MOD_RES-Phosphoserine, (+)REPEAT-Filamin 22, (+)STRAND, (+)TURN, (-)Filamin-IPR001298, (-)Filamin/ABP280_repeat-like-IPR017868, (-)Ig_E-set-IPR014756, (-)REPEAT-Filamin 17	-0.112511	0.00095004	0.0197953	0.172263	0.284775
RPRD1A:ENSG00000141425:E12.3-I12.1|ENSG00000141425:E12.2-E13.1	TRUE	inclusion	clu_17227	NewClu_9112	ENSG00000141425:E12.3|ENSG00000141425:I12.1	intron-retention	chr18:33573003-33573002|chr18:33573065-33570558	(~)AA:312(ENSP00000349955)->312(AAL15972.1)	0.15138	0.000950448	0.0197953	0.740528	0.589148
MAPK8:ENSG00000107643:E9.2-E10.1|ENSG00000107643:E9.2-E11.1	TRUE	exclusion	clu_7796	NewClu_6586	ENSG00000107643:E10.1	cassette-exon	chr10:49628363-49632131|chr10:49628363-49632557	(~)alt-coding, (~)AA:384(AAI44064.1)->384(BAG70045.1)|(+)Kinase-like_dom-IPR011009, (+)MAPK_JNK-IPR008351, (+)Prot_kinase_cat_dom-IPR000719, (+)Ser-Thr/Tyr_kinase_cat_dom-IPR001245, (+)Ser/Thr_dual-sp_kinase_dom-IPR002290, (+)Tyr_kinase_cat_dom-IPR020635, (-)DOMAIN-Protein kinase, (-)HELIX, (-)Kinase-like_dom-IPR011009, (-)MAPK_JNK-IPR008351, (-)Prot_kinase_cat_dom-IPR000719, (-)Ser-Thr/Tyr_kinas…	-0.218411	0.000954165	0.0198547	0.0583333	0.276745
CAPN7:ENSG00000131375:E17.1-E18.1|ENSG00000131375:E16.1-E18.1	TRUE	exclusion	clu_13713	NewClu_1761	ENSG00000131375:E17.1	cassette-exon	chr3:15283095-15283685|chr3:15282360-15283685	(-)nonsense_mediated_decay, (-)alt-N-terminus, (-)alt-C-terminus, (-)AA:112(ENSP00000394708)->813(BAA78730.1)|(-)ACT_SITE, (-)Calpain_III-IPR022683, (-)Calpain_cysteine_protease-IPR022684, (-)Calpain_domain_III-IPR022682, (-)DOMAIN-Calpain catalytic, (-)HELIX, (-)MIT-IPR007330, (-)MOD_RES-Phosphothreonine, (-)Peptidase_C2_calpain_cat-IPR001300, (-)REGION-Domain III, (-)REGION-Domain N, (-)STRAND,…	-0.17029	0.000955484	0.0198642	0.482308	0.652599
RALBP1:ENSG00000017797:E2.2-E6.1|ENSG00000017797:E1.1-E6.1	TRUE	inclusion	clu_824	NewClu_9181	ENSG00000017797:E2.2	cassette-exon	chr18:9475689-9512989|chr18:9475174-9512989	(~)AA:655(ENSP00000019317)->655(AAH13126.1)	0.205226	0.000963341	0.0200095	0.719011	0.513785
PARD3:ENSG00000148498:E14.2-E15.1|ENSG00000148498:E13.1-E15.1	TRUE	exclusion	clu_19057	NewClu_4366	ENSG00000148498:E14.2	cassette-exon	chr10:34661426-34649187|chr10:34663802-34649187	(-)alt-coding, (-)AA:1310(AAL76046.1)->1319(AAL76044.1)|(+)COILED, (+)COMPBIAS-Lys-rich, (+)PDZ-IPR001478, (-)MOD_RES-Phosphoserine, (-)PDZ-IPR001478, (-)REGION-Interacts with PRKCI and PRKCZ	-0.0919099	0.000967674	0.0200814	0.705852	0.797762
MGAT4C:ENSG00000182050:E10.3-E16.1|ENSG00000182050:E11.3-E16.1	FALSE	exclusion	clu_27351	NewClu_9162	ENSG00000182050:E11.3	cassette-exon	chr12:86443452-86383330|chr12:86421882-86383330		0.331072	0.000970828	0.0201162	0.790842	0.45977
ZNF615:ENSG00000197619:E6.2-E7.1|ENSG00000197619:E6.2-ENSG00000256683:E8.1	TRUE	inclusion	clu_29746	NewClu_9036	ENSG00000197619:E7.1	trans-splicing	chr19:52505408-52505161|chr19:52505408-52471926		0.0945362	0.000972467	0.0201162	0.896193	0.801657
TRPM4:ENSG00000130529:I3.1-E4.1|ENSG00000130529:E3.1-E4.2	TRUE	exclusion	clu_13422	NewClu_5733	ENSG00000130529:I3.1|ENSG00000130529:E4.1	intron-retention	chr19:49670900-49670901|chr19:49669472-49671174		-0.388351	0.000974001	0.0201162	0.0909091	0.47926
CLCNKB:ENSG00000184908:E9.4-E10.1|ENSG00000184908:I1.1_16358280-E17.2_16380210	TRUE	exclusion	clu_28040	NewClu_3586	ENSG00000184908:E9.4|ENSG00000184908:E10.1		chr1:16375740-16376113|chr1:16358280-16380210	(-)alt-C-terminus, (-)AA:462(AAH20873.1)->687(ENSP00000364831)|(-)Cl-channel_core-IPR014743, (-)Cl-channel_volt-gated-IPR001807, (-)Cl_channel-K-IPR002250, (-)Cysta_beta_synth_core-IPR000644, (-)DOMAIN-CBS 1, (-)DOMAIN-CBS 2, (-)TRANSMEM-Helical;	-0.147069	0.000974195	0.0201162	0.51603	0.663099
C17orf76-AS1:ENSG00000175061:E4.1-E5.1|ENSG00000175061:E4.1-E5.2	TRUE	exclusion	clu_26260	NewClu_6109	ENSG00000175061:E5.1	alt-3'	chr17:16366255-16366478|chr17:16366255-16366481	(-)alt-N-terminus, (-)alt-C-terminus, (-)AA:67(AK308482-PEP)->73(ENST00000483588-PEP)	-0.249356	0.000974363	0.0201162	0.146825	0.396182
COL11A1:ENSG00000060718:E14.1-E15.1|ENSG00000060718:E14.1-I14.1_103478883	FALSE	exclusion	clu_1954	NewClu_5200	ENSG00000060718:E15.1		chr1:103480067-103478025|chr1:103480067-103478883		0.339394	0.00097459	0.0201162	0.4	0.0606061
ZFAND2B:ENSG00000158552:E5.23-E6.1|ENSG00000158552:E5.27-I5.1	FALSE	inclusion	clu_21148	NewClu_8675	ENSG00000158552:E5.23|ENSG00000158552:E6.1	intron-retention	chr2:220073361-220073699|chr2:220073622-220073623	(-)alt+C+terminus, (-)AA:225(BAG57145.1)+>257(AAH18415.1)|(-)REPEAT+UIM 1, (-)REPEAT+UIM 2, (-)Ubiquitin+int_motif+IPR003903	-0.215295	0.00097729	0.0201539	0.608812	0.824107
CYP20A1:ENSG00000119004:E2.1-E4.1|ENSG00000119004:E3.1-E4.1	FALSE	exclusion	clu_10970	NewClu_770	ENSG00000119004:E3.1	cassette-exon	chr2:204110618-204116690|chr2:204111644-204116690	(-)alt-N-terminus, (-)AA:366(CAH56305.1)->435(AAG09681.1)|(-)TRANSMEM-Helical;	0.0988476	0.000979081	0.0201611	0.23072	0.131873
ETV5:ENSG00000244405:E8.1-E11.1|ENSG00000244405:E8.1-E9.1	FALSE	inclusion	clu_32818	NewClu_7614	ENSG00000244405:E9.1	alt-C-term	chr3:185823094-185798964|chr3:185823094-185813102	(-)alt+C+terminus, (-)AA:86(ENST00000476890+PEP)+>91(EU314929+PEP)	-0.291839	0.000979966	0.0201611	0.511858	0.803696
USP21:ENSG00000143258:E9.2-I9.1|ENSG00000143258:E9.2-E10.1	TRUE	inclusion	clu_17603	NewClu_3166	ENSG00000143258:I9.1	intron-retention	chr1:161134933-161134934|chr1:161134933-161135147		0.111895	0.000980266	0.0201611	0.111895	0
FPGT-TNNI3K:ENSG00000259030:I21.1-I21.1|ENSG00000259030:E29.1-I21.1_74904916	TRUE	exclusion	clu_33648	NewClu_6959	ENSG00000259030:I21.1|ENSG00000259030:I21.1	intron-retention	chr1:74904748-74904749|chr1:74902210-74904916		-0.579772	0.000981754	0.0201737	0	0.579772
CAPRIN2:ENSG00000110888:E8.3-E9.1|ENSG00000110888:E7.6-E9.1	TRUE	inclusion	clu_8652	NewClu_2107	ENSG00000110888:E8.3	cassette-exon	chr12:30886563-30884444|chr12:30887902-30884444	(-)alt-N-terminus, (-)alt-C-terminus, (-)AA:706(ENSP00000415407)->793(ENSP00000309785)|(-)C1q-IPR001073, (-)Caprin-1_C-IPR022070, (-)DOMAIN-C1q, (-)Tumour_necrosis_fac-like_dom-IPR008983	0.125406	0.000986433	0.0202518	0.824267	0.698861
AP000769.1:ENSG00000173727:E1.1-I1.1|ENSG00000173727:E1.1-E2.1	TRUE	exclusion	clu_25993	NewClu_326	ENSG00000173727:I1.1	intron-retention	chr11:65222802-65222803|chr11:65222802-65222908		-0.434524	0.000988633	0.0202789	0	0.434524
SUPT20H:ENSG00000102710:E2.4-E5.1|ENSG00000102710:E1.7-E5.1	TRUE	inclusion	clu_6452	NewClu_5450	ENSG00000102710:E2.4	cassette-exon	chr13:37633332-37625720|chr13:37633696-37625720	(~)alt-coding, (~)AA:733(AAD40550.1)->733(BAF85065.1)	0.0836604	0.000991761	0.0203249	0.138594	0.0549338
C19orf57:ENSG00000132016:E12.2-E13.1|ENSG00000132016:E9.1-E13.1	TRUE	inclusion	clu_13868	NewClu_4111	ENSG00000132016:E12.2	cassette-exon	chr19:13994121-13993765|chr19:13996774-13993765	(+)alt-coding, (+)AA:637(BAC05049.1)->668(ENSP00000404382)	0.252183	0.000992872	0.0203296	0.744544	0.492361
TPCN1:ENSG00000186815:E3.1-E4.1|ENSG00000186815:E2.7-E4.1	TRUE	inclusion	clu_28572	NewClu_7341	ENSG00000186815:E3.1	cassette-exon	chr12:113663141-113664533|chr12:113659431-113664533	(-)alt-N-terminus, (-)alt-C-terminus, (-)AA:584(AK057414-PEP)->618(AAI42665.1)|(-)Ion_trans_dom-IPR005821, (-)TOPO_DOM-Cytoplasmic, (-)TOPO_DOM-Extracellular, (-)TRANSMEM-Helical; Name=S1 of repeat I;, (-)TRANSMEM-Helical; Name=S2 of repeat I;, (-)TRANSMEM-Helical; Name=S3 of repeat I;, (-)TRANSMEM-Helical; Name=S4 of repeat I;, (+)COILED, (+)INTRAMEM-Helical; Pore-forming;, (+)TOPO_DOM-Cytoplasm…	0.26465	0.000997816	0.0204124	0.700075	0.435424
RP11-521B24.3:ENSG00000251602:E2.1-E3.1_105884649|ENSG00000251602:E2.1-E3.1	TRUE	inclusion	clu_33185	NewClu_8032	ENSG00000251602:E3.1	alt-3'	chr14:105885019-105884649|chr14:105885019-105884646		0.166347	0.000998688	0.0204124	0.244113	0.0777659
KIAA0355:ENSG00000166398:E9.1-E10.1|ENSG00000166398:I5.1_34800577-ENSG00000105220:E2.11	TRUE	inclusion	clu_23700	NewClu_8958	ENSG00000166398:E9.1|ENSG00000166398:E10.1	trans-splicing	chr19:34819056-34821094|chr19:34800577-34856101	(+)retained_intron, (+)alt-N-terminus, (+)AA:204(ENST00000588974-PEP)->1070(ENSP00000299505)|(+)COMPBIAS-Poly-Pro, (+)COMPBIAS-Poly-Ser	0.126504	0.00100197	0.0204252	0.709014	0.58251
TRAPPC2:ENSG00000196459:E2.2-E3.4|ENSG00000196459:E1.6-E3.4	TRUE	inclusion	clu_29213	NewClu_2387	ENSG00000196459:E2.2	cassette-exon	chrX:13752163-13738101|chrX:13752644-13738101	(~)AA:140(AAH16915.1)->140(BAG36477.1)	0.157127	0.00100201	0.0204252	0.496352	0.339225
NECAP2:ENSG00000157191:E7.1-E9.1|ENSG00000157191:E7.1-E8.1	FALSE	inclusion	clu_20875	NewClu_6716	ENSG00000157191:E8.1	cassette-exon	chr1:16775696-16778333|chr1:16775696-16776620	(-)nonsense_mediated_decay, (-)alt+C+terminus, (-)AA:194(ENSP00000421335)+>202(ENSP00000424509)|(-)MOTIF+WXXF motif 1, (-)MOTIF+WXXF motif 2, (-)NECAP+1+IPR012466, (+)NECAP-1-IPR012466	-0.180017	0.00100226	0.0204252	0.655522	0.835539
GATA6:ENSG00000141448:I2.1_19755032-E3.1|ENSG00000141448:E2.2-E3.1	TRUE	exclusion	clu_17249	NewClu_8793	ENSG00000141448:I2.1_19755032		chr18:19755032-19756916|chr18:19752240-19756916		-0.0838144	0.00100286	0.0204252	0.279731	0.363545
NBPF9:ENSG00000168614:I3.1-E19.1|ENSG00000168614:E15.6-E4.1	TRUE	inclusion	clu_24520	NewClu_4992	ENSG00000168614:I3.1|ENSG00000168614:E19.1	intron-retention	chr1:144618512-144618513|chr1:144614998-144811748		0.347118	0.00101907	0.020737	0.347118	0
RP11-521B24.3:ENSG00000251602:E1.1-I1.1|ENSG00000251602:E1.1-E3.1	TRUE	inclusion	clu_33185	NewClu_8032	ENSG00000251602:I1.1	intron-retention	chr14:105885359-105885358|chr14:105885359-105884646		0.607729	0.00102015	0.0207407	0.607729	0
SEPT10:ENSG00000186522:E4.1-E5.1|ENSG00000186522:E1.9-E5.1	TRUE	exclusion	clu_28507	NewClu_737	ENSG00000186522:E4.1	cassette-exon	chr2:110350628-110343415|chr2:110371375-110343415	(-)alt-C-terminus, (-)AA:431(BAG52471.1)->450(ENSP00000396728)	-0.0890992	0.00102139	0.0207476	0.767259	0.856358
NR1H3:ENSG00000025434:E9.7-E10.1|ENSG00000025434:E8.9-E10.12	TRUE	exclusion	clu_962	NewClu_7854	ENSG00000025434:E10.1|ENSG00000025434:E9.7	alt-3'|cassette-exon	chr11:47282226-47282792|chr11:47281530-47283470	(+)truncated, (-)AA:116(ENST00000495866-PEP)->320(ENST00000527464-PEP)|(-)DNA_BIND-Nuclear receptor, (-)Ecdystd_rcpt-IPR003069, (-)HELIX, (-)Liver_X_rcpt-IPR023257, (-)Nucl_hormone_rcpt_ligand-bd-IPR008946, (-)Str_hrmn_rcpt-IPR001723, (-)TURN, (-)ThyrH_rcpt-IPR001728, (-)ZN_FING-NR C4-type, (-)Znf_hrmn_rcpt-IPR001628	-0.180834	0.00102564	0.0208156	0.671225	0.852058
ZNF131:ENSG00000172262:E14.1-E15.1|ENSG00000172262:E13.2-E15.1	TRUE	exclusion	clu_25555	NewClu_7326	ENSG00000172262:E14.1	cassette-exon	chr5:43139411-43161351|chr5:43123412-43161351	(-)alt-C-terminus, (-)AA:83(AK307977-PEP)->139(ENSP00000424771)|(-)BTB/POZ-like-IPR000210, (-)BTB/POZ_fold-IPR011333, (-)BTB_POZ-IPR013069, (-)DOMAIN-BTB	-0.100812	0.00102858	0.0208568	0.852747	0.95356
RNF115:ENSG00000121848:E2.1-E4.1|ENSG00000121848:E2.1-E5.1	TRUE	inclusion	clu_11630	NewClu_9175	ENSG00000121848:E4.1	cassette-exon	chr1:145646173-145648016|chr1:145646173-145650483	(-)nonsense_mediated_decay, (+)truncated, (-)AA:55(ENSP00000444901)->260(CU691082-PEP)	0.0830906	0.00103007	0.0208686	0.139094	0.0560035
[truncated: 21,898 more rows]

## Sheet: P633L vs. WT
# Alternative splicing differences predicted from RNA-Seq comparison of iPS-CMs with P633L vs. RBM20-WT (Briganti et al. Cell Reports 2020) (no statistical filtering)
[truncated: 22,648 more rows]

[truncated: 2 more sheets: S635FS vs. WT, S635FS vs. R634Q]
