# Supplementary material for: Gain-of-function cardiomyopathic mutations in RBM20 rewire splicing regulation and re-distribute ribonucleoprotein granules within processing bodies
Source: Nat Commun. 2021 Nov 3;12:6324. doi: 10.1038/s41467-021-26623-y (PMC8566601; doi:10.1038/s41467-021-26623-y)
Supplement: Supplementary file 23 — Supplementary Data 17 [file 41467_2021_26623_MOESM23_ESM.xlsx]

## Sheet: Table Descriptions
MultiPath-PSI Event ID	Unique tracing identifier (AltAnalyze assigned exon notations) for the numerator PSI splicing junction (left) and the most abundant background junction (right) as a representative of all genomic overlapping background junctions for the numerator junction.
LIMMA_significant	TRUE or empty. Indicates whether the splicing event is significant with a conservative splicing anlaysis.
Event-Direction	inclusion or exclusion.
Unique Event-ClusterID	AltAnalyze assinged splicing event identifier to identify redundant/overlapping splicing events (column 1)
AltExons	Specific predicted included/skipped alternative exon identiifer from AltAnalyze (version EnsMart72)
EventAnnotation	Predicted splicing-event type. Mutually-exclusive splicing events will be denoted as cassette-exon.
ProteinPredictions	Predicted protein-level impact from AltAnalyze. + indicates an increase in the Experiment vs. Control conditions.
Coordinates	Genomic coordinate positions of the numerator and denominator junctions, respectively, associated with the Splicing-Event ID.
dPSI	Delta Percent Spliced-In value, indicated the proportial PSI difference in Experiment vs. Control.
rawp.MultiPath-PSI	Emperical bayes moderated t-test p-value from AltAnalyze
FDR.p.MultiPath-PSI	Benjamini-Hochberg adjustment of the rawp.MultiPath-PSI
LIMMA.p.FDR	LIMMA p-value using the lmfit function to account for emperical predicted batch effects in the linear model, Benajmini-Hochberg corrected
avg.PSI.R636S-HMZ_WTC	Average PSI for the Experimental Group
avg.PSI.WT_WTC	Average PSI for the Control group

## Sheet: Supp.Data.17
# Alternative splicing differences predicted from RNA-Seq comparison of WTC iPS-CMs with R636S-HMZ vs. RBM20-WT (limma two-sided p.FDR < 0.1, dPS>0.1)
MultiPath-PSI Event ID	LIMMA_significant	Event-Direction	Unique Event-ClusterID	UpdatedClusterID	AltExons	EventAnnotation	Genomic Coordinates	ProteinPredictions	dPSI	rawp.MultiPath-PSI	FDR.p.MultiPath-PSI	LIMMA.p.FDR	avg.PSI.R636S-HMZ_WTC	avg.PSI.WT_WTC
TTN:ENSG00000155657:E179.1-E180.1|ENSG00000155657:E178.1-E185.1	TRUE	inclusion	clu_34087	NewClu_14165	ENSG00000155657:E179.1|E180.1	cassette-exon	chr2:179527456-179527343|chr2:179527693-179523982	(+)alt-coding, (+)AA:34350(ENSP00000465570)->35991(ENSP00000467141)|(-)COMPBIAS-Glu-rich, (-)COMPBIAS-Pro-rich, (-)Calpain_domain_III-IPR022682, (-)P-loop_NTPase-IPR027417, (-)REPEAT-PEVK 25, (-)RNaseH-like_dom-IPR012337, (+)ARM-type_fold-IPR016024, (+)Calpain_domain_III-IPR022682, (+)Ig-like_dom-IPR007110, (+)Ig_I-set-IPR013098, (+)Ig_sub-IPR003599, (+)Ig_sub2-IPR003598, (+)P-loop_NTPase-IPR0274…	0.523225	3.7641e-07	0.000618364	2.09e-10	0.523225	0
TTN:ENSG00000155657:E178.1-E179.1|ENSG00000155657:E178.1-E185.1	TRUE	inclusion	clu_34087	NewClu_14165	ENSG00000155657:E179.1	cassette-exon	chr2:179527693-179527539|chr2:179527693-179523982	(+)alt-coding, (+)AA:34350(ENSP00000465570)->35991(ENSP00000467141)|(-)COMPBIAS-Glu-rich, (-)COMPBIAS-Pro-rich, (-)Calpain_domain_III-IPR022682, (-)P-loop_NTPase-IPR027417, (-)REPEAT-PEVK 25, (-)RNaseH-like_dom-IPR012337, (+)ARM-type_fold-IPR016024, (+)Calpain_domain_III-IPR022682, (+)Ig-like_dom-IPR007110, (+)Ig_I-set-IPR013098, (+)Ig_sub-IPR003599, (+)Ig_sub2-IPR003598, (+)P-loop_NTPase-IPR0274…	0.627938	1.20829e-06	0.00144361	3.18e-10	0.645458	0.0175202
RP11-43F13.1:ENSG00000188002:E2.1-E6.1|ENSG00000188002:E2.3-E4.1	TRUE	exclusion	clu_48254	NewClu_2692	ENSG00000188002:E2.3|ENSG00000188002:E4.1	alt-5'|cassette-exon	chr5:1632960-1602850|chr5:1632759-1629745		0.813743	5.56776e-09	2.1952e-05	6.49e-10	1	0.186257
EPB41L3:ENSG00000082397:E37.3-E38.1|ENSG00000082397:E34.3-E38.1	TRUE	inclusion	clu_6632	NewClu_12472	ENSG00000082397:E37.3	cassette-exon	chr18:5398020-5397425|chr18:5406776-5397425	(+)alt-C-terminus, (+)AA:865(ENSP00000382981)->883(ENSP00000441174)|(-)Band_4.1_C-IPR008379, (-)Band_41_protein-IPR021187, (-)MOD_RES-Phosphothreonine, (-)REGION-C-terminal (CTD), (-)SAB_dom-IPR007477, (+)Band_41_protein-IPR021187, (+)MOD_RES-Phosphoserine, (+)MOD_RES-Phosphothreonine, (+)SAB_dom-IPR007477	0.473647	2.86802e-07	0.000513988	2.27e-08	0.668686	0.195039
TTN:ENSG00000155657:E157.1-E158.1|ENSG00000155657:E157.1-E161.1	TRUE	inclusion	clu_34087	NewClu_14165	ENSG00000155657:E158.1	cassette-exon	chr2:179537362-179537208|chr2:179537362-179535022		0.936002	8.28503e-08	0.000204159	5.03e-08	0.971531	0.0355297
CDC14B:ENSG00000081377:E15.1-E16.1|ENSG00000081377:E15.1-E18.1	TRUE	inclusion	clu_6532	NewClu_14763	ENSG00000081377:E16.1	cassette-exon	chr9:99284788-99278074|chr9:99284788-99272071	(-)nonsense_mediated_decay, (-)alt-N-terminus, (-)alt-C-terminus, (-)AA:480(ENSP00000413940)->498(ENSP00000364389)|(-)MOTIF-Nucleolar localization signal (Probable)	0.464826	2.12617e-06	0.00214945	9.72e-08	0.579269	0.114443
AP5M1:ENSG00000053770:E4.4-E6.1|ENSG00000053770:E1.7-E6.1	TRUE	inclusion	clu_2898	NewClu_1094	ENSG00000053770:E4.4	cassette-exon	chr14:57741607-57746913|chr14:57736106-57746913	(+)nonsense_mediated_decay, (-)truncated, (+)AA:38(ENSP00000451306)->490(ENSP00000261558)|(+)Clathrin_mu_C-IPR008968, (+)DOMAIN-MHD	0.332914	3.50062e-07	0.000600082	3.29e-07	0.917129	0.584215
SPATS2:ENSG00000123352:E15.3-E16.1|ENSG00000123352:E15.3-E17.1	TRUE	inclusion	clu_19711	NewClu_2933	ENSG00000123352:E16.1	cassette-exon	chr12:49888785-49890616|chr12:49888785-49893853		0.510148	1.0274e-05	0.00778988	5.45e-07	1	0.489852
MAGEA3:ENSG00000221867:E1.3-E2.2|ENSG00000221867:E1.3-ENSG00000184750:E3.1	TRUE	inclusion	clu_53113	NewClu_6417	ENSG00000221867:E2.2	trans-splicing	chrX:151938163-151936377|chrX:151938163-151921037		0.691545	1.46204e-05	0.00958466	1.12e-06	0.911662	0.220117
MAGEA3:ENSG00000221867:E2.2-E3.1|ENSG00000221867:E1.3-ENSG00000184750:E3.1	TRUE	inclusion	clu_53113	NewClu_6417	ENSG00000221867:E2.2|ENSG00000221867:E3.1	trans-splicing	chrX:151936312-151936231|chrX:151938163-151921037		0.584306	1.17804e-05	0.00820074	1.49e-06	0.963306	0.379
EPB41L3:ENSG00000082397:E34.3-E38.1|ENSG00000082397:E37.3-E38.1	TRUE	inclusion	clu_6632	NewClu_12472	ENSG00000082397:E37.3	cassette-exon	chr18:5406776-5397425|chr18:5398020-5397425	(+)alt-C-terminus, (+)AA:865(ENSP00000382981)->883(ENSP00000441174)|(-)Band_4.1_C+IPR008379, (-)Band_41_protein+IPR021187, (-)MOD_RES+Phosphothreonine, (-)REGION+C+terminal (CTD), (-)SAB_dom+IPR007477, (+)Band_41_protein-IPR021187, (+)MOD_RES-Phosphoserine, (+)MOD_RES-Phosphothreonine, (+)SAB_dom-IPR007477	-0.441975	2.12048e-06	0.00214945	1.49e-06	0.166404	0.608379
GPBP1L1:ENSG00000159592:E12.2-E13.2|ENSG00000159592:E12.2-E14.2	TRUE	inclusion	clu_35505	NewClu_2234	ENSG00000159592:E13.2	cassette-exon	chr1:46099768-46099319|chr1:46099768-46096278		0.228547	1.16208e-05	0.00820074	2.53e-06	0.987184	0.758637
EPB41L3:ENSG00000082397:E34.3-E37.2|ENSG00000082397:E34.3-E38.1	TRUE	inclusion	clu_6632	NewClu_12472	ENSG00000082397:E37.2	cassette-exon	chr18:5406776-5398142|chr18:5406776-5397425	(+)alt-C-terminus, (+)AA:865(ENSP00000382981)->883(ENSP00000441174)|(-)Band_4.1_C-IPR008379, (-)Band_41_protein-IPR021187, (-)MOD_RES-Phosphothreonine, (-)REGION-C-terminal (CTD), (-)SAB_dom-IPR007477, (+)Band_41_protein-IPR021187, (+)MOD_RES-Phosphoserine, (+)MOD_RES-Phosphothreonine, (+)SAB_dom-IPR007477	0.33236	8.51558e-07	0.00111915	2.53e-06	0.489707	0.157347
TTN:ENSG00000155657:E159.1-E160.1|ENSG00000155657:E157.1-E161.1	TRUE	inclusion	clu_34087	NewClu_14165	ENSG00000155657:E159.1|E160.1	cassette-exon	chr2:179536698-179535897|chr2:179537362-179535022		0.925641	1.23121e-05	0.00836947	4.48e-06	0.983333	0.0576923
RYR2:ENSG00000198626:E85.1-E87.1|ENSG00000198626:E84.1-E87.1	TRUE	inclusion	clu_50726	NewClu_13327	ENSG00000198626:E85.1	cassette-exon	chr1:237906923-237919588|chr1:237905649-237919588	(+)alt-N-terminus, (+)AA:4951(ENSP00000443798)->4973(ENSP00000353174)|(-)Ins145_P3_rcpt-IPR014821, (-)Ryan_recept-IPR013333, (+)Ins145_P3_rcpt-IPR014821	0.48471	1.53152e-05	0.00958466	5.81e-06	0.838141	0.353431
IMMT:ENSG00000132305:E7.4-E8.1|ENSG00000132305:E6.6-E8.1	TRUE	inclusion	clu_23200	NewClu_12860	ENSG00000132305:E7.4	cassette-exon	chr2:86397872-86393767|chr2:86398331-86393767	(+)alt-N-terminus, (+)AA:613(ENSP00000415762)->659(ENSP00000254636)|(-)Mt-IM_prot_Mitofilin-IPR019133, (+)MOD_RES-N6-acetyllysine, (+)Mt-IM_prot_Mitofilin-IPR019133	0.253379	4.03591e-05	0.0196449	6.98e-06	0.98918	0.735801
TTN:ENSG00000155657:E160.1-E161.1|ENSG00000155657:E157.1-E161.1	TRUE	inclusion	clu_34087	NewClu_14165	ENSG00000155657:E160.1	cassette-exon	chr2:179535817-179535022|chr2:179537362-179535022		0.878021	3.09345e-06	0.00283641	9.75e-06	0.989899	0.111878
SPATS2:ENSG00000123352:E15.3-E17.1|ENSG00000123352:E16.2-E17.1	TRUE	inclusion	clu_19711	NewClu_2933	ENSG00000123352:E16.2	cassette-exon	chr12:49888785-49893853|chr12:49890792-49893853		-0.341346	0.000122332	0.046827	1.83e-05	0	0.341346
AP5M1:ENSG00000053770:E1.7-E4.1|ENSG00000053770:E1.7-E6.1	TRUE	inclusion	clu_2898	NewClu_1094	ENSG00000053770:E4.1	cassette-exon	chr14:57736106-57740962|chr14:57736106-57746913	(+)nonsense_mediated_decay, (-)truncated, (+)AA:38(ENSP00000451306)->490(ENSP00000261558)|(+)Clathrin_mu_C-IPR008968, (+)DOMAIN-MHD	0.358094	5.46121e-06	0.00458126	2.5e-05	0.930115	0.57202
GSE1:ENSG00000131149:E12.3-E13.1|ENSG00000131149:E11.6-E13.1	TRUE	inclusion	clu_22737	NewClu_3224	ENSG00000131149:E12.3	cassette-exon	chr16:85698734-85699582|chr16:85697220-85699582	(+)alt-N-terminus, (+)AA:986(ENSP00000402367)->1144(ENSP00000376934)|(+)GSE-like-IPR022207, (+)MOD_RES-Phosphoserine, (+)MOD_RES-Phosphothreonine	0.433483	8.33267e-05	0.0345823	3.57e-05	0.699337	0.265854
RYR2:ENSG00000198626:E84.1-E85.1|ENSG00000198626:E84.1-E87.1	TRUE	inclusion	clu_50726	NewClu_13327	ENSG00000198626:E85.1	cassette-exon	chr1:237905649-237906900|chr1:237905649-237919588	(+)alt-N-terminus, (+)AA:4951(ENSP00000443798)->4973(ENSP00000353174)|(-)Ins145_P3_rcpt-IPR014821, (-)Ryan_recept-IPR013333, (+)Ins145_P3_rcpt-IPR014821	0.502374	5.21135e-06	0.00446669	3.57e-05	0.784359	0.281985
RYR2:ENSG00000198626:E84.1-E87.1|ENSG00000198626:E85.1-E87.1	TRUE	inclusion	clu_50726	NewClu_13327	ENSG00000198626:E85.1	cassette-exon	chr1:237905649-237919588|chr1:237906923-237919588	(+)alt-N-terminus, (+)AA:4951(ENSP00000443798)->4973(ENSP00000353174)|(-)Ins145_P3_rcpt+IPR014821, (-)Ryan_recept+IPR013333, (+)Ins145_P3_rcpt-IPR014821	-0.425525	5.21999e-05	0.0233874	4.63e-05	0.0645651	0.49009
CDC14B:ENSG00000081377:E15.1-E18.1|ENSG00000081377:E15.1-E16.1	TRUE	inclusion	clu_6532	NewClu_14763	ENSG00000081377:E16.1	cassette-exon	chr9:99284788-99272071|chr9:99284788-99278074	(-)nonsense_mediated_decay, (-)alt+N+terminus, (-)alt+C+terminus, (-)AA:480(ENSP00000413940)+>498(ENSP00000364389)|(-)MOTIF+Nucleolar localization signal (Probable)	-0.357293	0.000383698	0.098717	4.63e-05	0.180309	0.537602
TTN:ENSG00000155657:E182.1-E183.1|ENSG00000155657:E178.1-E185.1	TRUE	inclusion	clu_34087	NewClu_14165	ENSG00000155657:E182.1|E183.1	cassette-exon	chr2:179526869-179526755|chr2:179527693-179523982	(+)alt-coding, (+)AA:34350(ENSP00000465570)->35991(ENSP00000467141)|(-)COMPBIAS-Glu-rich, (-)COMPBIAS-Pro-rich, (-)Calpain_domain_III-IPR022682, (-)P-loop_NTPase-IPR027417, (-)REPEAT-PEVK 25, (-)RNaseH-like_dom-IPR012337, (+)ARM-type_fold-IPR016024, (+)Calpain_domain_III-IPR022682, (+)Ig-like_dom-IPR007110, (+)Ig_I-set-IPR013098, (+)Ig_sub-IPR003599, (+)Ig_sub2-IPR003598, (+)P-loop_NTPase-IPR0274…	0.491969	2.21662e-08	7.2829e-05	4.9e-05	0.501406	0.0094367
TTN:ENSG00000155657:E183.1-E184.1|ENSG00000155657:E178.1-E185.1	TRUE	inclusion	clu_34087	NewClu_14165	ENSG00000155657:E183.1|E184.1	cassette-exon	chr2:179526675-179526569|chr2:179527693-179523982	(+)alt-coding, (+)AA:34350(ENSP00000465570)->35991(ENSP00000467141)|(-)COMPBIAS-Glu-rich, (-)COMPBIAS-Pro-rich, (-)Calpain_domain_III-IPR022682, (-)P-loop_NTPase-IPR027417, (-)REPEAT-PEVK 25, (-)RNaseH-like_dom-IPR012337, (+)ARM-type_fold-IPR016024, (+)Calpain_domain_III-IPR022682, (+)Ig-like_dom-IPR007110, (+)Ig_I-set-IPR013098, (+)Ig_sub-IPR003599, (+)Ig_sub2-IPR003598, (+)P-loop_NTPase-IPR0274…	0.537073	1.22746e-10	1.61316e-06	5.46e-05	0.548049	0.010976
RP11-43F13.1:ENSG00000188002:E2.3-E4.1|ENSG00000188002:E2.1-E6.1	TRUE	exclusion	clu_48254	NewClu_2692	ENSG00000188002:E2.3|ENSG00000188002:E4.1	alt-5'|cassette-exon	chr5:1632759-1629745|chr5:1632960-1602850		-0.523937	1.35675e-07	0.00029718	5.83e-05	0	0.523937
GSE1:ENSG00000131149:E11.6-E12.2|ENSG00000131149:E11.6-E13.1	TRUE	inclusion	clu_22737	NewClu_3224	ENSG00000131149:E12.2	cassette-exon	chr16:85697220-85698621|chr16:85697220-85699582	(+)alt-N-terminus, (+)AA:986(ENSP00000402367)->1144(ENSP00000376934)|(+)GSE-like-IPR022207, (+)MOD_RES-Phosphoserine, (+)MOD_RES-Phosphothreonine	0.372983	0.000230429	0.0698855	5.83e-05	0.670304	0.297321
TTN:ENSG00000155657:E178.1-E185.1|ENSG00000155657:E184.1-E185.1	TRUE	inclusion	clu_34087	NewClu_14165	ENSG00000155657:E184.1	cassette-exon	chr2:179527693-179523982|chr2:179526486-179523982	(+)alt-coding, (+)AA:34350(ENSP00000465570)->35991(ENSP00000467141)|(-)COMPBIAS+Glu+rich, (-)COMPBIAS+Pro+rich, (-)Calpain_domain_III+IPR022682, (-)P+loop_NTPase+IPR027417, (-)REPEAT+PEVK 25, (-)RNaseH+like_dom+IPR012337, (+)ARM-type_fold-IPR016024, (+)Calpain_domain_III-IPR022682, (+)Ig-like_dom-IPR007110, (+)Ig_I-set-IPR013098, (+)Ig_sub-IPR003599, (+)Ig_sub2-IPR003598, (+)P-loop_NTPase-IPR0274…	-0.468441	0.000155444	0.0542363	6.15e-05	0.0467217	0.515163
XRN1:ENSG00000114127:E27.1-E28.2|ENSG00000114127:E27.2-I27.1	TRUE	inclusion	clu_16067	NewClu_5793	ENSG00000114127:E27.1|ENSG00000114127:E28.2	intron-retention	chr3:142095321-142094786|chr3:142095091-142095090		-0.29325	0.000108974	0.04254	6.6e-05	0.698214	0.991464
GPBP1L1:ENSG00000159592:E13.5-E14.2|ENSG00000159592:E12.2-E14.2	TRUE	inclusion	clu_35505	NewClu_2234	ENSG00000159592:E13.5	cassette-exon	chr1:46099161-46096278|chr1:46099768-46096278		0.210777	0.000665959	0.146826	8.1e-05	0.995939	0.785162
AP5M1:ENSG00000053770:E1.7-E6.1|ENSG00000053770:E4.4-E6.1	TRUE	inclusion	clu_2898	NewClu_1094	ENSG00000053770:E4.4	cassette-exon	chr14:57736106-57746913|chr14:57741607-57746913	(+)nonsense_mediated_decay, (-)truncated, (+)AA:38(ENSP00000451306)->490(ENSP00000261558)|(+)Clathrin_mu_C-IPR008968, (+)DOMAIN-MHD	-0.192291	5.99915e-05	0.0259921	0.000122013	0.0115156	0.203807
TTN:ENSG00000155657:E184.1-E185.1|ENSG00000155657:E178.1-E185.1	TRUE	inclusion	clu_34087	NewClu_14165	ENSG00000155657:E184.1	cassette-exon	chr2:179526486-179523982|chr2:179527693-179523982	(+)alt-coding, (+)AA:34350(ENSP00000465570)->35991(ENSP00000467141)|(-)COMPBIAS-Glu-rich, (-)COMPBIAS-Pro-rich, (-)Calpain_domain_III-IPR022682, (-)P-loop_NTPase-IPR027417, (-)REPEAT-PEVK 25, (-)RNaseH-like_dom-IPR012337, (+)ARM-type_fold-IPR016024, (+)Calpain_domain_III-IPR022682, (+)Ig-like_dom-IPR007110, (+)Ig_I-set-IPR013098, (+)Ig_sub-IPR003599, (+)Ig_sub2-IPR003598, (+)P-loop_NTPase-IPR0274…	0.54605	5.33934e-09	2.1952e-05	0.000131917	0.563423	0.0173732
TTN:ENSG00000155657:E177.1-E178.1|ENSG00000155657:E161.1-E178.1	TRUE	inclusion	clu_34087	NewClu_14165	ENSG00000155657:E177.1	cassette-exon	chr2:179527993-179527782|chr2:179534945-179527782	(+)alt-coding, (+)AA:34350(ENSP00000465570)->35991(ENSP00000467141)|(-)COMPBIAS-Glu-rich, (-)COMPBIAS-Pro-rich, (-)Calpain_domain_III-IPR022682, (-)P-loop_NTPase-IPR027417, (-)REPEAT-PEVK 25, (-)RNaseH-like_dom-IPR012337, (+)ARM-type_fold-IPR016024, (+)Calpain_domain_III-IPR022682, (+)Ig-like_dom-IPR007110, (+)Ig_I-set-IPR013098, (+)Ig_sub-IPR003599, (+)Ig_sub2-IPR003598, (+)P-loop_NTPase-IPR0274…	0.691018	0.000381462	0.098717	0.000139967	0.867278	0.17626
SPATS2:ENSG00000123352:E16.2-E17.1|ENSG00000123352:E15.3-E17.1	TRUE	inclusion	clu_19711	NewClu_2933	ENSG00000123352:E16.2	cassette-exon	chr12:49890792-49893853|chr12:49888785-49893853		0.511667	0.000487038	0.11927	0.000139967	1	0.488333
TTN:ENSG00000155657:E191.1-E192.1|ENSG00000155657:E187.1-E196.1	TRUE	inclusion	clu_34087	NewClu_14165	ENSG00000155657:E191.1|E192.1	cassette-exon	chr2:179522608-179522494|chr2:179523432-179519261		0.483603	1.18901e-06	0.00144361	0.000439668	0.483603	0
LANCL1:ENSG00000115365:E1.1-E2.10|ENSG00000115365:E2.8-E2.10	TRUE	inclusion	clu_16687	NewClu_2980	ENSG00000115365:E1.1	altPromoter	chr2:211342174-211341136|chr2:211341344-211341136		-0.183257	2.21128e-06	0.0021796	0.000504219	0.022401	0.205658
COL16A1:ENSG00000084636:E55.1-E56.1|ENSG00000084636:E55.1-E57.1	TRUE	inclusion	clu_6912	NewClu_3777	ENSG00000084636:E56.1	cassette-exon	chr1:32137216-32136247|chr1:32137216-32134456	(-)retained_intron, (+)truncated, (-)AA:91(ENST00000479100-PEP)->201(ENST00000468459-PEP)|(-)MOTIF-Cell attachment site, (-)REGION-Nonhelical region 3 (NC3), (-)REGION-Triple-helical region 3 (COL3)	0.576032	1.92719e-06	0.00205361	0.000859888	0.918187	0.342155
TTN:ENSG00000155657:E188.1-E189.1|ENSG00000155657:E187.1-E196.1	TRUE	inclusion	clu_34087	NewClu_14165	ENSG00000155657:E188.1|E189.1	cassette-exon	chr2:179523195-179523082|chr2:179523432-179519261		0.508036	1.03554e-06	0.00131704	0.000904031	0.508036	0
COL16A1:ENSG00000084636:E55.1-E57.1|ENSG00000084636:E55.1-E56.1	TRUE	inclusion	clu_6912	NewClu_3777	ENSG00000084636:E56.1	cassette-exon	chr1:32137216-32134456|chr1:32137216-32136247	(-)retained_intron, (+)truncated, (-)AA:91(ENST00000479100+PEP)+>201(ENST00000468459+PEP)|(-)MOTIF+Cell attachment site, (-)REGION+Nonhelical region 3 (NC3), (-)REGION+Triple+helical region 3 (COL3)	-0.46389	3.63828e-06	0.00326014	0.00164281	0.00909655	0.472987
GPBP1L1:ENSG00000159592:E12.2-E14.2|ENSG00000159592:E13.5-E14.2	TRUE	inclusion	clu_35505	NewClu_2234	ENSG00000159592:E13.5	cassette-exon	chr1:46099768-46096278|chr1:46099161-46096278		-0.123287	0.000190575	0.0601103	0.00221222	0.0010507	0.124338
TTN:ENSG00000155657:E192.1-E193.1|ENSG00000155657:E187.1-E196.1	TRUE	inclusion	clu_34087	NewClu_14165	ENSG00000155657:E192.1|E193.1	cassette-exon	chr2:179522414-179522308|chr2:179523432-179519261		0.519192	1.24118e-07	0.000287859	0.00245221	0.519192	0
ATP2B4:ENSG00000058668:E6.1-E7.1|ENSG00000058668:E6.1-E8.1	TRUE	inclusion	clu_3245	NewClu_713	ENSG00000058668:E7.1	cassette-exon	chr1:203670051-203671172|chr1:203670051-203672780	(+)alt-coding, (+)AA:1158(ENSP00000356188)->1170(ENSP00000356187)|(-)ATPase_P-typ_transduc_dom_A-IPR008250, (+)ATPase_P-typ_transduc_dom_A-IPR008250, (+)COMPBIAS-Poly-Lys, (+)TOPO_DOM-Cytoplasmic	0.194374	0.0174132	0.639058	0.0030294	0.786619	0.592245
RP11-89K10.1:ENSG00000254286:E2.2-E9.1|ENSG00000254286:E2.2-E3.1	TRUE	exclusion	clu_56165	NewClu_2112	ENSG00000254286:E3.1	alt-C-term	chr8:127601535-127725531|chr8:127601535-127629634		0.324632	4.137e-05	0.0196518	0.00349197	0.375	0.0503682
KNTC1:ENSG00000184445:E43.1-E45.3|ENSG00000184445:E43.1-I43.1	TRUE	inclusion	clu_46794	NewClu_2703	ENSG00000184445:E45.3	intron-retention	chr12:123076000-123078823|chr12:123076000-123076001		-0.269267	0.000692	0.147674	0.00349197	0.706012	0.975279
GSE1:ENSG00000131149:E11.6-E13.1|ENSG00000131149:E11.6-E12.2	TRUE	inclusion	clu_22737	NewClu_3224	ENSG00000131149:E12.2	cassette-exon	chr16:85697220-85699582|chr16:85697220-85698621	(+)alt-N-terminus, (+)AA:986(ENSP00000402367)->1144(ENSP00000376934)|(+)GSE-like-IPR022207, (+)MOD_RES-Phosphoserine, (+)MOD_RES-Phosphothreonine	-0.308722	0.000923629	0.182995	0.00349197	0.143069	0.451791
TTN:ENSG00000155657:E140.1-E147.1|ENSG00000155657:E140.1-E141.1	TRUE	inclusion	clu_34087	NewClu_14165	ENSG00000155657:E141.1	cassette-exon	chr2:179546388-179543557|chr2:179546388-179546177		-0.499961	0.000431684	0.107722	0.00373056	0	0.499961
ATAD3B:ENSG00000160072:E15.1-E16.1|ENSG00000160072:E9.3_1421516-ENSG00000197785:E11.1_1459246	TRUE	exclusion	clu_35627	NewClu_5727	ENSG00000160072:E15.1|ENSG00000160072:E16.1	trans-splicing	chr1:1426051-1430865|chr1:1421516-1459246		-0.501084	0.000166299	0.05604	0.00373056	0.41572	0.916805
KLHL13:ENSG00000003096:E5.1-E7.2|ENSG00000003096:E2.2-E7.2	TRUE	exclusion	clu_113	NewClu_4938	ENSG00000003096:E5.1	cassette-exon	chrX:117117443-117079538|chrX:117250471-117079538	(-)alt-N-terminus, (-)AA:613(ENSP00000440707)->658(ENSP00000443191)|(-)Kelch-like_gigaxonin-IPR017096	-0.488034	2.28143e-05	0.0130362	0.0040853	0.289101	0.777136
OGFOD3:ENSG00000181396:E8.1-E11.4|ENSG00000181396:E8.1-E10.1	TRUE	inclusion	clu_45689	NewClu_12624	ENSG00000181396:E10.1	cassette-exon	chr17:80356072-80350410|chr17:80356072-80352419	(+)alt-C-terminus, (+)AA:319(ENSP00000320116)->331(ENSP00000330075)|(-)ACT_SITE, (-)BINDING+2+oxoglutarate, (-)DOMAIN+Fe2OG dioxygenase, (-)METAL+Iron, (-)Pro_4_hyd_alph+IPR006620, (-)TOPO_DOM+Lumenal, (+)Pro_4_hyd_alph-IPR006620	-0.418514	0.000120348	0.0465191	0.00458626	0.316866	0.735379
CDC14A:ENSG00000079335:E17.1-E18.1|ENSG00000079335:E17.1-E20.1	TRUE	inclusion	clu_6227	NewClu_12502	ENSG00000079335:E18.1	cassette-exon	chr1:100963763-100964485|chr1:100963763-100983807		0.652952	0.00103136	0.195498	0.00469881	1	0.347048
EPB41L2:ENSG00000079819:I28.1_131190486-E29.2|ENSG00000079819:E28.7-E29.2	TRUE	inclusion	clu_6322	NewClu_13376	ENSG00000079819:I28.1_131190486		chr6:131190486-131188721|chr6:131190703-131188721		0.254727	0.000267726	0.077615	0.00484313	0.277804	0.0230772
TTN:ENSG00000155657:E181.1-E182.1|ENSG00000155657:E178.1-E185.1	TRUE	inclusion	clu_34087	NewClu_14165	ENSG00000155657:E181.1|E182.1	cassette-exon	chr2:179527065-179526949|chr2:179527693-179523982	(+)alt-coding, (+)AA:34350(ENSP00000465570)->35991(ENSP00000467141)|(-)COMPBIAS-Glu-rich, (-)COMPBIAS-Pro-rich, (-)Calpain_domain_III-IPR022682, (-)P-loop_NTPase-IPR027417, (-)REPEAT-PEVK 25, (-)RNaseH-like_dom-IPR012337, (+)ARM-type_fold-IPR016024, (+)Calpain_domain_III-IPR022682, (+)Ig-like_dom-IPR007110, (+)Ig_I-set-IPR013098, (+)Ig_sub-IPR003599, (+)Ig_sub2-IPR003598, (+)P-loop_NTPase-IPR0274…	0.385668	3.36013e-08	0.000101907	0.0055097	0.392191	0.00652383
TTN:ENSG00000155657:E189.1-E190.1|ENSG00000155657:E187.1-E196.1	TRUE	inclusion	clu_34087	NewClu_14165	ENSG00000155657:E189.1|E190.1	cassette-exon	chr2:179522999-179522884|chr2:179523432-179519261		0.412076	2.06397e-05	0.0119671	0.00611983	0.412076	0
ZDHHC5:ENSG00000156599:E1.3-E4.1|ENSG00000156599:E1.3-E6.1	TRUE	inclusion	clu_34436	NewClu_7342	ENSG00000156599:E4.1	cassette-exon	chr11:57435659-57439493|chr11:57435659-57449894	(+)alt-N-terminus, (+)AA:662(ENSP00000432202)->715(ENSP00000287169)|(+)TOPO_DOM-Cytoplasmic, (+)TOPO_DOM-Extracellular, (+)TRANSMEM-Helical;	0.203196	0.00384595	0.402011	0.00850077	0.987335	0.784139
ATP2B4:ENSG00000058668:E6.1-E8.1|ENSG00000058668:E7.1-E8.1	TRUE	inclusion	clu_3245	NewClu_713	ENSG00000058668:E7.1	cassette-exon	chr1:203670051-203672780|chr1:203671207-203672780	(+)alt-coding, (+)AA:1158(ENSP00000356188)->1170(ENSP00000356187)|(-)ATPase_P+typ_transduc_dom_A+IPR008250, (+)ATPase_P-typ_transduc_dom_A-IPR008250, (+)COMPBIAS-Poly-Lys, (+)TOPO_DOM-Cytoplasmic	-0.158962	0.0038746	0.402011	0.00869561	0.06795	0.226912
IMMT:ENSG00000132305:E6.6-E8.1|ENSG00000132305:E6.6-E7.1	TRUE	inclusion	clu_23200	NewClu_12860	ENSG00000132305:E7.1	cassette-exon	chr2:86398331-86393767|chr2:86398331-86397967	(+)alt-N-terminus, (+)AA:613(ENSP00000415762)->747(ENSP00000396899)|(-)Mt+IM_prot_Mitofilin+IPR019133, (+)MOD_RES-N6-acetyllysine, (+)Mt-IM_prot_Mitofilin-IPR019133, (+)TOPO_DOM-Mitochondrial matrix, (+)TRANSMEM-Helical;	-0.118554	0.000177973	0.0575159	0.00931021	0.00125505	0.119809
DOK7:ENSG00000175920:E4.2-E6.2|ENSG00000175920:I4.1_3483574-E6.2	TRUE	inclusion	clu_44242	NewClu_2211	ENSG00000175920:E4.2		chr4:3478269-3487266|chr4:3483574-3487266		-0.421341	0.00122549	0.21863	0.00943082	0.0126582	0.433999
DEPDC1:ENSG00000024526:E9.3-E9.5|ENSG00000024526:E7.2-E9.5	TRUE	inclusion	clu_1749	NewClu_8004	ENSG00000024526:E9.3	cassette-exon	chr1:68947729-68947295|chr1:68949633-68947295		0.303306	0.00066269	0.146826	0.00965034	0.488494	0.185188
PNMT:ENSG00000141744:E2.2-E3.1|ENSG00000141744:E1.1-E3.1	TRUE	inclusion	clu_28724	NewClu_3795	ENSG00000141744:E2.2	altPromoter	chr17:37824930-37825882|chr17:37824323-37825882	(+)alt-N-terminus, (+)AA:184(ENSP00000377791)->282(ENSP00000269582)|(+)BINDING-S-adenosyl-L-methionine, (+)HELIX, (+)NNMT_TEMT_trans-IPR000940, (+)REGION-S-adenosyl-L-methionine binding, (+)STRAND, (+)TURN	0.378325	0.000305639	0.0839349	0.00965034	0.538648	0.160324
OGFOD3:ENSG00000181396:E10.1-E11.4|ENSG00000181396:E8.1-E11.4	TRUE	inclusion	clu_45689	NewClu_12624	ENSG00000181396:E10.1	cassette-exon	chr17:80352207-80350410|chr17:80356072-80350410	(+)alt-C-terminus, (+)AA:319(ENSP00000320116)->331(ENSP00000330075)|(-)ACT_SITE, (-)BINDING-2-oxoglutarate, (-)DOMAIN-Fe2OG dioxygenase, (-)METAL-Iron, (-)Pro_4_hyd_alph-IPR006620, (-)TOPO_DOM-Lumenal, (+)Pro_4_hyd_alph-IPR006620	0.360914	1.06662e-05	0.00793461	0.0105501	0.459853	0.0989391
SLC25A25:ENSG00000148339:E1.2-E5.2|ENSG00000148339:E3.3-E5.2	TRUE	exclusion	clu_31455	NewClu_11433	ENSG00000148339:E3.3	altPromoter	chr9:130830859-130863375|chr9:130861004-130863375	(+)alt+N+terminus, (+)AA:469(ENSP00000362155)+>515(ENSP00000362160)|(+)EF_hand_dom+IPR002048, (-)DOMAIN-EF-hand 1, (-)DOMAIN-EF-hand 3, (-)EF_hand_dom-IPR002048, (-)TOPO_DOM-Mitochondrial intermembrane	0.311782	0.000295895	0.0833303	0.0117429	0.546397	0.234616
AC018816.3:ENSG00000235978:E6.1-E10.1|ENSG00000235978:E5.1-E10.1	TRUE	inclusion	clu_54641	NewClu_8409	ENSG00000235978:E6.1	cassette-exon	chr3:4867430-4856115|chr3:4872631-4856115	(+)alt-coding, (+)AA:47(ENSP00000410040)->86(ENSP00000399899)	0.155535	0.0189782	0.656118	0.0118109	0.498982	0.343447
CDC14A:ENSG00000079335:E18.1-E20.1|ENSG00000079335:E17.1-E20.1	TRUE	inclusion	clu_6227	NewClu_12502	ENSG00000079335:E18.1	cassette-exon	chr1:100964818-100983807|chr1:100963763-100983807		0.618819	0.000384604	0.098717	0.0122272	0.838306	0.219488
IMMT:ENSG00000132305:E6.6-E7.1|ENSG00000132305:E6.6-E7.2	TRUE	inclusion	clu_23200	NewClu_12860	ENSG00000132305:E7.1	alt-3'	chr2:86398331-86397967|chr2:86398331-86397964	(+)alt-N-terminus, (+)AA:659(ENSP00000254636)->747(ENSP00000396899)|(-)Mt-IM_prot_Mitofilin-IPR019133, (+)Mt-IM_prot_Mitofilin-IPR019133, (+)TOPO_DOM-Mitochondrial matrix, (+)TRANSMEM-Helical;	0.138322	0.000223108	0.0681899	0.014007	0.73492	0.596598
CAMK2D:ENSG00000145349:E15.2-E18.1|ENSG00000145349:E15.2-E19.1	TRUE	inclusion	clu_30386	NewClu_14048	ENSG00000145349:E18.1	cassette-exon	chr4:114430794-114424133|chr4:114430794-114421667	(+)alt-C-terminus, (+)AA:478(ENSP00000296402)->513(ENSP00000406131)|(-)Kinase-like_dom-IPR011009, (-)MOD_RES-Phosphoserine, (+)Kinase-like_dom-IPR011009, (+)MOD_RES-Phosphoserine	0.213777	0.0148058	0.614148	0.014007	0.672004	0.458227
KLHL13:ENSG00000003096:E4.2-E5.1|ENSG00000003096:E2.2-E7.2	TRUE	exclusion	clu_113	NewClu_4938	ENSG00000003096:E4.2|E5.1	cassette-exon	chrX:117119203-117117508|chrX:117250471-117079538	(-)alt-N-terminus, (-)AA:613(ENSP00000440707)->658(ENSP00000443191)|(-)Kelch-like_gigaxonin-IPR017096	-0.491854	3.33309e-05	0.0173131	0.0167164	0.263355	0.75521
ATP2B4:ENSG00000058668:E7.1-E8.1|ENSG00000058668:E6.1-E8.1	TRUE	inclusion	clu_3245	NewClu_713	ENSG00000058668:E7.1	cassette-exon	chr1:203671207-203672780|chr1:203670051-203672780	(+)alt-coding, (+)AA:1158(ENSP00000356188)->1170(ENSP00000356187)|(-)ATPase_P-typ_transduc_dom_A-IPR008250, (+)ATPase_P-typ_transduc_dom_A-IPR008250, (+)COMPBIAS-Poly-Lys, (+)TOPO_DOM-Cytoplasmic	0.160181	0.0585938	0.755364	0.0167164	0.781097	0.620916
COL16A1:ENSG00000084636:E56.1-E57.1|ENSG00000084636:E55.1-E57.1	TRUE	inclusion	clu_6912	NewClu_3777	ENSG00000084636:E56.1	cassette-exon	chr1:32136203-32134456|chr1:32137216-32134456	(+)alt-N-terminus, (+)alt-C-terminus, (+)AA:201(ENST00000468459-PEP)->1604(ENSP00000362776)|(+)Collagen-IPR008160, (+)ConA-like_lec_gl_sf-IPR008985, (+)DOMAIN-Collagen-like 1, (+)DOMAIN-Collagen-like 2, (+)DOMAIN-Collagen-like 3, (+)DOMAIN-Collagen-like 4, (+)DOMAIN-Collagen-like 5, (+)DOMAIN-Collagen-like 6, (+)DOMAIN-Collagen-like 7, (+)DOMAIN-Collagen-like 8, (+)DOMAIN-Laminin G-like, (+)Lamin…	0.620092	2.64129e-05	0.0144636	0.0167164	0.801887	0.181795
DEPDC1:ENSG00000024526:E7.2-E9.5|ENSG00000024526:E9.3-E9.5	TRUE	inclusion	clu_1749	NewClu_8004	ENSG00000024526:E7.2	cassette-exon	chr1:68949633-68947295|chr1:68947729-68947295		-0.321572	0.0025061	0.32185	0.0168511	0.410554	0.732126
TTN:ENSG00000155657:E157.1-E161.1|ENSG00000155657:E160.1-E161.1	TRUE	inclusion	clu_34087	NewClu_14165	ENSG00000155657:E160.1	cassette-exon	chr2:179537362-179535022|chr2:179535817-179535022		-0.582612	0.000142074	0.050923	0.0168982	0	0.582612
TTN:ENSG00000155657:E190.1-E191.1|ENSG00000155657:E187.1-E196.1	TRUE	inclusion	clu_34087	NewClu_14165	ENSG00000155657:E190.1|E191.1	cassette-exon	chr2:179522804-179522688|chr2:179523432-179519261		0.365405	0.000201256	0.0622825	0.023412	0.365405	0
CACNA1C:ENSG00000151067:E11.1-E13.1|ENSG00000151067:E11.1-E12.1	TRUE	inclusion	clu_32313	NewClu_7337	ENSG00000151067:E12.1	cassette-exon	chr12:2622150-2659109|chr12:2622150-2656616	(+)alt-coding, (+)AA:2138(ENSP00000382563)->2163(ENSP00000336982)|(-)TOPO_DOM+Cytoplasmic	-0.135242	4.13292e-05	0.0196518	0.0236189	0.846549	0.981791
DYNC1I1:ENSG00000158560:E8.1-E10.1|ENSG00000158560:E6.3-E10.1	TRUE	inclusion	clu_35125	NewClu_5291	ENSG00000158560:E8.1	cassette-exon	chr7:95457428-95499195|chr7:95442649-95499195	(+)alt-coding, (+)AA:608(ENSP00000352348)->628(ENSP00000392337)	0.304012	0.00297886	0.349547	0.0242849	0.630635	0.326624
EHBP1:ENSG00000115504:E11.3-E12.1|ENSG00000115504:E10.1-E12.1	TRUE	inclusion	clu_16805	NewClu_6392	ENSG00000115504:E11.3	cassette-exon	chr2:63085645-63086304|chr2:63058293-63086304	(+)alt-coding, (+)AA:1196(ENSP00000346482)->1231(ENSP00000263991)	0.166792	8.99127e-06	0.00708998	0.028741	0.206048	0.0392559
NBPF14:ENSG00000122497:E12.1-E13.1|ENSG00000122497:U0.1_148176053-I22.1_147931794	TRUE	exclusion	clu_19428	NewClu_3720	ENSG00000122497:E12.1|ENSG00000122497:E13.1	altPromoter	chr1:148012503-148011788|chr1:148176053-147931794		-0.207125	0.14256	0.79912	0.0321524	0.565949	0.773074
KTN1:ENSG00000126777:E39.2-E40.1|ENSG00000126777:E37.5-E40.1	TRUE	inclusion	clu_20921	NewClu_11841	ENSG00000126777:E39.2	cassette-exon	chr14:56130759-56133959|chr14:56128330-56133959	(+)alt-coding, (+)AA:1300(ENSP00000391964)->1357(ENSP00000378725)|(+)COILED, (+)TOPO_DOM-Lumenal	0.131527	0.000299286	0.0836877	0.0328713	0.606454	0.474927
LIMCH1:ENSG00000064042:E8.1-E12.1|ENSG00000064042:E9.2-E12.1	TRUE	exclusion	clu_3564	NewClu_15624	ENSG00000064042:E9.2	cassette-exon	chr4:41526495-41600937|chr4:41540367-41600937	(+)alt+N+terminus, (+)AA:897(ENSP00000421242)+>1056(ENSP00000424825)|(+)CH+domain+IPR001715, (+)Calponin+IPR001997, (+)DOMAIN+CH, (+)SM22_calponin+IPR003096	0.275753	0.0229611	0.672227	0.0328713	0.748615	0.472862
OBSCN:ENSG00000154358:E14.1-E15.1|ENSG00000154358:E12.1_228430927-E21.1_228459691	TRUE	exclusion	clu_33666	NewClu_7545	ENSG00000154358:E14.1|ENSG00000154358:E15.1	cassette-exon	chr1:228433389-228434229|chr1:228430927-228459691		-0.291393	0.0045038	0.436553	0.0328713	0.682658	0.974051
OBSCN:ENSG00000154358:E53.2-E54.1|ENSG00000154358:E53.2-I53.1	TRUE	exclusion	clu_33672	NewClu_7546	ENSG00000154358:E54.1	intron-retention	chr1:228491639-228492004|chr1:228491639-228491640		0.354465	0.0216228	0.666675	0.0328713	0.953215	0.59875
PTAR1:ENSG00000188647:E6.1-E7.1|ENSG00000188647:E6.1-E8.1	TRUE	inclusion	clu_48474	NewClu_15725	ENSG00000188647:E7.1	cassette-exon	chr9:72347055-72338546|chr9:72347055-72333600		0.375909	0.0384767	0.727587	0.0331795	0.905749	0.52984
C3orf37:ENSG00000183624:E2.5-E3.1|ENSG00000183624:E1.4-E3.1	TRUE	inclusion	clu_46450	NewClu_7597	ENSG00000183624:E2.5	cassette-exon	chr3:128998046-128998553|chr3:128997748-128998553	(+)alt-C-terminus, (+)AA:295(AK309891-PEP)->354(ENSP00000426215)|(+)DUF159-IPR003738	0.210577	0.000857303	0.174231	0.0331795	0.330782	0.120206
CTNND2:ENSG00000169862:E19.1-E21.1|ENSG00000169862:E20.1-E21.1	TRUE	inclusion	clu_41606	NewClu_7790	ENSG00000169862:E20.1	cassette-exon	chr5:11098687-11082958|chr5:11083993-11082958	(+)nonsense_mediated_decay, (+)alt-N-terminus, (+)alt-C-terminus, (+)AA:792(ENSP00000391155)->912(ENSP00000421093)|(-)ARM+type_fold+IPR016024, (-)MOD_RES+Phosphoserine, (+)ARM-type_fold-IPR016024, (+)COILED, (+)MOD_RES-Phosphoserine, (+)REPEAT-ARM 1	-0.237623	0.00084261	0.173029	0.0331795	0.43442	0.672043
OSBPL3:ENSG00000070882:E13.1-E14.2|ENSG00000070882:E13.1-E15.1	TRUE	exclusion	clu_4738	NewClu_3619	ENSG00000070882:E14.2	cassette-exon	chr7:24892123-24888795|chr7:24892123-24882032	(-)alt-coding, (-)AA:820(ENSP00000389779)->856(ENSP00000315331)|(-)MOD_RES-Phosphoserine	-0.322413	0.00676913	0.521783	0.0331795	0.234593	0.557006
BTD:ENSG00000169814:E1.10-E7.1|ENSG00000169814:E1.7-E7.1	TRUE	exclusion	clu_41585	NewClu_89	ENSG00000169814:E1.10	altPromoter	chr3:15643401-15676931|chr3:15643277-15676931	(+)alt-N-terminus, (+)AA:543(ENSP00000306477)->545(ENSP00000388212)|(-)SIGNAL	-0.179969	0.0430638	0.733004	0.0331795	0.58748	0.767449
SSH2:ENSG00000141298:E12.1-E14.1|ENSG00000141298:E12.1-E13.1	TRUE	exclusion	clu_28407	NewClu_14388	ENSG00000141298:E13.1	alt-C-term	chr17:28003838-27999147|chr17:28003838-28001177	(+)nonsense_mediated_decay, (+)retained_intron, (+)alt+N+terminus, (+)alt+C+terminus, (+)AA:112(ENSP00000462605)+>370(ENST00000394848+PEP)|(+)ACT_SITE+Phosphocysteine intermediate, (+)DEK_C+IPR014876, (+)DOMAIN+Tyrosine+protein phosphatase, (+)Dual+sp_phosphatase_cat+dom+IPR000340, (+)Dual+sp_phosphatase_subgr_cat+IPR020422, (+)HELIX, (+)STRAND, (+)Tyr/Dual+sp_Pase+IPR000387, (-)MOD_RES-Phosphose…	0.206682	0.00110021	0.203409	0.0331795	0.93519	0.728508
CDC14A:ENSG00000079335:E17.1-E20.1|ENSG00000079335:E17.1-E18.1	TRUE	inclusion	clu_6227	NewClu_12502	ENSG00000079335:E18.1	cassette-exon	chr1:100963763-100983807|chr1:100963763-100964485		-0.346816	0.00199955	0.283584	0.0331795	0	0.346816
NAT1:ENSG00000171428:E4.5-E6.2|ENSG00000171428:E4.5-E8.1	TRUE	inclusion	clu_42301	NewClu_12569	ENSG00000171428:E6.2	cassette-exon	chr8:18067689-18069900|chr8:18067689-18076920	(~)AA:290(ENSP00000307218)->290(ENSP00000428270)	0.186911	0.0196132	0.659685	0.0331795	0.33192	0.145009
SBF2:ENSG00000133812:E3.1-E4.2|ENSG00000133812:E2.2-E4.2	TRUE	inclusion	clu_23995	NewClu_10210	ENSG00000133812:E3.1	altPromoter	chr11:10066066-10064528|chr11:10215449-10064528	(-)retained_intron, (+)truncated, (-)AA:99(ENST00000527019-PEP)->908(ENST00000533770-PEP)|(-)DOMAIN-GRAM, (-)DOMAIN-dDENN, (-)GRAM-IPR004182, (-)MOD_RES-Phosphoserine, (-)SBF2-IPR022096, (-)dDENN_dom-IPR005112	0.293245	0.000276122	0.0791597	0.0331795	0.337537	0.044292
MAGEA6:ENSG00000197172:E1.3-E3.2|ENSG00000197172:E1.3-ENSG00000183305:E2.1	TRUE	inclusion	clu_49652	NewClu_12227	ENSG00000197172:E3.2	trans-splicing	chrX:151867307-151869100|chrX:151867307-151884446		0.481248	0.01758	0.641191	0.0331795	0.896244	0.414996
PNMT:ENSG00000141744:E1.1-E3.1|ENSG00000141744:E2.2-E3.1	TRUE	inclusion	clu_28724	NewClu_3795	ENSG00000141744:E2.2	altPromoter	chr17:37824323-37825882|chr17:37824930-37825882	(+)alt-N-terminus, (+)AA:184(ENSP00000377791)->282(ENSP00000269582)|(+)BINDING-S-adenosyl-L-methionine, (+)HELIX, (+)NNMT_TEMT_trans-IPR000940, (+)REGION-S-adenosyl-L-methionine binding, (+)STRAND, (+)TURN	-0.326236	0.000332365	0.0897545	0.0331795	0.454938	0.781174
FBXO4:ENSG00000151876:E6.1-E7.2|ENSG00000151876:E6.1-E8.1	TRUE	exclusion	clu_32749	NewClu_6840	ENSG00000151876:E7.2	cassette-exon	chr5:41934410-41939543|chr5:41934410-41941294	(-)alt-C-terminus, (-)AA:305(ENSP00000421749)->387(ENSP00000281623)|(-)HELIX, (-)STRAND, (-)TURN	-0.341629	0.0018735	0.278081	0.0331795	0.627787	0.969416
FRG1:ENSG00000109536:E7.1-I7.1_190881001|ENSG00000109536:E7.1-E8.1	TRUE	inclusion	clu_14043	NewClu_9814	ENSG00000109536:I7.1_190881001		chr4:190878657-190881001|chr4:190878657-190881903		0.201509	2.7723e-05	0.0149731	0.0335803	0.33195	0.130441
AC130352.1:ENSG00000205873:E2.1-E3.1|ENSG00000205873:E2.1-E3.2	TRUE	inclusion	clu_52265	NewClu_14261	ENSG00000205873:E3.1	alt-3'	chr8:12296020-12298478|chr8:12296020-12298509	(-)alt-N-terminus, (-)alt-C-terminus, (-)AA:64(BC037934-PEP)->107(AK095981-PEP)	0.198108	0.000306557	0.0839349	0.0352522	0.693197	0.495089
PSRC1:ENSG00000134222:E1.9-E1.14|ENSG00000134222:E1.9-E1.13	TRUE	exclusion	clu_24152	NewClu_9939	ENSG00000134222:E1.14	alt-3'	chr1:109825685-109825353|chr1:109825685-109825358		0.143312	0.0517677	0.750748	0.0354894	0.342916	0.199603
NEO1:ENSG00000067141:E24.1-E25.1|ENSG00000067141:E23.1-E25.1	TRUE	inclusion	clu_4087	NewClu_2781	ENSG00000067141:E24.1	cassette-exon	chr15:73567065-73570472|chr15:73566346-73570472	(-)alt-coding, (-)AA:1408(ENSP00000453317)->1450(ENSP00000453200)|(-)Neogenin_C-IPR010560, (-)TOPO_DOM-Cytoplasmic, (+)Neogenin_C-IPR010560, (+)TOPO_DOM-Extracellular	0.197955	3.63118e-05	0.0185931	0.0367738	0.440464	0.242509
TTN:ENSG00000155657:E161.1-E178.1|ENSG00000155657:E177.1-E178.1	TRUE	inclusion	clu_34087	NewClu_14165	ENSG00000155657:E177.1	cassette-exon	chr2:179534945-179527782|chr2:179527993-179527782	(+)alt-coding, (+)AA:34350(ENSP00000465570)->35991(ENSP00000467141)|(-)COMPBIAS+Glu+rich, (-)COMPBIAS+Pro+rich, (-)Calpain_domain_III+IPR022682, (-)P+loop_NTPase+IPR027417, (-)REPEAT+PEVK 25, (-)RNaseH+like_dom+IPR012337, (+)ARM-type_fold-IPR016024, (+)Calpain_domain_III-IPR022682, (+)Ig-like_dom-IPR007110, (+)Ig_I-set-IPR013098, (+)Ig_sub-IPR003599, (+)Ig_sub2-IPR003598, (+)P-loop_NTPase-IPR0274…	-0.579356	0.00712496	0.524151	0.0370273	0.00343776	0.582793
OBSCN:ENSG00000154358:E54.3-E55.1|ENSG00000154358:E54.3-I54.1	TRUE	exclusion	clu_33672	NewClu_7546	ENSG00000154358:E55.1	intron-retention	chr1:228492267-228492824|chr1:228492267-228492268		0.263651	0.0111691	0.58572	0.0370273	0.981484	0.717832
DMD:ENSG00000198947:E83.2-E84.1|ENSG00000198947:E83.2-E85.1	TRUE	inclusion	clu_51278	NewClu_6213	ENSG00000198947:E84.1	cassette-exon	chrX:31196786-31196087|chrX:31196786-31191721	(-)alt-C-terminus, (-)AA:1225(ENSP00000367979)->1230(ENSP00000352894)	0.234741	0.00129633	0.229054	0.0400634	0.847039	0.612298
FKBP11:ENSG00000134285:E3.5-E3.8|ENSG00000134285:E3.5-E4.1	TRUE	inclusion	clu_24211	NewClu_7106	ENSG00000134285:E3.8	cassette-exon	chr12:49317565-49317387|chr12:49317565-49315984		0.515276	0.000160223	0.0553775	0.0409934	0.882082	0.366806
SSH2:ENSG00000141298:E12.1-E13.1|ENSG00000141298:E12.1-E14.1	TRUE	exclusion	clu_28407	NewClu_14388	ENSG00000141298:E13.1	alt-C-term	chr17:28003838-28001177|chr17:28003838-27999147	(+)nonsense_mediated_decay, (+)retained_intron, (+)alt-N-terminus, (+)alt-C-terminus, (+)AA:112(ENSP00000462605)->370(ENST00000394848-PEP)|(+)ACT_SITE-Phosphocysteine intermediate, (+)DEK_C-IPR014876, (+)DOMAIN-Tyrosine-protein phosphatase, (+)Dual-sp_phosphatase_cat-dom-IPR000340, (+)Dual-sp_phosphatase_subgr_cat-IPR020422, (+)HELIX, (+)STRAND, (+)Tyr/Dual-sp_Pase-IPR000387, (-)MOD_RES-Phosphose…	-0.205513	0.00103825	0.195862	0.0414449	0.0576704	0.263184
GAK:ENSG00000178950:E27.1-E29.1|ENSG00000178950:E27.1-E30.1	TRUE	inclusion	clu_45101	NewClu_7457	ENSG00000178950:E29.1	cassette-exon	chr4:853394-845762|chr4:853394-844872		0.17681	0.0162185	0.627022	0.0420966	0.944024	0.767214
NBPF14:ENSG00000122497:E20.1-E21.1|ENSG00000122497:U0.1_148176053-I22.1_147931794	TRUE	exclusion	clu_19428	NewClu_3720	ENSG00000122497:E20.1|ENSG00000122497:E21.1	altPromoter	chr1:148006226-148005511|chr1:148176053-147931794		-0.111168	0.133739	0.796211	0.0421269	0.812441	0.923609
CDC14B:ENSG00000081377:E18.1-E19.1|ENSG00000081377:E15.1-E19.1	TRUE	exclusion	clu_6532	NewClu_14763	ENSG00000081377:E18.1	cassette-exon	chr9:99271955-99266071|chr9:99284788-99266071	(-)alt-coding, (-)AA:459(ENSP00000364388)->498(ENSP00000364389)	-0.236866	0.00115627	0.20912	0.0435819	0.425663	0.662528
SLC25A14:ENSG00000102078:E1.6-E3.1|ENSG00000102078:E2.5-E3.1	TRUE	inclusion	clu_10582	NewClu_12529	ENSG00000102078:E2.5	cassette-exon	chrX:129473950-129479156|chrX:129474327-129479156	(-)alt+N+terminus, (-)alt+C+terminus, (-)AA:156(ENST00000467496+PEP)+>212(ENST00000464342+PEP)|(-)Mit_carrier+IPR002067, (-)Mit_uncoupling+IPR002030, (-)Mitochondrial_sb/sol_carrier+IPR018108, (-)Mt_carrier_dom+IPR023395, (-)REPEAT+Solcar 2, (-)TRANSMEM+Helical; Name=3;, (-)TRANSMEM+Helical; Name=4;	-0.196771	0.00142053	0.245645	0.0438487	0.175419	0.37219
PUS3:ENSG00000110060:E4.1_125765565-E5.1|ENSG00000110060:E4.2-E5.1	TRUE	inclusion	clu_14277	NewClu_7310	ENSG00000110060:E4.2	alt-5'	chr11:125765565-125764181|chr11:125765119-125764181		-0.11738	0.0103509	0.574706	0.0438487	0.0905975	0.207978
ALS2CR8:ENSG00000138380:E2.4-E3.1|ENSG00000138380:E1.12-E3.1	TRUE	inclusion	clu_26967	NewClu_14962	ENSG00000138380:E2.4	cassette-exon	chr2:203777837-203782600|chr2:203777047-203782600	(~)AA:649(ENSP00000396221)->649(ENSP00000440467)	0.21502	0.0638548	0.759512	0.0448534	0.306065	0.0910444
TMEM143:ENSG00000161558:E4.2-E5.1|ENSG00000161558:E2.4-E5.1	TRUE	inclusion	clu_36226	NewClu_1710	ENSG00000161558:E4.2	cassette-exon	chr19:48863329-48848611|chr19:48866548-48848611	(+)alt-coding, (+)AA:424(ENSP00000397038)->459(ENSP00000293261)	0.185616	0.00449946	0.436553	0.0449945	0.837461	0.651845
LINC00670:ENSG00000179136:E1.2-E2.1|ENSG00000179136:E1.2-E3.1	TRUE	exclusion	clu_45191	NewClu_4330	ENSG00000179136:E2.1	cassette-exon	chr17:12453394-12487877|chr17:12453394-12493758		-0.393231	0.00884034	0.555247	0.0449945	0.294009	0.687241
FAM3C:ENSG00000196937:U0.1_121150830-E2.1|ENSG00000196937:E1.4-E2.1	TRUE	exclusion	clu_49460	NewClu_10453	ENSG00000196937:U0.1_121150830	altPromoter	chr7:121150830-121023064|chr7:121036216-121023064		0.425543	0.00114754	0.208497	0.0473228	0.547524	0.121982
GCNT2:ENSG00000111846:E4.4-E6.2|ENSG00000111846:E5.2-E6.2	TRUE	inclusion	clu_15018	NewClu_9705	ENSG00000111846:E5.2	altPromoter	chr6:10521650-10527707|chr6:10521827-10527707	(~)AA:27(ENST00000498320+PEP)+>27(ENST00000474518+PEP)	-0.212199	0.000384469	0.098717	0.0488633	0.512379	0.724577
FER:ENSG00000151422:E3.2-E4.1|ENSG00000151422:E3.2-E6.2	TRUE	inclusion	clu_32494	NewClu_9682	ENSG00000151422:E4.1	cassette-exon	chr5:108084694-108103794|chr5:108084694-108133825		0.222336	0.00603125	0.504894	0.0521684	0.682574	0.460238
GCNT2:ENSG00000111846:E6.2-E7.3|ENSG00000111846:E4.4-E11.1	TRUE	exclusion	clu_15018	NewClu_9705	ENSG00000111846:E6.2|E7.3	cassette-exon	chr6:10527893-10528864|chr6:10521650-10621584		-0.136904	0.00409267	0.413748	0.0529314	0.734901	0.871804
EHBP1:ENSG00000115504:E10.1-E12.1|ENSG00000115504:E11.3-E12.1	TRUE	inclusion	clu_16805	NewClu_6392	ENSG00000115504:E11.3	cassette-exon	chr2:63058293-63086304|chr2:63085645-63086304	(+)alt-coding, (+)AA:1196(ENSP00000346482)->1231(ENSP00000263991)	-0.18287	0.00143311	0.246739	0.0547156	0.703259	0.886129
LIMCH1:ENSG00000064042:E9.2-E12.1|ENSG00000064042:E8.1-E12.1	TRUE	exclusion	clu_3564	NewClu_15624	ENSG00000064042:E9.2	cassette-exon	chr4:41540367-41600937|chr4:41526495-41600937	(+)alt-N-terminus, (+)AA:897(ENSP00000421242)->1056(ENSP00000424825)|(+)CH-domain-IPR001715, (+)Calponin-IPR001997, (+)DOMAIN-CH, (+)SM22_calponin-IPR003096	-0.275753	0.0229611	0.672227	0.0547864	0.251385	0.527138
ARNTL:ENSG00000133794:E4.2-E7.1|ENSG00000133794:E5.1-E7.1	TRUE	inclusion	clu_23985	NewClu_12587	ENSG00000133794:E5.1	cassette-exon	chr11:13331606-13371492|chr11:13348014-13371492	(+)alt-N-terminus, (+)AA:583(ENSP00000385915)->625(ENSP00000374357)	-0.235817	0.0778659	0.770599	0.0588	0.419048	0.654865
DMD:ENSG00000198947:E74.1-E76.1|ENSG00000198947:E75.4-E76.1	TRUE	inclusion	clu_51274	NewClu_6212	ENSG00000198947:E75.4	altPromoter	chrX:31341715-31279133|chrX:31284927-31279133	(+)alt-N-terminus, (+)alt-C-terminus, (+)AA:155(ENST00000469142-PEP)->525(ENSP00000367951)|(-)DOMAIN+WW, (-)HELIX, (-)STRAND, (-)TURN, (-)WW_dom+IPR001202, (+)EF-hand_dom_typ1-IPR015153, (+)EF-hand_dom_typ2-IPR015154, (+)HELIX, (+)MOD_RES-Phosphoserine, (+)STRAND, (+)TURN, (+)ZN_FING-ZZ-type, (+)Znf_ZZ-IPR000433	-0.355565	0.00191934	0.279122	0.0588	0.171652	0.527217
DMD:ENSG00000198947:E75.4-E76.1|ENSG00000198947:E74.1-E76.1	TRUE	inclusion	clu_51274	NewClu_6212	ENSG00000198947:E75.4	altPromoter	chrX:31284927-31279133|chrX:31341715-31279133	(+)alt-N-terminus, (+)alt-C-terminus, (+)AA:155(ENST00000469142-PEP)->525(ENSP00000367951)|(-)DOMAIN-WW, (-)HELIX, (-)STRAND, (-)TURN, (-)WW_dom-IPR001202, (+)EF-hand_dom_typ1-IPR015153, (+)EF-hand_dom_typ2-IPR015154, (+)HELIX, (+)MOD_RES-Phosphoserine, (+)STRAND, (+)TURN, (+)ZN_FING-ZZ-type, (+)Znf_ZZ-IPR000433	0.355565	0.00191934	0.279122	0.0588	0.828348	0.472783
GAK:ENSG00000178950:E23.2-E24.1|ENSG00000178950:E22.1-E24.1	TRUE	inclusion	clu_45102	NewClu_7455	ENSG00000178950:E23.2	cassette-exon	chr4:862327-861220|chr4:864499-861220		0.156083	0.000674972	0.146826	0.0591545	0.98146	0.825377
NEO1:ENSG00000067141:E23.1-E25.1|ENSG00000067141:E23.1-E24.1	TRUE	inclusion	clu_4087	NewClu_2781	ENSG00000067141:E24.1	cassette-exon	chr15:73566346-73570472|chr15:73566346-73567033	(-)alt+coding, (-)AA:1408(ENSP00000453317)+>1450(ENSP00000453200)|(-)Neogenin_C+IPR010560, (-)TOPO_DOM+Cytoplasmic, (+)Neogenin_C-IPR010560, (+)TOPO_DOM-Extracellular	-0.216312	0.00027707	0.0791597	0.0596484	0.38856	0.604872
TTN:ENSG00000155657:E193.1-E194.1|ENSG00000155657:E187.1-E196.1	TRUE	inclusion	clu_34087	NewClu_14165	ENSG00000155657:E193.1|E194.1	cassette-exon	chr2:179522225-179519722|chr2:179523432-179519261		0.504483	0.000146422	0.0520088	0.062325	0.531335	0.0268519
SIDT2:ENSG00000149577:E25.1-I25.4|ENSG00000149577:E25.1-ENSG00000149591:E3.2	TRUE	inclusion	clu_31992	NewClu_10341	ENSG00000149577:I25.4	trans-splicing	chr11:117066631-117066720|chr11:117066631-117073718		0.158786	0.0127502	0.602126	0.062325	0.802219	0.643432
MRPL22:ENSG00000082515:E1.7-E2.2|ENSG00000082515:E1.7-E3.1	TRUE	inclusion	clu_6649	NewClu_12625	ENSG00000082515:E2.2	cassette-exon	chr5:154320825-154330381|chr5:154320825-154335931	(+)alt-N-terminus, (+)AA:126(ENSP00000265229)->206(ENSP00000431040)|(+)Ribosomal_L22-IPR001063, (+)TRANSIT-Mitochondrion	0.158029	0.00319855	0.360792	0.062506	0.751135	0.593106
SERF1B:ENSG00000205572:E4.2-E6.1|ENSG00000205572:E4.2-E7.1	TRUE	exclusion	clu_52164	NewClu_4118	ENSG00000205572:E6.1	alt-C-term	chr5:69322342-69328142|chr5:69322342-69337351	(+)alt-C-terminus, (+)AA:62(ENSP00000370127)->110(ENSP00000370126)|(-)Uncharacterised_SERF-IPR007513	-0.129405	0.000177606	0.0575159	0.0628027	0.674821	0.804227
SERF1A:ENSG00000172058:E4.4-E6.1|ENSG00000172058:E4.4-E7.1	TRUE	exclusion	clu_42659	NewClu_11739	ENSG00000172058:E6.1	alt-C-term	chr5:70197760-70203561|chr5:70197760-70212768	(+)alt-C-terminus, (+)AA:62(ENSP00000321791)->110(ENSP00000346892)|(-)Uncharacterised_SERF-IPR007513	-0.129405	0.000177606	0.0575159	0.0628027	0.674821	0.804227
DMD:ENSG00000198947:E84.1-E85.1|ENSG00000198947:E83.2-E85.1	TRUE	inclusion	clu_51278	NewClu_6213	ENSG00000198947:E84.1	cassette-exon	chrX:31196049-31191721|chrX:31196786-31191721	(-)alt-C-terminus, (-)AA:1225(ENSP00000367979)->1230(ENSP00000352894)	0.235019	0.00146776	0.247744	0.0639941	0.836254	0.601235
NBPF14:ENSG00000122497:E13.2-E14.1|ENSG00000122497:U0.1_148176053-I22.1_147931794	TRUE	exclusion	clu_19428	NewClu_3720	ENSG00000122497:E13.2|ENSG00000122497:E14.1	altPromoter	chr1:148011680-148011056|chr1:148176053-147931794		-0.106099	0.0945758	0.784347	0.0667663	0.826935	0.933033
TTN:ENSG00000155657:E187.1-E188.1|ENSG00000155657:E187.1-E196.1	TRUE	inclusion	clu_34087	NewClu_14165	ENSG00000155657:E188.1	cassette-exon	chr2:179523432-179523278|chr2:179523432-179519261		0.575238	1.53065e-05	0.00958466	0.0724331	0.620294	0.0450565
CBX1:ENSG00000108468:E1.4-E6.1|ENSG00000108468:E2.1-E6.1	TRUE	exclusion	clu_13571	NewClu_8110	ENSG00000108468:E2.1	altPromoter	chr17:46178630-46154403|chr17:46178117-46154403	(~)AA:185(ENSP00000225603)+>185(ENSP00000377060)	0.156915	0.00572834	0.49747	0.0724331	0.7801	0.623186
WBP7:ENSG00000105663:E7.2-I7.1|ENSG00000105663:E7.1-E8.1		exclusion	clu_12250	NewClu_15681	ENSG00000105663:E7.2|ENSG00000105663:I7.1	intron-retention	chr19:36214405-36214406|chr19:36214404-36214633		-0.0998629	0.476887	0.877362	0.0724331	0	0.0998629
C1orf50:ENSG00000164008:E1.3-E1.5|ENSG00000164008:E1.3-E3.3	TRUE	inclusion	clu_37879	NewClu_10209	ENSG00000164008:E1.5	cassette-exon	chr1:43233061-43233180|chr1:43233061-43239234		0.155495	0.000604441	0.138591	0.0764407	0.252717	0.0972225
PTPRD:ENSG00000153707:E21.6-E24.1|ENSG00000153707:E23.1-E24.1	TRUE	inclusion	clu_33416	NewClu_8305	ENSG00000153707:E23.1	cassette-exon	chr9:8524925-8521546|chr9:8523513-8521546	(-)alt+coding, (-)AA:1496(AAI06717.1)+>1505(ENSP00000380731)|(-)Fibronectin_type3+IPR003961, (+)STRAND, (+)TOPO_DOM-Cytoplasmic	-0.158848	0.00311515	0.359126	0.0768127	0.674343	0.833191
PDE7A:ENSG00000205268:E10.1-E11.1|ENSG00000205268:I10.1-E11.1	TRUE	inclusion	clu_52039	NewClu_10604	ENSG00000205268:E10.1	intron-retention	chr8:66651737-66647129|chr8:66647130-66647129		-0.221772	0.00680232	0.521783	0.0784344	0.778228	1
CAMK2D:ENSG00000145349:E18.1-E19.1|ENSG00000145349:E15.2-E19.1	TRUE	inclusion	clu_30386	NewClu_14048	ENSG00000145349:E18.1	cassette-exon	chr4:114424092-114421667|chr4:114430794-114421667	(+)alt-C-terminus, (+)AA:478(ENSP00000296402)->513(ENSP00000406131)|(-)Kinase-like_dom-IPR011009, (-)MOD_RES-Phosphoserine, (+)Kinase-like_dom-IPR011009, (+)MOD_RES-Phosphoserine	0.245694	0.0167994	0.635653	0.078631	0.617523	0.371829
TMEM178A:ENSG00000152154:E1.1-E6.1|ENSG00000152154:E3.4-E6.1		inclusion	clu_32856	NewClu_2344	ENSG00000152154:E3.4	altPromoter	chr2:39892488-39931221|chr2:39893514-39931221	(+)alt-N-terminus, (+)alt-C-terminus, (+)AA:108(ENST00000437068-PEP)->297(ENSP00000281961)|(+)SIGNAL, (+)TOPO_DOM-Cytoplasmic, (+)TOPO_DOM-Extracellular, (+)TRANSMEM-Helical;	-0.095695	6.25815e-05	0.0268196	0.0795789	0.0249436	0.120639
SMIM11:ENSG00000205670:E5.1-E6.1|ENSG00000205670:E3.1-E6.1		inclusion	clu_52212	NewClu_5777	ENSG00000205670:E5.1	cassette-exon	chr21:35772197-35774389|chr21:35757942-35774389		0.0991726	0.198134	0.810347	0.0795789	0.890134	0.790962
ECHDC2:ENSG00000121310:I11.1_53371002-E12.2|ENSG00000121310:E9.1-E12.2	TRUE	inclusion	clu_19103	NewClu_13733	ENSG00000121310:I11.1_53371002		chr1:53371002-53370762|chr1:53373540-53370762		0.237071	0.124626	0.79575	0.0806445	0.406667	0.169595
WDR33:ENSG00000136709:I7.1-E8.1|ENSG00000136709:E7.1-E8.1		exclusion	clu_25739	NewClu_7004	ENSG00000136709:I7.1	intron-retention	chr2:128520734-128520733|chr2:128522402-128520733	(-)alt-C-terminus, (-)AA:257(ENSP00000376730)->326(ENSP00000387186)|(+)REPEAT-WD 3, (+)WD40_repeat-IPR001680, (+)WD40_repeat_dom-IPR017986, (-)WD40_repeat_dom-IPR017986	-0.0350259	0.633645	0.911318	0.0806445	0.0460906	0.0811165
C5orf28:ENSG00000151881:E3.2-E5.1|ENSG00000151881:E1.6-E5.1	TRUE	inclusion	clu_32751	NewClu_9773	ENSG00000151881:E3.2	cassette-exon	chr5:43476216-43454145|chr5:43483924-43454145	(~)AA:215(ENSP00000380270)->215(ENSP00000426067)	0.273621	0.0357637	0.718816	0.0842928	0.300835	0.0272134
DENND4C:ENSG00000137145:E31.1-E32.1|ENSG00000137145:E31.1-I31.1	TRUE	inclusion	clu_26129	NewClu_1875	ENSG00000137145:E32.1	intron-retention	chr9:19369985-19371754|chr9:19369985-19369986		-0.220785	0.0127246	0.602126	0.0857493	0.774768	0.995552
GCNT2:ENSG00000111846:E5.2-E6.2|ENSG00000111846:E4.4-E6.2	TRUE	inclusion	clu_15018	NewClu_9705	ENSG00000111846:E5.2	altPromoter	chr6:10521827-10527707|chr6:10521650-10527707	(~)AA:27(ENST00000498320-PEP)->27(ENST00000474518-PEP)	0.159726	4.96312e-05	0.0225022	0.0880179	0.334678	0.174952
OBSCN:ENSG00000154358:E45.1-E46.1|ENSG00000154358:E44.1-E56.1	TRUE	inclusion	clu_33672	NewClu_7546	ENSG00000154358:E45.1|E46.1	cassette-exon	chr1:228479862-228480224|chr1:228476589-228494073		0.332131	0.00408778	0.413748	0.0880179	0.981508	0.649377
CXCL12:ENSG00000107562:E4.2-I4.1|ENSG00000107562:E4.1-E8.6	TRUE	exclusion	clu_13069	NewClu_206	ENSG00000107562:E4.2|ENSG00000107562:I4.1	intron-retention	chr10:44874005-44874004|chr10:44874085-44868791		-0.157755	0.1347	0.797087	0.0883954	0.761379	0.919134
AMZ2P1:ENSG00000214174:E1.5-E1.6_62970759|ENSG00000214174:E1.3-E1.6_62970759	TRUE	inclusion	clu_52726	NewClu_1775	ENSG00000214174:E1.5	altPromoter	chr17:62971069-62970759|chr17:62971678-62970759		0.302825	0.0107293	0.582342	0.0883954	0.599216	0.296391
SFMBT1:ENSG00000163935:E4.1-E7.1|ENSG00000163935:E2.4-E7.1	TRUE	inclusion	clu_37806	NewClu_9523	ENSG00000163935:E4.1	cassette-exon	chr3:53077152-53003274|chr3:53079832-53003274	(+)alt-coding, (+)AA:823(ENSP00000296295)->866(ENSP00000350789)|(+)DOMAIN-SAM, (+)SAM-IPR001660, (+)SAM/pointed-IPR013761, (+)SAM_2-IPR011510, (+)SAM_type1-IPR021129	0.106782	0.153337	0.802281	0.0897662	0.151756	0.0449735
KTN1:ENSG00000126777:E37.5-E40.1|ENSG00000126777:E37.5-E39.2	TRUE	inclusion	clu_20921	NewClu_11841	ENSG00000126777:E39.2	cassette-exon	chr14:56128330-56133959|chr14:56128330-56130673	(+)alt-coding, (+)AA:1300(ENSP00000391964)->1357(ENSP00000378725)|(+)COILED, (+)TOPO_DOM-Lumenal	-0.106181	0.000490402	0.119352	0.0926852	0.207299	0.31348
ATAD3B:ENSG00000160072:E9.3-E10.1|ENSG00000160072:E9.3_1421516-ENSG00000197785:E11.1_1459246	TRUE	exclusion	clu_35627	NewClu_5727	ENSG00000160072:E9.3|ENSG00000160072:E10.1	trans-splicing	chr1:1421615-1421924|chr1:1421516-1459246		-0.231755	0.00796576	0.542493	0.0935693	0.759083	0.990838
WBP7:ENSG00000105663:E7.1-E8.1|ENSG00000105663:E7.2-I7.1	TRUE	exclusion	clu_12250	NewClu_15681	ENSG00000105663:E7.1|ENSG00000105663:E8.1	intron-retention	chr19:36214404-36214633|chr19:36214405-36214406		0.109288	0.538588	0.890802	0.0935693	0.973199	0.863911
SERF1B:ENSG00000205572:E4.2-E7.1|ENSG00000205572:E4.2-E6.1	TRUE	exclusion	clu_52164	NewClu_4118	ENSG00000205572:E6.1	alt-C-term	chr5:69322342-69337351|chr5:69322342-69328142	(+)alt+C+terminus, (+)AA:62(ENSP00000370127)+>110(ENSP00000370126)|(-)Uncharacterised_SERF-IPR007513	0.124353	0.000513864	0.122282	0.0935693	0.317018	0.192665
CBX5:ENSG00000094916:E1.1-E4.1|ENSG00000094916:E2.2-E4.1	TRUE	exclusion	clu_8464	NewClu_12828	ENSG00000094916:E2.2	altPromoter	chr12:54673792-54651476|chr12:54653293-54651476	(~)AA:191(ENSP00000209875)+>191(ENSP00000401009)	0.187487	0.00017272	0.0575159	0.0935693	0.785706	0.598219
SERF1A:ENSG00000172058:E4.4-E7.1|ENSG00000172058:E4.4-E6.1	TRUE	exclusion	clu_42659	NewClu_11739	ENSG00000172058:E6.1	alt-C-term	chr5:70197760-70212768|chr5:70197760-70203561	(+)alt+C+terminus, (+)AA:62(ENSP00000321791)+>110(ENSP00000346892)|(-)Uncharacterised_SERF-IPR007513	0.124353	0.000513864	0.122282	0.0935693	0.317018	0.192665
FRG1:ENSG00000109536:E7.1-E8.1|ENSG00000109536:I7.1_190881077-E8.1	TRUE	inclusion	clu_14043	NewClu_9814	ENSG00000109536:E7.1		chr4:190878657-190881903|chr4:190881077-190881903		-0.247844	4.33872e-05	0.0203646	0.0935693	0.467727	0.71557
RP11-764K9.4:ENSG00000215548:E6.1-E7.1|ENSG00000215548:I6.1_68431025-E7.1	TRUE	inclusion	clu_52994	NewClu_4977	ENSG00000215548:E6.1		chr9:68433465-68430261|chr9:68431025-68430261		-0.371638	0.00185908	0.278081	0.0938494	0.35706	0.728698
RP11-764K9.4:ENSG00000215548:I6.1_68431025-E7.1|ENSG00000215548:E6.1-E7.1	TRUE	inclusion	clu_52994	NewClu_4977	ENSG00000215548:I6.1_68431025		chr9:68431025-68430261|chr9:68433465-68430261		0.371638	0.00185908	0.278081	0.0938494	0.64294	0.271302
SNAP47:ENSG00000143740:E7.4-E8.1|ENSG00000143740:I7.1_227946441-E8.1	TRUE	exclusion	clu_29577	NewClu_13174	ENSG00000143740:E7.4		chr1:227935934-227946696|chr1:227946441-227946696		0.219526	0.00110405	0.203409	0.0953702	0.810293	0.590767
MICAL3:ENSG00000243156:E33.1-E34.1|ENSG00000243156:E33.1-E35.1	TRUE	inclusion	clu_55273	NewClu_11329	ENSG00000243156:E34.1	cassette-exon	chr22:18310410-18309282|chr22:18310410-18305826		0.190414	0.0131204	0.602126	0.0956266	0.438502	0.248088
NFYB:ENSG00000120837:E1.3-E3.1|ENSG00000120837:E2.1-E3.1		inclusion	clu_18959	NewClu_5206	ENSG00000120837:E2.1	altPromoter	chr12:104531919-104529310|chr12:104531154-104529310	(~)AA:207(ENSP00000240055)+>207(ENSP00000447486)	-0.269043	0.00177039	0.278	0.100863	0.377999	0.647042
PPARGC1A:ENSG00000109819:E7.4-E8.1|ENSG00000109819:I7.1_23890563-E8.1		inclusion	clu_14190	NewClu_6624	ENSG00000109819:E7.4	altPromoter	chr4:23891527-23886554|chr4:23890563-23886554		-0.124182	0.00489655	0.456397	0.101212	0.746617	0.870799
ZNF789:ENSG00000198556:E3.2-I4.2|ENSG00000198556:E3.2-E5.1		inclusion	clu_50657	NewClu_12050	ENSG00000198556:I4.2		chr7:99074103-99075897|chr7:99074103-99077284		0.137014	0.101663	0.78493	0.101212	0.237975	0.100961
CHTF8:ENSG00000168802:E3.2-E4.1|ENSG00000168802:E3.2-E4.3		exclusion	clu_41102	NewClu_6778	ENSG00000168802:E4.1	alt-3'	chr16:69155339-69155073|chr16:69155339-69154552	(+)truncated, (-)AA:12(ENSP00000427718)->99(ENSP00000455699)	-0.158485	0.00193977	0.279122	0.101212	0.407461	0.565946
WBP7:ENSG00000105663:I7.1-E8.1|ENSG00000105663:E7.1-E8.1		exclusion	clu_12250	NewClu_15681	ENSG00000105663:I7.1	intron-retention	chr19:36214632-36214633|chr19:36214404-36214633		-0.0838409	0.509938	0.884256	0.101212	0	0.0838409
ATAD3C:ENSG00000215915:E8.1-E9.1|ENSG00000215915:E8.1_1391677-ENSG00000160072:E10.1_1421997		exclusion	clu_53025	NewClu_6267	ENSG00000215915:E8.1|ENSG00000215915:E9.1	trans-splicing	chr1:1391729-1392509|chr1:1391677-1421997		-0.585355	0.000365617	0.0973998	0.101217	0.371452	0.956807
AC009948.5:ENSG00000223960:E4.3-E5.3|ENSG00000223960:E4.1-E5.3		inclusion	clu_53259	NewClu_15792	ENSG00000223960:E4.3	alt-5'	chr2:179291407-179295422|chr2:179291232-179295422		0.177573	0.0506629	0.749069	0.101653	0.210982	0.0334081
CSAG1:ENSG00000198930:E3.1-E4.2|ENSG00000198930:E3.1_151904504-ENSG00000184324:E2.1_151923725		exclusion	clu_51247	NewClu_15001	ENSG00000198930:E3.1|ENSG00000198930:E4.2	trans-splicing	chrX:151904518-151908778|chrX:151904504-151923725		-0.249337	0.0467824	0.744163	0.101653	0.047091	0.296428
WDR62:ENSG00000075702:E13.1-E15.1|ENSG00000075702:E14.2-E15.1		inclusion	clu_5539	NewClu_4575	ENSG00000075702:E14.2	cassette-exon	chr19:36572472-36573965|chr19:36572837-36573965	(-)nonsense_mediated_decay, (+)truncated, (-)AA:483(ENSP00000465525)+>1518(ENSP00000270301)|(-)MOD_RES+Phosphoserine, (-)MOD_RES+Phosphothreonine, (-)REPEAT+WD 10, (-)REPEAT+WD 11, (-)REPEAT+WD 12, (-)REPEAT+WD 13, (-)REPEAT+WD 14, (-)REPEAT+WD 15, (-)REPEAT+WD 7, (-)REPEAT+WD 8, (-)REPEAT+WD 9, (-)WD40_repeat+IPR001680, (-)WD40_repeat_dom+IPR017986	-0.145804	0.00188895	0.278081	0.102274	0.827339	0.973144
MAP7D1:ENSG00000116871:E8.3-E9.1|ENSG00000116871:E7.2-E9.1		exclusion	clu_17534	NewClu_10185	ENSG00000116871:E8.3	cassette-exon	chr1:36640609-36641800|chr1:36639079-36641800	(-)alt-coding, (-)AA:803(ENSP00000320228)->808(ENSP00000362243)|(-)MOD_RES-Phosphoserine	-0.129307	0.000597574	0.138591	0.104987	0.640748	0.770055
NFAT5:ENSG00000102908:E3.1-E5.1|ENSG00000102908:E3.1-E6.1		inclusion	clu_10898	NewClu_3977	ENSG00000102908:E5.1	cassette-exon	chr16:69660431-69680420|chr16:69660431-69680931	(-)alt-N-terminus, (-)AA:1455(ENSP00000338806)->1549(ENSP00000396538)|(-)COMPBIAS-Ser-rich	0.237706	0.0171644	0.638433	0.104987	0.645122	0.407416
FAM193B:ENSG00000146067:E5.5-E7.1|ENSG00000146067:E5.5-E6.1		inclusion	clu_30688	NewClu_10815	ENSG00000146067:E6.1	cassette-exon	chr5:176964874-176959642|chr5:176964874-176963746		-0.0932854	8.90062e-05	0.0357799	0.104987	0.0431171	0.136402
NHSL1:ENSG00000135540:E3.1-E6.1|ENSG00000135540:E2.4-E6.1		exclusion	clu_25001	NewClu_1728	ENSG00000135540:E3.1	altPromoter	chr6:138866760-138817508|chr6:138892847-138817508	(+)alt-N-terminus, (+)alt-C-terminus, (+)AA:221(ENSP00000344582)->1610(ENSP00000394546)|(+)COMPBIAS-Pro-rich, (+)COMPBIAS-Ser-rich, (+)MOD_RES-Phosphoserine, (+)MOD_RES-Phosphothreonine	-0.18725	8.98423e-05	0.0357799	0.110628	0.690355	0.877605
TCF20:ENSG00000100207:I6.1_42511212-E2.2|ENSG00000100207:I6.1_42486656-E2.2		exclusion	clu_9157	NewClu_7629	ENSG00000100207:I6.1_42511212		chr22:42511212-42483179|chr22:42486656-42483179		0.309803	0.0166161	0.631141	0.11429	0.432695	0.122892
NMT2:ENSG00000152465:E4.1-E5.1|ENSG00000152465:E1.2-E5.1		inclusion	clu_32965	NewClu_5554	ENSG00000152465:E4.1	cassette-exon	chr10:15201832-15183556|chr10:15210502-15183556	(-)alt-N-terminus, (-)AA:310(ENSP00000438945)->498(ENSP00000367407)|(-)Acyl_CoA_acyltransferase-IPR016181, (-)COMPBIAS-Poly-Lys, (-)MOD_RES-Phosphoserine, (-)MyristoylCoA_TrFase-IPR000903, (-)MyristoylCoA_TrFase_N-IPR022676	0.125245	0.0990768	0.78493	0.115401	0.183677	0.0584316
PDE7A:ENSG00000205268:I10.1-E11.1|ENSG00000205268:E10.1-E11.1		inclusion	clu_52039	NewClu_10604	ENSG00000205268:I10.1	intron-retention	chr8:66647130-66647129|chr8:66651737-66647129		0.168552	0.0069218	0.521783	0.119516	0.168552	0
ANXA8L2:ENSG00000186807:E3.2-E4.1|ENSG00000186807:E3.2_47752494-E4.1		exclusion	clu_47835	NewClu_3848	ENSG00000186807:E3.2.47752494	alt-5'	chr10:47752499-47753838|chr10:47752494-47753838		-0.257945	0.00199639	0.283584	0.119573	0.685246	0.943191
TLN2:ENSG00000171914:E3.1_62745786-E8.1|ENSG00000171914:E1.1-E8.1		inclusion	clu_42537	NewClu_9188	ENSG00000171914:E3.1.62745786	cassette-exon	chr15:62745786-62881886|chr15:62682884-62881886		0.263356	0.00996909	0.572482	0.12048	0.361231	0.0978756
SAE1:ENSG00000142230:E14.1-E15.1|ENSG00000142230:I14.1_47708386-E15.1		inclusion	clu_28868	NewClu_1168	ENSG00000142230:E14.1		chr19:47706997-47712416|chr19:47708386-47712416		-0.110903	0.00676934	0.521783	0.127115	0.643122	0.754025
PTAR1:ENSG00000188647:E6.1-E8.1|ENSG00000188647:E6.1-E7.1		inclusion	clu_48474	NewClu_15725	ENSG00000188647:E7.1	cassette-exon	chr9:72347055-72333600|chr9:72347055-72338546		-0.200305	0.0788915	0.772067	0.128303	0.0337703	0.234076
LINC00670:ENSG00000179136:E1.2-E3.1|ENSG00000179136:E1.2-E2.1		exclusion	clu_45191	NewClu_4330	ENSG00000179136:E2.1	cassette-exon	chr17:12453394-12493758|chr17:12453394-12487877		0.350237	0.0031076	0.359126	0.128359	0.536675	0.186438
GEMIN8:ENSG00000046647:I1.1-E2.1|ENSG00000046647:E1.2-E4.1		inclusion	clu_2443	NewClu_2667	ENSG00000046647:I1.1|ENSG00000046647:E2.1	intron-retention	chrX:14047735-14047734|chrX:14047896-14044340		0.201088	0.0101762	0.573987	0.129356	0.201088	0
PQLC1:ENSG00000122490:E8.4-E11.1|ENSG00000122490:E8.4-E14.1		inclusion	clu_19427	NewClu_11221	ENSG00000122490:E11.1	cassette-exon	chr18:77703329-77694022|chr18:77703329-77679400	(+)alt-coding, (+)AA:253(ENSP00000350188)->271(ENSP00000380880)	0.304849	0.00196703	0.282015	0.130191	0.512731	0.207883
MON1A:ENSG00000164077:E7.1-E8.1|ENSG00000164077:I7.1-E8.1		exclusion	clu_38006	NewClu_5989	ENSG00000164077:E7.1	intron-retention	chr3:49947552-49946833|chr3:49946834-49946833	(+)retained_intron, (+)alt+C+terminus, (+)AA:395(ENST00000486107+PEP)+>490(ENSP00000404793)|(+)Vacuolar_fusion_protein_MON1+IPR004353	0.275672	0.0470173	0.744163	0.131454	0.993127	0.717455
WASH3P:ENSG00000185596:E3.6-I3.1|ENSG00000185596:E3.5-E7.3		exclusion	clu_47337	NewClu_11781	ENSG00000185596:E3.6|ENSG00000185596:I3.1	intron-retention	chr15:102506430-102506431|chr15:102506426-102512799		-0.0729061	0.443441	0.868324	0.13238	0.131004	0.20391
ATAD3B:ENSG00000160072:E14.1-E15.1|ENSG00000160072:E9.3_1421516-ENSG00000197785:E11.1_1459246		exclusion	clu_35627	NewClu_5727	ENSG00000160072:E14.1|ENSG00000160072:E15.1	trans-splicing	chr1:1425804-1425943|chr1:1421516-1459246		-0.277116	0.0118842	0.595181	0.133367	0.673167	0.950283
HCG18:ENSG00000231074:E1.12-E4.1|ENSG00000231074:E1.9-E4.1		inclusion	clu_54071	NewClu_12468	ENSG00000231074:E1.12	alt-5'	chr6:30293928-30264014|chr6:30294131-30264014	(~)AA:131(ENST00000426882-PEP)->131(ENST00000449544-PEP)	0.0750595	0.0434588	0.733004	0.133367	0.192667	0.117608
HHAT:ENSG00000054392:E2.3-E5.1|ENSG00000054392:E1.1-E5.1		inclusion	clu_2942	NewClu_12398	ENSG00000054392:E2.3	altPromoter	chr1:210502448-210522277|chr1:210501728-210522277	(~)AA:493(ENSP00000416845)->493(ENSP00000261458)	0.277251	0.00814312	0.542493	0.133367	0.495394	0.218143
SLC25A14:ENSG00000102078:E1.6-E2.2|ENSG00000102078:E1.6-E3.1		inclusion	clu_10582	NewClu_12529	ENSG00000102078:E2.2	cassette-exon	chrX:129473950-129474081|chrX:129473950-129479156	(+)alt-N-terminus, (+)alt-C-terminus, (+)AA:212(ENST00000464342-PEP)->237(AK309433-PEP)	0.2233	0.006065	0.505549	0.133367	0.630333	0.407033
UAP1:ENSG00000117143:E9.1-E10.1|ENSG00000117143:E9.1-E11.2		inclusion	clu_17662	NewClu_11870	ENSG00000117143:E10.1	cassette-exon	chr1:162560301-162562522|chr1:162560301-162567582	(+)alt-coding, (+)AA:505(ENSP00000356903)->522(ENSP00000271469)|(-)UDPGP_trans-IPR002618, (+)UDPGP_trans-IPR002618	0.158312	0.000416569	0.105022	0.133367	0.753766	0.595454
MON1A:ENSG00000164077:I7.1-E8.1|ENSG00000164077:E7.1-E8.1		exclusion	clu_38006	NewClu_5989	ENSG00000164077:I7.1	intron-retention	chr3:49946834-49946833|chr3:49947552-49946833	(+)retained_intron, (+)alt-C-terminus, (+)AA:395(ENST00000486107-PEP)->490(ENSP00000404793)|(+)Vacuolar_fusion_protein_MON1-IPR004353	-0.192148	0.0431455	0.733004	0.133367	0.00347222	0.19562
CEP85L:ENSG00000111860:E10.4-E11.1|ENSG00000111860:I10.1_118858687-E11.1		exclusion	clu_15027	NewClu_10289	ENSG00000111860:E10.4		chr6:118886692-118845083|chr6:118858687-118845083		0.415045	0.00184675	0.278081	0.13592	0.532455	0.11741
MAGEA6:ENSG00000197172:E3.2-E4.1|ENSG00000197172:E1.3-ENSG00000183305:E2.1		inclusion	clu_49652	NewClu_12227	ENSG00000197172:E3.2|ENSG00000197172:E4.1	trans-splicing	chrX:151869165-151869246|chrX:151867307-151884446		0.31908	0.0214028	0.666675	0.14421	0.958022	0.638942
CCDC77:ENSG00000120647:E1.6-E5.1|ENSG00000120647:E4.4-E5.1		inclusion	clu_18838	NewClu_15013	ENSG00000120647:E4.4	alt-C-term	chr12:498652-514677|chr12:510850-514677	(~)AA:456(ENSP00000391870)+>456(ENSP00000412925)	-0.165152	0.0138616	0.606025	0.144527	0.0850529	0.250205
ZNF532:ENSG00000074657:E5.7-E6.1|ENSG00000074657:E5.5-E6.1		exclusion	clu_5311	NewClu_9297	ENSG00000074657:E5.7	alt-5'	chr18:56532617-56532702|chr18:56532218-56532702	(+)alt-C-terminus, (+)AA:68(ENSP00000466488)->119(ENSP00000465873)	-0.137736	0.0607836	0.755364	0.144527	0.632082	0.769818
PLEKHA7:ENSG00000166689:E6.1-E7.1|ENSG00000166689:I6.1_16878240-E7.1		exclusion	clu_39850	NewClu_9002	ENSG00000166689:E6.1		chr11:16892646-16877461|chr11:16878240-16877461		0.100689	0.0196933	0.659685	0.146619	0.875084	0.774396
PARG:ENSG00000227345:I2.1_51338277-E8.1|ENSG00000227345:E4.1-E3.1_51130711		inclusion	clu_53655	NewClu_5341	ENSG00000227345:I2.1_51338277|ENSG00000227345:E8.1		chr10:51338277-51315072|chr10:51361723-51130711		0.228319	0.00294023	0.349081	0.147643	0.481777	0.253458
ZFP57:ENSG00000204644:E2.5-E3.1|ENSG00000204644:E1.1-E3.1		inclusion	clu_51860	NewClu_5076	ENSG00000204644:E2.5	cassette-exon	chr6:29644658-29643836|chr6:29648839-29643836		0.301872	0.0243705	0.678792	0.147643	0.949934	0.648062
MDM2:ENSG00000135679:E1.7-E3.1|ENSG00000135679:E2.2-E3.1		exclusion	clu_25095	NewClu_15492	ENSG00000135679:E2.2	altPromoter	chr12:69202271-69202988|chr12:69202866-69202988	(-)truncated, (+)AA:144(ENSP00000427828)+>321(ENSP00000348637)|(+)HELIX, (+)MOD_RES+Phosphoserine; by ATM, (+)MOD_RES+Phosphothreonine; by ATM, (+)MOTIF+Nucleolar localization signal, (+)REGION+Necessary for interaction with USP2, (+)REGION+Region II, (+)STRAND, (+)TURN, (+)ZN_FING+RING+type, (+)ZN_FING+RanBP2+type, (+)Znf_RING+IPR001841, (+)Znf_RanBP2+IPR001876, (+)p53_neg+reg_MDM_2/4+IPR016495	0.28226	0.000978308	0.19079	0.147643	0.744922	0.462662
GON4L:ENSG00000116580:E2.5-E3.2|ENSG00000116580:E2.4-E3.2		exclusion	clu_17344	NewClu_8468	ENSG00000116580:E2.5	alt-5'	chr1:155826938-155823597|chr1:155826950-155823597	(+)alt-N-terminus, (+)AA:1115(ENST00000471341-PEP)->1529(ENSP00000354322)|(+)COMPBIAS-Poly-Lys, (+)MOD_RES-Phosphoserine	-0.147008	0.0205462	0.666675	0.147643	0.320585	0.467592
EBPL:ENSG00000123179:E3.1-E5.1|ENSG00000123179:E1.4-E5.1		exclusion	clu_19668	NewClu_14324	ENSG00000123179:E3.1	cassette-exon	chr13:50243913-50237331|chr13:50265390-50237331	(-)alt-C-terminus, (-)AA:80(ENST00000473576-PEP)->134(ENSP00000367533)|(-)EBP-IPR007905, (-)TRANSMEM-Helical;	-0.148738	0.00755071	0.534615	0.147643	0.687551	0.836289
SLC25A25:ENSG00000148339:E3.3-E5.2|ENSG00000148339:E1.2-E5.2		exclusion	clu_31455	NewClu_11433	ENSG00000148339:E3.3	altPromoter	chr9:130861004-130863375|chr9:130830859-130863375	(+)alt-N-terminus, (+)AA:469(ENSP00000362155)->515(ENSP00000362160)|(+)EF_hand_dom-IPR002048, (-)DOMAIN-EF-hand 1, (-)DOMAIN-EF-hand 3, (-)EF_hand_dom-IPR002048, (-)TOPO_DOM-Mitochondrial intermembrane	-0.230448	0.000759145	0.15753	0.147643	0.440269	0.670718
NEO1:ENSG00000067141:E23.1-E24.1|ENSG00000067141:E23.1-E25.1		inclusion	clu_4087	NewClu_2781	ENSG00000067141:E24.1	cassette-exon	chr15:73566346-73567033|chr15:73566346-73570472	(-)alt-coding, (-)AA:1408(ENSP00000453317)->1450(ENSP00000453200)|(-)Neogenin_C-IPR010560, (-)TOPO_DOM-Cytoplasmic, (+)Neogenin_C-IPR010560, (+)TOPO_DOM-Extracellular	0.194104	0.000600792	0.138591	0.147643	0.43597	0.241866
DYNC1I1:ENSG00000158560:E6.3-E10.1|ENSG00000158560:E6.3-E8.1		inclusion	clu_35125	NewClu_5291	ENSG00000158560:E8.1	cassette-exon	chr7:95442649-95499195|chr7:95442649-95457369	(+)alt-coding, (+)AA:608(ENSP00000352348)->628(ENSP00000392337)	-0.179179	0.00380081	0.399702	0.147747	0.157288	0.336467
FRG1:ENSG00000109536:E3.1-E4.1|ENSG00000109536:E3.1_190864426-I3.1		exclusion	clu_14046	NewClu_9815	ENSG00000109536:E3.1|ENSG00000109536:E4.1		chr4:190864427-190873317|chr4:190864426-190873316		-0.184769	0.00166948	0.265414	0.147747	0.687111	0.871879
PTK2:ENSG00000169398:E49.1-E52.2|ENSG00000169398:E51.1-E52.2		inclusion	clu_41395	NewClu_6141	ENSG00000169398:E51.1	cassette-exon	chr8:141684397-141678523|chr8:141679826-141678523	(-)alt+N+terminus, (-)alt+C+terminus, (-)AA:40(ENST00000520460+PEP)+>80(ENST00000523805+PEP)	-0.296165	0.0112427	0.58572	0.147747	0.276561	0.572726
DOPEY1:ENSG00000083097:E6.1-E7.1|ENSG00000083097:E6.1-E8.1		exclusion	clu_6709	NewClu_6021	ENSG00000083097:E7.1	cassette-exon	chr6:83820033-83823042|chr6:83820033-83828607		-0.307203	0.00114328	0.208497	0.147747	0.586508	0.893711
ZNF880:ENSG00000221923:E4.1-E4.4|ENSG00000221923:E4.2-E6.1		inclusion	clu_53123	NewClu_12264	ENSG00000221923:E4.1|ENSG00000221923:E4.4	cassette-exon	chr19:52877647-52877737|chr19:52877680-52887102		0.290215	0.046701	0.744026	0.147747	0.464427	0.174212
ABI1:ENSG00000136754:E4.2-E5.1|ENSG00000136754:E4.2-E7.1		inclusion	clu_25789	NewClu_470	ENSG00000136754:E5.1	cassette-exon	chr10:27065994-27060018|chr10:27065994-27059274	(+)alt-coding, (+)AA:475(ENSP00000365330)->480(ENSP00000352114)|(-)Abl-interactor_HHR_dom-IPR012849, (+)Abl-interactor_HHR_dom-IPR012849	0.301083	0.0267813	0.694389	0.147747	0.706707	0.405623
TTN:ENSG00000155657:E149.1-E155.1|ENSG00000155657:E154.1-E155.1		inclusion	clu_34087	NewClu_14165	ENSG00000155657:E154.1	cassette-exon	chr2:179542852-179539136|chr2:179539766-179539136		-0.168379	0.0395962	0.7293	0.147747	0	0.168379
KIAA1217:ENSG00000120549:I27.1-E28.1|ENSG00000120549:E24.1-E28.1		inclusion	clu_18823	NewClu_9082	ENSG00000120549:I27.1	intron-retention	chr10:24833909-24833910|chr10:24822166-24833910		0.381834	0.0198447	0.660787	0.147747	0.386736	0.00490196
CBX1:ENSG00000108468:E2.1-E6.1|ENSG00000108468:E1.4-E6.1		exclusion	clu_13571	NewClu_8110	ENSG00000108468:E2.1	altPromoter	chr17:46178117-46154403|chr17:46178630-46154403	(~)AA:185(ENSP00000225603)->185(ENSP00000377060)	-0.140997	0.00260948	0.33002	0.147747	0.188519	0.329516
CSAG1:ENSG00000198930:E4.2-E4.4|ENSG00000198930:E3.1_151904504-ENSG00000184324:E2.1_151923725		exclusion	clu_51247	NewClu_15001	ENSG00000198930:E4.2|ENSG00000198930:E4.4	trans-splicing	chrX:151908928-151909139|chrX:151904504-151923725		-0.165149	0.0251692	0.685025	0.148689	0.0302808	0.19543
FRG1:ENSG00000109536:E3.1_190864426-I3.1|ENSG00000109536:E3.1-E4.1		inclusion	clu_14046	NewClu_9815	ENSG00000109536:E3.1_190864426|ENSG00000109536:I3.1		chr4:190864426-190873316|chr4:190864427-190873317		0.185562	0.00179365	0.278081	0.148689	0.312889	0.127328
OGFOD3:ENSG00000181396:E8.1-E10.1|ENSG00000181396:E8.1-E11.4		inclusion	clu_45689	NewClu_12624	ENSG00000181396:E10.1	cassette-exon	chr17:80356072-80352419|chr17:80356072-80350410	(+)alt-C-terminus, (+)AA:319(ENSP00000320116)->331(ENSP00000330075)|(-)ACT_SITE, (-)BINDING-2-oxoglutarate, (-)DOMAIN-Fe2OG dioxygenase, (-)METAL-Iron, (-)Pro_4_hyd_alph-IPR006620, (-)TOPO_DOM-Lumenal, (+)Pro_4_hyd_alph-IPR006620	0.327692	0.0010221	0.195498	0.148689	0.514103	0.186411
RP11-418J17.1:ENSG00000231365:E3.1-I3.1|ENSG00000231365:E1.4-E4.1		inclusion	clu_54110	NewClu_2850	ENSG00000231365:E3.1|ENSG00000231365:I3.1	intron-retention	chr1:119689459-119689460|chr1:119683416-119689576		0.204637	0.0120284	0.595181	0.150759	0.204637	0
MDM2:ENSG00000135679:E2.2-E3.1|ENSG00000135679:E1.7-E3.1		exclusion	clu_25095	NewClu_15492	ENSG00000135679:E2.2	altPromoter	chr12:69202866-69202988|chr12:69202271-69202988	(-)truncated, (+)AA:144(ENSP00000427828)->321(ENSP00000348637)|(+)HELIX, (+)MOD_RES-Phosphoserine; by ATM, (+)MOD_RES-Phosphothreonine; by ATM, (+)MOTIF-Nucleolar localization signal, (+)REGION-Necessary for interaction with USP2, (+)REGION-Region II, (+)STRAND, (+)TURN, (+)ZN_FING-RING-type, (+)ZN_FING-RanBP2-type, (+)Znf_RING-IPR001841, (+)Znf_RanBP2-IPR001876, (+)p53_neg-reg_MDM_2/4-IPR016495	-0.27673	0.00128988	0.229054	0.151586	0.255078	0.531807
HPS5:ENSG00000110756:E1.6-E2.1|ENSG00000110756:E1.6-E4.1		inclusion	clu_14511	NewClu_581	ENSG00000110756:E2.1	cassette-exon	chr11:18343493-18339454|chr11:18343493-18333571	(+)alt-N-terminus, (+)AA:1015(ENSP00000379552)->1129(ENSP00000265967)|(+)BLOC-2_complex_Hps5_subunit-IPR017217, (+)WD40_repeat_dom-IPR017986	0.129133	0.0268055	0.694389	0.151586	0.616541	0.487408
DMD:ENSG00000198947:E83.2-E85.1|ENSG00000198947:E83.2-E84.1		inclusion	clu_51278	NewClu_6213	ENSG00000198947:E84.1	cassette-exon	chrX:31196786-31191721|chrX:31196786-31196087	(-)alt+C+terminus, (-)AA:1225(ENSP00000367979)+>1230(ENSP00000352894)	-0.125165	0.00177685	0.278	0.151586	0.0799838	0.205149
FPGT-TNNI3K:ENSG00000259030:E24.1-I19.1_74883192|ENSG00000259030:E24.1-I19.1_74881991		exclusion	clu_56868	NewClu_11434	ENSG00000259030:I19.1_74883192		chr1:74836076-74883192|chr1:74836076-74881991		0.16754	0.0273369	0.697022	0.154717	0.34787	0.180329
L3MBTL1:ENSG00000185513:E20.1-E21.2|ENSG00000185513:E20.1-E20.3		exclusion	clu_47303	NewClu_9602	ENSG00000185513:E21.2	cassette-exon	chr20:42169455-42176787|chr20:42169455-42169574		0.303384	0.0111823	0.58572	0.154988	0.782395	0.479011
FAM84B:ENSG00000168672:E2.1-I2.1|ENSG00000168672:E2.1-E3.3		exclusion	clu_41028	NewClu_6307	ENSG00000168672:I2.1	intron-retention	chr8:127568510-127568509|chr8:127568510-127565748		-0.119956	0.190875	0.809971	0.154988	0.770621	0.890577
SSFA2:ENSG00000138434:E14.1-E14.3_182781565|ENSG00000138434:E14.1-E16.1		inclusion	clu_27015	NewClu_14671	ENSG00000138434:E14.3_182781565	cassette-exon	chr2:182781154-182781565|chr2:182781154-182783325		0.289517	0.0295647	0.703892	0.155087	0.476366	0.186848
ZFYVE20:ENSG00000131381:E3.1_15138059-E4.1|ENSG00000131381:E3.1-E4.1		exclusion	clu_22815	NewClu_15111	ENSG00000131381:E3.1.15138059	alt-5'	chr3:15138059-15137795|chr3:15138042-15137795		0.0975893	0.0482551	0.7461	0.155689	0.196457	0.0988678
ZFYVE20:ENSG00000131381:E3.1-E4.1|ENSG00000131381:E3.1_15138059-E4.1		exclusion	clu_22815	NewClu_15111	ENSG00000131381:E3.1.15138059	alt-5'	chr3:15138042-15137795|chr3:15138059-15137795		-0.0975893	0.0482551	0.7461	0.155689	0.803543	0.901132
MCOLN3:ENSG00000055732:E4.1-E6.1|ENSG00000055732:E3.1-E6.1		inclusion	clu_3085	NewClu_1052	ENSG00000055732:E4.1	cassette-exon	chr1:85506693-85499934|chr1:85510816-85499934	(+)alt-coding, (+)AA:497(ENSP00000342698)->553(ENSP00000359621)|(+)TRANSMEM-Helical;	0.125037	0.00319186	0.360792	0.156098	0.968553	0.843516
TTC39A:ENSG00000085831:I6.1_51792416-E9.1|ENSG00000085831:E6.2-E9.1		inclusion	clu_7108	NewClu_14834	ENSG00000085831:I6.1_51792416		chr1:51792416-51787497|chr1:51795711-51787497		0.260113	0.00220925	0.29328	0.162285	0.335942	0.0758294
NBPF14:ENSG00000122497:E21.3-E22.1|ENSG00000122497:U0.1_148176053-I22.1_147931794		exclusion	clu_19428	NewClu_3720	ENSG00000122497:E21.3|ENSG00000122497:E22.1	altPromoter	chr1:148005403-148004791|chr1:148176053-147931794		-0.210623	0.126905	0.79575	0.164043	0.471445	0.682068
AC010980.2:ENSG00000237732:E1.8-E3.2|ENSG00000237732:E2.6-I2.1		inclusion	clu_54845	NewClu_12271	ENSG00000237732:E1.8|ENSG00000237732:E3.2	intron-retention	chr2:223184089-223186186|chr2:223185983-223185984		-0.402468	0.0125169	0.602126	0.165022	0.36603	0.768498
MAP7D1:ENSG00000116871:E7.2-E8.1|ENSG00000116871:E7.2-E9.1		exclusion	clu_17534	NewClu_10185	ENSG00000116871:E8.1	cassette-exon	chr1:36639079-36640499|chr1:36639079-36641800	(-)alt-coding, (-)AA:803(ENSP00000320228)->808(ENSP00000362243)|(-)MOD_RES-Phosphoserine	-0.0746005	0.000514844	0.122282	0.165022	0.803931	0.878531
SETD8:ENSG00000183955:E1.3-E4.2|ENSG00000183955:E3.4-E6.1		exclusion	clu_46597	NewClu_6540	ENSG00000183955:E4.2|E3.4	cassette-exon	chr12:123868755-123873980|chr12:123873729-123875177	(+)alt+N+terminus, (+)alt+C+terminus, (+)AA:154(ENST00000478781+PEP)+>352(ENSP00000384629)|(+)BINDING+S+adenosyl+L+methionine, (+)DOMAIN+SET, (+)HELIX, (+)Hist_H4+K20_MeTrfase+IPR016858, (+)MUTAGEN+Missing: Abolishes methyltransferase activity, (+)REGION+S+adenosyl+L+methionine binding, (+)SET_dom+IPR001214, (+)STRAND, (+)TURN	0.18378	0.0324129	0.711412	0.166384	0.197386	0.0136054
CES4A:ENSG00000172824:I10.1-E11.1|ENSG00000172824:E10.1-E11.1		inclusion	clu_42964	NewClu_1294	ENSG00000172824:I10.1	intron-retention	chr16:67038695-67038696|chr16:67038127-67038696		0.320438	0.00816412	0.542493	0.166384	0.338295	0.0178571
SYDE2:ENSG00000097096:E4.1-I4.1_85641977|ENSG00000097096:E4.1-E5.1		inclusion	clu_8689	NewClu_2824	ENSG00000097096:I4.1_85641977		chr1:85643829-85641977|chr1:85643829-85634908		0.144975	0.0216906	0.666675	0.166856	0.157783	0.0128077
OSBPL3:ENSG00000070882:E13.1-E15.1|ENSG00000070882:E14.2-E15.1		exclusion	clu_4738	NewClu_3619	ENSG00000070882:E14.2	cassette-exon	chr7:24892123-24882032|chr7:24888688-24882032	(-)alt-coding, (-)AA:820(ENSP00000389779)->856(ENSP00000315331)|(-)MOD_RES-Phosphoserine	0.247152	0.0181737	0.651913	0.169856	0.523961	0.276809
FASTKD3:ENSG00000124279:E2.1-I2.3|ENSG00000124279:E1.5-E4.1		inclusion	clu_20022	NewClu_835	ENSG00000124279:E2.1|ENSG00000124279:I2.3	intron-retention	chr5:7868221-7868220|chr5:7869092-7866096		0.222458	0.0843977	0.777056	0.169856	0.362927	0.140469
TMEM116:ENSG00000198270:E1.11-E3.1|ENSG00000198270:E2.5-E2.8		exclusion	clu_50499	NewClu_7377	ENSG00000198270:E1.11|ENSG00000198270:E3.1	altPromoter	chr12:112450806-112443107|chr12:112443753-112443490		0.190413	0.0141594	0.607641	0.169856	0.836261	0.645848
ZNF219:ENSG00000165804:I5.1-E6.1|ENSG00000165804:E4.1-E7.2		inclusion	clu_39244	NewClu_6701	ENSG00000165804:I5.1|ENSG00000165804:E6.1	intron-retention	chr14:21562695-21562694|chr14:21566471-21561833		0.207151	0.00187933	0.278081	0.169856	0.248453	0.0413011
BBS9:ENSG00000122507:E26.2-E27.1|ENSG00000122507:I26.1_33594596-E27.1		exclusion	clu_19433	NewClu_15830	ENSG00000122507:E26.2		chr7:33573788-33644477|chr7:33594596-33644477		0.510351	1.40109e-06	0.00162473	0.169856	0.67364	0.163288
L3MBTL1:ENSG00000185513:E20.1-E20.3|ENSG00000185513:E20.1-E21.2		exclusion	clu_47303	NewClu_9602	ENSG00000185513:E20.3	cassette-exon	chr20:42169455-42169574|chr20:42169455-42176787		-0.345626	0.016381	0.629241	0.172116	0.116306	0.461932
EPN2:ENSG00000072134:E7.8-E16.1|ENSG00000072134:E7.8-E19.2		inclusion	clu_4924	NewClu_6524	ENSG00000072134:E16.1	cassette-exon	chr17:19140844-19185268|chr17:19140844-19213198	(+)alt-N-terminus, (+)AA:356(ENSP00000378980)->584(ENSP00000261495)|(+)ANTH_dom-IPR011417, (+)BINDING-Phosphatidylinositol lipid headgroup, (+)DOMAIN-ENTH, (+)ENTH_VHS-IPR008942, (+)Epsin-like_N-IPR013809, (+)Epsin_dom_N-IPR001026, (+)MOD_RES-Phosphoserine, (+)REPEAT-UIM 1, (+)Ubiquitin-int_motif-IPR003903	0.226701	0.0230174	0.672227	0.172116	0.948383	0.721682
MCM3AP-AS1:ENSG00000215424:E1.7-E5.1|ENSG00000215424:E4.1-E5.1		exclusion	clu_52972	NewClu_6930	ENSG00000215424:E4.1	altPromoter	chr21:47649180-47660748|chr21:47656240-47660748	(~)AA:96(ENST00000444998+PEP)+>96(ENST00000432735+PEP)	0.230175	0.0172845	0.639058	0.173712	0.370476	0.140301
EPB41L3:ENSG00000082397:E1.1-E15.2|ENSG00000082397:E1.1-E15.3		exclusion	clu_6629	NewClu_12471	ENSG00000082397:E15.2	alt-3'	chr18:5630376-5489193|chr18:5630376-5489160		-0.257984	0.00656764	0.521783	0.17702	0.146334	0.404319
ZNF429:ENSG00000197013:E3.5-E7.1|ENSG00000197013:E3.5-E3.7		inclusion	clu_49504	NewClu_563	ENSG00000197013:E7.1	cassette-exon	chr19:21688576-21712460|chr19:21688576-21688787		-0.163553	0.40273	0.859679	0.180911	0.367726	0.531279
ZNF429:ENSG00000197013:E3.5-E3.7|ENSG00000197013:E3.5-E7.1		inclusion	clu_49504	NewClu_563	ENSG00000197013:E3.7	cassette-exon	chr19:21688576-21688787|chr19:21688576-21712460		0.165415	0.393891	0.857202	0.180911	0.612479	0.447064
SAE1:ENSG00000142230:I14.1_47708386-E15.1|ENSG00000142230:E14.1-E15.1		inclusion	clu_28868	NewClu_1168	ENSG00000142230:I14.1_47708386		chr19:47708386-47712416|chr19:47706997-47712416		0.0876404	0.00279123	0.34177	0.180948	0.23637	0.14873
TTN:ENSG00000155657:E180.1-E181.1|ENSG00000155657:E178.1-E185.1		inclusion	clu_34087	NewClu_14165	ENSG00000155657:E180.1|E181.1	cassette-exon	chr2:179527260-179527145|chr2:179527693-179523982	(+)alt-coding, (+)AA:34350(ENSP00000465570)->35991(ENSP00000467141)|(-)COMPBIAS-Glu-rich, (-)COMPBIAS-Pro-rich, (-)Calpain_domain_III-IPR022682, (-)P-loop_NTPase-IPR027417, (-)REPEAT-PEVK 25, (-)RNaseH-like_dom-IPR012337, (+)ARM-type_fold-IPR016024, (+)Calpain_domain_III-IPR022682, (+)Ig-like_dom-IPR007110, (+)Ig_I-set-IPR013098, (+)Ig_sub-IPR003599, (+)Ig_sub2-IPR003598, (+)P-loop_NTPase-IPR0274…	0.273444	4.85559e-06	0.00425425	0.180948	0.273444	0
GDF11:ENSG00000135414:E3.1-I3.1_56146416|ENSG00000135414:E3.2-I3.1		exclusion	clu_24888	NewClu_7393	ENSG00000135414:E3.1|ENSG00000135414:I3.1_56146416	intron-retention	chr12:56143667-56146416|chr12:56146136-56146137		0.18967	0.0170553	0.637839	0.188546	0.214286	0.0246154
PRELID2:ENSG00000186314:E9.2-E12.1|ENSG00000186314:E9.2-E10.1		exclusion	clu_47668	NewClu_2181	ENSG00000186314:E10.1	cassette-exon	chr5:145144494-145083858|chr5:145144494-145140088	(-)alt-N-terminus, (-)alt-C-terminus, (-)AA:27(ENST00000510594-PEP)->177(ENSP00000350694)|(-)PRELI/MSF1-IPR006797	0.256441	0.0118563	0.595181	0.18869	0.331469	0.0750283
KIAA1217:ENSG00000120549:E27.4-I27.1|ENSG00000120549:E24.1-E28.1		inclusion	clu_18823	NewClu_9082	ENSG00000120549:E27.4|ENSG00000120549:I27.1	intron-retention	chr10:24833410-24833411|chr10:24822166-24833910		0.327582	0.0239664	0.676019	0.18869	0.341471	0.0138889
NSUN5P2:ENSG00000106133:I2.2-E4.1|ENSG00000106133:E1.5-E6.1		exclusion	clu_12553	NewClu_6806	ENSG00000106133:I2.2|ENSG00000106133:E4.1		chr7:72424050-72423969|chr7:72425164-72420735		-0.160409	0.0317439	0.707649	0.18869	0.509829	0.670238
OBSCN:ENSG00000154358:I53.1-E54.1|ENSG00000154358:E53.2-E54.1		exclusion	clu_33672	NewClu_7546	ENSG00000154358:I53.1	intron-retention	chr1:228492003-228492004|chr1:228491639-228492004		-0.131961	0.180164	0.805511	0.18869	0.0150376	0.146999
ATAD3B:ENSG00000160072:E10.1-E11.1|ENSG00000160072:E9.3_1421516-ENSG00000197785:E11.1_1459246		exclusion	clu_35627	NewClu_5727	ENSG00000160072:E10.1|ENSG00000160072:E11.1	trans-splicing	chr1:1422048-1423243|chr1:1421516-1459246		-0.305759	0.012372	0.600727	0.18869	0.65878	0.964539
MTRR:ENSG00000124275:E5.5-E8.1|ENSG00000124275:E5.3-E8.1		inclusion	clu_20014	NewClu_831	ENSG00000124275:E5.5	alt-5'	chr5:7869328-7870883|chr5:7869302-7870883	(-)alt-N-terminus, (-)AA:698(ENSP00000402510)->725(ENSP00000264668)	0.183235	0.0751169	0.769662	0.190147	0.861098	0.677863
XRN1:ENSG00000114127:I27.1-E28.1|ENSG00000114127:E27.1-E28.2		inclusion	clu_16067	NewClu_5793	ENSG00000114127:I27.1|ENSG00000114127:E28.1	intron-retention	chr3:142094834-142094833|chr3:142095321-142094786		0.156349	0.00807112	0.542493	0.190147	0.156349	0
CBX5:ENSG00000094916:E2.2-E4.1|ENSG00000094916:E1.1-E4.1		exclusion	clu_8464	NewClu_12828	ENSG00000094916:E2.2	altPromoter	chr12:54653293-54651476|chr12:54673792-54651476	(~)AA:191(ENSP00000209875)->191(ENSP00000401009)	-0.16024	0.000790329	0.163143	0.190147	0.159163	0.319403
ZNF81:ENSG00000197779:E1.3-E3.1|ENSG00000197779:E1.4-E3.1		exclusion	clu_50095	NewClu_231	ENSG00000197779:E1.4	alt-5'	chrX:47696386-47705504|chrX:47696406-47705504		0.225071	0.000127206	0.0477652	0.190147	0.619168	0.394097
ZNF250:ENSG00000196150:E5.2-E6.9|ENSG00000196150:E5.2-E6.1		exclusion	clu_48741	NewClu_4207	ENSG00000196150:E6.1	alt-3'	chr8:146112225-146105843|chr8:146112225-146108221	(-)nonsense_mediated_decay, (+)truncated, (-)AA:127(ENSP00000433920)->560(ENSP00000292579)|(-)ZN_FING-C2H2-type 1, (-)ZN_FING-C2H2-type 10, (-)ZN_FING-C2H2-type 11, (-)ZN_FING-C2H2-type 12, (-)ZN_FING-C2H2-type 13, (-)ZN_FING-C2H2-type 2, (-)ZN_FING-C2H2-type 3, (-)ZN_FING-C2H2-type 4, (-)ZN_FING-C2H2-type 5, (-)ZN_FING-C2H2-type 6, (-)ZN_FING-C2H2-type 7, (-)ZN_FING-C2H2-type 8, (-)ZN_FING-C2H2-…	0.120255	0.0116989	0.592847	0.190147	0.154252	0.0339968
RPL36A:ENSG00000241343:E2.6-E2.7|ENSG00000241343:E2.6_100646809-E3.1_100650322		inclusion	clu_55076	NewClu_12705	ENSG00000241343:E2.6|ENSG00000241343:E2.7	intron-retention	chrX:100646810-100646811|chrX:100646809-100650322		0.308924	0.00891866	0.555247	0.190147	0.308924	0
ATAD3B:ENSG00000160072:E11.1-E12.1|ENSG00000160072:E9.3_1421516-ENSG00000197785:E11.1_1459246		exclusion	clu_35627	NewClu_5727	ENSG00000160072:E11.1|ENSG00000160072:E12.1	trans-splicing	chr1:1423294-1424584|chr1:1421516-1459246		-0.257279	0.00681298	0.521783	0.190575	0.713191	0.97047
PPP1R12B:ENSG00000077157:E13.2-E15.1|ENSG00000077157:E13.2-E17.1		inclusion	clu_5831	NewClu_7862	ENSG00000077157:E15.1	cassette-exon	chr1:202411700-202414174|chr1:202411700-202418117		0.042944	0.216763	0.810347	0.191912	0.18749	0.144546
AGFG1:ENSG00000173744:E8.1-E9.1|ENSG00000173744:E8.1-E10.1		inclusion	clu_43450	NewClu_1020	ENSG00000173744:E9.1	cassette-exon	chr2:228395926-228396854|chr2:228395926-228398265	(+)alt-coding, (+)AA:560(ENSP00000387218)->584(ENSP00000387282)	0.231248	0.0118151	0.595181	0.19234	0.607324	0.376076
RP11-231E4.4:ENSG00000264247:E2.5-E3.1|ENSG00000264247:E2.5-I2.1		inclusion	clu_57371	NewClu_486	ENSG00000264247:E3.1	intron-retention	chr18:72263664-72261075|chr18:72263664-72263663		-0.261302	0.00514792	0.46865	0.19327	0.694764	0.956066
GSE1:ENSG00000131149:E13.2-E14.1|ENSG00000131149:E11.6-E14.1		inclusion	clu_22737	NewClu_3224	ENSG00000131149:E13.2	cassette-exon	chr16:85699953-85701746|chr16:85697220-85701746		0.0740074	0.0685316	0.761824	0.193904	0.92403	0.850023
C9orf3:ENSG00000148120:E9.3-E10.1|ENSG00000148120:E7.1-E10.1		exclusion	clu_31353	NewClu_3330	ENSG00000148120:E9.3	alt-C-term	chr9:97683627-97686268|chr9:97563284-97686268	(+)alt-N-terminus, (+)AA:108(ENST00000473778-PEP)->186(ENSP00000378763)|(+)Peptidase_M1_N-IPR014782	-0.403557	0.00276048	0.339168	0.193904	0.400104	0.803661
OSBPL9:ENSG00000117859:E10.7-E12.2|ENSG00000117859:E7.1-E12.2		exclusion	clu_17942	NewClu_2802	ENSG00000117859:E10.7	alt-C-term	chr1:52195673-52211208|chr1:52179751-52211208	(+)alt-N-terminus, (+)AA:626(ENSP00000354970)->719(ENSP00000413263)|(+)Pleckstrin_homology-IPR001849	-0.10561	0.00453969	0.436553	0.199913	0.240094	0.345703
NPHP1:ENSG00000144061:E10.1-E11.1|ENSG00000144061:E10.1-E11.2		exclusion	clu_29806	NewClu_978	ENSG00000144061:E11.1	alt-3'	chr2:110922265-110920712|chr2:110922265-110920709	(+)alt-coding, (+)AA:677(ENSP00000389879)->711(ENSP00000402176)	-0.331869	0.0112458	0.58572	0.202461	0.257031	0.588901
PIP5K1B:ENSG00000107242:E28.1-E29.1|ENSG00000107242:E23.1-E29.1		inclusion	clu_12970	NewClu_7326	ENSG00000107242:E28.1	cassette-exon	chr9:71606173-71623363|chr9:71555706-71623363	(+)alt-C-terminus, (+)AA:502(ENSP00000438082)->540(ENSP00000265382)	0.0920432	0.0927131	0.783515	0.202461	0.97515	0.883107
ZFP57:ENSG00000204644:E1.1-E3.1|ENSG00000204644:E2.5-E3.1		inclusion	clu_51860	NewClu_5076	ENSG00000204644:E2.5	cassette-exon	chr6:29648839-29643836|chr6:29644658-29643836		-0.277457	0.0345192	0.716399	0.203402	0	0.277457
ADAM23:ENSG00000114948:E24.2-E27.1|ENSG00000114948:E24.2-E28.1		exclusion	clu_16415	NewClu_2987	ENSG00000114948:E27.1	cassette-exon	chr2:207460886-207474634|chr2:207460886-207482303	(~)alt-C-terminus, (~)AA:832(ENSP00000363537)->832(ENSP00000264377)|(-)TOPO_DOM-Cytoplasmic, (-)TOPO_DOM-Extracellular, (-)TRANSMEM-Helical;	-0.115186	0.00659209	0.521783	0.203549	0.741563	0.856748
COQ5:ENSG00000110871:E2.6-E4.1|ENSG00000110871:E2.6-E6.1		inclusion	clu_14553	NewClu_10562	ENSG00000110871:E4.1	cassette-exon	chr12:120966743-120964349|chr12:120966743-120960166	(-)alt-N-terminus, (-)alt-C-terminus, (-)AA:213(ENSP00000449863)->327(ENSP00000288532)|(-)TRANSIT-Mitochondrion, (-)UbiE/COQ5_MeTrFase-IPR004033	0.129149	0.00189022	0.278081	0.203549	0.409356	0.280207
LARGE:ENSG00000133424:E7.1-E8.1|ENSG00000133424:E3.4-E8.1		exclusion	clu_23830	NewClu_12649	ENSG00000133424:E7.1	cassette-exon	chr22:34252728-34157545|chr22:34315983-34157545	(~)AA:756(ENSP00000380549)->756(ENSP00000347088)	-0.326043	0.0115017	0.590734	0.203549	0.15077	0.476813
EBPL:ENSG00000123179:E1.4-E5.1|ENSG00000123179:E3.1-E5.1		exclusion	clu_19668	NewClu_14324	ENSG00000123179:E3.1	cassette-exon	chr13:50265390-50237331|chr13:50243913-50237331	(-)alt-C-terminus, (-)AA:80(ENST00000473576-PEP)->134(ENSP00000367533)|(-)EBP-IPR007905, (-)TRANSMEM-Helical;	0.11248	0.00193799	0.279122	0.203549	0.206396	0.0939163
TBC1D22A:ENSG00000054611:E5.1-E8.1|ENSG00000054611:E1.8-E8.1		exclusion	clu_2962	NewClu_1370	ENSG00000054611:E5.1	altPromoter	chr22:47170132-47188417|chr22:47158745-47188417	(+)alt-N-terminus, (+)AA:470(ENSP00000385634)->517(ENSP00000336724)	-0.282389	0.000418204	0.105022	0.203549	0.074125	0.356514
OBSCN:ENSG00000154358:E50.3-E51.1|ENSG00000154358:E50.3-E52.2		inclusion	clu_33672	NewClu_7546	ENSG00000154358:E51.1	cassette-exon	chr1:228486418-228486960|chr1:228486418-228487583		0.283205	0.0111493	0.58572	0.207694	0.815812	0.532607
KLHL20:ENSG00000076321:E1.3-E3.1|ENSG00000076321:U0.1_173640473-E3.1		exclusion	clu_5640	NewClu_5392	ENSG00000076321:E1.3	altPromoter	chr1:173684217-173685142|chr1:173640473-173685142		-0.332453	0.018685	0.652848	0.208611	0.121485	0.453939
TMEM143:ENSG00000161558:E2.4-E5.1|ENSG00000161558:E4.2-E5.1		inclusion	clu_36226	NewClu_1710	ENSG00000161558:E4.2	cassette-exon	chr19:48866548-48848611|chr19:48863329-48848611	(+)alt-coding, (+)AA:424(ENSP00000397038)->459(ENSP00000293261)	-0.108936	0.0405596	0.7293	0.208939	0.105406	0.214342
RNF123:ENSG00000164068:E1.7-E2.1|ENSG00000164068:E1.6-E2.1		inclusion	clu_37994	NewClu_11303	ENSG00000164068:E1.7	alt-5'	chr3:49727255-49728563|chr3:49727039-49728563	(+)nonsense_mediated_decay, (+)alt-C-terminus, (+)AA:68(ENSP00000390856)->76(ENSP00000408490)	0.0919949	0.0668079	0.759919	0.208939	0.142625	0.0506305
XRN1:ENSG00000114127:E27.2-I27.1|ENSG00000114127:E27.1-E28.2		inclusion	clu_16067	NewClu_5793	ENSG00000114127:E27.2|ENSG00000114127:I27.1	intron-retention	chr3:142095091-142095090|chr3:142095321-142094786		0.152174	0.00956283	0.563578	0.208939	0.152174	0
MAST4:ENSG00000069020:E9.1-E12.1|ENSG00000069020:E11.1-E18.1		exclusion	clu_4407	NewClu_8624	ENSG00000069020:E12.1|E11.1	cassette-exon	chr5:66195810-66226575|chr5:66212846-66350232	(+)alt-N-terminus, (+)alt-C-terminus, (+)AA:99(ENSP00000407977)->350(ENSP00000421739)|(+)MAST_pre-PK_dom-IPR023142, (+)MA_Ser/Thr_Kinase_dom-IPR015022	-0.244892	0.00110036	0.203409	0.208939	0.162626	0.407518
AFG3L1P:ENSG00000223959:E1.7-E2.3|ENSG00000223959:E1.7-E2.2		exclusion	clu_53253	NewClu_8134	ENSG00000223959:E2.2	alt-3'	chr16:90039173-90044086|chr16:90039173-90044047		0.204919	0.267013	0.82744	0.208939	0.386041	0.181122
ABI1:ENSG00000136754:E4.2-E7.1|ENSG00000136754:E5.1-E7.1		inclusion	clu_25789	NewClu_470	ENSG00000136754:E5.1	cassette-exon	chr10:27065994-27059274|chr10:27060004-27059274	(+)alt-coding, (+)AA:475(ENSP00000365330)->480(ENSP00000352114)|(-)Abl+interactor_HHR_dom+IPR012849, (+)Abl-interactor_HHR_dom-IPR012849	-0.257307	0.0326496	0.711553	0.209711	0.153249	0.410556
CAPRIN2:ENSG00000110888:E8.3-E9.1|ENSG00000110888:E7.6-E9.1		exclusion	clu_14565	NewClu_3444	ENSG00000110888:E8.3	cassette-exon	chr12:30886563-30884444|chr12:30887902-30884444	(-)nonsense_mediated_decay, (+)truncated, (-)AA:278(ENSP00000403876)->1077(ENSP00000298892)|(+)HRDC-like-IPR010997, (-)C1q-IPR001073, (-)Caprin-1_C-IPR022070, (-)DOMAIN-C1q, (-)Tumour_necrosis_fac-like_dom-IPR008983	-0.230778	0.00496371	0.46048	0.209711	0.600791	0.831569
C22orf39:ENSG00000242259:E2.1-E3.6|ENSG00000242259:E2.1-E3.1		inclusion	clu_55198	NewClu_5864	ENSG00000242259:E3.1	alt-3'	chr22:19434901-19429217|chr22:19434901-19431913	(+)alt-C-terminus, (+)AA:80(BC030758-PEP)->105(CAK54481.1)	-0.126422	0.013656	0.606025	0.209711	0.798906	0.925329
C22orf39:ENSG00000242259:E2.1-E3.1|ENSG00000242259:E2.1-E3.6		inclusion	clu_55198	NewClu_5864	ENSG00000242259:E3.1	alt-3'	chr22:19434901-19431913|chr22:19434901-19429217	(+)alt-C-terminus, (+)AA:80(BC030758-PEP)->105(CAK54481.1)	0.126422	0.013656	0.606025	0.209711	0.201094	0.0746713
OBSCN:ENSG00000154358:E55.2-E56.1|ENSG00000154358:E55.2-I55.1		exclusion	clu_33672	NewClu_7546	ENSG00000154358:E56.1	intron-retention	chr1:228493087-228494073|chr1:228493087-228493088		0.243514	0.0320675	0.708364	0.209711	0.943557	0.700043
EFHC1:ENSG00000096093:E13.1-I13.1_52346344|ENSG00000096093:E13.1-E15.1		inclusion	clu_8620	NewClu_10294	ENSG00000096093:I13.1_52346344		chr6:52344585-52346344|chr6:52344585-52354938		0.13748	0.000667429	0.146826	0.209711	0.160465	0.0229854
DDAH1:ENSG00000153904:E10.2-E13.1|ENSG00000153904:E5.1-E13.1		inclusion	clu_33487	NewClu_1347	ENSG00000153904:E10.2	altPromoter	chr1:85930426-85824530|chr1:85961849-85824530	(+)alt-N-terminus, (+)AA:182(ENST00000483110-PEP)->285(ENSP00000284031)|(+)Amidino_trans-IPR003198, (+)BINDING-Substrate, (+)BINDING-Substrate; via carbonyl oxygen, (+)HELIX, (+)REGION-Substrate binding, (+)STRAND, (+)TURN	0.312989	0.00368669	0.390777	0.210243	0.812971	0.499981
ZC3H11A:ENSG00000058673:E2.2-E3.1|ENSG00000058673:E1.9-E3.1		inclusion	clu_3250	NewClu_8928	ENSG00000058673:E2.2	cassette-exon	chr1:203765624-203770703|chr1:203764922-203770703		0.154388	0.00604433	0.504894	0.210319	0.359519	0.205131
VRK2:ENSG00000028116:E22.1-E24.1|ENSG00000028116:E22.1-E23.2_58381894		inclusion	clu_1841	NewClu_11686	ENSG00000028116:E23.2.58381894	cassette-exon	chr2:58373609-58386484|chr2:58373609-58381894		-0.224538	0.00360081	0.385785	0.210319	0.334479	0.559016
TMEM189-UBE2V1:ENSG00000124208:E5.1-I5.1|ENSG00000124208:E5.1-E6.1		exclusion	clu_19979	NewClu_7959	ENSG00000124208:I5.1	intron-retention	chr20:48744512-48744511|chr20:48744512-48713357		-0.155842	0.203389	0.810347	0.21106	0.0503324	0.206174
ZNF320:ENSG00000182986:E1.9-E5.2|ENSG00000182986:I4.1-E5.1		exclusion	clu_46207	NewClu_15232	ENSG00000182986:E1.9|ENSG00000182986:E5.2	intron-retention	chr19:53400773-53397109|chr19:53397181-53397180		0.165792	0.3627	0.847797	0.211834	0.314286	0.148494
ACSS3:ENSG00000111058:E7.1-E8.2|ENSG00000111058:E7.1-I7.1_81540081		inclusion	clu_14624	NewClu_13477	ENSG00000111058:E8.2		chr12:81537026-81545623|chr12:81537026-81540081		-0.222236	0.0169649	0.636515	0.211889	0.730412	0.952648
PCDHGC5:ENSG00000240764:E6.1-E11.1|ENSG00000240764:E9.6-E11.1		exclusion	clu_55041	NewClu_2710	ENSG00000240764:E9.6	cassette-exon	chr5:140799841-140874374|chr5:140858113-140874374		0.342595	0.0110696	0.58572	0.213052	0.583495	0.2409
RP11-3B12.2:ENSG00000237764:E8.1-U10.1_125043558|ENSG00000237764:E8.1-U10.1_125043361		exclusion	clu_54850	NewClu_5237	ENSG00000237764:U10.1_125043558	alt-3'	chr7:124987261-125043558|chr7:124987261-125043361		0.307414	0.0304818	0.706449	0.21415	0.718881	0.411466
OBSCN:ENSG00000154358:E51.1-E52.2|ENSG00000154358:E50.3-E52.2		inclusion	clu_33672	NewClu_7546	ENSG00000154358:E51.1	cassette-exon	chr1:228487223-228487583|chr1:228486418-228487583		0.242807	0.0081865	0.542493	0.21415	0.854459	0.611652
DNAJB5:ENSG00000137094:E1.5-E5.1|ENSG00000137094:E2.6-E5.1		exclusion	clu_26094	NewClu_15651	ENSG00000137094:E2.6	cassette-exon	chr9:34989828-34993197|chr9:34990809-34993197	(-)alt-N-terminus, (-)AA:348(ENSP00000312517)->382(ENSP00000337626)|(-)DnaJ_domain-IPR001623	0.134172	0.00929815	0.560617	0.21726	0.87575	0.741577
CLDND1:ENSG00000080822:E3.6-E4.2|ENSG00000080822:E1.16-E4.2		inclusion	clu_6435	NewClu_6703	ENSG00000080822:E3.6	cassette-exon	chr3:98239977-98237839|chr3:98241693-98237839	(+)alt-N-terminus, (+)alt-C-terminus, (+)AA:87(ENSP00000423592)->184(AAQ89479.1)|(+)TRANSMEM-Helical;	0.15758	0.029083	0.697065	0.218412	0.933905	0.776325
C3orf37:ENSG00000183624:E1.4-E3.1|ENSG00000183624:E2.5-E3.1		inclusion	clu_46450	NewClu_7597	ENSG00000183624:E2.5	cassette-exon	chr3:128997748-128998553|chr3:128998046-128998553	(+)alt-C-terminus, (+)AA:295(AK309891-PEP)->354(ENSP00000426215)|(+)DUF159-IPR003738	-0.224885	0.0094455	0.563337	0.220227	0.49733	0.722215
NBPF14:ENSG00000122497:E14.1-E15.1|ENSG00000122497:U0.1_148176053-I22.1_147931794		exclusion	clu_19428	NewClu_3720	ENSG00000122497:E14.1|ENSG00000122497:E15.1	altPromoter	chr1:148010884-148010164|chr1:148176053-147931794		-0.078312	0.219442	0.810347	0.220896	0.816642	0.894954
MRPL22:ENSG00000082515:E1.7-E3.1|ENSG00000082515:E1.7-E2.2		inclusion	clu_6649	NewClu_12625	ENSG00000082515:E2.2	cassette-exon	chr5:154320825-154335931|chr5:154320825-154330381	(+)alt-N-terminus, (+)AA:126(ENSP00000265229)->206(ENSP00000431040)|(+)Ribosomal_L22-IPR001063, (+)TRANSIT-Mitochondrion	-0.137061	0.00880442	0.555247	0.221127	0.136934	0.273996
AC093323.3:ENSG00000170846:E1.6-E1.8|ENSG00000170846:E1.5-E1.8		exclusion	clu_42070	NewClu_14232	ENSG00000170846:E1.6	alt-5'	chr4:6676433-6676720|chr4:6676364-6676720		-0.338917	0.00977097	0.567364	0.221127	0.407443	0.74636
CAPRIN2:ENSG00000110888:E7.6-E8.1|ENSG00000110888:E7.6-E9.1		exclusion	clu_14565	NewClu_3444	ENSG00000110888:E8.1	cassette-exon	chr12:30887902-30886645|chr12:30887902-30884444	(-)nonsense_mediated_decay, (+)truncated, (-)AA:278(ENSP00000403876)->1077(ENSP00000298892)|(+)HRDC-like-IPR010997, (-)C1q-IPR001073, (-)Caprin-1_C-IPR022070, (-)DOMAIN-C1q, (-)Tumour_necrosis_fac-like_dom-IPR008983	-0.266139	0.00349696	0.378776	0.221127	0.558643	0.824783
TLN2:ENSG00000171914:E1.1-I2.1_62745644|ENSG00000171914:E1.1-E8.1		inclusion	clu_42537	NewClu_9188	ENSG00000171914:I2.1_62745644		chr15:62682884-62745644|chr15:62682884-62881886		0.203198	0.0178377	0.643998	0.222404	0.319192	0.115994
NADSYN1:ENSG00000172890:E12.2-I12.1|ENSG00000172890:E12.1-E14.1		inclusion	clu_43006	NewClu_10695	ENSG00000172890:E12.2|ENSG00000172890:I12.1	intron-retention	chr11:71186668-71186669|chr11:71185572-71189441		0.246984	0.0103766	0.574706	0.222404	0.255233	0.00824884
LINC00478:ENSG00000215386:E7.1-E10.1|ENSG00000215386:E8.4-E10.1		inclusion	clu_52968	NewClu_3233	ENSG00000215386:E8.4	altPromoter	chr21:17764005-17859810|chr21:17792061-17859810		-0.375073	0.0154149	0.620915	0.222404	0.302058	0.67713
TNC:ENSG00000041982:E20.1-E21.2|ENSG00000041982:E17.1-E21.2		inclusion	clu_2339	NewClu_8843	ENSG00000041982:E20.1	cassette-exon	chr9:117810539-117808961|chr9:117819432-117808961	(+)alt-coding, (+)AA:1746(ENSP00000438152)->1837(ENSP00000344400)|(-)Fibronectin_type3-IPR003961, (+)DOMAIN-Fibronectin type-III 11, (+)Fibronectin_type3-IPR003961	0.229393	0.00717265	0.524668	0.224088	0.714086	0.484692
CSRP1:ENSG00000159176:E2.5-E5.1|ENSG00000159176:E4.1-E5.1		inclusion	clu_35343	NewClu_8469	ENSG00000159176:E4.1	altPromoter	chr1:201476198-201465432|chr1:201465550-201465432	(~)AA:193(ENSP00000345079)+>193(ENSP00000434147)	-0.15065	0.00203221	0.285138	0.228354	0.798165	0.948815
ZNF256:ENSG00000152454:E1.2-E3.1|ENSG00000152454:E2.1-E3.1		exclusion	clu_32953	NewClu_13773	ENSG00000152454:E2.1	cassette-exon	chr19:58458810-58454015|chr19:58455302-58454015		0.161027	0.0846706	0.777247	0.23345	0.357239	0.196212
FAM63B:ENSG00000128923:E9.1-E10.2|ENSG00000128923:E9.1-E10.1		inclusion	clu_21643	NewClu_3807	ENSG00000128923:E10.1	alt-3'	chr15:59144164-59146684|chr15:59144164-59146681	(+)alt-coding, (+)AA:620(ENSP00000393231)->621(ENSP00000452885)|(+)COMPBIAS-Gln-rich	-0.198904	0.0240217	0.676019	0.233905	0.222527	0.421431
TONSL:ENSG00000160949:I8.1-E9.1|ENSG00000160949:E8.1-E9.1		inclusion	clu_36065	NewClu_5136	ENSG00000160949:I8.1	intron-retention	chr8:145666254-145666253|chr8:145666349-145666253	(-)retained_intron, (-)alt-N-terminus, (-)alt-C-terminus, (-)AA:833(ENST00000497613-PEP)->1378(ENSP00000386239)|(-)REPEAT-LRR 4, (-)REPEAT-LRR 5, (-)REPEAT-LRR 6, (-)REPEAT-LRR 7, (-)REPEAT-TPR 1, (-)REPEAT-TPR 2, (-)REPEAT-TPR 3, (-)REPEAT-TPR 4, (-)REPEAT-TPR 5, (-)REPEAT-TPR 6, (-)REPEAT-TPR 7, (-)REPEAT-TPR 8, (-)TPR-contain_dom-IPR013026	0.122873	0.0960506	0.78493	0.233905	0.150651	0.0277778
WDR27:ENSG00000184465:E4.2-I4.1|ENSG00000184465:E4.2-E5.2		exclusion	clu_46802	NewClu_12481	ENSG00000184465:I4.1	intron-retention	chr6:170072351-170072350|chr6:170072351-170070789		-0.0344584	0.815166	0.957151	0.235074	0.0874317	0.12189
CLDND1:ENSG00000080822:E1.16-E3.1|ENSG00000080822:E1.16-E4.2		inclusion	clu_6435	NewClu_6703	ENSG00000080822:E3.1	cassette-exon	chr3:98241693-98240286|chr3:98241693-98237839		0.107933	0.110182	0.791988	0.235948	0.752841	0.644908
ACACB:ENSG00000076555:E1.1-E3.1|ENSG00000076555:E2.1-E3.1		exclusion	clu_5684	NewClu_2809	ENSG00000076555:E2.1	altPromoter	chr12:109554509-109577202|chr12:109569231-109577202		0.236835	0.0108691	0.58282	0.235948	0.765664	0.528829
SEPHS1:ENSG00000086475:E1.6-E3.2|ENSG00000086475:E1.6-E5.1		exclusion	clu_7226	NewClu_14185	ENSG00000086475:E3.2	cassette-exon	chr10:13390000-13387028|chr10:13390000-13380808	(-)alt-N-terminus, (-)AA:325(ENSP00000442768)->392(ENSP00000367893)|(-)ACT_SITE, (-)BINDING-ATP, (-)HELIX, (-)NP_BIND-ATP, (-)PurM_N-like-IPR016188, (-)SITE-Important for catalytic activity, (-)SelD-IPR004536	-0.196718	0.0816089	0.774912	0.237418	0.520494	0.717212
TANGO2:ENSG00000183597:E7.1-I8.2|ENSG00000183597:E7.1-E9.1		exclusion	clu_46437	NewClu_1921	ENSG00000183597:I8.2		chr22:20040107-20040960|chr22:20040107-20043466		-0.201594	0.116937	0.79416	0.237418	0.325691	0.527285
PTPN18:ENSG00000072135:E13.4-I13.1|ENSG00000072135:E13.1-E14.1		exclusion	clu_4930	NewClu_7143	ENSG00000072135:E13.4|ENSG00000072135:I13.1	intron-retention	chr2:131132144-131132145|chr2:131130793-131132239		-0.116249	0.0869535	0.778101	0.237718	0.83996	0.956209
EPB41L2:ENSG00000079819:E28.7-E29.2|ENSG00000079819:E28.5-E29.2		exclusion	clu_6322	NewClu_13376	ENSG00000079819:E28.7	alt-5'	chr6:131190703-131188721|chr6:131190952-131188721	(-)alt-coding, (-)AA:852(ENSP00000434576)->1005(ENSP00000338481)|(+)Band_41_protein-IPR021187, (-)Band_41_protein-IPR021187, (-)MOD_RES-Phosphoserine, (-)MOD_RES-Phosphotyrosine, (-)REGION-C-terminal (CTD), (-)REGION-Spectrin--actin-binding, (-)SAB_dom-IPR007477	-0.363214	0.0174097	0.639058	0.239637	0.273997	0.637212
OBSCN:ENSG00000154358:E53.2-I53.1|ENSG00000154358:E53.2-E54.1		exclusion	clu_33672	NewClu_7546	ENSG00000154358:I53.1	intron-retention	chr1:228491639-228491640|chr1:228491639-228492004		-0.123321	0.249816	0.823426	0.240322	0.0174129	0.140734
PPIL3:ENSG00000240344:E7.3-E9.1|ENSG00000240344:E8.1-E9.1		inclusion	clu_55017	NewClu_7746	ENSG00000240344:E8.1	cassette-exon	chr2:201746144-201741760|chr2:201742220-201741760		-0.0759267	0.0836863	0.777022	0.24182	0.831409	0.907335
TBC1D3:ENSG00000174093:E9.2-I9.1|ENSG00000174093:E9.1-E10.1		inclusion	clu_43558	NewClu_549	ENSG00000174093:E9.2|ENSG00000174093:I9.1	intron-retention	chr17:36358797-36358796|chr17:36358842-36358395		0.0456641	0.742477	0.939181	0.24182	0.230808	0.185144
PARP8:ENSG00000151883:E3.11-I3.1|ENSG00000151883:E3.11-E5.3		inclusion	clu_32756	NewClu_9770	ENSG00000151883:I3.1	intron-retention	chr5:49963020-49963021|chr5:49963020-49963905		0.239368	0.108278	0.791193	0.24182	0.315033	0.0756653
MEF2C:ENSG00000081189:E5.9-E11.3|ENSG00000081189:E5.9-E11.2		exclusion	clu_6522	NewClu_7082	ENSG00000081189:E11.2	alt-3'	chr5:88178772-88119744|chr5:88178772-88119747	(~)AA:473(ENSP00000396219)+>473(ENSP00000426665)	0.131898	0.0849068	0.777247	0.24182	0.559798	0.4279
PPIL3:ENSG00000240344:E8.1-E9.1|ENSG00000240344:E7.3-E9.1		inclusion	clu_55017	NewClu_7746	ENSG00000240344:E8.1	cassette-exon	chr2:201742220-201741760|chr2:201746144-201741760		0.0718092	0.111857	0.792467	0.24263	0.160735	0.0889256
FAM63B:ENSG00000128923:E9.1-E10.1|ENSG00000128923:E9.1-E10.2		inclusion	clu_21643	NewClu_3807	ENSG00000128923:E10.1	alt-3'	chr15:59144164-59146681|chr15:59144164-59146684	(+)alt-coding, (+)AA:620(ENSP00000393231)->621(ENSP00000452885)|(+)COMPBIAS-Gln-rich	0.201389	0.0223205	0.668694	0.24263	0.777473	0.576084
TRPC3:ENSG00000138741:E11.1-E12.1|ENSG00000138741:I11.1_122822710-E12.1		inclusion	clu_27227	NewClu_8127	ENSG00000138741:E11.1		chr4:122824007-122820850|chr4:122822710-122820850		-0.276491	0.0114832	0.590734	0.24263	0.631932	0.908423
BBS9:ENSG00000122507:I26.1_33594596-E27.1|ENSG00000122507:E26.2-E27.1		exclusion	clu_19433	NewClu_15830	ENSG00000122507:I26.1_33594596		chr7:33594596-33644477|chr7:33573788-33644477		-0.434573	1.86256e-06	0.00203987	0.243574	0.273865	0.708437
MROH1:ENSG00000179832:E16.1-E20.1|ENSG00000179832:E16.1-E18.1		exclusion	clu_45331	NewClu_10088	ENSG00000179832:E18.1	alt-C-term	chr8:145255444-145275503|chr8:145255444-145267897	(+)retained_intron, (-)truncated, (+)AA:422(ENSP00000388174)+>1147(ENST00000527552+PEP)|(+)ARM+type_fold+IPR016024, (+)REPEAT+HEAT 3, (+)REPEAT+HEAT 4, (+)REPEAT+HEAT 5, (-)ARM-type_fold-IPR016024	0.107451	0.020128	0.66409	0.243574	0.945236	0.837785
GOLGA6L5:ENSG00000230373:E5.1-E7.2|ENSG00000230373:E5.1-E6.1		exclusion	clu_53988	NewClu_6011	ENSG00000230373:E6.1	cassette-exon	chr15:85056446-85054698|chr15:85056446-85056064		0.206141	0.179595	0.805511	0.243574	0.225923	0.0197823
ZNF613:ENSG00000176024:E4.2-E5.1|ENSG00000176024:E3.2-E5.1		exclusion	clu_44262	NewClu_1457	ENSG00000176024:E4.2	cassette-exon	chr19:52439488-52443462|chr19:52433149-52443462	(-)alt-N-terminus, (-)alt-C-terminus, (-)AA:74(ENST00000593379-PEP)->617(ENSP00000293471)|(-)DOMAIN-KRAB, (-)Krueppel-associated_box-IPR001909, (-)ZN_FING-C2H2-type 1, (-)ZN_FING-C2H2-type 10, (-)ZN_FING-C2H2-type 11, (-)ZN_FING-C2H2-type 12, (-)ZN_FING-C2H2-type 2, (-)ZN_FING-C2H2-type 3, (-)ZN_FING-C2H2-type 4, (-)ZN_FING-C2H2-type 5, (-)ZN_FING-C2H2-type 6, (-)ZN_FING-C2H2-type 7, (-)ZN_FING-C…	-0.166444	0.0223449	0.668694	0.243574	0.789001	0.955445
KIF18B:ENSG00000186185:E3.1-E4.1|ENSG00000186185:I3.1-E4.1		inclusion	clu_47626	NewClu_5356	ENSG00000186185:E3.1	intron-retention	chr17:43012627-43012303|chr17:43012304-43012303		-0.197525	0.0115507	0.590818	0.243574	0.798506	0.996032
KAT6B:ENSG00000156650:E10.3-E11.2|ENSG00000156650:E10.1-E11.2		exclusion	clu_34446	NewClu_10049	ENSG00000156650:E10.3	alt-5'	chr10:76736088-76737074|chr10:76735212-76737074	(-)alt-coding, (-)AA:1781(ENSP00000361809)->2073(ENSP00000287239)|(-)COMPBIAS-Poly-Ser, (-)COMPBIAS-Ser-rich, (-)REGION-Negatively regulates HAT activity	-0.171348	0.0500892	0.749069	0.243574	0.0753968	0.246745
ERC2:ENSG00000187672:E2.1-E3.1|ENSG00000187672:E1.2-E3.1		exclusion	clu_48130	NewClu_14378	ENSG00000187672:E2.1	altPromoter	chr3:56501100-56469175|chr3:56502276-56469175		-0.300865	0.017416	0.639058	0.243574	0.0343434	0.335208
BRD8:ENSG00000112983:E23.2-E25.1|ENSG00000112983:E22.3-E25.1		exclusion	clu_15559	NewClu_9943	ENSG00000112983:E23.2	cassette-exon	chr5:137495244-137492956|chr5:137495758-137492956	(-)alt-N-terminus, (-)AA:861(ENSP00000398873)->951(ENSP00000230901)	-0.00504729	0.957971	0.990345	0.243574	0.806334	0.811382
PPAPDC1B:ENSG00000147535:E7.3-I7.1|ENSG00000147535:E6.3-E9.1		exclusion	clu_31217	NewClu_9192	ENSG00000147535:E7.3|ENSG00000147535:I7.1	intron-retention	chr8:38123035-38123034|chr8:38123659-38122122		-0.00781385	0.928588	0.984549	0.246248	0.0711749	0.0789887
EPB41L2:ENSG00000079819:E1.10-E10.1|ENSG00000079819:E1.9-E10.1		inclusion	clu_6323	NewClu_13377	ENSG00000079819:E1.10	alt-C-term	chr6:131384282-131277639|chr6:131384295-131277639	(~)AA:673(ENSP00000376222)->673(ENSP00000432803)	0.131982	0.189253	0.809264	0.246248	0.354225	0.222243
AGFG1:ENSG00000173744:E8.1-E10.1|ENSG00000173744:E9.1-E10.1		inclusion	clu_43450	NewClu_1020	ENSG00000173744:E9.1	cassette-exon	chr2:228395926-228398265|chr2:228396925-228398265	(+)alt-coding, (+)AA:560(ENSP00000387218)->584(ENSP00000387282)	-0.19418	0.0154987	0.62114	0.246248	0.204945	0.399125
PPP1R12B:ENSG00000077157:E18.1-E19.1|ENSG00000077157:E17.2-E19.1		exclusion	clu_5838	NewClu_7861	ENSG00000077157:E18.1	altPromoter	chr1:202432225-202457661|chr1:202418299-202457661	(-)alt-N-terminus, (-)alt-C-terminus, (-)AA:69(ENST00000498070-PEP)->208(ENSP00000375821)|(-)MOD_RES-Phosphoserine	-0.0753422	0.00628374	0.515071	0.246248	0.75251	0.827853
EPB41L2:ENSG00000079819:E1.9-E10.1|ENSG00000079819:E1.10-E10.1		inclusion	clu_6323	NewClu_13377	ENSG00000079819:E1.10	alt-C-term	chr6:131384295-131277639|chr6:131384282-131277639	(~)AA:673(ENSP00000376222)+>673(ENSP00000432803)	-0.131982	0.189253	0.809264	0.246248	0.645775	0.777757
ING3:ENSG00000071243:E4.1-E6.1|ENSG00000071243:E4.1-E5.1		exclusion	clu_4800	NewClu_4566	ENSG00000071243:E5.1	cassette-exon	chr7:120595678-120604796|chr7:120595678-120596214	(-)truncated, (+)AA:92(ENSP00000341697)+>418(ENSP00000320566)|(+)BINDING+Histone H3K4me3, (+)COMPBIAS+Poly+Ser, (+)HELIX, (+)MOD_RES+N6+acetyllysine, (+)STRAND, (+)ZN_FING+PHD+type, (+)Znf_FYVE_PHD+IPR011011, (+)Znf_PHD+IPR001965, (+)Znf_PHD+finger+IPR019787, (-)Staphylocoagulase_N-IPR023221	0.182608	0.0190129	0.65632	0.247716	0.729782	0.547174
ZNF430:ENSG00000118620:E1.5-E2.1|ENSG00000118620:E1.5_21203556-ENSG00000197013:E3.5_21688524		exclusion	clu_18133	NewClu_715	ENSG00000118620:E1.5|ENSG00000118620:E2.1	trans-splicing	chr19:21203609-21205595|chr19:21203556-21688524		-0.353474	0.136603	0.797203	0.247716	0.512327	0.865801
KANSL2:ENSG00000139620:E1.6-E3.1|ENSG00000139620:E2.3-E3.1		inclusion	clu_27648	NewClu_11200	ENSG00000139620:E2.3	cassette-exon	chr12:49075970-49075424|chr12:49075641-49075424	(+)alt-N-terminus, (+)alt-C-terminus, (+)AA:152(ENSP00000350527)->454(ENSP00000448833)|(+)MOD_RES-Phosphoserine	-0.0654125	0.175263	0.804969	0.249066	0.815613	0.881025
DEDD2:ENSG00000160570:E3.1-E4.1|ENSG00000160570:E2.11-E4.1		inclusion	clu_35898	NewClu_4301	ENSG00000160570:E3.1	cassette-exon	chr19:42720832-42719404|chr19:42721784-42719404	(+)alt-N-terminus, (+)alt-C-terminus, (+)AA:72(ENST00000600559-PEP)->321(ENSP00000336972)|(+)DEATH-like_dom-IPR011029, (+)DED-IPR001875, (+)DOMAIN-DED, (+)MOTIF-Bipartite nuclear localization signal, (+)MOTIF-Nuclear localization signal	0.181467	0.0151445	0.617186	0.249066	0.318452	0.136985
PTPRD:ENSG00000153707:E21.6-E23.1|ENSG00000153707:E21.6-E24.1		inclusion	clu_33416	NewClu_8305	ENSG00000153707:E23.1	cassette-exon	chr9:8524925-8523524|chr9:8524925-8521546	(-)alt-coding, (-)AA:1496(AAI06717.1)->1505(ENSP00000380731)|(-)Fibronectin_type3-IPR003961, (+)STRAND, (+)TOPO_DOM-Cytoplasmic	0.0950016	0.00327442	0.364691	0.249066	0.172671	0.0776692
SDHAP1:ENSG00000185485:E15.2-I15.1|ENSG00000185485:E15.2-E16.1		inclusion	clu_47263	NewClu_7213	ENSG00000185485:I15.1	intron-retention	chr3:195692300-195692299|chr3:195692300-195690292		0.141096	0.0150375	0.617186	0.249066	0.174079	0.0329834
KIAA1586:ENSG00000168116:E1.3-E2.1|ENSG00000168116:E1.3_56911553-ENSG00000112200:E2.11_56955052		exclusion	clu_40757	NewClu_15433	ENSG00000168116:E1.3|ENSG00000168116:E2.1	trans-splicing	chr6:56911574-56912111|chr6:56911553-56955052		-0.0698507	0.140729	0.798438	0.250767	0.923077	0.992928
TNC:ENSG00000041982:E14.1-E15.1|ENSG00000041982:E12.3-E22.1		inclusion	clu_2339	NewClu_8843	ENSG00000041982:E14.1|E15.1	cassette-exon	chr9:117826075-117825468|chr9:117835882-117804620	(+)alt-coding, (+)AA:1564(ENSP00000345861)->1928(ENSP00000411406)|(-)Fibronectin_type3-IPR003961, (+)DOMAIN-Fibronectin type-III 6, (+)DOMAIN-Fibronectin type-III 7, (+)DOMAIN-Fibronectin type-III 8, (+)DOMAIN-Fibronectin type-III 9, (+)Fibronectin_type3-IPR003961	0.226537	0.0648991	0.759919	0.250767	0.838376	0.611838
CRIM1:ENSG00000150938:E5.1-E6.1|ENSG00000150938:E5.1-E7.1		exclusion	clu_32267	NewClu_13148	ENSG00000150938:E6.1	alt-C-term	chr2:36623930-36668401|chr2:36623930-36669758		-0.280026	0.00108779	0.203262	0.250767	0.542762	0.822788
LRIF1:ENSG00000121931:E1.4-E2.3|ENSG00000121931:E1.4-E3.1		inclusion	clu_19263	NewClu_11797	ENSG00000121931:E2.3	cassette-exon	chr1:111506243-111495437|chr1:111506243-111492745	(+)alt-N-terminus, (+)AA:233(ENSP00000432290)->769(ENSP00000358778)|(+)MOD_RES-Phosphoserine	0.240078	0.000680072	0.146826	0.250767	0.464601	0.224522
CTNND2:ENSG00000169862:E19.1-E20.1|ENSG00000169862:E19.1-E21.1		inclusion	clu_41606	NewClu_7790	ENSG00000169862:E20.1	cassette-exon	chr5:11098687-11084067|chr5:11098687-11082958	(+)nonsense_mediated_decay, (+)alt-N-terminus, (+)alt-C-terminus, (+)AA:792(ENSP00000391155)->912(ENSP00000421093)|(-)ARM-type_fold-IPR016024, (-)MOD_RES-Phosphoserine, (+)ARM-type_fold-IPR016024, (+)COILED, (+)MOD_RES-Phosphoserine, (+)REPEAT-ARM 1	0.254829	0.0079496	0.542493	0.250767	0.38523	0.130401
SLC38A7:ENSG00000103042:E1.3-E2.4|ENSG00000103042:E1.3-E2.7		exclusion	clu_10962	NewClu_12211	ENSG00000103042:E2.4	alt-3'	chr16:58718621-58718082|chr16:58718621-58717987	(+)retained_intron, (+)alt-N-terminus, (+)alt-C-terminus, (+)AA:49(ENST00000564964-PEP)->94(ENSP00000454734)|(+)MOD_RES-Phosphoserine, (+)TRANSMEM-Helical;	-0.0851885	0.0861241	0.778101	0.250767	0.889151	0.974339
DEPDC1:ENSG00000024526:E7.2-E9.1|ENSG00000024526:E7.2-E9.5		inclusion	clu_1749	NewClu_8004	ENSG00000024526:E9.1	alt-3'	chr1:68949633-68948580|chr1:68949633-68947295	(+)alt-coding, (+)AA:527(ENSP00000360005)->811(ENSP00000412292)|(-)RhoGAP_dom-IPR000198, (-)Rho_GTPase_activation_prot-IPR008936, (+)DOMAIN-Rho-GAP, (+)MOD_RES-Phosphoserine, (+)Rho_GTPase_activation_prot-IPR008936	0.130374	0.0327725	0.711553	0.250767	0.249953	0.11958
HDAC9:ENSG00000048052:E15.2-E17.1|ENSG00000048052:E11.4-E19.1		exclusion	clu_2583	NewClu_13130	ENSG00000048052:E15.2|E17.1	cassette-exon	chr7:18549069-18582792|chr7:18535947-18624904		-0.122232	0.0138432	0.606025	0.250767	0.0178285	0.14006
SPDL1:ENSG00000040275:E2.2-E5.2|ENSG00000040275:E1.9-E5.2		exclusion	clu_2296	NewClu_5280	ENSG00000040275:E2.2	cassette-exon	chr5:169011170-169015398|chr5:169010893-169015398	(-)nonsense_mediated_decay, (+)truncated, (-)AA:60(ENSP00000426965)->158(ENSP00000427510)	-0.0526162	0.107572	0.789443	0.252968	0.0144879	0.0671041
CSNK1E:ENSG00000213923:I19.1-E20.1|ENSG00000213923:E19.2-E20.4		exclusion	clu_52623	NewClu_11968	ENSG00000213923:I19.1|ENSG00000213923:E20.1	intron-retention	chr22:38688618-38688617|chr22:38689261-38687944		-0.0112056	0.942974	0.987612	0.252968	0.322745	0.33395
ZNF618:ENSG00000157657:E9.1-E11.1|ENSG00000157657:E9.1-E10.1		exclusion	clu_34831	NewClu_14127	ENSG00000157657:E10.1	cassette-exon	chr9:116770834-116778975|chr9:116770834-116778393	(+)alt+coding, (+)AA:861(ENSP00000288466)+>954(ENSP00000363241)|(-)Znf_C2H2-IPR007087	0.239866	0.0230766	0.672761	0.253011	0.667993	0.428127
CAPRIN2:ENSG00000110888:E7.6-E9.1|ENSG00000110888:E8.3-E9.1		exclusion	clu_14565	NewClu_3444	ENSG00000110888:E8.3	cassette-exon	chr12:30887902-30884444|chr12:30886563-30884444	(-)nonsense_mediated_decay, (+)truncated, (-)AA:278(ENSP00000403876)->1077(ENSP00000298892)|(+)HRDC+like+IPR010997, (-)C1q-IPR001073, (-)Caprin-1_C-IPR022070, (-)DOMAIN-C1q, (-)Tumour_necrosis_fac-like_dom-IPR008983	0.150787	0.0024045	0.311595	0.254343	0.247087	0.0963002
ABI1:ENSG00000136754:E5.1-E7.1|ENSG00000136754:E4.2-E7.1		inclusion	clu_25789	NewClu_470	ENSG00000136754:E5.1	cassette-exon	chr10:27060004-27059274|chr10:27065994-27059274	(+)alt-coding, (+)AA:475(ENSP00000365330)->480(ENSP00000352114)|(-)Abl-interactor_HHR_dom-IPR012849, (+)Abl-interactor_HHR_dom-IPR012849	0.269838	0.0367677	0.723736	0.254343	0.70728	0.437442
C15orf40:ENSG00000169609:E3.2-E4.1|ENSG00000169609:E3.2-E5.1		exclusion	clu_41457	NewClu_2638	ENSG00000169609:E4.1	cassette-exon	chr15:83677300-83674444|chr15:83677300-83660798	(+)alt-N-terminus, (+)alt-C-terminus, (+)AA:126(ENSP00000307071)->167(ENSP00000403987)|(-)DUF167-IPR003746	-0.259391	0.00431461	0.430664	0.254343	0.30271	0.562101
ADCY3:ENSG00000138031:E18.2-E19.2|ENSG00000138031:I18.1-E19.1		inclusion	clu_26710	NewClu_4689	ENSG00000138031:E18.2|ENSG00000138031:E19.2	intron-retention	chr2:25050415-25048995|chr2:25048999-25048998		-0.260418	0.0108797	0.58282	0.256591	0.678976	0.939394
OBSCN:ENSG00000154358:E49.1-E50.1|ENSG00000154358:I49.1-E50.1		exclusion	clu_33672	NewClu_7546	ENSG00000154358:E49.1	intron-retention	chr1:228482744-228486155|chr1:228486154-228486155		0.266608	0.0607788	0.755364	0.256711	0.848807	0.582199
RPL26:ENSG00000263809:E3.1_8283233-E5.2|ENSG00000263809:E2.1_8285557-E3.1_8283179		inclusion	clu_57351	NewClu_7430	ENSG00000263809:E3.1_8283233|ENSG00000263809:E5.2	cassette-exon	chr17:8283233-8281010|chr17:8285557-8283179		0.121322	0.104596	0.785071	0.256711	0.121607	0.000285063
ANKRD6:ENSG00000135299:E2.1-E7.1|ENSG00000135299:E1.4-E7.1		exclusion	clu_24775	NewClu_8032	ENSG00000135299:E2.1	alt-C-term	chr6:90193277-90276553|chr6:90143094-90276553	(-)truncated, (+)AA:80(ENSP00000431061)->692(ENSP00000358416)|(+)Ankyrin_rpt-IPR002110, (+)Ankyrin_rpt-contain_dom-IPR020683, (+)COILED, (+)COMPBIAS-Poly-Pro, (+)REPEAT-ANK 3, (+)REPEAT-ANK 4, (+)REPEAT-ANK 5, (+)REPEAT-ANK 6, (+)REPEAT-ANK 7	-0.249951	0.10775	0.789443	0.256711	0.0322581	0.282209
ZNF256:ENSG00000152454:E2.1-E3.1|ENSG00000152454:E1.2-E3.1		exclusion	clu_32953	NewClu_13773	ENSG00000152454:E2.1	cassette-exon	chr19:58455302-58454015|chr19:58458810-58454015		-0.200053	0.0653635	0.759919	0.256711	0.568936	0.768989
KTN1:ENSG00000126777:E37.5-E39.2|ENSG00000126777:E37.5-E40.1		inclusion	clu_20921	NewClu_11841	ENSG00000126777:E39.2	cassette-exon	chr14:56128330-56130673|chr14:56128330-56133959	(+)alt-coding, (+)AA:1300(ENSP00000391964)->1357(ENSP00000378725)|(+)COILED, (+)TOPO_DOM-Lumenal	0.122649	0.00668249	0.521783	0.256711	0.657734	0.535085
MAP2K5:ENSG00000137764:E3.1-E4.1|ENSG00000137764:E1.3-E4.1		inclusion	clu_26441	NewClu_13250	ENSG00000137764:E3.1	altPromoter	chr15:67841545-67842372|chr15:67835808-67842372	(-)alt-N-terminus, (-)AA:412(ENSP00000346493)->448(ENSP00000178640)|(-)DOMAIN-OPR, (-)HELIX, (-)OPR_PB1-IPR000270, (-)REGION-Interaction with MAPK7, (-)STRAND, (-)TURN	0.2917	0.000470339	0.1159	0.256711	0.29699	0.00528986
MPPED2:ENSG00000066382:I4.1_30605438-E5.2|ENSG00000066382:E3.1-E5.2		exclusion	clu_3954	NewClu_12332	ENSG00000066382:I4.1_30605438		chr11:30605438-30602041|chr11:30607589-30602041		-0.101479	0.00338352	0.368514	0.256711	0.0539071	0.155387
AC093323.3:ENSG00000170846:E1.5-E1.8|ENSG00000170846:E1.6-E1.8		exclusion	clu_42070	NewClu_14232	ENSG00000170846:E1.5	alt-5'	chr4:6676364-6676720|chr4:6676433-6676720		0.283676	0.00932775	0.560617	0.256711	0.508982	0.225306
PTPRD:ENSG00000153707:E23.1-E24.1|ENSG00000153707:E21.6-E24.1		inclusion	clu_33416	NewClu_8305	ENSG00000153707:E23.1	cassette-exon	chr9:8523513-8521546|chr9:8524925-8521546	(-)alt-coding, (-)AA:1496(AAI06717.1)->1505(ENSP00000380731)|(-)Fibronectin_type3-IPR003961, (+)STRAND, (+)TOPO_DOM-Cytoplasmic	0.0888475	0.00197995	0.282839	0.257178	0.18695	0.0981026
ZSCAN25:ENSG00000197037:E8.1-I9.1_99266718|ENSG00000197037:E8.1-E9.1		inclusion	clu_49518	NewClu_15880	ENSG00000197037:I9.1_99266718		chr7:99221803-99266718|chr7:99221803-99226814		-0.142255	0.114681	0.79416	0.258842	0.0657596	0.208015
ACOT1:ENSG00000184227:E2.1-E3.2|ENSG00000184227:E2.1-E3.1		exclusion	clu_46698	NewClu_11648	ENSG00000184227:E3.1	alt-3'	chr14:74008399-74009832|chr14:74008399-74009754	(-)alt-coding, (-)AA:395(ENSP00000451764)->421(BAG62528.1)|(+)Acyl+CoA_thioEstase_long+chain+IPR016662, (+)BAAT_C+IPR014940, (-)ACT_SITE-Charge relay system	0.0973707	0.163398	0.804969	0.258842	0.105105	0.00773444
CCDC85C:ENSG00000205476:E1.1-E5.1|ENSG00000205476:E4.1-E5.1		exclusion	clu_52111	NewClu_2119	ENSG00000205476:E4.1	altPromoter	chr14:100069504-100002425|chr14:100039057-100002425	(+)alt+N+terminus, (+)alt+C+terminus, (+)AA:116(ENSP00000451718)+>419(ENSP00000369592)|(+)COILED, (+)COMPBIAS+Gly+rich, (+)DUF2216_coiled+coil+IPR019359, (+)MOD_RES+Phosphoserine	0.368538	0.00283225	0.344652	0.258842	0.768243	0.399705
ARHGEF39:ENSG00000137135:E5.1-E6.1|ENSG00000137135:E5.1-I5.1		inclusion	clu_26120	NewClu_12847	ENSG00000137135:E6.1	intron-retention	chr9:35664369-35664123|chr9:35664369-35664368		-0.118211	0.0193507	0.658052	0.259553	0.881789	1
SBF2:ENSG00000133812:E2.2-E4.2|ENSG00000133812:E3.1-E4.2		inclusion	clu_23995	NewClu_10210	ENSG00000133812:E3.1	altPromoter	chr11:10215449-10064528|chr11:10066066-10064528	(-)retained_intron, (+)truncated, (-)AA:99(ENST00000527019+PEP)+>908(ENST00000533770+PEP)|(-)DOMAIN+GRAM, (-)DOMAIN+dDENN, (-)GRAM+IPR004182, (-)MOD_RES+Phosphoserine, (-)SBF2+IPR022096, (-)dDENN_dom+IPR005112	-0.196825	0.00506046	0.465079	0.260749	0.629581	0.826406
HSPB11:ENSG00000081870:E1.1-E3.2|ENSG00000081870:E2.3-E3.2		inclusion	clu_6572	NewClu_12220	ENSG00000081870:E2.3	altPromoter	chr1:54411910-54405770|chr1:54411228-54405770	(~)AA:144(ENSP00000360429)+>144(ENSP00000194214)	-0.248131	0.000239555	0.0715525	0.260976	0.116374	0.364506
NBPF14:ENSG00000122497:E16.1-E17.1|ENSG00000122497:U0.1_148176053-I22.1_147931794		exclusion	clu_19428	NewClu_3720	ENSG00000122497:E16.1|ENSG00000122497:E17.1	altPromoter	chr1:148009344-148008624|chr1:148176053-147931794		-0.0610123	0.181787	0.805788	0.261128	0.867287	0.928299
IGF2:ENSG00000167244:E6.3-E7.1|ENSG00000167244:E5.2-E7.1		exclusion	clu_40192	NewClu_4858	ENSG00000167244:E6.3	altPromoter	chr11:2158422-2156759|chr11:2159459-2156759	(~)AA:180(ENSP00000414497)->180(ENSP00000402047)	-0.198959	0.0305148	0.706449	0.262035	0.269474	0.468433
UCK2:ENSG00000143179:E6.1-E7.1|ENSG00000143179:E3.1-E7.1		exclusion	clu_29192	NewClu_6561	ENSG00000143179:E6.1	alt-C-term	chr1:165864878-165865427|chr1:165860559-165865427	(+)alt-N-terminus, (+)AA:111(ENST00000469256-PEP)->261(ENSP00000356853)|(+)BINDING-Substrate, (+)Depp_CoAkinase-IPR001977, (+)HELIX, (+)NP_BIND-ATP, (+)P-loop_NTPase-IPR027417, (+)PRK-IPR006082, (+)PRK/URK-IPR006083, (+)STRAND, (+)TURN, (+)Uridine_kinase-IPR000764	-0.145508	0.00156579	0.254497	0.262237	0.0561174	0.201626
ASB8:ENSG00000177981:E6.3-E6.11|ENSG00000177981:E6.9-E6.11		inclusion	clu_44857	NewClu_5203	ENSG00000177981:E6.3	alt-5'	chr12:48544984-48543781|chr12:48543870-48543781		-0.118754	0.0362845	0.722083	0.262237	0.568073	0.686827
RP11-561O23.5:ENSG00000234394:I8.1_70967002-E10.1|ENSG00000234394:I8.1_70971735-E10.1		inclusion	clu_54454	NewClu_8536	ENSG00000234394:I8.1_70967002		chr9:70967002-70993115|chr9:70971735-70993115		-0.538828	0.00213162	0.290332	0.263755	0.0580247	0.596852
MRPL35:ENSG00000132313:E5.3-I5.1|ENSG00000132313:E4.1-E6.1		exclusion	clu_23206	NewClu_5220	ENSG00000132313:E5.3|ENSG00000132313:I5.1	intron-retention	chr2:86439966-86439967|chr2:86437736-86440751		-0.17648	0.200141	0.810347	0.264766	0.506645	0.683125
ACSS3:ENSG00000111058:E7.1-I7.1_81540081|ENSG00000111058:E7.1-E8.2		inclusion	clu_14624	NewClu_13477	ENSG00000111058:I7.1_81540081		chr12:81537026-81540081|chr12:81537026-81545623		0.203957	0.015892	0.622836	0.264766	0.23945	0.0354934
MLLT10:ENSG00000078403:E29.1-E31.2|ENSG00000078403:E29.1-E31.1		exclusion	clu_6059	NewClu_14333	ENSG00000078403:E31.1	alt-3'	chr10:22024164-22029083|chr10:22024164-22028959	(-)alt-C-terminus, (-)AA:1027(ENSP00000366272)->1068(ENSP00000307411)|(-)REGION-DNA-binding	0.0727711	0.312426	0.838947	0.265314	0.216273	0.143502
TTF1:ENSG00000125482:E1.1-E2.1|ENSG00000125482:E1.1-E3.1		exclusion	clu_20417	NewClu_10229	ENSG00000125482:E2.1	cassette-exon	chr9:135282177-135278215|chr9:135282177-135275645		-0.1635	0.169108	0.804969	0.265314	0.601997	0.765496
OSBP2:ENSG00000184792:E15.1-E16.1|ENSG00000184792:E12.2-E16.1		inclusion	clu_46933	NewClu_10083	ENSG00000184792:E15.1	altPromoter	chr22:31277789-31283413|chr22:31266669-31283413	(-)alt-N-terminus, (-)AA:588(ENSP00000415274)->659(ENSP00000389200)|(-)DNA-bd_dom_put-IPR009061, (-)Oxysterol-bd-IPR000648, (+)Oxysterol-bd-IPR000648	0.340303	0.0106116	0.579477	0.269826	0.755872	0.415569
ATP2B1:ENSG00000070961:E2.1-E3.2|ENSG00000070961:E1.1-E3.2		exclusion	clu_4751	NewClu_6723	ENSG00000070961:E2.1	altPromoter	chr12:90102373-90049884|chr12:90102996-90049884		-0.449748	0.0124739	0.602126	0.269861	0.123434	0.573181
UBC:ENSG00000150991:I4.1-E5.1|ENSG00000150991:E4.11_125397987-E5.5_125396618		exclusion	clu_32290	NewClu_11419	ENSG00000150991:I4.1|ENSG00000150991:E5.1	intron-retention	chr12:125397070-125397069|chr12:125397987-125396618		-0.153193	0.128839	0.79575	0.269861	0.779093	0.932286
ACER3:ENSG00000078124:E9.1-E11.2|ENSG00000078124:E9.1-I10.1_76708250		inclusion	clu_5992	NewClu_12802	ENSG00000078124:E11.2		chr11:76701618-76709807|chr11:76701618-76708250		-0.176216	0.0055865	0.488379	0.269861	0.797754	0.97397
HOOK2:ENSG00000095066:I3.1-E5.1|ENSG00000095066:I3.1-I3.1_12907979		inclusion	clu_8494	NewClu_4387	ENSG00000095066:E5.1	intron-retention	chr19:12907981-12907980|chr19:12910672-12907979		0.526786	0.0067158	0.521783	0.27051	0.766667	0.239881
ZNF385B:ENSG00000144331:E5.3-E13.1|ENSG00000144331:E6.2-E13.1		exclusion	clu_29884	NewClu_15898	ENSG00000144331:E6.2	altPromoter	chr2:180634230-180409696|chr2:180610440-180409696	(+)alt+N+terminus, (+)AA:395(ENSP00000386379)+>471(ENSP00000386845)|(+)REGION+Required for induction of apoptosis, (+)ZN_FING+Matrin+type 1, (+)Znf_C2H2_jaz+IPR022755, (+)Znf_U1+IPR003604	0.301358	0.011318	0.58843	0.27051	0.816079	0.514721
ERI3:ENSG00000117419:E1.6-E2.2|ENSG00000117419:E1.1-E5.2		inclusion	clu_17777	NewClu_5099	ENSG00000117419:E1.6|ENSG00000117419:E2.2	alt-5'|cassette-exon	chr1:44820564-44818597|chr1:44820932-44785416		0.175462	0.0166942	0.632887	0.27051	0.383027	0.207565
DYNLL1:ENSG00000088986:E2.1-E3.1|ENSG00000088986:E1.3-E6.8		inclusion	clu_7658	NewClu_1210	ENSG00000088986:E2.1|E3.1	cassette-exon	chr12:120925980-120926381|chr12:120907907-120934219	(~)AA:89(ENSP00000376297)->89(ENSP00000447907)	0.111826	0.0553086	0.755364	0.27051	0.203356	0.0915301
OBSCN:ENSG00000154358:E44.1-E45.1|ENSG00000154358:E44.1-E56.1		inclusion	clu_33672	NewClu_7546	ENSG00000154358:E45.1	cassette-exon	chr1:228476589-228479599|chr1:228476589-228494073		0.206462	0.00903827	0.555247	0.27051	0.950019	0.743557
RP11-465L10.7:ENSG00000240742:E1.2-E3.1|ENSG00000240742:E2.1-E3.1		exclusion	clu_55039	NewClu_12570	ENSG00000240742:E2.1	cassette-exon	chr20:44650525-44652008|chr20:44651710-44652008		0.177811	0.0382294	0.727052	0.271054	0.562863	0.385052
RP11-465L10.7:ENSG00000240742:E2.1-E3.1|ENSG00000240742:E1.2-E3.1		exclusion	clu_55039	NewClu_12570	ENSG00000240742:E2.1	cassette-exon	chr20:44651710-44652008|chr20:44650525-44652008		-0.177811	0.0382294	0.727052	0.271054	0.437137	0.614948
TTN:ENSG00000155657:E126.1-E127.1|ENSG00000155657:E126.1-E131.1		inclusion	clu_34087	NewClu_14165	ENSG00000155657:E127.1	cassette-exon	chr2:179554540-179554322|chr2:179554540-179552951		0.155167	0.0451861	0.739847	0.272114	0.932292	0.777125
RAD54L:ENSG00000085999:E15.1-E16.1|ENSG00000085999:I15.1-E16.1		inclusion	clu_7162	NewClu_3126	ENSG00000085999:E15.1	intron-retention	chr1:46739137-46739296|chr1:46739295-46739296		-0.191092	0.0213745	0.666675	0.272114	0.781823	0.972916
OBSCN:ENSG00000154358:E106.1-E107.1|ENSG00000154358:E105.1-E107.1		exclusion	clu_33679	NewClu_7549	ENSG00000154358:E106.1	cassette-exon	chr1:228557939-228558380|chr1:228557795-228558380		-0.27352	0.0110322	0.58572	0.272114	0.715606	0.989126
AFF3:ENSG00000144218:E10.2-E11.1|ENSG00000144218:E10.2-E12.1		exclusion	clu_29836	NewClu_13371	ENSG00000144218:E11.1	cassette-exon	chr2:100720864-100628033|chr2:100720864-100625394	(-)alt-coding, (-)AA:1226(ENSP00000317421)->1251(ENSP00000348793)	-0.138857	0.196969	0.810347	0.274131	0.0854805	0.224338
OSBP2:ENSG00000184792:E12.2-E16.1|ENSG00000184792:E15.1-E16.1		inclusion	clu_46933	NewClu_10083	ENSG00000184792:E15.1	altPromoter	chr22:31266669-31283413|chr22:31277789-31283413	(-)alt+N+terminus, (-)AA:588(ENSP00000415274)+>659(ENSP00000389200)|(-)DNA+bd_dom_put+IPR009061, (-)Oxysterol+bd+IPR000648, (+)Oxysterol-bd-IPR000648	-0.340303	0.0106116	0.579477	0.274131	0.244128	0.584431
C20orf166-AS1:ENSG00000174403:E2.1_61146979-E3.1|ENSG00000174403:E1.3-E5.1		inclusion	clu_43686	NewClu_4811	ENSG00000174403:E2.1.61146979|E3.1	cassette-exon	chr20:61146979-61146848|chr20:61148633-61145207		0.0260793	0.835782	0.962393	0.276158	0.162521	0.136441
PPAN-P2RY11:ENSG00000243207:I12.1-I12.1|ENSG00000243207:E12.1-E13.1		exclusion	clu_55276	NewClu_9716	ENSG00000243207:I12.1|ENSG00000243207:I12.1	intron-retention	chr19:10222779-10222780|chr19:10221698-10224309		-0.438535	0.0380891	0.727052	0.276158	0.298611	0.737146
OBSCN:ENSG00000154358:E48.2-E49.1|ENSG00000154358:E44.1-E56.1		inclusion	clu_33672	NewClu_7546	ENSG00000154358:E48.2|E49.1	cassette-exon	chr1:228482116-228482481|chr1:228476589-228494073		0.236687	0.0404185	0.7293	0.276158	1	0.763313
NUTM2A-AS1:ENSG00000223482:E2.4-E6.2|ENSG00000223482:E4.2-E6.2		exclusion	clu_53178	NewClu_5930	ENSG00000223482:E4.2	cassette-exon	chr10:89096543-89086429|chr10:89090649-89086429	(-)alt-N-terminus, (-)alt-C-terminus, (-)AA:29(ENST00000413722-PEP)->57(ENST00000417860-PEP)	0.239971	0.0290093	0.697065	0.276158	0.767281	0.52731
CHTF8:ENSG00000168802:E2.2-E3.1|ENSG00000168802:E1.6-E3.1		exclusion	clu_41102	NewClu_6780	ENSG00000168802:E2.2	altPromoter	chr16:69165992-69155396|chr16:69166387-69155396		-0.382962	0.00368704	0.390777	0.276349	0.217535	0.600497
ATP11C:ENSG00000101974:E30.1-E32.1|ENSG00000101974:E30.1-E33.1		inclusion	clu_10533	NewClu_185	ENSG00000101974:E32.1	cassette-exon	chrX:138820075-138814684|chrX:138820075-138813914	(-)alt-C-terminus, (-)AA:1128(ENSP00000359574)->1132(ENSP00000332756)|(-)MOD_RES-Phosphoserine, (-)TOPO_DOM-Cytoplasmic	0.295345	0.100102	0.78493	0.277111	0.603653	0.308308
RTTN:ENSG00000176225:E50.3-E52.1|ENSG00000176225:E50.3-E52.3_67684823		exclusion	clu_44320	NewClu_8931	ENSG00000176225:E52.1	alt-3'	chr18:67687851-67684910|chr18:67687851-67684823		-0.199688	4.96535e-05	0.0225022	0.277111	0.800312	1
LINC00478:ENSG00000215386:E8.4-E10.1|ENSG00000215386:E7.1-E10.1		inclusion	clu_52968	NewClu_3233	ENSG00000215386:E8.4	altPromoter	chr21:17792061-17859810|chr21:17764005-17859810		0.314873	0.00819655	0.542493	0.277111	0.549737	0.234864
GEM:ENSG00000164949:E1.4-E3.1|ENSG00000164949:E1.3-E3.1		exclusion	clu_38682	NewClu_7402	ENSG00000164949:E1.4	altPromoter	chr8:95274318-95272740|chr8:95274433-95272740	(~)AA:296(ENSP00000379497)->296(ENSP00000297596)	-0.182892	0.000692917	0.147674	0.277111	0.77109	0.953982
C10orf32:ENSG00000166275:E5.1-I5.1|ENSG00000166275:E5.1-E6.1		inclusion	clu_39577	NewClu_13178	ENSG00000166275:I5.1	intron-retention	chr10:104622689-104622690|chr10:104622689-104623487		0.0663483	0.291726	0.832508	0.277111	0.910083	0.843734
ARHGEF26:ENSG00000114790:E10.1-E11.1|ENSG00000114790:E10.1-E12.2		exclusion	clu_16336	NewClu_15184	ENSG00000114790:E11.1	cassette-exon	chr3:153912507-153935658|chr3:153912507-153943645		-0.145862	0.135764	0.797203	0.277148	0.824727	0.970588
COQ5:ENSG00000110871:E2.6-E6.1|ENSG00000110871:E4.1-E6.1		inclusion	clu_14553	NewClu_10562	ENSG00000110871:E4.1	cassette-exon	chr12:120966743-120960166|chr12:120964260-120960166	(-)alt+N+terminus, (-)alt+C+terminus, (-)AA:213(ENSP00000449863)+>327(ENSP00000288532)|(-)TRANSIT+Mitochondrion, (-)UbiE/COQ5_MeTrFase+IPR004033	-0.156921	0.00702716	0.522755	0.277148	0.362809	0.519729
SETD5-AS1:ENSG00000206573:E5.4-E6.2|ENSG00000206573:I5.1-E6.1		inclusion	clu_52363	NewClu_5382	ENSG00000206573:E5.4|ENSG00000206573:E6.2	intron-retention	chr3:9433363-9432181|chr3:9432304-9432303		-0.0463637	0.771718	0.945921	0.277148	0.547337	0.593701
ZBTB43:ENSG00000169155:E2.1-E3.2|ENSG00000169155:E1.3-E3.2		inclusion	clu_41266	NewClu_5491	ENSG00000169155:E2.1	cassette-exon	chr9:129571194-129594766|chr9:129567411-129594766	(~)AA:467(ENSP00000390344)->467(ENSP00000362563)	0.110532	0.0214264	0.666675	0.277235	0.915326	0.804793
JARID2:ENSG00000008083:E5.1-E6.1|ENSG00000008083:E4.1-E6.1		inclusion	clu_806	NewClu_12608	ENSG00000008083:E5.1	altPromoter	chr6:15401248-15410455|chr6:15374483-15410455	(-)alt-N-terminus, (-)alt-C-terminus, (-)AA:960(ENSP00000444623)->1246(ENSP00000341280)|(-)COMPBIAS-Poly-Ser, (-)DOMAIN-JmjC, (-)JmjC_dom-IPR003347, (-)Znf_C5HC2-IPR004198, (+)JmjC_dom-IPR003347	0.117146	0.0624154	0.755364	0.278899	0.174492	0.0573458
FAM3C:ENSG00000196937:E1.4-E2.1|ENSG00000196937:U0.1_121150830-E2.1		exclusion	clu_49460	NewClu_10453	ENSG00000196937:E1.4	altPromoter	chr7:121036216-121023064|chr7:121150830-121023064		-0.343382	0.0237692	0.673722	0.278899	0.289552	0.632933
NFE2L1:ENSG00000082641:E2.3-E7.1|ENSG00000082641:E5.5-E7.1		exclusion	clu_6657	NewClu_12505	ENSG00000082641:E5.5	cassette-exon	chr17:46125824-46127969|chr17:46126226-46127969	(+)alt+coding, (+)AA:761(ENSP00000355190)+>772(ENSP00000354855)|(+)COMPBIAS+Asp/Glu+rich (acidic)	0.235028	0.00510054	0.466186	0.27921	0.576219	0.34119
CA5BP1:ENSG00000186312:E10.1-E13.1|ENSG00000186312:E10.1-E12.1		exclusion	clu_47667	NewClu_2183	ENSG00000186312:E12.1	cassette-exon	chrX:15711181-15720905|chrX:15711181-15715363		0.0617953	0.374016	0.851944	0.27921	0.255904	0.194109
ATXN7:ENSG00000163635:E5.3-E6.1|ENSG00000163635:E5.3-E7.1		exclusion	clu_37477	NewClu_15128	ENSG00000163635:E6.1	cassette-exon	chr3:63898599-63898833|chr3:63898599-63938055		-0.308682	0.000981666	0.19079	0.280697	0.648343	0.957025
ACSF3:ENSG00000176715:I9.1_89181313-E10.1|ENSG00000176715:E9.2-E10.1		exclusion	clu_44437	NewClu_12763	ENSG00000176715:I9.1_89181313		chr16:89181313-89187209|chr16:89180895-89187209		-0.19073	0.00309289	0.358657	0.280697	0.0357143	0.226445
MON1A:ENSG00000164077:E7.1-I7.1|ENSG00000164077:E7.1-E8.1		exclusion	clu_38006	NewClu_5989	ENSG00000164077:I7.1	intron-retention	chr3:49947552-49947551|chr3:49947552-49946833	(+)retained_intron, (+)alt-C-terminus, (+)AA:395(ENST00000486107-PEP)->490(ENSP00000404793)|(+)Vacuolar_fusion_protein_MON1-IPR004353	-0.150911	0.140993	0.798438	0.281199	0.00347222	0.154383
RP3-399L15.3:ENSG00000228624:E6.8-I7.1_114367989|ENSG00000228624:E6.8-I7.1_114369055		inclusion	clu_53826	NewClu_7593	ENSG00000228624:I7.1_114367989		chr6:114317224-114367989|chr6:114317224-114369055		0.196614	0.147708	0.801496	0.281199	0.277778	0.081164
RP6-206I17.1:ENSG00000223804:E3.4-I3.1|ENSG00000223804:E3.3-ENSG00000226637:E2.1		inclusion	clu_53232	NewClu_13862	ENSG00000223804:E3.4|ENSG00000223804:I3.1	intron-retention	chr1:143744199-143744198|chr1:143744201-143719955		0.188328	0.0583371	0.755364	0.284032	0.23521	0.0468823
DDB2:ENSG00000134574:E5.1-E6.1|ENSG00000134574:E3.1-E7.1		exclusion	clu_24392	NewClu_2608	ENSG00000134574:E5.1|E6.1	cassette-exon	chr11:47256223-47256308|chr11:47238600-47259388	(-)alt-coding, (-)AA:238(ENSP00000367863)->427(ENSP00000256996)|(-)MOTIF-DWD box, (-)REGION-Photolesion recognition, (-)REPEAT-WD 2, (-)REPEAT-WD 3, (-)REPEAT-WD 4, (-)REPEAT-WD 5, (-)STRAND, (-)TURN, (-)WD40_repeat-IPR001680, (-)WD40_repeat_dom-IPR017986	-0.170573	0.0105998	0.579477	0.284032	0.518736	0.689309
NAT1:ENSG00000171428:E4.5-E8.1|ENSG00000171428:E4.5-E6.2		inclusion	clu_42301	NewClu_12569	ENSG00000171428:E6.2	cassette-exon	chr8:18067689-18076920|chr8:18067689-18069900	(~)AA:290(ENSP00000307218)+>290(ENSP00000428270)	-0.188674	0.0504778	0.749069	0.284032	0.458543	0.647217
WDR27:ENSG00000184465:I4.1-E5.1|ENSG00000184465:E4.2-E5.2		exclusion	clu_46802	NewClu_12481	ENSG00000184465:I4.1|ENSG00000184465:E5.1	intron-retention	chr6:170070797-170070796|chr6:170072351-170070789		-0.12217	0.350617	0.845705	0.284032	0.0325203	0.154691
FKBP7:ENSG00000079150:E2.1-E4.2|ENSG00000079150:E2.1-E4.1		inclusion	clu_6187	NewClu_13674	ENSG00000079150:E4.1	alt-3'	chr2:179341789-179334509|chr2:179341789-179334512	(+)alt-coding, (+)AA:221(ENSP00000415486)->222(ENSP00000413152)|(-)PPIase_FKBP_dom+IPR001179, (+)PPIase_FKBP_dom-IPR001179	-0.108686	0.0374749	0.72382	0.284032	0.0941623	0.202848
MZF1:ENSG00000099326:I2.1-E3.1|ENSG00000099326:E1.1-E3.1		inclusion	clu_8762	NewClu_941	ENSG00000099326:I2.1	intron-retention	chr19:59082797-59082796|chr19:59084740-59082796		0.39185	0.0132232	0.602126	0.284032	0.455139	0.0632893
BCAS4:ENSG00000124243:E6.2-E8.1|ENSG00000124243:I6.1_49487656-E8.1		exclusion	clu_20010	NewClu_9191	ENSG00000124243:E6.2		chr20:49458437-49493023|chr20:49487656-49493023		0.124249	0.205843	0.810347	0.287617	0.331599	0.20735
TRPC3:ENSG00000138741:I11.1_122822710-E12.1|ENSG00000138741:E11.1-E12.1		inclusion	clu_27227	NewClu_8127	ENSG00000138741:I11.1_122822710		chr4:122822710-122820850|chr4:122824007-122820850		0.165602	0.00875429	0.555247	0.290815	0.20457	0.0389675
AAK1:ENSG00000115977:E22.1-I23.1_69693683|ENSG00000115977:E22.1-E23.1		exclusion	clu_17083	NewClu_6667	ENSG00000115977:I23.1_69693683		chr2:69704012-69693683|chr2:69704012-69703095		0.141711	0.031096	0.707649	0.290815	0.537674	0.395963
LYRM1:ENSG00000102897:E3.3-E5.1|ENSG00000102897:E2.6-E7.1		inclusion	clu_10878	NewClu_10823	ENSG00000102897:E3.3|E5.1	cassette-exon	chr16:20912211-20913808|chr16:20911857-20926878	(~)AA:122(ENSP00000407883)->122(ENSP00000219168)	0.0805595	0.00722562	0.526589	0.290815	0.184773	0.104213
PHLDB2:ENSG00000144824:E23.3-E24.1|ENSG00000144824:E22.1-E24.1		inclusion	clu_30161	NewClu_7383	ENSG00000144824:E23.3	cassette-exon	chr3:111686671-111688537|chr3:111685550-111688537		0.111462	0.0019378	0.279122	0.294135	0.985466	0.874004
RPP40:ENSG00000124787:E7.2-E8.1|ENSG00000124787:E6.1-E8.1		inclusion	clu_20224	NewClu_3731	ENSG00000124787:E7.2	cassette-exon	chr6:4998950-4996654|chr6:5000043-4996654		0.170769	0.0147904	0.614148	0.298057	0.909664	0.738895
PARG:ENSG00000227345:E7.1-I2.1_51338363|ENSG00000227345:E4.1-E3.1_51130711		inclusion	clu_53655	NewClu_5341	ENSG00000227345:E7.1|ENSG00000227345:I2.1_51338363		chr10:51345753-51338363|chr10:51361723-51130711		0.179289	0.032548	0.711553	0.302696	0.406291	0.227002
PHLDB2:ENSG00000144824:E22.1-E23.1|ENSG00000144824:E22.1-E24.1		inclusion	clu_30161	NewClu_7383	ENSG00000144824:E23.1	cassette-exon	chr3:111685550-111686525|chr3:111685550-111688537		0.110975	0.00178835	0.278081	0.304214	0.986975	0.876
CSNK1E:ENSG00000213923:E15.1-I4.1|ENSG00000213923:E4.1-E5.1		inclusion	clu_52624	NewClu_11969	ENSG00000213923:E15.1|ENSG00000213923:I4.1	intron-retention	chr22:38740284-38740283|chr22:38757404-38732711		0.333137	0.00209522	0.287834	0.304668	0.416129	0.082992
RP11-15H20.6:ENSG00000213971:E1.7-E3.1|ENSG00000213971:E1.7-E4.3		exclusion	clu_52660	NewClu_3274	ENSG00000213971:E3.1	cassette-exon	chr19:23456878-23453094|chr19:23456878-23444546	(-)alt-C-terminus, (-)AA:23(ENST00000598386-PEP)->46(ENST00000599922-PEP)	-0.269168	0.0156243	0.62114	0.304668	0	0.269168
CAMK2D:ENSG00000145349:E15.2-E16.1|ENSG00000145349:E15.2-E18.1		exclusion	clu_30386	NewClu_14048	ENSG00000145349:E16.1	cassette-exon	chr4:114430794-114429424|chr4:114430794-114424133	(-)alt-coding, (-)AA:513(ENSP00000406131)->524(ENSP00000415248)|(+)Kinase-like_dom-IPR011009, (-)Kinase-like_dom-IPR011009	-0.0864478	0.0700896	0.762568	0.304668	0.0285361	0.114984
CBLB:ENSG00000114423:I19.1-E20.1|ENSG00000114423:E19.1-E20.2		inclusion	clu_16179	NewClu_11699	ENSG00000114423:I19.1|ENSG00000114423:E20.1	intron-retention	chr3:105392838-105392837|chr3:105397275-105389196		0.141733	0.0141635	0.607641	0.305399	0.145112	0.00337838
GAK:ENSG00000178950:E22.1-E23.2|ENSG00000178950:E22.1-E24.1		inclusion	clu_45102	NewClu_7455	ENSG00000178950:E23.2	cassette-exon	chr4:864499-862473|chr4:864499-861220		0.119184	0.00456489	0.437907	0.305399	0.993416	0.874232
NOM1:ENSG00000146909:E7.3-I7.1|ENSG00000146909:E7.1-E8.1		exclusion	clu_30975	NewClu_5689	ENSG00000146909:E7.3|ENSG00000146909:I7.1	intron-retention	chr7:156756169-156756170|chr7:156755869-156756599		-0.0233179	0.84565	0.965123	0.306035	0.153261	0.176579
KNTC1:ENSG00000184445:E44.1-I44.1|ENSG00000184445:E43.1-E45.3		inclusion	clu_46794	NewClu_2703	ENSG00000184445:E44.1|ENSG00000184445:I44.1	intron-retention	chr12:123077731-123077732|chr12:123076000-123078823		0.109152	0.0104076	0.574706	0.306035	0.109152	0
BEND7:ENSG00000165626:I11.1-E12.1|ENSG00000165626:E11.2-E14.1		inclusion	clu_39074	NewClu_2085	ENSG00000165626:I11.1|ENSG00000165626:E12.1	intron-retention	chr10:13488542-13488541|chr10:13489266-13485403		0.29226	0.00215759	0.290332	0.306035	0.407053	0.114794
ST3GAL3:ENSG00000126091:E17.3-E19.4|ENSG00000126091:E17.3-E21.2		exclusion	clu_20755	NewClu_9872	ENSG00000126091:E19.4	cassette-exon	chr1:44365399-44386076|chr1:44365399-44395804	(-)alt-coding, (-)AA:277(ENSP00000330463)->429(ENSP00000361450)|(+)Glyco_trans_29-IPR001675, (+)Sialyl_trans-IPR012163, (-)DISULFID, (-)Glyco_trans_29-IPR001675, (-)Sialyl_trans-IPR012163	-0.113732	0.0178434	0.643998	0.306082	0.708386	0.822117
AHNAK:ENSG00000124942:E7.2-I8.2|ENSG00000124942:E7.2-E11.1		inclusion	clu_20266	NewClu_7673	ENSG00000124942:I8.2		chr11:62302475-62301546|chr11:62302475-62259303		0.204944	0.00693653	0.521783	0.306121	0.869769	0.664825
TCEA2:ENSG00000171703:E8.2-E9.5|ENSG00000171703:E7.4-E9.5		exclusion	clu_42413	NewClu_13331	ENSG00000171703:E8.2	cassette-exon	chr20:62695302-62697829|chr20:62694737-62697829	(+)alt-N-terminus, (+)alt-C-terminus, (+)AA:82(ENSP00000391807)->242(ENST00000487164-PEP)|(+)DOMAIN-TFIIS N-terminal, (+)HELIX, (+)TFIIS/CRSP70_N_sub-IPR003617, (+)TFIIS_N-IPR017923, (+)TFIIS_cen_dom-IPR003618, (+)TF_IIS-rel-IPR016492	-0.096068	0.0139502	0.607338	0.307474	0.0429784	0.139046
HSPB11:ENSG00000081870:E2.3-E3.2|ENSG00000081870:E1.1-E3.2		inclusion	clu_6572	NewClu_12220	ENSG00000081870:E2.3	altPromoter	chr1:54411228-54405770|chr1:54411910-54405770	(~)AA:144(ENSP00000360429)->144(ENSP00000194214)	0.25143	0.000184178	0.0590371	0.307761	0.883626	0.632196
AC093838.4:ENSG00000152117:E10.1-I10.1|ENSG00000152117:E10.1-E11.1		inclusion	clu_32838	NewClu_3460	ENSG00000152117:I10.1	intron-retention	chr2:132266181-132266182|chr2:132266181-132273175		0.180248	0.038277	0.727052	0.307761	0.180248	0
SSX2IP:ENSG00000117155:E2.4-E4.2|ENSG00000117155:E2.7-E4.2		inclusion	clu_17674	NewClu_3691	ENSG00000117155:E2.7	alt-5'	chr1:85156054-85136991|chr1:85155837-85136991	(-)nonsense_mediated_decay, (-)alt+C+terminus, (-)AA:560(ENSP00000432261)+>614(ENSP00000340279)	-0.141918	0.310539	0.838919	0.307761	0.542154	0.684072
ENOX2:ENSG00000165675:E3.1-E4.1|ENSG00000165675:E3.1-E5.1		exclusion	clu_39121	NewClu_8667	ENSG00000165675:E4.1	cassette-exon	chrX:129917521-129843305|chrX:129917521-129837228	(-)alt-N-terminus, (-)AA:581(ENSP00000377890)->610(ENSP00000337146)	-0.0677183	0.0312549	0.707649	0.307761	0.0758114	0.14353
CES4A:ENSG00000172824:E10.1-E11.1|ENSG00000172824:E10.1-E11.5		exclusion	clu_42964	NewClu_1294	ENSG00000172824:E11.1	alt-3'	chr16:67038127-67038696|chr16:67038127-67039143	(+)alt-C-terminus, (+)AA:491(ENSP00000340714)->514(ENSP00000443175)|(+)CarbesteraseB-IPR002018, (-)CarbesteraseB-IPR002018	-0.417088	0.00899748	0.555247	0.307761	0.497478	0.914566
SHF:ENSG00000138606:E2.2-E5.1|ENSG00000138606:E3.9-E5.1		inclusion	clu_27096	NewClu_10651	ENSG00000138606:E3.9	altPromoter	chr15:45490970-45470504|chr15:45479652-45470504	(-)alt+N+terminus, (-)AA:366(BAG64721.1)+>433(ENSP00000315978)	-0.177126	0.188452	0.809264	0.308687	0.293116	0.470242
AC002055.4:ENSG00000184319:E3.7-E4.1|ENSG00000184319:E2.2-E4.1		exclusion	clu_46729	NewClu_6586	ENSG00000184319:E3.7	cassette-exon	chr22:51222500-51223601|chr22:51221722-51223601		-0.192217	0.0266084	0.693596	0.30909	0.552038	0.744255
GCNT2:ENSG00000111846:E7.10-E11.1|ENSG00000111846:E9.1-E11.1		inclusion	clu_15018	NewClu_9705	ENSG00000111846:E9.1	altPromoter	chr6:10530069-10621584|chr6:10587147-10621584	(~)alt+N+terminus, (~)AA:402(ENSP00000368917)+>402(ENSP00000265012)|(-)Glyco_trans_14+IPR003406, (-)TOPO_DOM+Cytoplasmic, (-)TOPO_DOM+Lumenal, (-)TRANSMEM+Helical; Signal+anchor for type II membrane protein;, (+)Glyco_trans_14-IPR003406, (+)TOPO_DOM-Lumenal, (+)TRANSMEM-Helical; Signal-anchor for type II membrane protein;	-0.130589	0.00325003	0.364031	0.312874	0.252583	0.383171
AGFG1:ENSG00000173744:E9.1-E10.1|ENSG00000173744:E8.1-E10.1		inclusion	clu_43450	NewClu_1020	ENSG00000173744:E9.1	cassette-exon	chr2:228396925-228398265|chr2:228395926-228398265	(+)alt-coding, (+)AA:560(ENSP00000387218)->584(ENSP00000387282)	0.208591	0.0124574	0.602126	0.313352	0.640611	0.43202
RP11-43F13.1:ENSG00000188002:E2.1-E2.3|ENSG00000188002:E2.1-E6.1		exclusion	clu_48254	NewClu_2692	ENSG00000188002:E2.3	cassette-exon	chr5:1632960-1632866|chr5:1632960-1602850		-0.24417	0.00975981	0.567364	0.314059	0	0.24417
MICAL3:ENSG00000243156:E32.3-E33.1|ENSG00000243156:E32.3-E34.1		inclusion	clu_55273	NewClu_11329	ENSG00000243156:E33.1	cassette-exon	chr22:18314620-18310547|chr22:18314620-18309282		0.166221	0.105201	0.785071	0.316822	0.742028	0.575807
RP11-603J24.18:ENSG00000257309:I2.1_56552199-E1.17|ENSG00000257309:I2.1-E1.17		exclusion	clu_56568	NewClu_15029	ENSG00000257309:I2.1_56552199	intron-retention	chr12:56552199-56552468|chr12:56552467-56552468		0.123001	0.0329018	0.712366	0.317475	0.859435	0.736434
FKBP11:ENSG00000134285:E3.5-E4.1|ENSG00000134285:E3.5-E3.8		inclusion	clu_24211	NewClu_7106	ENSG00000134285:E4.1	cassette-exon	chr12:49317565-49315984|chr12:49317565-49317387		-0.346174	0.00150283	0.251067	0.318041	0.0655988	0.411773
DEPDC5:ENSG00000100150:E27.5-E28.2|ENSG00000100150:E27.5-E28.3		inclusion	clu_9115	NewClu_2567	ENSG00000100150:E28.2	alt-3'	chr22:32229966-32232958|chr22:32229966-32232985	(+)alt-coding, (+)AA:1572(ENSP00000383108)->1581(ENSP00000266091)	0.225857	0.0232292	0.672812	0.318052	0.516563	0.290706
TMUB2:ENSG00000168591:E3.2-E4.3|ENSG00000168591:E2.10-E4.3		exclusion	clu_40994	NewClu_6068	ENSG00000168591:E3.2	cassette-exon	chr17:42265377-42266303|chr17:42265111-42266303	(-)alt-C-terminus, (-)AA:75(ENSP00000468765)->94(ENSP00000466189)|(-)TRANSMEM-Helical;	-0.0889739	0.0169239	0.636515	0.321081	0.135652	0.224626
BUD31:ENSG00000106245:E1.6-E2.1|ENSG00000106245:E1.4-E2.1		inclusion	clu_12563	NewClu_5663	ENSG00000106245:E1.6	alt-5'	chr7:99006868-99007657|chr7:99006627-99007657	(~)AA:144(ENSP00000386023)->144(ENSP00000222969)	0.111319	0.114665	0.79416	0.321081	0.478503	0.367185
DOK4:ENSG00000125170:E5.3-E6.11|ENSG00000125170:E2.3-E6.11		exclusion	clu_20310	NewClu_7308	ENSG00000125170:E5.3	altPromoter	chr16:57514207-57513600|chr16:57520217-57513600	(-)truncated, (+)AA:77(ENSP00000457188)->326(ENSP00000344277)|(+)DOMAIN-IRS-type PTB, (+)DOMAIN-PH, (+)Insln_rcpt_S1-IPR002404, (+)MOTIF-DKFBH motif, (+)Pleckstrin_homology-IPR001849	-0.440626	0.01148	0.590734	0.321472	0.12961	0.570236
OBSCN:ENSG00000154358:E13.1-E14.1|ENSG00000154358:E12.1_228430927-E21.1_228459691		exclusion	clu_33666	NewClu_7545	ENSG00000154358:E13.1|ENSG00000154358:E14.1	cassette-exon	chr1:228432272-228433114|chr1:228430927-228459691		-0.199175	0.126208	0.79575	0.321472	0.71585	0.915025
C2orf43:ENSG00000118961:E1.7-E2.1|ENSG00000118961:E1.7-E3.1		inclusion	clu_18215	NewClu_6073	ENSG00000118961:E2.1	cassette-exon	chr2:21022797-21001225|chr2:21022797-20990158	(+)alt-N-terminus, (+)AA:240(ENSP00000384267)->370(ENSP00000370480)|(+)DUF2305-IPR019363	0.125406	0.0578804	0.755364	0.321472	0.934415	0.809009
PCSK6:ENSG00000140479:E6.1-E7.1|ENSG00000140479:E4.1-E7.1		exclusion	clu_28025	NewClu_13053	ENSG00000140479:E6.1	cassette-exon	chr15:101971525-101970268|chr15:101972195-101970268	(-)alt-N-terminus, (-)alt-C-terminus, (-)AA:345(ENSP00000452997)->493(ENST00000560271-PEP)|(+)Prot_inh_propept-IPR009020, (-)ACT_SITE-Charge relay system, (-)Galactose-bd-like-IPR008979, (-)MOTIF-Cell attachment site, (-)Peptidase_S8/S53_dom-IPR000209, (-)Peptidase_S8_subtilisin-rel-IPR015500, (-)PrprotnconvertsP-IPR002884, (-)REGION-Catalytic	-0.118391	0.177862	0.805001	0.321472	0.82684	0.945231
TENM3:ENSG00000218336:E17.1-E18.1|ENSG00000218336:E17.1-I17.1_183632728		inclusion	clu_53057	NewClu_12381	ENSG00000218336:E18.1		chr4:183609504-183635240|chr4:183609504-183632728		-0.176066	0.0381742	0.727052	0.321472	0.793266	0.969332
PPIL6:ENSG00000185250:E6.1-I7.1_109736869|ENSG00000185250:E6.1-E10.1		exclusion	clu_47146	NewClu_7073	ENSG00000185250:I7.1_109736869		chr6:109740390-109736869|chr6:109740390-109721373		-0.206632	0.314392	0.839863	0.321472	0.031746	0.238378
TRMU:ENSG00000100416:E8.1-E9.3|ENSG00000100416:E8.1-E9.1		inclusion	clu_9501	NewClu_12979	ENSG00000100416:E9.1	alt-3'	chr22:46742441-46746243|chr22:46742441-46746188	(~)nonsense_mediated_decay, (~)nonsense_mediated_decay, (~)AA:99(ENSP00000398488)+>99(ENSP00000370409)	-0.00307123	0.939005	0.986686	0.321472	0.140347	0.143418
NAV2:ENSG00000166833:E37.1-I37.1|ENSG00000166833:E36.2-E38.2		inclusion	clu_39941	NewClu_76	ENSG00000166833:E37.1|ENSG00000166833:I37.1	intron-retention	chr11:20104146-20104147|chr11:20101755-20104553		0.0606223	0.529556	0.888509	0.321472	0.12903	0.0684082
ZC3HAV1L:ENSG00000146858:I3.1_138713361-E4.1|ENSG00000146858:E3.1-E4.1		inclusion	clu_30960	NewClu_6813	ENSG00000146858:I3.1_138713361		chr7:138713361-138711579|chr7:138713448-138711579		0.13125	0.104042	0.78493	0.32166	0.148485	0.0172348
TMEM234:ENSG00000160055:E3.2-E3.5|ENSG00000160055:E2.2-E3.5		exclusion	clu_35620	NewClu_5169	ENSG00000160055:E3.2	cassette-exon	chr1:32683038-32682952|chr1:32686732-32682952		-0.0585125	0.20118	0.810347	0.32166	0.0492283	0.107741
SEPHS1:ENSG00000086475:E2.1-E3.2|ENSG00000086475:E1.6-E3.2		inclusion	clu_7226	NewClu_14185	ENSG00000086475:E2.1	alt-C-term	chr10:13389277-13387028|chr10:13390000-13387028	(-)alt-C-terminus, (-)AA:166(ENSP00000401732)->321(ENSP00000367877)|(-)AIR_synth_C_dom-IPR010918, (-)HELIX, (-)PurM_N-like-IPR016188, (-)STRAND, (-)SelD-IPR004536	0.174896	0.0900862	0.779936	0.32166	0.241728	0.0668324
TMEM170A:ENSG00000166822:E5.2-I6.2|ENSG00000166822:E5.3-E6.1		inclusion	clu_39935	NewClu_14790	ENSG00000166822:E5.2|ENSG00000166822:I6.2		chr16:75485636-75481586|chr16:75485567-75481586		-0.164842	0.0233694	0.673722	0.32166	0.305802	0.470644
TMEM170A:ENSG00000166822:E5.3-E6.1|ENSG00000166822:E5.2-I6.2		inclusion	clu_39935	NewClu_14790	ENSG00000166822:E5.3|ENSG00000166822:E6.1		chr16:75485567-75481586|chr16:75485636-75481586		0.164842	0.0233694	0.673722	0.32166	0.694198	0.529356
MDM4:ENSG00000198625:E5.1-E6.1|ENSG00000198625:E3.3-E14.3		exclusion	clu_50709	NewClu_13326	ENSG00000198625:E5.1|E6.1	cassette-exon	chr1:204499945-204501319|chr1:204494724-204518394	(+)alt-C-terminus, (+)AA:140(ENST00000470797-PEP)->164(ENSP00000356151)|(+)HELIX, (+)MOD_RES-Phosphoserine; by CHEK1 and CHEK2, (+)MOTIF-Nuclear localization signal, (+)REGION-Necessary for interaction with UBP2, (+)STRAND, (+)TURN, (+)ZN_FING-RING-type, (+)Znf_RING-IPR001841, (+)p53_neg-reg_MDM_2/4-IPR016495, (-)DOMAIN-SWIB, (-)HELIX, (-)STRAND, (-)SWIB_MDM2_domain-IPR003121	-0.114543	0.153052	0.802184	0.323997	0.836679	0.951222
SLC3A2:ENSG00000168003:E4.2-E6.5|ENSG00000168003:E3.1-E6.5		exclusion	clu_40659	NewClu_7134	ENSG00000168003:E4.2	cassette-exon	chr11:62644351-62648491|chr11:62639141-62648491	(-)alt-coding, (-)AA:630(ENSP00000367122)->661(ENSP00000367124)	-0.123453	0.00970391	0.567364	0.325857	0.0724982	0.195951
AP1AR:ENSG00000138660:E5.1-E6.1|ENSG00000138660:E5.1-E7.1		exclusion	clu_27152	NewClu_10121	ENSG00000138660:E6.1	cassette-exon	chr4:113182018-113184144|chr4:113182018-113186165	(-)alt-coding, (-)AA:269(ENSP00000309023)->302(ENSP00000274000)|(-)COILED, (-)REGION-Interaction with AP1G1	-0.164023	0.00579311	0.500888	0.327096	0.695238	0.859261
SEMA4G:ENSG00000095539:E1.4-E2.6|ENSG00000095539:E1.4-E2.1		exclusion	clu_8547	NewClu_5506	ENSG00000095539:E2.1	alt-3'	chr10:102729348-102732651|chr10:102729348-102732286	(+)truncated, (-)AA:170(ENSP00000430103)->522(ENSP00000428896)|(-)DISULFID, (-)DOMAIN-Sema, (-)Semaphorin/CD100_Ag-IPR001627	0.180926	0.00391205	0.403771	0.327096	0.234798	0.0538721
MAZ:ENSG00000103495:E6.3-E7.1|ENSG00000103495:E6.3-I8.3		inclusion	clu_11211	NewClu_13108	ENSG00000103495:E7.1		chr16:29820062-29820861|chr16:29820062-29821398		0.0961315	0.0711445	0.765647	0.327096	0.341865	0.245733
AC005592.1:ENSG00000236714:E1.1-E2.1|ENSG00000236714:E1.1-I1.1_142132666		exclusion	clu_54723	NewClu_5030	ENSG00000236714:E2.1		chr5:142125283-142136299|chr5:142125283-142132666		0.109183	0.133569	0.795826	0.327096	0.589404	0.480222
TJAP1:ENSG00000137221:E9.2-I9.1|ENSG00000137221:E9.2-E11.1		inclusion	clu_26206	NewClu_12968	ENSG00000137221:I9.1	intron-retention	chr6:43470087-43470088|chr6:43470087-43471139		0.124464	0.009486	0.563337	0.327096	0.124464	0
PPP1R13B:ENSG00000088808:E24.2-E24.2|ENSG00000088808:E23.1-E25.1		exclusion	clu_7602	NewClu_2629	ENSG00000088808:E24.2|ENSG00000088808:E24.2	intron-retention	chr14:104204034-104204033|chr14:104205016-104202539		-0.173084	0.350628	0.845705	0.327096	0.203793	0.376877
RP11-514O12.4:ENSG00000249141:E1.1-E2.1|ENSG00000249141:I1.1_167368972-E4.2		exclusion	clu_55708	NewClu_2160	ENSG00000249141:E1.1|ENSG00000249141:E2.1		chr6:167369585-167366036|chr6:167368972-167366036		0.13734	0.280017	0.831495	0.327096	0.923077	0.785737
CCDC90B:ENSG00000137500:E1.14-E3.1|ENSG00000137500:E1.15-E3.1		inclusion	clu_26326	NewClu_4163	ENSG00000137500:E1.15	alt-5'	chr11:82996916-82991303|chr11:82996596-82991303	(-)alt+N+terminus, (-)AA:153(ENSP00000431424)+>254(ENSP00000434724)|(-)DUF1640+IPR024461, (-)TRANSIT+Mitochondrion	-0.0970553	0.0561966	0.755364	0.327236	0.557815	0.65487
TCF20:ENSG00000100207:I6.1_42486656-E2.2|ENSG00000100207:I6.1_42486603-E2.2		inclusion	clu_9157	NewClu_7629	ENSG00000100207:I6.1_42486656		chr22:42486656-42483179|chr22:42486603-42483179		-0.22841	0.0412871	0.73128	0.327236	0.308552	0.536961
GPR155:ENSG00000163328:E3.1-E4.1|ENSG00000163328:E1.4-E4.1		exclusion	clu_37101	NewClu_8364	ENSG00000163328:E3.1	cassette-exon	chr2:175347601-175346715|chr2:175351601-175346715	(~)AA:870(ENSP00000376335)->870(ENSP00000376334)	-0.10049	0.039617	0.7293	0.327789	0.031746	0.132236
PPP1R12B:ENSG00000077157:E17.2-E19.1|ENSG00000077157:E18.1-E19.1		exclusion	clu_5838	NewClu_7861	ENSG00000077157:E18.1	altPromoter	chr1:202418299-202457661|chr1:202432225-202457661	(-)alt-N-terminus, (-)alt-C-terminus, (-)AA:69(ENST00000498070-PEP)->208(ENSP00000375821)|(-)MOD_RES-Phosphoserine	0.0820099	0.0103376	0.574706	0.328891	0.237913	0.155903
NBPF14:ENSG00000122497:E17.1-E18.1|ENSG00000122497:U0.1_148176053-I22.1_147931794		exclusion	clu_19428	NewClu_3720	ENSG00000122497:E17.1|ENSG00000122497:E18.1	altPromoter	chr1:148008573-148007972|chr1:148176053-147931794		-0.071465	0.172493	0.804969	0.328891	0.834161	0.905626
PRMT7:ENSG00000132600:E1.10-E3.6|ENSG00000132600:E2.1-E3.6		inclusion	clu_23398	NewClu_6354	ENSG00000132600:E2.1	cassette-exon	chr16:68345002-68349800|chr16:68346079-68349800	(~)AA:642(ENSP00000414716)+>642(ENSP00000409324)	-0.153205	0.0510533	0.749397	0.328891	0.180472	0.333678
SERINC3:ENSG00000132824:E1.4-E3.2|ENSG00000132824:U0.1_43181822-E3.2		exclusion	clu_23536	NewClu_4047	ENSG00000132824:E1.4	altPromoter	chr20:43150554-43142681|chr20:43181822-43142681		-0.122692	0.00220306	0.29328	0.328891	0.79823	0.920922
TIA1:ENSG00000116001:E4.4-E6.3|ENSG00000116001:E4.1-E6.3		inclusion	clu_17111	NewClu_8727	ENSG00000116001:E4.4	alt-5'	chr2:70456191-70454954|chr2:70456396-70454954	(+)alt-coding, (+)AA:375(ENSP00000404023)->386(ENSP00000401371)	0.0816884	0.0823507	0.776756	0.328891	0.696215	0.614527
SERINC3:ENSG00000132824:U0.1_43181822-E3.2|ENSG00000132824:E1.4-E3.2		exclusion	clu_23536	NewClu_4047	ENSG00000132824:U0.1_43181822	altPromoter	chr20:43181822-43142681|chr20:43150554-43142681		0.123507	0.0020732	0.287134	0.329084	0.200863	0.0773564
TNPO2:ENSG00000105576:E2.3-E5.2|ENSG00000105576:E4.2-E5.2		inclusion	clu_12208	NewClu_6078	ENSG00000105576:E4.2	altPromoter	chr19:12834063-12831804|chr19:12832948-12831804	(~)AA:887(ENSP00000389648)+>887(ENSP00000349321)	-0.186191	0.0315982	0.707649	0.331686	0.522222	0.708413
KDM4C:ENSG00000107077:E29.2-E30.1|ENSG00000107077:I29.1_7153517-E30.1		exclusion	clu_12896	NewClu_14018	ENSG00000107077:E29.2		chr9:7128236-7165238|chr9:7153517-7165238		0.333361	0.00797928	0.542493	0.331686	0.662179	0.328818
ACTR3B:ENSG00000133627:E6.1_152510226-E6.2|ENSG00000133627:E4.1-E6.2		inclusion	clu_23900	NewClu_3011	ENSG00000133627:E6.1_152510226	cassette-exon	chr7:152510226-152511635|chr7:152498816-152511635		0.127715	0.0204185	0.665383	0.332126	0.139221	0.0115058
CTC-338M12.5:ENSG00000250222:E1.1-E3.1|ENSG00000250222:I2.1_180619192-E4.1		inclusion	clu_55835	NewClu_12178	ENSG00000250222:E1.1|ENSG00000250222:E3.1		chr5:180619016-180620342|chr5:180619192-180621234		0.138671	0.244373	0.821607	0.332901	0.235043	0.0963713
KIF18B:ENSG00000186185:I3.1-E4.1|ENSG00000186185:E3.1-E4.1		inclusion	clu_47626	NewClu_5356	ENSG00000186185:I3.1	intron-retention	chr17:43012304-43012303|chr17:43012627-43012303		0.127129	0.0185286	0.652848	0.334589	0.127129	0
PPIL6:ENSG00000185250:E6.1-E10.1|ENSG00000185250:E6.1-I7.1_109736869		exclusion	clu_47146	NewClu_7073	ENSG00000185250:E10.1		chr6:109740390-109721373|chr6:109740390-109736869		0.261225	0.158724	0.804969	0.336246	0.886669	0.625444
UHRF1BP1:ENSG00000065060:E22.1-E24.1|ENSG00000065060:E22.1-E23.1		exclusion	clu_3716	NewClu_14629	ENSG00000065060:E23.1	alt-C-term	chr6:34839702-34847786|chr6:34839702-34840090	(-)alt-C-terminus, (-)AA:1400(ENSP00000400628)->1440(ENSP00000192788)|(-)COILED	0.0640173	0.029731	0.704419	0.339531	0.107899	0.0438817
INTS12:ENSG00000138785:E6.1-E8.1|ENSG00000138785:E4.7-E8.1		exclusion	clu_27318	NewClu_4692	ENSG00000138785:E6.1	cassette-exon	chr4:106624805-106621171|chr4:106629795-106621171		-0.102021	0.109633	0.791988	0.341187	0.221771	0.323793
RAP2C:ENSG00000123728:E4.3-E4.5_131351169|ENSG00000123728:E4.3-E4.5		exclusion	clu_19813	NewClu_909	ENSG00000123728:E4.5_131351169	alt-3'	chrX:131351306-131351169|chrX:131351306-131351184		0.260725	0.0374687	0.72382	0.341794	0.271886	0.0111607
TPT1-AS1:ENSG00000170919:I15.1-E16.1|ENSG00000170919:E15.3-E17.2		inclusion	clu_42114	NewClu_3938	ENSG00000170919:I15.1|ENSG00000170919:E16.1	intron-retention	chr13:45957894-45957895|chr13:45957370-45963870		0.161483	0.0200998	0.663714	0.341794	0.161483	0
PBLD:ENSG00000108187:E1.2-E2.1|ENSG00000108187:E1.2-E2.2		exclusion	clu_13413	NewClu_3345	ENSG00000108187:E2.1	alt-3'	chr10:70092541-70066663|chr10:70092541-70066660	(-)alt-C-terminus, (-)AA:280(ENSP00000395534)->288(ENSP00000351619)|(+)Phenazine_PhzF-IPR003719, (-)Phenazine_PhzF-IPR003719	-0.124558	0.0187218	0.652848	0.341804	0.0705846	0.195143
AC007405.6:ENSG00000239467:E1.1-E3.1|ENSG00000239467:E1.2-E3.1		exclusion	clu_54938	NewClu_812	ENSG00000239467:E1.2	alt-5'	chr2:171627697-171633657|chr2:171627937-171633657		0.355616	0.0161185	0.624268	0.341804	0.594322	0.238706
ASB8:ENSG00000177981:E6.9-E6.11|ENSG00000177981:E6.3-E6.11		inclusion	clu_44857	NewClu_5203	ENSG00000177981:E6.9	alt-5'	chr12:48543870-48543781|chr12:48544984-48543781		0.0826266	0.040728	0.7293	0.341804	0.268126	0.185499
VRK2:ENSG00000028116:E22.1-E23.2_58381894|ENSG00000028116:E22.1-E24.1		inclusion	clu_1841	NewClu_11686	ENSG00000028116:E23.2.58381894	cassette-exon	chr2:58373609-58381894|chr2:58373609-58386484		0.157522	0.00152233	0.251086	0.341804	0.318354	0.160832
PTK2:ENSG00000169398:E51.1-E52.2|ENSG00000169398:E49.1-E52.2		inclusion	clu_41395	NewClu_6141	ENSG00000169398:E51.1	cassette-exon	chr8:141679826-141678523|chr8:141684397-141678523	(-)alt-N-terminus, (-)alt-C-terminus, (-)AA:40(ENST00000520460-PEP)->80(ENST00000523805-PEP)	0.239672	0.0211662	0.666675	0.341804	0.525635	0.285963
PBLD:ENSG00000108187:E1.2-E2.2|ENSG00000108187:E1.2-E2.1		exclusion	clu_13413	NewClu_3345	ENSG00000108187:E2.1	alt-3'	chr10:70092541-70066660|chr10:70092541-70066663	(-)alt-C-terminus, (-)AA:280(ENSP00000395534)->288(ENSP00000351619)|(+)Phenazine_PhzF+IPR003719, (-)Phenazine_PhzF-IPR003719	0.124558	0.0187218	0.652848	0.341804	0.929415	0.804857
SMEK1:ENSG00000100796:E12.1-E14.1|ENSG00000100796:E13.2-E14.1		exclusion	clu_9797	NewClu_11038	ENSG00000100796:E13.2	cassette-exon	chr14:91937181-91931763|chr14:91932605-91931763	(+)nonsense_mediated_decay, (+)alt+N+terminus, (+)alt+C+terminus, (+)AA:543(ENSP00000450473)+>820(ENSP00000450864)|(+)ARM+type_fold+IPR016024, (+)MOD_RES+N6+acetyllysine, (+)MOD_RES+Phosphoserine	0.0293718	0.697581	0.927848	0.341804	0.749949	0.720577
PTK2:ENSG00000169398:E2.11-E9.1|ENSG00000169398:E2.11-E12.1		inclusion	clu_41393	NewClu_6139	ENSG00000169398:E9.1	cassette-exon	chr8:142011224-141935848|chr8:142011224-141900868		0.178805	0.0143018	0.609445	0.341901	0.336188	0.157383
ATP2B1:ENSG00000070961:E1.1-E3.2|ENSG00000070961:E2.1-E3.2		exclusion	clu_4751	NewClu_6723	ENSG00000070961:E2.1	altPromoter	chr12:90102996-90049884|chr12:90102373-90049884		0.442183	0.0098098	0.567946	0.341901	0.797034	0.354851
TMEM71:ENSG00000165071:E7.3-E8.2|ENSG00000165071:E7.3-E8.1		exclusion	clu_38771	NewClu_4627	ENSG00000165071:E8.1	alt-3'	chr8:133764031-133759303|chr8:133764031-133759360	(+)alt+coding, (+)AA:232(ENSP00000367133)+>276(ENSP00000349296)	0.0785903	0.00262364	0.330486	0.341901	0.159041	0.0804504
DNAJA4:ENSG00000140403:E4.1-E5.2|ENSG00000140403:E2.6-E5.2		inclusion	clu_27974	NewClu_6503	ENSG00000140403:E4.1	altPromoter	chr15:78558635-78562839|chr15:78557237-78562839	(-)alt-N-terminus, (-)AA:370(ENSP00000413499)->397(ENSP00000378321)|(-)DOMAIN-J, (-)DnaJ_domain-IPR001623, (+)DnaJ_domain-IPR001623	0.256966	0.000177008	0.0575159	0.341901	0.993939	0.736974
C10orf71-AS1:ENSG00000236208:E2.1-E3.1|ENSG00000236208:E1.1-E3.1		exclusion	clu_54673	NewClu_15307	ENSG00000236208:E2.1	altPromoter	chr10:50506735-50504818|chr10:50506854-50504818		-0.296439	0.0505013	0.749069	0.341901	0.53836	0.834799
SCAI:ENSG00000173611:E4.1-I4.1_127814874|ENSG00000173611:E4.1-E5.1		inclusion	clu_43387	NewClu_13546	ENSG00000173611:I4.1_127814874		chr9:127818155-127814874|chr9:127818155-127792018		0.181698	0.174322	0.804969	0.341901	0.282934	0.101236
HEXIM2:ENSG00000168517:E1.2-E4.1|ENSG00000168517:E3.5-E5.1		exclusion	clu_40956	NewClu_3783	ENSG00000168517:E4.1|E3.5	cassette-exon	chr17:43238310-43239855|chr17:43239398-43240117	(~)AA:286(ENSP00000302276)+>286(ENSP00000467517)	0.0716212	0.144053	0.799736	0.341901	0.131644	0.0600232
HIPK3:ENSG00000110422:E15.1-E16.1|ENSG00000110422:E14.1-E16.1		exclusion	clu_14386	NewClu_11874	ENSG00000110422:E15.1	cassette-exon	chr11:33369774-33370068|chr11:33369559-33370068	(-)alt-coding, (-)AA:1194(ENSP00000368301)->1215(ENSP00000304226)|(-)REGION-Interaction with AR	-0.0851934	0.0345621	0.716399	0.341901	0.166381	0.251574
MEGF6:ENSG00000162591:E16.1-I16.1|ENSG00000162591:E16.1-E17.1		exclusion	clu_36606	NewClu_720	ENSG00000162591:I16.1	intron-retention	chr1:3424359-3424358|chr1:3424359-3422800		-0.0357143	0.51649	0.885529	0.341901	0	0.0357143
TTC12:ENSG00000149292:E22.2-I22.1|ENSG00000149292:E22.2-E24.1		inclusion	clu_31834	NewClu_8975	ENSG00000149292:I22.1	intron-retention	chr11:113235782-113235783|chr11:113235782-113236947		0.27933	0.00748796	0.534615	0.341901	0.314692	0.0353616
TAF5L:ENSG00000135801:E3.1-E6.1|ENSG00000135801:I5.1_229741866-E6.1		inclusion	clu_25153	NewClu_4895	ENSG00000135801:E3.1		chr1:229745853-229738666|chr1:229741866-229738666		-0.100385	0.0131019	0.602126	0.341901	0.846178	0.946563
GOSR2:ENSG00000108433:I6.1-E7.1|ENSG00000108433:E6.1-E7.1		inclusion	clu_13547	NewClu_15213	ENSG00000108433:I6.1	intron-retention	chr17:45017920-45017921|chr17:45016070-45017921		0.0990564	0.141853	0.799045	0.341901	0.862502	0.763446
NFE2L1:ENSG00000082641:E5.5-E7.1|ENSG00000082641:E2.3-E7.1		exclusion	clu_6657	NewClu_12505	ENSG00000082641:E5.5	cassette-exon	chr17:46126226-46127969|chr17:46125824-46127969	(+)alt-coding, (+)AA:761(ENSP00000355190)->772(ENSP00000354855)|(+)COMPBIAS-Asp/Glu-rich (acidic)	-0.229841	0.00661455	0.521783	0.341901	0.380744	0.610584
MTFR1:ENSG00000066855:E10.4-E12.1|ENSG00000066855:E10.4-E11.1		exclusion	clu_4032	NewClu_855	ENSG00000066855:E11.1	alt-C-term	chr8:66620246-66631615|chr8:66620246-66621211	(-)retained_intron, (-)alt-N-terminus, (-)alt-C-terminus, (-)AA:84(ENST00000518352-PEP)->300(ENSP00000391502)|(-)COILED, (-)COMPBIAS-Pro-rich, (-)MOD_RES-Phosphoserine, (-)Mtfr1-IPR007972, (-)REGION-Necessary and sufficient to promote mitochondrial fission	0.0741104	0.00757494	0.534615	0.341901	0.122903	0.0487922
SCAI:ENSG00000173611:E4.1-E5.1|ENSG00000173611:E4.1-I4.1_127814874		inclusion	clu_43387	NewClu_13546	ENSG00000173611:E5.1		chr9:127818155-127792018|chr9:127818155-127814874		-0.181698	0.174322	0.804969	0.341901	0.717066	0.898764
TLE6:ENSG00000104953:I8.1-E9.1|ENSG00000104953:E8.14-E9.2		inclusion	clu_11838	NewClu_11885	ENSG00000104953:I8.1|ENSG00000104953:E9.1	intron-retention	chr19:2988946-2988947|chr19:2988126-2989059		0.244614	0.0445531	0.737023	0.341901	0.253295	0.00868056
AC010980.2:ENSG00000237732:I1.1_223184813-E3.2|ENSG00000237732:E1.8-E3.2		inclusion	clu_54845	NewClu_12271	ENSG00000237732:I1.1_223184813		chr2:223184813-223186186|chr2:223184089-223186186		0.109673	0.012698	0.602126	0.341901	0.152383	0.0427098
MLLT4:ENSG00000130396:E16.1-E17.1|ENSG00000130396:E16.1-E18.2		inclusion	clu_22222	NewClu_11834	ENSG00000130396:E17.1	cassette-exon	chr6:168312169-168314083|chr6:168312169-168314848	(+)alt-coding, (+)AA:1824(ENSP00000404595)->1831(ENSP00000252692)|(-)DOMAIN-Dilute, (-)Dilute-IPR002710, (+)Dilute-IPR002710	0.19066	0.0349118	0.716399	0.341901	0.483915	0.293254
HNRNPA1L2:ENSG00000139675:I7.1-E8.1|ENSG00000139675:E7.1-E8.3		inclusion	clu_27714	NewClu_4611	ENSG00000139675:I7.1|ENSG00000139675:E8.1	intron-retention	chr13:53214920-53214921|chr13:53211581-53216541		0.130194	0.0198603	0.660787	0.34236	0.13147	0.00127551
ZKSCAN3:ENSG00000189298:E3.2-E4.1|ENSG00000189298:E1.2-E4.1		inclusion	clu_48676	NewClu_7964	ENSG00000189298:E3.2	cassette-exon	chr6:28327765-28329101|chr6:28317844-28329101	(+)alt-N-terminus, (+)AA:390(ENSP00000341883)->538(ENSP00000252211)|(+)DOMAIN-SCAN box, (+)Retrov_capsid_C-IPR008916, (+)Tscrpt_reg_SCAN-IPR003309	0.120247	0.297373	0.834188	0.342978	0.517282	0.397035
AC108488.4:ENSG00000242282:E2.2-E4.1|ENSG00000242282:E3.2-E4.1		inclusion	clu_55203	NewClu_10756	ENSG00000242282:E3.2	cassette-exon	chr2:3581703-3579900|chr2:3581301-3579900		-0.182569	0.0242353	0.677069	0.343058	0.099905	0.282474
TBC1D1:ENSG00000065882:I2.1_37911981-E3.1|ENSG00000065882:E2.4-E5.1		exclusion	clu_3865	NewClu_1511	ENSG00000065882:I2.1_37911981|ENSG00000065882:E3.1		chr4:37911981-37953627|chr4:37904133-38016130		-0.197596	0.00213128	0.290332	0.343058	0.010101	0.207697
TLE6:ENSG00000104953:E8.14-E9.2|ENSG00000104953:I8.1-E9.1		inclusion	clu_11838	NewClu_11885	ENSG00000104953:E8.14|ENSG00000104953:E9.2	intron-retention	chr19:2988126-2989059|chr19:2988946-2988947		-0.277871	0.0438197	0.733149	0.344443	0.710224	0.988095
PCSK7:ENSG00000160613:E18.2-I18.1|ENSG00000160613:E18.2-E19.1		inclusion	clu_35924	NewClu_15858	ENSG00000160613:I18.1	intron-retention	chr11:117077783-117077782|chr11:117077783-117077514		0.0824626	0.223192	0.811643	0.344443	0.156228	0.0737652
TXLNG2P:ENSG00000131002:E4.3-E6.1|ENSG00000131002:E5.5-I5.1		exclusion	clu_22652	NewClu_649	ENSG00000131002:E4.3|ENSG00000131002:E6.1	intron-retention	chrY:21749393-21751407|chrY:21750536-21750537		0.0917638	0.386737	0.855873	0.345948	0.265969	0.174205
CERS6:ENSG00000172292:E4.1-E5.1|ENSG00000172292:I4.1_169500831-E5.1		exclusion	clu_42739	NewClu_7804	ENSG00000172292:E4.1		chr2:169487552-169547544|chr2:169500831-169547544		0.269177	0.0045306	0.436553	0.346023	0.762178	0.493001
KANSL3:ENSG00000114982:E29.5-E30.2|ENSG00000114982:E28.1-E30.2		exclusion	clu_16430	NewClu_8550	ENSG00000114982:E29.5	cassette-exon	chr2:97267853-97267513|chr2:97268490-97267513	(-)alt-N-terminus, (-)alt-C-terminus, (-)AA:526(ENST00000487070-PEP)->878(ENSP00000396749)	-0.132437	0.00515875	0.46865	0.34771	0.767841	0.900278
MTMR8:ENSG00000102043:E6.2-E7.2|ENSG00000102043:E6.2-ENSG00000198881:E2.1		inclusion	clu_10572	NewClu_3716	ENSG00000102043:E7.2	trans-splicing	chrX:63568540-63565057|chrX:63568540-63445554		0.151177	0.35479	0.846026	0.34877	0.952381	0.801204
ZBED3-AS1:ENSG00000250802:E10.3-E16.1|ENSG00000250802:E10.3-E15.1		inclusion	clu_55927	NewClu_11583	ENSG00000250802:E15.1	alt-C-term	chr5:76414346-76447049|chr5:76414346-76443477	(~)AA:63(ENST00000514114+PEP)+>63(ENST00000512001+PEP)	-0.364013	0.00112753	0.206768	0.34877	0.176772	0.540786
TSC22D3:ENSG00000157514:E5.13-E8.4|ENSG00000157514:E7.2-E8.4		exclusion	clu_34774	NewClu_14481	ENSG00000157514:E7.2	altPromoter	chrX:107018330-106959180|chrX:106959920-106959180	(+)alt+N+terminus, (+)AA:134(ENSP00000361474)+>200(ENSP00000314655)|(-)REGION-AP1-binding	0.119264	0.0122278	0.595929	0.34877	0.625138	0.505874
ANKIB1:ENSG00000001629:I21.1-E22.1|ENSG00000001629:E21.1-E22.2		inclusion	clu_56	NewClu_1040	ENSG00000001629:I21.1|ENSG00000001629:E22.1	intron-retention	chr7:92025182-92025183|chr7:92021606-92025679		0.117214	0.0235111	0.673722	0.34877	0.125547	0.00833333
USP21:ENSG00000143258:E2.2-I2.1|ENSG00000143258:E2.2-E3.1		inclusion	clu_29234	NewClu_5156	ENSG00000143258:I2.1	intron-retention	chr1:161130296-161130297|chr1:161130296-161130410		0.150647	0.012137	0.595181	0.34877	0.155455	0.00480769
MRPL22:ENSG00000082515:E2.2-E3.1|ENSG00000082515:E1.7-E3.1		inclusion	clu_6649	NewClu_12625	ENSG00000082515:E2.2	cassette-exon	chr5:154330498-154335931|chr5:154320825-154335931	(+)alt-N-terminus, (+)AA:126(ENSP00000265229)->212(ENSP00000429039)|(+)Ribosomal_L22-IPR001063	0.209561	0.0189682	0.656118	0.34877	0.741281	0.531719
TTN:ENSG00000155657:E195.1-E196.1|ENSG00000155657:E187.1-E196.1		inclusion	clu_34087	NewClu_14165	ENSG00000155657:E195.1	cassette-exon	chr2:179519472-179519261|chr2:179523432-179519261		0.477222	0.00184084	0.278081	0.34877	0.714699	0.237477
NBPF14:ENSG00000122497:E11.1-E12.1|ENSG00000122497:U0.1_148176053-I22.1_147931794		exclusion	clu_19428	NewClu_3720	ENSG00000122497:E11.1|ENSG00000122497:E12.1	altPromoter	chr1:148013320-148012675|chr1:148176053-147931794		-0.0716515	0.188199	0.809264	0.34877	0.825119	0.896771
SYTL2:ENSG00000137501:E9.1-E10.14|ENSG00000137501:E10.12-E10.14		exclusion	clu_26333	NewClu_4169	ENSG00000137501:E9.1	cassette-exon	chr11:85431901-85429886|chr11:85430033-85429886		0.13113	0.00145335	0.246988	0.34877	1	0.86887
UCK2:ENSG00000143179:E3.1-E7.1|ENSG00000143179:E6.1-E7.1		exclusion	clu_29192	NewClu_6561	ENSG00000143179:E6.1	alt-C-term	chr1:165860559-165865427|chr1:165864878-165865427	(+)alt+N+terminus, (+)AA:111(ENST00000469256+PEP)+>261(ENSP00000356853)|(+)BINDING+Substrate, (+)Depp_CoAkinase+IPR001977, (+)HELIX, (+)NP_BIND+ATP, (+)P+loop_NTPase+IPR027417, (+)PRK+IPR006082, (+)PRK/URK+IPR006083, (+)STRAND, (+)TURN, (+)Uridine_kinase+IPR000764	0.140925	0.00294833	0.349081	0.34877	0.916186	0.77526
PDE7A:ENSG00000205268:E10.1-I10.1|ENSG00000205268:E10.1-E11.1		inclusion	clu_52039	NewClu_10604	ENSG00000205268:I10.1	intron-retention	chr8:66651737-66651736|chr8:66651737-66647129		0.0937031	0.00828479	0.54346	0.34877	0.0937031	0
AAAS:ENSG00000094914:E3.7-E5.1|ENSG00000094914:E4.1-I4.1		inclusion	clu_8454	NewClu_12826	ENSG00000094914:E3.7|ENSG00000094914:E5.1	intron-retention	chr12:53715127-53714476|chr12:53714985-53714984		-0.00474466	0.965533	0.992061	0.34877	0.558166	0.562911
MAP2K5:ENSG00000137764:E1.3-E4.1|ENSG00000137764:E3.1-E4.1		inclusion	clu_26441	NewClu_13250	ENSG00000137764:E3.1	altPromoter	chr15:67835808-67842372|chr15:67841545-67842372	(-)alt+N+terminus, (-)AA:412(ENSP00000346493)+>448(ENSP00000178640)|(-)DOMAIN+OPR, (-)HELIX, (-)OPR_PB1+IPR000270, (-)REGION+Interaction with MAPK7, (-)STRAND, (-)TURN	-0.286812	0.00156854	0.254497	0.34877	0.678607	0.965419
TNC:ENSG00000041982:E16.1-E17.1|ENSG00000041982:E12.3-E22.1		inclusion	clu_2339	NewClu_8843	ENSG00000041982:E16.1|E17.1	cassette-exon	chr9:117822009-117819704|chr9:117835882-117804620	(+)alt-coding, (+)AA:1564(ENSP00000443478)->2019(ENSP00000339553)|(-)Fibronectin_type3-IPR003961, (+)DOMAIN-Fibronectin type-III 10, (+)DOMAIN-Fibronectin type-III 12, (+)DOMAIN-Fibronectin type-III 6, (+)DOMAIN-Fibronectin type-III 7, (+)DOMAIN-Fibronectin type-III 9, (+)Fibronectin_type3-IPR003961	0.134468	0.138554	0.798015	0.34877	0.840208	0.70574
ACACB:ENSG00000076555:E2.1-E3.1|ENSG00000076555:E1.1-E3.1		exclusion	clu_5684	NewClu_2809	ENSG00000076555:E2.1	altPromoter	chr12:109569231-109577202|chr12:109554509-109577202		-0.21645	0.0289976	0.697065	0.34877	0.22669	0.44314
IFT172:ENSG00000138002:E16.1-E17.2|ENSG00000138002:E16.1-E19.1		inclusion	clu_26693	NewClu_1418	ENSG00000138002:E17.2	cassette-exon	chr2:27693795-27688749|chr2:27693795-27686048		0.051734	0.618667	0.909307	0.34877	0.985507	0.933773
ZBTB44:ENSG00000196323:E3.1-E4.1|ENSG00000196323:E3.1-E4.4		exclusion	clu_48860	NewClu_3893	ENSG00000196323:E4.1	alt-3'	chr11:130109707-130108502|chr11:130109707-130108448	(+)alt-N-terminus, (+)alt-C-terminus, (+)AA:328(ENSP00000432558)->595(ENSP00000436187)|(+)BTB/POZ-like-IPR000210, (+)BTB/POZ_fold-IPR011333, (+)BTB_POZ-IPR013069, (+)COMPBIAS-Poly-Ser, (+)DOMAIN-BTB, (+)MOD_RES-Phosphoserine, (+)ZN_FING-C2H2-type 3, (+)Znf_C2H2-IPR007087, (+)Znf_C2H2-like-IPR015880	-0.164027	0.0213771	0.666675	0.34907	0.714122	0.878148
RP11-471J12.1:ENSG00000237125:E8.2-E8.12|ENSG00000237125:E8.2-E10.1		inclusion	clu_54761	NewClu_8118	ENSG00000237125:E8.12	cassette-exon	chr4:174458121-174459214|chr4:174458121-174503856		0.0650869	0.0592794	0.755364	0.34907	0.222158	0.157072
UPK1B:ENSG00000114638:E1.3-E2.1|ENSG00000114638:E1.3-E3.2		inclusion	clu_16265	NewClu_4022	ENSG00000114638:E2.1	cassette-exon	chr3:118892485-118894845|chr3:118892485-118905561	(-)alt-C-terminus, (-)AA:169(ENSP00000418399)->260(ENSP00000264234)|(-)TOPO_DOM-Cytoplasmic, (-)TOPO_DOM-Extracellular, (-)TRANSMEM-Helical;, (-)Tetraspanin/Peripherin-IPR018499, (-)Tetraspanin_EC2-IPR008952	0.140482	0.0252457	0.685025	0.34907	0.233045	0.0925626
HDHD3:ENSG00000119431:E1.2-E2.3|ENSG00000119431:E1.2-E2.2		exclusion	clu_18377	NewClu_15771	ENSG00000119431:E2.2	alt-3'	chr9:116139009-116137806|chr9:116139009-116137847		0.154778	0.186163	0.808623	0.34907	0.589169	0.434391
TRDN:ENSG00000186439:I9.1-E10.1|ENSG00000186439:E9.1-E12.1		inclusion	clu_47713	NewClu_6936	ENSG00000186439:I9.1|ENSG00000186439:E10.1	intron-retention	chr6:123819791-123819790|chr6:123824864-123786128		0.205982	0.0195951	0.659685	0.34907	0.374402	0.16842
PHF20:ENSG00000025293:E1.6-E4.1|ENSG00000025293:E1.6-I1.1_34362410		exclusion	clu_1770	NewClu_11771	ENSG00000025293:E4.1		chr20:34360001-34389413|chr20:34360001-34362410		0.107547	0.0406206	0.7293	0.350481	0.364945	0.257398
GKAP1:ENSG00000165113:E12.1-E13.1|ENSG00000165113:E12.1-E14.1		inclusion	clu_38798	NewClu_15247	ENSG00000165113:E13.1	cassette-exon	chr9:86395297-86383885|chr9:86395297-86368274	(+)alt-coding, (+)AA:315(ENSP00000365544)->366(ENSP00000365550)|(+)COILED	0.0863201	0.0278116	0.697022	0.350481	0.53201	0.44569
SYTL2:ENSG00000137501:E10.12-E10.14|ENSG00000137501:E9.1-E10.14		exclusion	clu_26333	NewClu_4169	ENSG00000137501:E10.12	cassette-exon	chr11:85430033-85429886|chr11:85431901-85429886		-0.12113	0.000655943	0.146826	0.351402	0	0.12113
SCAF11:ENSG00000139218:E5.1-E9.2|ENSG00000139218:E5.1-E6.1		exclusion	clu_27519	NewClu_1718	ENSG00000139218:E6.1	alt-C-term	chr12:46355483-46345510|chr12:46355483-46355105	(+)alt+N+terminus, (+)alt+C+terminus, (+)AA:77(ENSP00000378839)+>118(ENSP00000266589)|(+)ZN_FING+RING+type; degenerate, (+)Znf_RING+IPR001841	0.117495	0.0506987	0.749069	0.351402	0.730704	0.613209
LRCH1:ENSG00000136141:E21.1-E22.2|ENSG00000136141:E21.1-E23.1		inclusion	clu_25444	NewClu_5321	ENSG00000136141:E22.2	alt-C-term	chr13:47308133-47315777|chr13:47308133-47324675	(+)alt-C-terminus, (+)AA:696(ENSP00000308493)->728(ENSP00000374448)|(-)CH-domain-IPR001715, (+)CAMSAP_CH-IPR022613, (+)CH-domain-IPR001715, (+)DOMAIN-CH	0.193068	0.0153546	0.620221	0.353754	0.3625	0.169432
COX11:ENSG00000166260:E5.2-E6.1|ENSG00000166260:E3.10-E6.1		exclusion	clu_39541	NewClu_4906	ENSG00000166260:E5.2	cassette-exon	chr17:53031022-53029473|chr17:53038480-53029473		-0.133748	0.387851	0.855952	0.354134	0.205957	0.339706
RP13-942N8.1:ENSG00000256092:E1.3_123849683-E1.4|ENSG00000256092:E1.2-E1.4		inclusion	clu_56430	NewClu_3194	ENSG00000256092:E1.3_123849683	alt-5'	chr12:123849683-123850072|chr12:123849662-123850072		0.13592	0.060511	0.755364	0.354134	0.228832	0.0929125
TLK1:ENSG00000198586:E21.2-E23.1|ENSG00000198586:E22.1-E23.1		inclusion	clu_50679	NewClu_1171	ENSG00000198586:E22.1	cassette-exon	chr2:171884849-171871458|chr2:171879382-171871458	(-)nonsense_mediated_decay, (-)alt+N+terminus, (-)alt+C+terminus, (-)AA:413(ENSP00000387313)+>718(ENSP00000402165)|(-)ACT_SITE+Proton acceptor, (-)BINDING+ATP, (-)COILED, (-)DOMAIN+Protein kinase, (-)Kinase+like_dom+IPR011009, (-)MOD_RES+Phosphoserine, (-)NP_BIND+ATP, (-)Prot_kinase_cat_dom+IPR000719, (-)Ser+Thr/Tyr_kinase_cat_dom+IPR001245, (-)Ser/Thr_dual+sp_kinase_dom+IPR002290, (-)Tyr_kinase_…	-0.175152	0.0213314	0.666675	0.354134	0.717012	0.892164
INO80C:ENSG00000153391:E1.8-E3.1|ENSG00000153391:E1.8-E5.1		inclusion	clu_33350	NewClu_3880	ENSG00000153391:E3.1	cassette-exon	chr18:33077683-33069349|chr18:33077683-33060527	(+)alt-coding, (+)AA:192(AAH39404.1)->228(ENSP00000391457)	0.115645	0.00334716	0.368284	0.354134	0.200491	0.0848456
MUC20:ENSG00000176945:I1.1_195385244-E2.1|ENSG00000176945:I1.1_195388352-E2.1		exclusion	clu_44506	NewClu_575	ENSG00000176945:I1.1_195385244		chr3:195385244-195388627|chr3:195388352-195388627		0.224502	0.168866	0.804969	0.354134	0.878086	0.653584
RP11-43F13.1:ENSG00000188002:E5.1-E6.1|ENSG00000188002:E2.1-E6.1		exclusion	clu_48254	NewClu_2692	ENSG00000188002:E5.1	cassette-exon	chr5:1626901-1602850|chr5:1632960-1602850		-0.252109	0.0336527	0.715604	0.354134	0	0.252109
REPIN1:ENSG00000214022:I4.1-E5.1|ENSG00000214022:E3.5-E5.2		exclusion	clu_52686	NewClu_4115	ENSG00000214022:I4.1|ENSG00000214022:E5.1	intron-retention	chr7:150068252-150068253|chr7:150066957-150068317		-0.110453	0.25559	0.826034	0.354134	0.227569	0.338022
TONSL:ENSG00000160949:E8.1-I8.1|ENSG00000160949:E8.1-E9.1		inclusion	clu_36065	NewClu_5136	ENSG00000160949:I8.1	intron-retention	chr8:145666349-145666348|chr8:145666349-145666253	(-)retained_intron, (-)alt-N-terminus, (-)alt-C-terminus, (-)AA:833(ENST00000497613-PEP)->1378(ENSP00000386239)|(-)REPEAT-LRR 4, (-)REPEAT-LRR 5, (-)REPEAT-LRR 6, (-)REPEAT-LRR 7, (-)REPEAT-TPR 1, (-)REPEAT-TPR 2, (-)REPEAT-TPR 3, (-)REPEAT-TPR 4, (-)REPEAT-TPR 5, (-)REPEAT-TPR 6, (-)REPEAT-TPR 7, (-)REPEAT-TPR 8, (-)TPR-contain_dom-IPR013026	0.0869248	0.176627	0.805001	0.354134	0.115199	0.0282738
RP11-480I12.5:ENSG00000214796:E4.1-E6.1|ENSG00000214796:E2.3-E6.1		exclusion	clu_52847	NewClu_5239	ENSG00000214796:E4.1	cassette-exon	chr1:202826775-202822408|chr1:202828010-202822408		-0.0296394	0.709516	0.930486	0.354134	0.0314465	0.061086
CHKA:ENSG00000110721:I2.1_67858446-E3.1|ENSG00000110721:E2.1-E5.4		inclusion	clu_14505	NewClu_9927	ENSG00000110721:I2.1_67858446|ENSG00000110721:E3.1		chr11:67858446-67857347|chr11:67864486-67848924		0.0265506	0.804321	0.954775	0.354134	0.182906	0.156356
TXLNG2P:ENSG00000131002:E4.3-I5.2|ENSG00000131002:E4.3-E6.1		exclusion	clu_22652	NewClu_649	ENSG00000131002:I5.2		chrY:21749393-21750256|chrY:21749393-21751407		-0.179865	0.0883118	0.779609	0.354134	0.02589	0.205755
RARA:ENSG00000131759:E1.2-E5.1|ENSG00000131759:E2.2-E5.1		inclusion	clu_22982	NewClu_46	ENSG00000131759:E2.2	alt-C-term	chr17:38465538-38487109|chr17:38474700-38487109	(~)AA:462(ENSP00000254066)+>462(ENSP00000377649)	-0.164048	0.00258411	0.328814	0.354134	0.613481	0.777529
MLLT10:ENSG00000078403:E3.1-E9.1|ENSG00000078403:E3.1-E6.1		inclusion	clu_6056	NewClu_14334	ENSG00000078403:E6.1	cassette-exon	chr10:21827841-21875223|chr10:21827841-21845572	(+)alt-N-terminus, (+)alt-C-terminus, (+)AA:131(ENST00000476557-PEP)->179(ENSP00000366304)|(-)ZN_FING+C4+type, (+)Znf_FYVE_PHD-IPR011011	-0.0172105	0.80663	0.95511	0.354134	0.402787	0.419998
SPOPL:ENSG00000144228:E5.2-E7.1|ENSG00000144228:E5.2-E6.1		inclusion	clu_29853	NewClu_5716	ENSG00000144228:E6.1	cassette-exon	chr2:139310251-139316592|chr2:139310251-139312009	(-)nonsense_mediated_decay, (+)truncated, (-)AA:190(ENSP00000396006)+>392(ENSP00000280098)|(-)BTB/POZ+like+IPR000210, (-)BTB/POZ_fold+IPR011333, (-)BTB_POZ+IPR013069, (-)DOMAIN+BTB, (-)DOMAIN+MATH, (-)MATH+IPR002083, (-)TRAF+like+IPR008974, (+)MATH-IPR002083	-0.243397	0.000643732	0.145865	0.354134	0.635684	0.879081
DBF4B:ENSG00000161692:E1.6-E3.1|ENSG00000161692:E2.3-E3.1		exclusion	clu_36264	NewClu_7932	ENSG00000161692:E2.3	altPromoter	chr17:42786207-42786672|chr17:42786306-42786672	(+)retained_intron, (+)retained_intron, (+)alt+N+terminus, (+)AA:154(ENST00000525140+PEP)+>170(ENST00000528353+PEP)	0.231924	0.0546286	0.754699	0.354134	0.702774	0.47085
PRMT7:ENSG00000132600:E1.10-E2.1|ENSG00000132600:E1.10-E3.6		inclusion	clu_23398	NewClu_6354	ENSG00000132600:E2.1	cassette-exon	chr16:68345002-68345945|chr16:68345002-68349800	(-)nonsense_mediated_decay, (-)alt-C-terminus, (-)AA:80(ENSP00000454980)->108(ENSP00000456364)	0.214273	0.0896797	0.779834	0.354134	0.465859	0.251586
CNEP1R1:ENSG00000205423:E2.3-E3.2|ENSG00000205423:E1.8-E3.2		exclusion	clu_52101	NewClu_10947	ENSG00000205423:E2.3	cassette-exon	chr16:50059612-50060307|chr16:50059251-50060307	(+)alt-N-terminus, (+)AA:93(ENSP00000457787)->125(ENSP00000394224)|(+)Transmembrane_protein_188-IPR019168	-0.143375	0.00638816	0.519311	0.354134	0.17595	0.319325
MTFR1:ENSG00000066855:E10.4-E11.1|ENSG00000066855:E10.4-E12.1		exclusion	clu_4032	NewClu_855	ENSG00000066855:E11.1	alt-C-term	chr8:66620246-66621211|chr8:66620246-66631615	(-)retained_intron, (-)alt-N-terminus, (-)alt-C-terminus, (-)AA:84(ENST00000518352-PEP)->300(ENSP00000391502)|(-)COILED, (-)COMPBIAS-Pro-rich, (-)MOD_RES-Phosphoserine, (-)Mtfr1-IPR007972, (-)REGION-Necessary and sufficient to promote mitochondrial fission	-0.0741104	0.00757494	0.534615	0.354134	0.877097	0.951208
CALU:ENSG00000128595:E1.4-E3.1|ENSG00000128595:E2.1-E3.1		inclusion	clu_21498	NewClu_15862	ENSG00000128595:E2.1	cassette-exon	chr7:128379486-128388627|chr7:128388421-128388627	(+)alt-N-terminus, (+)alt-C-terminus, (+)AA:224(ENSP00000442110)->323(ENSP00000438248)|(-)CA_BIND+1, (-)CA_BIND+2, (-)DOMAIN+EF+hand 1, (-)DOMAIN+EF+hand 2, (-)EF_hand_dom+IPR002048, (+)CA_BIND-5, (+)CA_BIND-6, (+)DOMAIN-EF-hand 4, (+)DOMAIN-EF-hand 5, (+)DOMAIN-EF-hand 6, (+)EF_hand_dom-IPR002048, (+)MOTIF-Prevents secretion from ER	-0.0933466	0.00797765	0.542493	0.354134	0.82966	0.923007
PPP1R3E:ENSG00000235194:E4.1-I4.1|ENSG00000235194:E4.1-E6.1		exclusion	clu_54563	NewClu_552	ENSG00000235194:I4.1	intron-retention	chr14:23769967-23769966|chr14:23769967-23768750		-0.156153	0.148985	0.802064	0.354134	0.63238	0.788533
HSPA14:ENSG00000187522:E3.1-E7.1|ENSG00000187522:E3.1-E5.2		inclusion	clu_48060	NewClu_2470	ENSG00000187522:E5.2	cassette-exon	chr10:14882156-14890608|chr10:14882156-14884133	(+)alt-N-terminus, (+)alt-C-terminus, (+)AA:128(ENSP00000404691)->185(ENST00000493863-PEP)|(-)Hsp_70_fam+IPR013126	-0.106766	0.00854671	0.552654	0.354134	0.406762	0.513528
RPL6:ENSG00000089009:E4.6-E5.3|ENSG00000089009:E4.10-E5.3		exclusion	clu_7668	NewClu_1403	ENSG00000089009:E4.10	alt-C-term	chr12:112847391-112846460|chr12:112847215-112846460	(~)AA:288(ENSP00000202773)+>288(ENSP00000403172)	0.0491026	0.18267	0.805788	0.354134	0.806132	0.757029
SPOPL:ENSG00000144228:E6.1-E7.1|ENSG00000144228:E5.2-E7.1		inclusion	clu_29853	NewClu_5716	ENSG00000144228:E6.1	cassette-exon	chr2:139312105-139316592|chr2:139310251-139316592	(-)nonsense_mediated_decay, (+)truncated, (-)AA:190(ENSP00000396006)->392(ENSP00000280098)|(-)BTB/POZ-like-IPR000210, (-)BTB/POZ_fold-IPR011333, (-)BTB_POZ-IPR013069, (-)DOMAIN-BTB, (-)DOMAIN-MATH, (-)MATH-IPR002083, (-)TRAF-like-IPR008974, (+)MATH-IPR002083	0.162949	0.00486749	0.455845	0.354134	0.231508	0.0685587
PHF20:ENSG00000025293:E1.6-I1.1_34362410|ENSG00000025293:E1.6-E4.1		exclusion	clu_1770	NewClu_11771	ENSG00000025293:I1.1_34362410		chr20:34360001-34362410|chr20:34360001-34389413		-0.111773	0.04075	0.7293	0.354134	0.597936	0.709709
TMEM189-UBE2V1:ENSG00000124208:I5.1-E8.1|ENSG00000124208:E5.1-E6.1		exclusion	clu_19979	NewClu_7959	ENSG00000124208:I5.1|ENSG00000124208:E8.1	intron-retention	chr20:48741717-48741716|chr20:48744512-48713357		-0.0598097	0.665898	0.921671	0.354134	0.135802	0.195612
IRAK1BP1:ENSG00000146243:E3.1-E4.1|ENSG00000146243:E3.1-I6.1_79645178		exclusion	clu_30744	NewClu_1848	ENSG00000146243:E4.1		chr6:79595160-79607546|chr6:79595160-79645178		-0.0899047	0.028657	0.697065	0.354134	0.898467	0.988372
TMEM9B-AS1:ENSG00000254860:I3.1-E4.1|ENSG00000254860:E3.2-E4.1		inclusion	clu_56246	NewClu_11878	ENSG00000254860:I3.1	intron-retention	chr11:8989385-8989386|chr11:8988203-8989386		0.235053	0.0248995	0.681564	0.354134	0.235053	0
CDAN1:ENSG00000140326:I27.1-E28.1|ENSG00000140326:E27.1-E28.1		inclusion	clu_27912	NewClu_7951	ENSG00000140326:I27.1	intron-retention	chr15:43016815-43016814|chr15:43017342-43016814		0.253691	0.026906	0.695555	0.354134	0.264444	0.0107535
MAPK4:ENSG00000141639:E1.3-E4.1|ENSG00000141639:I3.1_48185830-E4.1		exclusion	clu_28665	NewClu_4813	ENSG00000141639:E1.3	alt-C-term	chr18:48086613-48189459|chr18:48185830-48189459		0.319856	0.0813364	0.774912	0.354134	0.493952	0.174095
NMT2:ENSG00000152465:E6.2-E7.1|ENSG00000152465:E5.1-E7.1		inclusion	clu_32966	NewClu_5551	ENSG00000152465:E6.2	cassette-exon	chr10:15182986-15177417|chr10:15183421-15177417	(-)alt-N-terminus, (-)AA:485(ENSP00000367392)->498(ENSP00000367407)|(-)COMPBIAS-Poly-Lys, (-)MOD_RES-Phosphoserine, (-)MyristoylCoA_TrFase-IPR000903, (+)MyristoylCoA_TrFase-IPR000903	0.173131	0.0298808	0.704419	0.354134	0.368744	0.195613
KLHL20:ENSG00000076321:U0.1_173607173-E3.1|ENSG00000076321:E1.3-E3.1		exclusion	clu_5640	NewClu_5392	ENSG00000076321:U0.1_173607173	altPromoter	chr1:173607173-173685142|chr1:173684217-173685142		0.120121	0.0172457	0.639058	0.354134	0.197296	0.0771755
DNMT3B:ENSG00000088305:I12.1-E13.1|ENSG00000088305:E11.1-E13.2		inclusion	clu_7513	NewClu_1846	ENSG00000088305:I12.1|ENSG00000088305:E13.1	intron-retention	chr20:31383120-31383121|chr20:31380576-31383215		0.209945	0.0117436	0.592847	0.354497	0.236761	0.0268154
TNNT2:ENSG00000118194:E5.3-E8.2|ENSG00000118194:E4.4-E8.2		inclusion	clu_18018	NewClu_5248	ENSG00000118194:E5.3	cassette-exon	chr1:201338944-201337355|chr1:201341155-201337355	(+)alt-coding, (+)AA:291(ENSP00000404134)->297(ENSP00000387874)|(-)Troponin-IPR001978, (+)Troponin-IPR001978	0.0838709	0.0427563	0.733004	0.355029	0.40389	0.320019
ERC1:ENSG00000082805:E17.2-E20.1|ENSG00000082805:E17.2-E19.1		inclusion	clu_6684	NewClu_13024	ENSG00000082805:E19.1	cassette-exon	chr12:1299218-1345935|chr12:1299218-1313667	(+)alt-coding, (+)AA:1116(ENSP00000354158)->1120(ENSP00000442739)|(-)CAZ_cplx_RIM+bd_prot+IPR019323, (-)COILED, (+)CAZ_cplx_RIM-bd_prot-IPR019323	-0.152313	0.0381554	0.727052	0.35567	0.551375	0.703688
TNC:ENSG00000041982:E12.3-E13.1|ENSG00000041982:E12.3-E22.1		inclusion	clu_2339	NewClu_8843	ENSG00000041982:E13.1	cassette-exon	chr9:117835882-117827198|chr9:117835882-117804620	(+)alt-coding, (+)AA:1564(ENSP00000345861)->1928(ENSP00000411406)|(-)Fibronectin_type3-IPR003961, (+)DOMAIN-Fibronectin type-III 6, (+)DOMAIN-Fibronectin type-III 7, (+)DOMAIN-Fibronectin type-III 8, (+)DOMAIN-Fibronectin type-III 9, (+)Fibronectin_type3-IPR003961	0.146983	0.0496592	0.749069	0.35567	0.889936	0.742954
SH3D19:ENSG00000109686:E3.2-E5.1|ENSG00000109686:E1.1-E5.1		inclusion	clu_14111	NewClu_9785	ENSG00000109686:E3.2	altPromoter	chr4:152148912-152147238|chr4:152246393-152147238	(+)alt-N-terminus, (+)alt-C-terminus, (+)AA:234(ENST00000604030-PEP)->767(ENSP00000423449)|(+)COMPBIAS-Pro-rich, (+)DOMAIN-SH3 2, (+)DOMAIN-SH3 3, (+)DOMAIN-SH3 4, (+)DOMAIN-SH3 5, (+)MOD_RES-Phosphoserine, (+)REGION-Interaction with SH3GL1, (+)SH3_2-IPR011511, (+)SH3_domain-IPR001452, (+)p67phox-IPR000108	0.142256	0.0102356	0.574668	0.35567	0.198278	0.0560224
C11orf30:ENSG00000158636:E17.1-E18.1|ENSG00000158636:E17.1-E19.3		exclusion	clu_35147	NewClu_10409	ENSG00000158636:E18.1	cassette-exon	chr11:76248994-76250643|chr11:76248994-76253260	(-)alt-coding, (-)AA:1323(ENSP00000436968)->1337(ENSP00000433205)	-0.156969	0.0361242	0.721237	0.35567	0.668879	0.825848
HDAC10:ENSG00000100429:E5.2-E5.5|ENSG00000100429:E5.2-E6.4		inclusion	clu_9526	NewClu_4192	ENSG00000100429:E5.5	cassette-exon	chr22:50688064-50687883|chr22:50688064-50687597		0.116593	0.107748	0.789443	0.35589	0.970728	0.854135
FBXL5:ENSG00000118564:E4.4-E5.1|ENSG00000118564:E4.4-E5.3		exclusion	clu_18120	NewClu_5515	ENSG00000118564:E5.1	alt-3'	chr4:15656827-15646331|chr4:15656827-15646280	(+)nonsense_mediated_decay, (-)truncated, (+)AA:110(ENSP00000425027)->674(ENSP00000408679)|(+)DOMAIN-F-box, (+)F-box_dom_cyclin-like-IPR001810, (+)HELIX, (+)Leu-rich_rpt-IPR001611, (+)Leu-rich_rpt_Cys-con_subtyp-IPR006553, (+)METAL-Iron 1, (+)METAL-Iron 2, (+)REPEAT-LRR 1, (+)REPEAT-LRR 2, (+)REPEAT-LRR 3, (+)REPEAT-LRR 4, (+)REPEAT-LRR 5, (+)REPEAT-LRR 6, (+)REPEAT-LRR 7, (-)HELIX	-0.0992304	0.0193279	0.658052	0.35589	0.790073	0.889303
CCDC77:ENSG00000120647:E4.4-E5.1|ENSG00000120647:E1.6-E5.1		inclusion	clu_18838	NewClu_15013	ENSG00000120647:E4.4	alt-C-term	chr12:510850-514677|chr12:498652-514677	(~)AA:456(ENSP00000391870)->456(ENSP00000412925)	0.256134	0.00650367	0.521783	0.35589	0.819674	0.56354
OSBP2:ENSG00000184792:E4.2-E12.1|ENSG00000184792:I4.1_31149202-E12.1		exclusion	clu_46935	NewClu_10081	ENSG00000184792:E4.2	altPromoter	chr22:31137356-31266416|chr22:31149202-31266416		0.297074	0.00598249	0.504187	0.35589	0.489063	0.19199
DHRS4-AS1:ENSG00000215256:E8.6-E10.1|ENSG00000215256:E8.7-E10.1		inclusion	clu_52931	NewClu_11165	ENSG00000215256:E8.7	alt-5'	chr14:24422983-24410367|chr14:24422783-24410367		-0.291386	0.00898104	0.555247	0.357178	0.557239	0.848625
WDR27:ENSG00000184465:E4.2-E5.2|ENSG00000184465:E4.2-E10.1		inclusion	clu_46802	NewClu_12481	ENSG00000184465:E5.2	cassette-exon	chr6:170072351-170070789|chr6:170072351-170065652	(+)alt-coding, (+)AA:730(ENSP00000397869)->857(ENSP00000330265)|(+)REPEAT-WD 3, (+)REPEAT-WD 4, (+)WD40_repeat-IPR001680, (+)WD40_repeat_dom-IPR017986	0.0688966	0.69433	0.927503	0.357178	0.655667	0.58677
CTD-2147F2.1:ENSG00000259485:E2.2-E5.1|ENSG00000259485:E4.1-E5.1		exclusion	clu_56969	NewClu_12313	ENSG00000259485:E4.1	alt-C-term	chr15:97954508-97975021|chr15:97973119-97975021		0.101244	0.0265326	0.693596	0.358192	0.119471	0.0182261
TMEM71:ENSG00000165071:E7.3-E8.1|ENSG00000165071:E7.3-E8.2		exclusion	clu_38771	NewClu_4627	ENSG00000165071:E8.1	alt-3'	chr8:133764031-133759360|chr8:133764031-133759303	(+)alt-coding, (+)AA:232(ENSP00000367133)->276(ENSP00000349296)	-0.0889029	0.00445912	0.436553	0.359999	0.826467	0.91537
COL13A1:ENSG00000197467:E45.1-E47.2|ENSG00000197467:E44.1-E46.1		inclusion	clu_49828	NewClu_14514	ENSG00000197467:E46.1|E45.1	cassette-exon	chr10:71712724-71716760|chr10:71707098-71713704	(+)alt-N-terminus, (+)alt-C-terminus, (+)AA:71(ENST00000518052-PEP)->174(ENSP00000388774)|(+)Collagen-IPR008160	0.155477	0.129891	0.79575	0.359999	0.605364	0.449887
PINX1:ENSG00000254093:E8.2-E10.1|ENSG00000254093:E6.2-E10.1		inclusion	clu_56143	NewClu_13221	ENSG00000254093:E8.2	alt-C-term	chr8:10677703-10623426|chr8:10683662-10623426	(+)alt-N-terminus, (+)alt-C-terminus, (+)AA:172(ENSP00000411396)->328(ENSP00000318966)|(+)MOTIF-TBM, (+)REGION-Telomerase inhibitory domain (TID)	0.101356	0.0560155	0.755364	0.359999	0.808065	0.706708
IWS1:ENSG00000163166:E16.2-I16.1_128243609|ENSG00000163166:E16.2-E17.1		exclusion	clu_37040	NewClu_12145	ENSG00000163166:I16.1_128243609		chr2:128244129-128243609|chr2:128244129-128238751		-0.11402	0.0262383	0.693364	0.359999	0.0985126	0.212533
UBP1:ENSG00000153560:E15.1-E15.8|ENSG00000153560:E15.1-E15.3		exclusion	clu_33376	NewClu_15066	ENSG00000153560:E15.8	alt-3'	chr3:33438537-33437772|chr3:33438537-33438370		0.00336714	0.963427	0.99172	0.359999	0.850217	0.84685
EIF4A2:ENSG00000156976:E3.28-E3.33|ENSG00000156976:E3.28-E4.1		inclusion	clu_34571	NewClu_1102	ENSG00000156976:E3.33	cassette-exon	chr3:186505671-186506099|chr3:186505671-186506914		0.134617	0.0107674	0.582342	0.359999	0.274738	0.140122
FAM58A:ENSG00000147382:E6.4-E7.1|ENSG00000147382:E6.4-E7.2		exclusion	clu_31143	NewClu_6564	ENSG00000147382:E7.1	alt-3'	chrX:152857964-152853912|chrX:152857964-152853852	(-)alt-coding, (-)AA:226(ENST00000370173-PEP)->246(ENST00000276345-PEP)|(-)Cyclin-like-IPR013763	-0.0680025	0.364001	0.848865	0.359999	0.591998	0.66
CSAG3:ENSG00000197463:E4.3-E5.1|ENSG00000197463:E4.2_151877332-E5.1		inclusion	clu_49825	NewClu_14506	ENSG00000197463:E4.3	alt-5'	chrX:151877281-151877122|chrX:151877332-151877122		0.0586231	0.0946671	0.784347	0.359999	0.400969	0.342346
PHF19:ENSG00000119403:E9.2-E12.1|ENSG00000119403:E10.4-E12.1		exclusion	clu_18363	NewClu_6982	ENSG00000119403:E10.4	altPromoter	chr9:123631460-123629243|chr9:123631086-123629243	(+)alt+N+terminus, (+)AA:371(ENSP00000407433)+>465(BAH13959.1)|(+)ZN_FING+PHD+type 2, (+)Znf_FYVE_PHD+IPR011011, (+)Znf_PHD+IPR001965	0.291345	0.067007	0.759919	0.359999	0.966911	0.675566
NDUFV3:ENSG00000160194:E1.1_44299831-E2.1|ENSG00000160194:E1.1_44299865-E2.1		inclusion	clu_35684	NewClu_11596	ENSG00000160194:E1.1.44299865	alt-5'	chr21:44299831-44303716|chr21:44299865-44303716		-0.0846053	0.233248	0.816504	0.359999	0.261331	0.345936
TRIM39:ENSG00000204599:E2.4-E3.2|ENSG00000204599:E1.7-E3.1		inclusion	clu_51836	NewClu_1551	ENSG00000204599:E2.4|ENSG00000204599:E3.1	alt-3'|cassette-exon	chr6:30295473-30296686|chr6:30294772-30296666	(~)AA:488(ENSP00000379797)+>488(ENSP00000379800)|(~)AA:488(ENSP00000379800)->488(ENSP00000379797)	0.186683	0.089247	0.779609	0.359999	0.277778	0.0910951
OSBPL3:ENSG00000070882:E14.2-E15.1|ENSG00000070882:E13.1-E15.1		exclusion	clu_4738	NewClu_3619	ENSG00000070882:E14.2	cassette-exon	chr7:24888688-24882032|chr7:24892123-24882032	(-)alt-coding, (-)AA:820(ENSP00000389779)->856(ENSP00000315331)|(-)MOD_RES-Phosphoserine	-0.199584	0.0866758	0.778101	0.359999	0.372388	0.571973
TNIK:ENSG00000154310:E34.1-E35.2|ENSG00000154310:I34.1-E35.1		inclusion	clu_33655	NewClu_7060	ENSG00000154310:E34.1|ENSG00000154310:E35.2	intron-retention	chr3:170783976-170781753|chr3:170781832-170781831		-0.0709686	0.584159	0.90008	0.359999	0.762618	0.833587
ABI2:ENSG00000138443:E9.2-E11.2|ENSG00000138443:E8.8-E11.2		inclusion	clu_27026	NewClu_2151	ENSG00000138443:E9.2	cassette-exon	chr2:204246929-204255769|chr2:204245107-204255769	(+)alt-coding, (+)AA:475(ENSP00000261017)->513(ENSP00000295851)|(-)Abl-interactor_HHR_dom-IPR012849, (+)Abl-interactor_HHR_dom-IPR012849, (+)p67phox-IPR000108	0.127766	0.117779	0.794473	0.359999	0.291628	0.163861
MED28:ENSG00000118579:E5.2-I5.1|ENSG00000118579:E5.1-E6.1_17629629		exclusion	clu_18126	NewClu_13732	ENSG00000118579:E5.2|ENSG00000118579:I5.1	intron-retention	chr4:17627477-17627478|chr4:17627468-17629629		-0.157081	0.431158	0.866227	0.359999	0.592639	0.74972
WWP2:ENSG00000198373:E4.2-E6.3|ENSG00000198373:E1.5-E6.3		exclusion	clu_50550	NewClu_5527	ENSG00000198373:E4.2	cassette-exon	chr16:69810144-69820899|chr16:69796294-69820899	(-)retained_intron, (-)alt-C-terminus, (-)AA:179(ENST00000569658-PEP)->335(ENSP00000455311)|(+)C2_Ca-dep-IPR000008, (-)C2_Ca-dep-IPR000008, (-)C2_Ca/lipid-bd_dom_CaLB-IPR008973, (-)DOMAIN-WW 1, (-)MOD_RES-Phosphoserine, (-)WW_dom-IPR001202	-0.0966999	0.0835626	0.777022	0.359999	0.254074	0.350774
VARS2:ENSG00000137411:E13.5-E13.9|ENSG00000137411:E13.7-E13.9		exclusion	clu_26278	NewClu_8774	ENSG00000137411:E13.5	altPromoter	chr6:30882121-30882582|chr6:30882246-30882582		0.157152	0.0916663	0.781771	0.359999	0.686786	0.529634
PTPRK:ENSG00000152894:E32.1-E33.1|ENSG00000152894:E32.1-E34.1		inclusion	clu_33111	NewClu_4672	ENSG00000152894:E33.1	cassette-exon	chr6:128316607-128316411|chr6:128316607-128313854	(+)alt-coding, (+)AA:1440(ENSP00000357209)->1446(ENSP00000357196)|(-)DOMAIN-Tyrosine-protein phosphatase 1, (-)STRAND, (-)TOPO_DOM-Cytoplasmic, (-)Tyr_Pase_rcpt/non-rcpt-IPR000242, (+)Tyr_Pase_rcpt/non-rcpt-IPR000242	0.224348	0.0371333	0.72382	0.359999	0.550054	0.325706
ZBTB44:ENSG00000196323:E3.1-E4.3|ENSG00000196323:E3.1-E4.1		exclusion	clu_48860	NewClu_3893	ENSG00000196323:E4.1	alt-3'	chr11:130109707-130108451|chr11:130109707-130108502	(-)alt-N-terminus, (-)alt-C-terminus, (-)AA:180(ENSP00000435413)->328(ENSP00000432558)|(-)MOD_RES-Phosphoserine	0.100405	0.00642535	0.519905	0.361105	0.131489	0.0310835
CCBL2:ENSG00000137944:E1.6-E2.2|ENSG00000137944:E1.6-E3.1		inclusion	clu_26649	NewClu_13247	ENSG00000137944:E2.2	cassette-exon	chr1:89458268-89454034|chr1:89458268-89435150	(+)alt-N-terminus, (+)AA:420(ENSP00000359522)->454(BAG62875.1)|(+)PyrdxlP-dep_Trfase-IPR015424	0.212483	0.0209067	0.666675	0.361281	0.810698	0.598215
COX17:ENSG00000138495:E8.1-E11.1|ENSG00000138495:E8.1-E9.1		exclusion	clu_27059	NewClu_13245	ENSG00000138495:E9.1	cassette-exon	chr3:119385766-119378910|chr3:119385766-119384170		0.321319	0.0552998	0.755364	0.364547	0.431183	0.109864
UPF3A:ENSG00000169062:E6.5-E8.1|ENSG00000169062:E7.1-E8.1		inclusion	clu_41220	NewClu_15123	ENSG00000169062:E7.1	cassette-exon	chr13:115057267-115067206|chr13:115064475-115067206	(+)alt-N-terminus, (+)alt-C-terminus, (+)AA:86(ENST00000480362-PEP)->443(ENSP00000329592)|(+)HELIX, (+)MOD_RES-Phosphoserine, (+)Nonsense_mediated_decay_UPF3-IPR005120, (+)REGION-Required for association with EIF4A3 and ECJ core components CASC3, MAGOH and RBM8A, (+)REGION-Required for interaction with UPF2, (+)STRAND, (+)TURN	-0.0378732	0.526007	0.887405	0.364547	0.125207	0.16308
RPL31:ENSG00000071082:E3.3-E3.3|ENSG00000071082:E3.1-E5.1		exclusion	clu_4771	NewClu_666	ENSG00000071082:E3.3|ENSG00000071082:E3.3	intron-retention	chr2:101622829-101622830|chr2:101622533-101635460		-0.160403	0.0766124	0.769903	0.364547	0.248634	0.409036
BUD31:ENSG00000106245:E1.4-E2.1|ENSG00000106245:E1.6-E2.1		inclusion	clu_12563	NewClu_5663	ENSG00000106245:E1.6	alt-5'	chr7:99006627-99007657|chr7:99006868-99007657	(~)AA:144(ENSP00000386023)+>144(ENSP00000222969)	-0.0789351	0.221213	0.810659	0.364655	0.489002	0.567937
PUS3:ENSG00000110060:E4.2-E5.1|ENSG00000110060:E4.1_125765565-E5.1		inclusion	clu_14277	NewClu_7310	ENSG00000110060:E4.2	alt-5'	chr11:125765119-125764181|chr11:125765565-125764181		0.0815032	0.114943	0.79416	0.366985	0.86468	0.783176
XKR6:ENSG00000171044:E3.1-E4.1|ENSG00000171044:E3.1_10971531-E4.1		exclusion	clu_42152	NewClu_1162	ENSG00000171044:E3.1.10971531	alt-5'	chr8:10971382-10969402|chr8:10971531-10969402		-0.183937	0.0310245	0.707649	0.366985	0.0679825	0.251919
ZC3H13:ENSG00000123200:E2.1-E3.1|ENSG00000123200:E1.2-E3.1		exclusion	clu_19676	NewClu_15389	ENSG00000123200:E2.1	cassette-exon	chr13:46626067-46619651|chr13:46626833-46619651	(-)truncated, (+)AA:115(ENSP00000416238)->1564(ENSP00000282007)|(+)COILED, (+)COMPBIAS-Arg/Glu-rich, (+)COMPBIAS-Arg/Ser-rich, (+)COMPBIAS-Lys-rich, (+)COMPBIAS-Ser-rich, (+)MOD_RES-Phosphoserine, (+)MOD_RES-Phosphothreonine	-0.17641	0.089518	0.779774	0.366985	0.06875	0.24516
CSAG1:ENSG00000198930:E4.3_151908979-E4.4|ENSG00000198930:E3.1_151904504-ENSG00000184324:E2.1_151923725		exclusion	clu_51247	NewClu_15001	ENSG00000198930:E4.3_151908979|ENSG00000198930:E4.4	trans-splicing	chrX:151908979-151909139|chrX:151904504-151923725		-0.0883592	0.0907693	0.781113	0.366985	0.0144212	0.10278
BAP1:ENSG00000163930:E8.1-E9.1|ENSG00000163930:E8.1-E9.2		inclusion	clu_37786	NewClu_14879	ENSG00000163930:E9.1	alt-3'	chr3:52440845-52440392|chr3:52440845-52440338	(+)alt-coding, (+)AA:711(ENSP00000296288)->729(ENSP00000417132)	0.113117	0.000286253	0.0811949	0.366985	0.903114	0.789997
VPS37A:ENSG00000155975:E1.8-E2.1|ENSG00000155975:E1.8-E5.1		inclusion	clu_34213	NewClu_15072	ENSG00000155975:E2.1	alt-C-term	chr8:17104878-17105164|chr8:17104878-17123416		0.0847177	0.00235147	0.308255	0.366985	0.12605	0.0413325
EIF2B5:ENSG00000145191:E7.5-I13.1|ENSG00000145191:I13.1_183882976-E9.1		inclusion	clu_30283	NewClu_85	ENSG00000145191:E7.5|ENSG00000145191:I13.1	intron-retention	chr3:183882994-183882995|chr3:183882976-183883210		0.00450038	0.966059	0.99225	0.366985	0.0869565	0.0824561
LPXN:ENSG00000110031:E1.5_58344207-E2.1|ENSG00000110031:E1.3-E2.1		inclusion	clu_14265	NewClu_13955	ENSG00000110031:E1.5.58344207	alt-5'	chr11:58344207-58338186|chr11:58345492-58338186		0.257699	0.0456064	0.742411	0.366985	0.338657	0.0809578
SYNJ2:ENSG00000078269:E4.3-E5.1|ENSG00000078269:E4.3-E6.1		exclusion	clu_6024	NewClu_2971	ENSG00000078269:E5.1	alt-C-term	chr6:158450058-158451440|chr6:158450058-158454487	(+)alt-N-terminus, (+)alt-C-terminus, (+)AA:136(ENSP00000356080)->355(BAG57705.1)|(+)Syja_N-IPR002013	-0.360017	0.000718453	0.152293	0.366985	0.0677656	0.427783
ZNF613:ENSG00000176024:E1.6-E2.1|ENSG00000176024:E1.6-E3.1		exclusion	clu_44262	NewClu_1456	ENSG00000176024:E2.1	cassette-exon	chr19:52430793-52431148|chr19:52430793-52432985	(+)truncated, (-)AA:74(ENST00000593379-PEP)->581(ENSP00000375671)|(-)ZN_FING-C2H2-type 1, (-)ZN_FING-C2H2-type 10, (-)ZN_FING-C2H2-type 11, (-)ZN_FING-C2H2-type 12, (-)ZN_FING-C2H2-type 2, (-)ZN_FING-C2H2-type 3, (-)ZN_FING-C2H2-type 4, (-)ZN_FING-C2H2-type 5, (-)ZN_FING-C2H2-type 6, (-)ZN_FING-C2H2-type 7, (-)ZN_FING-C2H2-type 8, (-)ZN_FING-C2H2-type 9, (-)Znf_C2H2-IPR007087, (-)Znf_C2H2-like-IP…	-0.098146	0.256381	0.826567	0.366985	0.0792693	0.177415
NBPF12:ENSG00000186275:E5.1-E6.1|ENSG00000186275:E4.1-E7.1		exclusion	clu_47653	NewClu_15820	ENSG00000186275:E5.1|E6.1	cassette-exon	chr1:146381797-146384514|chr1:146378873-146386538	(+)alt-N-terminus, (+)alt-C-terminus, (+)AA:1377(BAA86559.2)->3331(ENSP00000391116)|(+)DOMAIN-NBPF 3, (+)NBPF_dom-IPR010630	-0.105079	0.460495	0.872841	0.366985	0.100031	0.20511
ZNF195:ENSG00000005801:E13.3-E15.1|ENSG00000005801:E6.4-E15.1		inclusion	clu_425	NewClu_4698	ENSG00000005801:E13.3	cassette-exon	chr11:3382973-3381795|chr11:3392205-3381795	(+)alt-N-terminus, (+)AA:561(ENSP00000344483)->606(ENSP00000005082)|(-)Krueppel-associated_box-IPR001909	0.133948	0.0312565	0.707649	0.367926	0.264036	0.130087
ZNF618:ENSG00000157657:E10.1-E11.1|ENSG00000157657:E9.1-E11.1		exclusion	clu_34831	NewClu_14127	ENSG00000157657:E10.1	cassette-exon	chr9:116778452-116778975|chr9:116770834-116778975	(+)alt-coding, (+)AA:861(ENSP00000288466)->954(ENSP00000363241)|(-)Znf_C2H2-IPR007087	-0.20878	0.0731404	0.769443	0.368897	0.170186	0.378966
LRCH1:ENSG00000136141:E21.1-E23.1|ENSG00000136141:E21.1-E22.2		inclusion	clu_25444	NewClu_5321	ENSG00000136141:E22.2	alt-C-term	chr13:47308133-47324675|chr13:47308133-47315777	(+)alt-C-terminus, (+)AA:696(ENSP00000308493)->728(ENSP00000374448)|(-)CH+domain+IPR001715, (+)CAMSAP_CH-IPR022613, (+)CH-domain-IPR001715, (+)DOMAIN-CH	-0.182508	0.0197535	0.659685	0.368897	0.632562	0.81507
NEDD8-MDP1:ENSG00000255526:E1.3-E2.1|ENSG00000255526:E1.2_24701520-E4.2		exclusion	clu_56377	NewClu_11111	ENSG00000255526:E1.3|ENSG00000255526:E2.1	cassette-exon	chr14:24701456-24701073|chr14:24701520-24687637		-0.161668	0.0337547	0.715604	0.368897	0.151817	0.313486
NBPF12:ENSG00000186275:E12.1-E18.2|ENSG00000186275:E15.1-E16.1		exclusion	clu_47653	NewClu_15821	ENSG00000186275:E15.1|E16.1	cassette-exon	chr1:146398507-146405854|chr1:146401880-146403655		0.15338	0.0383008	0.727052	0.368897	0.198466	0.0450861
SIVA1:ENSG00000184990:I7.1-I7.1|ENSG00000184990:E6.1-E8.1		exclusion	clu_47008	NewClu_11283	ENSG00000184990:I7.1|ENSG00000184990:I7.1	intron-retention	chr14:105223816-105223817|chr14:105223097-105225765		-0.0713476	0.507139	0.883216	0.368897	0.00326797	0.0746155
MED28:ENSG00000118579:E4.1-E6.1_17629629|ENSG00000118579:E5.2-I5.1		exclusion	clu_18126	NewClu_13732	ENSG00000118579:E4.1|ENSG00000118579:E6.1_17629629	intron-retention	chr4:17625417-17629629|chr4:17627477-17627478		0.136468	0.306941	0.838239	0.369801	0.185185	0.0487174
OXCT1:ENSG00000083720:E14.3-E16.2|ENSG00000083720:E13.1-E16.2		exclusion	clu_6801	NewClu_12805	ENSG00000083720:E14.3	cassette-exon	chr5:41794524-41794180|chr5:41794779-41794180	(+)alt-N-terminus, (+)AA:123(ENSP00000423144)->334(ENSP00000425348)|(+)3-oxoacid_CoA-transf_B-IPR012791, (+)ACT_SITE-Acyl-thioester intermediate, (+)CoA_trans_fam_I-IPR004165, (+)HELIX, (+)STRAND, (+)TURN	-0.100474	0.00891836	0.555247	0.369801	0.0209169	0.12139
WDR7:ENSG00000091157:E18.1-E20.1|ENSG00000091157:E18.1-E19.1		exclusion	clu_8143	NewClu_8665	ENSG00000091157:E19.1	cassette-exon	chr18:54426184-54446662|chr18:54426184-54444013	(-)alt-coding, (-)AA:1457(ENSP00000350187)->1490(ENSP00000254442)	0.128246	0.362601	0.847797	0.370183	0.689731	0.561485
STAG1:ENSG00000118007:E2.1-E3.1|ENSG00000118007:I2.1_136344047-E3.1		exclusion	clu_17963	NewClu_9840	ENSG00000118007:E2.1		chr3:136349712-136342090|chr3:136344047-136342090		0.145723	0.0257842	0.690152	0.370183	0.946322	0.800599
EDIL3:ENSG00000164176:E3.1-E5.1|ENSG00000164176:E2.1-E5.1		inclusion	clu_38139	NewClu_5695	ENSG00000164176:E3.1	cassette-exon	chr5:83525673-83476339|chr5:83549902-83476339	(+)alt-coding, (+)AA:470(AAH53656.1)->480(BAG35710.1)|(-)EG-like_dom-IPR000742, (-)EGF-like_Ca-bd-IPR001881, (+)DOMAIN-EGF-like 2, (+)EG-like_dom-IPR000742, (+)TURN	0.130048	0.0609941	0.755364	0.370183	0.724434	0.594386
ZNF618:ENSG00000157657:E14.4-E15.1|ENSG00000157657:E14.4-E16.1		exclusion	clu_34832	NewClu_14129	ENSG00000157657:E15.1	cassette-exon	chr9:116795008-116797471|chr9:116795008-116798580	(+)alt-N-terminus, (+)AA:544(ENST00000470105-PEP)->954(ENSP00000363241)|(+)ZN_FING-C2H2-type 1, (+)ZN_FING-C2H2-type 2, (+)ZN_FING-C2H2-type 3, (+)ZN_FING-C2H2-type 4, (+)Znf_C2H2-IPR007087, (+)Znf_C2H2-like-IPR015880	-0.0918457	0.0374715	0.72382	0.370183	0.0215873	0.113433
C15orf40:ENSG00000169609:E3.2-E5.1|ENSG00000169609:E3.2-E4.1		exclusion	clu_41457	NewClu_2638	ENSG00000169609:E4.1	cassette-exon	chr15:83677300-83660798|chr15:83677300-83674444	(+)alt+N+terminus, (+)alt+C+terminus, (+)AA:126(ENSP00000307071)+>167(ENSP00000403987)|(-)DUF167-IPR003746	0.0914568	0.166319	0.804969	0.370183	0.305821	0.214364
RP11-181C3.1:ENSG00000245017:E4.1-E5.1|ENSG00000245017:E3.1-E5.1		exclusion	clu_55437	NewClu_15497	ENSG00000245017:E4.1	altPromoter	chr12:98884772-98880966|chr12:98887209-98880966		-0.343181	0.00214551	0.290332	0.370603	0.519364	0.862546
ALG13:ENSG00000101901:E5.1-E8.1|ENSG00000101901:E5.1-E7.1		exclusion	clu_10503	NewClu_8457	ENSG00000101901:E7.1	cassette-exon	chrX:110928331-110951255|chrX:110928331-110931115	(+)alt+C+terminus, (+)AA:61(ENST00000468657+PEP)+>95(ENST00000471924+PEP)	0.249529	0.0115534	0.590818	0.370603	0.682256	0.432728
SEPT9:ENSG00000184640:E22.3-E29.4|ENSG00000184640:E18.20-E29.4		exclusion	clu_46878	NewClu_13494	ENSG00000184640:E22.3	cassette-exon	chr17:75446868-75478226|chr17:75398785-75478226	(+)alt-N-terminus, (+)AA:335(ENSP00000438089)->579(ENSP00000405877)|(+)MOD_RES-Phosphoserine, (+)MOD_RES-Phosphothreonine	-0.195214	0.00759566	0.534775	0.370713	0.061921	0.257135
NCOA3:ENSG00000124151:E21.1-E22.1|ENSG00000124151:E21.2-E22.3		exclusion	clu_19902	NewClu_3909	ENSG00000124151:E21.2|E22.1	alt5'-alt3'	chr20:46277841-46279726|chr20:46277853-46279729		0.241684	0.0053179	0.475607	0.371245	0.421093	0.179408
RALGAPA1:ENSG00000174373:E17.1-E19.1|ENSG00000174373:E17.1-E20.1		inclusion	clu_43672	NewClu_5334	ENSG00000174373:E19.1	cassette-exon	chr14:36190894-36169508|chr14:36190894-36159209	(+)alt-coding, (+)AA:2036(ENSP00000374348)->2083(ENSP00000258840)|(-)MOD_RES-Phosphothreonine	0.18558	0.0549747	0.755312	0.371245	0.716527	0.530947
HSCB:ENSG00000100209:E2.2-E3.1|ENSG00000100209:E1.5-E3.1		exclusion	clu_9164	NewClu_7643	ENSG00000100209:E2.2	altPromoter	chr22:29138716-29139870|chr22:29138319-29139870	(+)alt-N-terminus, (+)AA:79(ENST00000483861-PEP)->235(ENSP00000216027)|(+)DOMAIN-J, (+)DnaJ_domain-IPR001623, (+)HELIX, (+)HscB-IPR004640, (+)HscB_oligo_C-IPR009073, (+)METAL-Divalent metal cation, (+)STRAND, (+)TRANSIT-Mitochondrion, (+)TURN	-0.117865	0.151683	0.802064	0.371541	0.420767	0.538632
ZDHHC16:ENSG00000171307:E7.2-E8.2|ENSG00000171307:E7.2-E9.4		inclusion	clu_42266	NewClu_14582	ENSG00000171307:E8.2	cassette-exon	chr10:99212260-99212652|chr10:99212260-99213375	(+)alt-coding, (+)AA:338(ENSP00000323360)->361(ENSP00000359879)|(-)TOPO_DOM-Lumenal, (+)TOPO_DOM-Cytoplasmic, (+)TRANSMEM-Helical;, (+)ZN_FING-DHHC-type, (+)Znf_DHHC_palmitoyltrfase-IPR001594	0.0165535	0.48085	0.877561	0.372211	0.79857	0.782016
HMGA1:ENSG00000137309:E1.5-E1.7|ENSG00000137309:E1.5-E5.1		inclusion	clu_26241	NewClu_1291	ENSG00000137309:E1.7	cassette-exon	chr6:34204740-34204981|chr6:34204740-34208514		0.159881	0.145663	0.799736	0.373809	0.295767	0.135886
SAMD4B:ENSG00000179134:E4.2-E5.1|ENSG00000179134:E4.2-I4.1_39845695		inclusion	clu_45188	NewClu_14041	ENSG00000179134:E5.1		chr19:39844706-39847329|chr19:39844706-39845695		-0.117237	0.0119794	0.595181	0.373809	0.821437	0.938674
MRPL55:ENSG00000162910:E2.6-E2.6|ENSG00000162910:E1.12-E3.3		exclusion	clu_36863	NewClu_3587	ENSG00000162910:E2.6|ENSG00000162910:E2.6	intron-retention	chr1:228296706-228296705|chr1:228296850-228296019		-0.185812	0.388672	0.856195	0.373809	0.387097	0.572909
AL449209.1:ENSG00000271270:E1.2-E2.1|ENSG00000271270:E1.2-E4.1		exclusion	clu_57805	NewClu_15789	ENSG00000271270:E2.1	cassette-exon	chr3:129612770-129620550|chr3:129612770-129637243		-0.211414	0.0621663	0.755364	0.373809	0.683433	0.894847
DOPEY1:ENSG00000083097:E6.1-E8.1|ENSG00000083097:E7.2-E8.1		exclusion	clu_6709	NewClu_6021	ENSG00000083097:E7.2	cassette-exon	chr6:83820033-83828607|chr6:83823140-83828607		0.112153	0.00903319	0.555247	0.373809	0.162962	0.050809
NBPF14:ENSG00000122497:E10.1-E11.1|ENSG00000122497:U0.1_148176053-I22.1_147931794		exclusion	clu_19428	NewClu_3720	ENSG00000122497:E10.1|ENSG00000122497:E11.1	altPromoter	chr1:148014081-148013371|chr1:148176053-147931794		-0.0562098	0.209785	0.810347	0.373809	0.850826	0.907036
POPDC2:ENSG00000121577:E6.3-E7.1|ENSG00000121577:E6.6-I6.1		exclusion	clu_19139	NewClu_13281	ENSG00000121577:E6.3|ENSG00000121577:E7.1	intron-retention	chr3:119361213-119355363|chr3:119360905-119360904		0.420406	0.0374567	0.72382	0.373809	0.736235	0.315829
STAG1:ENSG00000118007:I2.1_136344047-E3.1|ENSG00000118007:E2.1-E3.1		exclusion	clu_17963	NewClu_9840	ENSG00000118007:I2.1_136344047		chr3:136344047-136342090|chr3:136349712-136342090		-0.135526	0.0206247	0.666675	0.374463	0.027317	0.162843
THOC2:ENSG00000125676:E28.1-E28.7|ENSG00000125676:E28.1-E28.3		exclusion	clu_20491	NewClu_13357	ENSG00000125676:E28.7	altPromoter	chrX:122757638-122757134|chrX:122757638-122757560		0.148638	0.105612	0.78523	0.374463	0.932167	0.783529
FYN:ENSG00000010810:E22.2-E24.3|ENSG00000010810:E21.3-E23.1		exclusion	clu_1096	NewClu_1629	ENSG00000010810:E23.1|E22.2	cassette-exon	chr6:112021307-112017659|chr6:112024088-112020873	(+)alt-coding, (+)AA:534(ENSP00000357671)->537(ENSP00000346671)|(-)Kinase-like_dom-IPR011009, (-)Prot_kinase_cat_dom-IPR000719, (-)SH2-IPR000980, (-)Ser-Thr/Tyr_kinase_cat_dom-IPR001245, (-)Ser/Thr_dual-sp_kinase_dom-IPR002290, (-)Tyr_kinase_cat_dom-IPR020635, (+)DOMAIN-Protein kinase, (+)DOMAIN-SH2, (+)HELIX, (+)Kinase-like_dom-IPR011009, (+)MOD_RES-Phosphoserine, (+)MOD_RES-Phosphothreonine, (+…	0.125996	0.0264618	0.693596	0.374463	0.906029	0.780033
GPATCH4:ENSG00000160818:E4.3-I4.2|ENSG00000160818:E4.1-I4.2		inclusion	clu_36032	NewClu_10808	ENSG00000160818:E4.3	intron-retention	chr1:156567914-156567913|chr1:156568019-156567913		0.184845	3.3373e-05	0.0173131	0.374463	0.229101	0.0442555
NBPF14:ENSG00000122497:E19.3-E20.1|ENSG00000122497:U0.1_148176053-I22.1_147931794		exclusion	clu_19428	NewClu_3720	ENSG00000122497:E19.3|ENSG00000122497:E20.1	altPromoter	chr1:148007039-148006398|chr1:148176053-147931794		-0.0545916	0.225696	0.811654	0.374463	0.859957	0.914549
PXK:ENSG00000168297:I22.1-E23.1|ENSG00000168297:E20.2-E23.1		inclusion	clu_40850	NewClu_38	ENSG00000168297:I22.1	intron-retention	chr3:58410478-58410479|chr3:58398690-58410479		0.0551009	0.609676	0.907023	0.374463	0.170833	0.115732
INO80C:ENSG00000153391:E1.8-E5.1|ENSG00000153391:E4.3-E5.1		inclusion	clu_33350	NewClu_3880	ENSG00000153391:E4.3	cassette-exon	chr18:33077683-33060527|chr18:33067350-33060527	(-)alt+N+terminus, (-)alt+C+terminus, (-)AA:137(ENSP00000473165)+>192(AAH39404.1)|(-)CROSSLNK+Glycyl lysine isopeptide (Lys+Gly) (interchain with G+Cter in ubiquitin), (-)YL1_C+IPR013272	-0.178218	0.00450413	0.436553	0.374463	0.53602	0.714238
TMEM131:ENSG00000075568:E3.2-I3.1_98528134|ENSG00000075568:E3.2-E4.1		inclusion	clu_5511	NewClu_4499	ENSG00000075568:I3.1_98528134		chr2:98543889-98528134|chr2:98543889-98525161		0.155459	0.271994	0.829229	0.374463	0.254848	0.0993895
NME5:ENSG00000112981:E1.2-E2.2|ENSG00000112981:E1.2-E3.1		inclusion	clu_15558	NewClu_9946	ENSG00000112981:E2.2	cassette-exon	chr5:137475060-137474474|chr5:137475060-137465157		0.26049	0.0169523	0.636515	0.374463	0.891195	0.630705
LENG8:ENSG00000167615:E17.3-I17.1|ENSG00000167615:E16.2-E18.1		inclusion	clu_40397	NewClu_10284	ENSG00000167615:E17.3|ENSG00000167615:I17.1	intron-retention	chr19:54971374-54971375|chr19:54969700-54971946		0.456132	0.0160589	0.623891	0.374463	0.456132	0
OSBP2:ENSG00000184792:I4.1_31149202-E12.1|ENSG00000184792:I4.1_31149140-E12.1		exclusion	clu_46935	NewClu_10081	ENSG00000184792:I4.1_31149202		chr22:31149202-31266416|chr22:31149140-31266416		-0.268884	0.0237448	0.673722	0.374463	0.219833	0.488716
SCAI:ENSG00000173611:E2.1-E4.1|ENSG00000173611:E3.1-E4.1		inclusion	clu_43385	NewClu_13545	ENSG00000173611:E3.1	cassette-exon	chr9:127904912-127818286|chr9:127828269-127818286	(+)alt-coding, (+)AA:606(ENSP00000336756)->629(ENSP00000362650)|(-)REGION+Necessary to inhibit MKL1+induced SRF transcriptional activity, (-)UCP013022+IPR016607, (+)UCP013022-IPR016607	-0.226954	0.0291241	0.697065	0.374463	0.447294	0.674248
CDAN1:ENSG00000140326:E27.1-E28.1|ENSG00000140326:I27.1-E28.1		inclusion	clu_27912	NewClu_7951	ENSG00000140326:E27.1	intron-retention	chr15:43017342-43016814|chr15:43016815-43016814		-0.315419	0.0228446	0.671256	0.376947	0.664277	0.979696
PTK2:ENSG00000169398:E49.1-E51.1|ENSG00000169398:E49.1-E52.2		inclusion	clu_41395	NewClu_6141	ENSG00000169398:E51.1	cassette-exon	chr8:141684397-141679834|chr8:141684397-141678523	(-)alt-N-terminus, (-)alt-C-terminus, (-)AA:40(ENST00000520460-PEP)->80(ENST00000523805-PEP)	0.252503	0.0149911	0.617186	0.377132	0.524677	0.272174
CXorf38:ENSG00000185753:E5.1-E5.4|ENSG00000185753:E5.1-U5.1_40487828		inclusion	clu_47445	NewClu_2111	ENSG00000185753:E5.4	alt-3'	chrX:40489866-40489414|chrX:40489866-40487828		0.0824041	0.0688733	0.761824	0.378459	1	0.917596
ACIN1:ENSG00000100813:E3.1-E4.1|ENSG00000100813:E3.1-E5.1		inclusion	clu_9821	NewClu_886	ENSG00000100813:E4.1	cassette-exon	chr14:23559731-23559310|chr14:23559731-23551045	(+)alt-coding, (+)AA:1301(ENSP00000405677)->1341(ENSP00000262710)|(+)COMPBIAS-Glu-rich, (+)MOD_RES-Phosphoserine	0.160853	0.043921	0.733149	0.378459	0.536343	0.37549
CXorf38:ENSG00000185753:E5.1-U5.1_40487828|ENSG00000185753:E5.1-E5.4		inclusion	clu_47445	NewClu_2111	ENSG00000185753:U5.1_40487828	alt-3'	chrX:40489866-40487828|chrX:40489866-40489414		-0.0824041	0.0688733	0.761824	0.378459	0	0.0824041
RUFY2:ENSG00000204130:E3.2-E4.1|ENSG00000204130:E3.2-E5.1		inclusion	clu_51480	NewClu_7799	ENSG00000204130:E4.1	cassette-exon	chr10:70161377-70156638|chr10:70161377-70154208	(-)alt-N-terminus, (-)AA:379(ENSP00000404986)->403(ENSP00000382151)|(-)Run-IPR004012, (+)Run-IPR004012	0.094142	0.265825	0.82744	0.378459	0.952381	0.858239
SMAD6:ENSG00000137834:E2.1-E3.1|ENSG00000137834:E1.3-E3.1		exclusion	clu_26562	NewClu_3574	ENSG00000137834:E2.1	altPromoter	chr15:67001076-67004006|chr15:66996413-67004006	(+)alt-N-terminus, (+)AA:235(ENSP00000345054)->496(ENSP00000288840)|(+)COMPBIAS-Poly-Ala, (+)COMPBIAS-Poly-Arg, (+)COMPBIAS-Poly-Gly, (+)COMPBIAS-Poly-Leu, (+)DOMAIN-MH1, (+)MAD_homology1_Dwarfin-type-IPR003619, (+)MAD_homology_MH1-IPR013019, (+)METAL-Zinc, (+)SMAD_FHA_domain-IPR008984, (-)SMAD_FHA_domain-IPR008984	-0.190252	0.0335562	0.715604	0.378459	0.178026	0.368278
SYNJ2:ENSG00000078269:E4.3-E6.1|ENSG00000078269:E4.3-E5.1		exclusion	clu_6024	NewClu_2971	ENSG00000078269:E5.1	alt-C-term	chr6:158450058-158454487|chr6:158450058-158451440	(+)alt+N+terminus, (+)alt+C+terminus, (+)AA:136(ENSP00000356080)+>355(BAG57705.1)|(+)Syja_N+IPR002013	0.377807	0.00215476	0.290332	0.378671	0.913919	0.536112
ERC2:ENSG00000187672:E1.2-E3.1|ENSG00000187672:E2.1-E3.1		exclusion	clu_48130	NewClu_14378	ENSG00000187672:E2.1	altPromoter	chr3:56502276-56469175|chr3:56501100-56469175		0.360717	0.0664693	0.759919	0.379933	0.965657	0.60494
SPPL2B:ENSG00000005206:E14.3-E15.2|ENSG00000005206:E14.9-I14.1		exclusion	clu_334	NewClu_1882	ENSG00000005206:E14.3|ENSG00000005206:E15.2	intron-retention	chr19:2341012-2343209|chr19:2342501-2342502		0.137291	0.486291	0.878518	0.381472	0.416244	0.278953
AFF3:ENSG00000144218:E10.2-E12.1|ENSG00000144218:E11.1-E12.1		exclusion	clu_29836	NewClu_13371	ENSG00000144218:E11.1	cassette-exon	chr2:100720864-100625394|chr2:100627959-100625394	(-)alt-coding, (-)AA:1226(ENSP00000317421)->1251(ENSP00000348793)	0.186799	0.166863	0.804969	0.382194	0.701818	0.515019
RP3-508I15.9:ENSG00000228274:E1.3-E2.1|ENSG00000228274:E1.3-E5.1		inclusion	clu_53775	NewClu_15040	ENSG00000228274:E2.1	alt-C-term	chr22:39077731-39072494|chr22:39077731-39064330		0.284771	0.00929775	0.560617	0.382194	0.406832	0.122061
AC138035.2:ENSG00000238035:I5.1-E6.1|ENSG00000238035:E5.1-ENSG00000250765:E2.1		inclusion	clu_54882	NewClu_5148	ENSG00000238035:I5.1|ENSG00000238035:E6.1	intron-retention	chr5:180747495-180747496|chr5:180744396-180760744		0.00207271	0.991184	0.998073	0.382812	0.140184	0.138112
KDM4C:ENSG00000107077:I29.1_7153517-E30.1|ENSG00000107077:E29.2-E30.1		exclusion	clu_12896	NewClu_14018	ENSG00000107077:I29.1_7153517		chr9:7153517-7165238|chr9:7128236-7165238		-0.295522	0.0128539	0.602126	0.382812	0.337821	0.633343
SDCBP2-AS1:ENSG00000234684:E1.1-I1.1_1340343|ENSG00000234684:E1.1-E2.1		inclusion	clu_54494	NewClu_7351	ENSG00000234684:I1.1_1340343		chr20:1306173-1340343|chr20:1306173-1353722		0.134089	0.108443	0.791234	0.382812	0.226587	0.0924981
DCHS1:ENSG00000166341:I19.1-E20.1|ENSG00000166341:E19.1-E20.1		inclusion	clu_39617	NewClu_426	ENSG00000166341:I19.1	intron-retention	chr11:6646100-6646099|chr11:6646429-6646099		0.154637	0.00598472	0.504187	0.382812	0.170936	0.0162992
SNAPC5:ENSG00000174446:E3.1-ENSG00000261351:E2.1|ENSG00000174446:E3.2-ENSG00000261351:E2.1		inclusion	clu_43711	NewClu_15567	ENSG00000174446:E3.1	trans-splicing	chr15:66786753-66783055|chr15:66786615-66783055		-0.160255	0.0584975	0.755364	0.382812	0.807876	0.968131
PTPN18:ENSG00000072135:E13.1-E14.1|ENSG00000072135:I13.1-E14.1		exclusion	clu_4930	NewClu_7143	ENSG00000072135:E13.1	intron-retention	chr2:131130793-131132239|chr2:131132238-131132239		0.0623777	0.0972804	0.78493	0.382812	0.0865866	0.0242089
THADA:ENSG00000115970:E50.1-E51.1|ENSG00000115970:E50.1-I50.1		exclusion	clu_17077	NewClu_8191	ENSG00000115970:E51.1	intron-retention	chr2:43459852-43458482|chr2:43459852-43459851		0.0204457	0.816842	0.957423	0.382812	0.949495	0.929049
PMS1:ENSG00000064933:E1.12-E2.1|ENSG00000064933:E1.12-E3.2		inclusion	clu_3671	NewClu_344	ENSG00000064933:E2.1	cassette-exon	chr2:190649319-190650072|chr2:190649319-190656516		0.115036	0.037174	0.72382	0.382812	0.16443	0.0493935
ABI2:ENSG00000138443:E8.8-E11.2|ENSG00000138443:E8.8-E9.2		inclusion	clu_27026	NewClu_2151	ENSG00000138443:E9.2	cassette-exon	chr2:204245107-204255769|chr2:204245107-204246912	(+)alt-coding, (+)AA:475(ENSP00000261017)->513(ENSP00000295851)|(-)Abl+interactor_HHR_dom+IPR012849, (+)Abl-interactor_HHR_dom-IPR012849, (+)p67phox-IPR000108	-0.178339	0.127185	0.79575	0.382812	0.522505	0.700844
PHF21A:ENSG00000135365:E4.1-E6.1|ENSG00000135365:E1.11-E6.1		inclusion	clu_24841	NewClu_6286	ENSG00000135365:E4.1	cassette-exon	chr11:46140293-46113774|chr11:46142486-46113774	(-)nonsense_mediated_decay, (-)alt-C-terminus, (-)AA:51(ENSP00000432406)->82(ENSP00000432094)	0.0489907	0.247949	0.822817	0.382812	0.0975465	0.0485557
ITCH:ENSG00000078747:E2.1-E3.2|ENSG00000078747:E2.1-E3.1		exclusion	clu_6127	NewClu_2583	ENSG00000078747:E3.1	alt-3'	chr20:32957276-32981597|chr20:32957276-32981576	(-)truncated, (+)AA:158(ENST00000486883+PEP)+>862(ENSP00000363998)|(+)ACT_SITE+Glycyl thioester intermediate, (+)COMPBIAS+Arg/Pro+rich (PRR domain), (+)DOMAIN+HECT, (+)DOMAIN+WW 1, (+)DOMAIN+WW 2, (+)DOMAIN+WW 3, (+)DOMAIN+WW 4, (+)HECT+IPR000569, (+)HELIX, (+)MOD_RES+Phosphoserine; by MAPK8, (+)MOD_RES+Phosphoserine; by SGK3, (+)MOD_RES+Phosphothreonine; by MAPK8, (+)MOD_RES+Phosphothreonine; by…	0.0872287	0.0668856	0.759919	0.382812	0.92204	0.834811
PSD3:ENSG00000156011:E9.1-E12.1|ENSG00000156011:E10.2-E12.1		exclusion	clu_34218	NewClu_14024	ENSG00000156011:E10.2	altPromoter	chr8:18725184-18662408|chr8:18711608-18662408	(+)alt+N+terminus, (+)alt+C+terminus, (+)AA:165(ENSP00000429069)+>982(ENSP00000430640)|(+)COILED, (+)DOMAIN+PH, (+)MOD_RES+Phosphoserine, (+)PH_dom+spectrin+type+IPR001605, (+)Pleckstrin_homology+IPR001849, (+)Sec7+IPR000904	0.269013	0.000675451	0.146826	0.382812	0.538514	0.269501
FANCD2:ENSG00000144554:I16.1-E17.1|ENSG00000144554:E16.1-E18.2		inclusion	clu_29990	NewClu_730	ENSG00000144554:I16.1|ENSG00000144554:E17.1	intron-retention	chr3:10087210-10087211|chr3:10085548-10088264		0.281529	0.0326464	0.711553	0.382812	0.300909	0.0193798
IGF2:ENSG00000167244:E5.2-E7.1|ENSG00000167244:E6.3-E7.1		exclusion	clu_40192	NewClu_4858	ENSG00000167244:E6.3	altPromoter	chr11:2159459-2156759|chr11:2158422-2156759	(~)AA:180(ENSP00000414497)+>180(ENSP00000402047)	0.188999	0.0773451	0.770599	0.384046	0.549489	0.36049
ZNF738:ENSG00000172687:E6.2-I6.1|ENSG00000172687:E6.1-E7.1		inclusion	clu_42902	NewClu_5852	ENSG00000172687:E6.2|ENSG00000172687:I6.1	intron-retention	chr19:21559226-21559227|chr19:21558766-21560191		0.0217618	0.815509	0.957151	0.384873	0.0818267	0.0600649
DENND4A:ENSG00000174485:E19.1-E20.1|ENSG00000174485:E19.1-E21.1		inclusion	clu_43726	NewClu_3100	ENSG00000174485:E20.1	cassette-exon	chr15:65993389-65993010|chr15:65993389-65989721	(+)alt-coding, (+)AA:1863(ENSP00000396830)->1906(ENSP00000391167)	0.139992	0.109938	0.791988	0.384873	0.244669	0.104677
CEP192:ENSG00000101639:E14.2-E15.1|ENSG00000101639:E12.1-E17.1		inclusion	clu_10384	NewClu_8493	ENSG00000101639:E14.2|E15.1	cassette-exon	chr18:13038578-13040829|chr18:13030607-13048858	(+)nonsense_mediated_decay, (+)alt-N-terminus, (+)alt-C-terminus, (+)AA:1763(BX649151-PEP)->1931(ENSP00000423147)	0.0639174	0.401827	0.859142	0.384873	0.832275	0.768357
TMEM161B-AS1:ENSG00000247828:E1.4-E3.2|ENSG00000247828:E1.11-E3.2		inclusion	clu_55576	NewClu_12281	ENSG00000247828:E1.11	alt-5'	chr5:87564844-87566343|chr5:87564936-87566343	(-)alt+C+terminus, (-)AA:43(ENST00000510087+PEP)+>58(ENST00000501869+PEP)	-0.111836	0.0373621	0.72382	0.384873	0.1981	0.309935
SFSWAP:ENSG00000061936:E1.6-I1.1|ENSG00000061936:E1.4-E2.1		exclusion	clu_3409	NewClu_9428	ENSG00000061936:E1.6|ENSG00000061936:I1.1	intron-retention	chr12:132197111-132197112|chr12:132195992-132198616		-0.0474783	0.653303	0.918406	0.384873	0.0583059	0.105784
GAK:ENSG00000178950:E29.3-E30.1|ENSG00000178950:E27.1-E30.1		inclusion	clu_45101	NewClu_7457	ENSG00000178950:E29.3	cassette-exon	chr4:845538-844872|chr4:853394-844872		0.013569	0.855535	0.967262	0.386005	0.867686	0.854117
ERCC1:ENSG00000012061:E5.6-E7.4|ENSG00000012061:E5.5-E7.4		inclusion	clu_1292	NewClu_1793	ENSG00000012061:E5.6	alt-5'	chr19:45927039-45926639|chr19:45927081-45926639	(~)AA:297(ENSP00000468035)->297(ENSP00000300853)	0.151504	0.00533184	0.475607	0.386005	0.564202	0.412699
DYNC1I1:ENSG00000158560:E6.3-E8.1|ENSG00000158560:E6.3-E10.1		inclusion	clu_35125	NewClu_5291	ENSG00000158560:E8.1	cassette-exon	chr7:95442649-95457369|chr7:95442649-95499195	(+)alt-coding, (+)AA:608(ENSP00000352348)->628(ENSP00000392337)	0.190212	0.0112338	0.58572	0.386005	0.75303	0.562818
TTC39A:ENSG00000085831:E3.1_51797004-E9.1|ENSG00000085831:I6.1_51792416-E9.1		inclusion	clu_7108	NewClu_14834	ENSG00000085831:E3.1_51797004		chr1:51797004-51787497|chr1:51792416-51787497		-0.139913	0.0445565	0.737023	0.386005	0.0535558	0.193469
PTPRK:ENSG00000152894:E32.1-E34.1|ENSG00000152894:E32.1-E33.1		inclusion	clu_33111	NewClu_4672	ENSG00000152894:E33.1	cassette-exon	chr6:128316607-128313854|chr6:128316607-128316411	(+)alt-coding, (+)AA:1440(ENSP00000357209)->1446(ENSP00000357196)|(-)DOMAIN+Tyrosine+protein phosphatase 1, (-)STRAND, (-)TOPO_DOM+Cytoplasmic, (-)Tyr_Pase_rcpt/non+rcpt+IPR000242, (+)Tyr_Pase_rcpt/non-rcpt-IPR000242	-0.229146	0.0485637	0.747595	0.386005	0.297053	0.526199
ST3GAL5:ENSG00000115525:E1.6-E7.1|ENSG00000115525:E4.1-E7.1		exclusion	clu_16835	NewClu_5810	ENSG00000115525:E4.1	cassette-exon	chr2:86115947-86090608|chr2:86097195-86090608	(+)nonsense_mediated_decay, (-)truncated, (+)AA:47(ENSP00000408635)+>169(ENST00000461199+PEP)|(+)TOPO_DOM+Cytoplasmic, (+)TRANSMEM+Helical; Signal+anchor for type II membrane protein;	0.249728	0.0223014	0.668694	0.386005	0.77381	0.524081
TBC1D22A:ENSG00000054611:E1.8-E8.1|ENSG00000054611:E5.1-E8.1		exclusion	clu_2962	NewClu_1370	ENSG00000054611:E5.1	altPromoter	chr22:47158745-47188417|chr22:47170132-47188417	(+)alt+N+terminus, (+)AA:470(ENSP00000385634)+>517(ENSP00000336724)	0.266108	0.00458992	0.438177	0.388063	0.892936	0.626828
COPZ2:ENSG00000005243:E9.2-E10.1|ENSG00000005243:E9.2-E11.1		inclusion	clu_343	NewClu_760	ENSG00000005243:E10.1	cassette-exon	chr17:46105838-46105155|chr17:46105838-46103841	(+)retained_intron, (+)nonsense_mediated_decay, (+)alt-N-terminus, (+)alt-C-terminus, (+)AA:45(ENSP00000463413)->54(ENST00000580409-PEP)	0.104501	0.063159	0.756838	0.390343	0.346684	0.242184
AMZ2:ENSG00000196704:E1.8-E2.3|ENSG00000196704:E1.10-E2.3		inclusion	clu_49270	NewClu_14719	ENSG00000196704:E1.10	altPromoter	chr17:66244227-66244781|chr17:66244251-66244781	(-)alt+C+terminus, (-)AA:206(ENSP00000463596)+>360(ENSP00000376481)|(-)ACT_SITE+Proton acceptor, (-)METAL+Zinc 1; catalytic; via tele nitrogen, (-)METAL+Zinc 2, (-)Pept_M54_archaemetzincn+IPR012962	-0.128771	0.0485068	0.747062	0.390343	0.291231	0.420002
HAT1:ENSG00000128708:E1.3-E3.1|ENSG00000128708:E2.2_172779627-E3.1		inclusion	clu_21552	NewClu_12928	ENSG00000128708:E2.2.172779627	cassette-exon	chr2:172779017-172782047|chr2:172779627-172782047		-0.125396	0.0074621	0.534615	0.390343	0.735534	0.86093
RHOBTB1:ENSG00000072422:E7.1-E8.1|ENSG00000072422:E7.1-E9.1		exclusion	clu_4996	NewClu_13382	ENSG00000072422:E8.1	cassette-exon	chr10:62671109-62670748|chr10:62671109-62652753		-0.12598	0.186456	0.808823	0.390343	0.803241	0.929221
AP1G2:ENSG00000213983:E6.4-I6.1|ENSG00000213983:E5.20-E7.2		inclusion	clu_52667	NewClu_10361	ENSG00000213983:E6.4|ENSG00000213983:I6.1	intron-retention	chr14:24032305-24032304|chr14:24032589-24031802		0.0196839	0.770538	0.945653	0.390343	0.0541667	0.0344828
FREM1:ENSG00000164946:E8.1-I8.1_14848485|ENSG00000164946:E8.1-E9.1		exclusion	clu_38674	NewClu_2136	ENSG00000164946:I8.1_14848485		chr9:14848663-14848485|chr9:14848663-14846089		-0.0989714	0.0169881	0.636561	0.390343	0.0374757	0.136447
CXCL12:ENSG00000107562:I6.1-E7.1|ENSG00000107562:E4.1-E8.6		inclusion	clu_13069	NewClu_206	ENSG00000107562:I6.1|ENSG00000107562:E7.1	intron-retention	chr10:44871481-44871480|chr10:44874085-44868791		0.0107628	0.920893	0.982823	0.390343	0.109788	0.0990256
CERS6:ENSG00000172292:I4.1_169500831-E5.1|ENSG00000172292:E4.1-E5.1		exclusion	clu_42739	NewClu_7804	ENSG00000172292:I4.1_169500831		chr2:169500831-169547544|chr2:169487552-169547544		-0.262872	0.00880523	0.555247	0.390464	0.21179	0.474662
ZNF674:ENSG00000251192:E5.2-E7.2|ENSG00000251192:E5.1-E8.1		inclusion	clu_55967	NewClu_6946	ENSG00000251192:E5.2|ENSG00000251192:E7.2	alt-5'|cassette-exon	chrX:46387770-46382560|chrX:46387785-46360770		0.139867	0.143166	0.79914	0.392822	0.202225	0.0623583
CCP110:ENSG00000103540:E3.3-E4.1|ENSG00000103540:E1.7-E4.1		inclusion	clu_11235	NewClu_2891	ENSG00000103540:E3.3	cassette-exon	chr16:19537183-19539189|chr16:19535410-19539189	(-)alt-C-terminus, (-)AA:991(ENSP00000379515)->1012(ENSP00000370803)	0.318085	0.0443612	0.736998	0.393244	0.646338	0.328253
PUS7L:ENSG00000129317:E1.10-E2.1|ENSG00000129317:E1.6-E2.1		inclusion	clu_21825	NewClu_6819	ENSG00000129317:E1.10	alt-5'	chr12:44152089-44149064|chr12:44152533-44149064	(~)AA:701(ENSP00000343081)->701(ENSP00000415899)	0.222501	0.110115	0.791988	0.393327	0.397252	0.174751
OGT:ENSG00000147162:I6.1-E7.1|ENSG00000147162:E6.2-E8.1		inclusion	clu_31092	NewClu_7763	ENSG00000147162:I6.1|ENSG00000147162:E7.1	intron-retention	chrX:70766060-70766061|chrX:70764485-70767757		0.0464922	0.77118	0.945653	0.393993	0.321485	0.274993
WBP2NL:ENSG00000183066:I1.1_42230092-E2.1|ENSG00000183066:I1.1_42230031-E2.1		inclusion	clu_46256	NewClu_8898	ENSG00000183066:I1.1_42230092		chr22:42230092-42262835|chr22:42230031-42262835		0.101756	0.145032	0.799736	0.395259	0.18287	0.0811144
MELK:ENSG00000165304:E2.1-E3.1|ENSG00000165304:E2.1-E4.1		inclusion	clu_38924	NewClu_208	ENSG00000165304:E3.1	cassette-exon	chr9:36581736-36583624|chr9:36581736-36589533	(+)alt-N-terminus, (+)AA:619(ENSP00000441596)->651(ENSP00000298048)|(-)Prot_kinase_cat_dom-IPR000719, (-)Ser/Thr_dual-sp_kinase_dom-IPR002290, (-)Tyr_kinase_cat_dom-IPR020635, (+)BINDING-ATP, (+)DOMAIN-Protein kinase, (+)Kinase-like_dom-IPR011009, (+)NP_BIND-ATP, (+)Prot_kinase_cat_dom-IPR000719, (+)STRAND, (+)Ser-Thr/Tyr_kinase_cat_dom-IPR001245, (+)Ser/Thr_dual-sp_kinase_dom-IPR002290, (+)TURN,…	0.213668	0.0577863	0.755364	0.395989	0.752162	0.538494
OBSCN:ENSG00000154358:E46.1-E47.1|ENSG00000154358:E44.1-E56.1		inclusion	clu_33672	NewClu_7546	ENSG00000154358:E46.1|E47.1	cassette-exon	chr1:228480487-228481054|chr1:228476589-228494073		0.256873	0.0584611	0.755364	0.400559	0.852189	0.595316
UIMC1:ENSG00000087206:E2.4-E6.1|ENSG00000087206:E2.7-E6.1		inclusion	clu_7342	NewClu_7065	ENSG00000087206:E2.7	alt-5'	chr5:176433651-176409624|chr5:176433540-176409624	(+)alt-C-terminus, (+)AA:385(AAH06078.1)->553(AAH32561.1)|(+)MOD_RES-Phosphoserine, (+)REGION-Necessary for interaction with NR6A1 C- terminus, (+)REGION-Necessary for interaction with NR6A1 N- terminus, (+)REGION-Zinc-finger-like region	-0.160801	0.000260832	0.0773219	0.400559	0.157755	0.318555
THOC2:ENSG00000125676:E28.3-E28.7|ENSG00000125676:E28.1-E28.7		exclusion	clu_20491	NewClu_13357	ENSG00000125676:E28.3	alt-5'	chrX:122757495-122757134|chrX:122757638-122757134		-0.125089	0.0980802	0.78493	0.401179	0.0252381	0.150327
TNC:ENSG00000041982:E15.2-E16.1|ENSG00000041982:E12.3-E22.1		inclusion	clu_2339	NewClu_8843	ENSG00000041982:E15.2|E16.1	cassette-exon	chr9:117825196-117822281|chr9:117835882-117804620	(+)alt-coding, (+)AA:1564(ENSP00000345861)->1928(ENSP00000411406)|(-)Fibronectin_type3-IPR003961, (+)DOMAIN-Fibronectin type-III 6, (+)DOMAIN-Fibronectin type-III 7, (+)DOMAIN-Fibronectin type-III 8, (+)DOMAIN-Fibronectin type-III 9, (+)Fibronectin_type3-IPR003961	0.182632	0.114354	0.79416	0.403872	0.680556	0.497924
PCSK7:ENSG00000160613:E14.5-E15.6|ENSG00000160613:I14.1-E15.1		exclusion	clu_35921	NewClu_15859	ENSG00000160613:E14.5|ENSG00000160613:E15.6	intron-retention	chr11:117079613-117078780|chr11:117079453-117079452		0.169047	0.277753	0.830374	0.403872	0.670724	0.501677
ASB8:ENSG00000177981:E6.3-E6.9|ENSG00000177981:E6.3-E6.11		inclusion	clu_44857	NewClu_5203	ENSG00000177981:E6.9	alt-3'	chr12:48544984-48543923|chr12:48544984-48543781		0.0853563	0.0439356	0.733149	0.404496	0.263938	0.178582
CES4A:ENSG00000172824:E11.5-E13.1|ENSG00000172824:E11.5-E14.1		exclusion	clu_42964	NewClu_1295	ENSG00000172824:E13.1	cassette-exon	chr16:67039296-67040294|chr16:67039296-67042877	(-)alt-N-terminus, (-)alt-C-terminus, (-)AA:491(ENSP00000340714)->561(ENSP00000314145)|(-)ACT_SITE-Charge relay system, (-)CarbesteraseB-IPR002018	-0.400085	0.021454	0.666675	0.404496	0.388692	0.788776
HMGN3:ENSG00000118418:E5.2-E6.1|ENSG00000118418:E5.1-E6.1		exclusion	clu_18075	NewClu_292	ENSG00000118418:E5.2	alt-5'	chr6:79911993-79911443|chr6:79912034-79911443	(-)alt-C-terminus, (-)AA:77(ENSP00000275036)->99(ENSP00000341267)|(+)HMGN_fam-IPR000079, (-)HMGN_fam-IPR000079, (-)MOD_RES-Phosphoserine	-0.108836	0.00335607	0.368284	0.404496	0.133492	0.242328
SUN1:ENSG00000164828:E15.3-E16.1|ENSG00000164828:E15.3-E18.2		exclusion	clu_38560	NewClu_14686	ENSG00000164828:E16.1	cassette-exon	chr7:883157-888055|chr7:883157-891021	(+)retained_intron, (+)alt-C-terminus, (+)AA:505(ENST00000413171-PEP)->785(ENSP00000384015)|(+)COILED, (+)DOMAIN-SUN, (+)RNA-bd_mt-IPR018539, (+)Sad1_UNC_C-IPR012919, (+)TOPO_DOM-Perinuclear space, (+)TRANSMEM-Helical, (-)RNA-bd_mt-IPR018539	-0.270938	0.0126258	0.602126	0.404722	0.292564	0.563502
ZCCHC10:ENSG00000155329:E5.1-E6.1|ENSG00000155329:E5.1-E6.2		exclusion	clu_33958	NewClu_10253	ENSG00000155329:E6.1	alt-3'	chr5:132342451-132335893|chr5:132342451-132335865	(+)alt-C-terminus, (+)AA:114(ENSP00000422111)->186(ENSP00000347533)|(+)COMPBIAS-Poly-Lys	-0.0865694	0.0584004	0.755364	0.404722	0.06889	0.155459
YAF2:ENSG00000015153:E2.3-E10.1|ENSG00000015153:E6.3-E7.1		exclusion	clu_1465	NewClu_5588	ENSG00000015153:E6.3|E7.1	cassette-exon	chr12:42631401-42555567|chr12:42604350-42604256	(+)nonsense_mediated_decay, (-)truncated, (+)AA:56(ENSP00000448291)+>180(ENSP00000439256)|(+)MOD_RES+Phosphoserine	0.0839297	0.137402	0.798015	0.404722	0.490447	0.406517
TMEM182:ENSG00000170417:E6.1-E8.2|ENSG00000170417:I7.1_103400543-E8.2		exclusion	clu_41864	NewClu_12777	ENSG00000170417:E6.1		chr2:103380886-103414322|chr2:103400543-103414322		0.116474	0.00818637	0.542493	0.404722	0.993197	0.876723
ANKRD6:ENSG00000135299:E1.4-E7.1|ENSG00000135299:E2.1-E7.1		exclusion	clu_24775	NewClu_8032	ENSG00000135299:E2.1	alt-C-term	chr6:90143094-90276553|chr6:90193277-90276553	(-)truncated, (+)AA:80(ENSP00000431061)+>692(ENSP00000358416)|(+)Ankyrin_rpt+IPR002110, (+)Ankyrin_rpt+contain_dom+IPR020683, (+)COILED, (+)COMPBIAS+Poly+Pro, (+)REPEAT+ANK 3, (+)REPEAT+ANK 4, (+)REPEAT+ANK 5, (+)REPEAT+ANK 6, (+)REPEAT+ANK 7	0.248224	0.0823247	0.776697	0.404722	0.901075	0.652851
BRD8:ENSG00000112983:E22.3-E23.1|ENSG00000112983:E22.3-E25.1		inclusion	clu_15559	NewClu_9943	ENSG00000112983:E23.1	cassette-exon	chr5:137495758-137495288|chr5:137495758-137492956	(+)alt-N-terminus, (+)AA:861(ENSP00000398873)->951(ENSP00000230901)	0.0848073	0.140421	0.798292	0.405162	0.941942	0.857135
WRAP73:ENSG00000116213:E10.1-E11.1|ENSG00000116213:E10.1-E11.1_3548881		exclusion	clu_17237	NewClu_14699	ENSG00000116213:E11.1	alt-3'	chr1:3549962-3548902|chr1:3549962-3548881		-0.157813	0.019427	0.658052	0.40541	0.776162	0.933975
LSAMP:ENSG00000185565:E7.1-E8.1|ENSG00000185565:I7.1_115581788-E8.1		inclusion	clu_47328	NewClu_792	ENSG00000185565:E7.1		chr3:115738362-115571464|chr3:115581788-115571464		-0.342291	0.0789675	0.772067	0.40541	0.387668	0.729959
INO80C:ENSG00000153391:E4.3-E5.1|ENSG00000153391:E1.8-E5.1		inclusion	clu_33350	NewClu_3880	ENSG00000153391:E4.3	cassette-exon	chr18:33067350-33060527|chr18:33077683-33060527	(-)alt-N-terminus, (-)alt-C-terminus, (-)AA:137(ENSP00000473165)->192(AAH39404.1)|(-)CROSSLNK-Glycyl lysine isopeptide (Lys-Gly) (interchain with G-Cter in ubiquitin), (-)YL1_C-IPR013272	0.136539	0.00120688	0.21629	0.40561	0.250567	0.114028
SCAI:ENSG00000173611:E3.1-E4.1|ENSG00000173611:E2.1-E4.1		inclusion	clu_43385	NewClu_13545	ENSG00000173611:E3.1	cassette-exon	chr9:127828269-127818286|chr9:127904912-127818286	(+)alt-coding, (+)AA:606(ENSP00000336756)->629(ENSP00000362650)|(-)REGION-Necessary to inhibit MKL1-induced SRF transcriptional activity, (-)UCP013022-IPR016607, (+)UCP013022-IPR016607	0.231357	0.0338037	0.715604	0.406428	0.495715	0.264358
USP16:ENSG00000156256:E2.1-E4.1|ENSG00000156256:E1.4-E4.1		inclusion	clu_34309	NewClu_6551	ENSG00000156256:E2.1	cassette-exon	chr21:30398092-30400194|chr21:30397098-30400194	(~)AA:823(ENSP00000382858)->823(ENSP00000334808)	0.165028	0.0866071	0.778101	0.408813	0.831167	0.666139
NBPF14:ENSG00000122497:E15.2-E16.1|ENSG00000122497:U0.1_148176053-I22.1_147931794		exclusion	clu_19428	NewClu_3720	ENSG00000122497:E15.2|ENSG00000122497:E16.1	altPromoter	chr1:148010113-148009516|chr1:148176053-147931794		-0.160976	0.14294	0.79912	0.408813	0.575545	0.736521
SLC35C2:ENSG00000080189:E1.7-E4.1|ENSG00000080189:E1.7-E4.3		inclusion	clu_6345	NewClu_1337	ENSG00000080189:E4.1	alt-3'	chr20:44993010-44987597|chr20:44993010-44987402	(~)AA:365(ENSP00000361304)->365(ENSP00000243896)	0.0917403	0.0280903	0.697065	0.408813	0.206755	0.115014
AAAS:ENSG00000094914:E4.1-I4.1|ENSG00000094914:E3.7-E5.1		inclusion	clu_8454	NewClu_12826	ENSG00000094914:E4.1|ENSG00000094914:I4.1	intron-retention	chr12:53714985-53714984|chr12:53715127-53714476		0.0189304	0.853218	0.966624	0.408813	0.173825	0.154895
MTIF2:ENSG00000085760:E2.3-E3.1|ENSG00000085760:E2.3-E4.1		inclusion	clu_7098	NewClu_1024	ENSG00000085760:E3.1	cassette-exon	chr2:55494705-55493654|chr2:55494705-55491001	(~)AA:727(ENSP00000263629)->727(ENSP00000378099)	0.0813208	0.0561075	0.755364	0.408813	0.182568	0.101247
CACNA1B:ENSG00000148408:E46.1-E47.1|ENSG00000148408:E46.1-E48.1		exclusion	clu_31520	NewClu_7898	ENSG00000148408:E47.1	cassette-exon	chr9:140991063-140995556|chr9:140991063-140997163		-0.17739	0.0623827	0.755364	0.410195	0.0350877	0.212478
FAM126A:ENSG00000122591:E7.2-E8.1|ENSG00000122591:E6.1-E8.1		inclusion	clu_19466	NewClu_11513	ENSG00000122591:E7.2	cassette-exon	chr7:23016312-23015924|chr7:23016960-23015924		0.047267	0.324652	0.84277	0.411177	0.983054	0.935788
TMEM175:ENSG00000127419:I11.1-E12.1|ENSG00000127419:E10.2-E12.1		inclusion	clu_21072	NewClu_14419	ENSG00000127419:I11.1	intron-retention	chr4:951611-951612|chr4:949678-951612		0.300137	0.00784899	0.540868	0.411177	0.356979	0.0568422
PRKCZ:ENSG00000067606:E14.2-E19.1|ENSG00000067606:E5.1-E19.1		exclusion	clu_4165	NewClu_5323	ENSG00000067606:E14.2	altPromoter	chr1:2036334-2066701|chr1:1991030-2066701	(+)alt-N-terminus, (+)alt-C-terminus, (+)AA:73(ENSP00000425317)->181(ENSP00000424945)|(+)DAG/PE-bd-IPR020454, (+)OPR_PB1-IPR000270, (+)Prot_Kinase_C-like_PE/DAG-bd-IPR002219, (+)ZN_FING-Phorbol-ester/DAG-type	-0.153881	0.0203857	0.665383	0.411177	0.0644797	0.218361
PLEKHA2:ENSG00000169499:E2.2-E3.2|ENSG00000169499:E1.4-E3.2		inclusion	clu_41422	NewClu_15390	ENSG00000169499:E2.2	cassette-exon	chr8:38759410-38775425|chr8:38758963-38775425	(+)truncated, (-)AA:115(ENSP00000429956)->249(ENSP00000430938)|(-)MOD_RES-Phosphoserine, (-)Pleckstrin_homology-IPR001849	0.207981	0.0315372	0.707649	0.411177	0.849206	0.641226
ZNF106:ENSG00000103994:E11.1-E12.2|ENSG00000103994:E11.1-E12.1		inclusion	clu_11385	NewClu_4255	ENSG00000103994:E12.1	alt-3'	chr15:42734271-42731750|chr15:42734271-42732011	(+)alt-N-terminus, (+)AA:850(ENSP00000456604)->1111(AK226132-PEP)|(+)MOD_RES-Phosphoserine, (+)Znf_C2H2-like-IPR015880	-0.0686244	0.103315	0.78493	0.411177	0.0843048	0.152929
SYNGR2:ENSG00000108639:E3.5-I3.2|ENSG00000108639:E3.2-I3.3		exclusion	clu_13687	NewClu_2039	ENSG00000108639:E3.5|ENSG00000108639:I3.2		chr17:76167730-76167820|chr17:76167135-76167820		-0.10954	0.0296678	0.704419	0.411177	0.79884	0.90838
PSRC1:ENSG00000134222:E1.9-E1.13|ENSG00000134222:E1.9-E1.14		exclusion	clu_24152	NewClu_9939	ENSG00000134222:E1.13	alt-3'	chr1:109825685-109825358|chr1:109825685-109825353		-0.152029	0.0753177	0.769662	0.411177	0.416706	0.568735
GSK3B:ENSG00000082701:E14.2-I1.1_120116076|ENSG00000082701:E14.2-I1.1_120115836		exclusion	clu_6670	NewClu_7757	ENSG00000082701:I1.1_120116076		chr3:120118730-120116076|chr3:120118730-120115836		-0.363178	0.0889878	0.779609	0.411177	0.00456621	0.367744
ZNF211:ENSG00000121417:I3.1-E4.1|ENSG00000121417:E3.8-E4.4		exclusion	clu_19122	NewClu_15812	ENSG00000121417:I3.1|ENSG00000121417:E4.1	intron-retention	chr19:58145080-58145081|chr19:58144804-58145391		-0.054502	0.655662	0.918708	0.411177	0.0197838	0.0742857
AC113189.5:ENSG00000233223:E1.2-E3.1|ENSG00000233223:E1.2-E4.1		exclusion	clu_54326	NewClu_7487	ENSG00000233223:E3.1	alt-C-term	chr17:7487236-7485849|chr17:7487236-7485481		-0.0234971	0.843869	0.964427	0.41186	0.207653	0.23115
PRMT10:ENSG00000164169:E1.2-E3.1|ENSG00000164169:E2.1-E3.1		inclusion	clu_38125	NewClu_13938	ENSG00000164169:E2.1	cassette-exon	chr4:148604950-148595025|chr4:148601474-148595025	(+)nonsense_mediated_decay, (-)truncated, (+)AA:66(ENSP00000426732)->845(ENSP00000314396)|(+)REPEAT-TPR 2, (+)REPEAT-TPR 3, (+)Ribosomal-L11_MeTrfase_PrmA-IPR010456, (+)TPR-contain_dom-IPR013026, (+)TPR_repeat-IPR019734	-0.0861915	0.0183846	0.652848	0.412455	0.00757576	0.0937673
MDN1:ENSG00000112159:E82.1-E83.1|ENSG00000112159:I82.1_90377967-E83.1		exclusion	clu_15151	NewClu_5654	ENSG00000112159:E82.1		chr6:90380638-90377870|chr6:90377967-90377870		0.317735	0.00691124	0.521783	0.413706	0.811842	0.494108
ATG10:ENSG00000152348:E1.5-E4.2|ENSG00000152348:E3.1-E4.2		inclusion	clu_32915	NewClu_3662	ENSG00000152348:E3.1	cassette-exon	chr5:81268125-81283378|chr5:81272146-81283378	(~)AA:220(ENSP00000282185)+>220(ENSP00000404938)	-0.0910551	0.151906	0.802064	0.413944	0.371178	0.462233
GOLT1B:ENSG00000111711:E3.1-E4.1|ENSG00000111711:E2.1-E4.1		inclusion	clu_14931	NewClu_12499	ENSG00000111711:E3.1	cassette-exon	chr12:21661043-21661317|chr12:21659910-21661317	(-)nonsense_mediated_decay, (+)truncated, (-)AA:42(ENSP00000440666)->128(ENSP00000437351)|(-)COMPBIAS-Phe-rich, (-)TOPO_DOM-Cytoplasmic, (-)TOPO_DOM-Lumenal, (-)TRANSMEM-Helical; Name=2;, (-)TRANSMEM-Helical; Name=3;, (-)TRANSMEM-Helical; Name=4;, (-)Vesicle_transpt_Got1/SFT2-IPR007305	0.154734	0.079877	0.773026	0.413944	0.271121	0.116387
AC130352.1:ENSG00000205873:E2.1-E3.2|ENSG00000205873:E2.1-E3.1		inclusion	clu_52265	NewClu_14261	ENSG00000205873:E3.1	alt-3'	chr8:12296020-12298509|chr8:12296020-12298478	(-)alt+N+terminus, (-)alt+C+terminus, (-)AA:64(BC037934+PEP)+>107(AK095981+PEP)	-0.153477	0.00880849	0.555247	0.413944	0.280697	0.434175
AC002055.4:ENSG00000184319:E2.2-E4.1|ENSG00000184319:E3.7-E4.1		exclusion	clu_46729	NewClu_6586	ENSG00000184319:E3.7	cassette-exon	chr22:51221722-51223601|chr22:51222500-51223601		0.208443	0.0100666	0.572482	0.413944	0.338694	0.130252
TNIK:ENSG00000154310:I34.1-E35.1|ENSG00000154310:E34.1-E35.2		inclusion	clu_33655	NewClu_7060	ENSG00000154310:I34.1|ENSG00000154310:E35.1	intron-retention	chr3:170781832-170781831|chr3:170783976-170781753		0.0720004	0.532915	0.889026	0.413944	0.195673	0.123673
C14orf93:ENSG00000100802:E1.10-E4.1|ENSG00000100802:E1.7-E8.1		inclusion	clu_9805	NewClu_10518	ENSG00000100802:E1.10|ENSG00000100802:E4.1	alt-5'|cassette-exon	chr14:23479226-23474339|chr14:23479310-23468611		0.0945656	0.0154434	0.620915	0.413944	0.104084	0.00951868
MXRA7:ENSG00000182534:E4.1-E6.2|ENSG00000182534:E4.1-E5.1		inclusion	clu_46017	NewClu_8807	ENSG00000182534:E5.1	cassette-exon	chr17:74681154-74676961|chr17:74681154-74680009	(+)alt-C-terminus, (+)AA:170(ENSP00000391466)->177(ENSP00000364176)	-0.0977855	0.0304569	0.706449	0.413961	0.392767	0.490552
AFG3L1P:ENSG00000223959:E1.7-E2.2|ENSG00000223959:I1.1_90039746-E2.2		inclusion	clu_53253	NewClu_8134	ENSG00000223959:E1.7		chr16:90039173-90044047|chr16:90039746-90044047		-0.214578	0.237911	0.81925	0.415794	0.314645	0.529223
ALG13:ENSG00000101901:E5.1-E7.1|ENSG00000101901:E5.1-E8.1		exclusion	clu_10503	NewClu_8457	ENSG00000101901:E7.1	cassette-exon	chrX:110928331-110931115|chrX:110928331-110951255	(+)alt-C-terminus, (+)AA:61(ENST00000468657-PEP)->95(ENST00000471924-PEP)	-0.212942	0.00757983	0.534615	0.415982	0.282052	0.494994
ADD3:ENSG00000148700:E14.3-I14.1|ENSG00000148700:E14.3-E15.1		inclusion	clu_31625	NewClu_5668	ENSG00000148700:I14.1	intron-retention	chr10:111878494-111878495|chr10:111878494-111878969		0.0520376	0.577282	0.897888	0.415982	0.151006	0.0989686
OBSCN:ENSG00000154358:I106.1-E107.1|ENSG00000154358:E106.1-E107.1		inclusion	clu_33679	NewClu_7549	ENSG00000154358:I106.1	intron-retention	chr1:228558379-228558380|chr1:228557939-228558380		0.159257	0.01321	0.602126	0.416404	0.160156	0.000899281
KIFC1:ENSG00000237649:E8.1-E9.1|ENSG00000237649:E7.3-E9.1		inclusion	clu_54835	NewClu_7170	ENSG00000237649:E8.1	cassette-exon	chr6:33373408-33373973|chr6:33371906-33373973		0.0622022	0.211798	0.810347	0.4169	0.785715	0.723513
NFYB:ENSG00000120837:E2.1-E3.1|ENSG00000120837:E1.3-E3.1		inclusion	clu_18959	NewClu_5206	ENSG00000120837:E2.1	altPromoter	chr12:104531154-104529310|chr12:104531919-104529310	(~)AA:207(ENSP00000240055)->207(ENSP00000447486)	0.116832	0.0597064	0.755364	0.4169	0.355265	0.238433
WHSC1L1:ENSG00000147548:E24.1-E25.2|ENSG00000147548:E24.2-E25.2		exclusion	clu_31224	NewClu_315	ENSG00000147548:E24.2	alt-5'	chr8:38139018-38137199|chr8:38138985-38137199	(-)alt-coding, (-)AA:1426(ENSP00000434730)->1437(ENSP00000313983)|(+)SET_dom+IPR001214, (-)DOMAIN-SET, (-)SET_dom-IPR001214	0.226255	0.0240507	0.676352	0.418361	0.577536	0.351282
GPR133:ENSG00000111452:E11.1-E12.1|ENSG00000111452:E6.1-E12.1		inclusion	clu_14779	NewClu_9998	ENSG00000111452:E11.1	cassette-exon	chr12:131475623-131476782|chr12:131456125-131476782		0.0783235	0.0361897	0.721725	0.419987	0.934313	0.85599
FAM13A:ENSG00000138640:E8.1-E11.1|ENSG00000138640:E8.1-E10.1		exclusion	clu_27128	NewClu_9488	ENSG00000138640:E10.1	alt-C-term	chr4:89827530-89772334|chr4:89827530-89777177	(+)nonsense_mediated_decay, (+)alt+N+terminus, (+)alt+C+terminus, (+)AA:150(ENSP00000423800)+>325(ENST00000502459+PEP)|(-)RhoGAP_dom-IPR000198, (-)Rho_GTPase_activation_prot-IPR008936	0.276442	0.0570237	0.755364	0.420119	0.894955	0.618513
TMEM143:ENSG00000161558:E2.4-E4.2|ENSG00000161558:E2.4-E5.1		inclusion	clu_36226	NewClu_1710	ENSG00000161558:E4.2	cassette-exon	chr19:48866548-48863433|chr19:48866548-48848611	(+)alt-coding, (+)AA:424(ENSP00000397038)->459(ENSP00000293261)	0.124022	0.182883	0.806029	0.421066	0.739232	0.61521
HMGXB3:ENSG00000113716:E6.1-E7.1|ENSG00000113716:I6.1_149401535-E7.1		inclusion	clu_15914	NewClu_11413	ENSG00000113716:E6.1		chr5:149398260-149403825|chr5:149401535-149403825		-0.112106	0.0165884	0.631141	0.422658	0.805219	0.917326
LRCH3:ENSG00000186001:E21.3-E23.2|ENSG00000186001:E21.3-E24.1		inclusion	clu_47557	NewClu_15298	ENSG00000186001:E23.2	cassette-exon	chr3:197602646-197607383|chr3:197602646-197610412	(+)alt-C-terminus, (+)AA:777(ENSP00000393579)->803(ENSP00000399751)|(-)CH-domain-IPR001715, (-)DOMAIN-CH, (+)CAMSAP_CH-IPR022613, (+)CH-domain-IPR001715	0.189932	0.00147036	0.247744	0.422854	0.458818	0.268886
PXN-AS1:ENSG00000255857:E3.1-E4.1|ENSG00000255857:E3.1-E5.1		exclusion	clu_56406	NewClu_8728	ENSG00000255857:E4.1	cassette-exon	chr12:120647737-120648733|chr12:120647737-120650178	(+)alt-N-terminus, (+)alt-C-terminus, (+)AA:24(ENST00000539446-PEP)->34(ENST00000542265-PEP)	-0.0596324	0.590274	0.901537	0.423995	0.173947	0.233579
PPP1R3E:ENSG00000235194:I4.1-E5.1|ENSG00000235194:E4.1-E6.1		exclusion	clu_54563	NewClu_552	ENSG00000235194:I4.1|ENSG00000235194:E5.1	intron-retention	chr14:23769535-23769534|chr14:23769967-23768750		-0.221234	0.0460515	0.742832	0.423995	0.543871	0.765105
CINP:ENSG00000100865:E8.1-I8.1|ENSG00000100865:E7.4-E10.1		inclusion	clu_9848	NewClu_8826	ENSG00000100865:E8.1|ENSG00000100865:I8.1	intron-retention	chr14:102814346-102814345|chr14:102814616-102810726		0.238534	0.0183039	0.652848	0.423995	0.303458	0.0649246
HEATR5A:ENSG00000129493:E22.1-E24.1|ENSG00000129493:E23.1-E24.1		exclusion	clu_21895	NewClu_1011	ENSG00000129493:E23.1	cassette-exon	chr14:31813102-31806820|chr14:31809656-31806820	(+)alt+N+terminus, (+)alt+C+terminus, (+)AA:199(ENSP00000447708)+>842(AK092400+PEP)|(-)ARM-type_fold-IPR016024	0.203291	0.0523988	0.750748	0.424946	0.979929	0.776638
GKAP1:ENSG00000165113:E12.1-E14.1|ENSG00000165113:E13.2-E14.1		inclusion	clu_38798	NewClu_15247	ENSG00000165113:E13.2	cassette-exon	chr9:86395297-86368274|chr9:86383733-86368274	(+)alt-coding, (+)AA:315(ENSP00000365544)->366(ENSP00000365550)|(+)COILED	-0.0817758	0.0100448	0.572482	0.426087	0.25148	0.333256
CADPS:ENSG00000163618:E16.3-E18.1|ENSG00000163618:E17.1-E18.1		inclusion	clu_37420	NewClu_14634	ENSG00000163618:E17.1	cassette-exon	chr3:62518546-62503925|chr3:62516329-62503925	(-)alt+N+terminus, (-)alt+C+terminus, (-)AA:240(ENSP00000417827)+>311(ENSP00000418110)|(-)Ca+dep_secretion_activator+IPR010439	-0.276522	0.112137	0.792467	0.42748	0.385817	0.662339
ZNF3:ENSG00000166526:E7.10-I7.1|ENSG00000166526:E6.7-E8.2		inclusion	clu_39772	NewClu_2384	ENSG00000166526:E7.10|ENSG00000166526:I7.1	intron-retention	chr7:99667596-99667595|chr7:99672758-99662535		0.228333	0.00955796	0.563578	0.42748	0.257913	0.02958
AFF3:ENSG00000144218:E11.1-E12.1|ENSG00000144218:E10.2-E12.1		exclusion	clu_29836	NewClu_13371	ENSG00000144218:E11.1	cassette-exon	chr2:100627959-100625394|chr2:100720864-100625394	(-)alt-coding, (-)AA:1226(ENSP00000317421)->1251(ENSP00000348793)	-0.190155	0.097173	0.78493	0.42748	0.222304	0.412459
C20orf96:ENSG00000196476:E9.2-I9.1|ENSG00000196476:E9.1-E10.1		inclusion	clu_48983	NewClu_3388	ENSG00000196476:E9.2|ENSG00000196476:I9.1	intron-retention	chr20:257210-257209|chr20:257434-256727		0.182971	0.294814	0.832874	0.427845	0.312324	0.129353
NUB1:ENSG00000013374:E15.2-E16.1|ENSG00000013374:E15.1-E16.1		exclusion	clu_1367	NewClu_9644	ENSG00000013374:E15.2	alt-5'	chr7:151071329-151072934|chr7:151071287-151072934	(-)alt-coding, (-)AA:601(ENSP00000457628)->615(ENSP00000348110)|(+)UBA-like-IPR009060, (-)DOMAIN-UBA 2, (-)REGION-NEDD8-binding 1, (-)UBA-like-IPR009060, (-)UBA/transl_elong_EF1B_N_euk-IPR015940	-0.0408362	0.336042	0.844784	0.428444	0.0910129	0.131849
ATXN7:ENSG00000163635:E6.1-E7.1|ENSG00000163635:E5.3-E7.1		exclusion	clu_37477	NewClu_15128	ENSG00000163635:E6.1	cassette-exon	chr3:63898901-63938055|chr3:63898599-63938055		-0.243816	0.00033085	0.0897545	0.428444	0.720798	0.964614
C5orf54:ENSG00000221886:E2.1-E3.1|ENSG00000221886:E1.2-E3.1		inclusion	clu_53115	NewClu_10345	ENSG00000221886:E2.1	cassette-exon	chr5:159824449-159822546|chr5:159826646-159822546		0.118791	0.411451	0.861766	0.428444	0.199248	0.0804567
MICAL3:ENSG00000243156:E32.3-E34.1|ENSG00000243156:E32.3-E33.1		inclusion	clu_55273	NewClu_11329	ENSG00000243156:E33.1	cassette-exon	chr22:18314620-18309282|chr22:18314620-18310547		-0.104784	0.00224498	0.296029	0.428444	0.0530443	0.157829
ADD3:ENSG00000148700:E14.3-E15.1|ENSG00000148700:E14.3-I14.1		inclusion	clu_31625	NewClu_5668	ENSG00000148700:E15.1	intron-retention	chr10:111878494-111878969|chr10:111878494-111878495		-0.0659404	0.57336	0.897395	0.428655	0.797395	0.863335
ATP10D:ENSG00000145246:E24.1-I24.1|ENSG00000145246:E24.1-E25.1		inclusion	clu_30355	NewClu_15466	ENSG00000145246:I24.1	intron-retention	chr4:47589223-47589224|chr4:47589223-47593059		0.25624	0.0200676	0.663582	0.42877	0.338173	0.0819328
GPR75-ASB3:ENSG00000115239:E3.5_54013954-E4.1|ENSG00000115239:E3.4-E9.1		exclusion	clu_16564	NewClu_7494	ENSG00000115239:E3.5.54013954|ENSG00000115239:E4.1	alt-5'|cassette-exon	chr2:54013954-53992722|chr2:54013958-53978078		-0.116784	0.201402	0.810347	0.42877	0.177489	0.294273
POM121:ENSG00000196313:E3.2-E6.1|ENSG00000196313:E4.1-E6.1		inclusion	clu_48857	NewClu_12677	ENSG00000196313:E4.1	cassette-exon	chr7:72361649-72396800|chr7:72384365-72396800	(+)alt-C-terminus, (+)AA:984(ENSP00000257622)->999(ENSP00000378687)	-0.119904	0.0403632	0.7293	0.42877	0.427895	0.547799
ZBTB38:ENSG00000177311:E6.7-E12.1|ENSG00000177311:E10.2-E12.1		inclusion	clu_44664	NewClu_2042	ENSG00000177311:E10.2	altPromoter	chr3:141105779-141122769|chr3:141121291-141122769	(-)truncated, (+)AA:34(ENSP00000422051)->146(ENSP00000425705)|(+)BTB/POZ-like-IPR000210, (+)BTB/POZ_fold-IPR011333, (+)BTB_POZ-IPR013069, (+)DOMAIN-BTB, (+)MOD_RES-Phosphoserine	-0.174873	0.0385616	0.728495	0.42877	0.0673528	0.242226
IKBIP:ENSG00000166130:E2.1-E3.1|ENSG00000166130:E2.1-E4.1		exclusion	clu_39436	NewClu_15733	ENSG00000166130:E3.1	altPromoter	chr12:99028074-99020544|chr12:99028074-99008118	(-)alt-C-terminus, (-)AA:350(ENSP00000343471)->377(ENSP00000299157)|(+)COILED	-0.174159	0.135763	0.797203	0.429067	0.332808	0.506968
L3MBTL1:ENSG00000185513:E6.1-E7.2|ENSG00000185513:E7.1_42144653-E7.2		exclusion	clu_47300	NewClu_9601	ENSG00000185513:E6.1	cassette-exon	chr20:42144055-42144733|chr20:42144653-42144733		0.0246957	0.862671	0.9688	0.430075	0.807681	0.782986
FTSJ2:ENSG00000122687:E1.4-E2.2|ENSG00000122687:E1.4-E2.1		inclusion	clu_19482	NewClu_11538	ENSG00000122687:E2.1	alt-3'	chr7:2281797-2279311|chr7:2281797-2279342	(+)alt-N-terminus, (+)AA:92(CAH18412.1)->246(ENSP00000242257)|(+)BINDING-S-adenosyl-L-methionine, (+)HELIX, (+)REGION-S-adenosyl-L-methionine binding, (+)STRAND, (+)TURN, (+)rRNA-MeTfrase_E-IPR015507, (+)rRNA_MeTrfase_FtsJ_dom-IPR002877	-0.159974	0.0266414	0.693596	0.431758	0.0671463	0.22712
ARHGEF40:ENSG00000165801:I18.1-E19.1|ENSG00000165801:E18.1-E19.2		exclusion	clu_39232	NewClu_6711	ENSG00000165801:I18.1|ENSG00000165801:E19.1	intron-retention	chr14:21555911-21555912|chr14:21555264-21556127		-0.0175479	0.857707	0.967549	0.431758	0.0666667	0.0842145
NBPF14:ENSG00000122497:E18.1-E19.1|ENSG00000122497:U0.1_148176053-I22.1_147931794		exclusion	clu_19428	NewClu_3720	ENSG00000122497:E18.1|ENSG00000122497:E19.1	altPromoter	chr1:148007800-148007090|chr1:148176053-147931794		-0.0482894	0.254176	0.825648	0.431758	0.862569	0.910859
UBE3D:ENSG00000118420:E12.1-E14.1|ENSG00000118420:E13.1-E14.1		exclusion	clu_18078	NewClu_9162	ENSG00000118420:E13.1	altPromoter	chr6:83667031-83602761|chr6:83603683-83602761		0.12608	0.0318029	0.707649	0.431758	0.977273	0.851193
C16orf52:ENSG00000185716:E4.2-E7.1|ENSG00000185716:E4.2-E5.2		inclusion	clu_47411	NewClu_997	ENSG00000185716:E5.2	cassette-exon	chr16:22087020-22096965|chr16:22087020-22092017		-0.288413	0.0316389	0.707649	0.431758	0.156163	0.444576
DMAP1:ENSG00000178028:E2.7-E4.4|ENSG00000178028:I2.1-E3.1		inclusion	clu_44868	NewClu_3168	ENSG00000178028:E2.7|ENSG00000178028:E4.4	intron-retention	chr1:44680570-44683983|chr1:44680977-44680978		-0.042514	0.734535	0.93728	0.431758	0.746518	0.789032
CCDC111:ENSG00000164306:E4.1-E6.1|ENSG00000164306:E5.1-E6.1		inclusion	clu_38238	NewClu_4717	ENSG00000164306:E5.1	cassette-exon	chr4:185580591-185587071|chr4:185583057-185587071	(+)nonsense_mediated_decay, (-)truncated, (+)AA:112(ENSP00000423409)->560(BAB71553.1)|(+)DNA_primase_UL52/UL70_Herpvir-IPR004340, (+)MOD_RES-Phosphoserine	-0.111726	0.0365778	0.722468	0.431758	0.0497254	0.161451
CHD3:ENSG00000170004:E1.1-E3.1|ENSG00000170004:I1.1_7789651-E3.1		exclusion	clu_41674	NewClu_3895	ENSG00000170004:E1.1	altPromoter	chr17:7788401-7792982|chr17:7789651-7792982		0.144014	0.0497148	0.749069	0.431758	0.925659	0.781645
RNF123:ENSG00000164068:E1.6-E2.1|ENSG00000164068:E1.7-E2.1		inclusion	clu_37994	NewClu_11303	ENSG00000164068:E1.7	alt-5'	chr3:49727039-49728563|chr3:49727255-49728563	(+)nonsense_mediated_decay, (+)alt-C-terminus, (+)AA:68(ENSP00000390856)->76(ENSP00000408490)	-0.0722055	0.156767	0.804268	0.433702	0.834923	0.907129
NOM1:ENSG00000146909:I7.1-E8.1|ENSG00000146909:E7.1-E8.1		exclusion	clu_30975	NewClu_5689	ENSG00000146909:I7.1	intron-retention	chr7:156756598-156756599|chr7:156755869-156756599		-0.0206134	0.865465	0.969569	0.433867	0.166891	0.187504
ARHGEF7:ENSG00000102606:I24.1-E25.1|ENSG00000102606:E24.1-E25.2		inclusion	clu_10774	NewClu_13401	ENSG00000102606:I24.1|ENSG00000102606:E25.1	intron-retention	chr13:111935174-111935175|chr13:111933024-111935486		0.19674	0.0291364	0.697065	0.433867	0.235169	0.0384293
MPHOSPH9:ENSG00000051825:E11.1-E12.1|ENSG00000051825:E11.1-E13.1		exclusion	clu_2823	NewClu_5297	ENSG00000051825:E12.1	cassette-exon	chr12:123694603-123687922|chr12:123694603-123687631	(+)nonsense_mediated_decay, (+)nonsense_mediated_decay, (-)truncated, (+)AA:173(ENSP00000376220)->820(ENSP00000304096)|(+)COILED, (+)Prefoldin-IPR009053	-0.144936	0.0067551	0.521783	0.433867	0.189298	0.334234
DNAJA4:ENSG00000140403:E2.6-E5.2|ENSG00000140403:E4.1-E5.2		inclusion	clu_27974	NewClu_6503	ENSG00000140403:E4.1	altPromoter	chr15:78557237-78562839|chr15:78558635-78562839	(-)alt+N+terminus, (-)AA:370(ENSP00000413499)+>397(ENSP00000378321)|(-)DOMAIN+J, (-)DnaJ_domain+IPR001623, (+)DnaJ_domain-IPR001623	-0.24316	0.000626667	0.142818	0.433867	0	0.24316
SLC38A9:ENSG00000177058:E6.1-E7.2|ENSG00000177058:E3.1-E7.2		exclusion	clu_44556	NewClu_8681	ENSG00000177058:E6.1	cassette-exon	chr5:54998567-54993820|chr5:55007280-54993820	(-)truncated, (+)AA:37(ENSP00000420950)->99(ENST00000504880-PEP)	-0.0754868	0.278838	0.830802	0.433867	0	0.0754868
PYGO1:ENSG00000171016:E3.2-E4.1|ENSG00000171016:E1.1-E4.1		inclusion	clu_42147	NewClu_10547	ENSG00000171016:E3.2	cassette-exon	chr15:55880033-55841193|chr15:55881002-55841193	(~)alt-N-terminus, (~)AA:419(ENSP00000302327)->419(ENSP00000457777)	0.133123	0.170445	0.804969	0.433867	0.947368	0.814245
ERC1:ENSG00000082805:E17.2-E19.1|ENSG00000082805:E17.2-E20.1		inclusion	clu_6684	NewClu_13024	ENSG00000082805:E19.1	cassette-exon	chr12:1299218-1313667|chr12:1299218-1345935	(+)alt-coding, (+)AA:1116(ENSP00000354158)->1120(ENSP00000442739)|(-)CAZ_cplx_RIM-bd_prot-IPR019323, (-)COILED, (+)CAZ_cplx_RIM-bd_prot-IPR019323	0.135201	0.0716609	0.766307	0.433867	0.385299	0.250098
WDR67:ENSG00000156787:E23.3-E24.1|ENSG00000156787:E22.1-E24.1		exclusion	clu_34481	NewClu_1987	ENSG00000156787:E23.3	cassette-exon	chr8:124154696-124156957|chr8:124153141-124156957	(-)alt-coding, (-)AA:1001(ENSP00000308358)->1066(ENSP00000287380)|(-)COILED	-0.119074	0.0288928	0.697065	0.433867	0.805714	0.924788
ZDHHC21:ENSG00000175893:E2.1-E4.1|ENSG00000175893:E2.1-I2.1_14688305		inclusion	clu_44211	NewClu_12037	ENSG00000175893:E4.1		chr9:14690335-14680160|chr9:14690335-14688305		-0.286087	0.0577313	0.755364	0.433867	0.339693	0.625779
E2F3:ENSG00000112242:E3.1-E4.1|ENSG00000112242:E3.1-E4.2		inclusion	clu_15200	NewClu_15236	ENSG00000112242:E4.1	alt-3'	chr6:20480188-20481437|chr6:20480188-20481455	(+)alt-N-terminus, (+)AA:334(ENSP00000443418)->465(ENSP00000262904)|(+)COMPBIAS-Poly-Ala, (+)COMPBIAS-Poly-Gly, (+)DNA_BIND, (+)REGION-Cyclin A/CDK2 binding	0.0297888	0.476625	0.877306	0.433867	0.915053	0.885265
ZNF658:ENSG00000196409:E2.2-E3.2|ENSG00000196409:E2.2-E3.1		exclusion	clu_48939	NewClu_11065	ENSG00000196409:E3.1	alt-3'	chr9:40792005-40789323|chr9:40792005-40789480	(~)AA:1059(ENSP00000366853)+>1059(ENSP00000473484)	0.259866	0.0838912	0.777022	0.433867	0.988889	0.729023
ELOVL1:ENSG00000066322:E2.2-E6.1|ENSG00000066322:E1.7-E6.1		exclusion	clu_3950	NewClu_9520	ENSG00000066322:E2.2	alt-C-term	chr1:43833157-43831294|chr1:43833586-43831294	(+)alt-C-terminus, (+)AA:235(ENST00000497050-PEP)->279(ENSP00000361536)|(+)GNS1_SUR4-IPR002076, (+)MOTIF-Di-lysine motif, (+)TRANSMEM-Helical;	-0.0961152	0.00267862	0.334242	0.433867	0.0580568	0.154172
TANC2:ENSG00000170921:E3.2-E5.1|ENSG00000170921:E4.2-E5.1		inclusion	clu_42116	NewClu_12173	ENSG00000170921:E4.2	cassette-exon	chr17:61176718-61271352|chr17:61228741-61271352	(+)alt-N-terminus, (+)AA:111(ENSP00000463959)->152(ENSP00000463062)	-0.0713916	0.104486	0.785071	0.433867	0.264592	0.335984
RALBP1:ENSG00000017797:E2.2-E6.1|ENSG00000017797:E1.1-E6.1		inclusion	clu_1527	NewClu_14997	ENSG00000017797:E2.2	cassette-exon	chr18:9475689-9512989|chr18:9475174-9512989	(~)AA:655(ENSP00000019317)->655(ENSP00000372924)	0.270998	0.0575976	0.755364	0.434696	0.87381	0.602812
PITX2:ENSG00000164093:E6.1-E7.1|ENSG00000164093:E5.1-E7.1		inclusion	clu_38033	NewClu_4226	ENSG00000164093:E6.1	altPromoter	chr4:111543412-111542525|chr4:111553499-111542525	(+)alt-N-terminus, (+)AA:317(ENSP00000378097)->324(ENSP00000304169)|(-)Homeobox_Pitx/unc30-IPR016233, (+)Homeobox_Pitx/unc30-IPR016233	0.257989	0.0455583	0.742411	0.435023	0.91432	0.656331
MBD5:ENSG00000204406:E2.5-E3.1|ENSG00000204406:E2.5-E7.1		exclusion	clu_51709	NewClu_7130	ENSG00000204406:E3.1	cassette-exon	chr2:148779253-148782535|chr2:148779253-148936269		-0.386693	0.000604603	0.138591	0.436576	0.0841975	0.470891
NUP93:ENSG00000102900:E1.5-E5.1|ENSG00000102900:I3.1_56781706-E5.1		exclusion	clu_10882	NewClu_3981	ENSG00000102900:E1.5	alt-C-term	chr16:56764123-56782146|chr16:56781706-56782146		0.13282	0.0062176	0.511777	0.436949	0.88832	0.755501
GMPPA:ENSG00000144591:E1.11-E2.4|ENSG00000144591:E1.9-E2.3		inclusion	clu_30029	NewClu_15537	ENSG00000144591:E1.11|E2.3	alt5'-alt3'	chr2:220363976-220364683|chr2:220363660-220364678	(~)AA:420(ENSP00000315925)->420(ENSP00000350949)	0.0770398	0.0216866	0.666675	0.437328	0.185371	0.108332
WDR7:ENSG00000091157:E19.1-E20.1|ENSG00000091157:E18.1-E20.1		exclusion	clu_8143	NewClu_8665	ENSG00000091157:E19.1	cassette-exon	chr18:54444111-54446662|chr18:54426184-54446662	(-)alt-coding, (-)AA:1457(ENSP00000350187)->1490(ENSP00000254442)	-0.0902768	0.507027	0.883216	0.437576	0.217168	0.307445
IQSEC2:ENSG00000124313:E3.2-E4.1|ENSG00000124313:E3.2-I3.1_53308958		inclusion	clu_20029	NewClu_3409	ENSG00000124313:E4.1		chrX:53310678-53308841|chrX:53310678-53308958		-0.09909	0.0140116	0.607338	0.437576	0.765384	0.864474
DNAJC24:ENSG00000170946:I11.1-E12.1|ENSG00000170946:E10.2-I12.2		exclusion	clu_42126	NewClu_11535	ENSG00000170946:I11.1|ENSG00000170946:E12.1	intron-retention	chr11:31451817-31451818|chr11:31447902-31451818		-0.0385855	0.302589	0.836267	0.437576	0.0222447	0.0608302
EGF:ENSG00000138798:E21.1-E22.1|ENSG00000138798:E19.1-E23.3		inclusion	clu_27338	NewClu_12925	ENSG00000138798:E21.1|E22.1	cassette-exon	chr4:110916036-110920835|chr4:110909865-110925661		0.165011	0.0657614	0.759919	0.437576	0.69523	0.530219
PLBD1:ENSG00000121316:E1.2-E3.1|ENSG00000121316:E2.1-E3.1		exclusion	clu_19106	NewClu_15569	ENSG00000121316:E2.1	alt-C-term	chr12:14720516-14706346|chr12:14707088-14706346	(+)alt+N+terminus, (+)alt+C+terminus, (+)AA:144(ENSP00000438367)+>553(ENSP00000240617)|(+)PLipase_B+like+IPR007000, (+)SIGNAL	0.266671	0.0434256	0.733004	0.437576	0.939153	0.672482
GABARAP:ENSG00000170296:E1.3-E4.1_7144988|ENSG00000170296:I3.1-E4.1		exclusion	clu_41817	NewClu_12176	ENSG00000170296:E1.3|ENSG00000170296:E4.1_7144988	intron-retention	chr17:7145560-7144988|chr17:7144999-7144998		0.102461	0.245833	0.822441	0.437576	0.139523	0.037062
TMEM182:ENSG00000170417:I7.1_103400543-E8.2|ENSG00000170417:E6.1-E8.2		exclusion	clu_41864	NewClu_12777	ENSG00000170417:I7.1_103400543		chr2:103400543-103414322|chr2:103380886-103414322		-0.108161	0.0281139	0.697065	0.437576	0	0.108161
CTC-338M12.5:ENSG00000250222:E3.1-E4.1|ENSG00000250222:I2.1_180619192-E4.1		inclusion	clu_55835	NewClu_12178	ENSG00000250222:E3.1		chr5:180620467-180621234|chr5:180619192-180621234		0.196316	0.0683947	0.761824	0.437576	0.5088	0.312484
ZNF415:ENSG00000170954:E5.1-E7.1|ENSG00000170954:E5.1-E10.1		inclusion	clu_42131	NewClu_2864	ENSG00000170954:E7.1	cassette-exon	chr19:53625915-53619686|chr19:53625915-53613161	(+)alt-N-terminus, (+)AA:325(ENSP00000472911)->555(ENSP00000243643)|(+)Krueppel-associated_box-IPR001909, (+)ZN_FING-C2H2-type 1; degenerate	0.0880469	0.226795	0.811839	0.437912	0.717343	0.629296
ATM:ENSG00000149311:E4.2-E6.1|ENSG00000149311:E1.5-E6.1		inclusion	clu_31860	NewClu_12573	ENSG00000149311:E4.2	cassette-exon	chr11:108095598-108098322|chr11:108093913-108098322	(~)AA:3056(ENSP00000278616)->3056(ENSP00000388058)	0.12044	0.0627634	0.755998	0.439287	0.17478	0.0543402
SFMBT1:ENSG00000163935:E2.4-E4.1|ENSG00000163935:E2.4-E7.1		inclusion	clu_37806	NewClu_9523	ENSG00000163935:E4.1	cassette-exon	chr3:53079832-53077270|chr3:53079832-53003274	(+)alt-coding, (+)AA:823(ENSP00000296295)->866(ENSP00000350789)|(+)DOMAIN-SAM, (+)SAM-IPR001660, (+)SAM/pointed-IPR013761, (+)SAM_2-IPR011510, (+)SAM_type1-IPR021129	0.147188	0.0226643	0.66885	0.439585	0.200461	0.0532728
CDAN1:ENSG00000140326:E27.2-I27.1|ENSG00000140326:E27.1-E28.1		inclusion	clu_27912	NewClu_7951	ENSG00000140326:E27.2|ENSG00000140326:I27.1	intron-retention	chr15:43017093-43017092|chr15:43017342-43016814		0.199448	0.0317902	0.707649	0.439585	0.210202	0.0107535
ZFYVE19:ENSG00000166140:E3.1-I3.1|ENSG00000166140:E1.16-E4.3		exclusion	clu_39446	NewClu_6383	ENSG00000166140:E3.1|ENSG00000166140:I3.1	intron-retention	chr15:41100576-41100577|chr15:41100066-41101317		-0.042687	0.652315	0.918201	0.439585	0.138007	0.180694
SORBS1:ENSG00000095637:E33.2-E35.1|ENSG00000095637:E32.2-E35.1		exclusion	clu_8580	NewClu_1228	ENSG00000095637:E33.2	cassette-exon	chr10:97110966-97106209|chr10:97114639-97106209	(-)alt-coding, (-)AA:684(ENSP00000360285)->811(ENSP00000360283)|(+)SH3_domain-IPR001452, (-)DOMAIN-SH3 1, (-)MOD_RES-Phosphoserine, (-)SH3_domain-IPR001452	-0.224919	0.0278807	0.697022	0.439585	0.252293	0.477212
DCHS1:ENSG00000166341:E19.1-E20.1|ENSG00000166341:I19.1-E20.1		inclusion	clu_39617	NewClu_426	ENSG00000166341:E19.1	intron-retention	chr11:6646429-6646099|chr11:6646100-6646099		-0.18388	0.00884519	0.555247	0.439585	0.773482	0.957361
TMEM175:ENSG00000127419:I10.1-E11.1|ENSG00000127419:E10.2-E12.1		inclusion	clu_21072	NewClu_14419	ENSG00000127419:I10.1|ENSG00000127419:E11.1	intron-retention	chr4:950084-950085|chr4:949678-951612		0.0126709	0.867943	0.970021	0.439811	0.0562249	0.043554
RP11-452F19.3:ENSG00000228106:E2.2-E6.1|ENSG00000228106:E1.7-E6.1		exclusion	clu_53753	NewClu_1724	ENSG00000228106:E2.2	cassette-exon	chr1:222997287-223008461|chr1:222988420-223008461		-0.201037	0.0233269	0.673722	0.43988	0.375048	0.576085
CSPP1:ENSG00000104218:E7.1-E10.1|ENSG00000104218:E9.2-E10.1		exclusion	clu_11466	NewClu_7019	ENSG00000104218:E9.2	cassette-exon	chr8:67998345-68005778|chr8:68004118-68005778	(+)alt+N+terminus, (+)AA:876(ENSP00000415782)+>1221(ENSP00000262210)|(+)COILED	0.137797	0.265641	0.827416	0.44001	0.790142	0.652345
RP13-942N8.1:ENSG00000256092:E1.2-E1.4|ENSG00000256092:E1.3_123849683-E1.4		inclusion	clu_56430	NewClu_3194	ENSG00000256092:E1.2	alt-5'	chr12:123849662-123850072|chr12:123849683-123850072		-0.11948	0.117834	0.794481	0.440186	0.762834	0.882314
ACER3:ENSG00000078124:E1.12-E2.1|ENSG00000078124:E1.12-E3.1		inclusion	clu_5994	NewClu_12803	ENSG00000078124:E2.1	cassette-exon	chr11:76572123-76579164|chr11:76572123-76637601	(-)nonsense_mediated_decay, (+)truncated, (-)AA:51(ENSP00000431504)->267(ENSP00000434480)|(-)Ceramidase-IPR008901, (-)TRANSMEM-Helical;, (+)Ceramidase-IPR008901	0.109989	0.117487	0.79416	0.440377	0.258186	0.148196
INTS12:ENSG00000138785:E4.11-E8.1|ENSG00000138785:E4.7-E8.1		inclusion	clu_27318	NewClu_4692	ENSG00000138785:E4.11	alt-5'	chr4:106629076-106621171|chr4:106629795-106621171		0.049448	0.056853	0.755364	0.440377	0.129106	0.0796575
SRRT:ENSG00000087087:E7.1-I7.1|ENSG00000087087:E7.1-E9.1		inclusion	clu_7309	NewClu_13415	ENSG00000087087:I7.1	intron-retention	chr7:100479862-100479863|chr7:100479862-100481691		0.0253974	0.842468	0.963872	0.440377	0.139292	0.113895
MYRF:ENSG00000124920:E18.1-E19.2|ENSG00000124920:E17.4-E19.1		inclusion	clu_20251	NewClu_8252	ENSG00000124920:E18.1|ENSG00000124920:E19.1	alt-3'|cassette-exon	chr11:61548264-61548432|chr11:61547762-61548429		0.258221	0.0276247	0.697022	0.440377	0.892555	0.634334
WDR33:ENSG00000136709:E7.1-E8.1|ENSG00000136709:E7.1-I7.1		exclusion	clu_25739	NewClu_7004	ENSG00000136709:E8.1	intron-retention	chr2:128522402-128520733|chr2:128522402-128522401	(-)alt-C-terminus, (-)AA:257(ENSP00000376730)->326(ENSP00000387186)|(+)REPEAT+WD 3, (+)WD40_repeat+IPR001680, (+)WD40_repeat_dom+IPR017986, (-)WD40_repeat_dom-IPR017986	0.0614651	0.599267	0.904428	0.440377	0.705232	0.643766
PLEKHA8:ENSG00000106086:E13.1-E14.1|ENSG00000106086:E13.1-E17.1		exclusion	clu_12519	NewClu_9718	ENSG00000106086:E14.1	cassette-exon	chr7:30102358-30113687|chr7:30102358-30168882	(-)alt-C-terminus, (-)AA:439(ENSP00000379558)->455(ENSP00000379556)|(-)Glycolipid_transfer_prot_dom-IPR014830	-0.092871	0.393441	0.857046	0.440377	0.759979	0.85285
PROX1-AS1:ENSG00000230461:E1.1-E7.2|ENSG00000230461:E1.1-E7.1		exclusion	clu_54009	NewClu_15692	ENSG00000230461:E7.1	alt-3'	chr1:214160923-214139601|chr1:214160923-214139627		0.136052	0.25496	0.826034	0.441167	0.210784	0.0747326
RASSF1:ENSG00000068028:E3.5-E4.2|ENSG00000068028:E3.8-I3.1		exclusion	clu_4232	NewClu_1211	ENSG00000068028:E3.5|ENSG00000068028:E4.2	intron-retention	chr3:50374604-50369585|chr3:50373808-50373807		0.116674	0.325151	0.84288	0.441263	0.931109	0.814436
SRGAP2:ENSG00000163486:E19.1-I19.1|ENSG00000163486:E19.1-E22.1		inclusion	clu_37273	NewClu_1853	ENSG00000163486:I19.1	intron-retention	chr1:206628370-206628371|chr1:206628370-206631969		0.165139	0.0039063	0.403771	0.441263	0.273706	0.108567
NDUFAF1:ENSG00000137806:E1.2-E2.1|ENSG00000137806:E1.6-E2.1		inclusion	clu_26498	NewClu_10684	ENSG00000137806:E1.6	alt-5'	chr15:41694645-41689338|chr15:41694342-41689338	(+)alt-C-terminus, (+)AA:209(ENSP00000453944)->327(ENSP00000260361)|(+)Galactose-bd-like-IPR008979, (+)NADH-UbQ_OxRdtase-assoc_prot30-IPR013857	-0.113315	0.133479	0.79575	0.441263	0.383675	0.49699
TTC12:ENSG00000149292:E6.2-E7.4|ENSG00000149292:E7.2-E7.4		inclusion	clu_31833	NewClu_8974	ENSG00000149292:E6.2	cassette-exon	chr11:113196367-113200642|chr11:113200530-113200642		-0.0281928	0.830817	0.961246	0.442018	0.833087	0.86128
SESN1:ENSG00000080546:E1.2-E6.1|ENSG00000080546:E4.1-E6.1		inclusion	clu_6390	NewClu_10484	ENSG00000080546:E4.1	altPromoter	chr6:109414998-109323546|chr6:109330562-109323546	(-)alt+N+terminus, (-)AA:492(ENSP00000349061)+>551(ENSP00000393762)	-0.207269	0.0747162	0.769662	0.442018	0.472694	0.679963
MBD5:ENSG00000204406:E5.1-E7.1|ENSG00000204406:E2.5-E7.1		inclusion	clu_51709	NewClu_7130	ENSG00000204406:E5.1	cassette-exon	chr2:148812018-148936269|chr2:148779253-148936269	(~)AA:25(ENST00000470063-PEP)->25(ENST00000473478-PEP)	0.233546	0.000929784	0.183293	0.444133	0.30477	0.071224
PPARGC1A:ENSG00000109819:I7.1_23890563-E8.1|ENSG00000109819:E7.4-E8.1		inclusion	clu_14190	NewClu_6624	ENSG00000109819:I7.1_23890563		chr4:23890563-23886554|chr4:23891527-23886554		0.0731733	0.0548368	0.75517	0.444133	0.181869	0.108696
MBD2:ENSG00000134046:E2.2-E4.1|ENSG00000134046:E2.2-E3.1		inclusion	clu_24090	NewClu_12392	ENSG00000134046:E3.1	cassette-exon	chr18:51731368-51715381|chr18:51731368-51729496	(-)alt+C+terminus, (-)AA:241(ENSP00000381435)+>411(ENSP00000256429)|(-)DNA+bd_integrase+typ+IPR016177, (-)HELIX, (-)MOD_RES+Phosphoserine, (-)TURN	-0.0927842	0.0533537	0.751545	0.444133	0.78697	0.879754
LSAMP:ENSG00000185565:I7.1_115581788-E8.1|ENSG00000185565:E7.1-E8.1		inclusion	clu_47328	NewClu_792	ENSG00000185565:I7.1_115581788		chr3:115581788-115571464|chr3:115738362-115571464		0.344031	0.0848054	0.777247	0.444351	0.607204	0.263173
GCA:ENSG00000115271:E3.5-E6.1|ENSG00000115271:E4.1-E6.1		exclusion	clu_16583	NewClu_4011	ENSG00000115271:E4.1	altPromoter	chr2:163200785-163204088|chr2:163201035-163204088	(+)alt+N+terminus, (+)AA:198(ENSP00000233612)+>217(ENSP00000394842)	0.00772609	0.950618	0.988914	0.446003	0.794319	0.786593
TAX1BP1:ENSG00000106052:E18.1-E19.1|ENSG00000106052:E18.2-E19.1		exclusion	clu_12492	NewClu_5492	ENSG00000106052:E18.2	alt-5'	chr7:27856013-27856509|chr7:27856139-27856509	(-)alt-coding, (-)AA:747(ENSP00000265393)->813(ENSP00000386515)|(+)COILED	0.0866204	0.0238933	0.675782	0.44673	0.65811	0.571489
PRMT7:ENSG00000132600:E3.10-E4.1|ENSG00000132600:E3.10-E6.1		exclusion	clu_23398	NewClu_6356	ENSG00000132600:E4.1	cassette-exon	chr16:68349977-68355329|chr16:68349977-68358586	(-)nonsense_mediated_decay, (-)nonsense_mediated_decay, (+)truncated, (-)AA:33(ENSP00000457381)->108(ENSP00000456364)	-0.0862582	0.0585325	0.755364	0.44673	0.769638	0.855896
CELF1:ENSG00000149187:E17.2-E18.3|ENSG00000149187:E17.2-E18.2		exclusion	clu_31772	NewClu_10635	ENSG00000149187:E18.2	alt-3'	chr11:47498849-47498508|chr11:47498849-47498511	(-)alt-coding, (-)AA:482(ENSP00000308386)->483(ENSP00000378706)|(+)COMPBIAS+Ser+rich	0.0786827	0.177078	0.805001	0.449454	0.563236	0.484553
FMNL3:ENSG00000161791:E7.1-E9.1|ENSG00000161791:E7.1-E8.1		inclusion	clu_36271	NewClu_13087	ENSG00000161791:E8.1	cassette-exon	chr12:50055749-50050973|chr12:50055749-50052377	(+)alt-C-terminus, (+)AA:976(ENSP00000344311)->1028(ENSP00000293590)|(-)ARM+type_fold+IPR016024, (-)Drf_GTPase+bd+IPR010473, (+)ARM-type_fold-IPR016024, (+)DOMAIN-DAD, (+)DOMAIN-GBD/FH3, (+)MOD_RES-Phosphoserine	-0.128669	0.177226	0.805001	0.452754	0.0257873	0.154456
COPS7B:ENSG00000144524:E1.5-E4.1|ENSG00000144524:E2.6-E4.1		exclusion	clu_29979	NewClu_10598	ENSG00000144524:E2.6	altPromoter	chr2:232646593-232653265|chr2:232651248-232653265	(~)AA:264(ENSP00000386567)+>264(ENSP00000272995)	0.173403	0.00558107	0.488379	0.453737	0.294322	0.120919
RP4-669L17.10:ENSG00000237094:E12.2-I13.1_350525|ENSG00000237094:E12.2-I13.1_436363		exclusion	clu_54759	NewClu_5233	ENSG00000237094:I13.1_350525		chr1:334297-350525|chr1:334297-436363		-0.059949	0.472655	0.876273	0.454091	0	0.059949
TGDS:ENSG00000088451:E1.3-E2.1|ENSG00000088451:E1.2-E2.1		exclusion	clu_7571	NewClu_13019	ENSG00000088451:E1.3	alt-5'	chr13:95248229-95246161|chr13:95248305-95246161	(+)alt-N-terminus, (+)alt-C-terminus, (+)AA:187(ENST00000498294-PEP)->350(ENSP00000261296)|(+)3Beta_OHSteriod_DH/Estase-IPR002225, (+)Epimerase_deHydtase-IPR001509, (+)Male_sterile_NAD-bd-IPR013120, (+)Polysac_CapD-like-IPR003869, (+)dTDP_dehydrorham_reduct-IPR005913	-0.125992	0.0943511	0.784347	0.454091	0.0177305	0.143723
PLEKHH1:ENSG00000054690:E26.5-I28.4|ENSG00000054690:E27.6-I28.3		exclusion	clu_2983	NewClu_3651	ENSG00000054690:E26.5|ENSG00000054690:I28.4		chr14:68052814-68053791|chr14:68053666-68053791		0.0869749	0.0694321	0.761824	0.455728	0.988272	0.901297
MLLT4-AS1:ENSG00000198221:E1.6-E4.1|ENSG00000198221:E1.6-E2.1		inclusion	clu_50451	NewClu_14577	ENSG00000198221:E2.1	cassette-exon	chr6:168226083-168225486|chr6:168226083-168225948		-0.227516	0.0403462	0.7293	0.455728	0.757778	0.985294
IFT52:ENSG00000101052:E1.2-E2.1|ENSG00000101052:E1.3-E2.1		exclusion	clu_9996	NewClu_5309	ENSG00000101052:E1.3	alt-5'	chr20:42219669-42223333|chr20:42219694-42223333	(~)AA:437(ENSP00000362130)+>437(ENSP00000362121)	0.157623	0.0234142	0.673722	0.455728	0.54275	0.385127
IFT52:ENSG00000101052:E1.3-E2.1|ENSG00000101052:E1.2-E2.1		exclusion	clu_9996	NewClu_5309	ENSG00000101052:E1.3	alt-5'	chr20:42219694-42223333|chr20:42219669-42223333	(~)AA:437(ENSP00000362130)->437(ENSP00000362121)	-0.157623	0.0234142	0.673722	0.455728	0.45725	0.614873
AC138035.1:ENSG00000250765:E2.1-U3.1_180777139|ENSG00000250765:E2.1-U3.1_180862917		exclusion	clu_55922	NewClu_12318	ENSG00000250765:U3.1_180777139	alt-3'	chr5:180760912-180777139|chr5:180760912-180862917		-0.0594238	0.476401	0.877165	0.455728	0	0.0594238
SLC5A6:ENSG00000138074:E4.5-E6.1|ENSG00000138074:E4.7-E6.1		exclusion	clu_26751	NewClu_5851	ENSG00000138074:E4.7	alt-5'	chr2:27434888-27434401|chr2:27434768-27434401	(+)truncated, (-)AA:78(ENSP00000404032)->193(ENSP00000403851)|(-)Na/solute_symporter-IPR001734, (-)TRANSMEM-Helical;	0.11267	0.101878	0.78493	0.455728	0.450874	0.338204
ARHGEF2:ENSG00000116584:E8.3-E13.1|ENSG00000116584:I6.1_155949302-E13.1		inclusion	clu_17350	NewClu_8463	ENSG00000116584:E8.3		chr1:155948156-155939091|chr1:155949302-155939091		0.141567	0.0868618	0.778101	0.455728	0.401087	0.25952
RP11-473M20.14:ENSG00000263072:I5.1-E6.1|ENSG00000263072:E4.8-E6.1		inclusion	clu_57329	NewClu_12916	ENSG00000263072:I5.1	intron-retention	chr16:3179655-3179654|chr16:3181748-3179654		0.173158	0.0138227	0.606025	0.457612	0.183575	0.0104167
AEBP2:ENSG00000139154:E2.5-I2.1|ENSG00000139154:E2.5-E4.1		inclusion	clu_27472	NewClu_6248	ENSG00000139154:I2.1	intron-retention	chr12:19593304-19593305|chr12:19593304-19615444		0.167164	0.0909856	0.781113	0.457612	0.223498	0.0563336
SLC25A16:ENSG00000122912:E1.3-E3.1|ENSG00000122912:E2.3-E3.1		exclusion	clu_19563	NewClu_1909	ENSG00000122912:E2.3	cassette-exon	chr10:70287003-70276600|chr10:70276841-70276600	(+)alt+N+terminus, (+)alt+C+terminus, (+)AA:220(ENST00000493963+PEP)+>315(BAG58271.1)|(+)Graves_DC+IPR002167, (+)Mit_carrier+IPR002067, (+)Mitochondrial_sb/sol_carrier+IPR018108, (+)REPEAT+Solcar 1, (+)TRANSMEM+Helical; Name=1;, (+)TRANSMEM+Helical; Name=2;, (-)Graves_DC-IPR002167	0.148225	0.182069	0.805788	0.459494	0.337876	0.189651
DCAF8:ENSG00000132716:E6.1-I5.1_160249372|ENSG00000132716:E6.1-I5.1		inclusion	clu_23492	NewClu_10912	ENSG00000132716:I5.1_160249372	intron-retention	chr1:160249591-160249372|chr1:160249591-160249590		-0.209993	0.0129756	0.602126	0.459494	0.740302	0.950295
FGFR1:ENSG00000077782:E1.15-E9.1|ENSG00000077782:E8.2-E9.1		exclusion	clu_5946	NewClu_1343	ENSG00000077782:E8.2	cassette-exon	chr8:38325499-38315052|chr8:38316365-38315052	(+)retained_intron, (+)alt+C+terminus, (+)AA:107(ENSP00000400708)+>121(ENST00000397090+PEP)|(+)DOMAIN+Ig+like C2+type 1, (+)Ig+like_dom+IPR007110, (+)Ig_I+set+IPR013098, (+)Ig_sub+IPR003599, (+)Ig_sub2+IPR003598, (+)STRAND	0.111905	0.103574	0.78493	0.459633	0.7654	0.653494
KIFC1:ENSG00000237649:E7.3-E9.1|ENSG00000237649:E8.1-E9.1		inclusion	clu_54835	NewClu_7170	ENSG00000237649:E8.1	cassette-exon	chr6:33371906-33373973|chr6:33373408-33373973		-0.0514743	0.0521753	0.750748	0.459972	0.108845	0.160319
CTNND2:ENSG00000169862:E20.1-E21.1|ENSG00000169862:E19.1-E21.1		inclusion	clu_41606	NewClu_7790	ENSG00000169862:E20.1	cassette-exon	chr5:11083993-11082958|chr5:11098687-11082958	(+)nonsense_mediated_decay, (+)alt-N-terminus, (+)alt-C-terminus, (+)AA:792(ENSP00000391155)->912(ENSP00000421093)|(-)ARM-type_fold-IPR016024, (-)MOD_RES-Phosphoserine, (+)ARM-type_fold-IPR016024, (+)COILED, (+)MOD_RES-Phosphoserine, (+)REPEAT-ARM 1	0.144463	0.00706716	0.523975	0.459972	0.393557	0.249094
RBBP6:ENSG00000122257:E5.1-E6.3|ENSG00000122257:E5.2-I5.1		inclusion	clu_19350	NewClu_10702	ENSG00000122257:E5.1|ENSG00000122257:E6.3	intron-retention	chr16:24560302-24564834|chr16:24560722-24560723		-0.0534817	0.0837689	0.777022	0.459972	0.924561	0.978043
FBXO46:ENSG00000177051:I2.1_46220523-E4.1|ENSG00000177051:E3.1-I3.1		exclusion	clu_44545	NewClu_8678	ENSG00000177051:I2.1_46220523|ENSG00000177051:E4.1	intron-retention	chr19:46220523-46216831|chr19:46218027-46218026		0.148125	0.0905836	0.781113	0.459972	0.213205	0.0650798
SIDT2:ENSG00000149577:E25.4-I25.4|ENSG00000149577:E25.1-I25.4		exclusion	clu_31992	NewClu_10341	ENSG00000149577:E25.4	intron-retention	chr11:117066719-117066720|chr11:117066631-117066720		-0.0958197	0.19644	0.810347	0.459972	0.00680272	0.102622
HCFC2:ENSG00000111727:I15.1-E16.1|ENSG00000111727:E14.1-E16.2		exclusion	clu_14938	NewClu_5481	ENSG00000111727:I15.1|ENSG00000111727:E16.1	intron-retention	chr12:104491901-104491902|chr12:104490211-104492121		-0.00024013	0.998731	0.999593	0.459972	0.203549	0.20379
DNMT3B:ENSG00000088305:E6.1-E8.1|ENSG00000088305:E6.1-E7.1		exclusion	clu_7514	NewClu_1845	ENSG00000088305:E7.1	cassette-exon	chr20:31372665-31375036|chr20:31372665-31374308	(-)alt-coding, (-)AA:728(ENSP00000403169)->770(ENSP00000337764)|(-)MOD_RES-Phosphoserine, (-)REGION-Interaction with DNMT1 and DNMT3A	0.396844	0.0561019	0.755364	0.459972	0.900158	0.503313
SNCAIP:ENSG00000064692:E14.1-E16.4|ENSG00000064692:E15.1-I15.1		inclusion	clu_3653	NewClu_9165	ENSG00000064692:E14.1|ENSG00000064692:E16.4	intron-retention	chr5:121776449-121780258|chr5:121779380-121779381		-0.0539037	0.727014	0.934671	0.460066	0.812553	0.866457
OBSL1:ENSG00000124006:E18.1-I18.1|ENSG00000124006:E18.1-E19.1		exclusion	clu_19874	NewClu_9665	ENSG00000124006:I18.1	intron-retention	chr2:220418296-220418295|chr2:220418296-220417746		-0.0699708	0.544737	0.891049	0.461694	0	0.0699708
PLBD1:ENSG00000121316:E2.1-E3.1|ENSG00000121316:E1.2-E3.1		exclusion	clu_19106	NewClu_15569	ENSG00000121316:E2.1	alt-C-term	chr12:14707088-14706346|chr12:14720516-14706346	(+)alt-N-terminus, (+)alt-C-terminus, (+)AA:144(ENSP00000438367)->553(ENSP00000240617)|(+)PLipase_B-like-IPR007000, (+)SIGNAL	-0.266671	0.0434256	0.733004	0.461694	0.0608466	0.327518
CTA-211A9.5:ENSG00000244625:I3.1_27110358-E4.2|ENSG00000244625:E1.6-E4.2		inclusion	clu_55414	NewClu_12993	ENSG00000244625:I3.1_27110358		chr22:27110358-27113216|chr22:27068950-27113216		0.17841	9.83969e-06	0.00760685	0.461694	0.191502	0.013092
CRHR1-IT1:ENSG00000204650:I10.1-E11.1|ENSG00000204650:E10.2-E12.2		exclusion	clu_51861	NewClu_11167	ENSG00000204650:I10.1|ENSG00000204650:E11.1	intron-retention	chr17:43717727-43717728|chr17:43716886-43723267		-0.00710632	0.97197	0.993501	0.461694	0.270716	0.277823
BTD:ENSG00000169814:E1.7-E7.1|ENSG00000169814:E1.10-E7.1		exclusion	clu_41585	NewClu_89	ENSG00000169814:E1.10	altPromoter	chr3:15643277-15676931|chr3:15643401-15676931	(+)alt+N+terminus, (+)AA:543(ENSP00000306477)+>545(ENSP00000388212)|(-)SIGNAL	0.067251	0.265197	0.826567	0.461694	0.209932	0.142681
CLK2:ENSG00000176444:E10.5-E11.1|ENSG00000176444:E10.5-I10.1_155233499		exclusion	clu_44372	NewClu_5513	ENSG00000176444:E11.1		chr1:155233741-155233191|chr1:155233741-155233499		0.000192507	0.997117	0.999348	0.461694	0.87429	0.874097
CLCC1:ENSG00000121940:E1.3-E2.1|ENSG00000121940:E1.3-E3.1		exclusion	clu_19264	NewClu_9118	ENSG00000121940:E2.1	cassette-exon	chr1:109505983-109505091|chr1:109505983-109493070	(-)truncated, (+)AA:262(ENSP00000358993)->551(ENSP00000349456)|(+)Chloride_chnl_CLIC-like-IPR009231, (+)MOD_RES-Phosphoserine, (+)MOD_RES-Phosphothreonine, (+)TRANSMEM-Helical;, (-)Chloride_chnl_CLIC-like-IPR009231	-0.135916	0.0608849	0.755364	0.461694	0.211071	0.346987
DSC2:ENSG00000134755:E18.1-E19.1|ENSG00000134755:E17.1-E19.1		exclusion	clu_24468	NewClu_7096	ENSG00000134755:E18.1	cassette-exon	chr18:28648265-28648178|chr18:28648860-28648178	(+)alt-C-terminus, (+)AA:847(ENSP00000251081)->901(ENSP00000280904)|(+)Cadherin/Desmocollin-IPR009124, (+)Cadherin_cytoplasmic-dom-IPR000233, (+)Desmosomal_cadherin-IPR009122, (+)MOD_RES-Phosphoserine, (+)TOPO_DOM-Cytoplasmic, (-)Cadherin/Desmocollin-IPR009124	-0.118988	0.109781	0.791988	0.461694	0.295249	0.414237
RHOT2:ENSG00000140983:E2.1-E3.1|ENSG00000140983:E1.26-E3.1		exclusion	clu_28236	NewClu_13685	ENSG00000140983:E2.1	cassette-exon	chr16:719606-720123|chr16:718699-720123	(-)alt-N-terminus, (-)alt-C-terminus, (-)AA:65(ENST00000569943-PEP)->214(ENSP00000459564)|(-)DOMAIN-Miro 1, (-)MIRO-like-IPR013684, (-)NP_BIND-GTP 1, (-)P-loop_NTPase-IPR027417, (-)Small_GTP-bd_dom-IPR005225, (-)Small_GTPase-IPR001806, (-)Small_GTPase_ARF/SAR-IPR006689, (-)Small_GTPase_Rab_type-IPR003579, (-)Small_GTPase_Ras-IPR020849, (-)Small_GTPase_Rho-IPR003578	-0.106193	0.00500548	0.46218	0.461694	0.773571	0.879764
UBC:ENSG00000150991:E4.26-I4.1|ENSG00000150991:E4.11_125397987-E5.5_125396618		exclusion	clu_32290	NewClu_11419	ENSG00000150991:E4.26|ENSG00000150991:I4.1	intron-retention	chr12:125397183-125397182|chr12:125397987-125396618		-0.160081	0.158274	0.804969	0.465871	0.752772	0.912853
SGOL1:ENSG00000129810:E5.1-E7.2|ENSG00000129810:E5.1-E6.1		inclusion	clu_21995	NewClu_971	ENSG00000129810:E6.1	cassette-exon	chr3:20218093-20212724|chr3:20218093-20216547	(+)alt-coding, (+)AA:292(ENSP00000306581)->561(ENSP00000263753)|(+)COILED, (+)MOD_RES-Phosphoserine, (+)MOTIF-D-box 1, (+)MOTIF-KEN box, (+)REGION-Necessary for interaction with PPP2CA and PPP2R1A	-0.195995	0.0362393	0.722083	0.466281	0.160069	0.356064
TSTD1:ENSG00000215845:E1.5-E2.6|ENSG00000215845:E2.3-E2.6		inclusion	clu_53013	NewClu_621	ENSG00000215845:E1.5	altPromoter	chr1:161008670-161007865|chr1:161008341-161007865		-0.129379	0.0316361	0.707649	0.466281	0.225639	0.355017
CCNJL:ENSG00000135083:E11.1-E12.1|ENSG00000135083:E11.1-E13.1		inclusion	clu_24669	NewClu_7164	ENSG00000135083:E12.1	cassette-exon	chr5:159682556-159681342|chr5:159682556-159680805	(-)alt-C-terminus, (-)AA:252(ENSP00000427960)->387(ENSP00000257536)|(-)Cyclin-like-IPR013763, (-)Cyclin_C-dom-IPR004367	0.096334	0.132942	0.79575	0.466566	0.211811	0.115477
TUBGCP4:ENSG00000137822:E16.1-E17.1|ENSG00000137822:E15.4-E17.1		inclusion	clu_26552	NewClu_11236	ENSG00000137822:E16.1	cassette-exon	chr15:43691372-43692242|chr15:43690377-43692242	(-)alt-N-terminus, (-)alt-C-terminus, (-)AA:342(ENSP00000382387)->667(ENSP00000260383)|(-)HELIX, (-)STRAND, (-)Spc97_Spc98-IPR007259, (-)TURN	0.106681	0.0553821	0.755364	0.466566	0.173764	0.0670834
CA5BP1:ENSG00000186312:E3.1-I3.1|ENSG00000186312:E3.1-ENSG00000169239:E7.1		exclusion	clu_47667	NewClu_2183	ENSG00000186312:I3.1	intron-retention	chrX:15693695-15693696|chrX:15693695-15782701		-0.00322952	0.95946	0.990552	0.466566	0.0617284	0.0649579
NDUFAF1:ENSG00000137806:E1.6-E2.1|ENSG00000137806:E1.2-E2.1		inclusion	clu_26498	NewClu_10684	ENSG00000137806:E1.6	alt-5'	chr15:41694342-41689338|chr15:41694645-41689338	(+)alt-C-terminus, (+)AA:209(ENSP00000453944)->327(ENSP00000260361)|(+)Galactose-bd-like-IPR008979, (+)NADH-UbQ_OxRdtase-assoc_prot30-IPR013857	0.143254	0.161115	0.804969	0.466566	0.583421	0.440167
MTHFD2L:ENSG00000163738:E18.1-E21.1|ENSG00000163738:E18.1-U23.1_75167414		exclusion	clu_37599	NewClu_10922	ENSG00000163738:E21.1	alt-C-term	chr4:75091111-75147142|chr4:75091111-75167414		-0.152152	0.404573	0.860292	0.466566	0.517605	0.669757
INVS:ENSG00000119509:E4.1-E9.1|ENSG00000119509:E8.1-E9.1		exclusion	clu_18392	NewClu_201	ENSG00000119509:E8.1	cassette-exon	chr9:102888831-102988344|chr9:102977770-102988344	(+)alt+N+terminus, (+)AA:424(BC072429+PEP)+>895(ENSP00000262456)|(+)Ankyrin_rpt+IPR002110, (+)Ankyrin_rpt+contain_dom+IPR020683, (+)REPEAT+ANK 1, (+)REPEAT+ANK 10, (+)REPEAT+ANK 11, (+)REPEAT+ANK 12, (+)REPEAT+ANK 13, (+)REPEAT+ANK 14, (+)REPEAT+ANK 2, (+)REPEAT+ANK 3, (+)REPEAT+ANK 4, (+)REPEAT+ANK 5, (+)REPEAT+ANK 6, (+)REPEAT+ANK 7, (+)REPEAT+ANK 8, (+)REPEAT+ANK 9	0.120007	0.34126	0.845093	0.467669	0.701899	0.581892
INVS:ENSG00000119509:E8.1-E9.1|ENSG00000119509:E4.1-E9.1		exclusion	clu_18392	NewClu_201	ENSG00000119509:E8.1	cassette-exon	chr9:102977770-102988344|chr9:102888831-102988344	(+)alt-N-terminus, (+)AA:424(BC072429-PEP)->895(ENSP00000262456)|(+)Ankyrin_rpt-IPR002110, (+)Ankyrin_rpt-contain_dom-IPR020683, (+)REPEAT-ANK 1, (+)REPEAT-ANK 10, (+)REPEAT-ANK 11, (+)REPEAT-ANK 12, (+)REPEAT-ANK 13, (+)REPEAT-ANK 14, (+)REPEAT-ANK 2, (+)REPEAT-ANK 3, (+)REPEAT-ANK 4, (+)REPEAT-ANK 5, (+)REPEAT-ANK 6, (+)REPEAT-ANK 7, (+)REPEAT-ANK 8, (+)REPEAT-ANK 9	-0.109211	0.269343	0.82841	0.467907	0.095	0.204211
DNMT3B:ENSG00000088305:E6.1-E7.1|ENSG00000088305:E6.1-E8.1		exclusion	clu_7514	NewClu_1845	ENSG00000088305:E7.1	cassette-exon	chr20:31372665-31374308|chr20:31372665-31375036	(-)alt-coding, (-)AA:728(ENSP00000403169)->770(ENSP00000337764)|(-)MOD_RES-Phosphoserine, (-)REGION-Interaction with DNMT1 and DNMT3A	-0.378765	0.0681708	0.76175	0.468213	0.0778534	0.456618
SLFN13:ENSG00000154760:E5.1-I6.2|ENSG00000154760:E3.2-I6.2		inclusion	clu_33796	NewClu_3382	ENSG00000154760:E5.1		chr17:33773736-33772712|chr17:33774287-33772712		0.137406	0.0484321	0.746869	0.468467	0.177909	0.0405036
RP11-3B12.2:ENSG00000237764:E8.1-ENSG00000227869:E2.1_125078146|ENSG00000237764:E8.1-U10.1_125043558		inclusion	clu_54850	NewClu_5237	ENSG00000237764:ENSG00000227869:E2.1_125078146	trans-splicing	chr7:124987261-125078146|chr7:124987261-125043558		-0.193013	0.042779	0.733004	0.468467	0	0.193013
ARHGAP26:ENSG00000145819:E1.2-E3.1|ENSG00000145819:I1.1_142150940-E3.1		exclusion	clu_30593	NewClu_1379	ENSG00000145819:E1.2	altPromoter	chr5:142150480-142252965|chr5:142150940-142252965		0.0901223	0.42875	0.866017	0.468799	0.929679	0.839557
DIP2A:ENSG00000160305:E16.1-E17.2|ENSG00000160305:I16.1-E17.1		inclusion	clu_35818	NewClu_9093	ENSG00000160305:E16.1|ENSG00000160305:E17.2	intron-retention	chr21:47958515-47959790|chr21:47958647-47958648		-0.152363	0.052377	0.750748	0.471104	0.84478	0.997143
LAMB1:ENSG00000091136:I1.1-E2.1|ENSG00000091136:E1.8-E3.3		exclusion	clu_8116	NewClu_6970	ENSG00000091136:I1.1|ENSG00000091136:E2.1	intron-retention	chr7:107642830-107642829|chr7:107643294-107642178		-0.0478322	0.589389	0.901461	0.47132	0.02331	0.0711422
CEP95:ENSG00000258890:E12.4-E13.2|ENSG00000258890:E12.4-E14.1		exclusion	clu_56833	NewClu_1876	ENSG00000258890:E13.2	cassette-exon	chr17:62522318-62523229|chr17:62522318-62525406		-0.0437475	0.503893	0.882411	0.47149	0.880605	0.924353
SORBS1:ENSG00000095637:E18.1-E23.1|ENSG00000095637:E18.1-E19.1		inclusion	clu_8572	NewClu_1235	ENSG00000095637:E19.1	cassette-exon	chr10:97156977-97144042|chr10:97156977-97154832	(+)alt-coding, (+)AA:1266(ENSP00000360271)->1292(ENSP00000360293)|(-)SH3_domain+IPR001452, (-)Sorb+IPR003127, (+)DOMAIN-SoHo, (+)SH3_domain-IPR001452, (+)Sorb-IPR003127	-0.166364	0.0563269	0.755364	0.47149	0.42486	0.591224
COQ5:ENSG00000110871:E4.1-E6.1|ENSG00000110871:E2.6-E6.1		inclusion	clu_14553	NewClu_10562	ENSG00000110871:E4.1	cassette-exon	chr12:120964260-120960166|chr12:120966743-120960166	(-)alt-N-terminus, (-)alt-C-terminus, (-)AA:213(ENSP00000449863)->327(ENSP00000288532)|(-)TRANSIT-Mitochondrion, (-)UbiE/COQ5_MeTrFase-IPR004033	0.145148	0.0373752	0.72382	0.472815	0.480768	0.33562
A-575C2.4:ENSG00000196993:E4.1-E5.1|ENSG00000196993:E3.1-ENSG00000196796:E2.1		exclusion	clu_49497	NewClu_7625	ENSG00000196993:E4.1|ENSG00000196993:E5.1	trans-splicing	chr16:28773754-28777403|chr16:28770090-29053523		-0.258747	0.223536	0.811648	0.472815	0.261728	0.520476
CLNS1A:ENSG00000074201:E7.1-E9.1|ENSG00000074201:E7.1-E8.1		inclusion	clu_5268	NewClu_5606	ENSG00000074201:E8.1	alt-C-term	chr11:77330651-77327740|chr11:77330651-77329732		-0.131188	0.0262847	0.693531	0.472815	0.741399	0.872586
ABLIM1:ENSG00000099204:E11.1-E13.1|ENSG00000099204:E12.4-E13.1		exclusion	clu_8704	NewClu_4040	ENSG00000099204:E12.4	altPromoter	chr10:116304764-116251637|chr10:116286419-116251637	(+)alt+N+terminus, (+)AA:455(ENSP00000358270)+>718(ENSP00000433629)|(+)DOMAIN+LIM zinc+binding 1, (+)DOMAIN+LIM zinc+binding 2, (+)DOMAIN+LIM zinc+binding 3, (+)DOMAIN+LIM zinc+binding 4, (+)MOD_RES+Phosphoserine, (+)Znf_LIM+IPR001781	0.0946215	0.00569481	0.49565	0.473244	0.924564	0.829942
YBEY:ENSG00000182362:E2.2-E3.1|ENSG00000182362:E2.2-E4.1		exclusion	clu_45965	NewClu_2386	ENSG00000182362:E3.1	cassette-exon	chr21:47707037-47711248|chr21:47707037-47716076	(-)alt-coding, (-)AA:124(ENSP00000340675)->167(ENSP00000329614)|(+)YbeY-IPR002036, (-)YbeY-IPR002036	-0.088544	0.034605	0.716399	0.473244	0.731418	0.819962
MYLK3:ENSG00000140795:E4.1-E5.1|ENSG00000140795:E4.1-E6.1		inclusion	clu_28155	NewClu_8236	ENSG00000140795:E5.1	cassette-exon	chr16:46773969-46772055|chr16:46773969-46766580	(+)alt-N-terminus, (+)AA:478(ENSP00000439297)->819(ENSP00000378288)	0.10527	0.108902	0.791465	0.473244	0.508444	0.403174
GPR75-ASB3:ENSG00000115239:E3.4-E9.1|ENSG00000115239:E3.5_54013954-E4.1		exclusion	clu_16564	NewClu_7494	ENSG00000115239:E3.5.54013954|ENSG00000115239:E4.1	alt-5'|cassette-exon	chr2:54013958-53978078|chr2:54013954-53992722		0.17367	0.166886	0.804969	0.473244	0.588479	0.414808
OBSL1:ENSG00000124006:E18.1-E19.1|ENSG00000124006:E18.1-I18.1		exclusion	clu_19874	NewClu_9665	ENSG00000124006:E19.1	intron-retention	chr2:220418296-220417746|chr2:220418296-220418295		0.0728291	0.544737	0.891049	0.473244	1	0.927171
CLIP1:ENSG00000130779:E20.1-E21.1|ENSG00000130779:I20.1_122806661-E21.1		inclusion	clu_22514	NewClu_15824	ENSG00000130779:E20.1		chr12:122812494-122803895|chr12:122806661-122803895		-0.201217	0.0118998	0.595181	0.473244	0.366097	0.567314
CEP41:ENSG00000106477:E15.1-E16.1|ENSG00000106477:E14.3-E16.1		inclusion	clu_12697	NewClu_9409	ENSG00000106477:E15.1	cassette-exon	chr7:130039880-130038880|chr7:130040548-130038880	(+)alt-coding, (+)AA:301(ENSP00000342738)->373(ENSP00000223208)|(-)Rhodanese-like_dom-IPR001763, (+)DOMAIN-Rhodanese, (+)Rhodanese-like_dom-IPR001763	0.148496	0.173942	0.804969	0.473244	0.86241	0.713915
ARHGAP26:ENSG00000145819:I1.1_142150940-E3.1|ENSG00000145819:E1.2-E3.1		exclusion	clu_30593	NewClu_1379	ENSG00000145819:I1.1_142150940		chr5:142150940-142252965|chr5:142150480-142252965		-0.0663856	0.564647	0.89642	0.473244	0.0470653	0.113451
ARHGAP6:ENSG00000047648:E14.1-E17.1|ENSG00000047648:E14.1-E18.1		inclusion	clu_2557	NewClu_13503	ENSG00000047648:E17.1	cassette-exon	chrX:11174649-11162368|chrX:11174649-11160433		0.139203	0.055929	0.755364	0.473244	0.99359	0.854387
RSPH3:ENSG00000130363:E3.1-E4.1|ENSG00000130363:E3.1-E5.1		inclusion	clu_22206	NewClu_15599	ENSG00000130363:E4.1	cassette-exon	chr6:159407312-159404839|chr6:159407312-159403720		0.0900005	0.168147	0.804969	0.47325	0.982488	0.892487
PPM1A:ENSG00000100614:E6.1-E9.1|ENSG00000100614:E2.3-E9.1		exclusion	clu_9690	NewClu_5702	ENSG00000100614:E6.1	cassette-exon	chr14:60735153-60749402|chr14:60716395-60749402		-0.10552	0.0688146	0.761824	0.47325	0.0358278	0.141348
NUDT17:ENSG00000186364:E5.4-E6.1|ENSG00000186364:E5.4-I5.1		inclusion	clu_47679	NewClu_12074	ENSG00000186364:E6.1	intron-retention	chr1:145587349-145586956|chr1:145587349-145587348		-0.225973	0.0260452	0.69119	0.47325	0.739751	0.965724
PHACTR4:ENSG00000204138:E1.3-E2.1|ENSG00000204138:I1.1_28719452-E2.1		exclusion	clu_51485	NewClu_1318	ENSG00000204138:E1.3		chr1:28696336-28733921|chr1:28719452-28733921		0.0339901	0.566721	0.89642	0.47325	0.836221	0.802231
SMAD5:ENSG00000113658:E1.3-E3.2|ENSG00000113658:E1.3-E5.1		exclusion	clu_15901	NewClu_10558	ENSG00000113658:E3.2	cassette-exon	chr5:135468651-135483521|chr5:135468651-135489281	(~)AA:464(ENSP00000446474)->464(ENSP00000441954)	-0.135911	0.152072	0.802105	0.47325	0.212679	0.348589
ACIN1:ENSG00000100813:E3.1-E5.1|ENSG00000100813:E4.1-E5.1		inclusion	clu_9821	NewClu_886	ENSG00000100813:E4.1	cassette-exon	chr14:23559731-23551045|chr14:23559191-23551045	(+)alt-coding, (+)AA:1301(ENSP00000405677)->1341(ENSP00000262710)|(+)COMPBIAS-Glu-rich, (+)MOD_RES-Phosphoserine	-0.133094	0.0765461	0.769903	0.47325	0.307882	0.440977
TMEM33:ENSG00000109133:E1.3-E1.10|ENSG00000109133:E1.4-E1.10		inclusion	clu_13932	NewClu_3559	ENSG00000109133:E1.3	alt-5'	chr4:41937279-41937484|chr4:41937327-41937484		-0.183816	0.0550314	0.755312	0.47325	0.746229	0.930046
OXCT1:ENSG00000083720:E13.1-E16.2|ENSG00000083720:E14.3-E16.2		exclusion	clu_6801	NewClu_12805	ENSG00000083720:E14.3	cassette-exon	chr5:41794779-41794180|chr5:41794524-41794180	(+)alt+N+terminus, (+)AA:123(ENSP00000423144)+>334(ENSP00000425348)|(+)3+oxoacid_CoA+transf_B+IPR012791, (+)ACT_SITE+Acyl+thioester intermediate, (+)CoA_trans_fam_I+IPR004165, (+)HELIX, (+)STRAND, (+)TURN	0.0961153	0.0177223	0.643998	0.47325	0.965679	0.869564
AGAP4:ENSG00000188234:E1.1-E2.1|ENSG00000188234:U0.1_46734570-E3.1		inclusion	clu_48352	NewClu_8717	ENSG00000188234:E1.1|ENSG00000188234:E2.1	altPromoter	chr10:46349103-46344360|chr10:46734570-46343402		0.349608	0.00926495	0.560617	0.47325	0.672222	0.322614
FGF11:ENSG00000161958:E2.1-E4.2|ENSG00000161958:E3.3-E4.2		inclusion	clu_36324	NewClu_826	ENSG00000161958:E3.3	cassette-exon	chr17:7343132-7344790|chr17:7344135-7344790	(-)alt+N+terminus, (-)AA:101(ENSP00000461397)+>225(ENSP00000293829)|(-)Cytokine_IL1+like+IPR008996, (-)GF_heparin+bd+IPR002209, (-)IL1_HBGF+IPR002348	-0.0533014	0.244724	0.821638	0.47325	0.225011	0.278313
RAD21:ENSG00000164754:E1.1-E3.2|ENSG00000164754:E2.2-E3.2		exclusion	clu_38528	NewClu_1058	ENSG00000164754:E2.2	altPromoter	chr8:117886850-117879000|chr8:117886602-117879000	(-)truncated, (+)AA:225(ENSP00000427923)+>631(ENSP00000297338)|(+)COMPBIAS+Pro+rich, (+)REGION+Interaction with STAG1, (+)REGION+Interaction with WAPAL and PDS5B, (+)Rad21/Rec8_C_eu+IPR006909, (+)SITE+Cleavage; by ESPL1, (+)SITE+Cleavage; by caspase+3 or caspase+7, (+)ScpA+IPR003768	0.0690578	0.00205588	0.286421	0.47325	0.898598	0.829541
TNPO2:ENSG00000105576:E4.2-E5.2|ENSG00000105576:E2.3-E5.2		inclusion	clu_12208	NewClu_6078	ENSG00000105576:E4.2	altPromoter	chr19:12832948-12831804|chr19:12834063-12831804	(~)AA:887(ENSP00000389648)->887(ENSP00000349321)	0.083792	0.011455	0.590734	0.47325	0.224497	0.140705
INPP5B:ENSG00000204084:E8.1-E9.1|ENSG00000204084:E8.3-E9.1		inclusion	clu_51457	NewClu_11006	ENSG00000204084:E8.3	altPromoter	chr1:38397585-38357126|chr1:38397345-38357126	(+)alt-coding, (+)AA:913(ENSP00000362115)->993(ENSP00000362114)	-0.161509	0.177225	0.805001	0.47325	0.311793	0.473303
PDE7A:ENSG00000205268:E12.1-I12.1|ENSG00000205268:E11.1-E13.2		inclusion	clu_52040	NewClu_10603	ENSG00000205268:E12.1|ENSG00000205268:I12.1	intron-retention	chr8:66643796-66643795|chr8:66647029-66639536		0.138938	0.040716	0.7293	0.47325	0.143153	0.00421472
TMEM33:ENSG00000109133:E1.4-E1.10|ENSG00000109133:E1.3-E1.10		inclusion	clu_13932	NewClu_3559	ENSG00000109133:E1.4	alt-5'	chr4:41937327-41937484|chr4:41937279-41937484		0.183816	0.0550314	0.755312	0.47325	0.253771	0.0699543
REEP4:ENSG00000168476:E4.2-E5.1|ENSG00000168476:E4.3-I4.1		inclusion	clu_40925	NewClu_2412	ENSG00000168476:E4.2|ENSG00000168476:E5.1	intron-retention	chr8:21997476-21997042|chr8:21997315-21997314		-0.168184	0.0212531	0.666675	0.47325	0.821034	0.989218
ZNF276:ENSG00000158805:E8.7-I8.1|ENSG00000158805:E8.7-E9.1		inclusion	clu_35198	NewClu_11806	ENSG00000158805:I8.1	intron-retention	chr16:89799965-89799966|chr16:89799965-89800329		0.259198	0.00421034	0.423042	0.47325	0.302555	0.0433568
ZNF608:ENSG00000168916:E4.7-E5.1|ENSG00000168916:E1.1-E5.1		exclusion	clu_41166	NewClu_2209	ENSG00000168916:E4.7	cassette-exon	chr5:124079777-124036962|chr5:124084226-124036962		-0.0825233	0.0349432	0.716399	0.47325	0.853041	0.935564
MDN1:ENSG00000112159:I82.1_90377967-E83.1|ENSG00000112159:E82.1-E83.1		exclusion	clu_15151	NewClu_5654	ENSG00000112159:I82.1_90377967		chr6:90377967-90377870|chr6:90380638-90377870		-0.311375	0.00765271	0.537832	0.47325	0.166872	0.478246
IQCC:ENSG00000160051:I3.1-I4.2|ENSG00000160051:E3.1-I4.2		inclusion	clu_35618	NewClu_5178	ENSG00000160051:I3.1	intron-retention	chr1:32672840-32672841|chr1:32672721-32672841		0.010101	0.957049	0.990293	0.47325	0.121212	0.111111
DOPEY1:ENSG00000083097:E7.2-E8.1|ENSG00000083097:E6.1-E8.1		exclusion	clu_6709	NewClu_6021	ENSG00000083097:E7.2	cassette-exon	chr6:83823140-83828607|chr6:83820033-83828607		-0.143612	0.0208668	0.666675	0.47325	0.779378	0.92299
KIFC1:ENSG00000237649:E7.3-E8.1|ENSG00000237649:E7.3-E9.1		inclusion	clu_54835	NewClu_7170	ENSG00000237649:E8.1	cassette-exon	chr6:33371906-33372629|chr6:33371906-33373973		0.0647129	0.0417651	0.732952	0.47325	0.782079	0.717366
FN3KRP:ENSG00000141560:E1.6-E3.1|ENSG00000141560:E2.1-I2.1		inclusion	clu_28627	NewClu_3640	ENSG00000141560:E1.6|ENSG00000141560:E3.1	intron-retention	chr17:80674772-80676782|chr17:80676447-80676448		-0.0359199	0.782833	0.948368	0.47325	0.862003	0.897923
DPY19L2P2:ENSG00000170629:E2.8-E3.1|ENSG00000170629:E2.8-E4.1		inclusion	clu_41981	NewClu_13048	ENSG00000170629:E3.1	cassette-exon	chr7:102920280-102918793|chr7:102920280-102918085		0.169059	0.0858765	0.778101	0.47325	0.337671	0.168612
SMEK1:ENSG00000100796:E13.2-E14.1|ENSG00000100796:E12.1-E14.1		exclusion	clu_9797	NewClu_11038	ENSG00000100796:E13.2	cassette-exon	chr14:91932605-91931763|chr14:91937181-91931763	(+)nonsense_mediated_decay, (+)alt-N-terminus, (+)alt-C-terminus, (+)AA:543(ENSP00000450473)->820(ENSP00000450864)|(+)ARM-type_fold-IPR016024, (+)MOD_RES-N6-acetyllysine, (+)MOD_RES-Phosphoserine	-0.0425334	0.488502	0.878818	0.47325	0.142269	0.184803
PRUNE2:ENSG00000106772:E12.5-E14.1|ENSG00000106772:E11.4-E14.1		exclusion	clu_12817	NewClu_3964	ENSG00000106772:E12.5	cassette-exon	chr9:79306990-79270418|chr9:79318253-79270418	(-)alt-N-terminus, (-)alt-C-terminus, (-)AA:128(ENST00000480674-PEP)->192(ENST00000488346-PEP)	-0.197756	0.11724	0.79416	0.47325	0.580847	0.778603
SLC25A19:ENSG00000125454:E2.2-E3.2|ENSG00000125454:E2.6-E3.2		exclusion	clu_20406	NewClu_457	ENSG00000125454:E2.6	alt-5'	chr17:73284583-73282883|chr17:73284469-73282883	(~)AA:320(ENSP00000397818)+>320(AAH01075.1)	0.156862	0.0313466	0.707649	0.47325	0.42691	0.270047
GON4L:ENSG00000116580:E1.1-E3.2|ENSG00000116580:E2.4-E3.2		exclusion	clu_17344	NewClu_8468	ENSG00000116580:E2.4	altPromoter	chr1:155829095-155823597|chr1:155826950-155823597	(~)AA:2240(ENSP00000396117)+>2240(ENSP00000271883)	0.0835874	0.0816232	0.774912	0.47325	0.151781	0.0681938
SHF:ENSG00000138606:E3.9-E5.1|ENSG00000138606:E2.2-E5.1		inclusion	clu_27096	NewClu_10651	ENSG00000138606:E3.9	altPromoter	chr15:45479652-45470504|chr15:45490970-45470504	(-)alt-N-terminus, (-)AA:366(BAG64721.1)->433(ENSP00000315978)	0.17668	0.281443	0.831495	0.47325	0.67866	0.50198
ZNF286A:ENSG00000187607:E5.1-I5.1_15611831|ENSG00000187607:E5.2-I5.1		exclusion	clu_48099	NewClu_8353	ENSG00000187607:E5.1|ENSG00000187607:I5.1_15611831	intron-retention	chr17:15611561-15611831|chr17:15611738-15611739		0.393351	0.089989	0.779834	0.47325	0.615079	0.221728
ZNF106:ENSG00000103994:E11.1-E12.1|ENSG00000103994:E11.1-E12.2		inclusion	clu_11385	NewClu_4255	ENSG00000103994:E12.1	alt-3'	chr15:42734271-42732011|chr15:42734271-42731750	(+)alt-N-terminus, (+)AA:850(ENSP00000456604)->1111(AK226132-PEP)|(+)MOD_RES-Phosphoserine, (+)Znf_C2H2-like-IPR015880	0.0807176	0.129097	0.79575	0.473811	0.909551	0.828833
PRDM5:ENSG00000138738:E4.1-E6.2|ENSG00000138738:E4.1-E5.1		inclusion	clu_27222	NewClu_14673	ENSG00000138738:E5.1	alt-C-term	chr4:121774573-121742500|chr4:121774573-121760429	(-)retained_intron, (+)truncated, (-)AA:111(ENSP00000377955)+>308(ENST00000512845+PEP)|(-)DOMAIN+SET, (-)SET_dom+IPR001214, (-)ZN_FING+C2H2+type 1, (-)ZN_FING+C2H2+type 4, (-)Znf_C2H2+IPR007087, (-)Znf_C2H2+like+IPR015880	-0.194092	0.0791743	0.772067	0.475958	0.630834	0.824926
TTC23:ENSG00000103852:E5.2-E7.1|ENSG00000103852:E2.9-E7.1		inclusion	clu_11337	NewClu_8483	ENSG00000103852:E5.2	cassette-exon	chr15:99781570-99768937|chr15:99789622-99768937	(-)truncated, (+)AA:115(ENSP00000453419)->447(ENSP00000262074)|(+)REPEAT-TPR 2, (+)REPEAT-TPR 3, (+)REPEAT-TPR 4	0.159324	0.0228581	0.671256	0.475958	0.664791	0.505467
SAR1B:ENSG00000152700:E3.6-E6.1|ENSG00000152700:E3.6-E4.2		inclusion	clu_33044	NewClu_8608	ENSG00000152700:E4.2	cassette-exon	chr5:133968418-133959727|chr5:133968418-133967885		-0.0802244	0.0771994	0.770599	0.476214	0.751996	0.83222
PIAS2:ENSG00000078043:E3.7-E7.1|ENSG00000078043:E3.7-E11.1		inclusion	clu_5965	NewClu_7446	ENSG00000078043:E7.1	cassette-exon	chr18:44497285-44486278|chr18:44497285-44471017		0.127042	0.029903	0.704419	0.476214	0.154069	0.027027
ZNF684:ENSG00000117010:E1.4-E2.1|ENSG00000117010:I1.1_40998480-E2.1		inclusion	clu_17611	NewClu_15330	ENSG00000117010:E1.4		chr1:40997459-40998815|chr1:40998480-40998815		-0.133859	0.0175627	0.641153	0.476214	0.716949	0.850808
RP11-706O15.1:ENSG00000205664:E9.1-E10.1|ENSG00000205664:E4.1-E10.1		exclusion	clu_52210	NewClu_12409	ENSG00000205664:E9.1	cassette-exon	chrX:3736483-3735819|chrX:3743129-3735819		-0.209544	0.0502492	0.749069	0.476214	0.688917	0.898461
ABLIM1:ENSG00000099204:E12.4-E13.1|ENSG00000099204:E11.1-E13.1		exclusion	clu_8704	NewClu_4040	ENSG00000099204:E12.4	altPromoter	chr10:116286419-116251637|chr10:116304764-116251637	(+)alt-N-terminus, (+)AA:455(ENSP00000358270)->718(ENSP00000433629)|(+)DOMAIN-LIM zinc-binding 1, (+)DOMAIN-LIM zinc-binding 2, (+)DOMAIN-LIM zinc-binding 3, (+)DOMAIN-LIM zinc-binding 4, (+)MOD_RES-Phosphoserine, (+)Znf_LIM-IPR001781	-0.0851894	0.00268737	0.334242	0.476214	0.0681734	0.153363
TMEM126B:ENSG00000171204:E1.9-E3.1|ENSG00000171204:E1.9-E4.2		inclusion	clu_42240	NewClu_10888	ENSG00000171204:E3.1	cassette-exon	chr11:85339732-85342189|chr11:85339732-85342731	(-)alt-N-terminus, (-)AA:200(ENSP00000377039)->230(ENSP00000351737)	0.0827624	0.0415311	0.732883	0.476214	0.465746	0.382984
CHTF8:ENSG00000168802:E1.6-E3.1|ENSG00000168802:E2.2-E3.1		exclusion	clu_41102	NewClu_6780	ENSG00000168802:E2.2	altPromoter	chr16:69166387-69155396|chr16:69165992-69155396		0.311542	0.00678793	0.521783	0.476655	0.664478	0.352937
RAB30:ENSG00000137502:E8.1-E9.1|ENSG00000137502:E7.3-E9.1		exclusion	clu_26336	NewClu_4161	ENSG00000137502:E8.1	altPromoter	chr11:82703357-82698812|chr11:82705081-82698812		-0.291541	0.00902766	0.555247	0.476655	0.0350877	0.326628
WDR20:ENSG00000140153:E15.1_102687995-E15.2|ENSG00000140153:E13.9-E15.2		exclusion	clu_27852	NewClu_6496	ENSG00000140153:E15.1_102687995	cassette-exon	chr14:102687995-102689167|chr14:102676199-102689167		-0.158318	0.0814722	0.774912	0.477086	0.0457516	0.20407
CCNL2:ENSG00000221978:E5.2-E6.17|ENSG00000221978:E5.2-E6.18		exclusion	clu_53142	NewClu_15301	ENSG00000221978:E6.17	alt-3'	chr1:1328776-1326245|chr1:1328776-1328183		0.0120984	0.877341	0.972502	0.477086	0.258934	0.246836
RBM15:ENSG00000162775:E1.2-E2.1|ENSG00000162775:I1.1-E2.1		exclusion	clu_36791	NewClu_13762	ENSG00000162775:E1.2	intron-retention	chr1:110884890-110888161|chr1:110888160-110888161		0.0888812	0.189448	0.809459	0.477086	0.231312	0.142431
PCSK7:ENSG00000160613:I14.1-E15.1|ENSG00000160613:E14.5-E15.6		exclusion	clu_35921	NewClu_15859	ENSG00000160613:I14.1|ENSG00000160613:E15.1	intron-retention	chr11:117079453-117079452|chr11:117079613-117078780		-0.124586	0.404767	0.860292	0.477086	0.235265	0.359851
SNX5:ENSG00000089006:E4.2-E5.1|ENSG00000089006:E1.17-E5.1		exclusion	clu_7662	NewClu_1406	ENSG00000089006:E4.2	cassette-exon	chr20:17941783-17937681|chr20:17949018-17937681	(+)alt-N-terminus, (+)alt-C-terminus, (+)AA:203(ENST00000483485-PEP)->404(ENSP00000366988)|(+)DOMAIN-BAR, (+)DOMAIN-PX, (+)MOD_RES-N6-acetyllysine, (+)Phox-IPR001683, (+)REGION-Phosphatidylinositol bisphosphate binding, (+)Snx5_Snx6-IPR014637, (+)Vps5_C-IPR015404	-0.0690647	0.059614	0.755364	0.477086	0.0540246	0.123089
SETD5-AS1:ENSG00000206573:I5.1-E6.1|ENSG00000206573:E5.4-E6.2		inclusion	clu_52363	NewClu_5382	ENSG00000206573:I5.1|ENSG00000206573:E6.1	intron-retention	chr3:9432304-9432303|chr3:9433363-9432181		0.134596	0.454986	0.870601	0.478479	0.321425	0.186829
RPL23:ENSG00000125691:E5.9-I5.1|ENSG00000125691:E5.6_37006378-E6.2		inclusion	clu_20513	NewClu_7219	ENSG00000125691:E5.9|ENSG00000125691:I5.1	intron-retention	chr17:37006334-37006333|chr17:37006378-37004292		0.0375529	0.854783	0.967073	0.480483	0.264368	0.226815
CREB5:ENSG00000146592:E12.3-E15.1|ENSG00000146592:E14.2-E15.1		exclusion	clu_30900	NewClu_1276	ENSG00000146592:E14.2	altPromoter	chr7:28610155-28758370|chr7:28725814-28758370	(+)alt+N+terminus, (+)alt+C+terminus, (+)AA:97(ENST00000484383+PEP)+>108(ENST00000461921+PEP)	0.165632	0.091131	0.781113	0.480845	0.52234	0.356708
DPY19L3:ENSG00000178904:E18.1-I18.1|ENSG00000178904:E17.1-E19.1		inclusion	clu_45077	NewClu_355	ENSG00000178904:E18.1|ENSG00000178904:I18.1	intron-retention	chr19:32958532-32958533|chr19:32955690-32959637		0.113946	0.0212086	0.666675	0.481133	0.131066	0.0171196
MTERFD1:ENSG00000156469:E1.3-E3.1|ENSG00000156469:E1.3-E4.2		exclusion	clu_34385	NewClu_4556	ENSG00000156469:E3.1	cassette-exon	chr8:97273729-97270928|chr8:97273729-97269342		-0.175047	0.0640901	0.759731	0.481251	0.782052	0.957099
FANCD2:ENSG00000144554:E16.1-E18.2|ENSG00000144554:I16.1-E17.1		inclusion	clu_29990	NewClu_730	ENSG00000144554:E16.1|ENSG00000144554:E18.2	intron-retention	chr3:10085548-10088264|chr3:10087210-10087211		-0.300894	0.0446328	0.737101	0.482609	0.654662	0.955556
SNHG14:ENSG00000224078:E21.1-E22.1|ENSG00000224078:E17.2-E24.1		inclusion	clu_53282	NewClu_9124	ENSG00000224078:E21.1|E22.1	cassette-exon	chr15:25307235-25309862|chr15:25301769-25315267		0.217078	0.0747253	0.769662	0.484764	0.408553	0.191475
ZNF43:ENSG00000198521:E10.3-E11.1|ENSG00000198521:E6.3-E11.1		exclusion	clu_50640	NewClu_8026	ENSG00000198521:E10.3	cassette-exon	chr19:22018838-22002023|chr19:22025947-22002023	(-)alt-N-terminus, (-)AA:803(ENSP00000470275)->809(ENSP00000347045)|(-)Krueppel-associated_box-IPR001909	-0.189799	0.0150975	0.617186	0.484764	0.595036	0.784836
PRUNE2:ENSG00000106772:E11.4-E14.1|ENSG00000106772:E12.5-E14.1		exclusion	clu_12817	NewClu_3964	ENSG00000106772:E12.5	cassette-exon	chr9:79318253-79270418|chr9:79306990-79270418	(-)alt-N-terminus, (-)alt-C-terminus, (-)AA:128(ENST00000480674-PEP)->192(ENST00000488346-PEP)	0.197756	0.11724	0.79416	0.484764	0.419153	0.221397
SLC25A16:ENSG00000122912:E2.3-E3.1|ENSG00000122912:E1.3-E3.1		exclusion	clu_19563	NewClu_1909	ENSG00000122912:E2.3	cassette-exon	chr10:70276841-70276600|chr10:70287003-70276600	(+)alt-N-terminus, (+)alt-C-terminus, (+)AA:220(ENST00000493963-PEP)->315(BAG58271.1)|(+)Graves_DC-IPR002167, (+)Mit_carrier-IPR002067, (+)Mitochondrial_sb/sol_carrier-IPR018108, (+)REPEAT-Solcar 1, (+)TRANSMEM-Helical; Name=1;, (+)TRANSMEM-Helical; Name=2;, (-)Graves_DC-IPR002167	-0.141852	0.199511	0.810347	0.485535	0.660699	0.80255
RAB30:ENSG00000137502:E7.3-E9.1|ENSG00000137502:E8.1-E9.1		exclusion	clu_26336	NewClu_4161	ENSG00000137502:E8.1	altPromoter	chr11:82705081-82698812|chr11:82703357-82698812		0.294362	0.00808614	0.542493	0.487855	0.953983	0.659621
TMEM116:ENSG00000198270:E2.5-E2.8|ENSG00000198270:E1.11-E3.1		exclusion	clu_50499	NewClu_7377	ENSG00000198270:E2.5|ENSG00000198270:E2.8	altPromoter	chr12:112443753-112443490|chr12:112450806-112443107		-0.108978	0.0245059	0.681304	0.487855	0.028629	0.137607
FYN:ENSG00000010810:E21.3-E22.1|ENSG00000010810:E21.3-E23.1		inclusion	clu_1096	NewClu_1629	ENSG00000010810:E22.1	cassette-exon	chr6:112024088-112021471|chr6:112024088-112020873	(+)alt-coding, (+)AA:534(ENSP00000357671)->537(ENSP00000346671)|(-)Kinase-like_dom-IPR011009, (-)Prot_kinase_cat_dom-IPR000719, (-)SH2-IPR000980, (-)Ser-Thr/Tyr_kinase_cat_dom-IPR001245, (-)Ser/Thr_dual-sp_kinase_dom-IPR002290, (-)Tyr_kinase_cat_dom-IPR020635, (+)DOMAIN-Protein kinase, (+)DOMAIN-SH2, (+)HELIX, (+)Kinase-like_dom-IPR011009, (+)MOD_RES-Phosphoserine, (+)MOD_RES-Phosphothreonine, (+…	0.0734223	0.123692	0.79575	0.487855	0.88827	0.814848
UPF3A:ENSG00000169062:E7.1-E8.1|ENSG00000169062:E6.5-E8.1		inclusion	clu_41220	NewClu_15123	ENSG00000169062:E7.1	cassette-exon	chr13:115064475-115067206|chr13:115057267-115067206	(+)alt-N-terminus, (+)alt-C-terminus, (+)AA:86(ENST00000480362-PEP)->443(ENSP00000329592)|(+)HELIX, (+)MOD_RES-Phosphoserine, (+)Nonsense_mediated_decay_UPF3-IPR005120, (+)REGION-Required for association with EIF4A3 and ECJ core components CASC3, MAGOH and RBM8A, (+)REGION-Required for interaction with UPF2, (+)STRAND, (+)TURN	0.0815579	0.423818	0.864661	0.487855	0.801356	0.719798
PLEKHH1:ENSG00000054690:E14.1-E15.1|ENSG00000054690:E14.1-I14.1_68042456		exclusion	clu_2984	NewClu_3653	ENSG00000054690:E15.1		chr14:68042189-68042540|chr14:68042189-68042456		0.193082	0.0648237	0.759919	0.488443	0.968487	0.775406
CSPP1:ENSG00000104218:E9.2-E10.1|ENSG00000104218:E7.1-E10.1		exclusion	clu_11466	NewClu_7019	ENSG00000104218:E9.2	cassette-exon	chr8:68004118-68005778|chr8:67998345-68005778	(+)alt-N-terminus, (+)AA:876(ENSP00000415782)->1221(ENSP00000262210)|(+)COILED	-0.128198	0.11132	0.792467	0.489115	0.0949573	0.223155
FGGY:ENSG00000172456:I12.1_59893104-E13.1|ENSG00000172456:E11.1-E13.1		exclusion	clu_42803	NewClu_15200	ENSG00000172456:I12.1_59893104		chr1:59893104-59922633|chr1:59844509-59922633		-0.245751	0.00406044	0.412606	0.489435	0.0659222	0.311673
RALGPS1:ENSG00000136828:E26.1-E28.1|ENSG00000136828:E26.1-E27.1		exclusion	clu_25861	NewClu_12809	ENSG00000136828:E27.1	alt-C-term	chr9:129977121-129981019|chr9:129977121-129979185	(+)alt+N+terminus, (+)alt+C+terminus, (+)AA:129(ENST00000471643+PEP)+>153(ENSP00000404021)|(+)DOMAIN+PH, (+)Pleckstrin_homology+IPR001849, (+)REGION+Required for stimulation of nucleotide exchange by RALA	0.00235884	0.986846	0.997371	0.489435	0.591908	0.589549
MYLK3:ENSG00000140795:E4.1-E6.1|ENSG00000140795:E4.1-E5.1		inclusion	clu_28155	NewClu_8236	ENSG00000140795:E5.1	cassette-exon	chr16:46773969-46766580|chr16:46773969-46772055	(+)alt-N-terminus, (+)AA:478(ENSP00000439297)->819(ENSP00000378288)	-0.119266	0.0490842	0.749069	0.489435	0.291268	0.410533
XRRA1:ENSG00000166435:E19.1-E20.5|ENSG00000166435:E19.1-E20.1		exclusion	clu_39686	NewClu_5860	ENSG00000166435:E20.1	alt-3'	chr11:74555213-74554498|chr11:74555213-74555004	(-)alt-C-terminus, (-)AA:598(ENSP00000435838)->792(ENSP00000339918)|(-)COILED	0.0559146	0.369813	0.85113	0.489435	0.251503	0.195589
TAB2:ENSG00000055208:E2.1-E10.2|ENSG00000055208:E7.3-E10.2		inclusion	clu_3048	NewClu_10649	ENSG00000055208:E7.3	cassette-exon	chr6:149639151-149691045|chr6:149663969-149691045	(+)alt-C-terminus, (+)AA:536(ENSP00000376106)->553(AK307650-PEP)	-0.120374	0.0169203	0.636515	0.489435	0.167575	0.287949
AP1AR:ENSG00000138660:E6.1-E7.1|ENSG00000138660:E5.1-E7.1		exclusion	clu_27152	NewClu_10121	ENSG00000138660:E6.1	cassette-exon	chr4:113184242-113186165|chr4:113182018-113186165	(-)alt-coding, (-)AA:269(ENSP00000309023)->302(ENSP00000274000)|(-)COILED, (-)REGION-Interaction with AP1G1	-0.150006	0.0187699	0.652848	0.489435	0.700011	0.850017
LRRFIP1:ENSG00000124831:I11.1_238638485-E12.1|ENSG00000124831:E11.1-E12.1		inclusion	clu_20244	NewClu_13977	ENSG00000124831:I11.1_238638485		chr2:238638485-238642417|chr2:238636578-238642417		0.0846757	0.0285058	0.697065	0.489435	0.346124	0.261448
COPS7B:ENSG00000144524:E2.6-E4.1|ENSG00000144524:E1.5-E4.1		exclusion	clu_29979	NewClu_10598	ENSG00000144524:E2.6	altPromoter	chr2:232651248-232653265|chr2:232646593-232653265	(~)AA:264(ENSP00000386567)->264(ENSP00000272995)	-0.173303	0.00520774	0.469661	0.489435	0.7045	0.877804
APLP1:ENSG00000105290:E15.2-E16.4|ENSG00000105290:E14.1-E16.4		inclusion	clu_12022	NewClu_95	ENSG00000105290:E15.2	cassette-exon	chr19:36369010-36369486|chr19:36368727-36369486	(-)alt-N-terminus, (-)alt-C-terminus, (-)AA:222(ENSP00000466576)->289(ENSP00000474762)|(-)APP_amyloid_C-IPR019543, (-)Amyloid_glyco-IPR008155, (-)Amyloid_glyco_E2_domain-IPR024329, (-)MOTIF-Basolateral sorting signal, (-)MOTIF-Clathrin-binding, (-)MOTIF-NPXY motif; contains endocytosis signal, (-)PEPTIDE-C30, (-)REGION-Interaction with DAB1, (-)REGION-Interaction with DAB2, (-)SITE-Cleavage; by c…	0.0510313	0.301436	0.83596	0.489435	0.990716	0.939685
OBSCN:ENSG00000154358:E52.2-E53.2|ENSG00000154358:E52.2_228487668-E53.2_228491462		inclusion	clu_33672	NewClu_7546	ENSG00000154358:E52.2|ENSG00000154358:E53.2	alt-5'	chr1:228487846-228491376|chr1:228487668-228491462		0.403855	0.0131765	0.602126	0.489435	0.938415	0.53456
NAGLU:ENSG00000108784:E4.1-E5.1_40693057|ENSG00000108784:E4.1-E5.1		exclusion	clu_13731	NewClu_10607	ENSG00000108784:E5.1	alt-3'	chr17:40690773-40693057|chr17:40690773-40692968		0.150084	0.0143589	0.609445	0.489435	0.191475	0.0413907
SCG5:ENSG00000166922:E5.1-E6.4|ENSG00000166922:E5.1-E6.3		inclusion	clu_40040	NewClu_12510	ENSG00000166922:E6.3	alt-3'	chr15:32972116-32976761|chr15:32972116-32976758	(+)alt-coding, (+)AA:211(ENSP00000388560)->212(ENSP00000300175)|(-)Secretogranin_V+IPR007945, (+)DISULFID, (+)Secretogranin_V-IPR007945	-0.253006	0.159154	0.804969	0.489435	0.294305	0.547311
RP11-109L13.1:ENSG00000254851:I2.1-E3.1|ENSG00000254851:I2.1_117007645-E3.1		exclusion	clu_56238	NewClu_4781	ENSG00000254851:I2.1	intron-retention	chr11:117008138-117008139|chr11:117007645-117008139		-0.408439	0.0789426	0.772067	0.489435	0.361742	0.770181
PIP4K2B:ENSG00000141720:E6.2-E8.1|ENSG00000141720:E7.1-E8.1		exclusion	clu_28704	NewClu_9577	ENSG00000141720:E7.1	altPromoter	chr17:36936705-36935782|chr17:36936105-36935782	(+)alt+N+terminus, (+)alt+C+terminus, (+)AA:117(ENST00000583278+PEP)+>276(ENST00000311500+PEP)|(+)HELIX, (+)MOD_RES+N6+acetyllysine, (+)STRAND, (+)TURN, (-)HELIX, (-)STRAND	0.0535818	0.211493	0.810347	0.489435	0.906074	0.852493
SNX5:ENSG00000089006:E1.17-E5.1|ENSG00000089006:E4.2-E5.1		exclusion	clu_7662	NewClu_1406	ENSG00000089006:E4.2	cassette-exon	chr20:17949018-17937681|chr20:17941783-17937681	(+)alt+N+terminus, (+)alt+C+terminus, (+)AA:203(ENST00000483485+PEP)+>404(ENSP00000366988)|(+)DOMAIN+BAR, (+)DOMAIN+PX, (+)MOD_RES+N6+acetyllysine, (+)Phox+IPR001683, (+)REGION+Phosphatidylinositol bisphosphate binding, (+)Snx5_Snx6+IPR014637, (+)Vps5_C+IPR015404	0.154229	0.120178	0.79575	0.489435	0.827769	0.67354
ELP2:ENSG00000134759:E6.3-E7.1|ENSG00000134759:E6.3-E10.1		exclusion	clu_24473	NewClu_7092	ENSG00000134759:E7.1	cassette-exon	chr18:33718389-33718758|chr18:33718389-33721100	(-)alt-coding, (-)AA:800(ENSP00000257191)->826(ENSP00000350967)|(+)WD40_repeat_dom-IPR017986, (-)REPEAT-WD 3, (-)REPEAT-WD 4, (-)WD40_repeat_dom-IPR017986	-0.0850322	0.0199766	0.662977	0.489435	0.813357	0.898389
RP11-86H7.1:ENSG00000224081:E4.2-E5.1|ENSG00000224081:E4.2-E6.1		exclusion	clu_53288	NewClu_3148	ENSG00000224081:E5.1	cassette-exon	chr1:95197814-95171113|chr1:95197814-95145163		-0.181522	0.0570087	0.755364	0.489435	0	0.181522
NOP14:ENSG00000087269:E13.1-E14.1_2944053|ENSG00000087269:E13.1-E14.1		inclusion	clu_7380	NewClu_5441	ENSG00000087269:E14.1	alt-3'	chr4:2945800-2944053|chr4:2945800-2944078		-0.0605214	0.193916	0.810347	0.489435	0.0303495	0.0908709
SLC25A29:ENSG00000197119:I4.1-E5.1|ENSG00000197119:E4.1-E9.1		exclusion	clu_49600	NewClu_10544	ENSG00000197119:I4.1|ENSG00000197119:E5.1	intron-retention	chr14:100764586-100764585|chr14:100765179-100759714		-0.0690309	0.667666	0.922353	0.489435	0.546366	0.615397
DENND4C:ENSG00000137145:I19.1-E20.1|ENSG00000137145:E19.2-E21.1		inclusion	clu_26124	NewClu_1874	ENSG00000137145:I19.1|ENSG00000137145:E20.1	intron-retention	chr9:19337598-19337599|chr9:19336412-19340990		0.140396	0.0376142	0.724481	0.489435	0.153981	0.0135856
AC108488.4:ENSG00000242282:E3.6-E4.1|ENSG00000242282:E3.2-E4.1		inclusion	clu_55203	NewClu_10756	ENSG00000242282:E3.6	alt-5'	chr2:3580698-3579900|chr2:3581301-3579900		0.228395	0.02419	0.676906	0.489435	0.286859	0.058464
MRE11A:ENSG00000020922:E1.12-E2.1|ENSG00000020922:E1.10-E2.1		inclusion	clu_1611	NewClu_11586	ENSG00000020922:E1.12	alt-5'	chr11:94226850-94226072|chr11:94226957-94226072	(~)alt-C-terminus, (~)AA:114(ENST00000541157-PEP)->114(ENST00000536144-PEP)	0.154776	0.0433645	0.733004	0.489435	0.623575	0.468799
BCL11A:ENSG00000119866:E3.2-E10.1|ENSG00000119866:I3.1-E4.1		exclusion	clu_18590	NewClu_14451	ENSG00000119866:E3.2|ENSG00000119866:E10.1	intron-retention	chr2:60773106-60695968|chr2:60771527-60771526		0.0803996	0.511972	0.885318	0.489435	0.751763	0.671363
MECP2:ENSG00000169057:E3.4-E5.1|ENSG00000169057:E3.4-E13.2		exclusion	clu_41219	NewClu_6291	ENSG00000169057:E5.1	cassette-exon	chrX:153363061-153357765|chrX:153363061-153298008	(+)alt-N-terminus, (+)AA:486(ENSP00000301948)->498(ENSP00000395535)|(+)Me_CpG-bd_MeCP2-IPR017353, (-)Me_CpG-bd_MeCP2-IPR017353	-0.0964968	0.145156	0.799736	0.489435	0.552501	0.648998
RBM5:ENSG00000003756:E7.3-E7.7|ENSG00000003756:E7.3-E8.3		inclusion	clu_151	NewClu_15495	ENSG00000003756:E7.7	cassette-exon	chr3:50137484-50137965|chr3:50137484-50140516		0.0551899	0.298287	0.834771	0.489435	0.898972	0.843782
BHLHB9:ENSG00000198908:E3.2-E5.1|ENSG00000198908:E2.2-E5.1		inclusion	clu_51190	NewClu_7295	ENSG00000198908:E3.2	altPromoter	chrX:102001102-102002745|chrX:101976019-102002745	(~)AA:547(ENSP00000403226)->547(ENSP00000405893)	0.265727	0.025387	0.686041	0.489435	0.519841	0.254114
TSTD1:ENSG00000215845:E1.5-E2.3|ENSG00000215845:E1.5-E2.6		inclusion	clu_53013	NewClu_621	ENSG00000215845:E2.3	alt-3'	chr1:161008670-161008463|chr1:161008670-161007865	(+)alt-N-terminus, (+)AA:74(ENSP00000357003)->115(ENSP00000388293)|(+)DOMAIN-Rhodanese, (+)Rhodanese-like_dom-IPR001763	0.196586	0.127505	0.79575	0.489435	0.441894	0.245308
WASF1:ENSG00000112290:E1.3-E2.1|ENSG00000112290:E1.7-E5.1		exclusion	clu_15234	NewClu_8204	ENSG00000112290:E1.7|ENSG00000112290:E2.1	alt-5'|cassette-exon	chr6:110501044-110499945|chr6:110500642-110448832	(~)AA:559(ENSP00000376366)->559(ENSP00000376365)|(~)AA:559(ENSP00000376365)+>559(ENSP00000376366)	-0.174137	0.0131286	0.602126	0.489435	0.0651696	0.239306
TMEM245:ENSG00000106771:E7.1-E8.1|ENSG00000106771:E6.2-E8.1		inclusion	clu_12815	NewClu_3962	ENSG00000106771:E7.1	cassette-exon	chr9:111848277-111843223|chr9:111849453-111843223	(+)nonsense_mediated_decay, (+)alt-N-terminus, (+)alt-C-terminus, (+)AA:253(ENSP00000417842)->879(ENSP00000363714)|(+)MOD_RES-Phosphoserine, (+)MOD_RES-Phosphothreonine, (+)TRANSMEM-Helical;, (+)UPF0118-IPR002549	0.124102	0.0412165	0.73128	0.489435	0.419745	0.295643
STK16:ENSG00000115661:E1.8-E2.2|ENSG00000115661:E1.6-E2.2		inclusion	clu_16895	NewClu_8363	ENSG00000115661:E1.8	alt-5'	chr2:220110518-220110618|chr2:220110244-220110618	(~)AA:305(ENSP00000386928)->305(ENSP00000379964)	0.114788	0.00617572	0.510462	0.489435	0.327863	0.213075
AAK1:ENSG00000115977:E17.1-E18.1|ENSG00000115977:E17.1-I23.1_69693683		inclusion	clu_17083	NewClu_6667	ENSG00000115977:E18.1		chr2:69732701-69723212|chr2:69732701-69693683		0.160946	0.0695558	0.761824	0.489435	0.831335	0.670389
RP11-144G6.12:ENSG00000254929:I1.1_47243317-E2.1|ENSG00000254929:E1.1-E2.1		inclusion	clu_56255	NewClu_15596	ENSG00000254929:I1.1_47243317		chr10:47243317-47241940|chr10:47243467-47241940		0.16403	0.0299809	0.704603	0.489435	0.259149	0.0951187
SCG5:ENSG00000166922:E5.1-E6.3|ENSG00000166922:E5.1-E6.4		inclusion	clu_40040	NewClu_12510	ENSG00000166922:E6.3	alt-3'	chr15:32972116-32976758|chr15:32972116-32976761	(+)alt-coding, (+)AA:211(ENSP00000388560)->212(ENSP00000300175)|(-)Secretogranin_V-IPR007945, (+)DISULFID, (+)Secretogranin_V-IPR007945	0.253006	0.159154	0.804969	0.489435	0.705695	0.452689
MPRIP:ENSG00000133030:E15.1-E16.1|ENSG00000133030:E14.1-E16.1		inclusion	clu_23642	NewClu_15234	ENSG00000133030:E15.1	cassette-exon	chr17:17046983-17049350|chr17:17046079-17049350	(+)alt-C-terminus, (+)AA:1000(ENSP00000400189)->1025(ENSP00000379149)|(+)MOD_RES-Phosphoserine, (+)REGION-Interaction with F-actin	0.107237	0.0394861	0.7293	0.489435	0.776156	0.668919
AP001171.1:ENSG00000233236:E1.1-E2.1_21629656|ENSG00000233236:E1.1-E2.1		exclusion	clu_54329	NewClu_11520	ENSG00000233236:E2.1	alt-3'	chr21:21630865-21629656|chr21:21630865-21629659		0.0543499	0.424535	0.864772	0.489435	0.168745	0.114395
SPPL2B:ENSG00000005206:E8.1-I8.1|ENSG00000005206:E7.2-E9.2		inclusion	clu_333	NewClu_1883	ENSG00000005206:E8.1|ENSG00000005206:I8.1	intron-retention	chr19:2338525-2338526|chr19:2337624-2338751		0.200029	0.0918043	0.78244	0.489435	0.225239	0.0252101
TMEM88:ENSG00000167874:E1.2-E2.1|ENSG00000167874:E1.2-E2.2		inclusion	clu_40564	NewClu_9262	ENSG00000167874:E2.1	alt-3'	chr17:7758602-7758763|chr17:7758602-7759089		0.0616785	0.32959	0.843745	0.489435	0.678662	0.616983
PRELID2:ENSG00000186314:E9.2-E10.1|ENSG00000186314:E9.2-E12.1		exclusion	clu_47668	NewClu_2181	ENSG00000186314:E10.1	cassette-exon	chr5:145144494-145140088|chr5:145144494-145083858	(-)alt-N-terminus, (-)alt-C-terminus, (-)AA:27(ENST00000510594-PEP)->177(ENSP00000350694)|(-)PRELI/MSF1-IPR006797	-0.251637	0.0232763	0.672812	0.489435	0.653027	0.904664
SUN1:ENSG00000164828:E16.5-E17.2|ENSG00000164828:E15.3-E18.2		exclusion	clu_38560	NewClu_14686	ENSG00000164828:E16.5|E17.2	cassette-exon	chr7:888252-889157|chr7:883157-891021	(+)retained_intron, (+)alt-C-terminus, (+)AA:505(ENST00000413171-PEP)->785(ENSP00000384015)|(+)COILED, (+)DOMAIN-SUN, (+)RNA-bd_mt-IPR018539, (+)Sad1_UNC_C-IPR012919, (+)TOPO_DOM-Perinuclear space, (+)TRANSMEM-Helical, (-)RNA-bd_mt-IPR018539	-0.204324	0.0245724	0.681304	0.489435	0.571826	0.77615
ADD3:ENSG00000148700:E3.6-E8.1|ENSG00000148700:E2.4-E8.1		inclusion	clu_31623	NewClu_5670	ENSG00000148700:E3.6	altPromoter	chr10:111768057-111860383|chr10:111765909-111860383	(~)AA:674(ENSP00000353286)->674(ENSP00000277900)	0.128264	0.0642439	0.759731	0.489435	0.879001	0.750737
GGA3:ENSG00000125447:E5.1-E6.1|ENSG00000125447:E5.1-E8.1		inclusion	clu_20389	NewClu_582	ENSG00000125447:E6.1	cassette-exon	chr17:73242590-73240798|chr17:73242590-73239651	(-)nonsense_mediated_decay, (+)truncated, (-)AA:69(ENSP00000440356)->690(ENSP00000326575)|(-)COMPBIAS-Poly-Pro, (-)COMPBIAS-Poly-Ser, (-)COMPBIAS-Poly-Val, (-)Clathrin_a/b/g-adaptin_app_Ig-IPR008152, (-)Clathrin_g-adaptin_app-IPR008153, (-)Coatomer/clathrin_app_Ig-like-IPR013041, (-)DOMAIN-GAE, (-)DOMAIN-GAT, (-)ENTH_VHS-IPR008942, (-)GAT-IPR004152, (-)HELIX, (-)MOTIF-Autoinhibitory, (-)REGION-Un…	0.0791394	0.0542838	0.753844	0.489435	0.872444	0.793305
PM20D2:ENSG00000146281:E1.1-I1.1_89858244|ENSG00000146281:E1.1-E2.1		inclusion	clu_30772	NewClu_2975	ENSG00000146281:I1.1_89858244		chr6:89856328-89858244|chr6:89856328-89858984		0.126826	0.128605	0.79575	0.489435	0.160463	0.0336376
DTWD1:ENSG00000104047:E1.11-E3.1|ENSG00000104047:E2.1-E3.1		exclusion	clu_11395	NewClu_11880	ENSG00000104047:E2.1	cassette-exon	chr15:49913319-49917310|chr15:49915995-49917310	(~)AA:304(ENSP00000385399)+>304(ENSP00000251250)	0.0490882	0.236317	0.818873	0.489435	0.866829	0.817741
HDHD3:ENSG00000119431:E1.2-E2.2|ENSG00000119431:E1.2-E2.3		exclusion	clu_18377	NewClu_15771	ENSG00000119431:E2.2	alt-3'	chr9:116139009-116137847|chr9:116139009-116137806		-0.129742	0.17621	0.805001	0.489435	0.409086	0.538828
TPK1:ENSG00000196511:E18.1-E21.1|ENSG00000196511:E18.1-E20.1		exclusion	clu_49042	NewClu_15574	ENSG00000196511:E20.1	cassette-exon	chr7:144320259-144245695|chr7:144320259-144288662	(-)alt-coding, (-)AA:194(ENSP00000367339)->243(ENSP00000353165)|(+)TPK_catalytic+IPR007371, (+)Thiamin_PyroPKinase_B1+bd+IPR007373, (+)Thiamin_pyrophosphokinase_euk+IPR016966, (-)HELIX, (-)STRAND, (-)TPK_catalytic-IPR007371, (-)Thi_PPkinase-IPR006282, (-)Thiamin_PyroPKinase_B1-bd-IPR007373, (-)Thiamin_pyrophosphokinase_euk-IPR016966	0.152185	0.0370927	0.72382	0.489435	0.217848	0.0656632
NFKBIZ:ENSG00000144802:E13.2-E14.1|ENSG00000144802:I13.1-E14.1		exclusion	clu_30149	NewClu_360	ENSG00000144802:E13.2	intron-retention	chr3:101576303-101578162|chr3:101578161-101578162		0.00784431	0.886006	0.974444	0.489435	0.963907	0.956062
ATM:ENSG00000149311:E1.5-E6.1|ENSG00000149311:E4.2-E6.1		inclusion	clu_31860	NewClu_12573	ENSG00000149311:E4.2	cassette-exon	chr11:108093913-108098322|chr11:108095598-108098322	(~)AA:3056(ENSP00000278616)+>3056(ENSP00000388058)	-0.182254	0.116228	0.79416	0.489435	0.593035	0.775288
SLC52A2:ENSG00000185803:E4.5-E5.2|ENSG00000185803:E4.11-E5.2		inclusion	clu_47469	NewClu_6600	ENSG00000185803:E4.11	alt-5'	chr8:145582270-145582844|chr8:145582725-145582844	(~)AA:445(ENSP00000435820)+>445(ENSP00000436768)	-0.204289	0.0220774	0.667885	0.489435	0.0512425	0.255532
SRGAP2:ENSG00000163486:E18.1-I18.1|ENSG00000163486:E17.2-I19.2		inclusion	clu_37273	NewClu_1852	ENSG00000163486:E18.1|ENSG00000163486:I18.1	intron-retention	chr1:206627855-206627856|chr1:206626726-206628224		0.197533	0.0320218	0.708364	0.489435	0.28401	0.0864774
RCAN1:ENSG00000159200:E6.3-E8.2|ENSG00000159200:E1.2-E8.2		exclusion	clu_35347	NewClu_5270	ENSG00000159200:E6.3	altPromoter	chr21:35898961-35896008|chr21:35987059-35896008	(+)alt-N-terminus, (+)AA:197(ENSP00000370524)->252(ENSP00000320768)|(+)Calcipressin-IPR006931, (-)Calcipressin-IPR006931	-0.105746	0.00296208	0.349547	0.489435	0.793014	0.89876
FAM200B:ENSG00000237765:E5.8-I5.1|ENSG00000237765:E5.4-E6.1		exclusion	clu_54852	NewClu_5234	ENSG00000237765:E5.8|ENSG00000237765:I5.1	intron-retention	chr4:15689085-15689086|chr4:15688771-15690174		-0.130707	0.192727	0.810347	0.489435	0.135417	0.266124
ATP6AP1L:ENSG00000205464:E5.1-I5.1_81599847|ENSG00000205464:E5.1-E6.1		inclusion	clu_52108	NewClu_9824	ENSG00000205464:I5.1_81599847		chr5:81599651-81599847|chr5:81599651-81600434		0.375563	0.0888744	0.779609	0.489435	0.805556	0.429992
CRNDE:ENSG00000245694:E6.4-E7.1|ENSG00000245694:E6.4-I6.1		inclusion	clu_55476	NewClu_10383	ENSG00000245694:E7.1	intron-retention	chr16:54954210-54953121|chr16:54954210-54954209		-0.0630186	0.505032	0.882797	0.489435	0.785526	0.848544
COMMD3:ENSG00000148444:E4.4-E4.11|ENSG00000148444:E4.2-E4.11_22607587		exclusion	clu_31536	NewClu_8201	ENSG00000148444:E4.4|ENSG00000148444:E4.11	alt-5'	chr10:22607097-22607582|chr10:22607235-22607587		0.353518	0.0387977	0.7293	0.489435	0.462963	0.109445
MRPL30:ENSG00000185414:E4.4-E8.1|ENSG00000185414:E5.3-E6.1		inclusion	clu_47229	NewClu_12461	ENSG00000185414:E5.3|E6.1	cassette-exon	chr2:99797712-99811214|chr2:99802717-99803382	(-)alt+N+terminus, (-)alt+C+terminus, (-)AA:27(ENST00000473743+PEP)+>116(ENST00000465432+PEP)	-0.253629	0.0351361	0.716399	0.489435	0.0185185	0.272147
PQLC1:ENSG00000122490:E14.6-E16.1|ENSG00000122490:E8.4-E16.1		inclusion	clu_19427	NewClu_11221	ENSG00000122490:E14.6	cassette-exon	chr18:77679184-77664183|chr18:77703329-77664183	(+)alt-C-terminus, (+)AA:132(ENSP00000465546)->253(ENSP00000350188)|(+)CTNS-IPR006603, (+)DOMAIN-PQ-loop 2, (+)TRANSMEM-Helical;	0.112383	0.248934	0.822991	0.489435	0.811723	0.699341
NOP14:ENSG00000087269:E13.1-E14.1|ENSG00000087269:E13.1-E14.1_2944053		inclusion	clu_7380	NewClu_5441	ENSG00000087269:E14.1	alt-3'	chr4:2945800-2944078|chr4:2945800-2944053		0.0605214	0.193916	0.810347	0.489435	0.96965	0.909129
VPS37A:ENSG00000155975:E1.8-E5.1|ENSG00000155975:E1.8-E4.1		inclusion	clu_34213	NewClu_15072	ENSG00000155975:E4.1	cassette-exon	chr8:17104878-17123416|chr8:17104878-17123280	(-)nonsense_mediated_decay, (+)truncated, (-)AA:53(ENSP00000429227)+>185(ENSP00000318173)|(-)UBQ+conjugating_enzyme/RWD+IPR016135	-0.132343	0.035458	0.717292	0.489435	0.569977	0.702319
P2RX4:ENSG00000135124:E9.7-E9.10|ENSG00000135124:E9.6-E9.14		inclusion	clu_24706	NewClu_4615	ENSG00000135124:E9.7|ENSG00000135124:E9.10	alt-5'	chr12:121670479-121670800|chr12:121670428-121671428		0.0605458	0.201092	0.810347	0.489435	0.954366	0.89382
HAGH:ENSG00000063854:E1.9-E2.1|ENSG00000063854:E1.12-E2.1		exclusion	clu_3551	NewClu_12678	ENSG00000063854:E1.12	alt-5'	chr16:1876713-1873038|chr16:1876508-1873038	(+)retained_intron, (+)retained_intron, (+)alt+N+terminus, (+)AA:116(ENST00000567190+PEP)+>164(ENST00000564518+PEP)|(+)TRANSIT+Mitochondrion	0.162184	0.00235333	0.308255	0.489435	0.619106	0.456921
ZNF81:ENSG00000197779:E1.4-E3.1|ENSG00000197779:E1.3-E3.1		exclusion	clu_50095	NewClu_231	ENSG00000197779:E1.4	alt-5'	chrX:47696406-47705504|chrX:47696386-47705504		-0.205852	0.00919524	0.559477	0.489435	0.351202	0.557054
DCAF11:ENSG00000100897:E2.30-E2.33|ENSG00000100897:E2.9-E2.33		exclusion	clu_9865	NewClu_14683	ENSG00000100897:E2.30	alt-5'	chr14:24584601-24584752|chr14:24584133-24584752		-0.210845	0.0913169	0.781113	0.489435	0.505544	0.71639
ZNF232:ENSG00000167840:E2.6-E4.1|ENSG00000167840:E2.6-E3.1		inclusion	clu_40553	NewClu_2097	ENSG00000167840:E3.1	cassette-exon	chr17:5015095-5013163|chr17:5015095-5014514	(-)nonsense_mediated_decay, (+)truncated, (-)AA:50(ENSP00000461267)+>435(ENSP00000461305)|(-)COMPBIAS+Poly+Met, (-)DOMAIN+SCAN box, (-)Retrov_capsid_C+IPR008916, (-)Tscrpt_reg_SCAN+IPR003309, (-)ZN_FING+C2H2+type 1, (-)ZN_FING+C2H2+type 2, (-)ZN_FING+C2H2+type 3, (-)ZN_FING+C2H2+type 4, (-)ZN_FING+C2H2+type 5, (-)Znf_C2H2+IPR007087, (-)Znf_C2H2+like+IPR015880	-0.147553	0.0398541	0.7293	0.489435	0.138762	0.286315
TMEM11:ENSG00000178307:E3.2-E5.1|ENSG00000178307:E1.4-E5.1		inclusion	clu_44979	NewClu_7285	ENSG00000178307:E3.2	cassette-exon	chr17:21114249-21102153|chr17:21117404-21102153		0.0847616	0.132598	0.79575	0.489435	0.345187	0.260425
CHKA:ENSG00000110721:I2.1-E3.1|ENSG00000110721:E2.1-E5.4		inclusion	clu_14505	NewClu_9927	ENSG00000110721:I2.1|ENSG00000110721:E3.1	intron-retention	chr11:67857348-67857347|chr11:67864486-67848924		0.190511	0.0370024	0.72382	0.489435	0.243432	0.052921
TMEM234:ENSG00000160055:E2.2-E3.5|ENSG00000160055:E3.2-E3.5		exclusion	clu_35620	NewClu_5169	ENSG00000160055:E2.2	cassette-exon	chr1:32686732-32682952|chr1:32683038-32682952		0.0625641	0.343552	0.845093	0.489435	0.904893	0.842329
LRRC27:ENSG00000148814:E8.1-E9.1|ENSG00000148814:E7.2-E9.1		inclusion	clu_31648	NewClu_11723	ENSG00000148814:E8.1	cassette-exon	chr10:134155775-134158002|chr10:134151199-134158002	(+)alt-N-terminus, (+)AA:214(ENST00000462656-PEP)->383(ENSP00000376413)|(+)Leu-rich_rpt-IPR001611, (+)Leu-rich_rpt_typical-subtyp-IPR003591, (+)REPEAT-LRR 1, (+)REPEAT-LRR 2, (+)REPEAT-LRR 3, (+)REPEAT-LRR 4, (+)REPEAT-LRR 5	0.054841	0.530961	0.888645	0.489435	0.899038	0.844197
BBX:ENSG00000114439:E30.2-E31.1|ENSG00000114439:E30.2-E32.1		exclusion	clu_16184	NewClu_3516	ENSG00000114439:E31.1	cassette-exon	chr3:107497366-107508634|chr3:107497366-107510087	(-)alt-coding, (-)AA:911(ENSP00000408358)->941(ENSP00000319974)|(-)COMPBIAS-Lys-rich	-0.0753881	0.236676	0.81909	0.489435	0.0940896	0.169478
C9orf156:ENSG00000136932:E5.1-E5.6|ENSG00000136932:E4.1-E5.6		inclusion	clu_25979	NewClu_352	ENSG00000136932:E5.1	cassette-exon	chr9:100675155-100672898|chr9:100675683-100672898		0.170435	0.00184155	0.278081	0.489704	0.318195	0.147761
MAGI2-AS3:ENSG00000234456:E6.7-E7.4|ENSG00000234456:E6.7-E10.2		inclusion	clu_54468	NewClu_9422	ENSG00000234456:E7.4	alt-C-term	chr7:79088315-79088852|chr7:79088315-79099910	(+)alt-N-terminus, (+)alt-C-terminus, (+)AA:32(ENST00000414797-PEP)->45(ENST00000422093-PEP)	0.245194	0.0164306	0.629241	0.489704	0.672961	0.427767
SENP7:ENSG00000138468:E18.2-I18.1|ENSG00000138468:E18.1-E19.2		inclusion	clu_27055	NewClu_1595	ENSG00000138468:E18.2|ENSG00000138468:I18.1	intron-retention	chr3:101055973-101055972|chr3:101056353-101051706		0.0682241	0.556573	0.895083	0.491845	0.151111	0.082887
SCRN3:ENSG00000144306:E1.11-E3.2|ENSG00000144306:E1.8-E3.2		inclusion	clu_29876	NewClu_8799	ENSG00000144306:E1.11	alt-5'	chr2:175261021-175263003|chr2:175260545-175263003		0.0756164	0.168068	0.804969	0.491845	0.170558	0.0949416
RBPMS:ENSG00000157110:E20.2-E21.4|ENSG00000157110:E16.4-E21.4		exclusion	clu_34629	NewClu_13183	ENSG00000157110:E20.2	cassette-exon	chr8:30414311-30416404|chr8:30402141-30416404	(-)alt-N-terminus, (-)AA:45(ENST00000519657-PEP)->66(ENST00000523104-PEP)	-0.0219356	0.503831	0.882398	0.491845	0.147144	0.16908
MOCS1:ENSG00000124615:E10.1-E11.1|ENSG00000124615:E10.1-E12.1		inclusion	clu_20165	NewClu_10548	ENSG00000124615:E11.1	cassette-exon	chr6:39877579-39876878|chr6:39877579-39874893	(-)alt-N-terminus, (-)alt-C-terminus, (-)AA:356(ENSP00000362270)->620(ENSP00000309843)|(-)ACT_SITE-For molybdenum cofactor biosynthesis protein C activity, (-)Mo_CF_biosynth-C-IPR023045, (-)MoaA-IPR013483, (-)Mopterin_CF_biosynth-C_dom-IPR002820, (-)REGION-Molybdenum cofactor biosynthesis protein C, (+)MoaA-IPR013483	0.152081	0.0269268	0.695555	0.491845	0.690592	0.538511
CLIP1:ENSG00000130779:E20.1-I20.1_122808928|ENSG00000130779:E20.1-E21.1		inclusion	clu_22514	NewClu_15824	ENSG00000130779:I20.1_122808928		chr12:122812494-122808928|chr12:122812494-122803895		0.191129	0.00286021	0.345643	0.491845	0.439234	0.248105
OBSCN:ENSG00000154358:E47.1-E48.1|ENSG00000154358:E44.1-E56.1		inclusion	clu_33672	NewClu_7546	ENSG00000154358:E47.1|E48.1	cassette-exon	chr1:228481317-228481853|chr1:228476589-228494073		0.224914	0.0898333	0.779834	0.491845	0.937374	0.71246
MOK:ENSG00000080823:I18.1-E19.1|ENSG00000080823:E18.4-E19.2		inclusion	clu_6437	NewClu_6708	ENSG00000080823:I18.1|ENSG00000080823:E19.1	intron-retention	chr14:102699676-102699675|chr14:102700025-102699045		0.294378	0.0131673	0.602126	0.491845	0.442205	0.147827
SMTNL2:ENSG00000188176:E2.1-E3.2|ENSG00000188176:E1.1-E3.2		inclusion	clu_48321	NewClu_6692	ENSG00000188176:E2.1	altPromoter	chr17:4488299-4495656|chr17:4487393-4495656	(+)alt-N-terminus, (+)AA:317(ENSP00000345143)->461(ENSP00000373964)|(+)COILED	0.189232	0.0300945	0.70562	0.492786	0.754443	0.565212
C11orf80:ENSG00000173715:E3.2-E5.1|ENSG00000173715:E2.6-E5.1		inclusion	clu_43439	NewClu_7579	ENSG00000173715:E3.2	cassette-exon	chr11:66515988-66526514|chr11:66512390-66526514		0.165367	0.0172946	0.639058	0.493303	0.260014	0.0946469
FGF13-AS1:ENSG00000226031:E1.1-E4.1|ENSG00000226031:E3.1-E4.1		exclusion	clu_53515	NewClu_3036	ENSG00000226031:E3.1	cassette-exon	chrX:137793780-137796886|chrX:137796427-137796886		0.12248	0.288864	0.831631	0.493303	0.263209	0.140729
CDCA7L:ENSG00000164649:E5.2-E6.1|ENSG00000164649:E4.2-E6.1		inclusion	clu_38421	NewClu_7874	ENSG00000164649:E5.2	cassette-exon	chr7:21951235-21948125|chr7:21956372-21948125	(+)alt-coding, (+)AA:408(ENSP00000363045)->454(ENSP00000383986)|(+)MOD_RES-Phosphoserine, (+)MOD_RES-Phosphothreonine, (+)REGION-PSIP1-binding	0.077911	0.0670602	0.759919	0.493303	0.786554	0.708643
STRADA:ENSG00000266173:E3.2-E8.2|ENSG00000266173:E4.1-E8.2		exclusion	clu_57442	NewClu_2270	ENSG00000266173:E4.1	altPromoter	chr17:61805718-61791468|chr17:61803998-61791468	(+)alt+N+terminus, (+)alt+C+terminus, (+)AA:50(ENSP00000464139)+>72(ENSP00000462384)	0.0139727	0.797547	0.953048	0.493725	0.0980461	0.0840734
PLXNA4:ENSG00000221866:E5.1-E8.1|ENSG00000221866:E5.1-E7.1		exclusion	clu_53107	NewClu_6418	ENSG00000221866:E7.1	alt-C-term	chr7:132174051-131982981|chr7:132174051-132070054	(-)truncated, (+)AA:492(ENSP00000392772)+>1894(ENSP00000323194)|(+)DISULFID, (+)DOMAIN+IPT/TIG 1, (+)DOMAIN+IPT/TIG 2, (+)DOMAIN+IPT/TIG 3, (+)DOMAIN+IPT/TIG 4, (+)DOMAIN+PSI 1, (+)DOMAIN+PSI 2, (+)DOMAIN+PSI 3, (+)DOMAIN+Sema, (+)HELIX, (+)IPT_TIG_rcpt+IPR002909, (+)Ig_E+set+IPR014756, (+)MOD_RES+N6+acetyllysine, (+)Plexin+like+IPR003659, (+)Plexin+like_fold+IPR016201, (+)Plexin_cytoplasmic_RasG…	0.105887	0.00560418	0.488841	0.493725	0.973526	0.867639
PTER:ENSG00000165983:E6.1-E7.1|ENSG00000165983:E5.1-E7.1		exclusion	clu_39347	NewClu_9777	ENSG00000165983:E6.1	cassette-exon	chr10:16547159-16553045|chr10:16528616-16553045	(-)alt-coding, (-)AA:302(ENSP00000389535)->349(ENSP00000439485)|(-)Aryldialkylphosphatase-IPR001559, (-)TatD_family-IPR001130	-0.0818137	0.118356	0.79575	0.493725	0.857362	0.939176
STK16:ENSG00000115661:E1.6-E2.2|ENSG00000115661:E1.8-E2.2		inclusion	clu_16895	NewClu_8363	ENSG00000115661:E1.8	alt-5'	chr2:220110244-220110618|chr2:220110518-220110618	(~)AA:305(ENSP00000386928)+>305(ENSP00000379964)	-0.187661	0.00375856	0.397289	0.495895	0.538906	0.726567
RHOBTB1:ENSG00000072422:E15.2-E16.2|ENSG00000072422:I15.1-E16.1		inclusion	clu_4999	NewClu_13384	ENSG00000072422:E15.2|ENSG00000072422:E16.2	intron-retention	chr10:62631943-62631409|chr10:62631426-62631425		-0.0355959	0.756045	0.941831	0.495904	0.860846	0.896442
RBM41:ENSG00000089682:E2.2-E3.1|ENSG00000089682:E2.2-E4.1		inclusion	clu_7815	NewClu_6507	ENSG00000089682:E3.1	cassette-exon	chrX:106359880-106359474|chrX:106359880-106359284	(+)alt-N-terminus, (+)alt-C-terminus, (+)AA:203(ENSP00000405522)->236(ENST00000485676-PEP)|(+)MOD_RES-Phosphoserine	0.202443	0.00945312	0.563337	0.498762	0.244667	0.0422243
KCNH2:ENSG00000055118:E1.8-E2.1|ENSG00000055118:I1.1_150674461-E2.1		exclusion	clu_3012	NewClu_8425	ENSG00000055118:E1.8		chr7:150674926-150672029|chr7:150674461-150672029		0.101711	0.0429437	0.733004	0.498762	0.879512	0.777801
NDUFA3:ENSG00000170906:I5.1-E6.1|ENSG00000170906:E5.4-E6.1		exclusion	clu_42109	NewClu_11572	ENSG00000170906:I5.1	intron-retention	chr19:54612134-54612135|chr19:54612033-54612135		-0.0549451	0.544737	0.891049	0.498762	0	0.0549451
ETNK1:ENSG00000139163:E3.2-E5.1|ENSG00000139163:E3.2-I4.1_22809366		inclusion	clu_27474	NewClu_7256	ENSG00000139163:E5.1	alt-C-term	chr12:22796956-22811948|chr12:22796956-22809366		-0.0654957	0.0819661	0.775355	0.498762	0.886901	0.952396
LAMB1:ENSG00000091136:E1.8-E3.3|ENSG00000091136:I1.1-E2.1		exclusion	clu_8116	NewClu_6970	ENSG00000091136:E1.8|ENSG00000091136:E3.3	intron-retention	chr7:107643294-107642178|chr7:107642830-107642829		0.0601578	0.581937	0.89945	0.500675	0.965208	0.90505
ZSCAN12:ENSG00000158691:I4.1_28358195-I5.2|ENSG00000158691:E4.1-I5.2		inclusion	clu_35161	NewClu_8744	ENSG00000158691:I4.1_28358195		chr6:28358195-28350386|chr6:28358373-28350386		0.111964	0.0280794	0.697065	0.500773	0.161483	0.0495193
ZNF552:ENSG00000178935:E2.3-I2.1|ENSG00000178935:E2.2-E3.1		inclusion	clu_45098	NewClu_9203	ENSG00000178935:E2.3|ENSG00000178935:I2.1	intron-retention	chr19:58324427-58324426|chr19:58324662-58320471		0.166818	0.0236766	0.673722	0.501042	0.197917	0.0310989
SFMBT1:ENSG00000163935:E2.4-E7.1|ENSG00000163935:E4.1-E7.1		inclusion	clu_37806	NewClu_9523	ENSG00000163935:E4.1	cassette-exon	chr3:53079832-53003274|chr3:53077152-53003274	(+)alt-coding, (+)AA:823(ENSP00000296295)->866(ENSP00000350789)|(+)DOMAIN-SAM, (+)SAM-IPR001660, (+)SAM/pointed-IPR013761, (+)SAM_2-IPR011510, (+)SAM_type1-IPR021129	-0.134687	0.259948	0.826567	0.501101	0.625371	0.760058
VPS8:ENSG00000156931:E15.1-E17.3|ENSG00000156931:E15.2-E17.2		inclusion	clu_34537	NewClu_15889	ENSG00000156931:E15.2|E17.2	alt5'-alt3'	chr3:184557540-184566859|chr3:184557544-184566857		-0.177164	0.00426176	0.426468	0.501101	0.68822	0.865385
GPATCH4:ENSG00000160818:E4.1-I4.2|ENSG00000160818:E4.1-E5.3		exclusion	clu_36032	NewClu_10808	ENSG00000160818:I4.2		chr1:156568019-156567913|chr1:156568019-156566270		-0.238063	0.000557988	0.131735	0.501101	0.579961	0.818024
APAF1:ENSG00000120868:E25.1-E26.2_99121003|ENSG00000120868:E25.1-E26.1		exclusion	clu_18968	NewClu_14030	ENSG00000120868:E26.1	alt-3'	chr12:99119318-99121003|chr12:99119318-99120951		0.114352	0.0914341	0.781201	0.501101	0.158645	0.0442935
CDC25B:ENSG00000101224:E4.1-E5.1|ENSG00000101224:I4.1_3780592-E5.1		exclusion	clu_10137	NewClu_15502	ENSG00000101224:E4.1		chr20:3779110-3780935|chr20:3780592-3780935		0.13301	0.029053	0.697065	0.501101	0.981331	0.848321
PAXIP1:ENSG00000157212:E6.1_154777766-E7.2|ENSG00000157212:E5.1-E7.2		exclusion	clu_34657	NewClu_2769	ENSG00000157212:E6.1.154777766	cassette-exon	chr7:154777766-154775042|chr7:154782716-154775042		-0.0616939	0.387469	0.855873	0.501101	0.121429	0.183123
NOM1:ENSG00000146909:E7.1-E8.1|ENSG00000146909:E7.3-I7.1		exclusion	clu_30975	NewClu_5689	ENSG00000146909:E7.1|ENSG00000146909:E8.1	intron-retention	chr7:156755869-156756599|chr7:156756169-156756170		0.0200504	0.902077	0.978318	0.501101	0.740276	0.720226
AC004381.6:ENSG00000005189:E1.20-E4.1|ENSG00000005189:E1.13-E4.1		inclusion	clu_327	NewClu_6198	ENSG00000005189:E1.20	alt-C-term	chr16:20818413-20824512|chr16:20818027-20824512	(+)alt-N-terminus, (+)AA:117(ENST00000568476-PEP)->221(ENST00000567297-PEP)	0.0642124	0.107168	0.789389	0.505291	0.968439	0.904227
FAM200B:ENSG00000237765:E5.4-E6.1|ENSG00000237765:I5.1-E6.1		exclusion	clu_54852	NewClu_5234	ENSG00000237765:E5.4	intron-retention	chr4:15688771-15690174|chr4:15690173-15690174		0.123455	0.370748	0.85113	0.505645	0.677153	0.553698
SCAI:ENSG00000173611:E17.1-E19.1|ENSG00000173611:E16.1-E19.1		inclusion	clu_43383	NewClu_13547	ENSG00000173611:E17.1	cassette-exon	chr9:127737526-127734123|chr9:127738393-127734123	(-)nonsense_mediated_decay, (-)alt-N-terminus, (-)alt-C-terminus, (-)AA:88(ENSP00000418148)->606(ENSP00000336756)|(-)DUF3550-IPR022709, (-)MOD_RES-Phosphotyrosine, (-)REGION-Necessary to inhibit MKL1-induced SRF transcriptional activity, (-)REGION-Required for interaction with MKL1, (-)TRANSMEM-Helical;, (-)UCP013022-IPR016607, (+)DUF3550-IPR022709	0.126488	0.121573	0.79575	0.505645	0.441039	0.314551
CDC14B:ENSG00000081377:E15.1-E19.1|ENSG00000081377:E18.1-E19.1		inclusion	clu_6532	NewClu_14763	ENSG00000081377:E18.1	cassette-exon	chr9:99284788-99266071|chr9:99271955-99266071	(+)alt-coding, (+)AA:459(ENSP00000364388)->498(ENSP00000364389)	-0.0824955	0.00729342	0.529157	0.505645	0.0671746	0.14967
RUSC1:ENSG00000160753:E4.12-E4.15|ENSG00000160753:E4.13-E5.1		inclusion	clu_35984	NewClu_3195	ENSG00000160753:E4.12|ENSG00000160753:E4.15	cassette-exon	chr1:155294378-155294636|chr1:155294600-155294893		0.215277	0.0404262	0.7293	0.505645	0.446141	0.230863
IWS1:ENSG00000163166:E16.2-E17.1|ENSG00000163166:E16.2-I16.1_128243609		exclusion	clu_37040	NewClu_12145	ENSG00000163166:E17.1	alt-C-term	chr2:128244129-128238751|chr2:128244129-128243609		0.135037	0.0489176	0.748732	0.505656	0.813332	0.678295
ZNF740:ENSG00000139651:E6.2-I6.1|ENSG00000139651:E6.1-I6.2		inclusion	clu_27702	NewClu_4062	ENSG00000139651:E6.2|ENSG00000139651:I6.1	intron-retention	chr12:53580578-53580579|chr12:53580293-53581285		0.144047	0.0224057	0.668694	0.505687	0.163928	0.0198807
KLHL7:ENSG00000122550:E1.7-E4.1|ENSG00000122550:E3.2-E4.1		inclusion	clu_19452	NewClu_8738	ENSG00000122550:E3.2	cassette-exon	chr7:23145765-23163396|chr7:23157583-23163396	(-)alt+N+terminus, (-)AA:564(ENSP00000442366)+>586(ENSP00000343273)|(-)BTB/POZ_fold+IPR011333, (-)BTB_POZ+IPR013069, (-)Kelch+like_gigaxonin+IPR017096, (+)BTB/POZ_fold-IPR011333, (+)BTB_POZ-IPR013069, (+)Kelch-like_gigaxonin-IPR017096	-0.126395	0.00149504	0.250829	0.506119	0.510584	0.636979
PTPRK:ENSG00000152894:E33.1-E34.1|ENSG00000152894:E32.1-E34.1		inclusion	clu_33111	NewClu_4672	ENSG00000152894:E33.1	cassette-exon	chr6:128316394-128313854|chr6:128316607-128313854	(+)alt-coding, (+)AA:1440(ENSP00000357209)->1446(ENSP00000357196)|(-)DOMAIN-Tyrosine-protein phosphatase 1, (-)STRAND, (-)TOPO_DOM-Cytoplasmic, (-)Tyr_Pase_rcpt/non-rcpt-IPR000242, (+)Tyr_Pase_rcpt/non-rcpt-IPR000242	0.206587	0.0487653	0.748307	0.506843	0.529333	0.322745
PCDHGC5:ENSG00000240764:E9.6-E11.1|ENSG00000240764:E6.1-E11.1		exclusion	clu_55041	NewClu_2710	ENSG00000240764:E9.6	cassette-exon	chr5:140858113-140874374|chr5:140799841-140874374		-0.144797	0.00532261	0.475607	0.506843	0.0912221	0.236019
KIF1B:ENSG00000054523:E16.1-E17.2|ENSG00000054523:E16.1-E18.1		inclusion	clu_2955	NewClu_4794	ENSG00000054523:E17.2	cassette-exon	chr1:10338186-10339155|chr1:10338186-10342380		0.0888094	0.0253741	0.686041	0.506843	0.199311	0.110502
CCDC111:ENSG00000164306:E4.1-E5.1|ENSG00000164306:E4.1-E6.1		inclusion	clu_38238	NewClu_4717	ENSG00000164306:E5.1	cassette-exon	chr4:185580591-185582928|chr4:185580591-185587071	(+)nonsense_mediated_decay, (-)truncated, (+)AA:112(ENSP00000423409)->560(BAB71553.1)|(+)DNA_primase_UL52/UL70_Herpvir-IPR004340, (+)MOD_RES-Phosphoserine	0.186946	0.0464802	0.743929	0.506843	0.877151	0.690205
GGT7:ENSG00000131067:I7.1-E8.1|ENSG00000131067:E7.1-E8.1		inclusion	clu_22715	NewClu_1178	ENSG00000131067:I7.1	intron-retention	chr20:33442727-33442726|chr20:33444609-33442726		0.0142673	0.898769	0.977485	0.506843	0.173084	0.158817
UBXN11:ENSG00000158062:E7.2-E8.2|ENSG00000158062:E7.2-E9.1		exclusion	clu_34953	NewClu_15773	ENSG00000158062:E8.2	cassette-exon	chr1:26628185-26627515|chr1:26628185-26624553		-0.12157	0.248345	0.822991	0.506948	0.271481	0.39305
PHLDB2:ENSG00000144824:E14.1-E15.1|ENSG00000144824:E14.1-E16.1		inclusion	clu_30157	NewClu_7382	ENSG00000144824:E15.1	cassette-exon	chr3:111667922-111668549|chr3:111667922-111671419	(-)alt-N-terminus, (-)alt-C-terminus, (-)AA:99(ENST00000478733-PEP)->866(BAG59408.1)|(-)MOD_RES-Phosphoserine, (-)MOD_RES-Phosphothreonine	0.167783	0.162858	0.804969	0.507008	0.736609	0.568826
CDCA3:ENSG00000111665:E1.9-E1.11|ENSG00000111665:E1.7-E1.11		inclusion	clu_14878	NewClu_1760	ENSG00000111665:E1.9	alt-5'	chr12:6959997-6959760|chr12:6960386-6959760		0.115053	0.134991	0.797087	0.507008	0.889034	0.77398
NCALD:ENSG00000104490:E2.6-E7.3|ENSG00000104490:E6.1-E7.3		inclusion	clu_11581	NewClu_6443	ENSG00000104490:E6.1	cassette-exon	chr8:103136465-103032517|chr8:103041238-103032517	(+)alt-C-terminus, (+)AA:116(ENSP00000429522)->193(ENSP00000428105)|(+)CA_BIND-2, (+)CA_BIND-3, (+)DOMAIN-EF-hand 3, (+)DOMAIN-EF-hand 4, (+)EF_hand_dom-IPR002048, (+)Recoverin-IPR001125	-0.367472	0.0324345	0.711412	0.507008	0.24431	0.611782
REPIN1:ENSG00000214022:I3.1-E4.1|ENSG00000214022:E3.5-E5.2		exclusion	clu_52686	NewClu_4115	ENSG00000214022:I3.1|ENSG00000214022:E4.1	intron-retention	chr7:150067802-150067803|chr7:150066957-150068317		-0.065475	0.36369	0.848823	0.508634	0.556779	0.622254
FAM13A:ENSG00000138640:E4.2-E7.1|ENSG00000138640:E4.2-E6.1		exclusion	clu_27128	NewClu_9484	ENSG00000138640:E6.1	cassette-exon	chr4:89941611-89859392|chr4:89941611-89912301	(-)nonsense_mediated_decay, (-)alt-C-terminus, (-)AA:150(ENSP00000423800)->277(ENSP00000426517)|(+)RhoGAP_dom+IPR000198, (+)Rho_GTPase_activation_prot+IPR008936, (-)DOMAIN-Rho-GAP, (-)RhoGAP_dom-IPR000198, (-)Rho_GTPase_activation_prot-IPR008936	0.0820179	0.121126	0.79575	0.508894	0.14814	0.0661216
ARAP1:ENSG00000186635:E33.1-E36.2|ENSG00000186635:E34.1-E36.2		exclusion	clu_47790	NewClu_4201	ENSG00000186635:E34.1	cassette-exon	chr11:72404370-72399582|chr11:72403798-72399582	(-)alt-coding, (-)AA:1439(ENSP00000352332)->1450(ENSP00000377233)|(+)Pleckstrin_homology+IPR001849, (-)DOMAIN-PH 4, (-)Pleckstrin_homology-IPR001849	0.114453	0.0737492	0.769622	0.509286	0.864351	0.749898
C5orf46:ENSG00000178776:E3.1-E4.1|ENSG00000178776:E2.1-E5.1		inclusion	clu_45056	NewClu_4004	ENSG00000178776:E3.1|E4.1	cassette-exon	chr5:147276547-147272502|chr5:147281192-147269787		0.190995	0.0360427	0.720319	0.509286	0.416667	0.225671
FHOD3:ENSG00000134775:E12.1-E13.1|ENSG00000134775:E11.1-E15.1		inclusion	clu_24486	NewClu_6553	ENSG00000134775:E12.1|E13.1	cassette-exon	chr18:34229368-34232533|chr18:34205712-34238038	(+)alt-coding, (+)AA:1422(ENSP00000352186)->1622(ENSP00000466937)|(-)ARM-type_fold-IPR016024, (-)Actin-bd_FH2/DRF_autoreg-IPR003104, (-)DOMAIN-GBD/FH3, (+)ARM-type_fold-IPR016024, (+)Actin-bd_FH2/DRF_autoreg-IPR003104	0.0268961	0.824422	0.959712	0.509286	0.534361	0.507465
TMEM9B:ENSG00000175348:E1.1-E5.1|ENSG00000175348:E2.3-E5.1		inclusion	clu_44065	NewClu_13626	ENSG00000175348:E2.3	altPromoter	chr11:8986437-8983730|chr11:8985756-8983730	(+)alt-N-terminus, (+)AA:124(ENSP00000431487)->198(ENSP00000433361)|(+)SIGNAL, (+)TMEM9-IPR008853	-0.150845	0.0613885	0.755364	0.509286	0.0743422	0.225187
PANK1:ENSG00000152782:E1.4-E7.1|ENSG00000152782:E2.4-E7.1		exclusion	clu_33085	NewClu_6351	ENSG00000152782:E2.4	cassette-exon	chr10:91404357-91371805|chr10:91403454-91371805	(+)alt+N+terminus, (+)AA:373(ENSP00000345118)+>598(ENSP00000302108)|(+)MOD_RES+Phosphoserine	0.187559	0.0859923	0.778101	0.509286	0.757443	0.569884
NDUFAF7:ENSG00000003509:E6.4-E6.8|ENSG00000003509:E6.2-E7.1		inclusion	clu_142	NewClu_8389	ENSG00000003509:E6.4|ENSG00000003509:E6.8	cassette-exon	chr2:37468934-37469778|chr2:37468780-37471006		0.0756514	0.201459	0.810347	0.509286	0.838966	0.763315
EDIL3:ENSG00000164176:E2.1-E5.1|ENSG00000164176:E3.1-E5.1		inclusion	clu_38139	NewClu_5695	ENSG00000164176:E3.1	cassette-exon	chr5:83549902-83476339|chr5:83525673-83476339	(+)alt-coding, (+)AA:470(AAH53656.1)->480(BAG35710.1)|(-)EG+like_dom+IPR000742, (-)EGF+like_Ca+bd+IPR001881, (+)DOMAIN-EGF-like 2, (+)EG-like_dom-IPR000742, (+)TURN	-0.121864	0.0651232	0.759919	0.509286	0.236657	0.358521
RNF13:ENSG00000082996:E8.5-E10.1|ENSG00000082996:E8.5-I8.1_149591336		inclusion	clu_6698	NewClu_12180	ENSG00000082996:E10.1		chr3:149589941-149613260|chr3:149589941-149591336		-0.0678918	0.319442	0.840701	0.509286	0.797977	0.865868
MYH10:ENSG00000133026:E7.2-E9.1|ENSG00000133026:E6.2-E9.1		inclusion	clu_23619	NewClu_6908	ENSG00000133026:E7.2	cassette-exon	chr17:8479961-8473130|chr17:8480554-8473130	(-)alt-coding, (-)AA:1985(AAI44669.1)->1997(ENSP00000379539)|(-)Myosin_head_motor_dom-IPR001609, (-)P-loop_NTPase-IPR027417	0.139917	0.0918357	0.78245	0.511555	0.481355	0.341438
F11R:ENSG00000158769:E1.2-I1.1_161008424|ENSG00000158769:E1.1-E4.1		inclusion	clu_35173	NewClu_1358	ENSG00000158769:E1.2|ENSG00000158769:I1.1_161008424		chr1:161008670-161008424|chr1:161008670-160971143		0.280287	0.199047	0.810347	0.511555	0.508132	0.227845
GATA4:ENSG00000136574:E3.2-I3.1|ENSG00000136574:E3.2-E6.1		inclusion	clu_25681	NewClu_4997	ENSG00000136574:I3.1	intron-retention	chr8:11558287-11558288|chr8:11558287-11565365		0.266676	0.0218211	0.666793	0.511555	0.287718	0.0210425
CASK:ENSG00000147044:E22.1-E24.1|ENSG00000147044:E22.1-E23.1		exclusion	clu_31019	NewClu_9750	ENSG00000147044:E23.1	cassette-exon	chrX:41419032-41414888|chrX:41419032-41416353	(-)alt-coding, (-)AA:898(ENSP00000398007)->921(ENSP00000367408)|(+)PDZ+IPR001478, (+)SH3_domain+IPR001452, (-)PDZ-IPR001478, (-)SH3_domain-IPR001452	0.130289	0.0458089	0.742411	0.511555	0.627314	0.497025
SNX27:ENSG00000143376:E1.3-E2.2|ENSG00000143376:E1.2-E3.1		exclusion	clu_29317	NewClu_2606	ENSG00000143376:E1.3|ENSG00000143376:E2.2	alt-5'|cassette-exon	chr1:151584988-151611364|chr1:151584857-151630711		-0.281078	0.0433071	0.733004	0.511555	0.542208	0.823287
UPP1:ENSG00000183696:E5.1-E10.4|ENSG00000183696:E6.2-E7.1		inclusion	clu_46477	NewClu_13662	ENSG00000183696:E6.2|E7.1	cassette-exon	chr7:48134424-48146470|chr7:48139384-48141421	(+)nonsense_mediated_decay, (-)truncated, (+)AA:36(ENSP00000378927)->310(ENSP00000378931)|(+)BINDING-Substrate, (+)HELIX, (+)Nucleoside_phosphorylase_d-IPR000845, (+)STRAND, (+)TURN, (+)Uridine_phosphorylase_euk-IPR010059	-0.0111689	0.900206	0.977951	0.511555	0.205813	0.216982
CDC42BPB:ENSG00000198752:E31.3-E32.3|ENSG00000198752:E31.1_103410412-E32.3		inclusion	clu_50927	NewClu_1438	ENSG00000198752:E31.3	alt-5'	chr14:103410228-103406661|chr14:103410412-103406661		0.0355505	0.657313	0.918899	0.511555	0.926587	0.891037
MYOCD:ENSG00000141052:E2.1-E4.1|ENSG00000141052:E2.1-E3.1		exclusion	clu_28299	NewClu_9704	ENSG00000141052:E3.1	cassette-exon	chr17:12608510-12618836|chr17:12608510-12613812	(+)nonsense_mediated_decay, (-)truncated, (+)AA:41(ENSP00000462694)+>938(ENSP00000341835)|(+)COILED, (+)COMPBIAS+Gln+rich, (+)COMPBIAS+Ser+rich, (+)DOMAIN+SAP, (+)MOD_RES+Phosphoserine; by GSK3+beta, (+)MOD_RES+Phosphoserine; by MAPK1 AND MAPK3, (+)MOD_RES+Phosphoserine; by MAPK1 and MAPK3, (+)MOD_RES+Phosphothreonine; by MAPK1 and MAPK3, (+)REGION+HDAC5+binding, (+)REPEAT+RPEL 1, (+)REPEAT+RPEL …	0.105674	0.0393329	0.7293	0.511555	0.784173	0.678499
PCSK6:ENSG00000140479:E4.1-E6.1|ENSG00000140479:E4.1-E7.1		exclusion	clu_28025	NewClu_13053	ENSG00000140479:E6.1	cassette-exon	chr15:101972195-101971668|chr15:101972195-101970268	(-)alt-N-terminus, (-)alt-C-terminus, (-)AA:345(ENSP00000452997)->493(ENST00000560271-PEP)|(+)Prot_inh_propept-IPR009020, (-)ACT_SITE-Charge relay system, (-)Galactose-bd-like-IPR008979, (-)MOTIF-Cell attachment site, (-)Peptidase_S8/S53_dom-IPR000209, (-)Peptidase_S8_subtilisin-rel-IPR015500, (-)PrprotnconvertsP-IPR002884, (-)REGION-Catalytic	-0.0925288	0.284759	0.831495	0.511555	0.831579	0.924108
MCM8:ENSG00000125885:E1.3-E2.1|ENSG00000125885:E1.4-E2.1		inclusion	clu_20646	NewClu_4486	ENSG00000125885:E1.4	alt-5'	chr20:5931669-5932657|chr20:5931723-5932657	(-)alt+coding, (-)AA:824(ENSP00000265187)+>840(ENSP00000368174)|(-)MCM_DNA+dep_ATPase+IPR001208, (-)NA+bd_OB+fold+IPR012340, (+)MCM_DNA-dep_ATPase-IPR001208	-0.270636	0.0522421	0.750748	0.512155	0.289075	0.559711
STAG3L1:ENSG00000205583:E6.1-E7.1|ENSG00000205583:E6.1-I6.1		inclusion	clu_52169	NewClu_11761	ENSG00000205583:E7.1	intron-retention	chr7:74994912-74995221|chr7:74994912-74994913		-0.0238132	0.841898	0.963629	0.512155	0.760811	0.784625
LINC00648:ENSG00000259129:E2.1-I2.1_48258272|ENSG00000259129:E2.1-E4.1		inclusion	clu_56894	NewClu_1317	ENSG00000259129:I2.1_48258272		chr14:48259109-48258272|chr14:48259109-48236960		0.0803814	0.255587	0.826034	0.512322	0.137037	0.0566556
DHX35:ENSG00000101452:E17.1-E18.1|ENSG00000101452:E16.2-E18.1		inclusion	clu_10295	NewClu_10664	ENSG00000101452:E17.1	cassette-exon	chr20:37652410-37653873|chr20:37650578-37653873	(+)alt-N-terminus, (+)AA:167(ENSP00000397997)->672(ENSP00000362420)|(+)DOMAIN-Helicase C-terminal, (+)Helicase-assoc_dom-IPR007502, (+)Helicase_ATP-bd-IPR014001, (+)Helicase_C-IPR001650, (+)MOTIF-DEAH box, (+)P-loop_NTPase-IPR027417	0.0895831	0.206808	0.810347	0.512322	0.890612	0.801029
THEM4:ENSG00000159445:I3.1-E4.1|ENSG00000159445:E2.1-E4.2		exclusion	clu_35471	NewClu_10216	ENSG00000159445:I3.1|ENSG00000159445:E4.1	intron-retention	chr1:151862227-151862226|chr1:151867484-151861849		-0.0393519	0.568322	0.89642	0.512322	0	0.0393519
TNNT2:ENSG00000118194:E4.4-E8.2|ENSG00000118194:E5.3-E8.2		inclusion	clu_18018	NewClu_5248	ENSG00000118194:E5.3	cassette-exon	chr1:201341155-201337355|chr1:201338944-201337355	(+)alt-coding, (+)AA:291(ENSP00000404134)->297(ENSP00000387874)|(-)Troponin+IPR001978, (+)Troponin-IPR001978	-0.132124	0.0218842	0.667307	0.512457	0.214144	0.346268
GALNT11:ENSG00000178234:E1.9-E5.2|ENSG00000178234:E1.9-E6.5		exclusion	clu_44965	NewClu_3355	ENSG00000178234:E5.2	cassette-exon	chr7:151722969-151776372|chr7:151722969-151791275		-0.199737	0.0445015	0.736998	0.512457	0.17652	0.376257
RP11-125B21.2:ENSG00000236404:E18.2-E21.1|ENSG00000236404:E20.1-E21.1		exclusion	clu_54694	NewClu_993	ENSG00000236404:E20.1	cassette-exon	chr9:2493075-2424510|chr9:2425397-2424510		0.12535	0.247024	0.822451	0.512457	0.188552	0.0632025
FAM177A1:ENSG00000151327:E3.11-E6.2|ENSG00000151327:E3.14-E6.2		exclusion	clu_32452	NewClu_10529	ENSG00000151327:E3.14	alt-5'	chr14:35515834-35522484|chr14:35516290-35522484	(+)nonsense_mediated_decay, (+)alt+N+terminus, (+)alt+C+terminus, (+)AA:7(ENSP00000450424)+>236(ENSP00000280987)|(+)COILED, (+)MOD_RES+Phosphoserine, (+)MOD_RES+Phosphothreonine	0.130938	0.0197645	0.659685	0.512457	0.960574	0.829637
PPP1R3E:ENSG00000235194:I3.2-I5.1|ENSG00000235194:I3.2-E6.1		exclusion	clu_54563	NewClu_552	ENSG00000235194:I5.1	intron-retention	chr14:23769316-23769315|chr14:23769316-23768750		-0.245728	0.143749	0.799736	0.512711	0.306062	0.551791
FAM91A1:ENSG00000176853:I15.1_124800487-E16.1|ENSG00000176853:E15.1-E16.1		inclusion	clu_44480	NewClu_5376	ENSG00000176853:I15.1_124800487		chr8:124800487-124801853|chr8:124799990-124801853		0.257278	0.00651123	0.521783	0.512711	0.323296	0.0660179
HPS1:ENSG00000107521:E10.1-E11.1|ENSG00000107521:E9.1-E11.1		inclusion	clu_13046	NewClu_15052	ENSG00000107521:E10.1	cassette-exon	chr10:100189548-100189399|chr10:100190328-100189399	(+)alt-N-terminus, (+)AA:376(ENST00000467246-PEP)->700(ENSP00000326649)|(+)COMPBIAS-Poly-Glu, (+)REPEAT-[DE]-X(4)-L-L 1, (+)REPEAT-[DE]-X(4)-L-L 2	0.154226	0.0271559	0.697022	0.512711	0.57463	0.420404
LMF2:ENSG00000100258:E1.3-I1.1|ENSG00000100258:E1.3-E2.5		exclusion	clu_9245	NewClu_1061	ENSG00000100258:I1.1	intron-retention	chr22:50946011-50946010|chr22:50946011-50945464		-0.0867934	0.577845	0.898024	0.512711	0.109091	0.195884
LDB3:ENSG00000122367:E10.1-E11.1|ENSG00000122367:E10.1-E12.1		exclusion	clu_19376	NewClu_5639	ENSG00000122367:E11.1	cassette-exon	chr10:88452328-88459035|chr10:88452328-88466288	(-)truncated, (+)AA:330(ENSP00000311913)->727(ENSP00000355296)|(+)DOMAIN-LIM zinc-binding 1, (+)DOMAIN-LIM zinc-binding 2, (+)DOMAIN-LIM zinc-binding 3, (+)Znf_LIM-IPR001781	-0.190083	0.00786053	0.540868	0.512848	0.448074	0.638157
VWA9:ENSG00000138614:E1.14-E2.2|ENSG00000138614:E1.12-E2.2		inclusion	clu_27099	NewClu_2429	ENSG00000138614:E1.14	alt-5'	chr15:65903134-65899780|chr15:65903436-65899780	(~)AA:518(ENSP00000326379)->518(ENSP00000379006)	0.0819486	0.022573	0.66885	0.513246	0.190757	0.108809
VPS29:ENSG00000111237:E1.8-I3.2|ENSG00000111237:E1.8-E6.2		inclusion	clu_14682	NewClu_3242	ENSG00000111237:I3.2		chr12:110939854-110937351|chr12:110939854-110934008		0.110461	0.0066199	0.521783	0.513246	0.400957	0.290496
DPY19L4:ENSG00000156162:E2.3-E3.1|ENSG00000156162:E2.3-E4.1		inclusion	clu_34265	NewClu_4374	ENSG00000156162:E3.1	cassette-exon	chr8:95738669-95746858|chr8:95738669-95750597	(+)alt-N-terminus, (+)alt-C-terminus, (+)AA:114(ENSP00000428041)->190(ENSP00000430417)|(+)Dpy-19-IPR018732, (+)TRANSMEM-Helical;	0.0890907	0.04081	0.729382	0.513246	0.800792	0.711701
PLAC8:ENSG00000145287:E5.3-E8.1|ENSG00000145287:E5.3-E7.1		inclusion	clu_30361	NewClu_14367	ENSG00000145287:E7.1	cassette-exon	chr4:84035819-84026173|chr4:84035819-84029103	(+)alt-N-terminus, (+)AA:58(ENSP00000423459)->115(ENSP00000309509)|(+)Uncharacterised_Cys-rich-IPR006461	-0.0733399	0.256824	0.826567	0.513246	0.0593056	0.132646
TDP1:ENSG00000042088:E2.6-E6.2|ENSG00000042088:E4.4-E6.2		inclusion	clu_2351	NewClu_8022	ENSG00000042088:E4.4	cassette-exon	chr14:90422314-90429452|chr14:90423144-90429452	(~)AA:608(ENSP00000377099)+>608(ENSP00000337353)	-0.105267	0.225016	0.811654	0.513246	0.418682	0.52395
TPK1:ENSG00000196511:E20.2-E21.1|ENSG00000196511:E18.1-E21.1		exclusion	clu_49042	NewClu_15574	ENSG00000196511:E20.2	cassette-exon	chr7:144288516-144245695|chr7:144320259-144245695		-0.288278	0.0603656	0.755364	0.513246	0.59838	0.886657
RP5-995J12.2:ENSG00000223891:E1.6-E2.1|ENSG00000223891:E1.3-E6.1		inclusion	clu_53247	NewClu_8439	ENSG00000223891:E1.6|ENSG00000223891:E2.1	alt-5'|cassette-exon	chr20:42839996-42843528|chr20:42839717-42853461		0.166631	0.0213852	0.666675	0.513246	0.40483	0.238199
ZNF276:ENSG00000158805:E8.7-E9.1|ENSG00000158805:E8.7-I8.1		inclusion	clu_35198	NewClu_11806	ENSG00000158805:E9.1	intron-retention	chr16:89799965-89800329|chr16:89799965-89799966		-0.312467	0.00355693	0.383166	0.514091	0.621557	0.934023
GPR162:ENSG00000250510:E2.7-I2.1|ENSG00000250510:E2.1-E3.1		inclusion	clu_55888	NewClu_8352	ENSG00000250510:E2.7|ENSG00000250510:I2.1	intron-retention	chr12:6934338-6934339|chr12:6932929-6934649		0.309034	0.0326721	0.711553	0.514263	0.337196	0.028162
OBSCN:ENSG00000154358:E12.1-E13.1|ENSG00000154358:E12.1_228430927-E21.1_228459691		exclusion	clu_33666	NewClu_7545	ENSG00000154358:E12.1|ENSG00000154358:E13.1	cassette-exon	chr1:228431159-228431997|chr1:228430927-228459691		-0.227702	0.23262	0.815812	0.515159	0.685089	0.912791
CERS4:ENSG00000090661:E10.2_8315804-E10.4|ENSG00000090661:E4.2-E10.4		exclusion	clu_7987	NewClu_1381	ENSG00000090661:E10.2_8315804	cassette-exon	chr19:8315804-8315960|chr19:8275746-8315960		-0.0878649	0.0662618	0.759919	0.515228	0.0383603	0.126225
MTIF2:ENSG00000085760:E2.3-E4.1|ENSG00000085760:E3.1-E4.1		inclusion	clu_7098	NewClu_1024	ENSG00000085760:E3.1	cassette-exon	chr2:55494705-55491001|chr2:55493517-55491001	(~)AA:727(ENSP00000263629)+>727(ENSP00000378099)	-0.058693	0.296395	0.833533	0.515228	0.689357	0.748049
TMEM9B-AS1:ENSG00000254860:E3.2-E4.1|ENSG00000254860:I3.1-E4.1		inclusion	clu_56246	NewClu_11878	ENSG00000254860:E3.2	intron-retention	chr11:8988203-8989386|chr11:8989385-8989386		-0.282609	0.0287102	0.697065	0.515247	0.717391	1
CACNA1C:ENSG00000151067:E2.3-E3.1|ENSG00000151067:E1.1-E3.1		inclusion	clu_32316	NewClu_7336	ENSG00000151067:E2.3	altPromoter	chr12:2162777-2224390|chr12:2080367-2224390		0.0848728	0.0862659	0.778101	0.515387	0.191845	0.106973
SMTNL2:ENSG00000188176:E1.1-E3.2|ENSG00000188176:E2.1-E3.2		inclusion	clu_48321	NewClu_6692	ENSG00000188176:E2.1	altPromoter	chr17:4487393-4495656|chr17:4488299-4495656	(+)alt-N-terminus, (+)AA:317(ENSP00000345143)->461(ENSP00000373964)|(+)COILED	-0.179881	0.0302001	0.706226	0.515618	0.245557	0.425438
OSR1:ENSG00000143867:E1.2-E3.3|ENSG00000143867:I2.1-E3.1		inclusion	clu_29688	NewClu_2031	ENSG00000143867:E1.2|ENSG00000143867:E3.3	intron-retention	chr2:19558102-19553598|chr2:19556678-19556677		-0.262987	0.0258984	0.69119	0.515618	0.679727	0.942714
RP11-983P16.4:ENSG00000257337:I4.1-E5.1_53439436|ENSG00000257337:E4.1-E5.1		inclusion	clu_56572	NewClu_7900	ENSG00000257337:I4.1|ENSG00000257337:E5.1_53439436		chr12:53439744-53439436|chr12:53439745-53439437		0.0608444	0.500906	0.881701	0.515618	0.2452	0.184356
MELK:ENSG00000165304:E5.1-E6.1|ENSG00000165304:E4.1-E6.1		inclusion	clu_38924	NewClu_209	ENSG00000165304:E5.1	cassette-exon	chr9:36594768-36597219|chr9:36589649-36597219	(+)alt-coding, (+)AA:603(ENSP00000439792)->651(ENSP00000298048)|(-)Kinase-like_dom-IPR011009, (-)Prot_kinase_cat_dom-IPR000719, (-)Ser/Thr_dual-sp_kinase_dom-IPR002290, (-)Tyr_kinase_cat_dom-IPR020635, (+)ACT_SITE-Proton acceptor, (+)DOMAIN-Protein kinase, (+)HELIX, (+)Kinase-like_dom-IPR011009, (+)LipoPS_kinase-IPR010440, (+)Prot_kinase_cat_dom-IPR000719, (+)Ser-Thr/Tyr_kinase_cat_dom-IPR001245,…	0.0788305	0.0802397	0.773688	0.515618	0.89181	0.81298
TNC:ENSG00000041982:E13.2-E14.1|ENSG00000041982:E12.3-E22.1		inclusion	clu_2339	NewClu_8843	ENSG00000041982:E13.2|E14.1	cassette-exon	chr9:117826926-117826347|chr9:117835882-117804620	(+)alt-coding, (+)AA:1564(ENSP00000345861)->1928(ENSP00000411406)|(-)Fibronectin_type3-IPR003961, (+)DOMAIN-Fibronectin type-III 6, (+)DOMAIN-Fibronectin type-III 7, (+)DOMAIN-Fibronectin type-III 8, (+)DOMAIN-Fibronectin type-III 9, (+)Fibronectin_type3-IPR003961	0.131238	0.112486	0.792837	0.515763	0.784654	0.653415
AC009403.2:ENSG00000216895:E3.1-I4.1_155416628|ENSG00000216895:E3.1-E4.1		exclusion	clu_53032	NewClu_4982	ENSG00000216895:I4.1_155416628		chr7:155436162-155416628|chr7:155436162-155435664		0.114987	0.0184977	0.652848	0.515763	0.123164	0.00817757
ATRX:ENSG00000085224:E2.1-E3.1|ENSG00000085224:E1.1-E3.1		exclusion	clu_6992	NewClu_3129	ENSG00000085224:E2.1	cassette-exon	chrX:76972608-76954117|chrX:77041468-76954117		-0.143875	0.0150684	0.617186	0.517433	0.815546	0.959421
KIAA1704:ENSG00000133114:E11.10-I11.1|ENSG00000133114:E10.1-E12.1		inclusion	clu_23702	NewClu_10851	ENSG00000133114:E11.10|ENSG00000133114:I11.1	intron-retention	chr13:45606242-45606243|chr13:45602138-45607371		0.262143	0.0320398	0.708364	0.517593	0.853435	0.591292
RPS6KA3:ENSG00000177189:E3.2-E4.1|ENSG00000177189:E2.2-E5.1		inclusion	clu_44627	NewClu_15273	ENSG00000177189:E3.2|E4.1	cassette-exon	chrX:20259711-20258787|chrX:20284682-20252932		0.0923787	0.32526	0.84288	0.517593	0.167786	0.0754069
PINX1:ENSG00000254093:E6.2-E10.1|ENSG00000254093:E8.2-E10.1		inclusion	clu_56143	NewClu_13221	ENSG00000254093:E8.2	alt-C-term	chr8:10683662-10623426|chr8:10677703-10623426	(+)alt-N-terminus, (+)alt-C-terminus, (+)AA:172(ENSP00000411396)->328(ENSP00000318966)|(+)MOTIF-TBM, (+)REGION-Telomerase inhibitory domain (TID)	-0.0698501	0.0197493	0.659685	0.517593	0.102967	0.172817
KIAA1671:ENSG00000197077:E7.1-E9.1|ENSG00000197077:I8.1_25508429-E9.1		exclusion	clu_49543	NewClu_14730	ENSG00000197077:E7.1	altPromoter	chr22:25445331-25566787|chr22:25508429-25566787		0.279585	0.0246617	0.681564	0.517593	0.747846	0.46826
CREB5:ENSG00000146592:E14.2-E15.1|ENSG00000146592:E12.3-E15.1		exclusion	clu_30900	NewClu_1276	ENSG00000146592:E14.2	altPromoter	chr7:28725814-28758370|chr7:28610155-28758370	(+)alt-N-terminus, (+)alt-C-terminus, (+)AA:97(ENST00000484383-PEP)->108(ENST00000461921-PEP)	-0.162885	0.0950859	0.784347	0.517801	0.47766	0.640545
TRIM13:ENSG00000204977:E3.4-E4.2|ENSG00000204977:E3.3-E4.2		inclusion	clu_51990	NewClu_8796	ENSG00000204977:E3.4	alt-5'	chr13:50571352-50571803|chr13:50571267-50571803	(~)AA:407(ENSP00000412943)->407(ENSP00000399206)	0.0724757	0.142553	0.79912	0.517801	0.496411	0.423936
ASPH:ENSG00000198363:E5.2-E7.1|ENSG00000198363:E5.2-E6.1		inclusion	clu_50543	NewClu_13173	ENSG00000198363:E6.1	cassette-exon	chr8:62596598-62593595|chr8:62596598-62595042	(-)alt+N+terminus, (-)AA:299(ENSP00000429954)+>313(ENSP00000348841)|(-)Asp+B+hydro/Triadin_dom+IPR007943, (-)COMPBIAS+Ser+rich, (-)TOPO_DOM+Cytoplasmic, (+)Asp-B-hydro/Triadin_dom-IPR007943	-0.124677	0.0403783	0.7293	0.517897	0.561135	0.685813
MPHOSPH9:ENSG00000051825:E26.1-I27.2|ENSG00000051825:I26.1-I27.2		exclusion	clu_2821	NewClu_5295	ENSG00000051825:E26.1	intron-retention	chr12:123645328-123641455|chr12:123641456-123641455		0.0526878	0.452757	0.869964	0.517897	0.949682	0.896994
RP11-504P24.4:ENSG00000185495:U0.1_224180749-E3.1|ENSG00000185495:E2.1-E3.1		exclusion	clu_47271	NewClu_9983	ENSG00000185495:U0.1_224180749	altPromoter	chr1:224180749-224191222|chr1:224190324-224191222		0.287833	0.0846618	0.777247	0.517897	0.860185	0.572352
PRPF4B:ENSG00000112739:E19.2-I19.1|ENSG00000112739:E19.2-E20.1		exclusion	clu_15445	NewClu_1014	ENSG00000112739:I19.1	intron-retention	chr6:4062533-4062534|chr6:4062533-4062791		-0.0148279	0.873776	0.9717	0.517897	0.129995	0.144822
CELF2:ENSG00000048740:I16.2-E17.1|ENSG00000048740:E16.2-E17.3_11374521		exclusion	clu_2646	NewClu_14884	ENSG00000048740:I16.2|ENSG00000048740:E17.1	intron-retention	chr10:11372548-11372549|chr10:11371060-11374521		-0.147999	0.14841	0.802064	0.517897	0.836683	0.984681
SYNGR2:ENSG00000108639:E3.2-E3.4|ENSG00000108639:E3.2-I3.3		exclusion	clu_13687	NewClu_2039	ENSG00000108639:E3.4		chr17:76167135-76167591|chr17:76167135-76167820		-0.11399	0.0126297	0.602126	0.517897	0.813387	0.927377
C17orf85:ENSG00000074356:I1.1_3749040-E2.1|ENSG00000074356:E1.2-E2.1		exclusion	clu_5286	NewClu_15762	ENSG00000074356:I1.1_3749040		chr17:3749040-3746445|chr17:3749335-3746445		-0.0732866	0.0513767	0.7494	0.517897	0.0625453	0.135832
C17orf85:ENSG00000074356:E1.2-E2.1|ENSG00000074356:I1.1_3749040-E2.1		exclusion	clu_5286	NewClu_15762	ENSG00000074356:E1.2		chr17:3749335-3746445|chr17:3749040-3746445		0.0732866	0.0513767	0.7494	0.517897	0.937455	0.864168
MGAT1:ENSG00000131446:E5.13-E11.1|ENSG00000131446:E9.4-E11.1		inclusion	clu_22840	NewClu_9677	ENSG00000131446:E9.4	alt-C-term	chr5:180235648-180220097|chr5:180229680-180220097		-0.162796	0.00453875	0.436553	0.517897	0.650116	0.812911
SMTN:ENSG00000183963:E21.1-E23.4|ENSG00000183963:E21.1-E22.2		inclusion	clu_46604	NewClu_13688	ENSG00000183963:E22.2	cassette-exon	chr22:31491595-31493255|chr22:31491595-31492719	(+)alt-N-terminus, (+)alt-C-terminus, (+)AA:216(ENSP00000392329)->293(BAG61871.1)|(-)COMPBIAS+Poly+Ser, (-)HELIX, (-)MOD_RES+Phosphoserine, (+)COILED	-0.139973	0.00209335	0.287834	0.517897	0.0506464	0.190619
PIGX:ENSG00000163964:E12.1-E13.1|ENSG00000163964:E11.3-E13.1		inclusion	clu_37863	NewClu_5575	ENSG00000163964:E12.1	cassette-exon	chr3:196455626-196457863|chr3:196455007-196457863	(+)alt-N-terminus, (+)AA:217(ENSP00000317301)->276(ENSP00000296333)|(-)PIG-X/PBN1-IPR013233, (+)PIG-X/PBN1-IPR013233	0.110302	0.00338175	0.368514	0.517897	0.235738	0.125436
DUS4L:ENSG00000105865:E7.3-E8.2|ENSG00000105865:E7.1-E8.2		exclusion	clu_12380	NewClu_8312	ENSG00000105865:E7.3	alt-5'	chr7:107214328-107215633|chr7:107214266-107215633	(+)nonsense_mediated_decay, (-)truncated, (+)AA:119(ENSP00000388061)->317(ENSP00000265720)|(+)His_biosynth-IPR006062, (+)OxRdtase_FMN_N-IPR001155, (+)tRNA_hU_synthase-IPR001269	-0.0584447	0.233243	0.816504	0.517917	0.0839129	0.142358
PRKAR1B:ENSG00000188191:E2.2-E7.1|ENSG00000188191:E1.1-E7.1		inclusion	clu_48331	NewClu_24	ENSG00000188191:E2.2	altPromoter	chr7:766847-751164|chr7:767227-751164	(~)AA:381(ENSP00000385349)->381(ENSP00000440449)	0.147168	0.0339397	0.715604	0.519385	0.34422	0.197052
MYH10:ENSG00000133026:E6.2-E9.1|ENSG00000133026:E7.2-E9.1		inclusion	clu_23619	NewClu_6908	ENSG00000133026:E7.2	cassette-exon	chr17:8480554-8473130|chr17:8479961-8473130	(-)alt+coding, (-)AA:1985(AAI44669.1)+>1997(ENSP00000379539)|(-)Myosin_head_motor_dom+IPR001609, (-)P+loop_NTPase+IPR027417	-0.12558	0.105486	0.785071	0.519385	0.418927	0.544507
NSUN4:ENSG00000117481:E4.2-E5.1|ENSG00000117481:E3.5-E5.1		inclusion	clu_17801	NewClu_15042	ENSG00000117481:E4.2	cassette-exon	chr1:46812747-46818540|chr1:46810816-46818540	(+)nonsense_mediated_decay, (+)alt-N-terminus, (+)alt-C-terminus, (+)AA:151(ENSP00000471937)->335(ENST00000471871-PEP)|(-)HELIX, (+)ACT_SITE-Nucleophile, (+)BINDING-S-adenosyl-L-methionine, (+)Fmu/NOL1/Nop2p-IPR001678, (+)HELIX, (+)RCMT-IPR023267, (+)REGION-S-adenosyl-L-methionine binding, (+)STRAND, (+)TURN	0.0407351	0.261339	0.826567	0.519434	0.932905	0.89217
SLC25A14:ENSG00000102078:E2.4-E3.1|ENSG00000102078:E1.6-E3.1		inclusion	clu_10582	NewClu_12529	ENSG00000102078:E2.4	cassette-exon	chrX:129474318-129479156|chrX:129473950-129479156	(+)alt-N-terminus, (+)alt-C-terminus, (+)AA:212(ENST00000464342-PEP)->322(ENSP00000354455)|(+)Mit_carrier-IPR002067, (+)Mit_uncoupling-IPR002030, (+)Mitochondrial_sb/sol_carrier-IPR018108, (+)Mt_carrier_dom-IPR023395, (+)REPEAT-Solcar 3, (+)TRANSMEM-Helical; Name=5;, (+)TRANSMEM-Helical; Name=6;	0.073728	0.155138	0.802889	0.519434	0.184005	0.110277
COA1:ENSG00000106603:E1.13-E8.3|ENSG00000106603:E3.1-E8.3		inclusion	clu_12743	NewClu_9135	ENSG00000106603:E3.1	cassette-exon	chr7:43769028-43688251|chr7:43705257-43688251	(~)nonsense_mediated_decay, (~)nonsense_mediated_decay, (~)AA:146(ENSP00000400759)+>146(ENSP00000395586)	-0.0775798	0.0251961	0.685025	0.519434	0.612073	0.689652
ZNF232:ENSG00000167840:E2.6-E3.1|ENSG00000167840:E2.6-E4.1		inclusion	clu_40553	NewClu_2097	ENSG00000167840:E3.1	cassette-exon	chr17:5015095-5014514|chr17:5015095-5013163	(-)nonsense_mediated_decay, (+)truncated, (-)AA:50(ENSP00000461267)->435(ENSP00000461305)|(-)COMPBIAS-Poly-Met, (-)DOMAIN-SCAN box, (-)Retrov_capsid_C-IPR008916, (-)Tscrpt_reg_SCAN-IPR003309, (-)ZN_FING-C2H2-type 1, (-)ZN_FING-C2H2-type 2, (-)ZN_FING-C2H2-type 3, (-)ZN_FING-C2H2-type 4, (-)ZN_FING-C2H2-type 5, (-)Znf_C2H2-IPR007087, (-)Znf_C2H2-like-IPR015880	0.188214	0.0440704	0.733149	0.520148	0.763874	0.57566
SLC25A40:ENSG00000075303:E9.1-E10.2|ENSG00000075303:E9.1-E11.5		inclusion	clu_5456	NewClu_2360	ENSG00000075303:E10.2	cassette-exon	chr7:87476264-87473178|chr7:87476264-87471029	(+)nonsense_mediated_decay, (-)truncated, (+)AA:36(ENSP00000405566)->338(ENSP00000344831)|(+)Mit_carrier-IPR002067, (+)Mitochondrial_sb/sol_carrier-IPR018108, (+)Mt_carrier_dom-IPR023395, (+)REPEAT-Solcar 1, (+)REPEAT-Solcar 2, (+)REPEAT-Solcar 3, (+)TRANSMEM-Helical; Name=1;, (+)TRANSMEM-Helical; Name=2;, (+)TRANSMEM-Helical; Name=3;, (+)TRANSMEM-Helical; Name=4;, (+)TRANSMEM-Helical; Name=5;, (…	0.0610288	0.339942	0.845093	0.52019	0.912708	0.851679
HMGN3:ENSG00000118418:I5.1_79911773-E6.1|ENSG00000118418:E5.1-E6.1		inclusion	clu_18075	NewClu_292	ENSG00000118418:I5.1_79911773		chr6:79911773-79911443|chr6:79912034-79911443		0.111346	0.0114184	0.590734	0.520386	0.285677	0.174331
E2F8:ENSG00000129173:E12.3-E13.1|ENSG00000129173:E12.3-E13.1_19247091		exclusion	clu_21736	NewClu_12443	ENSG00000129173:E13.1	alt-3'	chr11:19247279-19247162|chr11:19247279-19247091		-0.0592371	0.604688	0.90567	0.520398	0.864865	0.924102
FEZ1:ENSG00000149557:I3.1_125353592-E4.2|ENSG00000149557:E3.3-E4.2		inclusion	clu_31982	NewClu_9775	ENSG00000149557:I3.1_125353592		chr11:125353592-125351529|chr11:125359363-125351529		0.138955	0.112096	0.792467	0.520398	0.209965	0.0710108
FEZ1:ENSG00000149557:E3.3-E4.2|ENSG00000149557:I3.1_125353592-E4.2		inclusion	clu_31982	NewClu_9775	ENSG00000149557:E3.3		chr11:125359363-125351529|chr11:125353592-125351529		-0.138955	0.112096	0.792467	0.520398	0.790035	0.928989
VIPR2:ENSG00000106018:E2.1-E4.1|ENSG00000106018:E2.1-I2.1_158932173		exclusion	clu_12475	NewClu_4276	ENSG00000106018:E4.1	alt-C-term	chr7:158935138-158902610|chr7:158935138-158932173		0.127396	0.312256	0.838947	0.520398	0.863387	0.73599
CACNA1D:ENSG00000157388:E50.1-I50.1|ENSG00000157388:E50.1-E52.1		inclusion	clu_34698	NewClu_383	ENSG00000157388:I50.1	intron-retention	chr3:53835452-53835453|chr3:53835452-53837450		0.101346	0.0236327	0.673722	0.520398	0.114718	0.0133716
C17orf53:ENSG00000125319:E3.6-E4.1|ENSG00000125319:E3.6-E4.1_42228332		inclusion	clu_20345	NewClu_8498	ENSG00000125319:E4.1	alt-3'	chr17:42226395-42228329|chr17:42226395-42228332		0.110372	0.0762577	0.769662	0.520398	0.945015	0.834643
KDM5C:ENSG00000126012:E25.3-E26.1|ENSG00000126012:E25.3-E26.5_53221668		exclusion	clu_20722	NewClu_12068	ENSG00000126012:E26.1	alt-3'	chrX:53222619-53222514|chrX:53222619-53221668		-0.151997	0.0149619	0.617186	0.520398	0.804713	0.95671
ARFGAP1:ENSG00000101199:E7.2-E8.1|ENSG00000101199:I7.1-E8.1		inclusion	clu_10112	NewClu_14437	ENSG00000101199:E7.2	intron-retention	chr20:61908657-61909469|chr20:61909468-61909469		-0.13678	0.0287973	0.697065	0.520398	0.843266	0.980046
MBD5:ENSG00000204406:E2.5-E5.1|ENSG00000204406:E2.5-E7.1		inclusion	clu_51709	NewClu_7130	ENSG00000204406:E5.1	cassette-exon	chr2:148779253-148811960|chr2:148779253-148936269	(~)AA:25(ENST00000470063-PEP)->25(ENST00000473478-PEP)	0.181168	0.00476802	0.450812	0.520398	0.249877	0.0687086
DCAF11:ENSG00000100897:E2.23-E2.30|ENSG00000100897:E2.9-E2.33		exclusion	clu_9865	NewClu_14683	ENSG00000100897:E2.23|ENSG00000100897:E2.30	alt-5'	chr14:24584502-24584591|chr14:24584133-24584752		-0.0999629	0.104891	0.785071	0.520398	0.812572	0.912535
TRPT1:ENSG00000149743:E1.11-E1.14|ENSG00000149743:E1.11-I2.2		exclusion	clu_32033	NewClu_11136	ENSG00000149743:E1.14		chr11:63993522-63993341|chr11:63993522-63993052		-0.119158	0.087436	0.779508	0.520398	0.609014	0.728172
PSTK:ENSG00000179988:E2.4-E3.3|ENSG00000179988:E1.1-E5.1		inclusion	clu_45379	NewClu_3828	ENSG00000179988:E2.4|E3.3	cassette-exon	chr10:124740211-124742249|chr10:124714084-124742788	(+)alt-N-terminus, (+)alt-C-terminus, (+)AA:143(ENST00000465232-PEP)->348(ENSP00000357882)|(+)Chromatin_KTI12-IPR013641, (+)L-seryl-tRNA_Sec_kinase_euk-IPR020028, (+)NP_BIND-ATP, (+)P-loop_NTPase-IPR027417	0.117195	0.503311	0.882375	0.520398	0.738908	0.621713
PCNX:ENSG00000100731:E13.1-E14.1|ENSG00000100731:E13.1-E14.2		exclusion	clu_9770	NewClu_11601	ENSG00000100731:E14.1	alt-3'	chr14:71478266-71479702|chr14:71478266-71479717	(-)alt-coding, (-)AA:2230(ENSP00000396617)->2341(ENSP00000304192)	-0.0768193	0.00682611	0.521783	0.520398	0.821603	0.898423
SDHAP1:ENSG00000185485:I1.1_195716853-E2.1|ENSG00000185485:E1.8-E2.1		inclusion	clu_47264	NewClu_7218	ENSG00000185485:I1.1_195716853		chr3:195716853-195713475|chr3:195717061-195713475		0.241003	0.0591457	0.755364	0.520398	0.562633	0.32163
APAF1:ENSG00000120868:E25.1-E26.1|ENSG00000120868:E25.1-E26.2_99121003		exclusion	clu_18968	NewClu_14030	ENSG00000120868:E26.1	alt-3'	chr12:99119318-99120951|chr12:99119318-99121003		-0.106746	0.138101	0.798015	0.520398	0.81508	0.921826
ALG3:ENSG00000214160:E1.2-E3.1|ENSG00000214160:E2.8-E3.1		inclusion	clu_52724	NewClu_10051	ENSG00000214160:E2.8	cassette-exon	chr3:183967014-183963600|chr3:183966533-183963600	(+)alt-N-terminus, (+)AA:390(ENSP00000402744)->438(ENSP00000380793)|(+)Glycosyltransferase_ALG3-IPR007873, (+)TRANSMEM-Helical;	-0.133514	0.00288669	0.345643	0.520398	0.0946272	0.228141
RP11-659P15.1:ENSG00000255146:E1.1_57827371-E3.1|ENSG00000255146:E2.1-E3.1		exclusion	clu_56306	NewClu_1792	ENSG00000255146:E2.1	cassette-exon	chr11:57827371-57815019|chr11:57825155-57815019		0.117951	0.162966	0.804969	0.520398	0.278056	0.160105
ZNF880:ENSG00000221923:E4.2-E6.1|ENSG00000221923:E4.1-E4.4		inclusion	clu_53123	NewClu_12264	ENSG00000221923:E4.2|ENSG00000221923:E6.1	cassette-exon	chr19:52877680-52887102|chr19:52877647-52877737		-0.273373	0.112183	0.792515	0.520398	0.443395	0.716768
ENOSF1:ENSG00000132199:E6.1-I6.1|ENSG00000132199:E6.1-E8.1		inclusion	clu_23151	NewClu_10303	ENSG00000132199:I6.1	intron-retention	chr18:693882-693881|chr18:693882-691276		0.00430538	0.96065	0.990847	0.520398	0.07158	0.0672746
AC093415.2:ENSG00000235257:E3.2-I3.1_37874429|ENSG00000235257:E3.2-E4.1		inclusion	clu_54567	NewClu_13730	ENSG00000235257:I3.1_37874429		chr3:37876170-37874429|chr3:37876170-37862591		0.193063	0.119801	0.79575	0.520398	0.423457	0.230394
LRRC14:ENSG00000160959:E1.3-E3.2|ENSG00000160959:I2.1-E3.1		exclusion	clu_36090	NewClu_13069	ENSG00000160959:E1.3|ENSG00000160959:E3.2	intron-retention	chr8:145743425-145744999|chr8:145744650-145744651		0.156694	0.330152	0.843745	0.520398	0.376088	0.219394
MRPL35:ENSG00000132313:E4.2-I4.1|ENSG00000132313:E4.1-E5.2		exclusion	clu_23206	NewClu_5220	ENSG00000132313:E4.2|ENSG00000132313:I4.1	intron-retention	chr2:86438168-86438169|chr2:86437736-86439549		-0.0227973	0.75039	0.940793	0.520398	0.801275	0.824072
CELF1:ENSG00000149187:I22.1-E23.1|ENSG00000149187:E21.3-E23.2		exclusion	clu_31770	NewClu_10633	ENSG00000149187:I22.1|ENSG00000149187:E23.1	intron-retention	chr11:47491057-47491056|chr11:47493743-47490443		-0.194547	0.0322082	0.709823	0.520398	0.169011	0.363558
KRBA2:ENSG00000184619:E2.1-E3.1|ENSG00000184619:E1.1-E3.1		inclusion	clu_46859	NewClu_12066	ENSG00000184619:E2.1	altPromoter	chr17:8274627-8273704|chr17:8279218-8273704		0.136959	0.127727	0.79575	0.520398	0.764058	0.627099
LINC00478:ENSG00000215386:I4.1_17584466-E5.1|ENSG00000215386:E4.3-E5.1		inclusion	clu_52967	NewClu_3234	ENSG00000215386:I4.1_17584466		chr21:17584466-17603376|chr21:17566953-17603376		0.0847414	0.168591	0.804969	0.520398	0.143275	0.0585335
ZMYM2:ENSG00000121741:E1.7-E2.1|ENSG00000121741:E1.6-E2.1		inclusion	clu_19189	NewClu_11854	ENSG00000121741:E1.7	altPromoter	chr13:20533099-20534098|chr13:20532981-20534098	(~)alt-coding, (~)AA:1377(ENSP00000372322)->1377(CAH56193.1)	0.10016	0.00964857	0.565633	0.520398	0.300325	0.200165
USP21:ENSG00000143258:I2.1-E3.1|ENSG00000143258:E2.2-E3.1		inclusion	clu_29234	NewClu_5156	ENSG00000143258:I2.1	intron-retention	chr1:161130409-161130410|chr1:161130296-161130410		0.137174	0.0156967	0.62114	0.520398	0.146433	0.00925926
SPPL2B:ENSG00000005206:E14.9-I14.1|ENSG00000005206:E14.3-E15.2		exclusion	clu_334	NewClu_1882	ENSG00000005206:E14.9|ENSG00000005206:I14.1	intron-retention	chr19:2342501-2342502|chr19:2341012-2343209		-0.15707	0.460112	0.872841	0.520398	0.477211	0.634281
MAGEA2B:ENSG00000183305:E1.8-E1.12|ENSG00000183305:E1.8-E2.1		inclusion	clu_46348	NewClu_14405	ENSG00000183305:E1.12	cassette-exon	chrX:151883171-151883336|chrX:151883171-151884446		0.0623495	0.215867	0.810347	0.521467	0.137012	0.0746629
SEMA4G:ENSG00000095539:E13.5-I13.1|ENSG00000095539:E13.5-E14.1		inclusion	clu_8545	NewClu_5505	ENSG00000095539:I13.1	intron-retention	chr10:102740754-102740755|chr10:102740754-102740925		0.214272	0.024217	0.677069	0.521467	0.255279	0.0410073
CSNK1E:ENSG00000213923:I4.1-E16.1|ENSG00000213923:E4.1-E5.1		inclusion	clu_52624	NewClu_11969	ENSG00000213923:I4.1|ENSG00000213923:E16.1	intron-retention	chr22:38739970-38739969|chr22:38757404-38732711		0.414834	0.0109027	0.583256	0.521467	0.550349	0.135515
ZNF552:ENSG00000178935:E2.2-E3.1|ENSG00000178935:I2.1-E3.1		inclusion	clu_45098	NewClu_9203	ENSG00000178935:E2.2	intron-retention	chr19:58324662-58320471|chr19:58320472-58320471		-0.264419	0.0343457	0.715841	0.521467	0.603704	0.868122
TCAIM:ENSG00000179152:E1.3-E3.1|ENSG00000179152:E1.12-E3.1		exclusion	clu_45196	NewClu_14595	ENSG00000179152:E1.12	alt-5'	chr3:44379811-44396231|chr3:44380326-44396231	(~)AA:70(ENSP00000373252)+>70(ENSP00000379388)	0.113253	0.0121303	0.595181	0.521467	0.286617	0.173364
RP11-968A15.8:ENSG00000258344:E10.5-I1.1|ENSG00000258344:I1.1_54677750-E11.1		exclusion	clu_56681	NewClu_9294	ENSG00000258344:E10.5|ENSG00000258344:I1.1	intron-retention	chr12:54677751-54677752|chr12:54677750-54678042		-0.0180968	0.909259	0.979491	0.521467	0.0828025	0.100899
LLGL1:ENSG00000131899:E17.1-E18.1|ENSG00000131899:E17.1-E18.1_18144957		inclusion	clu_23052	NewClu_6649	ENSG00000131899:E18.1	alt-3'	chr17:18144187-18144765|chr17:18144187-18144957		0.0625104	0.670235	0.922727	0.521785	0.858046	0.795536
NDUFA10:ENSG00000130414:E6.3-E8.2|ENSG00000130414:I7.1-E8.1		inclusion	clu_22253	NewClu_4145	ENSG00000130414:E6.3|ENSG00000130414:E8.2	intron-retention	chr2:240954156-240951113|chr2:240951145-240951144		-0.0859693	0.347017	0.845093	0.521785	0.774989	0.860959
WDR33:ENSG00000136709:E7.1-I7.1|ENSG00000136709:E7.1-E8.1		exclusion	clu_25739	NewClu_7004	ENSG00000136709:I7.1	intron-retention	chr2:128522402-128522401|chr2:128522402-128520733	(-)alt-C-terminus, (-)AA:257(ENSP00000376730)->326(ENSP00000387186)|(+)REPEAT-WD 3, (+)WD40_repeat-IPR001680, (+)WD40_repeat_dom-IPR017986, (-)WD40_repeat_dom-IPR017986	-0.0604815	0.566871	0.89642	0.521785	0.269531	0.330013
MCM8:ENSG00000125885:E1.4-E2.1|ENSG00000125885:E1.3-E2.1		inclusion	clu_20646	NewClu_4486	ENSG00000125885:E1.4	alt-5'	chr20:5931723-5932657|chr20:5931669-5932657	(-)alt-coding, (-)AA:824(ENSP00000265187)->840(ENSP00000368174)|(-)MCM_DNA-dep_ATPase-IPR001208, (-)NA-bd_OB-fold-IPR012340, (+)MCM_DNA-dep_ATPase-IPR001208	0.265171	0.0561781	0.755364	0.521785	0.70546	0.440289
IFT74:ENSG00000096872:E5.1-E6.1|ENSG00000096872:E4.1-E6.1		exclusion	clu_8659	NewClu_8651	ENSG00000096872:E5.1	altPromoter	chr9:26976780-26978126|chr9:26962085-26978126	(+)alt-N-terminus, (+)alt-C-terminus, (+)AA:147(ENSP00000430742)->175(ENSP00000430004)	-0.100626	0.164871	0.804969	0.521785	0.129369	0.229995
HAGH:ENSG00000063854:E1.12-E2.1|ENSG00000063854:E1.9-E2.1		exclusion	clu_3551	NewClu_12678	ENSG00000063854:E1.12	alt-5'	chr16:1876508-1873038|chr16:1876713-1873038	(+)retained_intron, (+)retained_intron, (+)alt-N-terminus, (+)AA:116(ENST00000567190-PEP)->164(ENST00000564518-PEP)|(+)TRANSIT-Mitochondrion	-0.151703	0.00335509	0.368284	0.521785	0.37978	0.531483
TSPAN14:ENSG00000108219:E1.7-E6.1|ENSG00000108219:E5.1-E6.1		exclusion	clu_13414	NewClu_2800	ENSG00000108219:E5.1	cassette-exon	chr10:82214127-82248973|chr10:82228443-82248973	(~)AA:270(ENSP00000396270)+>270(ENSP00000361231)	0.150814	0.00489007	0.456397	0.521785	0.37548	0.224666
STK32C:ENSG00000165752:E2.6-E4.1|ENSG00000165752:E2.6-I3.1_134143500		inclusion	clu_39203	NewClu_6122	ENSG00000165752:E4.1		chr10:134144940-134137877|chr10:134144940-134143500		-0.216214	0.101431	0.78493	0.521785	0.304314	0.520528
DUS4L:ENSG00000105865:E9.2-ENSG00000075790:E2.9|ENSG00000105865:E9.2-E10.1		inclusion	clu_12379	NewClu_8313	ENSG00000105865:ENSG00000075790:E2.9	trans-splicing	chr7:107217037-107221204|chr7:107217037-107217758		-0.0831773	0.168597	0.804969	0.521785	0.0222222	0.105399
CCNL2:ENSG00000221978:E5.2-E6.18|ENSG00000221978:E5.2-E6.17		exclusion	clu_53142	NewClu_15301	ENSG00000221978:E6.17	alt-3'	chr1:1328776-1328183|chr1:1328776-1326245		-0.0687318	0.221418	0.810659	0.521785	0.58695	0.655682
FAS:ENSG00000026103:E8.1-E8.4|ENSG00000026103:E8.1-E9.1		inclusion	clu_1808	NewClu_9401	ENSG00000026103:E8.4	cassette-exon	chr10:90770357-90770510|chr10:90770357-90771756		0.0656143	0.240666	0.819338	0.521785	0.962963	0.897349
RP11-968A15.8:ENSG00000258344:I1.1-E11.1|ENSG00000258344:I1.1_54677750-E11.1		exclusion	clu_56681	NewClu_9294	ENSG00000258344:I1.1	intron-retention	chr12:54678041-54678042|chr12:54677750-54678042		-0.0256468	0.847512	0.965353	0.521785	0.06621	0.0918569
NUTM2A-AS1:ENSG00000223482:E4.2-E6.2|ENSG00000223482:E2.4-E6.2		exclusion	clu_53178	NewClu_5930	ENSG00000223482:E4.2	cassette-exon	chr10:89090649-89086429|chr10:89096543-89086429	(-)alt-N-terminus, (-)alt-C-terminus, (-)AA:29(ENST00000413722-PEP)->57(ENST00000417860-PEP)	-0.143519	0.0601762	0.755364	0.521785	0.0759419	0.219461
GTF2H2C:ENSG00000183474:E1.8-E3.1|ENSG00000183474:E2.2-E3.1		exclusion	clu_46394	NewClu_4103	ENSG00000183474:E2.2	cassette-exon	chr5:68856230-68860927|chr5:68858597-68860927	(~)AA:395(ENSP00000422907)+>395(ENSP00000370105)	0.0976631	0.021245	0.666675	0.521785	0.477084	0.379421
C11orf30:ENSG00000158636:E17.1-E19.3|ENSG00000158636:E17.1-E18.1		exclusion	clu_35147	NewClu_10409	ENSG00000158636:E18.1	cassette-exon	chr11:76248994-76253260|chr11:76248994-76250643	(-)alt-coding, (-)AA:1323(ENSP00000436968)->1337(ENSP00000433205)	0.080446	0.0787483	0.771898	0.521785	0.172844	0.0923983
ARID2:ENSG00000189079:E22.3-E24.1|ENSG00000189079:E22.5-I22.1		inclusion	clu_48619	NewClu_1189	ENSG00000189079:E22.3|ENSG00000189079:E24.1	intron-retention	chr12:46287504-46298717|chr12:46287701-46287702		-0.0844764	0.0069744	0.521783	0.521785	0.899106	0.983582
THG1L:ENSG00000113272:E4.1-E5.1|ENSG00000113272:I4.1-E5.1		exclusion	clu_15676	NewClu_9164	ENSG00000113272:E4.1	intron-retention	chr5:157162942-157164895|chr5:157164894-157164895		0.0198057	0.842813	0.96396	0.521785	0.936257	0.916452
C15orf57:ENSG00000128891:E6.2-I6.1|ENSG00000128891:E4.1-E8.1		inclusion	clu_21619	NewClu_6720	ENSG00000128891:E6.2|ENSG00000128891:I6.1	intron-retention	chr15:40831428-40831427|chr15:40849415-40824501		0.254009	0.0702537	0.763541	0.521785	0.321637	0.0676281
RP4-785G19.5:ENSG00000250917:E1.1-I1.1_32865975|ENSG00000250917:E1.1-I1.1_32868456		exclusion	clu_55937	NewClu_4453	ENSG00000250917:I1.1_32865975		chr20:32868833-32865975|chr20:32868833-32868456		0.122655	0.145778	0.799736	0.521785	0.223047	0.100392
ATRN:ENSG00000088812:E24.1-E25.1|ENSG00000088812:E24.1-E26.1		exclusion	clu_7611	NewClu_10292	ENSG00000088812:E25.1	alt-C-term	chr20:3584909-3596475|chr20:3584909-3605158	(+)alt-N-terminus, (+)alt-C-terminus, (+)AA:1156(BAG63948.1)->1429(ENSP00000262919)|(+)COMPBIAS-Leu-rich, (+)CUB_dom-IPR000859, (+)DISULFID, (+)DOMAIN-CUB, (+)DOMAIN-EGF-like, (+)EG-like_dom-IPR000742, (+)PROPEP-Probable, (+)REPEAT-Kelch 5, (+)SIGNAL, (+)TOPO_DOM-Cytoplasmic, (+)TOPO_DOM-Extracellular, (+)TRANSMEM-Helical;	-0.152292	0.000352553	0.0945585	0.521785	0.444139	0.596431
PIGF:ENSG00000151665:E5.1-E8.1|ENSG00000151665:E7.2-E8.1		inclusion	clu_32636	NewClu_14794	ENSG00000151665:E7.2	cassette-exon	chr2:46819614-46808730|chr2:46815214-46808730	(-)alt+C+terminus, (-)AA:206(ENSP00000302663)+>219(ENSP00000281382)|(-)GPI_biosynthesis_protein_Pig+F+IPR009580, (-)TRANSMEM+Helical;	-0.0206388	0.852484	0.96633	0.521785	0.536464	0.557103
PPP1R12B:ENSG00000077157:E13.2-E17.1|ENSG00000077157:E15.1-E17.1		inclusion	clu_5831	NewClu_7862	ENSG00000077157:E15.1	cassette-exon	chr1:202411700-202418117|chr1:202414356-202418117		-0.000761841	0.984861	0.997024	0.521785	0.662266	0.663028
E2F8:ENSG00000129173:E2.1-E3.2|ENSG00000129173:E1.2-E3.2		exclusion	clu_21732	NewClu_12448	ENSG00000129173:E2.1	cassette-exon	chr11:19262095-19261777|chr11:19263044-19261777	(~)AA:867(ENSP00000434199)->867(ENSP00000250024)	-0.240661	0.0140318	0.607338	0.521785	0.642955	0.883616
IFT74:ENSG00000096872:E4.1-E6.1|ENSG00000096872:E5.1-E6.1		exclusion	clu_8659	NewClu_8651	ENSG00000096872:E5.1	altPromoter	chr9:26962085-26978126|chr9:26976780-26978126	(+)alt+N+terminus, (+)alt+C+terminus, (+)AA:147(ENSP00000430742)+>175(ENSP00000430004)	0.100626	0.164871	0.804969	0.521785	0.870631	0.770005
STIM2:ENSG00000109689:I19.1-E20.1|ENSG00000109689:E17.1-I21.5		inclusion	clu_14117	NewClu_9779	ENSG00000109689:I19.1|ENSG00000109689:E20.1	intron-retention	chr4:27022903-27022904|chr4:27019606-27024141		0.15511	0.037997	0.72665	0.522357	0.168103	0.0129938
GGA1:ENSG00000100083:E15.1-E16.1|ENSG00000100083:E14.2-E16.1		inclusion	clu_9036	NewClu_12790	ENSG00000100083:E15.1	cassette-exon	chr22:38021956-38025469|chr22:38019640-38025469	(+)alt-coding, (+)AA:552(ENSP00000321288)->639(ENSP00000341344)|(-)GAT-IPR004152, (+)DOMAIN-GAT, (+)GAT-IPR004152, (+)HELIX, (+)MOD_RES-Phosphoserine; by CK2 (Probable), (+)MOTIF-Autoinhibitory, (+)REGION-Unstructured hinge	0.14305	0.0463912	0.743522	0.52264	0.875307	0.732257
ZDHHC16:ENSG00000171307:E1.10-E5.1|ENSG00000171307:I3.1-E4.1		exclusion	clu_42266	NewClu_14580	ENSG00000171307:E1.10|ENSG00000171307:E5.1	intron-retention	chr10:99206110-99211428|chr10:99210584-99210585		0.140466	0.303282	0.836581	0.52264	0.302148	0.161682
GRK6:ENSG00000198055:E3.1-E5.2|ENSG00000198055:E4.5-E5.2		inclusion	clu_50320	NewClu_15378	ENSG00000198055:E4.5	altPromoter	chr5:176853620-176857873|chr5:176853898-176857873	(+)alt-N-terminus, (+)alt-C-terminus, (+)AA:129(ENSP00000425391)->475(ENSP00000427581)|(+)ACT_SITE-Proton acceptor, (+)BINDING-ATP, (+)DOMAIN-Protein kinase, (+)DOMAIN-RGS, (+)GPCR_kinase-IPR000239, (+)HELIX, (+)Kinase-like_dom-IPR011009, (+)NP_BIND-ATP, (+)Prot_kinase_cat_dom-IPR000719, (+)REGION-N-terminal, (+)Regulat_G_prot_signal-IPR000342, (+)Regulat_G_prot_signal_superfam-IPR016137, (+)STRA…	-0.0777634	0.201766	0.810347	0.522959	0.047619	0.125382
VARS2:ENSG00000137411:E13.7-E13.9|ENSG00000137411:E13.5-E13.9		exclusion	clu_26278	NewClu_8774	ENSG00000137411:E13.7	alt-5'	chr6:30882246-30882582|chr6:30882121-30882582		-0.0656635	0.285902	0.831605	0.522959	0.140397	0.20606
GRK6:ENSG00000198055:E4.5-E5.2|ENSG00000198055:E3.1-E5.2		inclusion	clu_50320	NewClu_15378	ENSG00000198055:E4.5	altPromoter	chr5:176853898-176857873|chr5:176853620-176857873	(+)alt-N-terminus, (+)alt-C-terminus, (+)AA:129(ENSP00000425391)->475(ENSP00000427581)|(+)ACT_SITE-Proton acceptor, (+)BINDING-ATP, (+)DOMAIN-Protein kinase, (+)DOMAIN-RGS, (+)GPCR_kinase-IPR000239, (+)HELIX, (+)Kinase-like_dom-IPR011009, (+)NP_BIND-ATP, (+)Prot_kinase_cat_dom-IPR000719, (+)REGION-N-terminal, (+)Regulat_G_prot_signal-IPR000342, (+)Regulat_G_prot_signal_superfam-IPR016137, (+)STRA…	0.0777634	0.201766	0.810347	0.522959	0.952381	0.874618
KATNBL1:ENSG00000134152:E13.1-I13.1|ENSG00000134152:E11.3-E14.1		inclusion	clu_24132	NewClu_5530	ENSG00000134152:E13.1|ENSG00000134152:I13.1	intron-retention	chr15:34434870-34434869|chr15:34437599-34434572		0.0200235	0.825468	0.959966	0.523091	0.130933	0.11091
FAM227B:ENSG00000166262:E4.1-E6.1|ENSG00000166262:E4.1-E7.1		exclusion	clu_39548	NewClu_4911	ENSG00000166262:E6.1	cassette-exon	chr15:49903412-49882204|chr15:49903412-49880280	(-)retained_intron, (-)nonsense_mediated_decay, (-)alt-N-terminus, (-)alt-C-terminus, (-)AA:47(ENSP00000453748)->198(ENST00000561319-PEP)	-0.183469	0.0169516	0.636515	0.523159	0.403466	0.586935
CDCA7L:ENSG00000164649:E4.2-E5.1|ENSG00000164649:E4.2-E5.2		inclusion	clu_38421	NewClu_7874	ENSG00000164649:E5.1	alt-3'	chr7:21956372-21951372|chr7:21956372-21951369	(-)alt-C-terminus, (-)AA:96(ENSP00000410014)->113(ENSP00000411337)|(-)MOD_RES-Phosphoserine	0.0980553	0.0892448	0.779609	0.523159	0.56061	0.462554
SFXN4:ENSG00000183605:E5.1-E6.1|ENSG00000183605:E3.1-E6.1		exclusion	clu_46442	NewClu_8196	ENSG00000183605:E5.1	cassette-exon	chr10:120920567-120920481|chr10:120921852-120920481	(-)alt-coding, (-)AA:328(ENSP00000333200)->337(ENSP00000347924)|(+)Mtc-IPR004686, (-)Mtc-IPR004686	-0.0443147	0.582519	0.899688	0.523159	0.566961	0.611276
FAM195B:ENSG00000225663:E6.6-E6.7|ENSG00000225663:E6.3-E6.7		inclusion	clu_53442	NewClu_908	ENSG00000225663:E6.6	intron-retention	chr17:79780784-79780783|chr17:79781085-79780783		0.130064	0.0156821	0.62114	0.523198	0.35113	0.221065
ZNF652:ENSG00000198740:E4.2-E5.1|ENSG00000198740:E4.1-E5.1		exclusion	clu_50904	NewClu_9141	ENSG00000198740:E4.2	alt-5'	chr17:47394188-47390207|chr17:47394728-47390207	(-)nonsense_mediated_decay, (-)AA:426(ENSP00000424848)->606(ENSP00000354686)|(+)Znf_C2H2-IPR007087, (+)Znf_C2H2-like-IPR015880, (-)COMPBIAS-Glu-rich, (-)MOD_RES-Phosphoserine, (-)ZN_FING-C2H2-type 1, (-)ZN_FING-C2H2-type 2; degenerate, (-)ZN_FING-C2H2-type 3, (-)Znf_C2H2-IPR007087, (-)Znf_C2H2-like-IPR015880	-0.259659	0.0284918	0.697065	0.524121	0.509872	0.769531
NBEA:ENSG00000172915:E25.1-E28.1|ENSG00000172915:E24.2-E28.2		inclusion	clu_43026	NewClu_5340	ENSG00000172915:E25.1|ENSG00000172915:E28.1	alt-3'|cassette-exon	chr13:35739235-35745406|chr13:35738646-35745409		0.180786	0.180011	0.805511	0.525036	0.97215	0.791365
TNNT2:ENSG00000118194:E4.4-E5.2|ENSG00000118194:E4.4-E8.2		inclusion	clu_18018	NewClu_5248	ENSG00000118194:E5.2	cassette-exon	chr1:201341155-201338973|chr1:201341155-201337355	(+)alt-coding, (+)AA:291(ENSP00000404134)->297(ENSP00000387874)|(-)Troponin-IPR001978, (+)Troponin-IPR001978	0.0969931	0.0287778	0.697065	0.525262	0.416886	0.319893
MEGF8:ENSG00000105429:E30.1-E31.1|ENSG00000105429:E29.1-E31.1		exclusion	clu_12117	NewClu_1491	ENSG00000105429:E30.1	cassette-exon	chr19:42863106-42863250|chr19:42862459-42863250		-0.18702	0.0739581	0.769622	0.525262	0.114044	0.301063
SMG1:ENSG00000157106:E49.4-E50.1|ENSG00000157106:E49.4-I49.1		inclusion	clu_34609	NewClu_5557	ENSG00000157106:E50.1	intron-retention	chr16:18849679-18849554|chr16:18849679-18849678		-0.208052	0.017826	0.643998	0.525262	0.791948	1
ZBTB44:ENSG00000196323:E5.1-I7.2|ENSG00000196323:E5.2-I7.3		exclusion	clu_48858	NewClu_3894	ENSG00000196323:E5.1|ENSG00000196323:I7.2		chr11:130106905-130104168|chr11:130106688-130104168		0.11587	0.094065	0.784347	0.525262	0.705782	0.589912
CUL7:ENSG00000044090:E10.2-E12.1|ENSG00000044090:E11.1-E12.1		exclusion	clu_2402	NewClu_2793	ENSG00000044090:E11.1	cassette-exon	chr6:43015886-43014845|chr6:43015685-43014845	(+)alt+N+terminus, (+)alt+C+terminus, (+)AA:241(ENST00000478630+PEP)+>1698(ENSP00000265348)|(+)APC_su10/DOC_dom+IPR004939, (+)ARM+type_fold+IPR016024, (+)CPH_domain+IPR021097, (+)CROSSLNK+Glycyl lysine isopeptide (Lys+Gly) (interchain with G+Cter in NEDD8), (+)Cullin_N+IPR001373, (+)Cullin_homology+IPR016158, (+)Cullin_neddylation_domain+IPR019559, (+)DOMAIN+DOC, (+)Galactose+bd+like+IPR008979, (…	0.0678063	0.611721	0.907823	0.525262	0.665278	0.597471
GNPDA1:ENSG00000113552:E1.12-E1.14|ENSG00000113552:E1.5-E1.14		exclusion	clu_15809	NewClu_5074	ENSG00000113552:E1.12	alt-5'	chr5:141391853-141391606|chr5:141392560-141391606		-0.0875345	0.0165386	0.630628	0.525262	0.0507524	0.138287
DHODH:ENSG00000102967:E10.1-I10.1|ENSG00000102967:E10.1-E11.1		inclusion	clu_10918	NewClu_2346	ENSG00000102967:I10.1	intron-retention	chr16:72056374-72056375|chr16:72056374-72057064		0.154854	0.0456711	0.742411	0.525262	0.172101	0.0172471
FAM13A:ENSG00000138640:E4.2-E6.1|ENSG00000138640:E4.2-E7.1		exclusion	clu_27128	NewClu_9484	ENSG00000138640:E6.1	cassette-exon	chr4:89941611-89912301|chr4:89941611-89859392	(-)nonsense_mediated_decay, (-)alt-C-terminus, (-)AA:150(ENSP00000423800)->277(ENSP00000426517)|(+)RhoGAP_dom-IPR000198, (+)Rho_GTPase_activation_prot-IPR008936, (-)DOMAIN-Rho-GAP, (-)RhoGAP_dom-IPR000198, (-)Rho_GTPase_activation_prot-IPR008936	-0.114281	0.167359	0.804969	0.525262	0.765561	0.879842
INTS8:ENSG00000164941:E9.1-E10.1|ENSG00000164941:E9.1-E10.2		inclusion	clu_38653	NewClu_3069	ENSG00000164941:E10.1	alt-3'	chr8:95848859-95850691|chr8:95848859-95850722	(+)nonsense_mediated_decay, (+)nonsense_mediated_decay, (-)truncated, (+)AA:291(ENSP00000429452)->758(ENSP00000343274)|(+)REPEAT-TPR 1, (+)REPEAT-TPR 2, (+)REPEAT-TPR 3	0.0372292	0.351217	0.845773	0.525497	0.935415	0.898185
SMG1P1:ENSG00000237296:E1.2-E4.1|ENSG00000237296:E3.2-E4.1		inclusion	clu_54783	NewClu_8094	ENSG00000237296:E3.2	cassette-exon	chr16:22448813-22466023|chr16:22462979-22466023		-0.0755894	0.723901	0.934124	0.525551	0.474102	0.549691
NSUN5P1:ENSG00000223705:E2.1-E3.1|ENSG00000223705:I2.1-E3.1		exclusion	clu_53208	NewClu_14707	ENSG00000223705:E2.1	intron-retention	chr7:75040009-75040691|chr7:75040690-75040691		0.038485	0.730204	0.935553	0.525551	0.205002	0.166517
OAZ2:ENSG00000180304:E3.1-I3.1|ENSG00000180304:E1.5-E4.1_64983787		inclusion	clu_45462	NewClu_6142	ENSG00000180304:E3.1|ENSG00000180304:I3.1	intron-retention	chr15:64985274-64985273|chr15:64995228-64983787		0.299723	0.0111552	0.58572	0.525551	0.344535	0.0448123
AGBL5:ENSG00000084693:E18.1-E19.2|ENSG00000084693:E18.1-I18.1		exclusion	clu_6933	NewClu_5569	ENSG00000084693:E19.2	intron-retention	chr2:27291612-27291916|chr2:27291612-27291613		0.135977	0.0566082	0.755364	0.525551	0.164265	0.0282876
RHBDD3:ENSG00000100263:E4.1-E5.2|ENSG00000100263:I4.1-E5.1		exclusion	clu_9248	NewClu_9360	ENSG00000100263:E4.1|ENSG00000100263:E5.2	intron-retention	chr22:29661468-29660207|chr22:29660391-29660390		0.102833	0.160038	0.804969	0.525551	0.147163	0.0443304
[truncated: 38,234 more rows]
