# Supplementary material for: Gain-of-function cardiomyopathic mutations in RBM20 rewire splicing regulation and re-distribute ribonucleoprotein granules within processing bodies
Source: Nat Commun. 2021 Nov 3;12:6324. doi: 10.1038/s41467-021-26623-y (PMC8566601; doi:10.1038/s41467-021-26623-y)
Supplement: Supplementary file 24 — Supplementary Data 18 [file 41467_2021_26623_MOESM24_ESM.xlsx]

## Sheet: Table Descriptions
MultiPath-PSI Event ID	Unique tracing identifier (AltAnalyze assigned exon notations) for the numerator PSI splicing junction (left) and the most abundant background junction (right) as a representative of all genomic overlapping background junctions for the numerator junction.
LIMMA_significant	TRUE or empty. Indicates whether the splicing event is significant with a conservative splicing anlaysis.
Event-Direction	inclusion or exclusion.
Unique Event-ClusterID	AltAnalyze assinged splicing event identifier to identify redundant/overlapping splicing events (column 1)
AltExons	Specific predicted included/skipped alternative exon identiifer from AltAnalyze (version EnsMart72)
EventAnnotation	Predicted splicing-event type. Mutually-exclusive splicing events will be denoted as cassette-exon.
ProteinPredictions	Predicted protein-level impact from AltAnalyze. + indicates an increase in the Experiment vs. Control conditions.
Coordinates	Genomic coordinate positions of the numerator and denominator junctions, respectively, associated with the Splicing-Event ID.
dPSI	Delta Percent Spliced-In value, indicated the proportial PSI difference in Experiment vs. Control.
rawp.MultiPath-PSI	Emperical bayes moderated t-test p-value from AltAnalyze
FDR.p.MultiPath-PSI	Benjamini-Hochberg adjustment of the rawp.MultiPath-PSI
LIMMA.p.FDR	LIMMA p-value using the lmfit function to account for emperical predicted batch effects in the linear model, Benajmini-Hochberg corrected
avg.PSI.RBM20-KO_WTC	Average PSI for the Experimental Group
avg.PSI.WT_WTC	Average PSI for the Control group

## Sheet: Supp.Data.18
# Alternative splicing differences predicted from RNA-Seq comparison of WTC iPS-CMs with RBM20 KO vs. RBM20-WT (limma two-sided p.FDR < 0.1, dPS>0.1)
MultiPath-PSI Event ID	LIMMA_significant	Event-Direction	Unique Event-ClusterID	UpdatedClusterID	AltExons	EventAnnotation	Genomic Coordinates	ProteinPredictions	dPSI	rawp.MultiPath-PSI	FDR.p.MultiPath-PSI	LIMMA.p.FDR	avg.PSI.RBM20-KO_WTC	avg.PSI.WT_WTC
RBM20:ENSG00000203867:E8.1-E9.1|ENSG00000203867:E8.1-E10.1	TRUE	exclusion	clu_51401	NewClu_13044	ENSG00000203867:E9.1	cassette-exon	chr10:112570220-112572036|chr10:112570220-112579830		-0.973376	8.92921e-18	3.52659e-13	1.58e-22	0.0210982	0.994475
TTN:ENSG00000155657:E179.1-E180.1|ENSG00000155657:E178.1-E185.1	TRUE	inclusion	clu_34087	NewClu_14219	ENSG00000155657:E179.1|E180.1	cassette-exon	chr2:179527456-179527343|chr2:179527693-179523982	(+)alt-coding, (+)AA:34350(ENSP00000465570)->35991(ENSP00000467141)|(-)COMPBIAS-Glu-rich, (-)COMPBIAS-Pro-rich, (-)Calpain_domain_III-IPR022682, (-)P-loop_NTPase-IPR027417, (-)REPEAT-PEVK 25, (-)RNaseH-like_dom-IPR012337, (+)ARM-type_fold-IPR016024, (+)Calpain_domain_III-IPR022682, (+)Ig-like_dom-IPR007110, (+)Ig_I-set-IPR013098, (+)Ig_sub-IPR003599, (+)Ig_sub2-IPR003598, (+)P-loop_NTPase-IPR0274…	0.954851	7.23714e-15	4.76385e-11	2.44e-18	0.954851	0
TTN:ENSG00000155657:E178.1-E179.1|ENSG00000155657:E178.1-E185.1	TRUE	inclusion	clu_34087	NewClu_14219	ENSG00000155657:E179.1	cassette-exon	chr2:179527693-179527539|chr2:179527693-179523982	(+)alt-coding, (+)AA:34350(ENSP00000465570)->35991(ENSP00000467141)|(-)COMPBIAS-Glu-rich, (-)COMPBIAS-Pro-rich, (-)Calpain_domain_III-IPR022682, (-)P-loop_NTPase-IPR027417, (-)REPEAT-PEVK 25, (-)RNaseH-like_dom-IPR012337, (+)ARM-type_fold-IPR016024, (+)Calpain_domain_III-IPR022682, (+)Ig-like_dom-IPR007110, (+)Ig_I-set-IPR013098, (+)Ig_sub-IPR003599, (+)Ig_sub2-IPR003598, (+)P-loop_NTPase-IPR0274…	0.942835	3.97419e-11	1.96201e-07	9.51e-16	0.960355	0.0175202
TTN:ENSG00000155657:E158.2-E159.1|ENSG00000155657:E157.1-E161.1	TRUE	inclusion	clu_34087	NewClu_14219	ENSG00000155657:E158.2|E159.1	cassette-exon	chr2:179537134-179536994|chr2:179537362-179535022		0.938555	4.69537e-08	7.57655e-05	3.11e-11	0.989837	0.0512821
EPB41L3:ENSG00000082397:E37.3-E38.1|ENSG00000082397:E34.3-E38.1	TRUE	inclusion	clu_6632	NewClu_12509	ENSG00000082397:E37.3	cassette-exon	chr18:5398020-5397425|chr18:5406776-5397425	(+)alt-C-terminus, (+)AA:865(ENSP00000382981)->883(ENSP00000441174)|(-)Band_4.1_C-IPR008379, (-)Band_41_protein-IPR021187, (-)MOD_RES-Phosphothreonine, (-)REGION-C-terminal (CTD), (-)SAB_dom-IPR007477, (+)Band_41_protein-IPR021187, (+)MOD_RES-Phosphoserine, (+)MOD_RES-Phosphothreonine, (+)SAB_dom-IPR007477	0.563009	3.94046e-09	1.03752e-05	1.46e-10	0.758048	0.195039
TTN:ENSG00000155657:E182.1-E183.1|ENSG00000155657:E178.1-E185.1	TRUE	inclusion	clu_34087	NewClu_14219	ENSG00000155657:E182.1|E183.1	cassette-exon	chr2:179526869-179526755|chr2:179527693-179523982	(+)alt-coding, (+)AA:34350(ENSP00000465570)->35991(ENSP00000467141)|(-)COMPBIAS-Glu-rich, (-)COMPBIAS-Pro-rich, (-)Calpain_domain_III-IPR022682, (-)P-loop_NTPase-IPR027417, (-)REPEAT-PEVK 25, (-)RNaseH-like_dom-IPR012337, (+)ARM-type_fold-IPR016024, (+)Calpain_domain_III-IPR022682, (+)Ig-like_dom-IPR007110, (+)Ig_I-set-IPR013098, (+)Ig_sub-IPR003599, (+)Ig_sub2-IPR003598, (+)P-loop_NTPase-IPR0274…	0.756385	6.3809e-06	0.00358156	2.73e-09	0.765822	0.0094367
EPB41L3:ENSG00000082397:E34.3-E37.2|ENSG00000082397:E34.3-E38.1	TRUE	inclusion	clu_6632	NewClu_12509	ENSG00000082397:E37.2	cassette-exon	chr18:5406776-5398142|chr18:5406776-5397425	(+)alt-C-terminus, (+)AA:865(ENSP00000382981)->883(ENSP00000441174)|(-)Band_4.1_C-IPR008379, (-)Band_41_protein-IPR021187, (-)MOD_RES-Phosphothreonine, (-)REGION-C-terminal (CTD), (-)SAB_dom-IPR007477, (+)Band_41_protein-IPR021187, (+)MOD_RES-Phosphoserine, (+)MOD_RES-Phosphothreonine, (+)SAB_dom-IPR007477	0.434775	1.86802e-08	3.35351e-05	2.85e-09	0.592122	0.157347
TTN:ENSG00000155657:E157.1-E158.1|ENSG00000155657:E157.1-E161.1	TRUE	inclusion	clu_34087	NewClu_14219	ENSG00000155657:E158.1	cassette-exon	chr2:179537362-179537208|chr2:179537362-179535022		0.955821	3.01678e-09	8.51056e-06	3.46e-09	0.99135	0.0355297
AP5M1:ENSG00000053770:E4.4-E6.1|ENSG00000053770:E1.7-E6.1	TRUE	inclusion	clu_2898	NewClu_1109	ENSG00000053770:E4.4	cassette-exon	chr14:57741607-57746913|chr14:57736106-57746913	(+)nonsense_mediated_decay, (-)truncated, (+)AA:38(ENSP00000451306)->490(ENSP00000261558)|(+)Clathrin_mu_C-IPR008968, (+)DOMAIN-MHD	0.358404	1.00216e-08	2.19891e-05	6.33e-09	0.942619	0.584215
TTN:ENSG00000155657:E183.1-E184.1|ENSG00000155657:E178.1-E185.1	TRUE	inclusion	clu_34087	NewClu_14219	ENSG00000155657:E183.1|E184.1	cassette-exon	chr2:179526675-179526569|chr2:179527693-179523982	(+)alt-coding, (+)AA:34350(ENSP00000465570)->35991(ENSP00000467141)|(-)COMPBIAS-Glu-rich, (-)COMPBIAS-Pro-rich, (-)Calpain_domain_III-IPR022682, (-)P-loop_NTPase-IPR027417, (-)REPEAT-PEVK 25, (-)RNaseH-like_dom-IPR012337, (+)ARM-type_fold-IPR016024, (+)Calpain_domain_III-IPR022682, (+)Ig-like_dom-IPR007110, (+)Ig_I-set-IPR013098, (+)Ig_sub-IPR003599, (+)Ig_sub2-IPR003598, (+)P-loop_NTPase-IPR0274…	0.735264	1.74794e-05	0.00797422	1.45e-08	0.74624	0.010976
EPB41L3:ENSG00000082397:E34.3-E38.1|ENSG00000082397:E37.3-E38.1	TRUE	inclusion	clu_6632	NewClu_12509	ENSG00000082397:E37.3	cassette-exon	chr18:5406776-5397425|chr18:5398020-5397425	(+)alt-C-terminus, (+)AA:865(ENSP00000382981)->883(ENSP00000441174)|(-)Band_4.1_C+IPR008379, (-)Band_41_protein+IPR021187, (-)MOD_RES+Phosphothreonine, (-)REGION+C+terminal (CTD), (-)SAB_dom+IPR007477, (+)Band_41_protein-IPR021187, (+)MOD_RES-Phosphoserine, (+)MOD_RES-Phosphothreonine, (+)SAB_dom-IPR007477	-0.499801	4.98773e-08	7.57655e-05	2.42e-08	0.108578	0.608379
RBM20:ENSG00000203867:E9.1-E10.1|ENSG00000203867:I9.1_112576569-E10.1	TRUE	inclusion	clu_51401	NewClu_13044	ENSG00000203867:E9.1		chr10:112572705-112579830|chr10:112576569-112579830		-0.356205	4.53512e-06	0.00313689	4.22e-08	0.471741	0.827946
TTN:ENSG00000155657:E184.1-E185.1|ENSG00000155657:E178.1-E185.1	TRUE	inclusion	clu_34087	NewClu_14219	ENSG00000155657:E184.1	cassette-exon	chr2:179526486-179523982|chr2:179527693-179523982	(+)alt-coding, (+)AA:34350(ENSP00000465570)->35991(ENSP00000467141)|(-)COMPBIAS-Glu-rich, (-)COMPBIAS-Pro-rich, (-)Calpain_domain_III-IPR022682, (-)P-loop_NTPase-IPR027417, (-)REPEAT-PEVK 25, (-)RNaseH-like_dom-IPR012337, (+)ARM-type_fold-IPR016024, (+)Calpain_domain_III-IPR022682, (+)Ig-like_dom-IPR007110, (+)Ig_I-set-IPR013098, (+)Ig_sub-IPR003599, (+)Ig_sub2-IPR003598, (+)P-loop_NTPase-IPR0274…	0.72868	2.68456e-05	0.0110081	4.22e-08	0.746053	0.0173732
TTN:ENSG00000155657:E181.1-E182.1|ENSG00000155657:E178.1-E185.1	TRUE	inclusion	clu_34087	NewClu_14219	ENSG00000155657:E181.1|E182.1	cassette-exon	chr2:179527065-179526949|chr2:179527693-179523982	(+)alt-coding, (+)AA:34350(ENSP00000465570)->35991(ENSP00000467141)|(-)COMPBIAS-Glu-rich, (-)COMPBIAS-Pro-rich, (-)Calpain_domain_III-IPR022682, (-)P-loop_NTPase-IPR027417, (-)REPEAT-PEVK 25, (-)RNaseH-like_dom-IPR012337, (+)ARM-type_fold-IPR016024, (+)Calpain_domain_III-IPR022682, (+)Ig-like_dom-IPR007110, (+)Ig_I-set-IPR013098, (+)Ig_sub-IPR003599, (+)Ig_sub2-IPR003598, (+)P-loop_NTPase-IPR0274…	0.691638	3.03121e-05	0.0117944	5.84e-08	0.698161	0.00652383
GSE1:ENSG00000131149:E11.6-E12.2|ENSG00000131149:E11.6-E13.1	TRUE	inclusion	clu_22737	NewClu_3238	ENSG00000131149:E12.2	cassette-exon	chr16:85697220-85698621|chr16:85697220-85699582	(+)alt-N-terminus, (+)AA:986(ENSP00000402367)->1144(ENSP00000376934)|(+)GSE-like-IPR022207, (+)MOD_RES-Phosphoserine, (+)MOD_RES-Phosphothreonine	0.486679	3.90789e-06	0.00280622	7.85e-08	0.784	0.297321
TTN:ENSG00000155657:E191.1-E192.1|ENSG00000155657:E187.1-E196.1	TRUE	inclusion	clu_34087	NewClu_14219	ENSG00000155657:E191.1|E192.1	cassette-exon	chr2:179522608-179522494|chr2:179523432-179519261		0.739436	2.82858e-05	0.0112843	7.85e-08	0.739436	0
TTN:ENSG00000155657:E188.1-E189.1|ENSG00000155657:E187.1-E196.1	TRUE	inclusion	clu_34087	NewClu_14219	ENSG00000155657:E188.1|E189.1	cassette-exon	chr2:179523195-179523082|chr2:179523432-179519261		0.758993	1.96038e-05	0.0086028	9.86e-08	0.758993	0
SPATS2:ENSG00000123352:E15.3-E16.1|ENSG00000123352:E15.3-E17.1	TRUE	inclusion	clu_19711	NewClu_2947	ENSG00000123352:E16.1	cassette-exon	chr12:49888785-49890616|chr12:49888785-49893853		0.503647	1.43639e-06	0.00120702	2.07e-07	0.993499	0.489852
TTN:ENSG00000155657:E159.1-E160.1|ENSG00000155657:E157.1-E161.1	TRUE	inclusion	clu_34087	NewClu_14219	ENSG00000155657:E159.1|E160.1	cassette-exon	chr2:179536698-179535897|chr2:179537362-179535022		0.934103	1.20877e-06	0.00103784	2.86e-07	0.991795	0.0576923
TTN:ENSG00000155657:E189.1-E190.1|ENSG00000155657:E187.1-E196.1	TRUE	inclusion	clu_34087	NewClu_14219	ENSG00000155657:E189.1|E190.1	cassette-exon	chr2:179522999-179522884|chr2:179523432-179519261		0.697064	4.23447e-05	0.0141729	3.53e-07	0.697064	0
TTN:ENSG00000155657:E177.1-E178.1|ENSG00000155657:E161.1-E178.1	TRUE	inclusion	clu_34087	NewClu_14219	ENSG00000155657:E177.1	cassette-exon	chr2:179527993-179527782|chr2:179534945-179527782	(+)alt-coding, (+)AA:34350(ENSP00000465570)->35991(ENSP00000467141)|(-)COMPBIAS-Glu-rich, (-)COMPBIAS-Pro-rich, (-)Calpain_domain_III-IPR022682, (-)P-loop_NTPase-IPR027417, (-)REPEAT-PEVK 25, (-)RNaseH-like_dom-IPR012337, (+)ARM-type_fold-IPR016024, (+)Calpain_domain_III-IPR022682, (+)Ig-like_dom-IPR007110, (+)Ig_I-set-IPR013098, (+)Ig_sub-IPR003599, (+)Ig_sub2-IPR003598, (+)P-loop_NTPase-IPR0274…	0.794659	4.8368e-06	0.00313689	3.55e-07	0.970919	0.17626
TTN:ENSG00000155657:E160.1-E161.1|ENSG00000155657:E157.1-E161.1	TRUE	inclusion	clu_34087	NewClu_14219	ENSG00000155657:E160.1	cassette-exon	chr2:179535817-179535022|chr2:179537362-179535022		0.877439	2.78101e-07	0.000313817	4.43e-07	0.989316	0.111878
GPBP1L1:ENSG00000159592:E12.2-E13.2|ENSG00000159592:E12.2-E14.2	TRUE	inclusion	clu_35505	NewClu_2254	ENSG00000159592:E13.2	cassette-exon	chr1:46099768-46099319|chr1:46099768-46096278		0.22556	1.8583e-06	0.00149783	4.44e-07	0.984197	0.758637
CDC14B:ENSG00000081377:E15.1-E16.1|ENSG00000081377:E15.1-E18.1	TRUE	inclusion	clu_6532	NewClu_14819	ENSG00000081377:E16.1	cassette-exon	chr9:99284788-99278074|chr9:99284788-99272071	(-)nonsense_mediated_decay, (-)alt-N-terminus, (-)alt-C-terminus, (-)AA:480(ENSP00000413940)->498(ENSP00000364389)|(-)MOTIF-Nucleolar localization signal (Probable)	0.387025	6.51754e-06	0.00358156	5.48e-07	0.501468	0.114443
IMMT:ENSG00000132305:E7.4-E8.1|ENSG00000132305:E6.6-E8.1	TRUE	inclusion	clu_23200	NewClu_12896	ENSG00000132305:E7.4	cassette-exon	chr2:86397872-86393767|chr2:86398331-86393767	(+)alt-N-terminus, (+)AA:613(ENSP00000415762)->659(ENSP00000254636)|(-)Mt-IM_prot_Mitofilin-IPR019133, (+)MOD_RES-N6-acetyllysine, (+)Mt-IM_prot_Mitofilin-IPR019133	0.25029	6.52924e-06	0.00358156	7.85e-07	0.986091	0.735801
OGFOD3:ENSG00000181396:E8.1-E11.4|ENSG00000181396:E8.1-E10.1	TRUE	inclusion	clu_45689	NewClu_12662	ENSG00000181396:E10.1	cassette-exon	chr17:80356072-80350410|chr17:80356072-80352419	(+)alt-C-terminus, (+)AA:319(ENSP00000320116)->331(ENSP00000330075)|(-)ACT_SITE, (-)BINDING+2+oxoglutarate, (-)DOMAIN+Fe2OG dioxygenase, (-)METAL+Iron, (-)Pro_4_hyd_alph+IPR006620, (-)TOPO_DOM+Lumenal, (+)Pro_4_hyd_alph-IPR006620	-0.567276	1.58122e-06	0.00130105	9.46e-07	0.168103	0.735379
TTN:ENSG00000155657:E180.1-E181.1|ENSG00000155657:E178.1-E185.1	TRUE	inclusion	clu_34087	NewClu_14219	ENSG00000155657:E180.1|E181.1	cassette-exon	chr2:179527260-179527145|chr2:179527693-179523982	(+)alt-coding, (+)AA:34350(ENSP00000465570)->35991(ENSP00000467141)|(-)COMPBIAS-Glu-rich, (-)COMPBIAS-Pro-rich, (-)Calpain_domain_III-IPR022682, (-)P-loop_NTPase-IPR027417, (-)REPEAT-PEVK 25, (-)RNaseH-like_dom-IPR012337, (+)ARM-type_fold-IPR016024, (+)Calpain_domain_III-IPR022682, (+)Ig-like_dom-IPR007110, (+)Ig_I-set-IPR013098, (+)Ig_sub-IPR003599, (+)Ig_sub2-IPR003598, (+)P-loop_NTPase-IPR0274…	0.594701	0.000164785	0.0349903	1.07e-06	0.594701	0
TTN:ENSG00000155657:E190.1-E191.1|ENSG00000155657:E187.1-E196.1	TRUE	inclusion	clu_34087	NewClu_14219	ENSG00000155657:E190.1|E191.1	cassette-exon	chr2:179522804-179522688|chr2:179523432-179519261		0.648707	9.5897e-05	0.0240937	1.56e-06	0.648707	0
AP5M1:ENSG00000053770:E1.7-E4.1|ENSG00000053770:E1.7-E6.1	TRUE	inclusion	clu_2898	NewClu_1109	ENSG00000053770:E4.1	cassette-exon	chr14:57736106-57740962|chr14:57736106-57746913	(+)nonsense_mediated_decay, (-)truncated, (+)AA:38(ENSP00000451306)->490(ENSP00000261558)|(+)Clathrin_mu_C-IPR008968, (+)DOMAIN-MHD	0.357516	7.72524e-07	0.000693428	1.66e-06	0.929537	0.57202
OGFOD3:ENSG00000181396:E10.1-E11.4|ENSG00000181396:E8.1-E11.4	TRUE	inclusion	clu_45689	NewClu_12662	ENSG00000181396:E10.1	cassette-exon	chr17:80352207-80350410|chr17:80356072-80350410	(+)alt-C-terminus, (+)AA:319(ENSP00000320116)->331(ENSP00000330075)|(-)ACT_SITE, (-)BINDING-2-oxoglutarate, (-)DOMAIN-Fe2OG dioxygenase, (-)METAL-Iron, (-)Pro_4_hyd_alph-IPR006620, (-)TOPO_DOM-Lumenal, (+)Pro_4_hyd_alph-IPR006620	0.527816	8.46852e-07	0.000743254	2.18e-06	0.626755	0.0989391
TTN:ENSG00000155657:E192.1-E193.1|ENSG00000155657:E187.1-E196.1	TRUE	inclusion	clu_34087	NewClu_14219	ENSG00000155657:E192.1|E193.1	cassette-exon	chr2:179522414-179522308|chr2:179523432-179519261		0.681404	0.000155221	0.0336838	2.48e-06	0.681404	0
RYR2:ENSG00000198626:E85.1-E87.1|ENSG00000198626:E84.1-E87.1	TRUE	inclusion	clu_50726	NewClu_13377	ENSG00000198626:E85.1	cassette-exon	chr1:237906923-237919588|chr1:237905649-237919588	(+)alt-N-terminus, (+)AA:4951(ENSP00000443798)->4973(ENSP00000353174)|(-)Ins145_P3_rcpt-IPR014821, (-)Ryan_recept-IPR013333, (+)Ins145_P3_rcpt-IPR014821	0.42837	3.15338e-06	0.00234987	4.61e-06	0.781802	0.353431
TTN:ENSG00000155657:E178.1-E185.1|ENSG00000155657:E184.1-E185.1	TRUE	inclusion	clu_34087	NewClu_14219	ENSG00000155657:E184.1	cassette-exon	chr2:179527693-179523982|chr2:179526486-179523982	(+)alt-coding, (+)AA:34350(ENSP00000465570)->35991(ENSP00000467141)|(-)COMPBIAS+Glu+rich, (-)COMPBIAS+Pro+rich, (-)Calpain_domain_III+IPR022682, (-)P+loop_NTPase+IPR027417, (-)REPEAT+PEVK 25, (-)RNaseH+like_dom+IPR012337, (+)ARM-type_fold-IPR016024, (+)Calpain_domain_III-IPR022682, (+)Ig-like_dom-IPR007110, (+)Ig_I-set-IPR013098, (+)Ig_sub-IPR003599, (+)Ig_sub2-IPR003598, (+)P-loop_NTPase-IPR0274…	-0.512485	1.27218e-05	0.00636008	7.83e-06	0.00267802	0.515163
SPATS2:ENSG00000123352:E15.3-E17.1|ENSG00000123352:E16.2-E17.1	TRUE	inclusion	clu_19711	NewClu_2947	ENSG00000123352:E16.2	cassette-exon	chr12:49888785-49893853|chr12:49890792-49893853		-0.338212	2.28627e-05	0.00979285	8.52e-06	0.00313394	0.341346
RYR2:ENSG00000198626:E84.1-E87.1|ENSG00000198626:E85.1-E87.1	TRUE	inclusion	clu_50726	NewClu_13377	ENSG00000198626:E85.1	cassette-exon	chr1:237905649-237919588|chr1:237906923-237919588	(+)alt-N-terminus, (+)AA:4951(ENSP00000443798)->4973(ENSP00000353174)|(-)Ins145_P3_rcpt+IPR014821, (-)Ryan_recept+IPR013333, (+)Ins145_P3_rcpt-IPR014821	-0.357241	6.69823e-05	0.01931	9.55e-06	0.132849	0.49009
MMP24-AS1:ENSG00000126005:E2.1-E2.4|ENSG00000126005:E1.6-E4.1	TRUE	exclusion	clu_20719	NewClu_7157	ENSG00000126005:E2.1|ENSG00000126005:E2.4	cassette-exon	chr20:33865193-33865100|chr20:33865849-33859948		-0.484865	0.000122997	0.029441	1.36e-05	0.318644	0.803509
COL16A1:ENSG00000084636:E55.1-E56.1|ENSG00000084636:E55.1-E57.1	TRUE	inclusion	clu_6912	NewClu_3795	ENSG00000084636:E56.1	cassette-exon	chr1:32137216-32136247|chr1:32137216-32134456	(-)retained_intron, (+)truncated, (-)AA:91(ENST00000479100-PEP)->201(ENST00000468459-PEP)|(-)MOTIF-Cell attachment site, (-)REGION-Nonhelical region 3 (NC3), (-)REGION-Triple-helical region 3 (COL3)	0.622592	7.24881e-08	0.000102247	1.48e-05	0.964747	0.342155
AP5M1:ENSG00000053770:E1.7-E6.1|ENSG00000053770:E4.4-E6.1	TRUE	inclusion	clu_2898	NewClu_1109	ENSG00000053770:E4.4	cassette-exon	chr14:57736106-57746913|chr14:57741607-57746913	(+)nonsense_mediated_decay, (-)truncated, (+)AA:38(ENSP00000451306)->490(ENSP00000261558)|(+)Clathrin_mu_C-IPR008968, (+)DOMAIN-MHD	-0.19534	8.1024e-06	0.00432438	1.58e-05	0.00846655	0.203807
OGFOD3:ENSG00000181396:E8.1-E10.1|ENSG00000181396:E8.1-E11.4	TRUE	inclusion	clu_45689	NewClu_12662	ENSG00000181396:E10.1	cassette-exon	chr17:80356072-80352419|chr17:80356072-80350410	(+)alt-C-terminus, (+)AA:319(ENSP00000320116)->331(ENSP00000330075)|(-)ACT_SITE, (-)BINDING-2-oxoglutarate, (-)DOMAIN-Fe2OG dioxygenase, (-)METAL-Iron, (-)Pro_4_hyd_alph-IPR006620, (-)TOPO_DOM-Lumenal, (+)Pro_4_hyd_alph-IPR006620	0.544074	2.30387e-06	0.00178414	1.58e-05	0.730485	0.186411
RBM20:ENSG00000203867:E7.1-E8.1|ENSG00000203867:E7.1-E10.1	TRUE	exclusion	clu_51401	NewClu_13044	ENSG00000203867:E8.1	cassette-exon	chr10:112559676-112570141|chr10:112559676-112579830		-0.144673	4.66793e-07	0.000472718	2.44e-05	0.841176	0.985849
GSE1:ENSG00000131149:E12.3-E13.1|ENSG00000131149:E11.6-E13.1	TRUE	inclusion	clu_22737	NewClu_3238	ENSG00000131149:E12.3	cassette-exon	chr16:85698734-85699582|chr16:85697220-85699582	(+)alt-N-terminus, (+)AA:986(ENSP00000402367)->1144(ENSP00000376934)|(+)GSE-like-IPR022207, (+)MOD_RES-Phosphoserine, (+)MOD_RES-Phosphothreonine	0.385955	4.60872e-05	0.0151684	3.15e-05	0.651809	0.265854
COL16A1:ENSG00000084636:E55.1-E57.1|ENSG00000084636:E55.1-E56.1	TRUE	inclusion	clu_6912	NewClu_3795	ENSG00000084636:E56.1	cassette-exon	chr1:32137216-32134456|chr1:32137216-32136247	(-)retained_intron, (+)truncated, (-)AA:91(ENST00000479100+PEP)+>201(ENST00000468459+PEP)|(-)MOTIF+Cell attachment site, (-)REGION+Nonhelical region 3 (NC3), (-)REGION+Triple+helical region 3 (COL3)	-0.449214	6.81643e-07	0.000640988	4.02e-05	0.0237722	0.472987
GPBP1L1:ENSG00000159592:E13.5-E14.2|ENSG00000159592:E12.2-E14.2	TRUE	inclusion	clu_35505	NewClu_2254	ENSG00000159592:E13.5	cassette-exon	chr1:46099161-46096278|chr1:46099768-46096278		0.212609	0.000138096	0.03171	5e-05	0.997771	0.785162
SPATS2:ENSG00000123352:E16.2-E17.1|ENSG00000123352:E15.3-E17.1	TRUE	inclusion	clu_19711	NewClu_2947	ENSG00000123352:E16.2	cassette-exon	chr12:49890792-49893853|chr12:49888785-49893853		0.505666	0.000113585	0.0276917	5.94e-05	0.993998	0.488333
CDC14B:ENSG00000081377:E15.1-E18.1|ENSG00000081377:E15.1-E16.1	TRUE	inclusion	clu_6532	NewClu_14819	ENSG00000081377:E16.1	cassette-exon	chr9:99284788-99272071|chr9:99284788-99278074	(-)nonsense_mediated_decay, (-)alt+N+terminus, (-)alt+C+terminus, (-)AA:480(ENSP00000413940)+>498(ENSP00000364389)|(-)MOTIF+Nucleolar localization signal (Probable)	-0.345491	0.00014004	0.0317867	6.01e-05	0.192111	0.537602
TTN:ENSG00000155657:E193.1-E194.1|ENSG00000155657:E187.1-E196.1	TRUE	inclusion	clu_34087	NewClu_14219	ENSG00000155657:E193.1|E194.1	cassette-exon	chr2:179522225-179519722|chr2:179523432-179519261		0.647442	0.000622451	0.0798173	6.01e-05	0.674294	0.0268519
RYR2:ENSG00000198626:E84.1-E85.1|ENSG00000198626:E84.1-E87.1	TRUE	inclusion	clu_50726	NewClu_13377	ENSG00000198626:E85.1	cassette-exon	chr1:237905649-237906900|chr1:237905649-237919588	(+)alt-N-terminus, (+)AA:4951(ENSP00000443798)->4973(ENSP00000353174)|(-)Ins145_P3_rcpt-IPR014821, (-)Ryan_recept-IPR013333, (+)Ins145_P3_rcpt-IPR014821	0.405876	4.79708e-06	0.00313689	6.85e-05	0.687861	0.281985
ADD2:ENSG00000075340:E20.1-E21.1|ENSG00000075340:E20.3-I20.1	TRUE	inclusion	clu_5468	NewClu_11571	ENSG00000075340:E20.1|ENSG00000075340:E21.1	intron-retention	chr2:70903928-70901957|chr2:70902225-70902224		-0.228182	0.000440838	0.0664538	9.75e-05	0.76243	0.990612
GSE1:ENSG00000131149:E11.6-E13.1|ENSG00000131149:E11.6-E12.2	TRUE	inclusion	clu_22737	NewClu_3238	ENSG00000131149:E12.2	cassette-exon	chr16:85697220-85699582|chr16:85697220-85698621	(+)alt-N-terminus, (+)AA:986(ENSP00000402367)->1144(ENSP00000376934)|(+)GSE-like-IPR022207, (+)MOD_RES-Phosphoserine, (+)MOD_RES-Phosphothreonine	-0.32306	0.000162982	0.0347944	0.000106209	0.128731	0.451791
CC2D2A:ENSG00000048342:E6.1-E7.1|ENSG00000048342:E6.1-E8.1	TRUE	exclusion	clu_2596	NewClu_6913	ENSG00000048342:E7.1	alt-C-term	chr4:15482451-15482821|chr4:15482451-15504052	(+)retained_intron, (-)truncated, (+)AA:111(ENSP00000424368)->276(ENST00000514450-PEP)|(+)COMPBIAS-Poly-Glu	-0.339412	7.95355e-05	0.0209417	0.000186619	0.294224	0.633636
CC2D2A:ENSG00000048342:E6.1-E8.1|ENSG00000048342:E6.1-E7.1	TRUE	exclusion	clu_2596	NewClu_6913	ENSG00000048342:E7.1	alt-C-term	chr4:15482451-15504052|chr4:15482451-15482821	(+)retained_intron, (-)truncated, (+)AA:111(ENSP00000424368)+>276(ENST00000514450+PEP)|(+)COMPBIAS+Poly+Glu	0.339412	7.95355e-05	0.0209417	0.000186619	0.705776	0.366364
SYNPO2L:ENSG00000166317:E4.1-I5.2|ENSG00000166317:I4.1_75409569-I5.2	TRUE	inclusion	clu_39589	NewClu_918	ENSG00000166317:E4.1	altPromoter	chr10:75410666-75408637|chr10:75409569-75408637		-0.133447	4.85424e-09	1.19824e-05	0.000225736	0.712137	0.845584
IMMT:ENSG00000132305:E6.6-E7.1|ENSG00000132305:E6.6-E7.2	TRUE	inclusion	clu_23200	NewClu_12896	ENSG00000132305:E7.1	alt-3'	chr2:86398331-86397967|chr2:86398331-86397964	(+)alt-N-terminus, (+)AA:659(ENSP00000254636)->747(ENSP00000396899)|(-)Mt-IM_prot_Mitofilin-IPR019133, (+)Mt-IM_prot_Mitofilin-IPR019133, (+)TOPO_DOM-Mitochondrial matrix, (+)TRANSMEM-Helical;	0.15898	1.4072e-05	0.00677774	0.000274942	0.755578	0.596598
MCM7:ENSG00000166508:E1.4-E2.6|ENSG00000166508:E2.4-E2.6	TRUE	inclusion	clu_39763	NewClu_1850	ENSG00000166508:E1.4	altPromoter	chr7:99698887-99697716|chr7:99697836-99697716		-0.254026	4.91597e-06	0.00313689	0.000326702	0.532	0.786026
MCM7:ENSG00000166508:E2.4-E2.6|ENSG00000166508:E1.4-E2.6	TRUE	inclusion	clu_39763	NewClu_1850	ENSG00000166508:E2.4	cassette-exon	chr7:99697836-99697716|chr7:99698887-99697716		0.255164	5.23651e-06	0.0032177	0.000327387	0.468	0.212836
TTN:ENSG00000155657:E187.1-E188.1|ENSG00000155657:E187.1-E196.1	TRUE	inclusion	clu_34087	NewClu_14219	ENSG00000155657:E188.1	cassette-exon	chr2:179523432-179523278|chr2:179523432-179519261		0.684446	0.000147066	0.0328156	0.000417905	0.729502	0.0450565
HHAT:ENSG00000054392:E1.1-E5.1|ENSG00000054392:E2.3-E5.1	TRUE	exclusion	clu_2942	NewClu_12437	ENSG00000054392:E2.3	altPromoter	chr1:210501728-210522277|chr1:210502448-210522277	(~)AA:493(ENSP00000416845)+>493(ENSP00000261458)	0.422467	6.26501e-06	0.00358156	0.00045304	0.467176	0.044709
SLC25A51:ENSG00000122696:E3.1-E6.1|ENSG00000122696:E3.1-E4.2	TRUE	inclusion	clu_19490	NewClu_3909	ENSG00000122696:E4.2	cassette-exon	chr9:37899826-37881628|chr9:37899826-37888589	(+)alt-N-terminus, (+)alt-C-terminus, (+)AA:102(ENST00000496760-PEP)->297(ENSP00000242275)|(+)Mitochondrial_sb/sol_carrier-IPR018108, (+)Mt_carrier_dom-IPR023395, (+)REPEAT-Solcar 1, (+)REPEAT-Solcar 2, (+)REPEAT-Solcar 3, (+)TRANSMEM-Helical; Name=1;, (+)TRANSMEM-Helical; Name=2;, (+)TRANSMEM-Helical; Name=3;, (+)TRANSMEM-Helical; Name=4;, (+)TRANSMEM-Helical; Name=5;, (+)TRANSMEM-Helical; Name=…	-0.316986	0.00132044	0.114366	0.000563948	0.416406	0.733392
SLC25A51:ENSG00000122696:E3.1-E4.2|ENSG00000122696:E3.1-E6.1	TRUE	inclusion	clu_19490	NewClu_3909	ENSG00000122696:E4.2	cassette-exon	chr9:37899826-37888589|chr9:37899826-37881628	(+)alt-N-terminus, (+)alt-C-terminus, (+)AA:102(ENST00000496760-PEP)->297(ENSP00000242275)|(+)Mitochondrial_sb/sol_carrier-IPR018108, (+)Mt_carrier_dom-IPR023395, (+)REPEAT-Solcar 1, (+)REPEAT-Solcar 2, (+)REPEAT-Solcar 3, (+)TRANSMEM-Helical; Name=1;, (+)TRANSMEM-Helical; Name=2;, (+)TRANSMEM-Helical; Name=3;, (+)TRANSMEM-Helical; Name=4;, (+)TRANSMEM-Helical; Name=5;, (+)TRANSMEM-Helical; Name=…	0.316986	0.00132044	0.114366	0.000563948	0.583594	0.266608
STRADB:ENSG00000082146:E11.3-E11.5|ENSG00000082146:E11.3-E11.6	TRUE	exclusion	clu_6595	NewClu_6005	ENSG00000082146:E11.5	alt-3'	chr2:202342914-202343080|chr2:202342914-202343286	(-)alt-N-terminus, (-)AA:89(ENSP00000413574)->418(ENSP00000194530)|(-)BINDING-ATP, (-)DOMAIN-Protein kinase, (-)Kinase-like_dom-IPR011009, (-)NP_BIND-ATP, (-)Prot_kinase_cat_dom-IPR000719, (-)Ser-Thr/Tyr_kinase_cat_dom-IPR001245, (-)Ser/Thr_dual-sp_kinase_dom-IPR002290, (-)Tyr_kinase_cat_dom-IPR020635	-0.173469	3.93786e-05	0.0137275	0.000684415	0.674583	0.848052
WDR85:ENSG00000148399:E5.1-E6.4|ENSG00000148399:E5.3-E6.3	TRUE	inclusion	clu_31515	NewClu_9838	ENSG00000148399:E5.3|E6.3	alt5'-alt3'	chr9:140470532-140469295|chr9:140470161-140469298	(-)alt+N+terminus, (-)alt+C+terminus, (-)AA:102(ENST00000472113+PEP)+>452(ENSP00000277540)|(-)REPEAT+WD 3, (-)WD40_repeat_dom+IPR017986	-0.233323	0.00845915	0.260412	0.000812572	0.205531	0.438854
STRADB:ENSG00000082146:E11.3-E11.6|ENSG00000082146:E11.3-E11.5	TRUE	exclusion	clu_6595	NewClu_6005	ENSG00000082146:E11.6	alt-3'	chr2:202342914-202343286|chr2:202342914-202343080	(-)alt-N-terminus, (-)AA:89(ENSP00000413574)->418(ENSP00000194530)|(-)BINDING-ATP, (-)DOMAIN-Protein kinase, (-)Kinase-like_dom-IPR011009, (-)NP_BIND-ATP, (-)Prot_kinase_cat_dom-IPR000719, (-)Ser-Thr/Tyr_kinase_cat_dom-IPR001245, (-)Ser/Thr_dual-sp_kinase_dom-IPR002290, (-)Tyr_kinase_cat_dom-IPR020635	0.168843	4.10656e-05	0.0140232	0.000834605	0.320312	0.151469
GPBP1L1:ENSG00000159592:E12.2-E14.2|ENSG00000159592:E13.5-E14.2	TRUE	inclusion	clu_35505	NewClu_2254	ENSG00000159592:E13.5	cassette-exon	chr1:46099768-46096278|chr1:46099161-46096278		-0.123528	3.43564e-05	0.0126814	0.000834605	0.000810157	0.124338
TTN:ENSG00000155657:E140.1-E147.1|ENSG00000155657:E140.1-E141.1	TRUE	inclusion	clu_34087	NewClu_14219	ENSG00000155657:E141.1	cassette-exon	chr2:179546388-179543557|chr2:179546388-179546177		-0.499961	8.40514e-05	0.0219842	0.00088756	0	0.499961
CCDC80:ENSG00000091986:E3.5-E3.7|ENSG00000091986:E3.5-I4.2	TRUE	inclusion	clu_8218	NewClu_1530	ENSG00000091986:E3.7		chr3:112359771-112359684|chr3:112359771-112358763		0.350835	1.91832e-05	0.00851281	0.000924845	0.360785	0.00995025
RPL14:ENSG00000188846:E1.5-E2.2|ENSG00000188846:E1.4-E2.2	TRUE	exclusion	clu_48537	NewClu_12979	ENSG00000188846:E1.5	alt-5'	chr3:40498965-40499381|chr3:40498854-40499381		-0.17439	5.79776e-11	2.24336e-07	0.00122486	0.176913	0.351303
CRABP2:ENSG00000143320:E1.2-E2.3_156675291|ENSG00000143320:E1.2-E2.2	TRUE	exclusion	clu_29255	NewClu_9210	ENSG00000143320:E2.2	alt-3'	chr1:156675501-156675291|chr1:156675501-156675338		0.261379	0.00127568	0.112125	0.00122486	0.263732	0.00235337
RPL14:ENSG00000188846:E1.4-E2.2|ENSG00000188846:E1.5-E2.2	TRUE	exclusion	clu_48537	NewClu_12979	ENSG00000188846:E1.5	alt-5'	chr3:40498854-40499381|chr3:40498965-40499381		0.173784	5.56356e-11	2.24336e-07	0.00122486	0.820582	0.646798
MAGEA3:ENSG00000221867:E2.2-E3.1|ENSG00000221867:E1.3-ENSG00000184750:E3.1	TRUE	inclusion	clu_53113	NewClu_6452	ENSG00000221867:E2.2|ENSG00000221867:E3.1	trans-splicing	chrX:151936312-151936231|chrX:151938163-151921037		0.295757	0.000568282	0.0745658	0.00149825	0.674758	0.379
LRCH3:ENSG00000186001:E21.3-E23.2|ENSG00000186001:E21.3-E24.1	TRUE	inclusion	clu_47557	NewClu_15360	ENSG00000186001:E23.2	cassette-exon	chr3:197602646-197607383|chr3:197602646-197610412	(+)alt-C-terminus, (+)AA:777(ENSP00000393579)->803(ENSP00000399751)|(-)CH-domain-IPR001715, (-)DOMAIN-CH, (+)CAMSAP_CH-IPR022613, (+)CH-domain-IPR001715	0.258073	0.000144913	0.032519	0.00151342	0.526959	0.268886
IMMT:ENSG00000132305:E6.6-E8.1|ENSG00000132305:E6.6-E7.1	TRUE	inclusion	clu_23200	NewClu_12896	ENSG00000132305:E7.1	cassette-exon	chr2:86398331-86393767|chr2:86398331-86397967	(+)alt-N-terminus, (+)AA:613(ENSP00000415762)->747(ENSP00000396899)|(-)Mt+IM_prot_Mitofilin+IPR019133, (+)MOD_RES-N6-acetyllysine, (+)Mt-IM_prot_Mitofilin-IPR019133, (+)TOPO_DOM-Mitochondrial matrix, (+)TRANSMEM-Helical;	-0.115789	3.96236e-05	0.0137275	0.00166617	0.00402018	0.119809
C20orf166-AS1:ENSG00000174403:E1.3-E5.1|ENSG00000174403:E4.1-E5.1	TRUE	exclusion	clu_43686	NewClu_4828	ENSG00000174403:E4.1	cassette-exon	chr20:61148633-61145207|chr20:61145519-61145207	(~)AA:134(ENST00000475015+PEP)+>134(ENST00000412495+PEP)	0.394607	0.000338581	0.0578886	0.00172086	0.758951	0.364345
TTN:ENSG00000155657:E161.1-E178.1|ENSG00000155657:E177.1-E178.1	TRUE	inclusion	clu_34087	NewClu_14219	ENSG00000155657:E177.1	cassette-exon	chr2:179534945-179527782|chr2:179527993-179527782	(+)alt-coding, (+)AA:34350(ENSP00000465570)->35991(ENSP00000467141)|(-)COMPBIAS+Glu+rich, (-)COMPBIAS+Pro+rich, (-)Calpain_domain_III+IPR022682, (-)P+loop_NTPase+IPR027417, (-)REPEAT+PEVK 25, (-)RNaseH+like_dom+IPR012337, (+)ARM-type_fold-IPR016024, (+)Calpain_domain_III-IPR022682, (+)Ig-like_dom-IPR007110, (+)Ig_I-set-IPR013098, (+)Ig_sub-IPR003599, (+)Ig_sub2-IPR003598, (+)P-loop_NTPase-IPR0274…	-0.582566	0.00222203	0.148597	0.0018281	0.000227066	0.582793
ZDHHC5:ENSG00000156599:E1.3-E4.1|ENSG00000156599:E1.3-E6.1	TRUE	inclusion	clu_34436	NewClu_7382	ENSG00000156599:E4.1	cassette-exon	chr11:57435659-57439493|chr11:57435659-57449894	(+)alt-N-terminus, (+)AA:662(ENSP00000432202)->715(ENSP00000287169)|(+)TOPO_DOM-Cytoplasmic, (+)TOPO_DOM-Extracellular, (+)TRANSMEM-Helical;	0.207306	0.000989403	0.0991789	0.0018281	0.991446	0.784139
ABR:ENSG00000159842:E14.1-E15.1|ENSG00000159842:I14.1_1007369-E15.1	TRUE	inclusion	clu_35562	NewClu_2249	ENSG00000159842:E14.1	altPromoter	chr17:1012174-1003975|chr17:1007369-1003975		-0.190131	1.84863e-05	0.00829676	0.00189722	0.585432	0.775564
CDC14A:ENSG00000079335:E17.1-E18.1|ENSG00000079335:E17.1-E20.1	TRUE	inclusion	clu_6227	NewClu_12541	ENSG00000079335:E18.1	cassette-exon	chr1:100963763-100964485|chr1:100963763-100983807		0.603925	0.00045435	0.067208	0.00195074	0.950974	0.347048
FAM189A2:ENSG00000135063:E12.1-I12.1|ENSG00000135063:E11.2-E13.2	TRUE	inclusion	clu_24657	NewClu_7772	ENSG00000135063:E12.1|ENSG00000135063:I12.1	intron-retention	chr9:72002599-72002600|chr9:72000863-72003074		0.195073	0.0133709	0.31288	0.00223716	0.304364	0.109291
ZKSCAN1:ENSG00000106261:E8.6-I8.1|ENSG00000106261:E7.1-U9.1_99642407	TRUE	exclusion	clu_12569	NewClu_10136	ENSG00000106261:E8.6|ENSG00000106261:I8.1	intron-retention	chr7:99635403-99635404|chr7:99627998-99642407		-0.449986	0.000120361	0.0291635	0.00230355	0.510256	0.960243
HSP90AB1:ENSG00000096384:E4.1-E5.1|ENSG00000096384:E4.1_44217186-E5.1_44217422	TRUE	exclusion	clu_8623	NewClu_2918	ENSG00000096384:E4.1|ENSG00000096384:E5.1	alt-5'	chr6:44217320-44217412|chr6:44217186-44217422		-0.193102	3.44241e-07	0.000367454	0.00236858	0.696451	0.889552
LRCH3:ENSG00000186001:E21.3-E24.1|ENSG00000186001:E21.3-E23.2	TRUE	inclusion	clu_47557	NewClu_15360	ENSG00000186001:E23.2	cassette-exon	chr3:197602646-197610412|chr3:197602646-197607383	(+)alt-C-terminus, (+)AA:777(ENSP00000393579)->803(ENSP00000399751)|(-)CH+domain+IPR001715, (-)DOMAIN+CH, (+)CAMSAP_CH-IPR022613, (+)CH-domain-IPR001715	-0.277722	0.00504582	0.209862	0.00236858	0.343865	0.621587
KTN1:ENSG00000126777:E37.5-E40.1|ENSG00000126777:E37.5-E39.2	TRUE	inclusion	clu_20921	NewClu_11874	ENSG00000126777:E39.2	cassette-exon	chr14:56128330-56133959|chr14:56128330-56130673	(+)alt-coding, (+)AA:1300(ENSP00000391964)->1357(ENSP00000378725)|(+)COILED, (+)TOPO_DOM-Lumenal	-0.131232	3.10574e-05	0.0117944	0.00294019	0.182249	0.31348
MLLT10:ENSG00000078403:E2.3-E3.1|ENSG00000078403:U0.1_21813704-E3.1	TRUE	exclusion	clu_6058	NewClu_14396	ENSG00000078403:E2.3	altPromoter	chr10:21823733-21827762|chr10:21813704-21827762		-0.254566	0.000252319	0.0475499	0.00307599	0.692609	0.947175
TMEM178A:ENSG00000152154:E1.1-I1.1|ENSG00000152154:E1.1-E6.1	TRUE	inclusion	clu_32856	NewClu_2361	ENSG00000152154:I1.1	intron-retention	chr2:39892488-39892489|chr2:39892488-39931221		0.371839	0.00407567	0.188739	0.00334462	0.570543	0.198704
ZNF418:ENSG00000196724:E8.1-E9.1|ENSG00000196724:E7.7-E9.1	TRUE	exclusion	clu_49298	NewClu_14264	ENSG00000196724:E8.1	cassette-exon	chr19:58434560-58433997|chr19:58436991-58433997		-0.450618	9.20149e-05	0.0235982	0.00361817	0.392542	0.84316
MAPKAP1:ENSG00000119487:E14.1-E17.1|ENSG00000119487:E16.2-E17.1	TRUE	exclusion	clu_18385	NewClu_9292	ENSG00000119487:E16.2	cassette-exon	chr9:128305338-128246862|chr9:128268589-128246862	(-)alt-coding, (-)AA:486(ENSP00000265961)->522(ENSP00000362597)|(+)SIN1+IPR008828, (-)SIN1-IPR008828	0.147345	5.18073e-05	0.0157395	0.00361817	0.407702	0.260357
MRPL24:ENSG00000143314:E2.3-E4.1|ENSG00000143314:E2.5-E4.1	TRUE	exclusion	clu_29245	NewClu_891	ENSG00000143314:E2.5	alt-5'	chr1:156710845-156708556|chr1:156710804-156708556	(~)AA:216(ENSP00000357194)+>216(ENSP00000354525)	0.16476	0.000134606	0.031272	0.00362245	0.621246	0.456486
ATP5J:ENSG00000154723:E1.13-E3.1|ENSG00000154723:E1.9-E3.1	TRUE	inclusion	clu_33782	NewClu_4500	ENSG00000154723:E1.13	alt-5'	chr21:27107164-27102112|chr21:27107300-27102112	(~)AA:108(ENSP00000382965)->108(ENSP00000284971)	0.12325	1.1773e-05	0.0059612	0.00362245	0.869207	0.745957
DHX30:ENSG00000132153:E9.1-E11.1|ENSG00000132153:E5.1-E11.1	TRUE	exclusion	clu_23118	NewClu_11467	ENSG00000132153:E9.1	altPromoter	chr3:47866737-47868837|chr3:47859607-47868837	(-)alt-N-terminus, (-)AA:1194(ENSP00000405620)->1222(ENSP00000394682)	-0.18191	0.000129088	0.0303473	0.00382835	0.201371	0.383281
MIA3:ENSG00000154305:E31.4-E33.1|ENSG00000154305:I31.1-E32.1	TRUE	inclusion	clu_33636	NewClu_14255	ENSG00000154305:E31.4|ENSG00000154305:E33.1	intron-retention	chr1:222837490-222838651|chr1:222838224-222838225		-0.150994	3.05433e-05	0.0117944	0.00382835	0.827513	0.978507
TUBGCP4:ENSG00000137822:I19.1-E20.1|ENSG00000137822:E19.1-E20.1	TRUE	inclusion	clu_26547	NewClu_11267	ENSG00000137822:I19.1	intron-retention	chr15:43696610-43696611|chr15:43695997-43696611		0.227462	0.0404482	0.460906	0.00393501	0.465349	0.237887
EMILIN2:ENSG00000132205:E1.1-E2.1|ENSG00000132205:U0.1_2846804-E2.1	TRUE	exclusion	clu_23155	NewClu_724	ENSG00000132205:E1.1	altPromoter	chr18:2847320-2847807|chr18:2846804-2847807		-0.227512	0.000131835	0.0308097	0.00398412	0.607029	0.834541
ADD2:ENSG00000075340:E20.3-I20.1|ENSG00000075340:E20.1-E21.1	TRUE	inclusion	clu_5468	NewClu_11571	ENSG00000075340:E20.3|ENSG00000075340:I20.1	intron-retention	chr2:70902225-70902224|chr2:70903928-70901957		0.138724	0.00140826	0.117837	0.0041585	0.138724	0
FRMD3:ENSG00000172159:I19.1-E20.1|ENSG00000172159:E19.2-E21.1	TRUE	inclusion	clu_42681	NewClu_10964	ENSG00000172159:I19.1|ENSG00000172159:E20.1	intron-retention	chr9:85861298-85861297|chr9:85862970-85858130		0.193482	0.0105604	0.286073	0.0042716	0.263273	0.0697914
NT5C2:ENSG00000076685:E1.3-E3.1|ENSG00000076685:E2.2-E3.1	TRUE	exclusion	clu_5709	NewClu_13656	ENSG00000076685:E2.2	cassette-exon	chr10:104952993-104934739|chr10:104940988-104934739	(~)AA:561(ENSP00000339479)+>561(AAH01595.1)	0.156976	1.50058e-07	0.000185204	0.00463886	0.618279	0.461303
BMP2:ENSG00000125845:E1.1-E2.1|ENSG00000125845:E1.1-E3.1	TRUE	exclusion	clu_20610	NewClu_5671	ENSG00000125845:E2.1	cassette-exon	chr20:6749522-6750767|chr20:6749522-6758892		-0.316655	0.00087837	0.0955092	0.0049575	0.468801	0.785456
FAM189A2:ENSG00000135063:E11.2-E13.2|ENSG00000135063:E12.1-I12.1	TRUE	inclusion	clu_24657	NewClu_7772	ENSG00000135063:E11.2|ENSG00000135063:E13.2	intron-retention	chr9:72000863-72003074|chr9:72002599-72002600		-0.227795	0.0084161	0.260412	0.00503465	0.441252	0.669047
TTN:ENSG00000155657:E157.1-E161.1|ENSG00000155657:E160.1-E161.1	TRUE	inclusion	clu_34087	NewClu_14219	ENSG00000155657:E160.1	cassette-exon	chr2:179537362-179535022|chr2:179535817-179535022		-0.582612	2.30595e-05	0.00979285	0.0051306	0	0.582612
CENPO:ENSG00000138092:E3.1-E4.1|ENSG00000138092:E2.10-E4.1	TRUE	exclusion	clu_26785	NewClu_3118	ENSG00000138092:E3.1	cassette-exon	chr2:25016834-25022544|chr2:25016370-25022544	(-)alt-N-terminus, (-)AA:294(ENSP00000417787)->300(ENSP00000370214)	-0.235103	6.7523e-05	0.0193248	0.00517011	0.290995	0.526098
ANKRD54:ENSG00000100124:E1.6-E3.1|ENSG00000100124:U0.1_38244236-E3.1	TRUE	exclusion	clu_9095	NewClu_10270	ENSG00000100124:E1.6	alt-C-term	chr22:38239918-38236241|chr22:38244236-38236241		-0.373647	0.00227736	0.151075	0.0052432	0.485729	0.859376
CDC14B:ENSG00000081377:E18.1-E19.1|ENSG00000081377:E15.1-E19.1	TRUE	exclusion	clu_6532	NewClu_14819	ENSG00000081377:E18.1	cassette-exon	chr9:99271955-99266071|chr9:99284788-99266071	(-)alt-coding, (-)AA:459(ENSP00000364388)->498(ENSP00000364389)	-0.251229	0.00041884	0.0643661	0.0052432	0.4113	0.662528
CACNA1C:ENSG00000151067:E11.1-E13.1|ENSG00000151067:E11.1-E12.1	TRUE	inclusion	clu_32313	NewClu_7378	ENSG00000151067:E12.1	cassette-exon	chr12:2622150-2659109|chr12:2622150-2656616	(+)alt-coding, (+)AA:2138(ENSP00000382563)->2163(ENSP00000336982)|(-)TOPO_DOM+Cytoplasmic	-0.12413	9.5502e-05	0.0240937	0.00534801	0.857661	0.981791
CPNE1:ENSG00000214078:E1.17-E2.1|ENSG00000214078:E1.17-E5.1	TRUE	inclusion	clu_52705	NewClu_11261	ENSG00000214078:E2.1	cassette-exon	chr20:34252682-34246936|chr20:34252682-34220845	(~)AA:537(ENSP00000380585)->537(ENSP00000380587)	0.24825	0.00122381	0.109851	0.00534801	0.553023	0.304772
KTN1:ENSG00000126777:E37.5-E39.2|ENSG00000126777:E37.5-E40.1	TRUE	inclusion	clu_20921	NewClu_11874	ENSG00000126777:E39.2	cassette-exon	chr14:56128330-56130673|chr14:56128330-56133959	(+)alt-coding, (+)AA:1300(ENSP00000391964)->1357(ENSP00000378725)|(+)COILED, (+)TOPO_DOM-Lumenal	0.178719	0.000189379	0.0389558	0.00534801	0.713804	0.535085
PTMS:ENSG00000159335:E1.1-E4.1|ENSG00000159335:E2.6-E4.1	TRUE	exclusion	clu_35401	NewClu_2176	ENSG00000159335:E2.6	altPromoter	chr12:6874804-6878769|chr12:6875916-6878769	(+)alt+N+terminus, (+)alt+C+terminus, (+)AA:102(ENSP00000310088)+>117(ENST00000540667+PEP)|(-)COMPBIAS-Asp/Glu-rich (acidic), (-)MOD_RES-N6-acetyllysine, (-)MOD_RES-Phosphoserine, (-)Pro/parathymosin-IPR004931	0.194274	1.75657e-05	0.00797422	0.00543555	0.270931	0.0766568
ZNF629:ENSG00000102870:E2.1-E3.1_30795594|ENSG00000102870:E2.1-E3.1	TRUE	inclusion	clu_10858	NewClu_8046	ENSG00000102870:E3.1	alt-3'	chr16:30795731-30795594|chr16:30795731-30795575		0.200965	0.00076313	0.0886777	0.00577223	0.285707	0.0847423
WNK1:ENSG00000060237:E9.4-E12.1|ENSG00000060237:E9.4-E13.2	TRUE	exclusion	clu_3325	NewClu_12240	ENSG00000060237:E12.1	cassette-exon	chr12:971436-980431|chr12:971436-987378	(+)alt-N-terminus, (+)alt-C-terminus, (+)AA:177(ENSP00000446462)->218(ENSP00000438313)	-0.137933	0.000495857	0.0701931	0.00586319	0.537966	0.675899
KTN1:ENSG00000126777:E39.2-E40.1|ENSG00000126777:E37.5-E40.1	TRUE	inclusion	clu_20921	NewClu_11874	ENSG00000126777:E39.2	cassette-exon	chr14:56130759-56133959|chr14:56128330-56133959	(+)alt-coding, (+)AA:1300(ENSP00000391964)->1357(ENSP00000378725)|(+)COILED, (+)TOPO_DOM-Lumenal	0.146855	5.97162e-06	0.00346837	0.00590926	0.621782	0.474927
MAGED1:ENSG00000179222:E1.1-I1.1_51595205|ENSG00000179222:E1.1-E3.2	TRUE	inclusion	clu_45208	NewClu_103	ENSG00000179222:I1.1_51595205		chrX:51546213-51595205|chrX:51546213-51637365		0.317861	0.000553086	0.0735243	0.00645131	0.614831	0.29697
ITM2C:ENSG00000135916:E2.8-E6.1|ENSG00000135916:E2.8-E7.2	TRUE	exclusion	clu_25237	NewClu_2056	ENSG00000135916:E6.1	cassette-exon	chr2:231729860-231738132|chr2:231729860-231740335	(-)alt-coding, (-)AA:220(ENSP00000335121)->267(ENSP00000322730)|(-)TRANSMEM-Helical; Signal-anchor for type II membrane protein;	-0.228223	0.000171587	0.0358561	0.00679622	0.498993	0.727216
SH3PXD2A:ENSG00000107957:E16.1-E17.1|ENSG00000107957:E15.1-E17.1	TRUE	exclusion	clu_13306	NewClu_12551	ENSG00000107957:E16.1	cassette-exon	chr10:105382227-105377071|chr10:105386846-105377071	(-)alt-coding, (-)AA:1105(ENSP00000348215)->1133(ENSP00000358789)|(+)SH3_domain-IPR001452, (-)DOMAIN-SH3 2, (-)SH3_domain-IPR001452, (-)STRAND	-0.189861	0.0112213	0.293325	0.00694592	0.278406	0.468267
TMEM14C:ENSG00000111843:E3.1_10725266-E4.1|ENSG00000111843:E3.1-E4.1	TRUE	exclusion	clu_15014	NewClu_9731	ENSG00000111843:E3.1.10725266	alt-5'	chr6:10725266-10726140|chr6:10725270-10726140		0.143268	9.04099e-06	0.00476098	0.00732509	0.162032	0.0187647
ARCN1:ENSG00000095139:E1.4-E3.1|ENSG00000095139:E1.4-E4.1	TRUE	exclusion	clu_8496	NewClu_15724	ENSG00000095139:E3.1	cassette-exon	chr11:118443265-118451961|chr11:118443265-118453894	(-)alt-N-terminus, (-)AA:423(ENSP00000376599)->511(ENSP00000264028)|(-)AP_mu_sigma_su-IPR022775, (-)Longin-like_dom-IPR011012	-0.188499	9.63869e-05	0.0240937	0.00763467	0.758342	0.94684
TOE1:ENSG00000132773:E6.1-E7.1|ENSG00000132773:E6.1-E7.4	TRUE	inclusion	clu_23509	NewClu_10373	ENSG00000132773:E7.1	alt-3'	chr1:45808315-45808407|chr1:45808315-45808515	(-)alt-C-terminus, (-)AA:256(ENST00000471337-PEP)->510(ENSP00000361162)|(-)HELIX, (-)MOTIF-Nuclear localization signal, (-)RNaseH-like_dom-IPR012337, (-)RNase_CAF1-IPR006941, (-)STRAND, (-)ZN_FING-C3H1-type, (-)Znf_CCCH-IPR000571	0.280654	5.15024e-05	0.0157395	0.00763467	0.391325	0.110671
TTN:ENSG00000155657:E195.1-E196.1|ENSG00000155657:E187.1-E196.1	TRUE	inclusion	clu_34087	NewClu_14219	ENSG00000155657:E195.1	cassette-exon	chr2:179519472-179519261|chr2:179523432-179519261		0.520292	0.00350651	0.177859	0.00763467	0.757768	0.237477
TOE1:ENSG00000132773:E6.1-E7.4|ENSG00000132773:E6.1-E7.1	TRUE	inclusion	clu_23509	NewClu_10373	ENSG00000132773:E7.1	alt-3'	chr1:45808315-45808515|chr1:45808315-45808407	(-)alt+C+terminus, (-)AA:256(ENST00000471337+PEP)+>510(ENSP00000361162)|(-)HELIX, (-)MOTIF+Nuclear localization signal, (-)RNaseH+like_dom+IPR012337, (-)RNase_CAF1+IPR006941, (-)STRAND, (-)ZN_FING+C3H1+type, (-)Znf_CCCH+IPR000571	-0.291367	0.000686198	0.0841658	0.00783168	0.532736	0.824103
SLC2A11:ENSG00000133460:E10.1-E11.1|ENSG00000133460:E10.1-E12.2	TRUE	inclusion	clu_23860	NewClu_11526	ENSG00000133460:E11.1	cassette-exon	chr22:24219358-24219572|chr22:24219358-24224646	(+)alt-N-terminus, (+)alt-C-terminus, (+)AA:189(BAG58907.1)->262(AK308602-PEP)|(-)Sugar/inositol_transpt-IPR003663, (-)TOPO_DOM-Cytoplasmic, (-)TOPO_DOM-Extracellular, (-)TRANSMEM-Helical; Name=3;, (-)TRANSMEM-Helical; Name=4;, (-)TRANSMEM-Helical; Name=5;, (+)TOPO_DOM-Cytoplasmic, (+)TOPO_DOM-Extracellular, (+)TRANSMEM-Helical; Name=10;, (+)TRANSMEM-Helical; Name=6;, (+)TRANSMEM-Helical; Name=7;…	0.441819	0.000862039	0.0953675	0.00783168	0.69881	0.25699
TMEM178A:ENSG00000152154:I1.1-E2.1|ENSG00000152154:E1.1-E6.1	TRUE	inclusion	clu_32856	NewClu_2361	ENSG00000152154:I1.1|ENSG00000152154:E2.1	intron-retention	chr2:39892637-39892638|chr2:39892488-39931221		0.385523	0.00393907	0.186629	0.00800206	0.612846	0.227323
CUX1:ENSG00000257923:E22.1-E23.1|ENSG00000257923:E19.1-E30.1	TRUE	inclusion	clu_56639	NewClu_10422	ENSG00000257923:E22.1|E23.1	cassette-exon	chr7:101843452-101844640|chr7:101838883-101916637	(+)alt-N-terminus, (+)alt-C-terminus, (+)AA:678(ENSP00000292538)->1483(ENSP00000446630)|(-)CASP_C-IPR012955, (-)COILED, (-)TOPO_DOM-Cytoplasmic, (-)TOPO_DOM-Lumenal, (-)TRANSMEM-Helical; Anchor for type IV membrane protein;, (+)COILED, (+)DNA_BIND-CUT 1, (+)DNA_BIND-CUT 2, (+)DNA_BIND-CUT 3, (+)DNA_BIND-Homeobox, (+)Hmoeo_CUT-IPR003350, (+)Homeodomain-IPR001356, (+)Homeodomain-like-IPR009057, (+)…	0.420537	6.50763e-05	0.0189248	0.00823656	0.69358	0.273042
ASH2L:ENSG00000129691:E1.4-E3.1|ENSG00000129691:E2.3-E3.1	TRUE	inclusion	clu_21982	NewClu_6487	ENSG00000129691:E2.3	cassette-exon	chr8:37963256-37963896|chr8:37963657-37963896	(-)alt+N+terminus, (-)AA:534(ENSP00000395310)+>628(ENSP00000340896)|(-)REGION+DNA+binding, (-)ZN_FING+PHD+type; atypical	-0.29411	0.00298638	0.169718	0.0083795	0.353592	0.647703
LARP1:ENSG00000155506:E11.3-E12.2|ENSG00000155506:E11.2_154173461-E12.2	TRUE	inclusion	clu_34005	NewClu_1092	ENSG00000155506:E11.3	alt-5'	chr5:154173560-154173660|chr5:154173461-154173660		0.211176	0.0011803	0.107658	0.00854143	0.663572	0.452396
MEIS1:ENSG00000143995:E4.3-E6.1|ENSG00000143995:I4.1_66665194-E6.1	TRUE	inclusion	clu_29754	NewClu_9944	ENSG00000143995:E4.3	altPromoter	chr2:66665095-66666975|chr2:66665194-66666975		-0.205558	0.000373754	0.0604976	0.00867544	0.520495	0.726053
PAM:ENSG00000145730:E2.5-E10.4|ENSG00000145730:E8.1-E10.4	TRUE	inclusion	clu_30537	NewClu_10740	ENSG00000145730:E8.1	altPromoter	chr5:102091052-102201527|chr5:102201171-102201527		-0.202841	5.30793e-06	0.0032177	0.00872681	0.705436	0.908277
ATG10:ENSG00000152348:E1.5-E4.2|ENSG00000152348:E3.1-E4.2	TRUE	exclusion	clu_32915	NewClu_3672	ENSG00000152348:E3.1	cassette-exon	chr5:81268125-81283378|chr5:81272146-81283378	(~)AA:220(ENSP00000282185)+>220(ENSP00000404938)	0.237995	0.00148894	0.120246	0.00889281	0.700227	0.462233
ZNF720:ENSG00000197302:E6.2-E9.1|ENSG00000197302:E7.2-I7.1	TRUE	inclusion	clu_49714	NewClu_4525	ENSG00000197302:E6.2|ENSG00000197302:E9.1	intron-retention	chr16:31765221-31770678|chr16:31766116-31766117		-0.279981	0.00552775	0.218237	0.00898008	0.346391	0.626372
MAPKAP1:ENSG00000119487:E16.2-E17.1|ENSG00000119487:E14.1-E17.1	TRUE	exclusion	clu_18385	NewClu_9292	ENSG00000119487:E16.2	cassette-exon	chr9:128268589-128246862|chr9:128305338-128246862	(-)alt-coding, (-)AA:486(ENSP00000265961)->522(ENSP00000362597)|(+)SIN1-IPR008828, (-)SIN1-IPR008828	-0.169046	0.00029537	0.0530256	0.0091109	0.392024	0.56107
ADAMTS10:ENSG00000142303:E11.3-I11.1|ENSG00000142303:E11.2-E12.2	TRUE	inclusion	clu_28878	NewClu_4100	ENSG00000142303:E11.3|ENSG00000142303:I11.1	intron-retention	chr19:8660497-8660496|chr19:8660646-8657754		0.460877	0.00104346	0.101583	0.0091109	0.569069	0.108192
ASH2L:ENSG00000129691:E2.3-E3.1|ENSG00000129691:E1.4-E3.1	TRUE	inclusion	clu_21982	NewClu_6487	ENSG00000129691:E2.3	cassette-exon	chr8:37963657-37963896|chr8:37963256-37963896	(-)alt-N-terminus, (-)AA:534(ENSP00000395310)->628(ENSP00000340896)|(-)REGION-DNA-binding, (-)ZN_FING-PHD-type; atypical	0.293564	0.00288359	0.167759	0.00933148	0.64076	0.347196
ATAD1:ENSG00000138138:E2.1-E3.2|ENSG00000138138:E2.1_89577924-E3.2	TRUE	exclusion	clu_26844	NewClu_2762	ENSG00000138138:E2.1.89577924	alt-5'	chr10:89577552-89574369|chr10:89577924-89574369		-0.170945	0.000186887	0.0386444	0.00940842	0.259574	0.430519
GATA4:ENSG00000136574:E1.2-E3.1|ENSG00000136574:E1.2-E6.1	TRUE	exclusion	clu_25681	NewClu_5008	ENSG00000136574:E3.1	cassette-exon	chr8:11534572-11558017|chr8:11534572-11565365		-0.33985	0.00265716	0.162705	0.00983231	0.0952561	0.435106
ITGA7:ENSG00000135424:E6.5-E7.1|ENSG00000135424:E6.5-E7.4	TRUE	exclusion	clu_24906	NewClu_14654	ENSG00000135424:E7.1	alt-3'	chr12:56094683-56094177|chr12:56094683-56093773	(-)alt-coding, (-)AA:1118(ENSP00000377776)->1162(ENSP00000257880)|(-)REPEAT-FG-GAP 3, (-)TOPO_DOM-Extracellular	-0.164498	0.000249127	0.0475091	0.00983231	0.0533436	0.217841
OBSCN:ENSG00000154358:E53.2-E54.1|ENSG00000154358:E53.2-I53.1	TRUE	exclusion	clu_33672	NewClu_7585	ENSG00000154358:E54.1	intron-retention	chr1:228491639-228492004|chr1:228491639-228491640		0.38634	0.00531246	0.21482	0.00983231	0.98509	0.59875
RANBP1:ENSG00000099901:E2.5-E4.1|ENSG00000099901:E3.7-E4.1	TRUE	inclusion	clu_8865	NewClu_15119	ENSG00000099901:E3.7	cassette-exon	chr22:20105187-20106536|chr22:20105836-20106536	(-)alt+N+terminus, (-)alt+C+terminus, (-)AA:145(ENSP00000413502)+>201(ENSP00000327583)|(-)DOMAIN+RanBD1, (-)MOD_RES+Phosphoserine, (-)MOD_RES+Phosphothreonine, (-)Ran_bind_dom+IPR000156, (-)STRAND	-0.146483	0.00036371	0.0593366	0.00983231	0.72179	0.868273
OBSCN:ENSG00000154358:E45.1-E46.1|ENSG00000154358:E44.1-E56.1	TRUE	inclusion	clu_33672	NewClu_7585	ENSG00000154358:E45.1|E46.1	cassette-exon	chr1:228479862-228480224|chr1:228476589-228494073		0.328884	0.00149152	0.120246	0.00983231	0.978261	0.649377
OBSCN:ENSG00000154358:E46.1-E47.1|ENSG00000154358:E44.1-E56.1	TRUE	inclusion	clu_33672	NewClu_7585	ENSG00000154358:E46.1|E47.1	cassette-exon	chr1:228480487-228481054|chr1:228476589-228494073		0.388555	0.000879179	0.0955092	0.00993685	0.983871	0.595316
FHOD3:ENSG00000134775:E14.1-E15.1|ENSG00000134775:E13.1-E15.1	TRUE	inclusion	clu_24486	NewClu_6590	ENSG00000134775:E14.1	cassette-exon	chr18:34233379-34238038|chr18:34232892-34238038		0.171986	0.000700646	0.0854075	0.0102749	0.528089	0.356103
OBSCN:ENSG00000154358:E51.1-E52.2|ENSG00000154358:E50.3-E52.2	TRUE	inclusion	clu_33672	NewClu_7585	ENSG00000154358:E51.1	cassette-exon	chr1:228487223-228487583|chr1:228486418-228487583		0.29035	0.000848963	0.0943317	0.01039	0.902001	0.611652
LMCD1:ENSG00000071282:E5.2-E7.1|ENSG00000071282:E5.2-E6.1	TRUE	inclusion	clu_4807	NewClu_3527	ENSG00000071282:E6.1	alt-C-term	chr3:8590589-8607118|chr3:8590589-8591560	(-)alt+C+terminus, (-)AA:247(ENSP00000441100)+>365(ENSP00000157600)|(-)DOMAIN+LIM zinc+binding 1, (-)DOMAIN+LIM zinc+binding 2, (-)Znf_LIM+IPR001781	-0.238541	0.0121935	0.304248	0.0104694	0.610977	0.849518
FAM189A2:ENSG00000135063:I12.1-E13.1|ENSG00000135063:E11.2-E13.2	TRUE	inclusion	clu_24657	NewClu_7772	ENSG00000135063:I12.1|ENSG00000135063:E13.1	intron-retention	chr9:72002836-72002837|chr9:72000863-72003074		0.183222	0.00599147	0.226488	0.0104694	0.300118	0.116896
HPS4:ENSG00000100099:I11.1-E12.1|ENSG00000100099:I10.2-E13.1	TRUE	inclusion	clu_9056	NewClu_5109	ENSG00000100099:I11.1|ENSG00000100099:E12.1	intron-retention	chr22:26862071-26862070|chr22:26862192-26861517		0.255803	0.0135031	0.314009	0.0104694	0.344361	0.0885574
NOTCH2NL:ENSG00000213240:E1.1-I7.1|ENSG00000213240:E6.1-E8.2	TRUE	inclusion	clu_52477	NewClu_1451	ENSG00000213240:E1.1|ENSG00000213240:I7.1	intron-retention	chr1:145289906-145289907|chr1:145281704-145290429		0.411984	0.000968061	0.0990507	0.0104694	0.582763	0.170779
RP11-152F13.3:ENSG00000255769:E9.1-I9.1|ENSG00000255769:E8.1-E10.1	TRUE	inclusion	clu_56402	NewClu_2518	ENSG00000255769:E9.1|ENSG00000255769:I9.1	intron-retention	chr15:82765926-82765925|chr15:82767619-82765622		0.22528	0.00526747	0.214392	0.0104694	0.439134	0.213854
TMEM14C:ENSG00000111843:E3.1-E4.1|ENSG00000111843:E3.1_10725266-ENSG00000137210:E4.1	TRUE	exclusion	clu_15014	NewClu_9731	ENSG00000111843:E3.1|ENSG00000111843:E4.1	trans-splicing	chr6:10725270-10726140|chr6:10725266-10751366		-0.261283	0.000506604	0.0709515	0.0110341	0.640396	0.901678
MMP24-AS1:ENSG00000126005:E1.8-E4.1|ENSG00000126005:E2.1-E2.4	TRUE	exclusion	clu_20719	NewClu_7157	ENSG00000126005:E1.8|ENSG00000126005:E4.1	altPromoter	chr20:33865812-33859948|chr20:33865193-33865100		0.285596	0.00347436	0.177338	0.0110341	0.335995	0.0503985
CNTROB:ENSG00000170037:E13.3-I13.1_7850685|ENSG00000170037:E13.3-E14.1	TRUE	inclusion	clu_41699	NewClu_11106	ENSG00000170037:I13.1_7850685		chr17:7849304-7850685|chr17:7849304-7850889		0.249909	0.00197327	0.138673	0.0110341	0.581957	0.332048
MRPL22:ENSG00000082515:E1.7-E2.2|ENSG00000082515:E1.7-E3.1	TRUE	inclusion	clu_6649	NewClu_12663	ENSG00000082515:E2.2	cassette-exon	chr5:154320825-154330381|chr5:154320825-154335931	(+)alt-N-terminus, (+)AA:126(ENSP00000265229)->206(ENSP00000431040)|(+)Ribosomal_L22-IPR001063, (+)TRANSIT-Mitochondrion	0.158976	0.000850287	0.0943317	0.0110341	0.752082	0.593106
SRSF7:ENSG00000115875:E4.3-E5.5|ENSG00000115875:E4.3-E5.1	TRUE	inclusion	clu_17028	NewClu_4654	ENSG00000115875:E5.1	alt-3'	chr2:38976671-38975795|chr2:38976671-38976488	(-)nonsense_mediated_decay, (-)alt+C+terminus, (-)AA:137(ENSP00000400246)+>238(ENSP00000325905)|(-)COMPBIAS+Arg/Ser+rich (RS domain), (-)MOD_RES+Phosphoserine, (-)REGION+6 X 8 AA repeats of R+R+S+R+S+X+S+X, (-)REPEAT+1, (-)REPEAT+2, (-)REPEAT+3, (-)REPEAT+4, (-)REPEAT+5; approximate, (-)REPEAT+6; approximate, (-)Znf_CCHC+IPR001878	-0.161548	0.0111005	0.291855	0.0111496	0.597077	0.758626
PALM2:ENSG00000243444:E7.1-E9.1|ENSG00000243444:E7.1-ENSG00000241978:E7.1	TRUE	inclusion	clu_55304	NewClu_13773	ENSG00000243444:E9.1	trans-splicing	chr9:112687362-112704966|chr9:112687362-112778234		0.173452	0.00132989	0.114432	0.011617	0.297056	0.123603
ZKSCAN7:ENSG00000196345:E5.1-E6.1|ENSG00000196345:E5.1-E7.1	TRUE	inclusion	clu_48865	NewClu_1681	ENSG00000196345:E6.1	cassette-exon	chr3:44609925-44611414|chr3:44609925-44624464	(-)truncated, (+)AA:276(ENSP00000416681)->754(ENSP00000395524)|(-)Krueppel-associated_box-IPR001909, (+)DOMAIN-KRAB, (+)Krueppel-associated_box-IPR001909, (+)ZN_FING-C2H2-type 1, (+)ZN_FING-C2H2-type 10, (+)ZN_FING-C2H2-type 11; degenerate, (+)ZN_FING-C2H2-type 12, (+)ZN_FING-C2H2-type 13, (+)ZN_FING-C2H2-type 2, (+)ZN_FING-C2H2-type 3, (+)ZN_FING-C2H2-type 4, (+)ZN_FING-C2H2-type 5, (+)ZN_FING-C…	0.35242	0.000249755	0.0475091	0.011789	0.793017	0.440597
SSBP1:ENSG00000106028:E1.9-E3.1|ENSG00000106028:E1.10-E3.1	TRUE	exclusion	clu_12479	NewClu_12497	ENSG00000106028:E1.10	altPromoter	chr7:141438210-141438924|chr7:141438303-141438924		0.10897	6.92208e-05	0.0196682	0.012035	0.737966	0.628996
RPL23AP79:ENSG00000213753:I3.1-E4.1|ENSG00000213753:E3.2_59094539-E4.1	TRUE	inclusion	clu_52586	NewClu_2534	ENSG00000213753:I3.1	intron-retention	chr19:59097521-59097522|chr19:59094539-59097522		0.315976	0.00324631	0.173966	0.0120666	0.396465	0.0804891
CLIP1:ENSG00000130779:E20.1-I20.1_122808928|ENSG00000130779:E20.1-E21.1	TRUE	inclusion	clu_22514	NewClu_15887	ENSG00000130779:I20.1_122808928		chr12:122812494-122808928|chr12:122812494-122803895		0.322403	0.00116376	0.107139	0.012083	0.570507	0.248105
COPS7B:ENSG00000144524:E2.6-E4.1|ENSG00000144524:E1.5-E4.1	TRUE	exclusion	clu_29979	NewClu_10627	ENSG00000144524:E2.6	altPromoter	chr2:232651248-232653265|chr2:232646593-232653265	(~)AA:264(ENSP00000386567)->264(ENSP00000272995)	-0.192442	0.000672627	0.083539	0.0121199	0.685362	0.877804
MLLT10:ENSG00000078403:U0.1_21813704-E3.1|ENSG00000078403:E2.3-E3.1	TRUE	exclusion	clu_6058	NewClu_14396	ENSG00000078403:U0.1_21813704	altPromoter	chr10:21813704-21827762|chr10:21823733-21827762		0.176946	0.000889648	0.0955841	0.0121501	0.207981	0.0310347
GIPC1:ENSG00000123159:E6.6-E7.2|ENSG00000123159:E4.2-E7.2	TRUE	exclusion	clu_19664	NewClu_13835	ENSG00000123159:E6.6	cassette-exon	chr19:14593501-14591590|chr19:14602468-14591590	(-)alt-N-terminus, (-)AA:236(ENSP00000467077)->333(ENSP00000466747)|(-)COMPBIAS-Poly-Gly, (-)COMPBIAS-Poly-Pro, (-)UCP038083_PDZ-IPR017379	-0.180249	0.000151863	0.0333212	0.012536	0.577539	0.757789
GCFC2:ENSG00000005436:E16.2-I16.1|ENSG00000005436:E16.2-E17.1	TRUE	inclusion	clu_372	NewClu_2260	ENSG00000005436:I16.1	intron-retention	chr2:75893055-75893054|chr2:75893055-75891909		0.213208	0.000462233	0.068119	0.012536	0.267023	0.0538142
FXR1:ENSG00000114416:E19.2-E20.1|ENSG00000114416:E19.2-E22.1	TRUE	exclusion	clu_16170	NewClu_3005	ENSG00000114416:E20.1	cassette-exon	chr3:180688146-180688863|chr3:180688146-180693910	(+)alt-N-terminus, (+)alt-C-terminus, (+)AA:247(ENSP00000418027)->490(ENSP00000420643)|(+)Agenet-like_dom-IPR008395, (+)DOMAIN-KH 1, (+)DOMAIN-KH 2, (+)Frag_X_MRP_fam-IPR022034, (+)HELIX, (+)KH_dom-IPR004087, (+)KH_dom_type_1-IPR004088, (+)STRAND, (+)TURN, (-)MOD_RES-Phosphoserine, (-)MOD_RES-Phosphothreonine	-0.147469	0.00705869	0.239204	0.0125942	0.322554	0.470022
MRPL24:ENSG00000143314:E2.5-E4.1|ENSG00000143314:E2.3-E4.1	TRUE	exclusion	clu_29245	NewClu_891	ENSG00000143314:E2.5	alt-5'	chr1:156710804-156708556|chr1:156710845-156708556	(~)AA:216(ENSP00000357194)->216(ENSP00000354525)	-0.136871	6.19047e-05	0.0185222	0.0125942	0.346399	0.48327
POLA2:ENSG00000014138:E17.2-E18.1|ENSG00000014138:E17.2-ENSG00000149798:E3.1	TRUE	exclusion	clu_1422	NewClu_11294	ENSG00000014138:E18.1	alt-C-term	chr11:65063461-65064591|chr11:65063461-65088015		-0.168423	0.00347147	0.177338	0.0125942	0.805744	0.974167
ARHGEF17:ENSG00000110237:I19.1-E20.1|ENSG00000110237:E19.1-E20.2	TRUE	inclusion	clu_14330	NewClu_5538	ENSG00000110237:I19.1|ENSG00000110237:E20.1	intron-retention	chr11:73076269-73076270|chr11:73075645-73076435		0.238827	0.0054509	0.217995	0.0125942	0.361317	0.12249
SERINC3:ENSG00000132824:E1.4-E3.2|ENSG00000132824:U0.1_43181822-E3.2	TRUE	exclusion	clu_23536	NewClu_4069	ENSG00000132824:E1.4	altPromoter	chr20:43150554-43142681|chr20:43181822-43142681		-0.167534	0.00028954	0.0522163	0.0129799	0.753388	0.920922
DUSP27:ENSG00000198842:E3.2-E4.1|ENSG00000198842:E1.1-E4.1	TRUE	exclusion	clu_51099	NewClu_7293	ENSG00000198842:E3.2	cassette-exon	chr1:167064196-167082947|chr1:167063431-167082947		-0.145678	4.19096e-05	0.0141472	0.0131401	0.71741	0.863088
GOLGA8A:ENSG00000175265:I22.1-E23.1|ENSG00000175265:I8.1_34821262-E31.1_34675040	TRUE	inclusion	clu_44041	NewClu_10549	ENSG00000175265:I22.1|ENSG00000175265:E23.1	intron-retention	chr15:34679126-34679125|chr15:34821262-34675040		0.428419	3.58229e-05	0.0128621	0.0131401	0.460889	0.03247
SERINC3:ENSG00000132824:U0.1_43181822-E3.2|ENSG00000132824:E1.4-E3.2	TRUE	exclusion	clu_23536	NewClu_4069	ENSG00000132824:U0.1_43181822	altPromoter	chr20:43181822-43142681|chr20:43150554-43142681		0.166254	0.000234794	0.0454303	0.0131468	0.243611	0.0773564
NAV1:ENSG00000134369:E15.1-E16.1|ENSG00000134369:E13.3-E16.1	TRUE	exclusion	clu_24291	NewClu_6271	ENSG00000134369:E15.1	cassette-exon	chr1:201757766-201758868|chr1:201755705-201758868	(-)alt-coding, (-)AA:1817(ENSP00000356269)->1874(ENSP00000295624)|(-)MOD_RES-Phosphoserine, (-)MOD_RES-Phosphothreonine	-0.208057	6.00691e-05	0.0181102	0.0131813	0.541224	0.749281
TMEM59:ENSG00000116209:E1.7-E3.2|ENSG00000116209:E1.5-E3.2	TRUE	exclusion	clu_17232	NewClu_7042	ENSG00000116209:E1.7	alt-5'	chr1:54518673-54513045|chr1:54519029-54513045	(-)alt-N-terminus, (-)AA:192(ENSP00000360392)->323(ENSP00000234831)|(-)Prot_inh_Kunz-m-IPR002223, (-)SIGNAL, (-)TOPO_DOM-Extracellular, (-)Uncharacterised_TMEM59-IPR022065	-0.213321	0.000262365	0.0488779	0.0131813	0.552491	0.765813
XYLT2:ENSG00000015532:I10.1-E11.1|ENSG00000015532:E10.2-E11.2	TRUE	inclusion	clu_1479	NewClu_11742	ENSG00000015532:I10.1|ENSG00000015532:E11.1	intron-retention	chr17:48436338-48436339|chr17:48435901-48437330		0.232678	0.00245577	0.157382	0.0131813	0.322291	0.0896126
MAGI2-AS3:ENSG00000234456:E6.7-E10.2|ENSG00000234456:E6.7-E7.4	TRUE	inclusion	clu_54468	NewClu_9459	ENSG00000234456:E7.4	alt-C-term	chr7:79088315-79099910|chr7:79088315-79088852	(+)alt-N-terminus, (+)alt-C-terminus, (+)AA:32(ENST00000414797-PEP)->45(ENST00000422093-PEP)	-0.175049	0.00609595	0.227346	0.0133654	0.288182	0.463231
WAC:ENSG00000095787:E1.5-E4.4|ENSG00000095787:E3.7-E4.4	TRUE	inclusion	clu_8590	NewClu_8688	ENSG00000095787:E3.7	cassette-exon	chr10:28821936-28822927|chr10:28822549-28822927	(+)alt-N-terminus, (+)AA:602(ENSP00000364816)->647(ENSP00000346986)	-0.172094	0.00571817	0.221587	0.0133654	0.162432	0.334526
MYO18A:ENSG00000196535:I10.1-E11.1|ENSG00000196535:E5.4-E14.1	TRUE	exclusion	clu_49061	NewClu_220	ENSG00000196535:I10.1|ENSG00000196535:E11.1	intron-retention	chr17:27455019-27455018|chr17:27467358-27449271		-0.363004	0.000483123	0.0694985	0.0134451	0.32403	0.687035
POGK:ENSG00000143157:I6.1-E7.1|ENSG00000143157:E6.2-E7.2	TRUE	inclusion	clu_29175	NewClu_7133	ENSG00000143157:I6.1|ENSG00000143157:E7.1	intron-retention	chr1:166821007-166821008|chr1:166819660-166821822		0.163847	0.0169508	0.339874	0.0134451	0.403903	0.240056
RP11-280O1.2:ENSG00000237463:E6.1-E12.1|ENSG00000237463:E6.1-E13.2	TRUE	inclusion	clu_54813	NewClu_8325	ENSG00000237463:E12.1	cassette-exon	chr1:165496827-165477408|chr1:165496827-165470864		0.157335	3.20841e-05	0.0120682	0.0134451	0.252565	0.0952295
TBC1D20:ENSG00000125875:E7.1-I7.1|ENSG00000125875:E7.1-E9.1		inclusion	clu_20633	NewClu_13929	ENSG00000125875:I7.1	intron-retention	chr20:419194-419193|chr20:419194-418242		0.0978542	0.00188141	0.135596	0.0134451	0.960603	0.862749
CTD-2574D22.6:ENSG00000263136:I2.1-I2.1|ENSG00000263136:E2.1-ENSG00000013364:E7.2	TRUE	exclusion	clu_57331	NewClu_2919	ENSG00000263136:I2.1|ENSG00000263136:I2.1	intron-retention	chr16:29832644-29832645|chr16:29831223-29841836		-0.625969	0.000250206	0.0475091	0.0135457	0.168793	0.794762
METTL22:ENSG00000067365:E14.4-E16.1|ENSG00000067365:E13.3-E16.1	TRUE	exclusion	clu_4138	NewClu_10738	ENSG00000067365:E14.4	cassette-exon	chr16:8738582-8739965|chr16:8736422-8739965		-0.428134	0.010825	0.288678	0.0135457	0.211059	0.639193
ATAD1:ENSG00000138138:E2.1_89577924-E3.2|ENSG00000138138:E2.1-E3.2	TRUE	exclusion	clu_26844	NewClu_2762	ENSG00000138138:E2.1.89577924	alt-5'	chr10:89577924-89574369|chr10:89577552-89574369		0.174832	0.000387658	0.0612423	0.0135457	0.730923	0.556091
HNRNPA3:ENSG00000170144:E1.3-E2.1|ENSG00000170144:E1.4-E2.1	TRUE	exclusion	clu_41735	NewClu_10381	ENSG00000170144:E1.4	altPromoter	chr2:178077533-178080267|chr2:178077599-178080267	(-)alt-N-terminus, (-)AA:356(ENSP00000408487)->378(ENSP00000376309)	0.253443	0.00162108	0.125019	0.0137108	0.429357	0.175914
HNRNPA3:ENSG00000170144:E1.4-E2.1|ENSG00000170144:E1.3-E2.1	TRUE	exclusion	clu_41735	NewClu_10381	ENSG00000170144:E1.4	altPromoter	chr2:178077599-178080267|chr2:178077533-178080267	(-)alt-N-terminus, (-)AA:356(ENSP00000408487)->378(ENSP00000376309)	-0.252022	0.00161084	0.124969	0.0137228	0.569176	0.821198
PHF15:ENSG00000043143:E15.2-I16.2|ENSG00000043143:I9.1_133889916-ENSG00000132570:I3.1_134260210	TRUE	exclusion	clu_2391	NewClu_2047	ENSG00000043143:E15.2|ENSG00000043143:I16.2	trans-splicing	chr5:133909452-133912458|chr5:133889916-134260210		-0.454762	0.0138915	0.318052	0.0137228	0.41474	0.869502
AP000662.4:ENSG00000254602:E2.1-E6.1|ENSG00000254602:I5.1-E6.1	TRUE	exclusion	clu_56206	NewClu_1807	ENSG00000254602:E2.1	intron-retention	chr11:57406145-57417771|chr11:57417770-57417771		0.520875	0.000798828	0.0904003	0.0137228	0.884511	0.363636
PUM2:ENSG00000055917:E1.2-E7.2|ENSG00000055917:E3.2-E7.2	TRUE	exclusion	clu_3087	NewClu_2110	ENSG00000055917:E3.2	altPromoter	chr2:20551927-20527139|chr2:20550358-20527139	(+)nonsense_mediated_decay, (-)truncated, (+)AA:40(ENSP00000396727)+>293(ENSP00000387399)|(+)MOD_RES+Phosphoserine, (+)MOD_RES+Phosphothreonine, (+)REGION+Interaction with SNAPIN	0.30066	0.0030897	0.16993	0.0137228	0.520983	0.220323
RBM20:ENSG00000203867:E12.2-E14.1|ENSG00000203867:I12.1-E13.1	TRUE	inclusion	clu_51400	NewClu_13047	ENSG00000203867:E12.2|ENSG00000203867:E14.1	intron-retention	chr10:112583372-112590819|chr10:112587528-112587529		-0.143426	0.0223434	0.375846	0.0137228	0.781419	0.924845
IFT27:ENSG00000100360:I9.1-E10.1|ENSG00000100360:E8.2-E10.1	TRUE	inclusion	clu_9430	NewClu_11858	ENSG00000100360:I9.1	intron-retention	chr22:37154454-37154453|chr22:37158948-37154453		0.12925	0.103189	0.631299	0.0137228	0.196971	0.0677215
NBPF1:ENSG00000219481:E5.1-I5.1|ENSG00000219481:E3.2-E8.1	TRUE	inclusion	clu_53070	NewClu_2652	ENSG00000219481:E5.1|ENSG00000219481:I5.1	intron-retention	chr1:16931286-16931285|chr1:16935003-16921508		0.165868	0.00383851	0.186133	0.0137228	0.209622	0.0437539
WAC:ENSG00000095787:E3.7-E4.4|ENSG00000095787:E1.5-E4.4	TRUE	inclusion	clu_8590	NewClu_8688	ENSG00000095787:E3.7	cassette-exon	chr10:28822549-28822927|chr10:28821936-28822927	(+)alt-N-terminus, (+)AA:602(ENSP00000364816)->647(ENSP00000346986)	0.179204	0.00442072	0.196617	0.0137228	0.82524	0.646036
HDAC11:ENSG00000163517:E6.1-E7.2|ENSG00000163517:E6.1-E11.1	TRUE	exclusion	clu_37318	NewClu_4128	ENSG00000163517:E7.2	cassette-exon	chr3:13525064-13538236|chr3:13525064-13543371	(+)alt-N-terminus, (+)alt-C-terminus, (+)AA:236(ENSP00000412514)->268(ENSP00000384123)|(+)His_deacetylse-IPR000286, (+)His_deacetylse_dom-IPR023801, (-)His_deacetylse_dom-IPR023801	-0.292239	0.00832143	0.259814	0.0144195	0.388398	0.680637
PTMS:ENSG00000159335:E2.6-E4.1|ENSG00000159335:E1.1-E4.1	TRUE	exclusion	clu_35401	NewClu_2176	ENSG00000159335:E2.6	altPromoter	chr12:6875916-6878769|chr12:6874804-6878769	(+)alt-N-terminus, (+)alt-C-terminus, (+)AA:102(ENSP00000310088)->117(ENST00000540667-PEP)|(-)COMPBIAS-Asp/Glu-rich (acidic), (-)MOD_RES-N6-acetyllysine, (-)MOD_RES-Phosphoserine, (-)Pro/parathymosin-IPR004931	-0.195887	3.28695e-05	0.012247	0.0144195	0.711284	0.907171
TTL:ENSG00000114999:E1.2-E3.1|ENSG00000114999:E1.2-E4.1	TRUE	exclusion	clu_16441	NewClu_12376	ENSG00000114999:E3.1	alt-C-term	chr2:113240078-113243494|chr2:113240078-113251720		-0.162576	0.00580575	0.223078	0.0144195	0.708563	0.87114
COPS7B:ENSG00000144524:E1.5-E4.1|ENSG00000144524:E2.6-E4.1	TRUE	exclusion	clu_29979	NewClu_10627	ENSG00000144524:E2.6	altPromoter	chr2:232646593-232653265|chr2:232651248-232653265	(~)AA:264(ENSP00000386567)+>264(ENSP00000272995)	0.180463	0.000747044	0.0880731	0.0144195	0.301382	0.120919
PDLIM7:ENSG00000196923:E4.7-E5.3|ENSG00000196923:E5.1-E5.3	TRUE	exclusion	clu_49424	NewClu_2215	ENSG00000196923:E4.7	cassette-exon	chr5:176918808-176918147|chr5:176918405-176918147		0.247131	0.00600704	0.226488	0.0144195	0.406061	0.15893
POGK:ENSG00000143157:E6.2-E7.2|ENSG00000143157:I6.1-E7.1	TRUE	inclusion	clu_29175	NewClu_7133	ENSG00000143157:E6.2|ENSG00000143157:E7.2	intron-retention	chr1:166819660-166821822|chr1:166821007-166821008		-0.160895	0.0229626	0.378776	0.0144195	0.500936	0.661831
CAMK2D:ENSG00000145349:E15.2-E18.1|ENSG00000145349:E15.2-E19.1	TRUE	inclusion	clu_30386	NewClu_14104	ENSG00000145349:E18.1	cassette-exon	chr4:114430794-114424133|chr4:114430794-114421667	(+)alt-C-terminus, (+)AA:478(ENSP00000296402)->513(ENSP00000406131)|(-)Kinase-like_dom-IPR011009, (-)MOD_RES-Phosphoserine, (+)Kinase-like_dom-IPR011009, (+)MOD_RES-Phosphoserine	0.239454	0.00283803	0.167108	0.0155283	0.69768	0.458227
CENPN:ENSG00000166451:E7.2-E9.1|ENSG00000166451:E6.3-E8.2	TRUE	inclusion	clu_39705	NewClu_5333	ENSG00000166451:E8.2|E7.2	cassette-exon	chr16:81056303-81058320|chr16:81053881-81056360	(+)alt-C-terminus, (+)AA:204(ENSP00000299572)->339(ENSP00000305608)|(-)CHL4-IPR007902, (+)CHL4-IPR007902, (+)MOD_RES-Phosphoserine	0.115022	0.00492515	0.207155	0.0156493	0.480281	0.36526
ATP2B4:ENSG00000058668:E6.1-E7.1|ENSG00000058668:E6.1-E8.1	TRUE	inclusion	clu_3245	NewClu_719	ENSG00000058668:E7.1	cassette-exon	chr1:203670051-203671172|chr1:203670051-203672780	(+)alt-coding, (+)AA:1158(ENSP00000356188)->1170(ENSP00000356187)|(-)ATPase_P-typ_transduc_dom_A-IPR008250, (+)ATPase_P-typ_transduc_dom_A-IPR008250, (+)COMPBIAS-Poly-Lys, (+)TOPO_DOM-Cytoplasmic	0.203304	0.0037823	0.186133	0.0161628	0.795549	0.592245
ATP2B4:ENSG00000058668:E6.1-E8.1|ENSG00000058668:E7.1-E8.1	TRUE	inclusion	clu_3245	NewClu_719	ENSG00000058668:E7.1	cassette-exon	chr1:203670051-203672780|chr1:203671207-203672780	(+)alt-coding, (+)AA:1158(ENSP00000356188)->1170(ENSP00000356187)|(-)ATPase_P+typ_transduc_dom_A+IPR008250, (+)ATPase_P-typ_transduc_dom_A-IPR008250, (+)COMPBIAS-Poly-Lys, (+)TOPO_DOM-Cytoplasmic	-0.139721	0.00299874	0.169718	0.0161727	0.0871905	0.226912
RNPS1:ENSG00000205937:E1.8-E3.3|ENSG00000205937:E1.8-E4.1	TRUE	inclusion	clu_52279	NewClu_15165	ENSG00000205937:E3.3	cassette-exon	chr16:2318056-2314761|chr16:2318056-2314332	(+)alt-N-terminus, (+)AA:282(ENSP00000456352)->305(ENSP00000315859)|(+)COMPBIAS-Lys-rich, (+)REGION-Necessary for interaction with SRP54, nuclear localization and exon-skipping, (+)REGION-Necessary for interaction with the cleaved p110 isoform of CDC2L1	0.185436	0.0003647	0.0593366	0.0162562	0.829737	0.644301
TNIK:ENSG00000154310:E2.1-E3.1|ENSG00000154310:E2.1-E4.1	TRUE	exclusion	clu_33648	NewClu_7099	ENSG00000154310:E3.1	alt-C-term	chr3:171087409-171065007|chr3:171087409-170946010	(-)truncated, (+)AA:45(ENSP00000419308)->1268(ENSP00000418156)|(+)ACT_SITE-Proton acceptor, (+)BINDING-ATP, (+)Citron-IPR001180, (+)DOMAIN-CNH, (+)DOMAIN-Protein kinase, (+)HELIX, (+)Kinase-like_dom-IPR011009, (+)MOD_RES-Phosphoserine, (+)MOD_RES-Phosphothreonine, (+)Prot_kinase_cat_dom-IPR000719, (+)STRAND, (+)Ser-Thr/Tyr_kinase_cat_dom-IPR001245, (+)Ser/Thr_dual-sp_kinase_dom-IPR002290, (+)TURN…	-0.240801	0.0436703	0.473705	0.0163708	0.234049	0.47485
CDC14A:ENSG00000079335:E18.1-E20.1|ENSG00000079335:E17.1-E20.1	TRUE	inclusion	clu_6227	NewClu_12541	ENSG00000079335:E18.1	cassette-exon	chr1:100964818-100983807|chr1:100963763-100983807		0.450293	0.00134557	0.115029	0.0164066	0.669781	0.219488
C1orf85:ENSG00000198715:E1.5-E2.1|ENSG00000198715:E1.5-E2.5	TRUE	exclusion	clu_50843	NewClu_2575	ENSG00000198715:E2.1	alt-3'	chr1:156265317-156264807|chr1:156265317-156264356	(+)truncated, (-)AA:183(ENSP00000357247)->406(ENSP00000354553)|(-)TOPO_DOM-Cytoplasmic, (-)TOPO_DOM-Lumenal, (-)TRANSMEM-Helical;	-0.230426	0.00172632	0.129376	0.0170632	0.33622	0.566647
EEF1A1:ENSG00000156508:E6.7-E7.1|ENSG00000156508:E6.6_74227849-E7.3_74227589	TRUE	exclusion	clu_34413	NewClu_1449	ENSG00000156508:E6.7|ENSG00000156508:E7.1	alt-5'	chr6:74227753-74227657|chr6:74227849-74227589		-0.134301	0.00315268	0.171006	0.0170632	0.846394	0.980695
LRRFIP1:ENSG00000124831:E11.1-I11.1_238638423|ENSG00000124831:E11.1-E12.1	TRUE	inclusion	clu_20244	NewClu_14032	ENSG00000124831:I11.1_238638423		chr2:238636578-238638423|chr2:238636578-238642417		0.251395	0.000235807	0.0454303	0.0170859	0.731395	0.48
XPO4:ENSG00000132953:E6.1-E7.1|ENSG00000132953:I6.1_21417273-E7.1	TRUE	inclusion	clu_23599	NewClu_7022	ENSG00000132953:E6.1		chr13:21417909-21417187|chr13:21417273-21417187		-0.202072	0.00429684	0.193947	0.0173961	0.409812	0.611884
TNIK:ENSG00000154310:E2.1-E4.1|ENSG00000154310:E2.1-E3.1	TRUE	exclusion	clu_33648	NewClu_7099	ENSG00000154310:E3.1	alt-C-term	chr3:171087409-170946010|chr3:171087409-171065007	(-)truncated, (+)AA:45(ENSP00000419308)+>1268(ENSP00000418156)|(+)ACT_SITE+Proton acceptor, (+)BINDING+ATP, (+)Citron+IPR001180, (+)DOMAIN+CNH, (+)DOMAIN+Protein kinase, (+)HELIX, (+)Kinase+like_dom+IPR011009, (+)MOD_RES+Phosphoserine, (+)MOD_RES+Phosphothreonine, (+)Prot_kinase_cat_dom+IPR000719, (+)STRAND, (+)Ser+Thr/Tyr_kinase_cat_dom+IPR001245, (+)Ser/Thr_dual+sp_kinase_dom+IPR002290, (+)TURN…	0.240801	0.0436703	0.473705	0.0176735	0.765951	0.52515
MCC:ENSG00000171444:E9.1-E10.1|ENSG00000171444:E5.2-E10.1	TRUE	exclusion	clu_42307	NewClu_9217	ENSG00000171444:E9.1	altPromoter	chr5:112538934-112487119|chr5:112630026-112487119	(+)alt-N-terminus, (+)alt-C-terminus, (+)AA:214(ENST00000506605-PEP)->715(ENST00000514701-PEP)|(+)USH1C-bd_PDZ_domain-IPR019536, (+)tRNA-bd_arm-IPR010978	-0.188154	0.0489928	0.493363	0.0179154	0.181182	0.369336
DEPDC1:ENSG00000024526:E7.2-E9.5|ENSG00000024526:E9.3-E9.5	TRUE	inclusion	clu_1749	NewClu_8038	ENSG00000024526:E7.2	cassette-exon	chr1:68949633-68947295|chr1:68947729-68947295		-0.26184	0.00290421	0.168372	0.0179154	0.470286	0.732126
CD59:ENSG00000085063:E3.1-E5.8|ENSG00000085063:E1.7-E5.8	TRUE	inclusion	clu_6981	NewClu_14985	ENSG00000085063:E3.1	cassette-exon	chr11:33752970-33744009|chr11:33757928-33744009	(~)AA:128(ENSP00000379191)->128(ENSP00000340210)	0.112754	0.000106278	0.0260711	0.0181509	0.343237	0.230483
ADAMTS10:ENSG00000142303:I11.1-E12.1|ENSG00000142303:E11.2-E12.2	TRUE	inclusion	clu_28878	NewClu_4100	ENSG00000142303:I11.1|ENSG00000142303:E12.1	intron-retention	chr19:8658401-8658400|chr19:8660646-8657754		0.395843	0.00555029	0.218237	0.0183412	0.473289	0.0774459
AK2:ENSG00000004455:E3.8-E5.1|ENSG00000004455:E4.1-E5.1	TRUE	inclusion	clu_181	NewClu_14163	ENSG00000004455:E4.1	cassette-exon	chr1:33502337-33490168|chr1:33497145-33490168	(-)nonsense_mediated_decay, (+)truncated, (-)AA:42(ENSP00000450008)+>232(ENSP00000362548)|(-)Adenyl_kin_sub+IPR006259, (-)Adenylate_kin+IPR000850, (-)Adenylate_kinase_lid+dom+IPR007862, (-)BINDING+AMP, (-)BINDING+ATP, (-)BINDING+ATP; via carbonyl oxygen, (-)DISULFID, (-)HELIX, (-)MOD_RES+N6+acetyllysine, (-)NP_BIND+AMP, (-)NP_BIND+ATP, (-)P+loop_NTPase+IPR027417, (-)REGION+LID, (-)REGION+NMPbind,…	-0.12945	0.00105214	0.101849	0.0193003	0.622415	0.751864
XYLT2:ENSG00000015532:E10.2-E11.2|ENSG00000015532:I10.1-E11.1	TRUE	inclusion	clu_1479	NewClu_11742	ENSG00000015532:E10.2|ENSG00000015532:E11.2	intron-retention	chr17:48435901-48437330|chr17:48436338-48436339		-0.291195	0.00257453	0.160451	0.0194562	0.556697	0.847892
ABR:ENSG00000159842:I14.1_1007369-E15.1|ENSG00000159842:E14.1-E15.1	TRUE	inclusion	clu_35562	NewClu_2249	ENSG00000159842:I14.1_1007369		chr17:1007369-1003975|chr17:1012174-1003975		0.143722	0.000511886	0.0711864	0.0198935	0.209009	0.0652875
KIF2C:ENSG00000142945:E6.2-E7.1|ENSG00000142945:E6.2-E8.1	TRUE	exclusion	clu_29090	NewClu_2404	ENSG00000142945:E7.1	cassette-exon	chr1:45216236-45218804|chr1:45216236-45219405	(-)alt-coding, (-)AA:684(ENSP00000361292)->725(ENSP00000361298)|(-)MOD_RES-Phosphoserine, (-)REGION-Globular	-0.18279	0.00340145	0.176531	0.0201019	0.699264	0.882054
FIZ1:ENSG00000179943:E2.1-E3.1|ENSG00000179943:E1.2-E3.1	TRUE	inclusion	clu_45368	NewClu_7237	ENSG00000179943:E2.1	cassette-exon	chr19:56109861-56109267|chr19:56110840-56109267		0.406714	4.11871e-05	0.0140232	0.0201019	0.580556	0.173841
ASB3:ENSG00000270898:E3.1-E4.1|ENSG00000270898:E1.3-E4.1	TRUE	exclusion	clu_57796	NewClu_7927	ENSG00000270898:E3.1	alt-C-term	chr2:54013958-53992722|chr2:54086965-53992722	(+)alt-N-terminus, (+)AA:518(BAA91455.1)->553(AAI10916.1)	-0.113204	1.38525e-05	0.00675436	0.0202956	0.839722	0.952926
ASB3:ENSG00000270898:E1.3-E4.1|ENSG00000270898:E3.1-E4.1	TRUE	exclusion	clu_57796	NewClu_7927	ENSG00000270898:E3.1	alt-C-term	chr2:54086965-53992722|chr2:54013958-53992722	(+)alt+N+terminus, (+)AA:518(BAA91455.1)+>553(AAI10916.1)	0.113204	1.38525e-05	0.00675436	0.0202956	0.160278	0.0470738
MAGEA3:ENSG00000221867:E1.3-E2.2|ENSG00000221867:E1.3-ENSG00000184750:E3.1	TRUE	inclusion	clu_53113	NewClu_6452	ENSG00000221867:E2.2	trans-splicing	chrX:151938163-151936377|chrX:151938163-151921037		0.262027	0.00572766	0.221587	0.0203795	0.482144	0.220117
CSRP3:ENSG00000129170:E4.1-E5.1|ENSG00000129170:E3.1-E5.1	TRUE	exclusion	clu_21727	NewClu_12480	ENSG00000129170:E4.1	cassette-exon	chr11:19209683-19207895|chr11:19213884-19207895		-0.184584	0.000218919	0.043231	0.0204438	0.614417	0.799001
ALDOC:ENSG00000109107:E1.6-E2.4|ENSG00000109107:E1.6-E3.2	TRUE	inclusion	clu_13905	NewClu_15734	ENSG00000109107:E2.4	cassette-exon	chr17:26903819-26903038|chr17:26903819-26902562	(~)AA:364(ENSP00000226253)->364(ENSP00000378731)	0.147154	0.000939438	0.0974061	0.0204438	0.319295	0.172142
MAP7D1:ENSG00000116871:E8.3-E9.1|ENSG00000116871:E7.2-E9.1	TRUE	inclusion	clu_17534	NewClu_10214	ENSG00000116871:E8.3	cassette-exon	chr1:36640609-36641800|chr1:36639079-36641800	(+)alt-coding, (+)AA:803(ENSP00000320228)->808(ENSP00000362243)|(+)MOD_RES-Phosphoserine	0.139916	4.89335e-05	0.015372	0.0204438	0.90997	0.770055
SLC22A23:ENSG00000137266:E5.1-E6.1|ENSG00000137266:E1.5-E6.1	TRUE	inclusion	clu_26219	NewClu_14198	ENSG00000137266:E5.1	cassette-exon	chr6:3432328-3416089|chr6:3456140-3416089	(-)alt-N-terminus, (-)AA:405(ENSP00000419463)->686(ENSP00000385028)|(-)MFS-IPR011701, (-)MFS_dom-IPR020846, (-)MFS_dom_general_subst_transpt-IPR016196, (-)Sub_transporter-IPR005828, (-)TRANSMEM-Helical;	0.132669	0.000966345	0.0990507	0.0204438	0.187192	0.0545235
IMPA1:ENSG00000133731:E11.2-E12.1|ENSG00000133731:E4.2_82592973-ENSG00000251521:E3.1_82538384	TRUE	exclusion	clu_23968	NewClu_15535	ENSG00000133731:E11.2|ENSG00000133731:E12.1	trans-splicing	chr8:82572751-82571701|chr8:82592973-82538384		-0.329299	1.53531e-05	0.00716249	0.0204524	0.462928	0.792227
HM13:ENSG00000101294:E5.2-E7.8|ENSG00000101294:E6.5-E9.1		exclusion	clu_10166	NewClu_4486	ENSG00000101294:E7.8|E6.5	cassette-exon	chr20:30132838-30136832|chr20:30135495-30137867		0.085737	9.7575e-05	0.0241132	0.0207012	0.998494	0.912757
RP11-166D19.1:ENSG00000255248:E4.7-E5.1|ENSG00000255248:E4.7-E5.2	TRUE	inclusion	clu_56327	NewClu_8023	ENSG00000255248:E5.1	alt-3'	chr11:121971082-121962448|chr11:121971082-121962427		0.199382	0.00145783	0.119454	0.0208137	0.516422	0.317039
SIAE:ENSG00000110013:E9.1-E10.1|ENSG00000110013:E9.1-I9.1_124524389	TRUE	inclusion	clu_14258	NewClu_13405	ENSG00000110013:E10.1		chr11:124524551-124519692|chr11:124524551-124524389		-0.145838	0.000939656	0.0974061	0.0208928	0.792247	0.938085
GSTK1:ENSG00000197448:E5.1-E6.1|ENSG00000197448:E5.1-I5.1	TRUE	inclusion	clu_49816	NewClu_15082	ENSG00000197448:E6.1	intron-retention	chr7:142964826-142965184|chr7:142964826-142964827		-0.117025	0.00606246	0.227102	0.0208966	0.796777	0.913802
RP1-43E13.2:ENSG00000230424:E1.1-E2.1|ENSG00000230424:E1.1-I1.1_19556341	TRUE	inclusion	clu_53995	NewClu_14711	ENSG00000230424:E2.1		chr1:19537053-19566751|chr1:19537053-19556341		-0.357061	0.00696138	0.237945	0.0209339	0.337029	0.694091
AP000769.1:ENSG00000173727:E1.1-E2.1|ENSG00000173727:E1.1-I2.1_65223165	TRUE	exclusion	clu_43446	NewClu_505	ENSG00000173727:E2.1		chr11:65222802-65222908|chr11:65222802-65223165		-0.273218	0.00343321	0.176556	0.0214426	0.65701	0.930228
SCAND2P:ENSG00000176700:I6.1-E7.1|ENSG00000176700:E6.4-E7.1	TRUE	inclusion	clu_44431	NewClu_4532	ENSG00000176700:I6.1	intron-retention	chr15:85182738-85182739|chr15:85181708-85182739		0.325681	0.00169662	0.128614	0.0217375	0.422891	0.0972097
AL157871.2:ENSG00000259052:E1.1-I1.1|ENSG00000259052:E1.1-E2.1	TRUE	exclusion	clu_56882	NewClu_10975	ENSG00000259052:I1.1	intron-retention	chr14:100757695-100757694|chr14:100757695-100746402		-0.441505	0.00950498	0.275018	0.0219635	0.472512	0.914018
LIMCH1:ENSG00000064042:E43.1-E44.1|ENSG00000064042:E42.1-E44.1	TRUE	exclusion	clu_3562	NewClu_15687	ENSG00000064042:E43.1	cassette-exon	chr4:41689934-41691544|chr4:41687847-41691544	(-)alt-coding, (-)AA:1057(ENSP00000424645)->1083(ENSP00000316891)	-0.221775	0.00138693	0.116795	0.0221281	0.152355	0.374129
ITGA7:ENSG00000135424:E6.5-E7.4|ENSG00000135424:E6.5-E7.1	TRUE	exclusion	clu_24906	NewClu_14654	ENSG00000135424:E7.1	alt-3'	chr12:56094683-56093773|chr12:56094683-56094177	(-)alt-coding, (-)AA:1118(ENSP00000377776)->1162(ENSP00000257880)|(-)REPEAT-FG-GAP 3, (-)TOPO_DOM-Extracellular	0.201399	0.000730506	0.0866406	0.0222112	0.843291	0.641892
ABCC5:ENSG00000114770:I8.1-E9.1|ENSG00000114770:E8.2-E11.1	TRUE	inclusion	clu_16326	NewClu_3300	ENSG00000114770:I8.1|ENSG00000114770:E9.1	intron-retention	chr3:183704872-183704871|chr3:183705558-183700795		0.218527	0.0538244	0.509783	0.0224134	0.43732	0.218793
ADAMTS10:ENSG00000142303:E11.2-E12.2|ENSG00000142303:E11.3-I11.1	TRUE	inclusion	clu_28878	NewClu_4100	ENSG00000142303:E11.2|ENSG00000142303:E12.2	intron-retention	chr19:8660646-8657754|chr19:8660497-8660496		-0.422648	0.0295239	0.414963	0.0225688	0.261388	0.684036
GRHPR:ENSG00000137106:E4.1-E4.1|ENSG00000137106:E1.5-E6.1	TRUE	inclusion	clu_26109	NewClu_3036	ENSG00000137106:E4.1|ENSG00000137106:E4.1	intron-retention	chr9:37426647-37426648|chr9:37422830-37428481		0.465691	0.00202119	0.140788	0.0226995	0.517262	0.0515712
RP11-468E2.2:ENSG00000259522:I1.1-E2.1|ENSG00000259522:E1.1-E2.1	TRUE	inclusion	clu_56975	NewClu_5219	ENSG00000259522:I1.1	intron-retention	chr14:24659015-24659014|chr14:24659586-24659014		0.15425	0.00176167	0.130043	0.0226995	0.328618	0.174369
USMG5:ENSG00000173915:E1.2-E4.1|ENSG00000173915:E2.3-E4.1	TRUE	exclusion	clu_43530	NewClu_3570	ENSG00000173915:E2.3	cassette-exon	chr10:105156166-105152223|chr10:105155503-105152223	(~)AA:58(ENSP00000311245)+>58(ENSP00000358826)	0.144821	0.000933912	0.0974061	0.0227218	0.89882	0.753999
SDF2:ENSG00000132581:E1.8-E4.2|ENSG00000132581:E1.5-E4.2	TRUE	exclusion	clu_23382	NewClu_7777	ENSG00000132581:E1.8	alt-5'	chr17:26988744-26982501|chr17:26989064-26982501	(-)nonsense_mediated_decay, (-)alt-N-terminus, (-)alt-C-terminus, (-)AA:30(ENST00000587338-PEP)->104(ENSP00000466102)|(-)DOMAIN-MIR 1, (-)MIR_motif-IPR016093	-0.205679	0.00277835	0.165757	0.0228693	0.568199	0.773878
KANK2:ENSG00000197256:E4.7-E6.1|ENSG00000197256:E4.8-E6.1	TRUE	exclusion	clu_49680	NewClu_13708	ENSG00000197256:E4.8	alt-5'	chr19:11306298-11305266|chr19:11306232-11305266		0.220008	0.00052291	0.0717662	0.0228693	0.722412	0.502404
MTHFD1L:ENSG00000120254:E9.3-E10.1|ENSG00000120254:E9.3-E11.1	TRUE	exclusion	clu_18739	NewClu_15411	ENSG00000120254:E10.1	cassette-exon	chr6:151209117-151219996|chr6:151209117-151226786	(+)alt-N-terminus, (+)alt-C-terminus, (+)AA:166(AK310342-PEP)->332(ENSP00000356277)|(+)THF_DH/CycHdrlase-IPR000672, (+)THF_DH/CycHdrlase_NAD-bd_dom-IPR020631, (+)THF_DH/CycHdrlase_cat_dom-IPR020630, (-)THF_DH/CycHdrlase_NAD-bd_dom-IPR020631	-0.160947	0.0199908	0.35923	0.0235907	0.172207	0.333153
MTHFD1L:ENSG00000120254:E9.3-E11.1|ENSG00000120254:E9.3-E10.1	TRUE	exclusion	clu_18739	NewClu_15411	ENSG00000120254:E10.1	cassette-exon	chr6:151209117-151226786|chr6:151209117-151219996	(+)alt+N+terminus, (+)alt+C+terminus, (+)AA:166(AK310342+PEP)+>332(ENSP00000356277)|(+)THF_DH/CycHdrlase+IPR000672, (+)THF_DH/CycHdrlase_NAD+bd_dom+IPR020631, (+)THF_DH/CycHdrlase_cat_dom+IPR020630, (-)THF_DH/CycHdrlase_NAD-bd_dom-IPR020631	0.160432	0.0204883	0.36197	0.0235907	0.827279	0.666847
CUX1:ENSG00000257923:E25.1-E26.1|ENSG00000257923:E19.1-E30.1	TRUE	inclusion	clu_56639	NewClu_10422	ENSG00000257923:E25.1|E26.1	cassette-exon	chr7:101848450-101870647|chr7:101838883-101916637	(+)alt-N-terminus, (+)alt-C-terminus, (+)AA:678(ENSP00000292538)->1449(ENSP00000447373)|(-)CASP_C-IPR012955, (-)COILED, (-)TOPO_DOM-Cytoplasmic, (-)TOPO_DOM-Lumenal, (-)TRANSMEM-Helical; Anchor for type IV membrane protein;, (+)COILED, (+)DNA_BIND-CUT 1, (+)DNA_BIND-CUT 2, (+)DNA_BIND-CUT 3, (+)DNA_BIND-Homeobox, (+)Hmoeo_CUT-IPR003350, (+)Homeodomain-IPR001356, (+)Homeodomain-like-IPR009057, (+)…	0.231064	0.0127216	0.308641	0.0235907	0.399575	0.168511
MAPKAP1:ENSG00000119487:E14.1-E16.1|ENSG00000119487:E14.1-E17.1	TRUE	exclusion	clu_18385	NewClu_9292	ENSG00000119487:E16.1	cassette-exon	chr9:128305338-128268696|chr9:128305338-128246862	(-)alt-coding, (-)AA:486(ENSP00000265961)->522(ENSP00000362597)|(+)SIN1-IPR008828, (-)SIN1-IPR008828	-0.166665	0.000733755	0.0867654	0.0238465	0.353186	0.51985
AMZ2P1:ENSG00000214174:E1.3-E1.6_62970759|ENSG00000214174:E1.5-E1.6_62970759	TRUE	exclusion	clu_52726	NewClu_1793	ENSG00000214174:E1.3	alt-5'	chr17:62971678-62970759|chr17:62971069-62970759		0.234373	0.00373177	0.184926	0.0238465	0.314468	0.0800951
LOXL1:ENSG00000129038:E1.5-E3.1|ENSG00000129038:I1.1_74228172-E3.1	TRUE	inclusion	clu_21684	NewClu_1935	ENSG00000129038:E1.5		chr15:74220226-74235195|chr15:74228172-74235195		-0.312972	0.0077418	0.252696	0.0241071	0.67433	0.987302
AC008993.5:ENSG00000225373:I1.1_66826-E2.2|ENSG00000225373:E1.1-E2.2	TRUE	inclusion	clu_53414	NewClu_14708	ENSG00000225373:I1.1_66826		chr19:66826-66499|chr19:70928-66499		0.495142	4.60618e-05	0.0151684	0.0241071	0.650343	0.155201
DEPDC1:ENSG00000024526:E9.3-E9.5|ENSG00000024526:E7.2-E9.5	TRUE	inclusion	clu_1749	NewClu_8038	ENSG00000024526:E9.3	cassette-exon	chr1:68947729-68947295|chr1:68949633-68947295		0.212471	0.00270528	0.16463	0.0243277	0.397659	0.185188
OBSCN:ENSG00000154358:E55.2-E56.1|ENSG00000154358:E55.2-I55.1	TRUE	exclusion	clu_33672	NewClu_7585	ENSG00000154358:E56.1	intron-retention	chr1:228493087-228494073|chr1:228493087-228493088		0.283239	0.00656749	0.234312	0.0243348	0.983281	0.700043
PLEKHA7:ENSG00000166689:E28.6-I28.1|ENSG00000166689:E28.2-E30.1	TRUE	inclusion	clu_39849	NewClu_9033	ENSG00000166689:E28.6|ENSG00000166689:I28.1	intron-retention	chr11:16809207-16809206|chr11:16810643-16807934		0.282001	0.00215481	0.146227	0.0243348	0.523906	0.241905
SMARCC2:ENSG00000139613:E15.1-E16.1|ENSG00000139613:E15.1-E17.1	TRUE	exclusion	clu_27640	NewClu_1989	ENSG00000139613:E16.1	cassette-exon	chr12:56567480-56566813|chr12:56567480-56566488	(+)alt-coding, (+)AA:1130(ENSP00000302919)->1214(ENSP00000267064)|(+)COMPBIAS-Pro-rich, (+)Chromodomain-like-IPR016197, (+)MOD_RES-Phosphothreonine, (-)Chromodomain-like-IPR016197	-0.205493	0.00255248	0.159741	0.0248504	0.230071	0.435565
KDM6A:ENSG00000147050:I2.1_44810440-E3.1|ENSG00000147050:E2.2-E3.1	TRUE	inclusion	clu_31030	NewClu_1552	ENSG00000147050:I2.1_44810440		chrX:44810440-44820529|chrX:44733233-44820529		0.251569	9.18904e-05	0.0235982	0.0248504	0.794632	0.543062
MPPE1:ENSG00000154889:E14.1-E15.3|ENSG00000154889:E14.1-E15.6	TRUE	exclusion	clu_33849	NewClu_2528	ENSG00000154889:E15.3	alt-3'	chr18:11886916-11886777|chr18:11886916-11886620	(-)alt-coding, (-)AA:374(ENSP00000339423)->396(ENSP00000465894)|(-)METAL-Divalent metal cation 1 (Probable)	-0.203691	0.000770305	0.08873	0.0251065	0.370509	0.574201
SIVA1:ENSG00000184990:E6.2-I6.1|ENSG00000184990:E6.1-E8.1	TRUE	inclusion	clu_47008	NewClu_11315	ENSG00000184990:E6.2|ENSG00000184990:I6.1	intron-retention	chr14:105223262-105223263|chr14:105223097-105225765		0.34988	0.0129284	0.309459	0.0251898	0.611617	0.261738
OBSCN:ENSG00000154358:E44.1-E45.1|ENSG00000154358:E44.1-E56.1	TRUE	inclusion	clu_33672	NewClu_7585	ENSG00000154358:E45.1	cassette-exon	chr1:228476589-228479599|chr1:228476589-228494073		0.23561	0.00153829	0.122588	0.0253186	0.979167	0.743557
SORBS1:ENSG00000095637:E8.1-E10.1|ENSG00000095637:E8.1-E11.1	TRUE	exclusion	clu_8578	NewClu_1251	ENSG00000095637:E10.1	cassette-exon	chr10:97192205-97181973|chr10:97192205-97181830	(-)alt-coding, (-)AA:1004(ENSP00000377521)->1151(ENSP00000360292)|(+)SH3_domain-IPR001452, (+)Sorb-IPR003127, (-)SH3_domain-IPR001452	-0.157014	0.00927446	0.271238	0.0253853	0.728347	0.885362
RP11-280O1.2:ENSG00000237463:E6.1-E13.2|ENSG00000237463:E6.1-E12.1	TRUE	inclusion	clu_54813	NewClu_8325	ENSG00000237463:E12.1	cassette-exon	chr1:165496827-165470864|chr1:165496827-165477408		-0.231992	7.93357e-05	0.0209417	0.0253853	0.484799	0.716791
ATP6V1H:ENSG00000047249:E1.10-E2.2|ENSG00000047249:E1.14-E2.2	TRUE	inclusion	clu_2484	NewClu_5622	ENSG00000047249:E1.14	alt-5'	chr8:54755594-54754285|chr8:54755431-54754285	(~)AA:483(ENSP00000352522)+>483(ENSP00000379995)	-0.163625	6.51669e-05	0.0189248	0.0255935	0.635583	0.799208
C16orf93:ENSG00000196118:E4.1-E4.3|ENSG00000196118:E2.6-E5.1	TRUE	inclusion	clu_48727	NewClu_5392	ENSG00000196118:E4.1|ENSG00000196118:E4.3	cassette-exon	chr16:30770499-30770422|chr16:30771605-30768975		0.382759	0.00617993	0.227896	0.0257713	0.58335	0.200591
ZNF584:ENSG00000171574:E2.9-E3.2|ENSG00000171574:E2.9-E4.1	TRUE	inclusion	clu_42375	NewClu_2885	ENSG00000171574:E3.2	cassette-exon	chr19:58920532-58921332|chr19:58920532-58926891		0.424297	0.000277919	0.051053	0.0257713	0.610517	0.18622
APP:ENSG00000142192:E12.1-E13.1|ENSG00000142192:E12.1-E14.1	TRUE	inclusion	clu_28843	NewClu_11166	ENSG00000142192:E13.1	cassette-exon	chr21:27372330-27369731|chr21:27372330-27354790	(+)alt-coding, (+)AA:751(ENSP00000350578)->770(ENSP00000284981)|(-)Prot_inh_Kunz-m-IPR002223, (+)TOPO_DOM-Extracellular	0.125171	0.00500241	0.209406	0.0258801	0.577191	0.452019
CREM:ENSG00000095794:E13.1-E16.2|ENSG00000095794:E13.1-E21.1	TRUE	inclusion	clu_8597	NewClu_969	ENSG00000095794:E16.2	cassette-exon	chr10:35468204-35477128|chr10:35468204-35495823	(+)alt-coding, (+)AA:285(ENSP00000409220)->348(ENSP00000333055)	0.117084	0.00301825	0.169718	0.0263961	0.312833	0.195749
TUBB6:ENSG00000176014:E3.2-E5.3|ENSG00000176014:E3.2-E6.1	TRUE	exclusion	clu_44256	NewClu_8615	ENSG00000176014:E5.3	altPromoter	chr18:12311052-12325066|chr18:12311052-12329145	(+)truncated, (-)AA:104(ENSP00000465040)->446(ENSP00000318697)|(+)Beta_tubulin-IPR002453, (+)Tubulin_FtsZ_GTPase-IPR003008, (-)Alpha_tubulin-IPR002452, (-)Beta_tubulin-IPR002453, (-)Delta_tubulin-IPR002967, (-)Epsilon_tubulin-IPR004057, (-)Gamma_tubulin-IPR002454, (-)MOD_RES-Phosphoserine; by CDK1, (-)MOD_RES-Phosphotyrosine, (-)NP_BIND-GTP, (-)Tub_FtsZ_C-IPR008280, (-)Tubulin-IPR000217, (-)Tubul…	-0.137826	7.38545e-05	0.0201544	0.0267225	0.693444	0.831269
ZNF185:ENSG00000147394:E10.1-E13.1|ENSG00000147394:E12.1-E13.1	TRUE	exclusion	clu_31147	NewClu_14888	ENSG00000147394:E12.1	cassette-exon	chrX:152090800-152100216|chrX:152097205-152100216	(-)alt-coding, (-)AA:630(ENSP00000312782)->721(ENSP00000440847)	0.19413	0.00161935	0.125019	0.0267225	0.440101	0.245971
MCAT:ENSG00000100294:E2.1-E3.1|ENSG00000100294:E2.1-E4.1	TRUE	exclusion	clu_9297	NewClu_13677	ENSG00000100294:E3.1	cassette-exon	chr22:43537168-43533304|chr22:43537168-43529492	(+)truncated, (-)AA:180(ENSP00000331306)->390(ENSP00000290429)|(-)ACT_SITE, (-)Acyl_Trfase/lysoPLipase-IPR016035, (-)Acyl_transferase-IPR014043, (-)HELIX, (-)Malonyl_transacylase_ACP-bd-IPR016036, (-)PKS_acyl_transferase-IPR020801, (-)STRAND, (-)TURN	-0.146555	0.000615718	0.0797304	0.026818	0.464176	0.610731
SDCBP2-AS1:ENSG00000234684:E1.1-I1.1_1340343|ENSG00000234684:E1.1-E2.1	TRUE	inclusion	clu_54494	NewClu_7391	ENSG00000234684:I1.1_1340343		chr20:1306173-1340343|chr20:1306173-1353722		0.270361	0.000407649	0.0631376	0.026818	0.36286	0.0924981
MTG1:ENSG00000254536:E7.1-E8.1|ENSG00000254536:E8.1-I7.1	TRUE	inclusion	clu_56200	NewClu_9049	ENSG00000254536:E7.1|ENSG00000254536:E8.1	intron-retention	chr10:135213123-135215033|chr10:135214721-135214722		-0.203049	0.00481655	0.203672	0.0271208	0.633533	0.836583
SDF2:ENSG00000132581:E1.5-E4.2|ENSG00000132581:E1.8-E4.2	TRUE	exclusion	clu_23382	NewClu_7777	ENSG00000132581:E1.8	alt-5'	chr17:26989064-26982501|chr17:26988744-26982501	(-)nonsense_mediated_decay, (-)alt-N-terminus, (-)alt-C-terminus, (-)AA:30(ENST00000587338-PEP)->104(ENSP00000466102)|(-)DOMAIN-MIR 1, (-)MIR_motif-IPR016093	0.199494	0.00291172	0.168372	0.0273272	0.419546	0.220053
NBPF1:ENSG00000219481:I5.1-E6.1|ENSG00000219481:E3.2-E8.1	TRUE	inclusion	clu_53070	NewClu_2652	ENSG00000219481:I5.1|ENSG00000219481:E6.1	intron-retention	chr1:16930860-16930859|chr1:16935003-16921508		0.227961	0.000524573	0.0717662	0.0274724	0.272013	0.0440521
MYO18A:ENSG00000196535:E10.1-I10.1|ENSG00000196535:E5.4-E14.1	TRUE	exclusion	clu_49061	NewClu_220	ENSG00000196535:E10.1|ENSG00000196535:I10.1	intron-retention	chr17:27455404-27455403|chr17:27467358-27449271		-0.312307	0.00422934	0.192224	0.0276321	0.290468	0.602775
TOM1L2:ENSG00000175662:E5.1-E6.1|ENSG00000175662:E4.2-E7.1	TRUE	exclusion	clu_44154	NewClu_4286	ENSG00000175662:E5.1|E6.1	cassette-exon	chr17:17787948-17786177|chr17:17796975-17783057	(-)alt-coding, (-)AA:389(ENSP00000437655)->507(ENSP00000368818)|(+)VHS-IPR002014, (+)VHS_subgr-IPR018205, (-)DOMAIN-GAT, (-)DOMAIN-VHS, (-)ENTH_VHS-IPR008942, (-)GAT-IPR004152, (-)MOD_RES-Phosphoserine, (-)MOD_RES-Phosphothreonine, (-)TOM1-IPR014645, (-)VHS-IPR002014, (-)VHS_subgr-IPR018205	-0.119074	4.79703e-05	0.0152789	0.0278591	0.735046	0.85412
RP11-89K10.1:ENSG00000254286:E2.2-E9.1|ENSG00000254286:E2.2-E3.1	TRUE	exclusion	clu_56165	NewClu_2131	ENSG00000254286:E3.1	alt-C-term	chr8:127601535-127725531|chr8:127601535-127629634		0.186929	0.00413155	0.190181	0.0279165	0.237297	0.0503682
FXYD6:ENSG00000137726:E1.2-E7.2|ENSG00000137726:E5.1-E7.2	TRUE	exclusion	clu_26430	NewClu_12153	ENSG00000137726:E5.1	altPromoter	chr11:117748014-117713496|chr11:117714825-117713496	(~)AA:95(ENSP00000431446)+>95(AAH18652.1)	0.215331	0.00104787	0.101684	0.0279844	0.588289	0.372958
STOML1:ENSG00000067221:E2.9-E5.1|ENSG00000067221:E1.2-E5.1	TRUE	exclusion	clu_4116	NewClu_7079	ENSG00000067221:E2.9	cassette-exon	chr15:74284432-74282798|chr15:74286892-74282798	(-)alt-N-terminus, (-)AA:310(ENSP00000456853)->327(ENSP00000352788)|(+)DOMAIN-SCP2, (+)SCP2_sterol-bd_dom-IPR003033, (-)Band_7-IPR001107, (-)Stomatin-IPR001972, (-)TRANSMEM-Helical; Signal-anchor for type III membrane protein;	-0.365509	0.00419893	0.191276	0.0282871	0.386042	0.751551
ALPK3:ENSG00000136383:I10.1-E11.1|ENSG00000136383:E10.1-E11.2	TRUE	inclusion	clu_25607	NewClu_3537	ENSG00000136383:I10.1|ENSG00000136383:E11.1	intron-retention	chr15:85406759-85406760|chr15:85406146-85406783		0.149338	0.0116596	0.297945	0.0282871	0.23249	0.083152
EMILIN2:ENSG00000132205:U0.1_2846804-E2.1|ENSG00000132205:E1.1-E2.1	TRUE	exclusion	clu_23155	NewClu_724	ENSG00000132205:U0.1_2846804	altPromoter	chr18:2846804-2847807|chr18:2847320-2847807		0.194039	0.000210324	0.0421662	0.0287296	0.34213	0.148092
ARSE:ENSG00000157399:E5.2-E6.1|ENSG00000157399:E3.2-E6.1	TRUE	exclusion	clu_34709	NewClu_8121	ENSG00000157399:E5.2	cassette-exon	chrX:2876315-2873578|chrX:2878419-2873578	(-)alt-N-terminus, (-)AA:544(ENSP00000438198)->589(ENSP00000370526)|(+)Alkaline_phosphatase_core-IPR017850, (-)Alkaline_phosphatase_core-IPR017850, (-)METAL-Calcium, (-)SIGNAL, (-)Sulfatase-IPR000917	-0.280699	0.000152943	0.0333728	0.0287612	0.686645	0.967344
C21orf67:ENSG00000183250:E1.2-E3.1|ENSG00000183250:I1.1_46358359-E3.1	TRUE	inclusion	clu_46326	NewClu_8713	ENSG00000183250:E1.2		chr21:46359508-46355805|chr21:46358359-46355805		-0.333289	0.00159848	0.124774	0.0287612	0.0595238	0.392812
CHPF2:ENSG00000033100:I3.1-E4.1|ENSG00000033100:E3.3-E4.1	TRUE	inclusion	clu_1988	NewClu_6786	ENSG00000033100:I3.1	intron-retention	chr7:150933493-150933494|chr7:150932698-150933494		0.215658	0.000439457	0.0664538	0.0287612	0.347335	0.131677
HMGN3:ENSG00000118418:I5.1_79911773-E6.1|ENSG00000118418:E5.1-E6.1	TRUE	inclusion	clu_18075	NewClu_297	ENSG00000118418:I5.1_79911773		chr6:79911773-79911443|chr6:79912034-79911443		0.133697	0.00178329	0.131157	0.0287612	0.308028	0.174331
TTN:ENSG00000155657:E194.1-E195.1|ENSG00000155657:E187.1-E196.1	TRUE	inclusion	clu_34087	NewClu_14219	ENSG00000155657:E194.1|E195.1	cassette-exon	chr2:179519639-179519555|chr2:179523432-179519261		0.441482	0.0126379	0.308134	0.0287612	0.767124	0.325642
RP1-43E13.2:ENSG00000230424:E1.1-I1.1_19556341|ENSG00000230424:E1.1-E2.1	TRUE	inclusion	clu_53995	NewClu_14711	ENSG00000230424:I1.1_19556341		chr1:19537053-19556341|chr1:19537053-19566751		0.383607	0.0027592	0.165492	0.0287983	0.564223	0.180616
XPO4:ENSG00000132953:I6.1_21417273-E7.1|ENSG00000132953:E6.1-E7.1	TRUE	inclusion	clu_23599	NewClu_7022	ENSG00000132953:I6.1_21417273		chr13:21417273-21417187|chr13:21417909-21417187		0.174041	0.00422946	0.192224	0.0290078	0.530018	0.355977
RNPEP:ENSG00000176393:E2.7-E4.1|ENSG00000176393:E3.4-E4.1	TRUE	inclusion	clu_44357	NewClu_348	ENSG00000176393:E3.4	altPromoter	chr1:201952241-201958032|chr1:201952644-201958032	(-)alt+N+terminus, (-)alt+C+terminus, (-)AA:344(ENSP00000389602)+>650(ENSP00000295640)|(-)ARM+type_fold+IPR016024, (-)MOD_RES+Phosphoserine, (-)Peptidase_M1_C+IPR015211, (-)Peptidase_M1_N+IPR014782	-0.297216	0.00048435	0.0694985	0.0292648	0.550656	0.847872
RNPEP:ENSG00000176393:E3.4-E4.1|ENSG00000176393:E2.7-E4.1	TRUE	inclusion	clu_44357	NewClu_348	ENSG00000176393:E3.4	altPromoter	chr1:201952644-201958032|chr1:201952241-201958032	(-)alt-N-terminus, (-)alt-C-terminus, (-)AA:344(ENSP00000389602)->650(ENSP00000295640)|(-)ARM-type_fold-IPR016024, (-)MOD_RES-Phosphoserine, (-)Peptidase_M1_C-IPR015211, (-)Peptidase_M1_N-IPR014782	0.297216	0.00048435	0.0694985	0.0292648	0.449344	0.152128
HEATR5B:ENSG00000008869:E25.1-E26.1|ENSG00000008869:I25.1_37247358-E26.1	TRUE	inclusion	clu_924	NewClu_9178	ENSG00000008869:E25.1		chr2:37247798-37247020|chr2:37247358-37247020		-0.190221	0.00130204	0.11377	0.029284	0.695297	0.885517
C7orf55:ENSG00000164898:E2.4-E5.1|ENSG00000164898:E3.1-E5.1	TRUE	exclusion	clu_38618	NewClu_2037	ENSG00000164898:E3.1	altPromoter	chr7:139025365-139030247|chr7:139026268-139030247		0.104142	4.9041e-05	0.015372	0.0293391	0.1836	0.0794587
PPP1R11:ENSG00000204619:E2.2-E4.4|ENSG00000204619:E4.2-E4.4	TRUE	inclusion	clu_51845	NewClu_10137	ENSG00000204619:E2.2	cassette-exon	chr6:30035256-30036367|chr6:30036130-30036367		-0.131048	0.00147067	0.120008	0.0293391	0.764306	0.895354
WDR77:ENSG00000116455:E9.2-E11.1|ENSG00000116455:E10.1-E11.1	TRUE	inclusion	clu_17291	NewClu_2822	ENSG00000116455:E10.1	cassette-exon	chr1:111984647-111984011|chr1:111984121-111984011	(-)alt+N+terminus, (-)alt+C+terminus, (-)AA:83(ENST00000497278+PEP)+>342(ENSP00000235090)|(-)HELIX, (-)MOD_RES+Phosphothreonine, (-)REPEAT+WD 1, (-)REPEAT+WD 2, (-)REPEAT+WD 3, (-)REPEAT+WD 4, (-)REPEAT+WD 5, (-)REPEAT+WD 6, (-)REPEAT+WD 7, (-)STRAND, (-)TURN, (-)WD40_repeat+IPR001680, (-)WD40_repeat_dom+IPR017986	-0.110338	0.0851007	0.593727	0.0293391	0.59392	0.704259
GALE:ENSG00000117308:E5.2-E5.4|ENSG00000117308:E4.3-E5.4	TRUE	exclusion	clu_17723	NewClu_3440	ENSG00000117308:E5.2	cassette-exon	chr1:24125377-24125220|chr1:24125856-24125220		-0.247085	0.00347537	0.177338	0.0297701	0.466635	0.71372
RP11-181C3.1:ENSG00000245017:E3.1-E5.1|ENSG00000245017:E4.1-E5.1	TRUE	exclusion	clu_55437	NewClu_15557	ENSG00000245017:E4.1	altPromoter	chr12:98887209-98880966|chr12:98884772-98880966		0.253381	0.00328891	0.174585	0.0297701	0.377391	0.12401
GCFC2:ENSG00000005436:E16.2-E17.1|ENSG00000005436:E16.2-I16.1	TRUE	inclusion	clu_372	NewClu_2260	ENSG00000005436:E17.1	intron-retention	chr2:75893055-75891909|chr2:75893055-75893054		-0.296454	0.00182742	0.132656	0.0297701	0.574252	0.870707
TTN:ENSG00000155657:E186.1-E187.1|ENSG00000155657:E178.1-E196.1	TRUE	inclusion	clu_34087	NewClu_14219	ENSG00000155657:E186.1|E187.1	cassette-exon	chr2:179523732-179523521|chr2:179527693-179519261		0.460209	0.0171384	0.340141	0.0297701	0.765837	0.305628
PMS2P3:ENSG00000127957:E2.3-E3.1|ENSG00000127957:I2.1_75153383-E3.1	TRUE	inclusion	clu_21328	NewClu_4431	ENSG00000127957:E2.3		chr7:75155234-75145546|chr7:75153383-75145546		-0.258285	0.00689583	0.237098	0.0298854	0.393151	0.651435
KLHL9:ENSG00000198642:E1.12-E3.1|ENSG00000198642:E1.5-E3.1	TRUE	inclusion	clu_50758	NewClu_12770	ENSG00000198642:E1.12	alt-5'	chr9:21332905-21324320|chr9:21335096-21324320		0.439373	0.00399457	0.187018	0.0306216	0.482338	0.0429648
NOTCH2NL:ENSG00000213240:I7.1-E8.1|ENSG00000213240:E6.1-E8.2	TRUE	inclusion	clu_52477	NewClu_1451	ENSG00000213240:I7.1|ENSG00000213240:E8.1	intron-retention	chr1:145290421-145290422|chr1:145281704-145290429		0.312928	0.0108968	0.289422	0.0308298	0.458519	0.145591
KIAA1191:ENSG00000122203:E5.1-E7.1|ENSG00000122203:E3.5-E9.2	TRUE	exclusion	clu_19327	NewClu_3603	ENSG00000122203:E5.1|E7.1	cassette-exon	chr5:175782574-175779751|chr5:175786484-175775359	(-)alt-N-terminus, (-)alt-C-terminus, (-)AA:40(ENSP00000433506)->65(ENSP00000424906)|(-)MOTIF-Flavin-containing monooxygenase motif	-0.138043	0.000517358	0.071695	0.0308491	0.698507	0.83655
TTN:ENSG00000155657:E126.1-E127.1|ENSG00000155657:E126.1-E131.1	TRUE	inclusion	clu_34087	NewClu_14219	ENSG00000155657:E127.1	cassette-exon	chr2:179554540-179554322|chr2:179554540-179552951		0.211832	0.00175047	0.129724	0.0309876	0.988957	0.777125
ANKRD10:ENSG00000088448:I7.1-E8.1|ENSG00000088448:E5.3-E12.1	TRUE	inclusion	clu_7566	NewClu_5405	ENSG00000088448:I7.1|ENSG00000088448:E8.1	intron-retention	chr13:111555887-111555886|chr13:111558380-111545610		0.190452	0.0566831	0.517978	0.0310829	0.401835	0.211383
LMNA:ENSG00000160789:E1.4-E2.1|ENSG00000160789:I1.1-E2.1	TRUE	inclusion	clu_35999	NewClu_12577	ENSG00000160789:E1.4	intron-retention	chr1:156052454-156052739|chr1:156052738-156052739		-0.231433	0.0197777	0.35923	0.0315883	0.761805	0.993238
LIMCH1:ENSG00000064042:E42.1-E44.1|ENSG00000064042:E42.1-E43.1	TRUE	exclusion	clu_3562	NewClu_15687	ENSG00000064042:E43.1	cassette-exon	chr4:41687847-41691544|chr4:41687847-41689857	(-)alt-coding, (-)AA:1057(ENSP00000424645)->1083(ENSP00000316891)	0.258088	0.00121352	0.109675	0.0317804	0.624963	0.366874
RP11-181C3.1:ENSG00000245017:E4.1-E5.1|ENSG00000245017:E3.1-E5.1	TRUE	exclusion	clu_55437	NewClu_15557	ENSG00000245017:E4.1	altPromoter	chr12:98884772-98880966|chr12:98887209-98880966		-0.270186	0.00262341	0.16164	0.0319382	0.59236	0.862546
GSK3B:ENSG00000082701:E14.2-I1.1_120116076|ENSG00000082701:E14.2-I1.1_120115836	TRUE	exclusion	clu_6670	NewClu_7790	ENSG00000082701:I1.1_120116076		chr3:120118730-120116076|chr3:120118730-120115836		-0.367744	0.0482112	0.490605	0.0319755	0	0.367744
MYLK3:ENSG00000140795:E4.1-E6.1|ENSG00000140795:E4.1-E5.1	TRUE	exclusion	clu_28155	NewClu_8265	ENSG00000140795:E5.1	cassette-exon	chr16:46773969-46766580|chr16:46773969-46772055	(-)alt-N-terminus, (-)AA:478(ENSP00000439297)->819(ENSP00000378288)	0.187284	0.0014519	0.119454	0.0321249	0.597817	0.410533
CENPO:ENSG00000138092:E2.10-E4.1|ENSG00000138092:E3.1-E4.1	TRUE	exclusion	clu_26785	NewClu_3118	ENSG00000138092:E3.1	cassette-exon	chr2:25016370-25022544|chr2:25016834-25022544	(-)alt-N-terminus, (-)AA:294(ENSP00000417787)->300(ENSP00000370214)	0.165209	0.00157096	0.123843	0.0324066	0.372009	0.206799
LRR1:ENSG00000165501:E1.4-E4.1|ENSG00000165501:E2.1-E4.1	TRUE	inclusion	clu_39015	NewClu_13312	ENSG00000165501:E2.1	alt-C-term	chr14:50065921-50069088|chr14:50067415-50069088		-0.153123	0.00132701	0.114432	0.0324066	0.715945	0.869068
PTAR1:ENSG00000188647:E6.1-E7.1|ENSG00000188647:E6.1-E8.1	TRUE	inclusion	clu_48474	NewClu_15789	ENSG00000188647:E7.1	cassette-exon	chr9:72347055-72338546|chr9:72347055-72333600		0.39359	0.0141227	0.320633	0.0324066	0.92343	0.52984
PLEKHA7:ENSG00000166689:E29.1-I29.1|ENSG00000166689:E28.2-E30.1	TRUE	inclusion	clu_39849	NewClu_9033	ENSG00000166689:E29.1|ENSG00000166689:I29.1	intron-retention	chr11:16808657-16808656|chr11:16810643-16807934		0.223753	0.000504291	0.0708789	0.0324281	0.314676	0.0909226
STOML1:ENSG00000067221:E1.2-E5.1|ENSG00000067221:E2.9-E5.1	TRUE	exclusion	clu_4116	NewClu_7079	ENSG00000067221:E2.9	cassette-exon	chr15:74286892-74282798|chr15:74284432-74282798	(-)alt-N-terminus, (-)AA:310(ENSP00000456853)->327(ENSP00000352788)|(+)DOMAIN+SCP2, (+)SCP2_sterol+bd_dom+IPR003033, (-)Band_7-IPR001107, (-)Stomatin-IPR001972, (-)TRANSMEM-Helical; Signal-anchor for type III membrane protein;	0.382476	0.00381521	0.186133	0.0329627	0.558283	0.175807
TMEM59:ENSG00000116209:E1.5-E3.2|ENSG00000116209:E1.7-E3.2	TRUE	exclusion	clu_17232	NewClu_7042	ENSG00000116209:E1.7	alt-5'	chr1:54519029-54513045|chr1:54518673-54513045	(-)alt-N-terminus, (-)AA:192(ENSP00000360392)->323(ENSP00000234831)|(-)Prot_inh_Kunz-m-IPR002223, (-)SIGNAL, (-)TOPO_DOM-Extracellular, (-)Uncharacterised_TMEM59-IPR022065	0.187023	0.000709548	0.0859223	0.0331083	0.389803	0.20278
TMEM116:ENSG00000198270:E2.8-E3.1|ENSG00000198270:E1.11-E3.1	TRUE	inclusion	clu_50499	NewClu_7415	ENSG00000198270:E2.8	cassette-exon	chr12:112443406-112443107|chr12:112450806-112443107	(+)retained_intron, (+)alt-C-terminus, (+)AA:87(ENST00000550020-PEP)->106(ENSP00000449774)|(+)GCR1-cAMP_receptor-IPR022343	0.15238	0.00171763	0.129358	0.0331083	0.222981	0.0706016
CDC14A:ENSG00000079335:E17.1-E20.1|ENSG00000079335:E17.1-E18.1	TRUE	inclusion	clu_6227	NewClu_12541	ENSG00000079335:E18.1	cassette-exon	chr1:100963763-100983807|chr1:100963763-100964485		-0.312767	0.00121648	0.109691	0.0332519	0.0340492	0.346816
SNTA1:ENSG00000101400:E1.2-E2.1|ENSG00000101400:I1.1_32028924-E2.1	TRUE	inclusion	clu_10265	NewClu_1915	ENSG00000101400:E1.2		chr20:32031117-32026832|chr20:32028924-32026832		-0.212612	0.00315644	0.171006	0.0332519	0.311271	0.523882
WDR85:ENSG00000148399:E5.1-E5.2_140470346|ENSG00000148399:E5.1-E6.4	TRUE	inclusion	clu_31515	NewClu_9838	ENSG00000148399:E5.2_140470346	cassette-exon	chr9:140470532-140470346|chr9:140470532-140469295		0.167856	0.00145375	0.119454	0.0332519	0.330901	0.163045
C3orf18:ENSG00000088543:E2.9-E4.1|ENSG00000088543:E2.9-E6.2	TRUE	exclusion	clu_7578	NewClu_1704	ENSG00000088543:E4.1	cassette-exon	chr3:50604894-50603292|chr3:50604894-50599178	(-)alt-N-terminus, (-)AA:67(ENST00000486175-PEP)->162(ENSP00000387606)|(-)TRANSMEM-Helical;	-0.212957	0.0200602	0.35931	0.0333149	0.0957883	0.308745
CLIP1:ENSG00000130779:E20.1-E21.1|ENSG00000130779:I20.1_122806661-E21.1	TRUE	inclusion	clu_22514	NewClu_15887	ENSG00000130779:E20.1		chr12:122812494-122803895|chr12:122806661-122803895		-0.27523	0.00812646	0.257795	0.0333149	0.292084	0.567314
NXPH2:ENSG00000144227:E1.1-E2.1|ENSG00000144227:I1.1_139482469-I1.1_139480562	TRUE	inclusion	clu_29850	NewClu_5745	ENSG00000144227:E1.1|ENSG00000144227:E2.1		chr2:139537761-139429235|chr2:139482469-139480562		-0.214073	0.00410445	0.189261	0.0333149	0.714463	0.928535
HPS4:ENSG00000100099:E11.1-I11.1|ENSG00000100099:I10.2-E13.1	TRUE	inclusion	clu_9056	NewClu_5109	ENSG00000100099:E11.1|ENSG00000100099:I11.1	intron-retention	chr22:26862192-26862191|chr22:26862192-26861517		0.182284	0.058535	0.523744	0.0333149	0.269684	0.0873997
NCAM1:ENSG00000149294:E25.2-E28.2|ENSG00000149294:E19.1-E28.1	TRUE	inclusion	clu_31845	NewClu_9001	ENSG00000149294:E25.2|ENSG00000149294:E28.1	alt-3'|cassette-exon	chr11:113117092-113126599|chr11:113105886-113126596	(-)alt-N-terminus, (-)AA:740(ENST00000397957-PEP)->848(ENSP00000318472)|(-)alt-N-terminus, (-)AA:740(ENST00000397957-PEP)->848(ENSP00000318472)|(-)DISULFID-Probable, (-)DOMAIN-Ig-like C2-type 1, (-)DOMAIN-Ig-like C2-type 2, (-)Ig-like_dom-IPR007110, (-)Ig_I-set-IPR013098, (-)Ig_V-set-IPR013106, (-)Ig_sub-IPR003599, (-)Ig_sub2-IPR003598, (-)Neural_cell_adh-IPR009138, (+)DOMAIN-Fibronectin type-III…	0.184195	0.000909681	0.0958076	0.0333149	0.385516	0.20132
MAP4K4:ENSG00000071054:E25.1-E26.1|ENSG00000071054:E25.1-E27.1	TRUE	exclusion	clu_4759	NewClu_4996	ENSG00000071054:E26.1	cassette-exon	chr2:102486877-102487956|chr2:102486877-102490109	(-)alt-coding, (-)AA:1154(ENSP00000389752)->1272(ENSP00000392830)	-0.102961	0.0024159	0.156163	0.0335653	0.10523	0.208191
PQBP1:ENSG00000102103:E1.8-E1.18|ENSG00000102103:E1.10-E1.18	TRUE	exclusion	clu_10597	NewClu_8599	ENSG00000102103:E1.8	alt-5'	chrX:48755297-48755775|chrX:48755365-48755775		0.139309	0.00131775	0.114366	0.0336684	0.713273	0.573964
AK2:ENSG00000004455:E3.8-E4.1|ENSG00000004455:E3.8-E5.1		inclusion	clu_181	NewClu_14163	ENSG00000004455:E4.1	cassette-exon	chr1:33502337-33497262|chr1:33502337-33490168	(-)nonsense_mediated_decay, (+)truncated, (-)AA:42(ENSP00000450008)->232(ENSP00000362548)|(-)Adenyl_kin_sub-IPR006259, (-)Adenylate_kin-IPR000850, (-)Adenylate_kinase_lid-dom-IPR007862, (-)BINDING-AMP, (-)BINDING-ATP, (-)BINDING-ATP; via carbonyl oxygen, (-)DISULFID, (-)HELIX, (-)MOD_RES-N6-acetyllysine, (-)NP_BIND-AMP, (-)NP_BIND-ATP, (-)P-loop_NTPase-IPR027417, (-)REGION-LID, (-)REGION-NMPbind,…	0.0944037	0.000234277	0.0454303	0.0336684	0.21549	0.121086
TRIOBP:ENSG00000100106:E11.1-E16.1|ENSG00000100106:E12.4-E16.1	TRUE	exclusion	clu_9079	NewClu_9690	ENSG00000100106:E12.4	cassette-exon	chr22:38137039-38147779|chr22:38142427-38147779		0.116724	6.48788e-05	0.0189248	0.0338943	0.17892	0.0621964
MBOAT7:ENSG00000125505:E7.5-I7.1|ENSG00000125505:E7.4-E8.1	TRUE	inclusion	clu_20437	NewClu_8823	ENSG00000125505:E7.5|ENSG00000125505:I7.1	intron-retention	chr19:54683380-54683379|chr19:54684490-54682658		0.206738	0.0104524	0.285883	0.0340068	0.87975	0.673012
CUX1:ENSG00000257923:E21.1-E22.1|ENSG00000257923:E19.1-E30.1	TRUE	inclusion	clu_56639	NewClu_10422	ENSG00000257923:E21.1|E22.1	cassette-exon	chr7:101842147-101843351|chr7:101838883-101916637	(+)alt-N-terminus, (+)alt-C-terminus, (+)AA:678(ENSP00000292538)->1505(ENSP00000292535)|(-)CASP_C-IPR012955, (-)COILED, (-)TOPO_DOM-Cytoplasmic, (-)TOPO_DOM-Lumenal, (-)TRANSMEM-Helical; Anchor for type IV membrane protein;, (+)COILED, (+)DNA_BIND-CUT 1, (+)DNA_BIND-CUT 2, (+)DNA_BIND-CUT 3, (+)DNA_BIND-Homeobox, (+)Hmoeo_CUT-IPR003350, (+)Homeodomain-IPR001356, (+)Homeodomain-like-IPR009057, (+)…	0.317945	0.00107732	0.103023	0.0342439	0.633834	0.315888
NUDT7:ENSG00000140876:E3.1-E4.1|ENSG00000140876:E2.1-E6.1	TRUE	exclusion	clu_28192	NewClu_619	ENSG00000140876:E3.1|E4.1	cassette-exon	chr16:77769883-77770547|chr16:77759481-77775479	(+)alt-C-terminus, (+)AA:170(ENSP00000457566)->185(ENSP00000387707)|(+)MOTIF-Microbody targeting signal, (+)NUDIX_hydrolase_dom-like-IPR015797, (-)METAL-Magnesium or manganese, (-)MOTIF-Nudix box, (-)NUDIX_hydrolase_dom-IPR000086, (-)NUDIX_hydrolase_dom-like-IPR015797	-0.241711	0.00507965	0.210515	0.0342727	0.177864	0.419575
RBM14-RBM4:ENSG00000248643:I5.1_66424730-E6.1|ENSG00000248643:E3.1-E6.1		inclusion	clu_55664	NewClu_6065	ENSG00000248643:I5.1_66424730		chr11:66424730-66433327|chr11:66407594-66433327		0.0881967	0.00893912	0.266856	0.0342727	0.117813	0.0296164
BRCA1:ENSG00000012048:E11.2-E12.1|ENSG00000012048:E9.3-E12.1	TRUE	exclusion	clu_1288	NewClu_2372	ENSG00000012048:E11.2	cassette-exon	chr17:41247863-41246877|chr17:41251792-41246877	(-)alt-N-terminus, (-)AA:498(ENSP00000419481)->623(ENSP00000420412)|(-)BRCA1-IPR011364, (-)HELIX, (-)STRAND, (-)TURN, (-)ZN_FING-RING-type, (-)Znf_C3HC4_RING-type-IPR018957, (-)Znf_RING-IPR001841	-0.1667	0.00205011	0.142051	0.0345195	0.794814	0.961514
TRIM35:ENSG00000104228:E4.2-E5.1|ENSG00000104228:E4.2-E6.1	TRUE	exclusion	clu_11480	NewClu_15404	ENSG00000104228:E5.1	cassette-exon	chr8:27151597-27147695|chr8:27151597-27146797	(-)alt-C-terminus, (-)AA:266(ENSP00000428770)->493(ENSP00000301924)|(-)B30.2/SPRY-IPR001870, (-)Butyrophylin-IPR003879, (-)ConA-like_lec_gl_sf-IPR008985, (-)DOMAIN-B30, (-)PRY-IPR006574, (-)SPRY_rcpt-IPR003877, (-)SPla/RYanodine_receptor_subgr-IPR018355	-0.246856	0.00342218	0.176556	0.0350545	0.559259	0.806115
MICAL2:ENSG00000133816:E29.1-E30.2|ENSG00000133816:E28.2-E38.1	TRUE	exclusion	clu_24009	NewClu_10232	ENSG00000133816:E29.1|E30.2	cassette-exon	chr11:12262709-12263761|chr11:12261132-12278332	(-)retained_intron, (-)alt-N-terminus, (-)alt-C-terminus, (-)AA:784(ENST00000528931-PEP)->1103(ENSP00000344894)|(-)BINDING-FAD, (-)CHP00275_HI0933-like-IPR004792, (-)FAD_bind_dom-IPR003953, (-)NP_BIND-FAD, (-)Pyr_OxRdtase_NAD-bd_dom-IPR001327, (-)Pyr_nucl-diS_OxRdtase_FAD/NAD-IPR023753, (-)REGION-Monooxygenase domain, (-)Rng_hydrolase-like-IPR003042, (-)mOase_FAD-bd-IPR002938	-0.280481	0.0131041	0.311026	0.035119	0.197186	0.477667
RAB11FIP3:ENSG00000090565:E6.2-E7.1|ENSG00000090565:E6.2-E8.1	TRUE	inclusion	clu_7966	NewClu_15900	ENSG00000090565:E7.1	cassette-exon	chr16:539000-541134|chr16:539000-546824	(-)alt-N-terminus, (-)AA:677(ENSP00000399644)->756(ENSP00000262305)|(-)COMPBIAS-Pro-rich, (-)MOD_RES-Phosphoserine; by CDK1	0.236411	0.00394442	0.186629	0.035119	0.869499	0.633088
ATPAF1:ENSG00000123472:I12.1-E13.1|ENSG00000123472:E12.2-E13.2	TRUE	exclusion	clu_19744	NewClu_12794	ENSG00000123472:I12.1|ENSG00000123472:E13.1	intron-retention	chr1:47099920-47099919|chr1:47101569-47099500		-0.321648	0.00440082	0.196396	0.0355154	0.348842	0.670489
LCMT1:ENSG00000205629:E1.6-E3.1|ENSG00000205629:E1.4-E3.1	TRUE	exclusion	clu_52199	NewClu_12316	ENSG00000205629:E1.6	alt-5'	chr16:25123317-25139796|chr16:25123089-25139796	(-)alt-N-terminus, (-)alt-C-terminus, (-)AA:56(ENST00000577157-PEP)->119(ENSP00000459851)|(+)HELIX, (+)STRAND, (-)BINDING-S-adenosyl-L-methionine, (-)BINDING-S-adenosyl-L-methionine; via carbonyl oxygen, (-)HELIX, (-)LCM_MeTrfase-IPR007213, (-)STRAND, (-)TURN	-0.215968	0.000913384	0.0959418	0.0358336	0.453184	0.669151
GSE1:ENSG00000131149:E13.2-E14.1|ENSG00000131149:E11.6-E14.1	TRUE	inclusion	clu_22737	NewClu_3238	ENSG00000131149:E13.2	cassette-exon	chr16:85699953-85701746|chr16:85697220-85701746		0.112156	0.00264048	0.162186	0.0358935	0.962179	0.850023
AC103965.1:ENSG00000225151:E7.2-I7.1_84870587|ENSG00000225151:E7.2-E8.1	TRUE	inclusion	clu_53385	NewClu_6603	ENSG00000225151:I7.1_84870587		chr15:84871622-84870587|chr15:84871622-84869960		0.182027	0.0027336	0.165102	0.036188	0.259011	0.0769845
METTL22:ENSG00000067365:E14.5-I14.1|ENSG00000067365:E14.4-E16.1	TRUE	inclusion	clu_4138	NewClu_10738	ENSG00000067365:E14.5|ENSG00000067365:I14.1	intron-retention	chr16:8738901-8738902|chr16:8738582-8739965		0.386894	0.0561523	0.517422	0.0362111	0.503535	0.116642
LRRC27:ENSG00000148814:E1.5-E3.1|ENSG00000148814:I2.1_134146610-E3.1	TRUE	inclusion	clu_31647	NewClu_11758	ENSG00000148814:E1.5	altPromoter	chr10:134145760-134146981|chr10:134146610-134146981		-0.261534	0.000410691	0.0633603	0.0363949	0.657915	0.919448
MAPKBP1:ENSG00000137802:E2.1-E3.2|ENSG00000137802:E1.5-E3.1	TRUE	inclusion	clu_26494	NewClu_10704	ENSG00000137802:E2.1|ENSG00000137802:E3.1	alt-3'|cassette-exon	chr15:42067324-42067460|chr15:42066808-42067365	(-)retained_intron, (-)alt-C-terminus, (-)AA:156(ENSP00000422132)->215(ENST00000502292-PEP)|(-)retained_intron, (-)alt-C-terminus, (-)AA:156(ENSP00000422132)->215(ENST00000502292-PEP)|(-)REPEAT-WD 2, (-)REPEAT-WD 3, (-)TIF_beta_prop-like-IPR013979, (-)WD40_repeat-IPR001680, (-)WD40_repeat_dom-IPR017986|(-)REPEAT-WD 2, (-)REPEAT-WD 3, (-)TIF_beta_prop-like-IPR013979, (-)WD40_repeat-IPR001680, (-)W…	0.281686	0.000356953	0.0591655	0.0364664	0.36148	0.0797937
ITPR1:ENSG00000150995:E56.2-E59.1|ENSG00000150995:E55.2-E59.1	TRUE	exclusion	clu_32292	NewClu_11453	ENSG00000150995:E56.2	cassette-exon	chr3:4836871-4842109|chr3:4829823-4842109		-0.142206	0.00625793	0.229274	0.0365891	0.822023	0.964229
IL32:ENSG00000008517:E1.11-E1.31|ENSG00000008517:E1.26-E1.31	TRUE	exclusion	clu_877	NewClu_14855	ENSG00000008517:E1.11	alt-5'	chr16:3115495-3115785|chr16:3115688-3115785		0.266368	0.00249358	0.158334	0.0365891	0.579924	0.313556
ELAC2:ENSG00000006744:E2.3-E2.6|ENSG00000006744:E1.7-E2.6	TRUE	inclusion	clu_658	NewClu_10229	ENSG00000006744:E2.3	cassette-exon	chr17:12920884-12920438|chr17:12921020-12920438		0.168179	0.00157024	0.123843	0.0365891	0.399232	0.231053
LRIF1:ENSG00000121931:E1.4-E2.3|ENSG00000121931:E1.4-E3.1	TRUE	inclusion	clu_19263	NewClu_11829	ENSG00000121931:E2.3	cassette-exon	chr1:111506243-111495437|chr1:111506243-111492745	(+)alt-N-terminus, (+)AA:233(ENSP00000432290)->769(ENSP00000358778)|(+)MOD_RES-Phosphoserine	0.195454	0.000268057	0.0497038	0.0365891	0.419976	0.224522
LRRFIP1:ENSG00000124831:I11.1_238638485-E12.1|ENSG00000124831:E11.1-E12.1	TRUE	inclusion	clu_20244	NewClu_14032	ENSG00000124831:I11.1_238638485		chr2:238638485-238642417|chr2:238636578-238642417		0.156032	0.000599054	0.0778277	0.0365891	0.41748	0.261448
BIVM:ENSG00000134897:E1.2-E4.1|ENSG00000134897:E2.1-E4.1	TRUE	inclusion	clu_24561	NewClu_11943	ENSG00000134897:E2.1	alt-C-term	chr13:103451871-103457657|chr13:103453085-103457657	(+)truncated, (-)AA:44(ENST00000491929+PEP)+>503(AAM45761.1)	-0.265701	0.0455161	0.479248	0.0372819	0.203656	0.469357
DYNC1I1:ENSG00000158560:E8.1-E10.1|ENSG00000158560:E6.3-E10.1	TRUE	inclusion	clu_35125	NewClu_5310	ENSG00000158560:E8.1	cassette-exon	chr7:95457428-95499195|chr7:95442649-95499195	(+)alt-coding, (+)AA:608(ENSP00000352348)->628(ENSP00000392337)	0.267015	0.000365079	0.0593366	0.0373528	0.593638	0.326624
PARP12:ENSG00000059378:E7.2-E8.1|ENSG00000059378:E7.2-E9.2	TRUE	exclusion	clu_3281	NewClu_15324	ENSG00000059378:E8.1	cassette-exon	chr7:139741444-139737656|chr7:139741444-139734131	(-)nonsense_mediated_decay, (-)alt-C-terminus, (-)AA:420(ENSP00000417730)->701(ENSP00000263549)|(-)DOMAIN-PARP catalytic, (-)DOMAIN-WWE 2, (-)HELIX, (-)Poly(ADP-ribose)pol_cat_dom-IPR012317, (-)STRAND, (-)TURN, (-)WWE-dom-IPR004170	-0.314207	0.0306722	0.419024	0.0374129	0.541718	0.855924
OBSCN:ENSG00000154358:E54.3-E55.1|ENSG00000154358:E54.3-I54.1	TRUE	exclusion	clu_33672	NewClu_7585	ENSG00000154358:E55.1	intron-retention	chr1:228492267-228492824|chr1:228492267-228492268		0.259766	0.00473255	0.202455	0.0374782	0.977598	0.717832
LRR1:ENSG00000165501:E2.1-E4.1|ENSG00000165501:E1.4-E4.1	TRUE	inclusion	clu_39015	NewClu_13312	ENSG00000165501:E2.1	alt-C-term	chr14:50067415-50069088|chr14:50065921-50069088		0.151356	0.00599839	0.226488	0.0374782	0.222143	0.0707869
NOTCH2NL:ENSG00000213240:E8.1-E2.1|ENSG00000213240:E6.1-E8.2	TRUE	inclusion	clu_52477	NewClu_1451	ENSG00000213240:E8.1|E2.1	intron-retention	chr1:145290428-145290429|chr1:145281704-145290429		0.274768	0.0108922	0.289422	0.0374782	0.454524	0.179756
TRIOBP:ENSG00000100106:E12.4-E16.1|ENSG00000100106:E11.1-E16.1	TRUE	exclusion	clu_9079	NewClu_9690	ENSG00000100106:E12.4	cassette-exon	chr22:38142427-38147779|chr22:38137039-38147779		-0.113836	4.99212e-05	0.0154209	0.0375139	0.818652	0.932489
ZNF418:ENSG00000196724:E6.3-E7.1|ENSG00000196724:E6.3_58441857-I9.1_58388344	TRUE	exclusion	clu_49298	NewClu_14264	ENSG00000196724:E6.3|ENSG00000196724:E7.1		chr19:58441796-58439415|chr19:58441857-58388344		-0.299047	0.00316264	0.171108	0.0375139	0.613297	0.912344
TCEB1:ENSG00000154582:E1.8-E6.1|ENSG00000154582:E1.3-E6.1		inclusion	clu_33749	NewClu_9074	ENSG00000154582:E1.8	alt-5'	chr8:74884312-74872053|chr8:74884480-74872053	(~)AA:112(ENSP00000428334)->112(ENSP00000428171)	0.0987441	0.00446097	0.197609	0.0375684	0.666651	0.567907
ATG10:ENSG00000152348:E3.1-E4.2|ENSG00000152348:E1.5-E4.2	TRUE	exclusion	clu_32915	NewClu_3672	ENSG00000152348:E3.1	cassette-exon	chr5:81272146-81283378|chr5:81268125-81283378	(~)AA:220(ENSP00000282185)->220(ENSP00000404938)	-0.230559	0.00407633	0.188739	0.0377136	0.20558	0.436139
MGAT4B:ENSG00000161013:I5.1-E6.1|ENSG00000161013:E1.3-E6.2	TRUE	inclusion	clu_36124	NewClu_7340	ENSG00000161013:I5.1|ENSG00000161013:E6.1	intron-retention	chr5:179229116-179229115|chr5:179233487-179228969		0.431565	0.004479	0.197873	0.0384184	0.693982	0.262417
CREM:ENSG00000095794:E4.3-E12.2|ENSG00000095794:E4.3-E21.1	TRUE	inclusion	clu_8597	NewClu_969	ENSG00000095794:E12.2	cassette-exon	chr10:35437419-35467817|chr10:35437419-35495823	(+)nonsense_mediated_decay, (-)truncated, (+)AA:62(ENSP00000417058)->221(ENSP00000363860)|(+)Coactivator_CBP_pKID-IPR003102, (+)DOMAIN-bZIP, (+)Leuzip_CREB-IPR001630, (+)MOD_RES-Phosphoserine, (+)REGION-Basic motif, (+)REGION-Leucine-zipper, (+)bZIP-IPR004827	0.140048	0.00159114	0.124687	0.0384194	0.55576	0.415712
PEPD:ENSG00000124299:E6.1-E9.1|ENSG00000124299:E8.1-E9.1	TRUE	inclusion	clu_20027	NewClu_2626	ENSG00000124299:E8.1	altPromoter	chr19:33980902-33968996|chr19:33977809-33968996	(-)alt+N+terminus, (-)alt+C+terminus, (-)AA:105(ENST00000590731+PEP)+>186(ENSP00000467674)|(-)Aminopep_P_N+IPR007865, (-)HELIX, (-)Pept_M24_structural+domain+IPR000994, (-)STRAND, (-)TURN, (+)STRAND	-0.106678	6.30519e-05	0.0187236	0.0384266	0.860457	0.967135
PQLC1:ENSG00000122490:E8.4-E14.1|ENSG00000122490:E11.1-E14.1	TRUE	inclusion	clu_19427	NewClu_11253	ENSG00000122490:E11.1	cassette-exon	chr18:77703329-77679400|chr18:77693969-77679400	(+)alt-coding, (+)AA:253(ENSP00000350188)->271(ENSP00000380880)	-0.178644	0.00106629	0.102727	0.0384266	0.159629	0.338273
CDK16:ENSG00000102225:E4.5-E5.5|ENSG00000102225:E3.8-E5.5	TRUE	inclusion	clu_10640	NewClu_2681	ENSG00000102225:E4.5	cassette-exon	chrX:47081779-47082951|chrX:47078504-47082951	(-)retained_intron, (+)truncated, (-)AA:150(ENSP00000429259)->335(ENST00000522234-PEP)|(-)BINDING-ATP (Probable), (-)HELIX, (-)Kinase-like_dom-IPR011009, (-)MOD_RES-Phosphoserine, (-)NP_BIND-ATP, (-)STRAND, (-)TURN	0.122708	0.00526693	0.214392	0.0388029	0.260663	0.137955
USP28:ENSG00000048028:E22.1-E24.1|ENSG00000048028:E22.1-E23.1	TRUE	inclusion	clu_2573	NewClu_15476	ENSG00000048028:E23.1	cassette-exon	chr11:113679020-113677306|chr11:113679020-113678858	(-)alt+N+terminus, (-)alt+C+terminus, (-)AA:194(ENSP00000440260)+>1077(ENSP00000003302)|(-)ACT_SITE+Nucleophile, (-)ACT_SITE+Proton acceptor, (-)HELIX, (-)MOD_RES+Phosphoserine, (-)Peptidase_C19+IPR001394, (-)REPEAT+UIM, (-)TURN, (-)UBA+like+IPR009060	-0.158808	0.00231609	0.152711	0.038921	0.248343	0.40715
CYHR1:ENSG00000187954:E1.9-E1.12|ENSG00000187954:E1.3-E1.12	TRUE	inclusion	clu_48237	NewClu_8939	ENSG00000187954:E1.9	alt-5'	chr8:145690736-145690479|chr8:145690954-145690479		0.280581	0.00826991	0.259805	0.0399786	0.573315	0.292734
BTRC:ENSG00000166167:E1.5-E3.1|ENSG00000166167:E1.5-E5.2	TRUE	exclusion	clu_39485	NewClu_9858	ENSG00000166167:E3.1	cassette-exon	chr10:103113985-103190102|chr10:103113985-103221738	(-)alt-coding, (-)AA:569(ENSP00000385339)->605(ENSP00000359206)	-0.179174	0.0107081	0.287503	0.0403236	0.627051	0.806225
ZNF81:ENSG00000197779:E7.1-I7.1|ENSG00000197779:E6.1-E9.1	TRUE	inclusion	clu_50096	NewClu_233	ENSG00000197779:E7.1|ENSG00000197779:I7.1	intron-retention	chrX:47774397-47774398|chrX:47755339-47861927		0.255767	0.00705559	0.239204	0.0403966	0.306739	0.0509715
KANK1:ENSG00000107104:E7.3-E14.1|ENSG00000107104:E8.1-E9.1	TRUE	exclusion	clu_12911	NewClu_9987	ENSG00000107104:E8.1|E9.1	cassette-exon	chr9:504754-676890|chr9:539633-540508	(~)AA:1352(ENSP00000371734)+>1352(ENSP00000371740)	0.105881	0.00314173	0.170912	0.040974	0.262994	0.157113
GAK:ENSG00000178950:E23.2-E24.1|ENSG00000178950:E22.1-E24.1	TRUE	inclusion	clu_45102	NewClu_7494	ENSG00000178950:E23.2	cassette-exon	chr4:862327-861220|chr4:864499-861220		0.128641	0.00108691	0.103689	0.0410676	0.954018	0.825377
STRIP2:ENSG00000128578:E9.1-E10.2|ENSG00000128578:I9.1-E10.1	TRUE	inclusion	clu_21469	NewClu_3195	ENSG00000128578:E9.1|ENSG00000128578:E10.2	intron-retention	chr7:129096483-129098056|chr7:129097806-129097807		-0.194714	0.0359334	0.441102	0.04109	0.596626	0.79134
EGF:ENSG00000138798:E1.3-E2.2|ENSG00000138798:E1.3-E4.1	TRUE	exclusion	clu_27336	NewClu_12965	ENSG00000138798:E2.2	cassette-exon	chr4:110834618-110862102|chr4:110834618-110864998		-0.220309	0.00053161	0.072151	0.0411291	0.690644	0.910953
MAGI2-AS3:ENSG00000234456:E6.7-E7.4|ENSG00000234456:E6.7-E10.2	TRUE	inclusion	clu_54468	NewClu_9459	ENSG00000234456:E7.4	alt-C-term	chr7:79088315-79088852|chr7:79088315-79099910	(+)alt-N-terminus, (+)alt-C-terminus, (+)AA:32(ENST00000414797-PEP)->45(ENST00000422093-PEP)	0.159461	0.022732	0.377888	0.041343	0.587228	0.427767
KDM3B:ENSG00000120733:E7.5-E8.1|ENSG00000120733:E6.1-E8.1	TRUE	exclusion	clu_18922	NewClu_9932	ENSG00000120733:E7.5	cassette-exon	chr5:137722310-137726702|chr5:137717279-137726702		-0.123494	0.000656988	0.0823737	0.0413562	0.808151	0.931646
MTG1:ENSG00000254536:I7.1-I7.1|ENSG00000254536:E7.1-E8.1	TRUE	inclusion	clu_56200	NewClu_9049	ENSG00000254536:I7.1|ENSG00000254536:I7.1	intron-retention	chr10:135214926-135214927|chr10:135213123-135215033		0.113071	0.00431487	0.194317	0.0421296	0.181138	0.0680668
GLE1:ENSG00000119392:E8.1-E9.1|ENSG00000119392:E8.1-I8.1	TRUE	inclusion	clu_18336	NewClu_13280	ENSG00000119392:E9.1	intron-retention	chr9:131289570-131289735|chr9:131289570-131289571		-0.169395	0.000341094	0.0580668	0.0421497	0.800247	0.969642
NAA50:ENSG00000121579:E1.6-E4.1|ENSG00000121579:E1.6-E4.2	TRUE	exclusion	clu_19143	NewClu_458	ENSG00000121579:E4.1	alt-3'	chr3:113464789-113442942|chr3:113464789-113442939	(-)alt-N-terminus, (-)AA:168(ENSP00000417837)->169(ENSP00000240922)|(-)STRAND	-0.212053	0.00156819	0.123843	0.0421775	0.612106	0.824159
DPY19L2P2:ENSG00000170629:E11.1-E13.1|ENSG00000170629:E12.1-E13.1	TRUE	inclusion	clu_41977	NewClu_13090	ENSG00000170629:E12.1	cassette-exon	chr7:102881009-102878302|chr7:102879250-102878302		-0.18794	0.00283277	0.167108	0.0421775	0.407764	0.595703
TSPAN32:ENSG00000064201:E1.10-E2.3|ENSG00000064201:E1.11-E2.3	TRUE	inclusion	clu_3578	NewClu_9468	ENSG00000064201:E1.11	alt-5'	chr11:2323445-2324074|chr11:2323452-2324074	(-)retained_intron, (-)retained_intron, (-)alt+N+terminus, (-)alt+C+terminus, (-)AA:182(ENST00000493948+PEP)+>237(ENST00000484104+PEP)|(-)TRANSMEM+Helical;, (-)Tetraspanin/Peripherin+IPR018499	-0.247631	0.0145306	0.322937	0.0421775	0.672078	0.919709
SNTA1:ENSG00000101400:I1.1_32028924-E2.1|ENSG00000101400:E1.2-E2.1	TRUE	inclusion	clu_10265	NewClu_1915	ENSG00000101400:I1.1_32028924		chr20:32028924-32026832|chr20:32031117-32026832		0.207309	0.00327073	0.174562	0.0421775	0.670782	0.463473
TMEM116:ENSG00000198270:E3.1-E4.1|ENSG00000198270:E3.1-E5.1	TRUE	inclusion	clu_50498	NewClu_7417	ENSG00000198270:E4.1	cassette-exon	chr12:112443061-112441667|chr12:112443061-112429693	(+)alt-N-terminus, (+)AA:151(ENSP00000449163)->337(ENSP00000447731)|(+)GCR1-cAMP_receptor-IPR022343, (+)TRANSMEM-Helical;	0.229252	0.00331091	0.174585	0.0421775	0.497072	0.267821
WIBG:ENSG00000170473:E4.3-E5.1|ENSG00000170473:E4.3-E6.1	TRUE	inclusion	clu_41906	NewClu_13401	ENSG00000170473:E5.1	cassette-exon	chr12:56320860-56308150|chr12:56320860-56297264	(-)alt-N-terminus, (-)alt-C-terminus, (-)AA:55(ENST00000302533-PEP)->203(ENSP00000381271)|(-)COILED, (-)EJC_Pym-IPR015362, (-)MOD_RES-Phosphoserine, (-)MOD_RES-Phosphothreonine, (-)REGION-eIF2A-like	0.199024	0.000720187	0.0861932	0.0421775	0.280326	0.0813015
ACPL2:ENSG00000155893:E5.1-E6.1|ENSG00000155893:E2.8-E8.1	TRUE	exclusion	clu_34184	NewClu_13718	ENSG00000155893:E5.1|E6.1	cassette-exon	chr3:140953160-140953728|chr3:140950753-140978965	(~)AA:480(ENSP00000286353)->480(ENSP00000376733)	-0.282285	0.0213936	0.369034	0.0422838	0.133841	0.416126
ARMCX3:ENSG00000102401:E1.5-E2.2|ENSG00000102401:E1.5-E2.1	TRUE	exclusion	clu_10727	NewClu_6127	ENSG00000102401:E2.1	alt-3'	chrX:100878266-100878804|chrX:100878266-100878776	(~)AA:379(ENSP00000454483)+>379(ENSP00000340672)	0.109492	0.000868513	0.0955092	0.0422838	0.809141	0.699649
MYOM1:ENSG00000101605:E17.2-E18.2|ENSG00000101605:E17.2-E19.1	TRUE	exclusion	clu_10368	NewClu_218	ENSG00000101605:E18.2	cassette-exon	chr18:3131373-3129517|chr18:3131373-3126895	(-)alt-coding, (-)AA:1589(ENSP00000261606)->1685(ENSP00000348821)|(+)Fibronectin_type3-IPR003961, (-)Fibronectin_type3-IPR003961	-0.105739	0.000303611	0.0537718	0.0426942	0.817784	0.923524
SLC39A7:ENSG00000112473:E1.3-E1.5|ENSG00000112473:E1.3-E1.5_33169160	TRUE	exclusion	clu_15315	NewClu_11548	ENSG00000112473:E1.5	alt-3'	chr6:33168715-33169019|chr6:33168715-33169160		-0.241879	0.00414032	0.190181	0.0426942	0.712355	0.954234
ZNF185:ENSG00000147394:E12.1-E13.1|ENSG00000147394:E10.1-E13.1	TRUE	exclusion	clu_31147	NewClu_14888	ENSG00000147394:E12.1	cassette-exon	chrX:152097205-152100216|chrX:152090800-152100216	(-)alt-coding, (-)AA:630(ENSP00000312782)->721(ENSP00000440847)	-0.201507	0.00236329	0.15479	0.0426942	0.222167	0.423673
NRF1:ENSG00000106459:E1.4-E5.1|ENSG00000106459:E1.4-E5.2	TRUE	inclusion	clu_12680	NewClu_8880	ENSG00000106459:E5.1	alt-C-term	chr7:129251665-129297183|chr7:129251665-129297186	(~)AA:503(ENSP00000376924)->503(ENSP00000223190)	0.175918	0.000588585	0.0769741	0.0426942	0.229128	0.0532092
FBXL19:ENSG00000099364:E8.2-E9.1|ENSG00000099364:E8.1-E9.1	TRUE	exclusion	clu_8787	NewClu_15017	ENSG00000099364:E8.2	alt-5'	chr16:30939949-30941394|chr16:30939820-30941394	(-)alt-N-terminus, (-)AA:586(ENSP00000397913)->674(ENSP00000339712)|(-)COMPBIAS-Arg-rich, (-)COMPBIAS-Poly-Ser, (-)COMPBIAS-Pro-rich, (-)ZN_FING-CXXC-type, (-)Znf_CXXC-IPR002857	-0.276556	0.00222359	0.148597	0.0430227	0.17728	0.453836
IMPA1:ENSG00000133731:E7.2-E9.2|ENSG00000133731:E4.2_82592973-ENSG00000251521:E3.1_82538384	TRUE	exclusion	clu_23968	NewClu_15535	ENSG00000133731:E7.2|ENSG00000133731:E9.2	trans-splicing	chr8:82588469-82586184|chr8:82592973-82538384		-0.260746	0.000447647	0.0665231	0.0430227	0.485958	0.746704
COASY:ENSG00000068120:E2.11-E2.30|ENSG00000068120:E2.11-E2.22	TRUE	exclusion	clu_4243	NewClu_529	ENSG00000068120:E2.30	alt-3'	chr17:40714237-40714951|chr17:40714237-40714630		0.316619	0.00600986	0.226488	0.0430227	0.49619	0.179571
FBXL19:ENSG00000099364:E8.1-E9.1|ENSG00000099364:E8.2-E9.1	TRUE	exclusion	clu_8787	NewClu_15017	ENSG00000099364:E8.2	alt-5'	chr16:30939820-30941394|chr16:30939949-30941394	(-)alt-N-terminus, (-)AA:586(ENSP00000397913)->674(ENSP00000339712)|(-)COMPBIAS-Arg-rich, (-)COMPBIAS-Poly-Ser, (-)COMPBIAS-Pro-rich, (-)ZN_FING-CXXC-type, (-)Znf_CXXC-IPR002857	0.276556	0.00222359	0.148597	0.0430227	0.82272	0.546164
SLC7A6:ENSG00000103064:E3.4-E6.1|ENSG00000103064:E5.3-E6.1	TRUE	exclusion	clu_10985	NewClu_12788	ENSG00000103064:E5.3	cassette-exon	chr16:68300624-68308594|chr16:68307807-68308594	(~)AA:515(ENSP00000219343)+>515(ENSP00000455064)	0.108811	0.000987186	0.0991789	0.0430227	0.769979	0.661167
CDC25C:ENSG00000158402:E2.4-E3.2|ENSG00000158402:E2.4-E3.1	TRUE	exclusion	clu_35056	NewClu_1653	ENSG00000158402:E3.1	alt-3'	chr5:137667284-137666903|chr5:137667284-137666907	(~)AA:400(ENSP00000392631)+>400(ENSP00000345205)	0.209139	0.00580106	0.223078	0.043563	0.624064	0.414926
ERC1:ENSG00000082805:E19.1-E20.1|ENSG00000082805:E17.2-E20.1	TRUE	inclusion	clu_6684	NewClu_13069	ENSG00000082805:E19.1	cassette-exon	chr12:1313678-1345935|chr12:1299218-1345935	(+)alt-coding, (+)AA:1116(ENSP00000354158)->1120(ENSP00000442739)|(-)CAZ_cplx_RIM-bd_prot-IPR019323, (-)COILED, (+)CAZ_cplx_RIM-bd_prot-IPR019323	0.112077	0.000552026	0.0735243	0.043563	0.193846	0.0817692
SLC47A1:ENSG00000142494:E12.4-E12.6|ENSG00000142494:E11.3-E12.6	TRUE	exclusion	clu_28916	NewClu_2355	ENSG00000142494:E12.4	cassette-exon	chr17:19459222-19459308|chr17:19459003-19459308		-0.196096	0.00388605	0.18619	0.0437388	0.643083	0.839179
KALRN:ENSG00000160145:E21.1_124103392-E21.4|ENSG00000160145:E20.1-E21.4	TRUE	inclusion	clu_35661	NewClu_614	ENSG00000160145:E21.1_124103392	cassette-exon	chr3:124103392-124103692|chr3:124066112-124103692		0.151683	4.99777e-05	0.0154209	0.0437388	0.17809	0.0264068
CUL1:ENSG00000055130:E3.1-E4.1|ENSG00000055130:E2.1-E4.1	TRUE	exclusion	clu_3023	NewClu_13005	ENSG00000055130:E3.1	altPromoter	chr7:148396121-148427054|chr7:148395855-148427054	(~)AA:776(ENSP00000473318)->776(ENSP00000326804)	-0.12589	0.000875792	0.0955092	0.044197	0.747696	0.873587
PQBP1:ENSG00000102103:E1.10-E1.18|ENSG00000102103:E1.8-E1.18	TRUE	exclusion	clu_10597	NewClu_8599	ENSG00000102103:E1.10	alt-5'	chrX:48755365-48755775|chrX:48755297-48755775		-0.130682	0.0012367	0.110505	0.044197	0.199701	0.330383
C16orf52:ENSG00000185716:E4.2-E7.1|ENSG00000185716:E4.2-E5.2	TRUE	inclusion	clu_47411	NewClu_1011	ENSG00000185716:E5.2	cassette-exon	chr16:22087020-22096965|chr16:22087020-22092017		-0.310731	0.00992163	0.280899	0.044197	0.133845	0.444576
ATP2B4:ENSG00000058668:E7.1-E8.1|ENSG00000058668:E6.1-E8.1	TRUE	inclusion	clu_3245	NewClu_719	ENSG00000058668:E7.1	cassette-exon	chr1:203671207-203672780|chr1:203670051-203672780	(+)alt-coding, (+)AA:1158(ENSP00000356188)->1170(ENSP00000356187)|(-)ATPase_P-typ_transduc_dom_A-IPR008250, (+)ATPase_P-typ_transduc_dom_A-IPR008250, (+)COMPBIAS-Poly-Lys, (+)TOPO_DOM-Cytoplasmic	0.181953	0.010662	0.287131	0.044197	0.802869	0.620916
HCFC1:ENSG00000172534:E18.1-E19.1|ENSG00000172534:E18.1-E19.2	TRUE	inclusion	clu_42836	NewClu_3565	ENSG00000172534:E19.1	alt-3'	chrX:153219058-153218541|chrX:153219058-153218409	(+)alt-coding, (+)AA:2035(ENSP00000309555)->2080(ENSP00000359001)	0.419557	0.00112683	0.10546	0.044197	0.776983	0.357426
SLC25A45:ENSG00000162241:E4.6-E6.2|ENSG00000162241:E4.5-E6.2	TRUE	inclusion	clu_36418	NewClu_6443	ENSG00000162241:E4.6	alt-5'	chr11:65149346-65147646|chr11:65149386-65147646	(-)nonsense_mediated_decay, (+)truncated, (-)AA:36(ENSP00000433729)->288(ENSP00000435489)|(-)Mit_carrier-IPR002067, (-)Mitochondrial_sb/sol_carrier-IPR018108, (-)Mt_carrier_dom-IPR023395, (-)REPEAT-Solcar 1, (-)REPEAT-Solcar 2, (-)REPEAT-Solcar 3, (-)TRANSMEM-Helical; Name=1;, (-)TRANSMEM-Helical; Name=2;, (-)TRANSMEM-Helical; Name=3;, (-)TRANSMEM-Helical; Name=4;, (-)TRANSMEM-Helical; Name=5;, (…	0.20083	0.00343197	0.176556	0.044197	0.256391	0.055561
PPP1R13B:ENSG00000088808:E1.5-E5.1|ENSG00000088808:U0.1_104314609-E5.1	TRUE	exclusion	clu_7601	NewClu_2646	ENSG00000088808:E1.5	altPromoter	chr14:104313636-104263855|chr14:104314609-104263855		-0.138034	0.00975485	0.278977	0.0448042	0.669292	0.807326
KIAA0319L:ENSG00000142687:E3.7-E6.1|ENSG00000142687:E3.6-E6.1	TRUE	exclusion	clu_28995	NewClu_13645	ENSG00000142687:E3.7	alt-5'	chr1:36022808-36020120|chr1:36022963-36020120	(+)nonsense_mediated_decay, (-)truncated, (+)AA:77(ENSP00000417411)->273(ENSP00000419396)|(+)DOMAIN-MANSC, (+)MANSC-IPR013980, (+)TRANSMEM-Helical;	-0.342196	0.000387208	0.0612423	0.0448761	0.292168	0.634364
DEPDC1:ENSG00000024526:E7.2-E9.1|ENSG00000024526:E7.2-E9.5	TRUE	inclusion	clu_1749	NewClu_8038	ENSG00000024526:E9.1	alt-3'	chr1:68949633-68948580|chr1:68949633-68947295	(+)alt-coding, (+)AA:527(ENSP00000360005)->811(ENSP00000412292)|(-)RhoGAP_dom-IPR000198, (-)Rho_GTPase_activation_prot-IPR008936, (+)DOMAIN-Rho-GAP, (+)MOD_RES-Phosphoserine, (+)Rho_GTPase_activation_prot-IPR008936	0.174391	0.00199561	0.139499	0.0448761	0.293971	0.11958
MED8:ENSG00000159479:E6.1-E6.4|ENSG00000159479:E6.1-ENSG00000066322:E6.1	TRUE	exclusion	clu_35494	NewClu_3157	ENSG00000159479:E6.4	trans-splicing	chr1:43850717-43850223|chr1:43850717-43831294		-0.364806	0.00219913	0.148578	0.0450134	0.486111	0.850918
PEF1:ENSG00000162517:E3.3-E5.1|ENSG00000162517:E1.3-E5.1	TRUE	exclusion	clu_36562	NewClu_13852	ENSG00000162517:E3.3	cassette-exon	chr1:32100823-32098915|chr1:32110442-32098915	(+)alt-C-terminus, (+)AA:130(ENST00000461006-PEP)->149(ENST00000478502-PEP)|(+)DOMAIN-EF-hand 3, (+)DOMAIN-EF-hand 4, (+)DOMAIN-EF-hand 5, (+)EF_hand_dom-IPR002048, (+)REGION-Required for interaction with PDCD6	-0.134332	0.00319223	0.171767	0.0450134	0.727048	0.86138
MED8:ENSG00000159479:E6.1-ENSG00000066322:E6.1|ENSG00000159479:E6.1-E6.4	TRUE	exclusion	clu_35494	NewClu_3157	ENSG00000159479:ENSG00000066322:E6.1	trans-splicing	chr1:43850717-43831294|chr1:43850717-43850223		0.364806	0.00219913	0.148578	0.0450134	0.513889	0.149082
FRMD3:ENSG00000172159:E19.2-E21.1|ENSG00000172159:E19.4-I19.1	TRUE	inclusion	clu_42681	NewClu_10964	ENSG00000172159:E19.2|ENSG00000172159:E21.1	intron-retention	chr9:85862970-85858130|chr9:85861941-85861940		-0.204605	0.060624	0.532046	0.0450134	0.463962	0.668568
MYL5:ENSG00000215375:E2.1-E4.2|ENSG00000215375:E3.2-E4.2	TRUE	inclusion	clu_52965	NewClu_9766	ENSG00000215375:E3.2	altPromoter	chr4:669998-672447|chr4:671818-672447	(+)nonsense_mediated_decay, (+)nonsense_mediated_decay, (+)alt-N-terminus, (+)AA:64(ENSP00000424528)->105(ENSP00000423053)|(+)EF_hand_dom-IPR002048	-0.337797	1.52387e-05	0.00716249	0.0450134	0.282631	0.620429
SPTBN1:ENSG00000115306:E35.1-E36.2|ENSG00000115306:I35.1-E36.1	TRUE	inclusion	clu_16633	NewClu_3526	ENSG00000115306:E35.1|ENSG00000115306:E36.2	intron-retention	chr2:54887136-54891590|chr2:54890037-54890038		-0.107735	0.0122084	0.3044	0.0450134	0.833569	0.941304
GPATCH8:ENSG00000186566:E3.1-E4.2|ENSG00000186566:E2.1-E5.2	TRUE	inclusion	clu_47762	NewClu_136	ENSG00000186566:E3.1|E4.2	cassette-exon	chr17:42551093-42544482|chr17:42552197-42541912		0.124023	1.19923e-07	0.000152786	0.0450134	0.124023	0
EP400:ENSG00000183495:E18.1-E19.1|ENSG00000183495:E2.1_132446436-ENSG00000185684:E6.13_132589805	TRUE	exclusion	clu_46400	NewClu_4664	ENSG00000183495:E18.1|ENSG00000183495:E19.1	trans-splicing	chr12:132497723-132498035|chr12:132446436-132589805		-0.364738	0.0172647	0.341382	0.0451305	0.538315	0.903053
UBAP2L:ENSG00000143569:E29.4-E31.1|ENSG00000143569:E29.4-E30.1		exclusion	clu_29496	NewClu_5619	ENSG00000143569:E30.1	alt-C-term	chr1:154241888-154243357|chr1:154241888-154242676	(-)alt-N-terminus, (-)alt-C-terminus, (-)AA:64(ENST00000493867-PEP)->383(ENSP00000398609)|(-)MOD_RES-Phosphoserine	0.0963882	0.000313295	0.0547505	0.0451305	0.178816	0.0824278
SUPT20H:ENSG00000102710:E27.2-E28.2|ENSG00000102710:E27.2-E29.1	TRUE	exclusion	clu_10789	NewClu_8883	ENSG00000102710:E28.2	cassette-exon	chr13:37586329-37584792|chr13:37586329-37583946	(-)alt-C-terminus, (-)AA:733(ENSP00000348512)->779(ENSP00000218894)|(-)COMPBIAS-Gln-rich	-0.174979	0.00864253	0.26265	0.0457286	0.608052	0.783031
ARSE:ENSG00000157399:E3.2-E6.1|ENSG00000157399:E3.2-E5.1	TRUE	exclusion	clu_34709	NewClu_8121	ENSG00000157399:E5.1	cassette-exon	chrX:2878419-2873578|chrX:2878419-2876476	(-)alt-N-terminus, (-)AA:544(ENSP00000438198)->589(ENSP00000370526)|(+)Alkaline_phosphatase_core+IPR017850, (-)Alkaline_phosphatase_core-IPR017850, (-)METAL-Calcium, (-)SIGNAL, (-)Sulfatase-IPR000917	0.138138	0.000317883	0.0553075	0.0457286	0.15327	0.0151319
IFI27L1:ENSG00000165948:E1.10-E5.2|ENSG00000165948:E1.10-E5.3	TRUE	inclusion	clu_39337	NewClu_10947	ENSG00000165948:E5.2	alt-C-term	chr14:94547795-94563202|chr14:94547795-94563233	(-)alt-coding, (-)AA:39(ENSP00000451676)->50(ENSP00000450463)|(-)HELIX	0.100629	0.00303555	0.16993	0.0457286	0.279368	0.178739
ABLIM1:ENSG00000099204:E3.1-E6.1|ENSG00000099204:E1.3-E6.1	TRUE	exclusion	clu_8705	NewClu_4060	ENSG00000099204:E3.1	altPromoter	chr10:116391661-116361720|chr10:116444049-116361720	(+)alt-N-terminus, (+)AA:655(BAH12557.1)->718(BAG72442.1)	-0.111383	0.000886117	0.0955841	0.0457529	0.716681	0.828065
CDK2AP1:ENSG00000111328:E1.1-E6.2|ENSG00000111328:E2.1-E6.2	TRUE	exclusion	clu_14736	NewClu_15693	ENSG00000111328:E2.1	altPromoter	chr12:123756704-123751829|chr12:123756111-123751829	(-)alt-N-terminus, (-)AA:87(ENSP00000438561)->115(ENSP00000261692)|(-)CDK2-associated_2-IPR017266, (-)Cyclin-dep_kinase2-assoc_pr-IPR019187, (-)REGION-intrinsically disordered	0.250987	0.000561471	0.0739177	0.0457529	0.454167	0.20318
HLTF:ENSG00000071794:E13.1-E14.1|ENSG00000071794:E13.1-E14.2		exclusion	clu_4842	NewClu_2430	ENSG00000071794:E14.1	alt-3'	chr3:148778430-148777594|chr3:148778430-148777591	(-)alt-coding, (-)AA:1008(ENSP00000420745)->1009(ENSP00000308944)|(+)Helicase_ATP-bd-IPR014001, (+)P-loop_NTPase-IPR027417, (-)Helicase_ATP-bd-IPR014001, (-)P-loop_NTPase-IPR027417	-0.0949573	0.005533	0.218237	0.0457529	0.84765	0.942607
HLTF:ENSG00000071794:E13.1-E14.2|ENSG00000071794:E13.1-E14.1		exclusion	clu_4842	NewClu_2430	ENSG00000071794:E14.1	alt-3'	chr3:148778430-148777591|chr3:148778430-148777594	(-)alt-coding, (-)AA:1008(ENSP00000420745)->1009(ENSP00000308944)|(+)Helicase_ATP+bd+IPR014001, (+)P+loop_NTPase+IPR027417, (-)Helicase_ATP-bd-IPR014001, (-)P-loop_NTPase-IPR027417	0.0949573	0.005533	0.218237	0.0457529	0.15235	0.0573925
ALPK3:ENSG00000136383:E10.1-E11.2|ENSG00000136383:I10.1-E11.1	TRUE	inclusion	clu_25607	NewClu_3537	ENSG00000136383:E10.1|ENSG00000136383:E11.2	intron-retention	chr15:85406146-85406783|chr15:85406759-85406760		-0.165527	0.0260328	0.39586	0.0457529	0.686568	0.852094
IFI27L1:ENSG00000165948:E1.10-E5.3|ENSG00000165948:E1.10-E5.2	TRUE	inclusion	clu_39337	NewClu_10947	ENSG00000165948:E5.2	alt-C-term	chr14:94547795-94563233|chr14:94547795-94563202	(-)alt+coding, (-)AA:39(ENSP00000451676)+>50(ENSP00000450463)|(-)HELIX	-0.112927	0.00352186	0.177859	0.0457529	0.679521	0.792448
MGAT1:ENSG00000131446:E3.7-E5.1|ENSG00000131446:E4.4-E5.1	TRUE	inclusion	clu_22839	NewClu_9706	ENSG00000131446:E4.4	alt-C-term	chr5:180237040-180236076|chr5:180236364-180236076		-0.286546	0.00557461	0.218237	0.0457529	0.109466	0.396012
TMEM164:ENSG00000157600:E3.3-E5.1|ENSG00000157600:I3.1_109289712-E5.1	TRUE	inclusion	clu_34805	NewClu_4721	ENSG00000157600:E3.3		chrX:109247392-109310575|chrX:109289712-109310575		-0.250517	0.0148871	0.324485	0.0457529	0.489424	0.739941
HEATR5B:ENSG00000008869:I25.1_37247358-E26.1|ENSG00000008869:E25.1-E26.1	TRUE	inclusion	clu_924	NewClu_9178	ENSG00000008869:I25.1_37247358		chr2:37247358-37247020|chr2:37247798-37247020		0.178284	0.00243427	0.156582	0.0457529	0.292767	0.114483
PMS2P3:ENSG00000127957:E2.3-I2.1_75153585|ENSG00000127957:E2.3-E3.1	TRUE	inclusion	clu_21328	NewClu_4431	ENSG00000127957:I2.1_75153585		chr7:75155234-75153585|chr7:75155234-75145546		0.21209	0.00462708	0.201254	0.0457529	0.297207	0.0851169
XPNPEP3:ENSG00000196236:E21.1-E22.1|ENSG00000196236:E20.1_41349636-I21.1	TRUE	inclusion	clu_48825	NewClu_486	ENSG00000196236:E21.1|ENSG00000196236:E22.1		chr22:41351450-41360051|chr22:41349636-41360050		0.337429	0.0010694	0.102727	0.0457529	1	0.662571
INCA1:ENSG00000196388:I5.1-E6.1|ENSG00000196388:E5.1-E6.1	TRUE	inclusion	clu_48920	NewClu_2210	ENSG00000196388:I5.1	intron-retention	chr17:4893225-4893224|chr17:4893447-4893224		0.332269	0.0127379	0.308641	0.0457699	0.823186	0.490916
PLAC8:ENSG00000145287:E7.1-E8.1|ENSG00000145287:E5.3-E8.1	TRUE	exclusion	clu_30361	NewClu_14426	ENSG00000145287:E7.1	cassette-exon	chr4:84028957-84026173|chr4:84035819-84026173	(-)alt-N-terminus, (-)AA:58(ENSP00000423459)->115(ENSP00000309509)|(-)Uncharacterised_Cys-rich-IPR006461	-0.267446	0.00995838	0.281738	0.0464739	0.464117	0.731563
GKAP1:ENSG00000165113:E12.1-E13.1|ENSG00000165113:E12.1-E14.1	TRUE	inclusion	clu_38798	NewClu_15308	ENSG00000165113:E13.1	cassette-exon	chr9:86395297-86383885|chr9:86395297-86368274	(+)alt-coding, (+)AA:315(ENSP00000365544)->366(ENSP00000365550)|(+)COILED	0.136189	0.00157883	0.124215	0.0464739	0.581879	0.44569
TBC1D20:ENSG00000125875:I8.1-E9.1|ENSG00000125875:E7.1-E9.1	TRUE	inclusion	clu_20633	NewClu_13929	ENSG00000125875:I8.1	intron-retention	chr20:418243-418242|chr20:419194-418242		0.137649	0.00872036	0.262909	0.0465302	0.960447	0.822798
CAPN10:ENSG00000142330:E9.4-E9.6|ENSG00000142330:E8.4-E10.1	TRUE	exclusion	clu_28893	NewClu_12332	ENSG00000142330:E9.4|ENSG00000142330:E9.6	cassette-exon	chr2:241535938-241536098|chr2:241534721-241537305		-0.427548	0.00298449	0.169718	0.0466738	0.411111	0.83866
APOBEC3D:ENSG00000243811:I2.1-E5.1|ENSG00000243811:E2.1_39410360-E3.2_39417518	TRUE	exclusion	clu_55346	NewClu_4943	ENSG00000243811:I2.1|ENSG00000243811:E5.1	intron-retention	chr22:39416238-39416239|chr22:39410360-39417518		-0.316104	0.00729293	0.244719	0.0468529	0.248939	0.565043
C9orf3:ENSG00000148120:E9.3-E10.1|ENSG00000148120:E7.1-E10.1	TRUE	exclusion	clu_31353	NewClu_3346	ENSG00000148120:E9.3	alt-C-term	chr9:97683627-97686268|chr9:97563284-97686268	(+)alt-N-terminus, (+)AA:108(ENST00000473778-PEP)->186(ENSP00000378763)|(+)Peptidase_M1_N-IPR014782	-0.233091	0.0062291	0.228926	0.0468529	0.57057	0.803661
BRCA1:ENSG00000012048:E10.1-E11.1|ENSG00000012048:E9.3-E12.1	TRUE	exclusion	clu_1288	NewClu_2372	ENSG00000012048:E10.1|E11.1	cassette-exon	chr17:41249261-41247939|chr17:41251792-41246877	(-)alt-N-terminus, (-)AA:498(ENSP00000419481)->623(ENSP00000420412)|(-)BRCA1-IPR011364, (-)HELIX, (-)STRAND, (-)TURN, (-)ZN_FING-RING-type, (-)Znf_C3HC4_RING-type-IPR018957, (-)Znf_RING-IPR001841	-0.212895	0.0165317	0.336754	0.0469462	0.724715	0.93761
SAYSD1:ENSG00000112167:E1.2-E3.1|ENSG00000112167:E2.55-E3.1	TRUE	inclusion	clu_15168	NewClu_13935	ENSG00000112167:E2.55	cassette-exon	chr6:39082659-39073552|chr6:39077090-39073552	(-)alt+N+terminus, (-)AA:116(ENSP00000362346)+>183(ENSP00000229903)|(-)COMPBIAS+Ala+rich	-0.294699	0.000891911	0.0955841	0.0477302	0.540092	0.834791
PPP2R3C:ENSG00000092020:E1.17-E3.1|ENSG00000092020:E1.17-E4.3	TRUE	exclusion	clu_8228	NewClu_4033	ENSG00000092020:E3.1	cassette-exon	chr14:35591108-35585943|chr14:35591108-35579835	(-)retained_intron, (-)nonsense_mediated_decay, (+)truncated, (-)AA:22(ENSP00000452266)->149(ENST00000557773-PEP)|(-)COMPBIAS-Poly-Phe	-0.139931	0.00307503	0.16993	0.0478561	0.358486	0.498417
FKBP4:ENSG00000004478:E1.2-E4.1|ENSG00000004478:I2.1-E3.1	TRUE	inclusion	clu_183	NewClu_13584	ENSG00000004478:E1.2|ENSG00000004478:E4.1	intron-retention	chr12:2904410-2906304|chr12:2905846-2905847		-0.119711	0.00211054	0.143965	0.0481427	0.766203	0.885914
IMPA1:ENSG00000133731:E10.4-E11.1|ENSG00000133731:E4.2_82592973-ENSG00000251521:E3.1_82538384	TRUE	exclusion	clu_23968	NewClu_15535	ENSG00000133731:E10.4|ENSG00000133731:E11.1	trans-splicing	chr8:82583174-82572902|chr8:82592973-82538384		-0.269385	0.000201258	0.0411848	0.0482456	0.489077	0.758462
IFT81:ENSG00000122970:E1.3-E2.1|ENSG00000122970:E1.4-E2.1	TRUE	exclusion	clu_19592	NewClu_1395	ENSG00000122970:E1.4	alt-5'	chr12:110562248-110565165|chr12:110562666-110565165	(~)AA:676(ENSP00000449718)+>676(ENSP00000242591)	0.138254	0.0146104	0.322937	0.0482456	0.740676	0.602422
RP5-1024C24.1:ENSG00000254489:E1.2-E3.1|ENSG00000254489:E1.2-E2.1	TRUE	exclusion	clu_56191	NewClu_15281	ENSG00000254489:E2.1	alt-C-term	chr11:30605780-30613983|chr11:30605780-30606140		0.3106	0.00339359	0.176531	0.0483217	0.439046	0.128446
MAGEA2B:ENSG00000183305:E1.13-E1.15|ENSG00000183305:E1.8-E2.1	TRUE	inclusion	clu_46348	NewClu_14465	ENSG00000183305:E1.13|ENSG00000183305:E1.15	cassette-exon	chrX:151883417-151883568|chrX:151883171-151884446		0.141549	0.0172349	0.341198	0.0484713	0.316371	0.174822
KANK2:ENSG00000197256:E4.8-E6.1|ENSG00000197256:E4.7-E6.1	TRUE	exclusion	clu_49680	NewClu_13708	ENSG00000197256:E4.8	alt-5'	chr19:11306232-11305266|chr19:11306298-11305266		-0.200244	0.000636599	0.0803274	0.0485104	0.244363	0.444607
OBSCN:ENSG00000154358:E49.1-E50.1|ENSG00000154358:I49.1-E50.1	TRUE	exclusion	clu_33672	NewClu_7585	ENSG00000154358:E49.1	intron-retention	chr1:228482744-228486155|chr1:228486154-228486155		0.321067	0.0105714	0.286073	0.0485104	0.903266	0.582199
ADD1:ENSG00000087274:E19.1-E20.2|ENSG00000087274:E18.1-E20.2	TRUE	inclusion	clu_7393	NewClu_13724	ENSG00000087274:E19.1	cassette-exon	chr4:2911158-2916611|chr4:2910331-2916611	(~)alt-coding, (~)AA:662(ENSP00000381193)->662(ENSP00000348100)	0.112989	0.00353486	0.178073	0.0497309	0.339198	0.226209
CCDC115:ENSG00000136710:E4.1-E5.2|ENSG00000136710:E4.1-E5.4	TRUE	inclusion	clu_25749	NewClu_15314	ENSG00000136710:E5.2	alt-3'	chr2:131098481-131097335|chr2:131098481-131096805	(+)nonsense_mediated_decay, (+)alt-C-terminus, (+)AA:180(ENSP00000259229)->193(ENSP00000403480)|(-)COILED	0.129785	0.002396	0.155386	0.0497309	0.200289	0.0705033
ODAM:ENSG00000109205:E7.2-E8.1|ENSG00000109205:E7.2-E9.1	TRUE	inclusion	clu_13955	NewClu_1808	ENSG00000109205:E8.1	cassette-exon	chr4:71066318-71067171|chr4:71066318-71067975	(+)alt-N-terminus, (+)AA:216(ENSP00000426106)->279(ENSP00000379401)|(+)COMPBIAS-Gln-rich, (+)SIGNAL	0.149471	0.00550711	0.218237	0.0500905	0.793349	0.643877
MBOAT1:ENSG00000172197:E7.1-E9.1|ENSG00000172197:E7.1-E8.1_20126157	TRUE	inclusion	clu_42695	NewClu_7516	ENSG00000172197:E8.1.20126157	cassette-exon	chr6:20126748-20124831|chr6:20126748-20126157		-0.13735	0.238178	0.788237	0.0518265	0.65523	0.79258
ADARB1:ENSG00000197381:E19.1-E21.1|ENSG00000197381:E20.1-E21.1	TRUE	exclusion	clu_49764	NewClu_2298	ENSG00000197381:E20.1	cassette-exon	chr21:46603425-46604838|chr21:46604508-46604838	(-)nonsense_mediated_decay, (-)nonsense_mediated_decay, (-)AA:701(ENSP00000436367)->741(ENSP00000435381)|(+)A_deamin+IPR002466, (-)A_deamin-IPR002466, (-)Cytokine_IL1-like-IPR008996, (-)DOMAIN-A to I editase	0.160733	0.00269193	0.16407	0.051879	0.378615	0.217881
SHF:ENSG00000138606:E2.2-E5.1|ENSG00000138606:E3.9-E5.1	TRUE	inclusion	clu_27096	NewClu_10683	ENSG00000138606:E3.9	altPromoter	chr15:45490970-45470504|chr15:45479652-45470504	(-)alt+N+terminus, (-)AA:366(BAG64721.1)+>433(ENSP00000315978)	-0.272215	0.0317302	0.422944	0.0520941	0.198028	0.470242
CTD-3116E22.4:ENSG00000267106:E3.1-E5.1|ENSG00000267106:E1.1-E5.1	TRUE	exclusion	clu_57504	NewClu_15204	ENSG00000267106:E3.1	cassette-exon	chr19:9737536-9742904|chr19:9732026-9742904	(-)alt-N-terminus, (-)alt-C-terminus, (-)AA:57(ENST00000591932-PEP)->104(ENSP00000464846)	-0.198628	0.00181118	0.131981	0.0525165	0.637307	0.835935
FXR1:ENSG00000114416:E20.1-E21.1|ENSG00000114416:E19.2-E22.1	TRUE	exclusion	clu_16170	NewClu_3005	ENSG00000114416:E20.1|E21.1	cassette-exon	chr3:180688943-180693101|chr3:180688146-180693910	(+)alt-N-terminus, (+)alt-C-terminus, (+)AA:247(ENSP00000418027)->490(ENSP00000420643)|(+)Agenet-like_dom-IPR008395, (+)DOMAIN-KH 1, (+)DOMAIN-KH 2, (+)Frag_X_MRP_fam-IPR022034, (+)HELIX, (+)KH_dom-IPR004087, (+)KH_dom_type_1-IPR004088, (+)STRAND, (+)TURN, (-)MOD_RES-Phosphoserine, (-)MOD_RES-Phosphothreonine	-0.134644	0.0147987	0.323962	0.0525165	0.323384	0.458028
MYLK3:ENSG00000140795:E5.3-E6.1|ENSG00000140795:E4.1-E6.1	TRUE	exclusion	clu_28155	NewClu_8265	ENSG00000140795:E5.3	cassette-exon	chr16:46771623-46766580|chr16:46773969-46766580	(-)alt-N-terminus, (-)AA:478(ENSP00000439297)->819(ENSP00000378288)	-0.190164	0.001553	0.123164	0.0525165	0.2305	0.420664
SORBS1:ENSG00000095637:E10.1-E11.1|ENSG00000095637:E8.1-E11.1	TRUE	exclusion	clu_8578	NewClu_1251	ENSG00000095637:E10.1	cassette-exon	chr10:97181947-97181830|chr10:97192205-97181830	(-)alt-coding, (-)AA:1004(ENSP00000377521)->1151(ENSP00000360292)|(+)SH3_domain-IPR001452, (+)Sorb-IPR003127, (-)SH3_domain-IPR001452	-0.136104	0.0231373	0.379268	0.0525165	0.751395	0.887499
SQSTM1:ENSG00000161011:E9.5-E11.3|ENSG00000161011:E4.2-E11.3	TRUE	exclusion	clu_36118	NewClu_12157	ENSG00000161011:E9.5	altPromoter	chr5:179248141-179249958|chr5:179238682-179249958	(-)alt-N-terminus, (-)AA:356(ENSP00000366128)->440(ENSP00000374455)|(-)DOMAIN-OPR, (-)MOD_RES-Phosphoserine, (-)OPR_PB1-IPR000270, (-)REGION-Interaction with LCK, (-)REGION-Interaction with PAWR, (-)REGION-Interaction with PRKCZ and dimerization	-0.206647	0.000972504	0.0991339	0.0525165	0.389652	0.596299
STK25:ENSG00000115694:E3.5-E6.2|ENSG00000115694:E2.12-E6.2	TRUE	exclusion	clu_16914	NewClu_92	ENSG00000115694:E3.5	cassette-exon	chr2:242447421-242441123|chr2:242447858-242441123	(+)alt-N-terminus, (+)alt-C-terminus, (+)AA:152(ENSP00000412617)->163(ENSP00000403607)|(+)HELIX, (+)Kinase-like_dom-IPR011009, (+)MOD_RES-Phosphothreonine; by autocatalysis, (+)Prot_kinase_cat_dom-IPR000719, (+)STRAND, (+)Ser-Thr/Tyr_kinase_cat_dom-IPR001245, (+)Ser/Thr_dual-sp_kinase_dom-IPR002290, (+)TURN, (+)Tyr_kinase_cat_dom-IPR020635, (-)BINDING-ATP, (-)HELIX, (-)Kinase-like_dom-IPR011009, …	-0.132661	0.00214908	0.146089	0.0525165	0.610266	0.742927
ZWINT:ENSG00000122952:E4.2-E5.1|ENSG00000122952:E4.1-E5.2	TRUE	exclusion	clu_19564	NewClu_793	ENSG00000122952:E4.2|E5.1	alt5'-alt3'	chr10:58118566-58118485|chr10:58118670-58118448	(-)alt-C-terminus, (-)AA:110(ENST00000478181-PEP)->119(ENST00000467523-PEP)	-0.11051	0.00376036	0.185778	0.0525165	0.734445	0.844955
NAA50:ENSG00000121579:E1.6-E4.2|ENSG00000121579:E1.6-E4.1	TRUE	exclusion	clu_19143	NewClu_458	ENSG00000121579:E4.1	alt-3'	chr3:113464789-113442939|chr3:113464789-113442942	(-)alt-N-terminus, (-)AA:168(ENSP00000417837)->169(ENSP00000240922)|(-)STRAND	0.206821	0.0019781	0.138766	0.0525165	0.382185	0.175364
SQSTM1:ENSG00000161011:E4.2-E11.3|ENSG00000161011:E9.5-E11.3	TRUE	exclusion	clu_36118	NewClu_12157	ENSG00000161011:E9.5	altPromoter	chr5:179238682-179249958|chr5:179248141-179249958	(-)alt-N-terminus, (-)AA:356(ENSP00000366128)->440(ENSP00000374455)|(-)DOMAIN-OPR, (-)MOD_RES-Phosphoserine, (-)OPR_PB1-IPR000270, (-)REGION-Interaction with LCK, (-)REGION-Interaction with PAWR, (-)REGION-Interaction with PRKCZ and dimerization	0.201098	0.00102904	0.1011	0.0525165	0.577311	0.376213
ACOX1:ENSG00000161533:E2.2-E4.1|ENSG00000161533:E3.1-E5.1	TRUE	inclusion	clu_36207	NewClu_13997	ENSG00000161533:E4.1|E3.1	cassette-exon	chr17:73974615-73956456|chr17:73969706-73953647	(~)alt+coding, (~)AA:660(ENSP00000293217)+>660(ENSP00000301608)|(-)Acyl+CoA_oxidase+IPR012258, (-)AcylCoA_DH/oxidase+IPR009100, (+)Acyl-CoA_oxidase-IPR012258, (+)AcylCoA_DH/oxidase-IPR009100	-0.150956	0.00258965	0.160815	0.0525165	0.280934	0.431889
SGCG:ENSG00000102683:E1.3-E4.1|ENSG00000102683:E2.1-E4.1	TRUE	inclusion	clu_10778	NewClu_15745	ENSG00000102683:E2.1	cassette-exon	chr13:23755214-23777834|chr13:23765536-23777834	(~)AA:291(ENSP00000218867)+>291(ENSP00000442232)	-0.240644	0.00357744	0.17976	0.0525165	0.56143	0.802074
YY1AP1:ENSG00000163374:E1.3-E3.6|ENSG00000163374:E2.9-E3.6	TRUE	inclusion	clu_37125	NewClu_1796	ENSG00000163374:E2.9	altPromoter	chr1:155658721-155657992|chr1:155658450-155657992	(-)alt+N+terminus, (-)AA:730(ENSP00000385390)+>796(ENSP00000295566)	-0.120332	0.00364839	0.182212	0.0525165	0.0193319	0.139664
AC103965.1:ENSG00000225151:I7.1-E8.1|ENSG00000225151:E7.2-E8.1	TRUE	inclusion	clu_53385	NewClu_6603	ENSG00000225151:I7.1	intron-retention	chr15:84869961-84869960|chr15:84871622-84869960		0.22034	0.0085463	0.261859	0.0525165	0.668261	0.447921
APBB3:ENSG00000113108:E15.9-E15.15|ENSG00000113108:E15.4-E15.15	TRUE	inclusion	clu_15607	NewClu_1944	ENSG00000113108:E15.9	alt-5'	chr5:139941429-139941286|chr5:139941685-139941286		0.348553	0.0583457	0.523243	0.0525165	0.619149	0.270597
ZNF211:ENSG00000121417:E4.7-I4.1|ENSG00000121417:E4.5-E5.1	TRUE	inclusion	clu_19122	NewClu_15877	ENSG00000121417:E4.7|ENSG00000121417:I4.1	intron-retention	chr19:58145651-58145652|chr19:58145429-58145997		0.174525	0.0905199	0.605094	0.0525165	0.261463	0.0869374
EP400:ENSG00000183495:E14.1-E15.1|ENSG00000183495:E2.1_132446436-ENSG00000185684:E6.13_132589805	TRUE	exclusion	clu_46400	NewClu_4664	ENSG00000183495:E14.1|ENSG00000183495:E15.1	trans-splicing	chr12:132489729-132490657|chr12:132446436-132589805		-0.333335	0.0165742	0.336932	0.0529325	0.580381	0.913716
ITGA7:ENSG00000135424:E3.6-E4.1|ENSG00000135424:E2.8-E4.1	TRUE	exclusion	clu_24906	NewClu_14653	ENSG00000135424:E3.6	alt-C-term	chr12:56101261-56096962|chr12:56105847-56096962	(-)nonsense_mediated_decay, (-)alt-N-terminus, (-)alt-C-terminus, (-)AA:55(ENSP00000451311)->1137(ENSP00000257879)|(-)CA_BIND, (-)COMPBIAS-Poly-Arg, (-)DISULFID, (-)DISULFID-Interchain (between heavy and light chains), (-)FG-GAP-IPR013517, (-)Int_alpha_beta-p-IPR013519, (-)Integrin_alpha-IPR000413, (-)Integrin_alpha-2-IPR013649, (-)MOTIF-GFFKR motif, (-)REGION-3 X 4 AA repeats of D-X-H-P, (-)REPE…	-0.423143	0.00236965	0.154903	0.0529325	0.153581	0.576724
LCMT1:ENSG00000205629:U0.1_25043088-E3.1|ENSG00000205629:E1.6-E3.1	TRUE	exclusion	clu_52199	NewClu_12316	ENSG00000205629:U0.1_25043088	altPromoter	chr16:25043088-25139796|chr16:25123317-25139796		0.115319	0.000485327	0.0694985	0.0529325	0.258832	0.143513
ALDOC:ENSG00000109107:E1.6-E3.2|ENSG00000109107:E1.6-E2.4	TRUE	inclusion	clu_13905	NewClu_15734	ENSG00000109107:E2.4	cassette-exon	chr17:26903819-26902562|chr17:26903819-26903038	(~)AA:364(ENSP00000226253)+>364(ENSP00000378731)	-0.174724	0.00267221	0.163121	0.0529325	0.545261	0.719985
RP11-347I19.3:ENSG00000256392:E1.2-E2.1|ENSG00000256392:E1.2-E2.2	TRUE	inclusion	clu_56457	NewClu_9111	ENSG00000256392:E2.1	alt-3'	chr12:122240785-122240690|chr12:122240785-122239714	(-)retained_intron, (-)alt-N-terminus, (-)alt-C-terminus, (-)AA:34(ENST00000541657-PEP)->90(ENST00000545544-PEP)	0.251409	0.0203942	0.361683	0.0529518	0.684081	0.432672
FUZ:ENSG00000010361:E4.4-E5.1|ENSG00000010361:E4.3-E5.1	TRUE	inclusion	clu_1064	NewClu_15335	ENSG00000010361:E4.4	alt-5'	chr19:50315704-50315592|chr19:50315872-50315592	(-)nonsense_mediated_decay, (-)retained_intron, (-)alt-N-terminus, (-)alt-C-terminus, (-)AA:45(ENSP00000471319)->234(ENST00000531017-PEP)	0.101949	0.00356473	0.179349	0.0529732	0.23965	0.1377
IMPA1:ENSG00000133731:E9.4-E10.1|ENSG00000133731:E4.2_82592973-ENSG00000251521:E3.1_82538384	TRUE	exclusion	clu_23968	NewClu_15535	ENSG00000133731:E9.4|ENSG00000133731:E10.1	trans-splicing	chr8:82586076-82583282|chr8:82592973-82538384		-0.303291	0.000356831	0.0591655	0.0532092	0.392744	0.696035
RHNO1:ENSG00000171792:E2.5-E4.3|ENSG00000171792:E2.5-E6.1	TRUE	exclusion	clu_42456	NewClu_929	ENSG00000171792:E4.3	cassette-exon	chr12:2986448-2994449|chr12:2986448-2997077		-0.126172	0.00556859	0.218237	0.0532092	0.667359	0.793531
IQCJ-SCHIP1:ENSG00000250588:I8.1_159450203-E11.1|ENSG00000250588:E10.2-E11.1	TRUE	exclusion	clu_55898	NewClu_2898	ENSG00000250588:I8.1_159450203		chr3:159450203-159482232|chr3:159482013-159482232		0.171614	0.0160348	0.332921	0.0532092	0.493038	0.321424
GRK4:ENSG00000125388:E17.1-E20.1|ENSG00000125388:E17.1-E18.2	TRUE	inclusion	clu_20377	NewClu_13979	ENSG00000125388:E18.2	cassette-exon	chr4:3039238-3042299|chr4:3039238-3040103	(+)alt-coding, (+)AA:532(ENSP00000427445)->546(ENSP00000264764)|(-)GPCR_kinase+IPR000239, (-)REGION+N+terminal, (-)Regulat_G_prot_signal_superfam+IPR016137, (+)AGC-kinase_C-IPR000961, (+)GPCR_kinase-IPR000239, (+)Regulat_G_prot_signal_superfam-IPR016137	-0.321313	0.0239406	0.384832	0.0532092	0.109722	0.431035
SLC2A11:ENSG00000133460:E10.1-E12.2|ENSG00000133460:E10.1-E11.1	TRUE	inclusion	clu_23860	NewClu_11526	ENSG00000133460:E11.1	cassette-exon	chr22:24219358-24224646|chr22:24219358-24219572	(+)alt-N-terminus, (+)alt-C-terminus, (+)AA:189(BAG58907.1)->262(AK308602-PEP)|(-)Sugar/inositol_transpt+IPR003663, (-)TOPO_DOM+Cytoplasmic, (-)TOPO_DOM+Extracellular, (-)TRANSMEM+Helical; Name=3;, (-)TRANSMEM+Helical; Name=4;, (-)TRANSMEM+Helical; Name=5;, (+)TOPO_DOM-Cytoplasmic, (+)TOPO_DOM-Extracellular, (+)TRANSMEM-Helical; Name=10;, (+)TRANSMEM-Helical; Name=6;, (+)TRANSMEM-Helical; Name=7;…	-0.384399	0.0105287	0.286073	0.0532092	0.180093	0.564492
PLEKHA7:ENSG00000166689:I29.1-E30.1|ENSG00000166689:E28.2-E30.1	TRUE	inclusion	clu_39849	NewClu_9033	ENSG00000166689:I29.1	intron-retention	chr11:16807935-16807934|chr11:16810643-16807934		0.207067	0.00277062	0.165546	0.0532092	0.346829	0.139763
EPB41L3:ENSG00000082397:E1.1-E15.2|ENSG00000082397:E1.1-E15.3	TRUE	exclusion	clu_6629	NewClu_12511	ENSG00000082397:E15.2	alt-3'	chr18:5630376-5489193|chr18:5630376-5489160		-0.222053	0.00767534	0.251358	0.0532271	0.182266	0.404319
GMPR2:ENSG00000100938:E1.10-E2.11|ENSG00000100938:E2.9-E2.11	TRUE	inclusion	clu_9906	NewClu_6508	ENSG00000100938:E1.10	altPromoter	chr14:24701994-24702425|chr14:24702183-24702425		-0.173684	0.000815795	0.0915336	0.0532271	0.14348	0.317164
MEF2BNB-MEF2B:ENSG00000064489:E2.1-E3.1|ENSG00000064489:E1.7-E4.1	TRUE	exclusion	clu_3617	NewClu_4359	ENSG00000064489:E2.1|E3.1	cassette-exon	chr19:19297702-19296907|chr19:19302890-19293492	(+)nonsense_mediated_decay, (+)alt-N-terminus, (+)alt-C-terminus, (+)AA:119(ENSP00000457957)->365(ENSP00000390762)|(+)COMPBIAS-Lys-rich (basic), (+)DNA_BIND-Mef2-type, (+)DOMAIN-MADS-box, (+)HELIX, (+)STRAND, (+)TF_MADSbox-IPR002100, (-)UPF0402_NEP-IPR019320	-0.25199	0.00150106	0.120497	0.0538539	0.52948	0.781469
TMTC4:ENSG00000125247:E2.3-E4.1|ENSG00000125247:E3.2-E4.1	TRUE	exclusion	clu_20324	NewClu_2842	ENSG00000125247:E3.2	cassette-exon	chr13:101326998-101321048|chr13:101322614-101321048	(-)alt-N-terminus, (-)AA:741(ENSP00000365408)->760(ENSP00000343871)	0.152353	0.000985575	0.0991789	0.0538579	0.383811	0.231457
GBA2:ENSG00000070610:E4.2-E6.3|ENSG00000070610:E4.2-E7.1	TRUE	exclusion	clu_4651	NewClu_12399	ENSG00000070610:E6.3	cassette-exon	chr9:35744294-35741887|chr9:35744294-35741061		-0.167421	0.0220311	0.372323	0.0538788	0.463178	0.630598
NID2:ENSG00000087303:E13.1-E14.2|ENSG00000087303:E12.1-E14.2	TRUE	exclusion	clu_7406	NewClu_1784	ENSG00000087303:E13.1	cassette-exon	chr14:52493919-52486896|chr14:52495440-52486896	(-)alt-coding, (-)AA:1274(ENSP00000443730)->1375(ENSP00000216286)|(-)DISULFID, (-)DOMAIN-EGF-like 4, (-)DOMAIN-EGF-like 5; calcium-binding, (-)EG-like_dom-IPR000742, (-)EGF-like_Ca-bd-IPR001881, (-)SIGNAL	-0.196539	0.00204603	0.142018	0.0538788	0.299464	0.496003
SH3PXD2A:ENSG00000107957:E15.1-E17.1|ENSG00000107957:E16.1-E17.1	TRUE	exclusion	clu_13306	NewClu_12551	ENSG00000107957:E16.1	cassette-exon	chr10:105386846-105377071|chr10:105382227-105377071	(-)alt-coding, (-)AA:1105(ENSP00000348215)->1133(ENSP00000358789)|(+)SH3_domain+IPR001452, (-)DOMAIN-SH3 2, (-)SH3_domain-IPR001452, (-)STRAND	0.183693	0.0265973	0.399158	0.0538788	0.531315	0.347622
TUBGCP4:ENSG00000137822:E19.1-E20.1|ENSG00000137822:I19.1-E20.1	TRUE	inclusion	clu_26547	NewClu_11267	ENSG00000137822:E19.1	intron-retention	chr15:43695997-43696611|chr15:43696610-43696611		-0.183706	0.0513746	0.500727	0.0538788	0.379793	0.563499
FHOD3:ENSG00000134775:E13.1-E14.1|ENSG00000134775:E13.1-E15.1	TRUE	inclusion	clu_24486	NewClu_6590	ENSG00000134775:E14.1	cassette-exon	chr18:34232892-34233305|chr18:34232892-34238038		0.138278	0.00466323	0.202167	0.0538788	0.488292	0.350014
OBSCN:ENSG00000154358:E52.2-E53.2|ENSG00000154358:E52.2_228487668-E53.2_228491462	TRUE	inclusion	clu_33672	NewClu_7585	ENSG00000154358:E52.2|ENSG00000154358:E53.2	alt-5'	chr1:228487846-228491376|chr1:228487668-228491462		0.429848	0.00309785	0.16993	0.0538788	0.964408	0.53456
SLC25A29:ENSG00000197119:E7.3-I7.1|ENSG00000197119:E4.1-E9.1	TRUE	inclusion	clu_49600	NewClu_10572	ENSG00000197119:E7.3|ENSG00000197119:I7.1	intron-retention	chr14:100760324-100760323|chr14:100765179-100759714		0.282517	0.0324818	0.427816	0.0538788	0.805766	0.523249
ACPL2:ENSG00000155893:E6.1-E6.3|ENSG00000155893:E2.8-E8.1	TRUE	exclusion	clu_34184	NewClu_13718	ENSG00000155893:E6.1|ENSG00000155893:E6.3	cassette-exon	chr3:140953798-140954240|chr3:140950753-140978965		-0.236562	0.0255604	0.392957	0.0543099	0.0798902	0.316453
RPP30:ENSG00000148688:E13.1-E14.1|ENSG00000148688:I13.1-E14.1	TRUE	inclusion	clu_31607	NewClu_4196	ENSG00000148688:E13.1	intron-retention	chr10:92662101-92662949|chr10:92662948-92662949		-0.230856	0.00287168	0.167529	0.0543099	0.698329	0.929184
DFFA:ENSG00000160049:I5.1-E6.1|ENSG00000160049:E5.1-E6.1		inclusion	clu_35611	NewClu_12835	ENSG00000160049:I5.1	intron-retention	chr1:10521760-10521759|chr1:10523115-10521759		0.0896373	0.00146814	0.120008	0.0543099	0.162968	0.0733307
CAPN7:ENSG00000131375:E16.1-E17.1|ENSG00000131375:E16.1-E18.1	TRUE	exclusion	clu_22803	NewClu_2940	ENSG00000131375:E17.1	cassette-exon	chr3:15282360-15282960|chr3:15282360-15283685	(-)nonsense_mediated_decay, (-)alt-N-terminus, (-)alt-C-terminus, (-)AA:112(ENSP00000394708)->813(ENSP00000253693)|(-)ACT_SITE, (-)Calpain_III-IPR022683, (-)Calpain_cysteine_protease-IPR022684, (-)Calpain_domain_III-IPR022682, (-)DOMAIN-Calpain catalytic, (-)HELIX, (-)MIT-IPR007330, (-)MOD_RES-Phosphothreonine, (-)Peptidase_C2_calpain_cat-IPR001300, (-)REGION-Domain III, (-)REGION-Domain N, (-)ST…	-0.198082	0.0411594	0.463791	0.0543239	0.525852	0.723934
SMPDL3A:ENSG00000172594:E3.1-E4.1|ENSG00000172594:E3.1-E5.1	TRUE	exclusion	clu_42862	NewClu_1845	ENSG00000172594:E4.1	cassette-exon	chr6:123118113-123122455|chr6:123118113-123124809		-0.215147	0.00843904	0.260412	0.0543239	0.576892	0.792039
MYCBP2:ENSG00000005810:E57.1-E59.1|ENSG00000005810:E57.1-E58.1_77692630	TRUE	exclusion	clu_426	NewClu_14168	ENSG00000005810:E59.1	cassette-exon	chr13:77695508-77677445|chr13:77695508-77692630		0.180997	0.000719958	0.0861932	0.0543239	0.214671	0.033674
XYLT2:ENSG00000015532:E10.2-I10.1|ENSG00000015532:E10.2-E11.2	TRUE	inclusion	clu_1479	NewClu_11742	ENSG00000015532:I10.1	intron-retention	chr17:48435901-48435902|chr17:48435901-48437330		0.163798	0.00246093	0.157382	0.0543239	0.246954	0.0831561
AP000304.12:ENSG00000249209:I2.1-E3.1_35279756|ENSG00000249209:I2.1-I5.2	TRUE	inclusion	clu_55714	NewClu_5651	ENSG00000249209:E3.1_35279756	intron-retention	chr21:35281385-35279756|chr21:35279758-35279757		-0.341925	0.0804971	0.585818	0.0546238	0.291358	0.633283
MTG1:ENSG00000254536:E8.1-I7.1|ENSG00000254536:E7.1-E8.1	TRUE	inclusion	clu_56200	NewClu_9049	ENSG00000254536:E8.1|ENSG00000254536:I7.1	intron-retention	chr10:135214721-135214722|chr10:135213123-135215033		0.147638	0.00048916	0.0697067	0.0547089	0.222278	0.0746407
SLC8A1:ENSG00000183023:E2.2-E3.2|ENSG00000183023:E2.2-E6.1	TRUE	exclusion	clu_46222	NewClu_10045	ENSG00000183023:E3.2	cassette-exon	chr2:40739489-40680489|chr2:40739489-40657444	(+)alt-C-terminus, (+)AA:87(ENSP00000398575)->138(CAD97765.1)|(+)TRANSMEM-Helical;, (-)TOPO_DOM-Extracellular	-0.134389	0.00606302	0.227102	0.0551747	0.186553	0.320942
TEAD4:ENSG00000197905:E5.1-E7.1|ENSG00000197905:E5.1-E8.1	TRUE	exclusion	clu_50191	NewClu_7383	ENSG00000197905:E7.1	cassette-exon	chr12:3121398-3126564|chr12:3121398-3127711	(-)alt-coding, (-)AA:391(ENSP00000351184)->434(ENSP00000352926)|(+)TEF-IPR016361, (-)TEA/ATTS-IPR000818, (-)TEF-IPR016361	-0.155885	0.00203231	0.141314	0.0555658	0.730105	0.88599
AGXT2L2:ENSG00000175309:E7.2-E7.5|ENSG00000175309:E7.3-E9.1	TRUE	exclusion	clu_44055	NewClu_14793	ENSG00000175309:E7.2|ENSG00000175309:E7.5	cassette-exon	chr5:177651643-177651565|chr5:177651617-177649935		-0.226809	0.00675866	0.235405	0.0557389	0.455012	0.681821
CDCA3:ENSG00000111665:E1.7-E1.9|ENSG00000111665:E1.7-E1.11	TRUE	exclusion	clu_14878	NewClu_1779	ENSG00000111665:E1.9	alt-3'	chr12:6960386-6960173|chr12:6960386-6959760		-0.275589	0.000967211	0.0990507	0.0557389	0.507109	0.782698
PHKB:ENSG00000102893:E1.9-E3.4|ENSG00000102893:E1.9-E4.1		inclusion	clu_10870	NewClu_10852	ENSG00000102893:E3.4	cassette-exon	chr16:47495337-47497793|chr16:47495337-47531310	(-)alt-N-terminus, (-)AA:1086(ENSP00000414345)->1093(ENSP00000299167)|(-)Glyco_hydro_15-IPR011613, (-)MOD_RES-Phosphoserine; by autocatalysis, (-)REGION-Calmodulin-binding, (+)Glyco_hydro_15-IPR011613, (+)REGION-Calmodulin-binding	0.090312	0.0248239	0.388972	0.0557389	0.233796	0.143484
HCFC1:ENSG00000172534:E18.1-E19.2|ENSG00000172534:E18.1-E19.1	TRUE	inclusion	clu_42836	NewClu_3565	ENSG00000172534:E19.1	alt-3'	chrX:153219058-153218409|chrX:153219058-153218541	(+)alt-coding, (+)AA:2035(ENSP00000309555)->2080(ENSP00000359001)	-0.414077	0.0013845	0.116795	0.0559756	0.126315	0.540392
ALDOA:ENSG00000149925:E5.4-E9.1|ENSG00000149925:E6.8-E9.1	TRUE	exclusion	clu_32058	NewClu_9068	ENSG00000149925:E6.8	alt-C-term	chr16:30075826-30078555|chr16:30077248-30078555	(~)AA:364(ENSP00000455800)+>364(ENSP00000455917)	0.24963	0.00260223	0.16109	0.0563697	0.48164	0.23201
CDK2AP1:ENSG00000111328:E2.1-E6.2|ENSG00000111328:E1.1-E6.2	TRUE	exclusion	clu_14736	NewClu_15693	ENSG00000111328:E2.1	altPromoter	chr12:123756111-123751829|chr12:123756704-123751829	(-)alt-N-terminus, (-)AA:87(ENSP00000438561)->115(ENSP00000261692)|(-)CDK2-associated_2-IPR017266, (-)Cyclin-dep_kinase2-assoc_pr-IPR019187, (-)REGION-intrinsically disordered	-0.363327	0.000552492	0.0735243	0.056599	0.329812	0.693139
KCTD17:ENSG00000100379:E7.1-E7.3|ENSG00000100379:E7.1-E7.8	TRUE	inclusion	clu_9444	NewClu_3649	ENSG00000100379:E7.3	alt-3'	chr22:37456962-37457144|chr22:37456962-37457579		0.241364	0.0004374	0.0664538	0.056599	0.584714	0.34335
IFT27:ENSG00000100360:E8.2-E10.1|ENSG00000100360:I9.1-E10.1	TRUE	inclusion	clu_9430	NewClu_11858	ENSG00000100360:E8.2	intron-retention	chr22:37158948-37154453|chr22:37154454-37154453		-0.184354	0.116479	0.654622	0.0566979	0.629625	0.81398
ZNF516:ENSG00000101493:I1.1_74206654-E4.1|ENSG00000101493:I1.1_74203403-E4.1	TRUE	exclusion	clu_10321	NewClu_7279	ENSG00000101493:I1.1_74206654		chr18:74206654-74155167|chr18:74203403-74155167		0.285066	0.0026109	0.161121	0.0567768	0.387669	0.102604
RBM14-RBM4:ENSG00000248643:E3.1-E4.1|ENSG00000248643:E3.1-E6.1		exclusion	clu_55664	NewClu_6065	ENSG00000248643:E4.1	cassette-exon	chr11:66407594-66410921|chr11:66407594-66433327		-0.0998856	0.00153107	0.122588	0.0571211	0.811381	0.911266
HUNK:ENSG00000142149:E1.1-E2.1|ENSG00000142149:I1.1_33247182-E2.1	TRUE	inclusion	clu_28799	NewClu_6893	ENSG00000142149:E1.1		chr21:33246248-33296780|chr21:33247182-33296780		-0.135438	0.00905028	0.268955	0.0571211	0.864562	1
FBXO44:ENSG00000132879:E5.2-E5.4|ENSG00000132879:E5.1-E6.1	TRUE	inclusion	clu_23565	NewClu_12907	ENSG00000132879:E5.2|ENSG00000132879:E5.4	cassette-exon	chr1:11718450-11718590|chr1:11718421-11718793		0.230016	0.00095576	0.098558	0.0571211	0.724334	0.494317
TPRN:ENSG00000176058:E1.1-E3.2|ENSG00000176058:E2.6-E3.2	TRUE	exclusion	clu_44269	NewClu_9700	ENSG00000176058:E2.6	altPromoter	chr9:140098556-140087143|chr9:140093439-140087143		0.199925	0.0020545	0.142106	0.0573892	0.321918	0.121993
ZNF767:ENSG00000133624:I10.1-E11.1|ENSG00000133624:E2.2-ENSG00000181220:E3.1_149191206	TRUE	inclusion	clu_23895	NewClu_3035	ENSG00000133624:I10.1|ENSG00000133624:E11.1	intron-retention	chr7:149244868-149244867|chr7:149318351-149191206		0.335024	0.0247173	0.388619	0.0573892	0.648709	0.313686
HUNK:ENSG00000142149:I1.1_33247182-E2.1|ENSG00000142149:E1.1-E2.1	TRUE	inclusion	clu_28799	NewClu_6893	ENSG00000142149:I1.1_33247182		chr21:33247182-33296780|chr21:33246248-33296780		0.135438	0.00905028	0.268955	0.0573974	0.135438	0
ZNF684:ENSG00000117010:E1.4-E2.1|ENSG00000117010:I1.1_40998480-E2.1	TRUE	inclusion	clu_17611	NewClu_15389	ENSG00000117010:E1.4		chr1:40997459-40998815|chr1:40998480-40998815		-0.174367	0.00489458	0.206089	0.0574463	0.676441	0.850808
TTN:ENSG00000155657:E149.1-E155.1|ENSG00000155657:E154.1-E155.1	TRUE	inclusion	clu_34087	NewClu_14219	ENSG00000155657:E154.1	cassette-exon	chr2:179542852-179539136|chr2:179539766-179539136		-0.168379	0.0182729	0.34894	0.0576416	0	0.168379
KANSL3:ENSG00000114982:E28.1-E29.1|ENSG00000114982:E28.1-E30.2	TRUE	exclusion	clu_16430	NewClu_8586	ENSG00000114982:E29.1	cassette-exon	chr2:97268490-97268075|chr2:97268490-97267513	(-)alt-N-terminus, (-)alt-C-terminus, (-)AA:526(ENST00000487070-PEP)->878(ENSP00000396749)	-0.171943	0.00149439	0.120246	0.0576742	0.685413	0.857356
HOXB-AS1:ENSG00000230148:E1.1-E4.1|ENSG00000230148:E3.1-E4.1	TRUE	inclusion	clu_53969	NewClu_15420	ENSG00000230148:E3.1	cassette-exon	chr17:46620999-46622857|chr17:46622719-46622857		-0.257605	0.0330929	0.428841	0.0582769	0.158419	0.416025
DNAJB12:ENSG00000148719:E9.1-E9.8|ENSG00000148719:E9.2-E9.8	TRUE	exclusion	clu_31628	NewClu_13346	ENSG00000148719:E9.1	alt-5'	chr10:74095592-74094375|chr10:74095538-74094375		0.120307	0.00379312	0.186133	0.0585979	0.624018	0.503711
TNFRSF19:ENSG00000127863:E11.1-E12.1|ENSG00000127863:E11.1-E13.1	TRUE	exclusion	clu_21283	NewClu_15239	ENSG00000127863:E12.1	cassette-exon	chr13:24242221-24242831|chr13:24242221-24247511		-0.258361	0.0211845	0.367288	0.0586621	0.419324	0.677685
DIAPH2:ENSG00000147202:E29.1-E30.1|ENSG00000147202:E29.1-E31.1	TRUE	exclusion	clu_31106	NewClu_12508	ENSG00000147202:E30.1	alt-C-term	chrX:96684744-96724693|chrX:96684744-96854252	(+)alt-C-terminus, (+)AA:1096(ENSP00000348082)->1101(ENSP00000362152)|(+)DOMAIN-DAD	-0.46166	7.18653e-05	0.0200262	0.0590779	0.420504	0.882164
DIAPH2:ENSG00000147202:E29.1-E31.1|ENSG00000147202:E29.1-E30.1	TRUE	exclusion	clu_31106	NewClu_12508	ENSG00000147202:E30.1	alt-C-term	chrX:96684744-96854252|chrX:96684744-96724693	(+)alt+C+terminus, (+)AA:1096(ENSP00000348082)+>1101(ENSP00000362152)|(+)DOMAIN+DAD	0.46166	7.18653e-05	0.0200262	0.0590779	0.579496	0.117836
KCNE1:ENSG00000180509:E3.1-E4.2|ENSG00000180509:E3.1-E4.1	TRUE	exclusion	clu_45506	NewClu_7396	ENSG00000180509:E4.1	alt-3'	chr21:35831827-35831034|chr21:35831827-35831062	(~)AA:129(ENSP00000382228)+>129(ENSP00000412498)	0.24104	0.0290636	0.412228	0.0593237	0.675748	0.434708
MAP7D1:ENSG00000116871:E7.2-E8.1|ENSG00000116871:E7.2-E9.1		inclusion	clu_17534	NewClu_10214	ENSG00000116871:E8.1	cassette-exon	chr1:36639079-36640499|chr1:36639079-36641800	(+)alt-coding, (+)AA:803(ENSP00000320228)->808(ENSP00000362243)|(+)MOD_RES-Phosphoserine	0.0800224	0.000149874	0.0330686	0.0593237	0.958554	0.878531
YBX3:ENSG00000060138:I10.2-I13.2|ENSG00000060138:E10.2-E13.2		inclusion	clu_3314	NewClu_563	ENSG00000060138:I10.2|ENSG00000060138:I13.2		chr12:10862507-10856747|chr12:10865810-10856747		0.0748807	0.0220432	0.372367	0.0593237	0.657979	0.583098
WDR77:ENSG00000116455:E9.2-E10.1|ENSG00000116455:E9.2-E11.1		inclusion	clu_17291	NewClu_2822	ENSG00000116455:E10.1	cassette-exon	chr1:111984647-111984226|chr1:111984647-111984011	(-)alt-N-terminus, (-)alt-C-terminus, (-)AA:83(ENST00000497278-PEP)->342(ENSP00000235090)|(-)HELIX, (-)MOD_RES-Phosphothreonine, (-)REPEAT-WD 1, (-)REPEAT-WD 2, (-)REPEAT-WD 3, (-)REPEAT-WD 4, (-)REPEAT-WD 5, (-)REPEAT-WD 6, (-)REPEAT-WD 7, (-)STRAND, (-)TURN, (-)WD40_repeat-IPR001680, (-)WD40_repeat_dom-IPR017986	0.0901487	0.00166979	0.126823	0.0594603	0.207203	0.117054
CCDC115:ENSG00000136710:E4.1-E5.4|ENSG00000136710:E4.1-E5.2	TRUE	inclusion	clu_25749	NewClu_15314	ENSG00000136710:E5.2	alt-3'	chr2:131098481-131096805|chr2:131098481-131097335	(+)nonsense_mediated_decay, (+)alt-C-terminus, (+)AA:180(ENSP00000259229)->193(ENSP00000403480)|(-)COILED	-0.190287	0.00576155	0.222406	0.0598637	0.694884	0.885172
POLM:ENSG00000122678:E9.1-E10.2|ENSG00000122678:E9.1-E10.1	TRUE	exclusion	clu_19479	NewClu_7902	ENSG00000122678:E10.1	alt-3'	chr7:44113224-44112976|chr7:44113224-44113029	(-)nonsense_mediated_decay, (+)truncated, (-)AA:242(ENSP00000396571)->508(ENSP00000379174)|(-)DNA-dir_DNA_pol_X-IPR002054, (-)DNA_pol_X-IPR022312, (-)DNA_pol_X_beta-like-IPR002008, (-)METAL-Magnesium, (-)SITE-Responsible for the low discrimination between dNTP and rNTP, (-)TdT/Mu-IPR001726	0.192268	0.00667591	0.235405	0.0601439	0.832993	0.640726
FGFR1:ENSG00000077782:E9.7-E11.2|ENSG00000077782:E9.7-E13.2	TRUE	exclusion	clu_5948	NewClu_1369	ENSG00000077782:E11.2	cassette-exon	chr8:38314874-38287466|chr8:38314874-38285953	(-)alt-coding, (-)AA:731(ENSP00000327229)->820(ENSP00000380280)|(+)Tyr_kinase_fibroblast_GF_rcpt-IPR016248, (-)DISULFID, (-)DOMAIN-Ig-like C2-type 1, (-)Ig-like_dom-IPR007110, (-)Ig_I-set-IPR013098, (-)Ig_sub-IPR003599, (-)Ig_sub2-IPR003598, (-)Immunoglobulin-IPR013151, (-)STRAND, (-)TURN, (-)Tyr_kinase_fibroblast_GF_rcpt-IPR016248	-0.24789	0.000762579	0.0886777	0.0603823	0.498091	0.745981
PQLC1:ENSG00000122490:E8.4-E11.1|ENSG00000122490:E8.4-E14.1	TRUE	inclusion	clu_19427	NewClu_11253	ENSG00000122490:E11.1	cassette-exon	chr18:77703329-77694022|chr18:77703329-77679400	(+)alt-coding, (+)AA:253(ENSP00000350188)->271(ENSP00000380880)	0.219145	0.0101048	0.283294	0.0603823	0.427027	0.207883
RP1-187N21.4:ENSG00000270800:I5.1-I5.1_34385323|ENSG00000270800:I5.1-E9.1	TRUE	inclusion	clu_57790	NewClu_1910	ENSG00000270800:I5.1_34385323	intron-retention	chr6:34386145-34385323|chr6:34385675-34385674		-0.121736	0.0191421	0.355438	0.0607949	0.00347222	0.125209
ERCC2:ENSG00000104884:E4.1-E5.1|ENSG00000104884:E3.2-E7.1	TRUE	exclusion	clu_11787	NewClu_7627	ENSG00000104884:E4.1|E5.1	cassette-exon	chr19:45868300-45868212|chr19:45871888-45867589	(-)alt-N-terminus, (-)alt-C-terminus, (-)AA:127(ENSP00000221481)->292(ENSP00000464887)|(+)DEAD_2-IPR010614, (+)Helic_SF1/SF2_ATP-bd_DinG/Rad3-IPR014013, (+)Helicase-like_DEXD_c2-IPR006554, (+)P-loop_NTPase-IPR027417, (+)XPGD_DNA_repair-IPR001945, (-)DEAD_2-IPR010614, (-)DNA_helicase_DNA-repair_Rad3-IPR013020, (-)DUF1227-IPR010643, (-)Helic_SF1/SF2_ATP-bd_DinG/Rad3-IPR014013, (-)Helicase-like_DEXD…	-0.17406	0.00126268	0.111564	0.0608013	0.749534	0.923594
IMPA1:ENSG00000133731:E4.2-E5.1|ENSG00000133731:E4.2_82592973-ENSG00000251521:E3.1_82538384	TRUE	exclusion	clu_23968	NewClu_15535	ENSG00000133731:E4.2|ENSG00000133731:E5.1	trans-splicing	chr8:82592885-82591465|chr8:82592973-82538384		-0.206284	3.50951e-05	0.0127849	0.0608013	0.621148	0.827432
ACSL4:ENSG00000068366:E2.1-E5.3|ENSG00000068366:E2.1-E5.4	TRUE	inclusion	clu_4271	NewClu_287	ENSG00000068366:E5.3	alt-3'	chrX:108939373-108926604|chrX:108939373-108926601		0.158054	0.00180872	0.131981	0.0608013	0.284632	0.126578
PERP:ENSG00000112378:I1.1_138423021-E2.1|ENSG00000112378:E1.9-E2.1	TRUE	inclusion	clu_15292	NewClu_12729	ENSG00000112378:I1.1_138423021		chr6:138423021-138417631|chr6:138428264-138417631		0.131853	0.00208363	0.143276	0.0608013	0.256108	0.124255
PHLDB2:ENSG00000144824:E23.3-E24.1|ENSG00000144824:E22.1-E24.1	TRUE	inclusion	clu_30161	NewClu_7423	ENSG00000144824:E23.3	cassette-exon	chr3:111686671-111688537|chr3:111685550-111688537		0.1163	0.00032788	0.0563026	0.0608013	0.990305	0.874004
SORBS1:ENSG00000095637:E8.1-E11.1|ENSG00000095637:E10.1-E11.1		exclusion	clu_8578	NewClu_1251	ENSG00000095637:E10.1	cassette-exon	chr10:97192205-97181830|chr10:97181947-97181830	(-)alt-coding, (-)AA:1004(ENSP00000377521)->1151(ENSP00000360292)|(+)SH3_domain+IPR001452, (+)Sorb+IPR003127, (-)SH3_domain-IPR001452	0.0884877	0.0127282	0.308641	0.0612187	0.150197	0.0617097
ACIN1:ENSG00000100813:E11.4-I11.1|ENSG00000100813:E11.2-E13.3		inclusion	clu_9818	NewClu_903	ENSG00000100813:E11.4|ENSG00000100813:I11.1	intron-retention	chr14:23538242-23538241|chr14:23538685-23535217		0.0919269	0.106516	0.636063	0.0617905	0.248288	0.156361
RTN3:ENSG00000133318:E4.5-E6.1|ENSG00000133318:E1.12-E6.1		inclusion	clu_23801	NewClu_968	ENSG00000133318:E4.5	cassette-exon	chr11:63488504-63517463|chr11:63449250-63517463	(+)alt-coding, (+)AA:236(ENSP00000440874)->1032(ENSP00000367050)|(+)MOD_RES-Phosphoserine, (+)TOPO_DOM-Cytoplasmic	0.0920661	0.000561227	0.0739177	0.0617905	0.180259	0.0881928
TPD52L2:ENSG00000101150:I6.1-E7.1|ENSG00000101150:E5.1-E7.1	TRUE	inclusion	clu_10051	NewClu_2573	ENSG00000101150:I6.1	intron-retention	chr20:62518916-62518917|chr20:62514173-62518917		0.215345	0.0743561	0.572502	0.0620839	0.461409	0.246064
EP400:ENSG00000183495:E38.1-E39.1|ENSG00000183495:E2.1_132446436-ENSG00000185684:E6.13_132589805	TRUE	exclusion	clu_46400	NewClu_4664	ENSG00000183495:E38.1|ENSG00000183495:E39.1	trans-splicing	chr12:132529498-132529864|chr12:132446436-132589805		-0.357031	0.0115513	0.297466	0.0621327	0.564444	0.921475
GOLGA8B:ENSG00000215252:E29.1-E30.1|ENSG00000215252:E3.1-ENSG00000175265:E12.1	TRUE	exclusion	clu_52930	NewClu_11201	ENSG00000215252:E29.1|ENSG00000215252:E30.1	trans-splicing	chr15:34820390-34820278|chr15:34874951-34699936		-0.217189	0.0129585	0.309991	0.0621327	0.456539	0.673728
PIH1D2:ENSG00000150773:I8.1_111781420-E8.8|ENSG00000150773:I8.1_111781629-E8.8	TRUE	exclusion	clu_32247	NewClu_13254	ENSG00000150773:I8.1_111781420		chr11:111781420-111781173|chr11:111781629-111781173		-0.171845	0.00963649	0.276795	0.0621327	0.142808	0.314653
PDLIM5:ENSG00000163110:E17.1-E19.1|ENSG00000163110:E17.1-E18.1	TRUE	exclusion	clu_36995	NewClu_2964	ENSG00000163110:E18.1	alt-C-term	chr4:95507595-95529210|chr4:95507595-95508140	(-)truncated, (+)AA:234(ENSP00000426804)+>625(ENSP00000424360)|(+)DOMAIN+LIM zinc+binding 1, (+)DOMAIN+LIM zinc+binding 2, (+)DOMAIN+LIM zinc+binding 3, (+)HELIX, (+)MOD_RES+Phosphoserine, (+)STRAND, (+)TURN, (+)Znf_LIM+IPR001781	0.161769	0.00273724	0.165102	0.0621327	0.722464	0.560696
PPP1R12B:ENSG00000077157:E26.2-E28.2|ENSG00000077157:E23.1-E28.2		exclusion	clu_5834	NewClu_7897	ENSG00000077157:E26.2	cassette-exon	chr1:202528021-202531906|chr1:202465950-202531906		-0.0877174	0.00524219	0.214106	0.0621327	0.881843	0.96956
NFYC:ENSG00000066136:E1.8-E13.2|ENSG00000066136:E5.2-E13.2	TRUE	inclusion	clu_3929	NewClu_4636	ENSG00000066136:E5.2	altPromoter	chr1:41157539-41204508|chr1:41175288-41204508	(~)AA:335(ENSP00000404427)+>335(ENSP00000361734)	-0.148705	0.00663409	0.234779	0.0621327	0.402471	0.551175
ANGPTL2:ENSG00000136859:E2.4-E3.1|ENSG00000136859:E2.4-E4.1	TRUE	inclusion	clu_25900	NewClu_2960	ENSG00000136859:E3.1	cassette-exon	chr9:129870194-129869385|chr9:129870194-129856205		0.342029	0.021362	0.369004	0.0621327	0.536667	0.194637
CUX1:ENSG00000257923:E28.1-E29.1|ENSG00000257923:E19.1-E30.1	TRUE	inclusion	clu_56639	NewClu_10422	ENSG00000257923:E28.1|E29.1	cassette-exon	chr7:101882864-101891692|chr7:101838883-101916637	(+)alt-N-terminus, (+)alt-C-terminus, (+)AA:678(ENSP00000292538)->1449(ENSP00000447373)|(-)CASP_C-IPR012955, (-)COILED, (-)TOPO_DOM-Cytoplasmic, (-)TOPO_DOM-Lumenal, (-)TRANSMEM-Helical; Anchor for type IV membrane protein;, (+)COILED, (+)DNA_BIND-CUT 1, (+)DNA_BIND-CUT 2, (+)DNA_BIND-CUT 3, (+)DNA_BIND-Homeobox, (+)Hmoeo_CUT-IPR003350, (+)Homeodomain-IPR001356, (+)Homeodomain-like-IPR009057, (+)…	0.408113	0.00181096	0.131981	0.0621327	0.692395	0.284282
DNASE1L1:ENSG00000013563:I2.1-E3.1|ENSG00000013563:E1.6-E4.3	TRUE	inclusion	clu_1392	NewClu_4343	ENSG00000013563:I2.1|ENSG00000013563:E3.1	intron-retention	chrX:153638645-153638644|chrX:153640228-153637532		0.414802	0.00255617	0.159741	0.0621327	0.566043	0.151242
FAM115A:ENSG00000198420:E2.2-E5.1|ENSG00000198420:E1.4-E5.1	TRUE	inclusion	clu_50604	NewClu_12822	ENSG00000198420:E2.2	altPromoter	chr7:143582303-143573715|chr7:143599120-143573715		0.151063	0.00616148	0.227896	0.0621327	0.400616	0.249553
RBM23:ENSG00000100461:E8.2-E10.2|ENSG00000100461:E8.2-I11.2	TRUE	inclusion	clu_9545	NewClu_5364	ENSG00000100461:E10.2		chr14:23378692-23377589|chr14:23378692-23375577		0.133939	0.00706956	0.239256	0.0621327	0.466076	0.332136
SNHG16:ENSG00000163597:E1.5-E3.1|ENSG00000163597:E1.5-E4.1	TRUE	inclusion	clu_37393	NewClu_6364	ENSG00000163597:E3.1	cassette-exon	chr17:74553939-74555027|chr17:74553939-74557370	(~)AA:59(AB447887-PEP)->59(AB447886-PEP)	0.104428	0.00349191	0.177723	0.0621327	0.400658	0.29623
PERP:ENSG00000112378:E1.9-E2.1|ENSG00000112378:I1.1_138423021-E2.1	TRUE	inclusion	clu_15292	NewClu_12729	ENSG00000112378:E1.9		chr6:138428264-138417631|chr6:138423021-138417631		-0.131853	0.00221093	0.148597	0.0626631	0.743425	0.875278
CCDC97:ENSG00000142039:E1.1-E3.1|ENSG00000142039:E2.1-E3.1	TRUE	inclusion	clu_28786	NewClu_95	ENSG00000142039:E2.1	altPromoter	chr19:41816261-41822289|chr19:41816920-41822289		-0.268991	0.00662344	0.234779	0.0627372	0.600825	0.869816
CCDC97:ENSG00000142039:E2.1-E3.1|ENSG00000142039:E1.1-E3.1	TRUE	inclusion	clu_28786	NewClu_95	ENSG00000142039:E2.1	altPromoter	chr19:41816920-41822289|chr19:41816261-41822289		0.268991	0.00662344	0.234779	0.0627372	0.399175	0.130184
PGS1:ENSG00000087157:E11.1-E12.1|ENSG00000087157:E11.2-E12.1	TRUE	inclusion	clu_7331	NewClu_12218	ENSG00000087157:E11.2	alt-5'	chr17:76415756-76420142|chr17:76415806-76420142	(-)alt+N+terminus, (-)AA:421(ENSP00000330039)+>556(ENSP00000262764)|(-)NP_BIND+ATP, (-)PLipase+D_PtdSer+synthase+type+IPR016270, (-)TRANSIT+Mitochondrion	-0.127835	0.00718579	0.241534	0.0628635	0.716657	0.844491
RP11-521C20.4:ENSG00000248508:E2.1-E5.1_40356662|ENSG00000248508:E2.1-E6.1	TRUE	inclusion	clu_55651	NewClu_1868	ENSG00000248508:E5.1.40356662	cassette-exon	chr15:40338270-40356662|chr15:40338270-40357422		0.109502	0.000780836	0.0893621	0.0630084	0.190587	0.0810845
TMED4:ENSG00000158604:E3.1-E4.1|ENSG00000158604:I3.1-E4.1	TRUE	inclusion	clu_35138	NewClu_3381	ENSG00000158604:E3.1	intron-retention	chr7:44620692-44619227|chr7:44619228-44619227		-0.110836	0.0630341	0.54038	0.0630858	0.759531	0.870367
MYO18A:ENSG00000196535:E20.1-E21.1|ENSG00000196535:E20.1-E22.3	TRUE	inclusion	clu_49071	NewClu_221	ENSG00000196535:E21.1	cassette-exon	chr17:27445063-27443473|chr17:27445063-27442858		0.205906	0.00405281	0.188685	0.0630858	0.409826	0.20392
PPP1R7:ENSG00000115685:E11.3-E13.1|ENSG00000115685:E11.3-E12.1	TRUE	exclusion	clu_16909	NewClu_7825	ENSG00000115685:E12.1	alt-C-term	chr2:242105856-242109196|chr2:242105856-242106460	(+)alt+N+terminus, (+)alt+C+terminus, (+)AA:280(ENSP00000385022)+>282(ENSP00000396376)|(+)REPEAT+LRR 10, (+)REPEAT+LRR 9, (-)MOD_RES-Phosphoserine	0.108505	0.000725984	0.0865851	0.0634741	0.93888	0.830375
IGF1R:ENSG00000140443:E1.5-E2.1|ENSG00000140443:I1.1_99194032-I1.1_99203459	TRUE	inclusion	clu_27979	NewClu_8162	ENSG00000140443:E1.5|ENSG00000140443:E2.1		chr15:99192904-99250791|chr15:99194032-99203459		-0.312362	0.00514961	0.212079	0.0634786	0.638384	0.950746
TAMM41:ENSG00000144559:E11.2-E13.1|ENSG00000144559:E11.2-E14.1	TRUE	inclusion	clu_29997	NewClu_741	ENSG00000144559:E13.1	cassette-exon	chr3:11850991-11849369|chr3:11850991-11832055	(+)alt-coding, (+)AA:316(ENSP00000273037)->337(ENSP00000398596)|(-)Mmp37-IPR015222, (+)Mmp37-IPR015222	0.182703	0.00868603	0.262711	0.064252	0.92082	0.738117
NT5C2:ENSG00000076685:E2.2-E3.1|ENSG00000076685:E1.3-E3.1	TRUE	exclusion	clu_5709	NewClu_13656	ENSG00000076685:E2.2	cassette-exon	chr10:104940988-104934739|chr10:104952993-104934739	(~)AA:561(ENSP00000339479)->561(AAH01595.1)	-0.122636	0.00468406	0.202455	0.0653881	0.150431	0.273067
SSH2:ENSG00000141298:E4.1-E6.1|ENSG00000141298:I5.1_28154612-I5.1_28153251	TRUE	exclusion	clu_28405	NewClu_14447	ENSG00000141298:E4.1|ENSG00000141298:E6.1		chr17:28175867-28120955|chr17:28154612-28153251		0.226577	0.0452947	0.478395	0.0654156	0.638563	0.411986
XRRA1:ENSG00000166435:E2.1-E4.1|ENSG00000166435:E3.1-E4.1	TRUE	exclusion	clu_39687	NewClu_5887	ENSG00000166435:E3.1	cassette-exon	chr11:74656063-74648113|chr11:74651830-74648113	(-)alt-N-terminus, (-)AA:55(ENSP00000435662)->296(ENSP00000437334)|(-)Leu-rich_rpt-IPR001611, (-)Leu-rich_rpt_typical-subtyp-IPR003591, (-)REPEAT-LRR 2, (-)REPEAT-LRR 3, (-)REPEAT-LRR 4, (-)REPEAT-LRR 5	0.304969	0.00246375	0.157382	0.0655703	0.565876	0.260907
MIA3:ENSG00000154305:E29.2-I29.1|ENSG00000154305:E29.1-E31.2	TRUE	inclusion	clu_33634	NewClu_14253	ENSG00000154305:E29.2|ENSG00000154305:I29.1	intron-retention	chr1:222835850-222835851|chr1:222835674-222837340		0.204732	0.00194374	0.138321	0.0655703	0.289849	0.0851163
FHOD3:ENSG00000134775:E12.1-E13.1|ENSG00000134775:E11.1-E15.1	TRUE	exclusion	clu_24486	NewClu_6590	ENSG00000134775:E12.1|E13.1	cassette-exon	chr18:34229368-34232533|chr18:34205712-34238038	(-)alt-coding, (-)AA:1422(ENSP00000352186)->1622(ENSP00000466937)|(+)ARM-type_fold-IPR016024, (+)Actin-bd_FH2/DRF_autoreg-IPR003104, (+)DOMAIN-GBD/FH3, (-)ARM-type_fold-IPR016024, (-)Actin-bd_FH2/DRF_autoreg-IPR003104	-0.199733	0.0287061	0.410433	0.0656331	0.307732	0.507465
AK2:ENSG00000004455:I12.1-E13.1|ENSG00000004455:E10.3-E13.1	TRUE	inclusion	clu_179	NewClu_14164	ENSG00000004455:I12.1	intron-retention	chr1:33476435-33476434|chr1:33478808-33476434		0.165805	0.0180279	0.347673	0.0656331	0.456593	0.290788
MGAT4B:ENSG00000161013:E1.3-E6.2|ENSG00000161013:I5.1-E6.1	TRUE	inclusion	clu_36124	NewClu_7340	ENSG00000161013:E1.3|ENSG00000161013:E6.2	intron-retention	chr5:179233487-179228969|chr5:179229116-179229115		-0.378926	0.0141927	0.320675	0.0657426	0.199484	0.57841
ACTL6A:ENSG00000136518:E1.6-E2.2|ENSG00000136518:E1.7-E2.2	TRUE	exclusion	clu_25661	NewClu_6696	ENSG00000136518:E1.7	alt-5'	chr3:179280761-179287612|chr3:179280905-179287612	(-)alt-N-terminus, (-)AA:387(ENSP00000394014)->429(ENSP00000397552)|(-)Actin-related-IPR004000	0.192422	0.000874899	0.0955092	0.0657845	0.537723	0.3453
MARCKS:ENSG00000155130:E1.5-E2.1|ENSG00000155130:I1.1_114180548-E2.1	TRUE	inclusion	clu_33910	NewClu_15160	ENSG00000155130:E1.5		chr6:114179023-114180859|chr6:114180548-114180859		-0.175562	4.75266e-05	0.0152607	0.0659325	0.81164	0.987203
MYO18A:ENSG00000196535:E20.1-E22.3|ENSG00000196535:E20.1-E21.1	TRUE	inclusion	clu_49071	NewClu_221	ENSG00000196535:E21.1	cassette-exon	chr17:27445063-27442858|chr17:27445063-27443473		-0.224422	0.0177052	0.346687	0.0659325	0.340518	0.56494
MARCKS:ENSG00000155130:I1.1_114180548-E2.1|ENSG00000155130:E1.5-E2.1	TRUE	inclusion	clu_33910	NewClu_15160	ENSG00000155130:I1.1_114180548		chr6:114180548-114180859|chr6:114179023-114180859		0.175562	4.75266e-05	0.0152607	0.0659325	0.18836	0.0127973
HSPA14:ENSG00000187522:E5.7-E6.1|ENSG00000187522:E3.1-E7.1	TRUE	exclusion	clu_48060	NewClu_2488	ENSG00000187522:E5.7|E6.1	cassette-exon	chr10:14884845-14885370|chr10:14882156-14890608	(+)alt-N-terminus, (+)alt-C-terminus, (+)AA:88(AAH65281.1)->128(ENSP00000404691)|(+)Hsp_70_fam-IPR013126, (-)Hsp_70_fam-IPR013126	-0.127255	0.00551697	0.218237	0.0660913	0.158757	0.286012
MIR22HG:ENSG00000186594:E5.1-I5.1|ENSG00000186594:E4.3-E6.2	TRUE	inclusion	clu_47774	NewClu_7272	ENSG00000186594:E5.1|ENSG00000186594:I5.1	intron-retention	chr17:1616269-1616268|chr17:1616997-1616198		0.407722	0.000752054	0.0883999	0.0663648	0.519709	0.111987
PPP1R7:ENSG00000115685:E11.3-E12.1|ENSG00000115685:E11.3-E13.1	TRUE	exclusion	clu_16909	NewClu_7825	ENSG00000115685:E12.1	alt-C-term	chr2:242105856-242106460|chr2:242105856-242109196	(+)alt-N-terminus, (+)alt-C-terminus, (+)AA:280(ENSP00000385022)->282(ENSP00000396376)|(+)REPEAT-LRR 10, (+)REPEAT-LRR 9, (-)MOD_RES-Phosphoserine	-0.107421	0.000707096	0.0859223	0.0665209	0.06112	0.168541
NFYC:ENSG00000066136:E5.2-E13.2|ENSG00000066136:E1.8-E13.2	TRUE	inclusion	clu_3929	NewClu_4636	ENSG00000066136:E5.2	altPromoter	chr1:41175288-41204508|chr1:41157539-41204508	(~)AA:335(ENSP00000404427)->335(ENSP00000361734)	0.133698	0.0083485	0.25983	0.0665303	0.537555	0.403856
HSCB:ENSG00000100209:E2.2-E3.1|ENSG00000100209:E1.5-E3.1	TRUE	inclusion	clu_9164	NewClu_7677	ENSG00000100209:E2.2	altPromoter	chr22:29138716-29139870|chr22:29138319-29139870	(-)alt-N-terminus, (-)AA:79(ENST00000483861-PEP)->235(ENSP00000216027)|(-)DOMAIN-J, (-)DnaJ_domain-IPR001623, (-)HELIX, (-)HscB-IPR004640, (-)HscB_oligo_C-IPR009073, (-)METAL-Divalent metal cation, (-)STRAND, (-)TRANSIT-Mitochondrion, (-)TURN	0.203869	0.00114378	0.106541	0.066768	0.742501	0.538632
CHTOP:ENSG00000160679:E5.1-E6.4|ENSG00000160679:E5.2-I5.1	TRUE	inclusion	clu_35932	NewClu_6268	ENSG00000160679:E5.1|ENSG00000160679:E6.4	intron-retention	chr1:153615840-153617540|chr1:153615841-153615842		-0.292082	0.0188935	0.354156	0.0672988	0.442039	0.734122
LUC7L:ENSG00000007392:E13.8-E14.2|ENSG00000007392:E13.5-E14.2	TRUE	inclusion	clu_749	NewClu_6626	ENSG00000007392:E13.8	alt-5'	chr16:239930-239338|chr16:239967-239338		0.23815	0.0217956	0.370727	0.0675316	0.441428	0.203278
CCNJL:ENSG00000135083:E7.3-E10.1|ENSG00000135083:E8.1-E10.1	TRUE	exclusion	clu_24670	NewClu_7200	ENSG00000135083:E8.1	cassette-exon	chr5:159707532-159686778|chr5:159703276-159686778	(-)alt-coding, (-)AA:387(ENSP00000257536)->435(ENSP00000377547)|(+)Cyclin+like+IPR013763, (+)Cyclin_N+IPR006671, (-)Cyclin-like-IPR013763, (-)Cyclin_N-IPR006671, (-)DOMAIN-Cyclin N-terminal	0.124604	0.00565804	0.220162	0.0675486	0.912756	0.788152
ANAPC11:ENSG00000141552:E3.12-E6.1|ENSG00000141552:E3.13-E6.1		exclusion	clu_28609	NewClu_3038	ENSG00000141552:E3.13	alt-5'	chr17:79849709-79851428|chr17:79849717-79851428		0.0968082	4.65964e-05	0.0152093	0.0676609	0.368753	0.271945
MTIF2:ENSG00000085760:E2.3-E4.1|ENSG00000085760:E3.1-E4.1	TRUE	exclusion	clu_7098	NewClu_1039	ENSG00000085760:E3.1	cassette-exon	chr2:55494705-55491001|chr2:55493517-55491001	(~)AA:727(ENSP00000263629)+>727(ENSP00000378099)	0.102074	0.018866	0.354156	0.0681181	0.850123	0.748049
IMPDH2:ENSG00000178035:E5.1-E7.2|ENSG00000178035:E5.1-E6.1	TRUE	inclusion	clu_44883	NewClu_4752	ENSG00000178035:E6.1	cassette-exon	chr3:49063757-49062702|chr3:49063757-49063499	(-)alt+N+terminus, (-)AA:470(ENSP00000393525)+>514(ENSP00000321584)|(-)2Npropane_dOase+IPR004136, (-)FMN+dep_DH+IPR000262, (-)HELIX, (-)IMP_DH+IPR005990, (-)IMP_DH_GMPRt+IPR001093, (-)NanE+IPR007260, (-)STRAND, (+)FMN-dep_DH-IPR000262, (+)IMP_DH-IPR005990, (+)IMP_DH_GMPRt-IPR001093	-0.112754	0.0131183	0.311175	0.0681181	0.635869	0.748622
RP11-345J4.8:ENSG00000205534:E13.1-E14.1|ENSG00000205534:E12.1_29559938-ENSG00000254634:E2.1_29458201	TRUE	exclusion	clu_52136	NewClu_5283	ENSG00000205534:E13.1|ENSG00000205534:E14.1	trans-splicing	chr16:29557487-29556771|chr16:29559938-29458201		-0.239803	0.00300535	0.169718	0.0683431	0.705569	0.945372
CHD8:ENSG00000100888:E4.1-E5.1|ENSG00000100888:E4.7-E5.1	TRUE	exclusion	clu_9858	NewClu_12781	ENSG00000100888:E4.7	alt-5'	chr14:21899970-21897494|chr14:21898960-21897494	(-)alt-N-terminus, (-)AA:2302(ENSP00000406288)->2581(ENSP00000382863)	0.151375	0.00348982	0.177723	0.0684885	0.298932	0.147557
UBR5:ENSG00000104517:E53.6-E54.2|ENSG00000104517:E53.6-E54.1		exclusion	clu_11603	NewClu_2851	ENSG00000104517:E54.1	alt-3'	chr8:103279175-103277503|chr8:103279175-103277506	(-)alt-coding, (-)AA:2798(ENSP00000220959)->2799(ENSP00000429084)|(+)HECT+IPR000569, (-)DOMAIN-HECT, (-)HECT-IPR000569	0.090855	0.00243339	0.156582	0.0687441	0.115817	0.0249616
ATP6V1H:ENSG00000047249:E1.14-E2.2|ENSG00000047249:E1.10-E2.2	TRUE	inclusion	clu_2484	NewClu_5622	ENSG00000047249:E1.14	alt-5'	chr8:54755431-54754285|chr8:54755594-54754285	(~)AA:483(ENSP00000352522)->483(ENSP00000379995)	0.130608	7.58442e-05	0.0203773	0.0692785	0.308585	0.177976
KIAA0141:ENSG00000081791:E11.2-I11.1|ENSG00000081791:E11.1-E12.2	TRUE	inclusion	clu_6553	NewClu_6218	ENSG00000081791:E11.2|ENSG00000081791:I11.1	intron-retention	chr5:141314561-141314562|chr5:141314151-141316763		0.223196	0.0496039	0.495324	0.0693048	0.445984	0.222788
WDR77:ENSG00000116455:E10.1-E11.1|ENSG00000116455:E9.2-E11.1		inclusion	clu_17291	NewClu_2822	ENSG00000116455:E10.1	cassette-exon	chr1:111984121-111984011|chr1:111984647-111984011	(-)alt-N-terminus, (-)alt-C-terminus, (-)AA:83(ENST00000497278-PEP)->342(ENSP00000235090)|(-)HELIX, (-)MOD_RES-Phosphothreonine, (-)REPEAT-WD 1, (-)REPEAT-WD 2, (-)REPEAT-WD 3, (-)REPEAT-WD 4, (-)REPEAT-WD 5, (-)REPEAT-WD 6, (-)REPEAT-WD 7, (-)STRAND, (-)TURN, (-)WD40_repeat-IPR001680, (-)WD40_repeat_dom-IPR017986	0.0867384	0.000900577	0.0955841	0.0694085	0.227227	0.140489
CHCHD10:ENSG00000250479:E2.2-E3.3|ENSG00000250479:E2.2-I2.1	TRUE	inclusion	clu_55887	NewClu_5815	ENSG00000250479:E3.3	intron-retention	chr22:24109561-24108462|chr22:24109561-24109560		-0.272501	0.048888	0.493188	0.069822	0.54482	0.817321
ABCC5:ENSG00000114770:I10.1-E11.1|ENSG00000114770:E8.2-E11.1	TRUE	inclusion	clu_16326	NewClu_3300	ENSG00000114770:I10.1	intron-retention	chr3:183700796-183700795|chr3:183705558-183700795		0.181913	0.010282	0.283779	0.0699406	0.28889	0.106978
TMTC4:ENSG00000125247:E3.2-E4.1|ENSG00000125247:E2.3-E4.1	TRUE	exclusion	clu_20324	NewClu_2842	ENSG00000125247:E3.2	cassette-exon	chr13:101322614-101321048|chr13:101326998-101321048	(-)alt-N-terminus, (-)AA:741(ENSP00000365408)->760(ENSP00000343871)	-0.217454	0.000350579	0.0590998	0.0704209	0.427503	0.644957
AAAS:ENSG00000094914:E4.1-I4.1|ENSG00000094914:E3.7-E5.1	TRUE	inclusion	clu_8454	NewClu_12863	ENSG00000094914:E4.1|ENSG00000094914:I4.1	intron-retention	chr12:53714985-53714984|chr12:53715127-53714476		0.12544	0.15276	0.709129	0.0704209	0.280335	0.154895
RP11-347I19.3:ENSG00000256392:E1.2-E2.2|ENSG00000256392:E1.2-E2.1	TRUE	inclusion	clu_56457	NewClu_9111	ENSG00000256392:E2.1	alt-3'	chr12:122240785-122239714|chr12:122240785-122240690	(-)retained_intron, (-)alt+N+terminus, (-)alt+C+terminus, (-)AA:34(ENST00000541657+PEP)+>90(ENST00000545544+PEP)	-0.221142	0.0281145	0.40725	0.070698	0.306482	0.527624
ZNF846:ENSG00000196605:E5.1-E6.2|ENSG00000196605:E5.1-E6.2_9874042	TRUE	inclusion	clu_49202	NewClu_9411	ENSG00000196605:E6.2	alt-3'	chr19:9875612-9874084|chr19:9875612-9874042		0.13633	0.00391363	0.18619	0.0707131	0.950387	0.814057
CAMK2D:ENSG00000145349:E18.1-E19.1|ENSG00000145349:E15.2-E19.1	TRUE	inclusion	clu_30386	NewClu_14104	ENSG00000145349:E18.1	cassette-exon	chr4:114424092-114421667|chr4:114430794-114421667	(+)alt-C-terminus, (+)AA:478(ENSP00000296402)->513(ENSP00000406131)|(-)Kinase-like_dom-IPR011009, (-)MOD_RES-Phosphoserine, (+)Kinase-like_dom-IPR011009, (+)MOD_RES-Phosphoserine	0.234158	0.0101746	0.283294	0.0713185	0.605987	0.371829
OBSCN:ENSG00000154358:E48.2-E49.1|ENSG00000154358:E44.1-E56.1	TRUE	inclusion	clu_33672	NewClu_7585	ENSG00000154358:E48.2|E49.1	cassette-exon	chr1:228482116-228482481|chr1:228476589-228494073		0.236687	0.0191984	0.355981	0.0713185	1	0.763313
PNISR:ENSG00000132424:E2.1-E4.1|ENSG00000132424:E2.1-E4.2	TRUE	exclusion	clu_23281	NewClu_14363	ENSG00000132424:E4.1	alt-3'	chr6:99864225-99862566|chr6:99864225-99862562	(+)truncated, (-)AA:274(AAH64413.1)->805(ENSP00000358242)|(-)COILED, (-)COMPBIAS-Ser-rich, (-)MOD_RES-Phosphoserine	-0.118081	0.00808983	0.257253	0.0714915	0.6587	0.77678
OBSCN:ENSG00000154358:E47.1-E48.1|ENSG00000154358:E44.1-E56.1	TRUE	inclusion	clu_33672	NewClu_7585	ENSG00000154358:E47.1|E48.1	cassette-exon	chr1:228481317-228481853|chr1:228476589-228494073		0.28754	0.0142704	0.321511	0.0720842	1	0.71246
CEP57L1:ENSG00000183137:E3.1-E8.1|ENSG00000183137:E1.20-E8.1	TRUE	exclusion	clu_46295	NewClu_13517	ENSG00000183137:E3.1	cassette-exon	chr6:109427293-109466422|chr6:109416778-109466422	(~)AA:460(ENSP00000427844)->460(ENSP00000383936)	-0.152225	0.0227777	0.377968	0.0729068	0.0545752	0.2068
CLDND1:ENSG00000080822:E3.6-E4.2|ENSG00000080822:E1.16-E4.2	TRUE	inclusion	clu_6435	NewClu_6741	ENSG00000080822:E3.6	cassette-exon	chr3:98239977-98237839|chr3:98241693-98237839	(+)alt-N-terminus, (+)alt-C-terminus, (+)AA:87(ENSP00000423592)->184(AAQ89479.1)|(+)TRANSMEM-Helical;	0.143814	0.0176526	0.346279	0.0729068	0.920139	0.776325
SNURF:ENSG00000214265:I16.1-E5.1|ENSG00000214265:E16.1-E17.1	TRUE	inclusion	clu_52748	NewClu_15019	ENSG00000214265:I16.1|ENSG00000214265:E5.1	intron-retention	chr15:25244116-25244117|chr15:25227584-25244117		0.211122	0.00756612	0.24948	0.0729068	0.280154	0.0690322
PRTG:ENSG00000166450:E3.2-E4.2|ENSG00000166450:E3.2-E5.1	TRUE	exclusion	clu_39701	NewClu_5331	ENSG00000166450:E4.2	alt-C-term	chr15:56032580-56030697|chr15:56032580-55976129	(-)truncated, (+)AA:137(ENSP00000453335)->1150(ENSP00000373937)|(+)DISULFID, (+)DOMAIN-Fibronectin type-III 1, (+)DOMAIN-Fibronectin type-III 2, (+)DOMAIN-Fibronectin type-III 3, (+)DOMAIN-Fibronectin type-III 4, (+)DOMAIN-Fibronectin type-III 5, (+)DOMAIN-Ig-like 2, (+)DOMAIN-Ig-like 3, (+)DOMAIN-Ig-like 4, (+)Fibronectin_type3-IPR003961, (+)Ig-like_dom-IPR007110, (+)Ig_I-set-IPR013098, (+)Ig_su…	-0.236241	0.019312	0.357249	0.0731274	0.358049	0.59429
AC113189.5:ENSG00000233223:E1.2-E4.1|ENSG00000233223:I3.1-E4.1	TRUE	exclusion	clu_54326	NewClu_7526	ENSG00000233223:E1.2	intron-retention	chr17:7487236-7485481|chr17:7485482-7485481		0.280868	0.0164497	0.336231	0.0731274	0.478933	0.198065
PRTG:ENSG00000166450:E3.2-E5.1|ENSG00000166450:E3.2-E4.2	TRUE	exclusion	clu_39701	NewClu_5331	ENSG00000166450:E4.2	alt-C-term	chr15:56032580-55976129|chr15:56032580-56030697	(-)truncated, (+)AA:137(ENSP00000453335)+>1150(ENSP00000373937)|(+)DISULFID, (+)DOMAIN+Fibronectin type+III 1, (+)DOMAIN+Fibronectin type+III 2, (+)DOMAIN+Fibronectin type+III 3, (+)DOMAIN+Fibronectin type+III 4, (+)DOMAIN+Fibronectin type+III 5, (+)DOMAIN+Ig+like 2, (+)DOMAIN+Ig+like 3, (+)DOMAIN+Ig+like 4, (+)Fibronectin_type3+IPR003961, (+)Ig+like_dom+IPR007110, (+)Ig_I+set+IPR013098, (+)Ig_su…	0.236241	0.019312	0.357249	0.0731274	0.641951	0.40571
MRPS11:ENSG00000181991:E1.12-E2.5|ENSG00000181991:E1.12-E2.5_89015878		inclusion	clu_45802	NewClu_1941	ENSG00000181991:E2.5	alt-3'	chr15:89011255-89015858|chr15:89011255-89015878		0.0745631	0.000158741	0.0342595	0.0731274	0.913153	0.83859
TAF6L:ENSG00000162227:E8.2-I8.1|ENSG00000162227:E8.1-E9.1	TRUE	inclusion	clu_36400	NewClu_5914	ENSG00000162227:E8.2|ENSG00000162227:I8.1	intron-retention	chr11:62549937-62549938|chr11:62549805-62550165		0.207712	0.0234568	0.380983	0.0731274	0.370377	0.162665
C7orf55:ENSG00000164898:E3.1-E5.1|ENSG00000164898:E2.4-E5.1	TRUE	exclusion	clu_38618	NewClu_2037	ENSG00000164898:E3.1	altPromoter	chr7:139026268-139030247|chr7:139025365-139030247		-0.104566	0.000727846	0.0865851	0.0735285	0.785383	0.889949
DSE:ENSG00000111817:E4.1-I4.1|ENSG00000111817:E2.1-E7.1	TRUE	exclusion	clu_15002	NewClu_844	ENSG00000111817:E4.1|ENSG00000111817:I4.1	intron-retention	chr6:116691090-116691091|chr6:116580130-116720361		-0.356375	0.0254397	0.392631	0.0738756	0.362354	0.718729
MB:ENSG00000198125:E6.2-E8.6|ENSG00000198125:E6.2-E10.1	TRUE	exclusion	clu_50369	NewClu_2314	ENSG00000198125:E8.6	altPromoter	chr22:36018525-36013312|chr22:36018525-36007153		-0.195398	0.000321964	0.0555282	0.0738756	0.292289	0.487687
SRGAP2B:ENSG00000196369:E3.4-E4.1|ENSG00000196369:E3.4-E6.1	TRUE	exclusion	clu_48910	NewClu_5058	ENSG00000196369:E4.1	cassette-exon	chr1:143916308-144013901|chr1:143916308-144094362		-0.131111	0.00273613	0.165102	0.0738756	0.635692	0.766803
ZNF721:ENSG00000182903:E10.1-E11.1|ENSG00000182903:E10.1-ENSG00000251595:E4.3	TRUE	exclusion	clu_46156	NewClu_11899	ENSG00000182903:E11.1	trans-splicing	chr4:429559-420908|chr4:429559-420762		-0.223002	0.0568516	0.519031	0.0738756	0.251228	0.47423
ZKSCAN1:ENSG00000106261:E7.1-I8.2|ENSG00000106261:I7.1_99628723-I8.2	TRUE	inclusion	clu_12569	NewClu_10136	ENSG00000106261:E7.1		chr7:99627998-99630928|chr7:99628723-99630928		-0.265337	0.000378861	0.0607757	0.0738756	0.589859	0.855197
LUC7L:ENSG00000007392:E13.5-E14.2|ENSG00000007392:E13.8-E14.2	TRUE	inclusion	clu_749	NewClu_6626	ENSG00000007392:E13.8	alt-5'	chr16:239967-239338|chr16:239930-239338		-0.231471	0.0258084	0.39489	0.0742957	0.558572	0.790043
HSCB:ENSG00000100209:E1.5-E3.1|ENSG00000100209:E2.2-E3.1	TRUE	inclusion	clu_9164	NewClu_7677	ENSG00000100209:E2.2	altPromoter	chr22:29138319-29139870|chr22:29138716-29139870	(-)alt+N+terminus, (-)AA:79(ENST00000483861+PEP)+>235(ENSP00000216027)|(-)DOMAIN+J, (-)DnaJ_domain+IPR001623, (-)HELIX, (-)HscB+IPR004640, (-)HscB_oligo_C+IPR009073, (-)METAL+Divalent metal cation, (-)STRAND, (-)TRANSIT+Mitochondrion, (-)TURN	-0.18715	0.000757969	0.0886777	0.0750897	0.231882	0.419032
ELOVL6:ENSG00000170522:E3.6-E4.1|ENSG00000170522:E3.6-E5.1	TRUE	exclusion	clu_41926	NewClu_1999	ENSG00000170522:E4.1	alt-C-term	chr4:111119403-111119130|chr4:111119403-111026784		-0.196194	0.0283484	0.40862	0.0751599	0.0666504	0.262844
LMO4:ENSG00000143013:E3.2-E3.4|ENSG00000143013:E1.2-E3.4	TRUE	inclusion	clu_29108	NewClu_2392	ENSG00000143013:E3.2	cassette-exon	chr1:87797497-87797696|chr1:87794927-87797696		0.201956	0.000763398	0.0886777	0.0752469	0.395842	0.193886
ACTL6A:ENSG00000136518:E1.7-E2.2|ENSG00000136518:E1.6-E2.2	TRUE	exclusion	clu_25661	NewClu_6696	ENSG00000136518:E1.7	alt-5'	chr3:179280905-179287612|chr3:179280761-179287612	(-)alt-N-terminus, (-)AA:387(ENSP00000394014)->429(ENSP00000397552)|(-)Actin-related-IPR004000	-0.186885	0.00110529	0.1046	0.0757783	0.458687	0.645572
EPS15L1:ENSG00000127527:E4.1-E5.1|ENSG00000127527:E4.2-E5.1	TRUE	exclusion	clu_21174	NewClu_3595	ENSG00000127527:E4.2	alt-5'	chr19:16551696-16548676|chr19:16551673-16548676	(-)nonsense_mediated_decay, (+)truncated, (-)AA:79(ENSP00000465286)->864(ENSP00000248070)|(+)EPS15_homology+IPR000261, (-)CA_BIND, (-)COMPBIAS-Pro-rich, (-)DOMAIN-EF-hand, (-)DOMAIN-EH 1, (-)DOMAIN-EH 2, (-)DOMAIN-EH 3, (-)EF_hand_dom-IPR002048, (-)EPS15_homology-IPR000261, (-)MOD_RES-Phosphoserine, (-)MOD_RES-Phosphothreonine, (-)MOD_RES-Phosphotyrosine, (-)Prefoldin-IPR009053, (-)REGION-15 X 3 …	0.103691	0.000713572	0.0859223	0.0761949	0.221421	0.11773
C16orf52:ENSG00000185716:E4.2-E5.2|ENSG00000185716:E4.2-E7.1	TRUE	inclusion	clu_47411	NewClu_1011	ENSG00000185716:E5.2	cassette-exon	chr16:22087020-22092017|chr16:22087020-22096965		0.277212	0.0169541	0.339874	0.0761949	0.748658	0.471446
CCDC130:ENSG00000104957:E10.2-E11.1|ENSG00000104957:E9.9-E11.1	TRUE	inclusion	clu_11842	NewClu_11919	ENSG00000104957:E10.2	cassette-exon	chr19:13872382-13873113|chr19:13870086-13873113	(-)alt-N-terminus, (-)alt-C-terminus, (-)AA:35(ENSP00000467303)->237(ENSP00000466095)|(-)COILED, (-)CWC16-IPR007590	0.253469	0.0211103	0.367129	0.0761949	0.452072	0.198604
IFFO1:ENSG00000010295:I7.1-E8.1|ENSG00000010295:E6.2-E8.7	TRUE	inclusion	clu_1039	NewClu_2213	ENSG00000010295:I7.1|ENSG00000010295:E8.1	intron-retention	chr12:6658432-6658431|chr12:6658922-6657991		0.262561	0.0865343	0.597495	0.0761949	0.317708	0.0551471
RBCK1:ENSG00000125826:E3.3-E4.1|ENSG00000125826:E3.3-E6.1	TRUE	inclusion	clu_20588	NewClu_7261	ENSG00000125826:E4.1	alt-C-term	chr20:390669-391056|chr20:390669-398170	(-)alt-C-terminus, (-)AA:105(ENSP00000417173)->117(ENSP00000415080)|(-)HELIX, (-)STRAND	0.144502	0.00030147	0.0537718	0.0761949	0.527332	0.38283
RUFY3:ENSG00000018189:E17.2-I17.1|ENSG00000018189:E17.1-E19.2	TRUE	inclusion	clu_1533	NewClu_15401	ENSG00000018189:E17.2|ENSG00000018189:I17.1	intron-retention	chr4:71655799-71655800|chr4:71655309-71659502		0.125249	0.000907618	0.0958076	0.0761949	0.190022	0.064773
MGAT4B:ENSG00000161013:E5.3-I5.1|ENSG00000161013:E1.3-E6.2	TRUE	inclusion	clu_36124	NewClu_7340	ENSG00000161013:E5.3|ENSG00000161013:I5.1	intron-retention	chr5:179229313-179229312|chr5:179233487-179228969		0.411892	0.00208593	0.143276	0.076346	0.586171	0.174278
PLEKHB2:ENSG00000115762:E8.1-E9.1|ENSG00000115762:E8.2-E9.1	TRUE	inclusion	clu_16969	NewClu_6464	ENSG00000115762:E8.2	alt-5'	chr2:131890564-131897740|chr2:131890588-131897740	(+)alt-coding, (+)AA:222(ENSP00000385892)->230(ENSP00000386410)	-0.11592	0.00191581	0.137573	0.0765541	0.501464	0.617384
TOM1L2:ENSG00000175662:E6.1-E7.1|ENSG00000175662:E4.2-E7.1	TRUE	exclusion	clu_44154	NewClu_4286	ENSG00000175662:E6.1	cassette-exon	chr17:17786019-17783057|chr17:17796975-17783057	(-)alt-coding, (-)AA:389(ENSP00000437655)->462(ENSP00000312860)|(+)VHS-IPR002014, (+)VHS_subgr-IPR018205, (-)DOMAIN-GAT, (-)ENTH_VHS-IPR008942, (-)GAT-IPR004152, (-)TOM1-IPR014645, (-)VHS-IPR002014, (-)VHS_subgr-IPR018205	-0.117335	0.00336094	0.176282	0.0766035	0.748898	0.866233
ADARB1:ENSG00000197381:E19.1-E20.1|ENSG00000197381:E19.1-E21.1	TRUE	exclusion	clu_49764	NewClu_2298	ENSG00000197381:E20.1	cassette-exon	chr21:46603425-46604389|chr21:46603425-46604838	(-)nonsense_mediated_decay, (-)nonsense_mediated_decay, (-)AA:701(ENSP00000436367)->741(ENSP00000435381)|(+)A_deamin-IPR002466, (-)A_deamin-IPR002466, (-)Cytokine_IL1-like-IPR008996, (-)DOMAIN-A to I editase	-0.231195	0.0105978	0.286073	0.0767968	0.333443	0.564638
LRRFIP1:ENSG00000124831:E11.1-E12.1|ENSG00000124831:E11.1-I11.1_238638423	TRUE	inclusion	clu_20244	NewClu_14032	ENSG00000124831:E12.1		chr2:238636578-238642417|chr2:238636578-238638423		-0.105984	0.00737998	0.24701	0.0767968	0.0740235	0.180008
PPP1R12B:ENSG00000077157:E18.1-E19.1|ENSG00000077157:E17.2-E19.1		exclusion	clu_5838	NewClu_7898	ENSG00000077157:E18.1	altPromoter	chr1:202432225-202457661|chr1:202418299-202457661	(-)alt-N-terminus, (-)alt-C-terminus, (-)AA:69(ENST00000498070-PEP)->208(ENSP00000375821)|(-)MOD_RES-Phosphoserine	-0.07672	0.00116032	0.107139	0.0770038	0.751133	0.827853
RP11-561O23.5:ENSG00000234394:I8.1_70971735-E10.1|ENSG00000234394:I8.1_70967002-E10.1	TRUE	inclusion	clu_54454	NewClu_8572	ENSG00000234394:I8.1_70971735		chr9:70971735-70993115|chr9:70967002-70993115		0.504281	0.00592611	0.225267	0.0770038	0.663296	0.159015
ANGPTL2:ENSG00000136859:E2.4-E4.1|ENSG00000136859:E2.4-E3.1	TRUE	inclusion	clu_25900	NewClu_2960	ENSG00000136859:E3.1	cassette-exon	chr9:129870194-129856205|chr9:129870194-129869385		-0.314674	0.0199909	0.35923	0.0772795	0.463333	0.778007
MBD1:ENSG00000141644:E17.10-E17.11|ENSG00000141644:E15.1-E18.1	TRUE	inclusion	clu_28669	NewClu_12681	ENSG00000141644:E17.10|ENSG00000141644:E17.11	intron-retention	chr18:47795216-47795215|chr18:47799047-47794033		0.162454	0.00861208	0.262461	0.0774692	0.22255	0.060096
CDKN1A:ENSG00000124762:E1.1-E2.2_36645602|ENSG00000124762:E1.1-E6.1	TRUE	inclusion	clu_20190	NewClu_7700	ENSG00000124762:E2.2.36645602	cassette-exon	chr6:36644347-36645602|chr6:36644347-36651874		0.145235	0.0013152	0.114366	0.0777202	0.26978	0.124545
STRIP2:ENSG00000128578:I9.1-E10.1|ENSG00000128578:E9.1-E10.2	TRUE	inclusion	clu_21469	NewClu_3195	ENSG00000128578:I9.1|ENSG00000128578:E10.1	intron-retention	chr7:129097806-129097807|chr7:129096483-129098056		0.147283	0.0196434	0.35923	0.0777202	0.281023	0.13374
ITGA7:ENSG00000135424:E7.5-E9.1|ENSG00000135424:E7.2-E9.1	TRUE	inclusion	clu_24906	NewClu_14654	ENSG00000135424:E7.5	alt-5'	chr12:56093654-56092701|chr12:56094046-56092701	(+)alt-coding, (+)AA:1122(ENSP00000377777)->1162(ENSP00000257880)|(-)Int_alpha_beta-p-IPR013519, (-)Integrin_alpha-IPR000413, (+)Int_alpha_beta-p-IPR013519, (+)Integrin_alpha-IPR000413, (+)REPEAT-FG-GAP 4, (+)TOPO_DOM-Extracellular	0.164156	0.00387227	0.18619	0.0778878	0.913395	0.749238
CAPRIN1:ENSG00000135387:E26.1-E27.1|ENSG00000135387:E24.2_34118139-E27.1	TRUE	exclusion	clu_24858	NewClu_3487	ENSG00000135387:E26.1	cassette-exon	chr11:34119308-34120850|chr11:34118139-34120850		-0.208942	0.00385244	0.18619	0.0785089	0.700904	0.909846
HNRNPH1:ENSG00000169045:E3.20-E4.4|ENSG00000169045:E3.19-E4.4	TRUE	exclusion	clu_41215	NewClu_14671	ENSG00000169045:E3.20	alt-5'	chr5:179050596-179050165|chr5:179050637-179050165	(~)AA:449(ENSP00000397797)->449(ENSP00000377082)	-0.137218	0.0055733	0.218237	0.0785089	0.325238	0.462456
QDPR:ENSG00000151552:E5.1-E6.3|ENSG00000151552:E5.1-E7.1	TRUE	exclusion	clu_32571	NewClu_5777	ENSG00000151552:E6.3	cassette-exon	chr4:17503342-17493963|chr4:17503342-17492368	(-)nonsense_mediated_decay, (-)alt-C-terminus, (-)AA:152(ENSP00000423227)->244(ENSP00000281243)|(-)ACT_SITE-Proton acceptor, (-)DH_sc/Rdtase_SDR-IPR002198, (-)HELIX, (-)STRAND, (-)TURN	-0.126947	0.00104425	0.101583	0.0785089	0.756633	0.88358
ZC2HC1C:ENSG00000119703:E3.8-E5.1|ENSG00000119703:E3.6-E5.1	TRUE	exclusion	clu_18515	NewClu_2065	ENSG00000119703:E3.8	alt-5'	chr14:75538614-75544235|chr14:75538099-75544235		-0.1886	0.00551672	0.218237	0.0785089	0.165278	0.353878
ZNF330:ENSG00000109445:E1.9-E2.1|ENSG00000109445:E1.8-E2.1	TRUE	exclusion	clu_14013	NewClu_5860	ENSG00000109445:E1.9	alt-5'	chr4:142142262-142143520|chr4:142142231-142143520	(+)nonsense_mediated_decay, (-)truncated, (+)AA:41(ENSP00000423217)->140(ENSP00000422966)|(+)ZN_FING-C4-type 1, (+)ZN_FING-C4-type 2, (-)NOA36-IPR010531	-0.107578	0.00237679	0.154903	0.0785089	0.775932	0.88351
LINC00493:ENSG00000232388:E1.1-E2.2|ENSG00000232388:E1.1-E2.1		exclusion	clu_54229	NewClu_6463	ENSG00000232388:E2.1	alt-3'	chr20:18548240-18549883|chr20:18548240-18549880		0.0984005	0.00908155	0.269406	0.0785089	0.311595	0.213195
APC:ENSG00000134982:E1.4-E4.1|ENSG00000134982:E2.3-E4.1	TRUE	inclusion	clu_24612	NewClu_636	ENSG00000134982:E2.3	altPromoter	chr5:112043579-112090570|chr5:112073622-112090570	(~)AA:2843(ENSP00000413133)+>2843(ENSP00000257430)	-0.285898	0.000545622	0.0732971	0.0785089	0.157602	0.4435
TAF6L:ENSG00000162227:E8.1-E9.1|ENSG00000162227:E8.2-I8.1	TRUE	inclusion	clu_36400	NewClu_5914	ENSG00000162227:E8.1|ENSG00000162227:E9.1	intron-retention	chr11:62549805-62550165|chr11:62549937-62549938		-0.238848	0.0360874	0.441102	0.0785089	0.496738	0.735585
TRIM9:ENSG00000100505:E7.1-E12.2|ENSG00000100505:E10.1-E12.2	TRUE	inclusion	clu_9602	NewClu_8465	ENSG00000100505:E10.1	cassette-exon	chr14:51464768-51448821|chr14:51450098-51448821		-0.299849	0.000212568	0.0424009	0.0785089	0.322001	0.62185
MORF4L2:ENSG00000123562:E3.5-E3.8|ENSG00000123562:E3.5-E4.4		inclusion	clu_19769	NewClu_541	ENSG00000123562:E3.8	cassette-exon	chrX:102940099-102939657|chrX:102940099-102933528		0.0949013	0.00820977	0.259396	0.0785089	0.244827	0.149926
PANK2:ENSG00000125779:E4.2-E6.1|ENSG00000125779:E3.2-E6.1	TRUE	inclusion	clu_20575	NewClu_11367	ENSG00000125779:E4.2	altPromoter	chr20:3870579-3888573|chr20:3870375-3888573		0.119181	0.00148725	0.120246	0.0785089	0.180767	0.0615855
POMT2:ENSG00000009830:E25.6-E26.3|ENSG00000009830:E25.3-E26.3	TRUE	inclusion	clu_966	NewClu_916	ENSG00000009830:E25.6	alt-5'	chr14:77745880-77745212|chr14:77746166-77745212	(-)retained_intron, (-)retained_intron, (-)alt-N-terminus, (-)alt-C-terminus, (-)AA:131(ENST00000555134-PEP)->448(ENST00000554767-PEP)|(-)DOMAIN-MIR 1, (-)DOMAIN-MIR 2, (-)DOMAIN-MIR 3, (-)MIR_motif-IPR016093, (-)TRANSMEM-Helical;	0.201595	0.0149219	0.324885	0.0785089	0.260555	0.0589595
RUFY3:ENSG00000018189:I17.1-E18.1|ENSG00000018189:E17.1-E19.2		inclusion	clu_1533	NewClu_15401	ENSG00000018189:I17.1|ENSG00000018189:E18.1	intron-retention	chr4:71656941-71656942|chr4:71655309-71659502		0.0943771	0.00014147	0.0319277	0.0785089	0.126033	0.0316554
FAM192A:ENSG00000172775:E1.11-E7.2|ENSG00000172775:E1.6-E7.2	TRUE	exclusion	clu_42939	NewClu_14475	ENSG00000172775:E1.11	alt-C-term	chr16:57219733-57207781|chr16:57219943-57207781		-0.19135	0.000793262	0.0900284	0.0788054	0.29621	0.48756
ZC4H2:ENSG00000126970:E1.2-E4.2|ENSG00000126970:E2.5-E4.2	TRUE	inclusion	clu_21006	NewClu_10968	ENSG00000126970:E2.5	alt-C-term	chrX:64254509-64141868|chrX:64196205-64141868	(+)alt-N-terminus, (+)alt-C-terminus, (+)AA:183(ENST00000488831-PEP)->224(ENSP00000363972)|(+)COILED, (+)Znf-C4H2-IPR018482	-0.143512	0.00611126	0.227536	0.078831	0.286779	0.43029
DCAF16:ENSG00000163257:E2.1-I2.1|ENSG00000163257:E1.2-E3.1	TRUE	inclusion	clu_37067	NewClu_3376	ENSG00000163257:E2.1|ENSG00000163257:I2.1	intron-retention	chr4:17811048-17811047|chr4:17812070-17806848		0.136636	0.0054405	0.217923	0.0788519	0.153933	0.0172976
SYNM:ENSG00000182253:E6.1-I6.1|ENSG00000182253:E5.13-E7.2	TRUE	inclusion	clu_45930	NewClu_8670	ENSG00000182253:E6.1|ENSG00000182253:I6.1	intron-retention	chr15:99672330-99672331|chr15:99672018-99672955		0.148933	0.033815	0.433166	0.0788519	0.810403	0.66147
HUWE1:ENSG00000086758:E3.1-E5.1|ENSG00000086758:E2.1-E5.1	TRUE	exclusion	clu_7263	NewClu_3194	ENSG00000086758:E3.1	cassette-exon	chrX:53710819-53707139|chrX:53713215-53707139	(~)AA:4374(ENSP00000262854)->4374(ENSP00000340648)	-0.173963	0.00198762	0.139186	0.0790163	0.285225	0.459188
C7orf49:ENSG00000122783:E4.5-E6.1|ENSG00000122783:E5.1-I5.1	TRUE	inclusion	clu_19531	NewClu_15307	ENSG00000122783:E4.5|ENSG00000122783:E6.1	intron-retention	chr7:134852484-134851623|chr7:134852115-134852114		-0.29344	0.0228376	0.377968	0.0790163	0.441519	0.734959
CNTROB:ENSG00000170037:E13.3-E14.1|ENSG00000170037:E13.3-I13.1_7850685	TRUE	inclusion	clu_41699	NewClu_11106	ENSG00000170037:E14.1		chr17:7849304-7850889|chr17:7849304-7850685		-0.18836	0.0112639	0.293325	0.0790163	0.310977	0.499337
PGS1:ENSG00000087157:E11.2-E12.1|ENSG00000087157:E11.1-E12.1	TRUE	inclusion	clu_7331	NewClu_12218	ENSG00000087157:E11.2	alt-5'	chr17:76415806-76420142|chr17:76415756-76420142	(-)alt-N-terminus, (-)AA:421(ENSP00000330039)->556(ENSP00000262764)|(-)NP_BIND-ATP, (-)PLipase-D_PtdSer-synthase-type-IPR016270, (-)TRANSIT-Mitochondrion	0.111311	0.0130934	0.311026	0.0790163	0.242404	0.131093
DTL:ENSG00000143476:E11.2-I11.1_212247340|ENSG00000143476:E11.2-E12.1	TRUE	inclusion	clu_29417	NewClu_598	ENSG00000143476:I11.1_212247340		chr1:212245555-212247340|chr1:212245555-212251515		0.181083	0.00821747	0.259432	0.0791047	0.222781	0.0416984
RP11-33B1.1:ENSG00000245958:E10.2-E11.1|ENSG00000245958:E10.2-E12.1	TRUE	exclusion	clu_55488	NewClu_12923	ENSG00000245958:E11.1	alt-C-term	chr4:120419058-120420716|chr4:120419058-120433506		-0.22132	0.00903685	0.268955	0.0791449	0.194875	0.416195
GAK:ENSG00000178950:E27.1-E29.1|ENSG00000178950:E27.1-E30.1	TRUE	inclusion	clu_45101	NewClu_7496	ENSG00000178950:E29.1	cassette-exon	chr4:853394-845762|chr4:853394-844872		0.172636	0.00953678	0.275489	0.079276	0.93985	0.767214
TPCN2:ENSG00000162341:E7.1-E8.1|ENSG00000162341:E7.1-E9.1	TRUE	exclusion	clu_36471	NewClu_12725	ENSG00000162341:E8.1	cassette-exon	chr11:68831435-68834971|chr11:68831435-68837898	(-)alt-N-terminus, (-)AA:333(BAG51185.1)->570(ENSP00000445551)|(+)TOPO_DOM-Extracellular, (+)TRANSMEM-Helical; Name=S6 of repeat II;, (-)COMPBIAS-Poly-Gly, (-)INTRAMEM-Helical; Pore-forming;, (-)Ion_trans_dom-IPR005821, (-)TOPO_DOM-Cytoplasmic, (-)TOPO_DOM-Extracellular, (-)TRANSMEM-Helical; Name=S1 of repeat I;, (-)TRANSMEM-Helical; Name=S2 of repeat I;, (-)TRANSMEM-Helical; Name=S2 of repeat II…	-0.200291	0.0133109	0.312592	0.079449	0.624643	0.824935
IL32:ENSG00000008517:E1.26-E1.31|ENSG00000008517:E1.11-E1.31	TRUE	exclusion	clu_877	NewClu_14855	ENSG00000008517:E1.26	alt-5'	chr16:3115688-3115785|chr16:3115495-3115785		-0.257235	0.015637	0.331649	0.0794637	0.184185	0.44142
ZNF226:ENSG00000167380:E9.4-E10.6|ENSG00000167380:E9.4-E10.2	TRUE	exclusion	clu_40264	NewClu_6871	ENSG00000167380:E10.2	alt-3'	chr19:44677105-44679651|chr19:44677105-44679137	(+)alt+C+terminus, (+)AA:94(ENSP00000467003)+>139(ENSP00000466141)	0.218757	0.00525552	0.214392	0.0794637	0.427475	0.208718
CELF1:ENSG00000149187:E21.6-I21.1|ENSG00000149187:E21.3-E23.2	TRUE	inclusion	clu_31770	NewClu_10664	ENSG00000149187:E21.6|ENSG00000149187:I21.1	intron-retention	chr11:47492687-47492686|chr11:47493743-47490443		0.101598	0.0370598	0.446522	0.0797575	0.815858	0.71426
BEND7:ENSG00000165626:I13.1-E14.1|ENSG00000165626:E11.2-E14.1	TRUE	inclusion	clu_39074	NewClu_2103	ENSG00000165626:I13.1	intron-retention	chr10:13485404-13485403|chr10:13489266-13485403		0.187074	0.014563	0.322937	0.0807121	0.299376	0.112302
HOXB-AS1:ENSG00000230148:E3.1-E4.1|ENSG00000230148:E1.1-E4.1	TRUE	inclusion	clu_53969	NewClu_15420	ENSG00000230148:E3.1	cassette-exon	chr17:46622719-46622857|chr17:46620999-46622857		0.318192	0.0278628	0.405701	0.0808122	0.730213	0.412021
NID2:ENSG00000087303:E12.1-E14.2|ENSG00000087303:E12.1-E13.1	TRUE	exclusion	clu_7406	NewClu_1784	ENSG00000087303:E13.1	cassette-exon	chr14:52495440-52486896|chr14:52495440-52494062	(-)alt-coding, (-)AA:1274(ENSP00000443730)->1375(ENSP00000216286)|(-)DISULFID, (-)DOMAIN-EGF-like 4, (-)DOMAIN-EGF-like 5; calcium-binding, (-)EG-like_dom-IPR000742, (-)EGF-like_Ca-bd-IPR001881, (-)SIGNAL	0.119916	0.00397463	0.187018	0.0810711	0.403487	0.283571
SHROOM2:ENSG00000146950:E3.1-E4.1|ENSG00000146950:E2.1-E4.1	TRUE	exclusion	clu_30987	NewClu_12241	ENSG00000146950:E3.1	cassette-exon	chrX:9859148-9862398|chrX:9841843-9862398		-0.429218	0.0112287	0.293325	0.0814384	0.567866	0.997085
MED22:ENSG00000148297:E5.3-E6.2|ENSG00000148297:I5.1-E6.1	TRUE	exclusion	clu_31423	NewClu_6756	ENSG00000148297:E5.3|ENSG00000148297:E6.2	intron-retention	chr9:136210980-136208544|chr9:136208760-136208759		0.202659	0.0123915	0.307028	0.0814384	0.977697	0.775038
CHTOP:ENSG00000160679:I5.1-E6.1|ENSG00000160679:E5.1-E6.4	TRUE	inclusion	clu_35932	NewClu_6268	ENSG00000160679:I5.1|ENSG00000160679:E6.1	intron-retention	chr1:153615953-153615954|chr1:153615840-153617540		0.21014	0.00113136	0.105634	0.0814384	0.280055	0.0699146
CHDH:ENSG00000016391:E9.1-E10.1|ENSG00000016391:E8.1-E10.1	TRUE	exclusion	clu_1493	NewClu_743	ENSG00000016391:E9.1	cassette-exon	chr3:53853559-53853067|chr3:53854501-53853067		-0.312365	0.0176712	0.346279	0.0814515	0.610692	0.923057
ZNF76:ENSG00000065029:E6.2-E7.2|ENSG00000065029:I6.1-E7.1		inclusion	clu_3707	NewClu_15769	ENSG00000065029:E6.2|ENSG00000065029:E7.2	intron-retention	chr6:35255622-35258043|chr6:35258029-35258030		-0.0932423	0.136825	0.685427	0.0814525	0.811603	0.904845
CHD8:ENSG00000100888:E4.7-E5.1|ENSG00000100888:E4.1-E5.1	TRUE	exclusion	clu_9858	NewClu_12781	ENSG00000100888:E4.7	alt-5'	chr14:21898960-21897494|chr14:21899970-21897494	(-)alt-N-terminus, (-)AA:2302(ENSP00000406288)->2581(ENSP00000382863)	-0.147271	0.00472686	0.202455	0.0818077	0.690202	0.837473
MAP4K5:ENSG00000012983:E26.1-E28.1|ENSG00000012983:E27.1-E28.2	TRUE	inclusion	clu_1337	NewClu_13348	ENSG00000012983:E27.1|ENSG00000012983:E28.1	alt-3'|cassette-exon	chr14:50906731-50904729|chr14:50904810-50904726	(-)retained_intron, (-)retained_intron, (-)alt+N+terminus, (-)alt+C+terminus, (-)AA:11(ENST00000557124+PEP)+>520(ENST00000554990+PEP)|(-)retained_intron, (-)retained_intron, (-)alt-N-terminus, (-)alt-C-terminus, (-)AA:11(ENST00000557124-PEP)->520(ENST00000554990-PEP)|(-)Citron-IPR001180|(-)Citron+IPR001180	-0.114715	0.0378861	0.45056	0.0818277	0.750917	0.865632
ELAC2:ENSG00000006744:E1.7-E2.6|ENSG00000006744:E2.3-E2.6	TRUE	inclusion	clu_658	NewClu_10229	ENSG00000006744:E1.7	altPromoter	chr17:12921020-12920438|chr17:12920884-12920438		-0.164597	0.00409986	0.189261	0.0820003	0.564339	0.728936
CENPN:ENSG00000166451:E6.3-E8.2|ENSG00000166451:E7.2-E9.1		inclusion	clu_39705	NewClu_5333	ENSG00000166451:E8.2|E7.2	cassette-exon	chr16:81053881-81056360|chr16:81056303-81058320	(+)alt-C-terminus, (+)AA:204(ENSP00000299572)->339(ENSP00000305608)|(-)CHL4+IPR007902, (+)CHL4-IPR007902, (+)MOD_RES-Phosphoserine	-0.0771851	0.0282686	0.408066	0.0820003	0.307188	0.384373
SCAND2P:ENSG00000176700:E6.4-E7.1|ENSG00000176700:I6.1-E7.1	TRUE	inclusion	clu_44431	NewClu_4532	ENSG00000176700:E6.4	intron-retention	chr15:85181708-85182739|chr15:85182738-85182739		-0.319636	0.00662896	0.234779	0.0823136	0.484644	0.804279
LMO4:ENSG00000143013:E1.2-E3.4|ENSG00000143013:E3.2-E3.4	TRUE	inclusion	clu_29108	NewClu_2392	ENSG00000143013:E1.2	altPromoter	chr1:87794927-87797696|chr1:87797497-87797696		-0.19833	0.000813073	0.0914881	0.0827522	0.601777	0.800108
NDST1:ENSG00000070614:E16.1-E17.1|ENSG00000070614:E16.1-E18.1	TRUE	exclusion	clu_4657	NewClu_12402	ENSG00000070614:E17.1	cassette-exon	chr5:149925048-149927780|chr5:149925048-149929240	(-)alt-coding, (-)AA:825(ENSP00000428604)->882(ENSP00000261797)|(+)P-loop_NTPase-IPR027417, (-)HELIX, (-)P-loop_NTPase-IPR027417, (-)REGION-Heparan sulfate N-sulfotransferase 1, (-)Sulfotransferase_dom-IPR000863, (-)TOPO_DOM-Lumenal	-0.167561	0.000204595	0.0414383	0.0829077	0.738418	0.905979
PPP1R12B:ENSG00000077157:E17.2-E19.1|ENSG00000077157:E18.1-E19.1		exclusion	clu_5838	NewClu_7898	ENSG00000077157:E18.1	altPromoter	chr1:202418299-202457661|chr1:202432225-202457661	(-)alt-N-terminus, (-)alt-C-terminus, (-)AA:69(ENST00000498070-PEP)->208(ENSP00000375821)|(-)MOD_RES-Phosphoserine	0.0811723	0.00272183	0.165102	0.083136	0.237075	0.155903
MTHFSD:ENSG00000103248:E11.2-E13.2|ENSG00000103248:E11.2-I12.1_86569121	TRUE	inclusion	clu_11086	NewClu_14043	ENSG00000103248:E13.2	alt-C-term	chr16:86575303-86566087|chr16:86575303-86569121		-0.166975	0.00623106	0.228926	0.083136	0.808478	0.975453
RREB1:ENSG00000124782:E7.3-E8.1|ENSG00000124782:E7.4-I7.1	TRUE	inclusion	clu_20207	NewClu_3744	ENSG00000124782:E7.3|ENSG00000124782:E8.1	intron-retention	chr6:7181479-7182103|chr6:7181522-7181523		-0.232482	0.00609057	0.227346	0.083369	0.652982	0.885463
GATS:ENSG00000239521:E5.1-E6.1|ENSG00000239521:U0.1_99943544-I6.1_99816216	TRUE	exclusion	clu_54943	NewClu_15703	ENSG00000239521:E5.1|ENSG00000239521:E6.1	altPromoter	chr7:99821193-99820343|chr7:99943544-99816216		-0.142079	0.00859073	0.262203	0.0837749	0.750143	0.892222
RP5-1024C24.1:ENSG00000254489:E1.2-E2.1|ENSG00000254489:E1.2-E3.1	TRUE	exclusion	clu_56191	NewClu_15281	ENSG00000254489:E2.1	alt-C-term	chr11:30605780-30606140|chr11:30605780-30613983		-0.3106	0.00339359	0.176531	0.0846024	0.560954	0.871554
RAB11FIP3:ENSG00000090565:E6.2-E8.1|ENSG00000090565:E7.1-E8.1	TRUE	inclusion	clu_7966	NewClu_15900	ENSG00000090565:E7.1	cassette-exon	chr16:539000-546824|chr16:541268-546824	(-)alt+N+terminus, (-)AA:677(ENSP00000399644)+>756(ENSP00000262305)|(-)COMPBIAS+Pro+rich, (-)MOD_RES+Phosphoserine; by CDK1	-0.133779	0.0180864	0.347673	0.0846993	0.055387	0.189166
FASTKD3:ENSG00000124279:E1.5-I1.2|ENSG00000124279:E1.5-E4.1	TRUE	inclusion	clu_20022	NewClu_852	ENSG00000124279:I1.2		chr5:7869092-7868309|chr5:7869092-7866096		0.153299	0.0103407	0.28411	0.0849711	0.301968	0.148669
HNRNPH1:ENSG00000169045:E3.19-E4.4|ENSG00000169045:E3.20-E4.4	TRUE	exclusion	clu_41215	NewClu_14671	ENSG00000169045:E3.20	alt-5'	chr5:179050637-179050165|chr5:179050596-179050165	(~)AA:449(ENSP00000397797)+>449(ENSP00000377082)	0.139635	0.00484365	0.204214	0.0855313	0.659663	0.520028
SLIT3:ENSG00000184347:E1.5-I1.1_168703489|ENSG00000184347:E1.5-E2.1	TRUE	inclusion	clu_46737	NewClu_13799	ENSG00000184347:I1.1_168703489		chr5:168727517-168703489|chr5:168727517-168678463		0.294421	0.0140297	0.320036	0.0855313	0.429125	0.134704
CPNE1:ENSG00000214078:E2.2-E3.1|ENSG00000214078:E1.17-E5.1	TRUE	inclusion	clu_52705	NewClu_11261	ENSG00000214078:E2.2|E3.1	cassette-exon	chr20:34246852-34243266|chr20:34252682-34220845	(~)AA:537(ENSP00000380585)->537(ENSP00000326126)	0.237624	0.0147246	0.323962	0.0856393	0.71072	0.473096
ZNF793:ENSG00000188227:E9.2-E13.1|ENSG00000188227:E9.2-E10.1	TRUE	exclusion	clu_48347	NewClu_1431	ENSG00000188227:E10.1	cassette-exon	chr19:38024305-38036986|chr19:38024305-38024388	(-)nonsense_mediated_decay, (-)alt-N-terminus, (-)alt-C-terminus, (-)AA:59(ENSP00000466509)->83(ENSP00000465900)|(-)Krueppel-associated_box-IPR001909	0.179703	0.013314	0.312592	0.0857796	0.265645	0.0859422
RP13-582O9.5:ENSG00000253716:E1.4-E3.1|ENSG00000253716:E2.3-E3.1	TRUE	inclusion	clu_56104	NewClu_6013	ENSG00000253716:E2.3	cassette-exon	chr8:144363652-144363167|chr8:144363263-144363167	(+)alt-N-terminus, (+)alt-C-terminus, (+)AA:15(ENST00000518073-PEP)->32(ENST00000519852-PEP)	-0.281815	0.0365845	0.443697	0.0858594	0.419162	0.700976
TRIM54:ENSG00000138100:E3.3-E5.2|ENSG00000138100:E3.3-E4.1	TRUE	inclusion	clu_26803	NewClu_9883	ENSG00000138100:E4.1	cassette-exon	chr2:27522284-27527827|chr2:27522284-27522398	(+)alt-coding, (+)AA:358(ENSP00000369415)->400(ENSP00000296098)|(-)REGION+Mediates microtubule+binding and homooligomerization	-0.166964	0.00737079	0.246912	0.0858594	0.535162	0.702126
APBB3:ENSG00000113108:E15.4-E15.15|ENSG00000113108:E15.9-E15.15	TRUE	inclusion	clu_15607	NewClu_1944	ENSG00000113108:E15.4	alt-5'	chr5:139941685-139941286|chr5:139941429-139941286		-0.302728	0.0804972	0.585818	0.0860603	0.296296	0.599024
GAB2:ENSG00000033327:E2.4-E6.1|ENSG00000033327:E3.1-E6.1	TRUE	inclusion	clu_2016	NewClu_15939	ENSG00000033327:E3.1	cassette-exon	chr11:78128692-77991947|chr11:78075062-77991947	(-)alt+N+terminus, (-)alt+C+terminus, (-)AA:102(ENSP00000431868)+>676(ENSP00000354952)|(-)DOMAIN+PH, (-)HELIX, (-)MOD_RES+Phosphoserine, (-)MOD_RES+Phosphothreonine, (-)MOD_RES+Phosphotyrosine, (-)MOTIF+SH3+binding, (-)Pleckstrin_homology+IPR001849	-0.303511	0.0145492	0.322937	0.0860603	0.32262	0.62613
PANK1:ENSG00000152782:E1.4-E7.1|ENSG00000152782:E2.4-E7.1	TRUE	inclusion	clu_33085	NewClu_6384	ENSG00000152782:E2.4	cassette-exon	chr10:91404357-91371805|chr10:91403454-91371805	(-)alt+N+terminus, (-)AA:373(ENSP00000345118)+>598(ENSP00000302108)|(-)MOD_RES+Phosphoserine	-0.213054	0.0314221	0.422108	0.0860603	0.35683	0.569884
WASH7P:ENSG00000227232:I2.1_25218-E3.1|ENSG00000227232:E2.1-E3.1	TRUE	inclusion	clu_53642	NewClu_1274	ENSG00000227232:I2.1_25218		chr1:25218-24891|chr1:29321-24891		0.391552	0.00300486	0.169718	0.0860603	0.539936	0.148384
CKLF:ENSG00000217555:E1.6-E3.1|ENSG00000217555:E1.6-E4.2	TRUE	inclusion	clu_53044	NewClu_3488	ENSG00000217555:E3.1	cassette-exon	chr16:66586696-66592093|chr16:66586696-66597025	(+)alt-coding, (+)AA:99(ENSP00000264003)->120(ENSP00000290771)|(-)TRANSMEM-Helical;, (+)TRANSMEM-Helical;	0.10187	0.0127349	0.308641	0.0860823	0.405863	0.303994
ZNF766:ENSG00000196214:I8.1-E9.1|ENSG00000196214:E4.2_52780777-ENSG00000198464:E2.1_52803721	TRUE	exclusion	clu_48797	NewClu_15878	ENSG00000196214:I8.1|ENSG00000196214:E9.1	intron-retention	chr19:52794919-52794920|chr19:52780777-52803721		-0.419071	0.0196445	0.35923	0.0861826	0.580929	1
BAG6:ENSG00000204463:E15.2-E16.2|ENSG00000204463:E15.5-E16.1	TRUE	inclusion	clu_51742	NewClu_6611	ENSG00000204463:E15.5|E16.1	alt5'-alt3'	chr6:31610878-31610077|chr6:31610606-31610180	(+)alt-coding, (+)AA:903(ENSP00000402856)->1077(ENSP00000354875)|(+)COMPBIAS-Pro-rich, (+)MOD_RES-Phosphoserine, (+)REGION-4 X 29 AA approximate repeats, (+)REPEAT-3, (+)REPEAT-4, (+)SITE-Cleavage; by caspase-3	-0.145746	7.25092e-05	0.0200262	0.0861826	0.0202021	0.165948
BAG6:ENSG00000204463:E15.5-E16.1|ENSG00000204463:E15.2-E16.2	TRUE	inclusion	clu_51742	NewClu_6611	ENSG00000204463:E15.5|E16.1	alt5'-alt3'	chr6:31610606-31610180|chr6:31610878-31610077	(+)alt-coding, (+)AA:903(ENSP00000402856)->1077(ENSP00000354875)|(+)COMPBIAS-Pro-rich, (+)MOD_RES-Phosphoserine, (+)REGION-4 X 29 AA approximate repeats, (+)REPEAT-3, (+)REPEAT-4, (+)SITE-Cleavage; by caspase-3	0.145746	7.25092e-05	0.0200262	0.0861826	0.979798	0.834052
ZNF397:ENSG00000186812:E3.5-I3.1|ENSG00000186812:E3.3-E4.1	TRUE	inclusion	clu_47838	NewClu_8863	ENSG00000186812:E3.5|ENSG00000186812:I3.1	intron-retention	chr18:32824064-32824065|chr18:32823257-32825226		0.152958	0.101046	0.627859	0.0866519	0.269874	0.116916
CENPO:ENSG00000138092:E2.11-E3.1|ENSG00000138092:E2.10-E4.1	TRUE	exclusion	clu_26785	NewClu_3118	ENSG00000138092:E2.11|ENSG00000138092:E3.1	alt-5'|cassette-exon	chr2:25016389-25016721|chr2:25016370-25022544	(-)alt-N-terminus, (-)AA:294(ENSP00000417787)->300(ENSP00000260662)	-0.13839	0.00476831	0.202717	0.0866796	0.0698335	0.208223
EP400:ENSG00000183495:E28.1-E29.1|ENSG00000183495:E2.1_132446436-ENSG00000185684:E6.13_132589805	TRUE	exclusion	clu_46400	NewClu_4664	ENSG00000183495:E28.1|ENSG00000183495:E29.1	trans-splicing	chr12:132512833-132514246|chr12:132446436-132589805		-0.352767	0.019947	0.35923	0.0866796	0.553768	0.906534
RP11-867G23.10:ENSG00000254510:E2.1_66177519-E3.1|ENSG00000254510:I2.1-E3.1	TRUE	exclusion	clu_56194	NewClu_8472	ENSG00000254510:E2.1_66177519	intron-retention	chr11:66177519-66177624|chr11:66177623-66177624		0.187715	0.000893311	0.0955841	0.0866796	0.374586	0.186871
POLL:ENSG00000166169:E6.6-E7.2|ENSG00000166169:I6.1-E7.1	TRUE	inclusion	clu_39492	NewClu_6967	ENSG00000166169:E6.6|ENSG00000166169:E7.2	intron-retention	chr10:103342520-103340173|chr10:103341983-103341982		-0.171612	0.000481672	0.0694985	0.0866796	0.772242	0.943854
MEIS1:ENSG00000143995:I4.1_66665194-E6.1|ENSG00000143995:E4.3-E6.1	TRUE	inclusion	clu_29754	NewClu_9944	ENSG00000143995:I4.1_66665194		chr2:66665194-66666975|chr2:66665095-66666975		0.126412	0.00313256	0.170912	0.0867151	0.28668	0.160267
MBOAT7:ENSG00000125505:E7.4-E8.1|ENSG00000125505:E7.5-I7.1	TRUE	inclusion	clu_20437	NewClu_8823	ENSG00000125505:E7.4|ENSG00000125505:E8.1	intron-retention	chr19:54684490-54682658|chr19:54683380-54683379		-0.165414	0.0211641	0.367288	0.0873089	0.103891	0.269305
HIF3A:ENSG00000124440:E16.2-E17.1|ENSG00000124440:E15.2-E17.1	TRUE	exclusion	clu_20068	NewClu_11973	ENSG00000124440:E16.2	cassette-exon	chr19:46832735-46834413|chr19:46828896-46834413		-0.246218	0.00463708	0.201254	0.0877366	0.447758	0.693976
MCFD2:ENSG00000180398:E3.6-E7.1|ENSG00000180398:E3.6-E8.1	TRUE	exclusion	clu_45495	NewClu_722	ENSG00000180398:E7.1	cassette-exon	chr2:47142862-47136316|chr2:47142862-47135108	(-)alt-N-terminus, (-)AA:94(ENSP00000386941)->146(ENSP00000317271)|(-)SIGNAL	-0.276067	0.00227979	0.151075	0.0877366	0.226115	0.502181
POLM:ENSG00000122678:E9.1-E10.1|ENSG00000122678:E9.1-E10.2	TRUE	exclusion	clu_19479	NewClu_7902	ENSG00000122678:E10.1	alt-3'	chr7:44113224-44113029|chr7:44113224-44112976	(-)nonsense_mediated_decay, (+)truncated, (-)AA:242(ENSP00000396571)->508(ENSP00000379174)|(-)DNA-dir_DNA_pol_X-IPR002054, (-)DNA_pol_X-IPR022312, (-)DNA_pol_X_beta-like-IPR002008, (-)METAL-Magnesium, (-)SITE-Responsible for the low discrimination between dNTP and rNTP, (-)TdT/Mu-IPR001726	-0.155751	0.00622008	0.228926	0.0877366	0.167007	0.322758
ACAA2:ENSG00000167315:E1.6-E4.1|ENSG00000167315:E1.3-E4.1		exclusion	clu_40238	NewClu_1502	ENSG00000167315:E1.6	altPromoter	chr18:47339839-47329223|chr18:47340187-47329223	(-)alt-N-terminus, (-)AA:394(ENSP00000466015)->397(BAG51410.1)|(+)Thiolase-IPR002155, (+)Thiolase-like-IPR016039, (+)Thiolase_C-IPR020617, (-)TRANSIT-Mitochondrion; not cleaved	-0.0938206	0.0256591	0.393709	0.0877366	0.674594	0.768414
LPCAT4:ENSG00000176454:E8.1-E9.1|ENSG00000176454:E8.2-I8.1	TRUE	inclusion	clu_44378	NewClu_13189	ENSG00000176454:E8.1|ENSG00000176454:E9.1	intron-retention	chr15:34653601-34652410|chr15:34653113-34653112		-0.158631	0.0704789	0.562563	0.0878499	0.691763	0.850395
HCG18:ENSG00000231074:E1.9-E4.1|ENSG00000231074:E1.14-E4.1	TRUE	exclusion	clu_54071	NewClu_12506	ENSG00000231074:E1.14	alt-5'	chr6:30294131-30264014|chr6:30293786-30264014	(~)AA:131(ENST00000426882+PEP)+>131(ENST00000454129+PEP)	0.150795	0.00149489	0.120246	0.0878745	0.493242	0.342446
PDLIM5:ENSG00000163110:E17.1-E18.1|ENSG00000163110:E17.1-E19.1		exclusion	clu_36995	NewClu_2964	ENSG00000163110:E18.1	alt-C-term	chr4:95507595-95508140|chr4:95507595-95529210	(-)truncated, (+)AA:234(ENSP00000426804)->625(ENSP00000424360)|(+)DOMAIN-LIM zinc-binding 1, (+)DOMAIN-LIM zinc-binding 2, (+)DOMAIN-LIM zinc-binding 3, (+)HELIX, (+)MOD_RES-Phosphoserine, (+)STRAND, (+)TURN, (+)Znf_LIM-IPR001781	-0.0965054	0.00173766	0.129724	0.0878745	0.126788	0.223293
ZIK1:ENSG00000171649:E5.4-I5.1_58100825|ENSG00000171649:E5.4-E6.1	TRUE	inclusion	clu_42400	NewClu_8542	ENSG00000171649:I5.1_58100825		chr19:58100033-58100825|chr19:58100033-58101379		0.117631	0.0256897	0.393776	0.088421	0.167494	0.0498638
NUB1:ENSG00000013374:E14.4-E15.1|ENSG00000013374:I14.1-E15.1	TRUE	inclusion	clu_1367	NewClu_9672	ENSG00000013374:E14.4	intron-retention	chr7:151065973-151071183|chr7:151071182-151071183		-0.123705	0.00175271	0.129724	0.0884404	0.810554	0.934259
ARHGEF11:ENSG00000132694:E7.1-E8.2|ENSG00000132694:E7.1-E9.1	TRUE	exclusion	clu_23474	NewClu_353	ENSG00000132694:E8.2	cassette-exon	chr1:156946775-156941608|chr1:156946775-156939835	(-)alt-coding, (-)AA:1522(ENSP00000354644)->1562(ENSP00000357177)	-0.136051	0.0137273	0.315761	0.088582	0.558543	0.694594
ZCCHC7:ENSG00000147905:E8.1-E9.1|ENSG00000147905:E3.1-E10.1	TRUE	exclusion	clu_31323	NewClu_15860	ENSG00000147905:E8.1|E9.1	cassette-exon	chr9:37302228-37304185|chr9:37126939-37305541		-0.131017	0.0148227	0.323962	0.088911	0.847601	0.978618
ARMCX3:ENSG00000102401:E1.5-E2.1|ENSG00000102401:E1.5-E2.2		exclusion	clu_10727	NewClu_6127	ENSG00000102401:E2.1	alt-3'	chrX:100878266-100878776|chrX:100878266-100878804	(~)AA:379(ENSP00000454483)->379(ENSP00000340672)	-0.0846867	0.00142824	0.118754	0.0890965	0.174103	0.25879
FAM118B:ENSG00000197798:E8.2-E9.2|ENSG00000197798:E8.2-E9.3	TRUE	exclusion	clu_50102	NewClu_4259	ENSG00000197798:E9.2	alt-3'	chr11:126126747-126131320|chr11:126126747-126131323	(+)alt-coding, (+)AA:275(ENSP00000432712)->350(ENSP00000353321)	-0.116029	0.000977341	0.0991789	0.0893299	0.780891	0.89692
AZIN1:ENSG00000155096:E6.3-E7.2|ENSG00000155096:E6.3-E8.1		inclusion	clu_33891	NewClu_1953	ENSG00000155096:E7.2	cassette-exon	chr8:103870241-103862372|chr8:103870241-103855975	(~)AA:448(ENSP00000337180)->448(ENSP00000321507)	0.0664938	0.0538988	0.510214	0.0902017	0.381628	0.315134
CDC25B:ENSG00000101224:E2.5-E3.1|ENSG00000101224:E2.2-E3.1	TRUE	exclusion	clu_10135	NewClu_15561	ENSG00000101224:E2.5	altPromoter	chr20:3777378-3778269|chr20:3776526-3778269	(-)alt-N-terminus, (-)AA:468(ENST00000467519-PEP)->580(ENSP00000245960)	-0.252435	0.0194597	0.358637	0.0907356	0.373464	0.625899
ENDOV:ENSG00000173818:E4.12-E10.2|ENSG00000173818:I5.1-E6.1	TRUE	inclusion	clu_43482	NewClu_467	ENSG00000173818:E4.12|ENSG00000173818:E10.2	intron-retention	chr17:78389621-78396006|chr17:78391143-78391144		-0.146364	0.00629333	0.230067	0.0907356	0.0596535	0.206018
CUX1:ENSG00000257923:E20.2-E21.1|ENSG00000257923:E19.1-E30.1	TRUE	inclusion	clu_56639	NewClu_10422	ENSG00000257923:E20.2|E21.1	cassette-exon	chr7:101840585-101842082|chr7:101838883-101916637	(+)alt-N-terminus, (+)alt-C-terminus, (+)AA:678(ENSP00000292538)->1505(ENSP00000292535)|(-)CASP_C-IPR012955, (-)COILED, (-)TOPO_DOM-Cytoplasmic, (-)TOPO_DOM-Lumenal, (-)TRANSMEM-Helical; Anchor for type IV membrane protein;, (+)COILED, (+)DNA_BIND-CUT 1, (+)DNA_BIND-CUT 2, (+)DNA_BIND-CUT 3, (+)DNA_BIND-Homeobox, (+)Hmoeo_CUT-IPR003350, (+)Homeodomain-IPR001356, (+)Homeodomain-like-IPR009057, (+)…	0.309902	0.00779534	0.253188	0.0907356	0.691341	0.381439
TMUB2:ENSG00000168591:E2.10-E3.1|ENSG00000168591:E2.10-E4.3		inclusion	clu_40994	NewClu_6101	ENSG00000168591:E3.1	cassette-exon	chr17:42265111-42265275|chr17:42265111-42266303	(+)alt-C-terminus, (+)AA:75(ENSP00000468765)->94(ENSP00000466189)|(+)TRANSMEM-Helical;	0.0919957	0.00766701	0.251293	0.0907356	0.287649	0.195653
OARD1:ENSG00000124596:E4.13-E5.2|ENSG00000124596:E4.12-E5.2	TRUE	exclusion	clu_20144	NewClu_8578	ENSG00000124596:E4.13	alt-5'	chr6:41039975-41039414|chr6:41040058-41039414		-0.132725	0.00695534	0.237945	0.0908437	0.309833	0.442558
TDGF1:ENSG00000241186:E3.4-E4.1|ENSG00000241186:E3.5-I3.1	TRUE	inclusion	clu_55067	NewClu_8435	ENSG00000241186:E3.4|ENSG00000241186:E4.1	intron-retention	chr3:46620856-46621229|chr3:46621132-46621133		-0.244873	0.0180336	0.347673	0.0908437	0.720509	0.965382
PMS2P3:ENSG00000127957:I2.1_75153383-E3.1|ENSG00000127957:E2.3-E3.1	TRUE	inclusion	clu_21328	NewClu_4431	ENSG00000127957:I2.1_75153383		chr7:75153383-75145546|chr7:75155234-75145546		0.171971	0.00300115	0.169718	0.0908437	0.314991	0.14302
ZFYVE19:ENSG00000166140:E3.1-I3.1|ENSG00000166140:E1.16-E4.3	TRUE	inclusion	clu_39446	NewClu_6417	ENSG00000166140:E3.1|ENSG00000166140:I3.1	intron-retention	chr15:41100576-41100577|chr15:41100066-41101317		0.134079	0.121892	0.663157	0.0908437	0.314773	0.180694
FOXN3:ENSG00000053254:E13.1-E17.1|ENSG00000053254:E13.1-E20.1	TRUE	inclusion	clu_2867	NewClu_15124	ENSG00000053254:E17.1	cassette-exon	chr14:89747294-89656793|chr14:89747294-89647150	(+)alt-coding, (+)AA:468(ENSP00000452227)->490(ENSP00000343288)	0.223097	0.00652243	0.233336	0.0909373	0.639725	0.416628
PYROXD2:ENSG00000119943:E1.3-E5.1|ENSG00000119943:I2.1-E3.1	TRUE	inclusion	clu_18628	NewClu_1607	ENSG00000119943:E1.3|ENSG00000119943:E5.1	intron-retention	chr10:100174766-100170715|chr10:100174053-100174052		-0.20589	0.0345638	0.435366	0.0918255	0.603345	0.809235
CASP3:ENSG00000164305:E1.4-E4.1|ENSG00000164305:E2.3-E4.1		exclusion	clu_38234	NewClu_4734	ENSG00000164305:E2.3	cassette-exon	chr4:185570549-185559622|chr4:185569619-185559622	(~)AA:277(ENSP00000428929)+>277(ENSP00000311032)	0.0789959	0.00078387	0.0893621	0.0918899	0.972311	0.893315
RAB11FIP3:ENSG00000090565:E7.1-E8.1|ENSG00000090565:E6.2-E8.1	TRUE	inclusion	clu_7966	NewClu_15900	ENSG00000090565:E7.1	cassette-exon	chr16:541268-546824|chr16:539000-546824	(-)alt-N-terminus, (-)AA:677(ENSP00000399644)->756(ENSP00000262305)|(-)COMPBIAS-Pro-rich, (-)MOD_RES-Phosphoserine; by CDK1	0.188028	0.0159812	0.332793	0.091949	0.907141	0.719113
C14orf159:ENSG00000133943:E26.1-E27.1|ENSG00000133943:E25.1-E27.1	TRUE	exclusion	clu_24047	NewClu_6768	ENSG00000133943:E26.1	cassette-exon	chr14:91671169-91681749|chr14:91666249-91681749	(-)alt-coding, (-)AA:581(ENSP00000430137)->616(ENSP00000428974)|(+)DUF1445-IPR009906, (+)UPF0317_mt-IPR017135, (-)DUF1445-IPR009906, (-)UPF0317_mt-IPR017135	-0.107628	0.00750303	0.249438	0.0921743	0.80411	0.911739
LCMT1:ENSG00000205629:E1.4-E3.1|ENSG00000205629:E1.6-E3.1	TRUE	exclusion	clu_52199	NewClu_12316	ENSG00000205629:E1.6	alt-5'	chr16:25123089-25139796|chr16:25123317-25139796	(-)alt-N-terminus, (-)alt-C-terminus, (-)AA:56(ENST00000577157-PEP)->119(ENSP00000459851)|(+)HELIX, (+)STRAND, (-)BINDING-S-adenosyl-L-methionine, (-)BINDING-S-adenosyl-L-methionine; via carbonyl oxygen, (-)HELIX, (-)LCM_MeTrfase-IPR007213, (-)STRAND, (-)TURN	0.108258	0.00210326	0.143717	0.0921743	0.275811	0.167554
LRRC27:ENSG00000148814:I2.1_134146610-E3.1|ENSG00000148814:E1.5-E3.1	TRUE	inclusion	clu_31647	NewClu_11758	ENSG00000148814:I2.1_134146610		chr10:134146610-134146981|chr10:134145760-134146981		0.214241	0.00351389	0.177859	0.0921743	0.276856	0.0626151
DNASE1L1:ENSG00000013563:E2.1-I2.1|ENSG00000013563:E1.6-E4.3	TRUE	inclusion	clu_1392	NewClu_4343	ENSG00000013563:E2.1|ENSG00000013563:I2.1	intron-retention	chrX:153638961-153638960|chrX:153640228-153637532		0.274801	0.000404213	0.0628519	0.0923805	0.328579	0.0537773
ATP6V1G2-DDX39B:ENSG00000254870:E5.1-E6.2|ENSG00000254870:E5.1-E6.1	TRUE	inclusion	clu_56249	NewClu_4271	ENSG00000254870:E6.1	alt-3'	chr6:31509727-31508311|chr6:31509727-31508441	(~)nonsense_mediated_decay, (~)nonsense_mediated_decay, (~)AA:99(ENSP00000420191)+>99(ENSP00000365356)	-0.120749	0.0134778	0.314009	0.0927012	0.633848	0.754597
ATP6V1G2-DDX39B:ENSG00000254870:E5.1-E6.1|ENSG00000254870:E5.1-E6.2	TRUE	inclusion	clu_56249	NewClu_4271	ENSG00000254870:E6.1	alt-3'	chr6:31509727-31508441|chr6:31509727-31508311	(~)nonsense_mediated_decay, (~)nonsense_mediated_decay, (~)AA:99(ENSP00000420191)->99(ENSP00000365356)	0.120749	0.0134778	0.314009	0.0927012	0.366152	0.245403
RP11-358L16.2:ENSG00000242639:E1.2-E3.1|ENSG00000242639:E1.2-E2.1	TRUE	inclusion	clu_55235	NewClu_11063	ENSG00000242639:E2.1	alt-C-term	chr10:46089683-46048652|chr10:46089683-46089072		-0.264056	0.0179535	0.347673	0.0928093	0.68623	0.950286
RP11-358L16.2:ENSG00000242639:E1.2-E2.1|ENSG00000242639:E1.2-E3.1	TRUE	inclusion	clu_55235	NewClu_11063	ENSG00000242639:E2.1	alt-C-term	chr10:46089683-46089072|chr10:46089683-46048652		0.264056	0.0179535	0.347673	0.0928093	0.31377	0.0497142
MTO1:ENSG00000135297:E1.8-E2.1|ENSG00000135297:E1.6-E2.1	TRUE	exclusion	clu_24768	NewClu_8078	ENSG00000135297:E1.8	altPromoter	chr6:74171794-74175932|chr6:74171517-74175932	(-)alt-N-terminus, (-)AA:643(ENSP00000359328)->717(ENSP00000359323)|(-)FAD_bind_dom-IPR003953, (-)FAD_pyr_nucl-diS_OxRdtase-IPR013027, (-)GIDA-rel-IPR002218, (-)NP_BIND-FAD, (-)Pyr_nucl-diS_OxRdtase_FAD/NAD-IPR023753, (-)TRANSIT-Mitochondrion	-0.307644	0.00193689	0.138082	0.0933294	0.301632	0.609276
XRRA1:ENSG00000166435:E3.1-E4.1|ENSG00000166435:E2.1-E4.1	TRUE	exclusion	clu_39687	NewClu_5887	ENSG00000166435:E3.1	cassette-exon	chr11:74651830-74648113|chr11:74656063-74648113	(-)alt-N-terminus, (-)AA:55(ENSP00000435662)->296(ENSP00000437334)|(-)Leu-rich_rpt-IPR001611, (-)Leu-rich_rpt_typical-subtyp-IPR003591, (-)REPEAT-LRR 2, (-)REPEAT-LRR 3, (-)REPEAT-LRR 4, (-)REPEAT-LRR 5	-0.270568	0.00195685	0.138405	0.0933294	0.26925	0.539818
MTO1:ENSG00000135297:E1.6-E2.1|ENSG00000135297:E1.8-E2.1	TRUE	exclusion	clu_24768	NewClu_8078	ENSG00000135297:E1.8	altPromoter	chr6:74171517-74175932|chr6:74171794-74175932	(-)alt-N-terminus, (-)AA:643(ENSP00000359328)->717(ENSP00000359323)|(-)FAD_bind_dom-IPR003953, (-)FAD_pyr_nucl-diS_OxRdtase-IPR013027, (-)GIDA-rel-IPR002218, (-)NP_BIND-FAD, (-)Pyr_nucl-diS_OxRdtase_FAD/NAD-IPR023753, (-)TRANSIT-Mitochondrion	0.307644	0.00193689	0.138082	0.0933294	0.698368	0.390724
ATP11A:ENSG00000068650:E31.2-E33.4|ENSG00000068650:E31.2-E33.5	TRUE	inclusion	clu_4307	NewClu_7725	ENSG00000068650:E33.4	alt-3'	chr13:113532617-113536130|chr13:113532617-113536190		0.175513	0.00137793	0.116795	0.0933294	0.425608	0.250096
XIRP1:ENSG00000168334:E1.3-E2.16|ENSG00000168334:E1.3-E2.1_39230940		inclusion	clu_40868	NewClu_1512	ENSG00000168334:E2.16	alt-3'	chr3:39233937-39231016|chr3:39233937-39230940		0.0938316	0.00249071	0.158334	0.0933456	0.741707	0.647875
EFNB3:ENSG00000108947:E4.1-E5.1|ENSG00000108947:E4.1-E5.2_7613621	TRUE	exclusion	clu_13854	NewClu_2097	ENSG00000108947:E5.1	alt-3'	chr17:7612057-7612485|chr17:7612057-7613621		-0.143655	0.00228987	0.151235	0.093769	0.816591	0.960246
FTSJ2:ENSG00000122687:E1.4-E2.1|ENSG00000122687:E1.4-E2.2	TRUE	inclusion	clu_19482	NewClu_11572	ENSG00000122687:E2.1	alt-3'	chr7:2281797-2279342|chr7:2281797-2279311	(+)alt-N-terminus, (+)AA:92(CAH18412.1)->246(ENSP00000242257)|(+)BINDING-S-adenosyl-L-methionine, (+)HELIX, (+)REGION-S-adenosyl-L-methionine binding, (+)STRAND, (+)TURN, (+)rRNA-MeTfrase_E-IPR015507, (+)rRNA_MeTrfase_FtsJ_dom-IPR002877	0.177589	0.00735916	0.246732	0.093769	0.92573	0.74814
FBXO32:ENSG00000156804:E4.2-E5.1|ENSG00000156804:E4.2-E6.1		exclusion	clu_34510	NewClu_10816	ENSG00000156804:E5.1	alt-C-term	chr8:124544138-124539494|chr8:124544138-124526573	(+)retained_intron, (+)retained_intron, (+)alt-C-terminus, (+)AA:134(ENST00000520511-PEP)->177(ENST00000521719-PEP)	-0.0808544	0.0357466	0.440863	0.0939668	0.0721097	0.152964
AC016683.6:ENSG00000189223:E11.1-E12.1|ENSG00000189223:E10.1-E12.1	TRUE	exclusion	clu_48659	NewClu_3198	ENSG00000189223:E11.1	cassette-exon	chr2:114017161-114020855|chr2:114013126-114020855	(-)alt-N-terminus, (-)alt-C-terminus, (-)AA:132(ENST00000451179-PEP)->147(ENST00000422956-PEP)	-0.157537	0.0132235	0.311984	0.0940237	0.734414	0.891951
EGF:ENSG00000138798:E22.1-E23.3|ENSG00000138798:E19.1-E23.3	TRUE	exclusion	clu_27338	NewClu_12966	ENSG00000138798:E22.1	cassette-exon	chr4:110921002-110925661|chr4:110909865-110925661		-0.332922	7.53478e-05	0.0203773	0.0940237	0.310302	0.643224
ZNF766:ENSG00000196214:E6.2-I8.3|ENSG00000196214:E4.2_52780777-ENSG00000198464:E2.1_52803721	TRUE	exclusion	clu_48797	NewClu_15878	ENSG00000196214:E6.2|ENSG00000196214:I8.3	trans-splicing	chr19:52786666-52793319|chr19:52780777-52803721		-0.183321	0.0112547	0.293325	0.0940237	0.794657	0.977978
ATXN2:ENSG00000204842:E24.1-E25.3|ENSG00000204842:E23.1-E25.3	TRUE	inclusion	clu_51927	NewClu_14056	ENSG00000204842:E24.1	cassette-exon	chr12:111902466-111895163|chr12:111907912-111895163	(+)alt-coding, (+)AA:1006(ENSP00000439338)->1073(ENSP00000445583)|(+)LSM_dom-IPR010920	0.159307	0.00911814	0.269956	0.0940237	0.524874	0.365567
BCAR1:ENSG00000050820:I15.1-E16.1|ENSG00000050820:E15.1-E16.2	TRUE	inclusion	clu_2779	NewClu_3715	ENSG00000050820:I15.1|ENSG00000050820:E16.1	intron-retention	chr16:75270402-75270401|chr16:75270780-75269884		0.350043	0.00163978	0.125496	0.0940237	0.54876	0.198717
GAB2:ENSG00000033327:E3.1-E6.1|ENSG00000033327:E2.4-E6.1	TRUE	inclusion	clu_2016	NewClu_15939	ENSG00000033327:E3.1	cassette-exon	chr11:78075062-77991947|chr11:78128692-77991947	(-)alt-N-terminus, (-)alt-C-terminus, (-)AA:102(ENSP00000431868)->676(ENSP00000354952)|(-)DOMAIN-PH, (-)HELIX, (-)MOD_RES-Phosphoserine, (-)MOD_RES-Phosphothreonine, (-)MOD_RES-Phosphotyrosine, (-)MOTIF-SH3-binding, (-)Pleckstrin_homology-IPR001849	0.293646	0.0132069	0.311984	0.0940237	0.577612	0.283965
C16orf93:ENSG00000196118:E2.6-E5.1|ENSG00000196118:E3.6-E4.1	TRUE	inclusion	clu_48727	NewClu_5392	ENSG00000196118:E3.6|E4.1	cassette-exon	chr16:30771605-30768975|chr16:30770663-30770568		-0.133151	0.00296805	0.169718	0.0940881	0.0545909	0.187742
KIAA0141:ENSG00000081791:E11.1-E12.2|ENSG00000081791:E11.2-I11.1	TRUE	inclusion	clu_6553	NewClu_6218	ENSG00000081791:E11.1|ENSG00000081791:E12.2	intron-retention	chr5:141314151-141316763|chr5:141314561-141314562		-0.195376	0.0752316	0.575159	0.0940881	0.481371	0.676747
CXorf40B:ENSG00000197021:E1.6-E2.2|ENSG00000197021:E1.6_149106614-E2.2	TRUE	exclusion	clu_49510	NewClu_7671	ENSG00000197021:E1.6.149106614	alt-5'	chrX:149106411-149105698|chrX:149106614-149105698		-0.170223	0.00574931	0.222181	0.0948347	0.512791	0.683013
SLCO3A1:ENSG00000176463:E16.2-E19.2|ENSG00000176463:I18.1-E19.1	TRUE	inclusion	clu_44387	NewClu_6040	ENSG00000176463:E16.2|ENSG00000176463:E19.2	intron-retention	chr15:92694244-92705986|chr15:92704804-92704805		-0.103367	0.00554715	0.218237	0.0948347	0.863154	0.966522
TRIP6:ENSG00000087077:E1.6-E2.1|ENSG00000087077:I1.1_100465393-E2.1	TRUE	inclusion	clu_7295	NewClu_10134	ENSG00000087077:E1.6		chr7:100465228-100465483|chr7:100465393-100465483		-0.319193	0.015327	0.329365	0.0948347	0.524987	0.844179
SH3TC2:ENSG00000169247:E7.3-E8.1|ENSG00000169247:E7.2-E8.1	TRUE	exclusion	clu_41336	NewClu_254	ENSG00000169247:E7.3	alt-5'	chr5:148420979-148420240|chr5:148421037-148420240	(-)nonsense_mediated_decay, (+)truncated, (-)AA:227(ENSP00000313025)->1288(ENSP00000423660)|(-)DOMAIN-SH3, (-)REPEAT-TPR 1, (-)REPEAT-TPR 2, (-)REPEAT-TPR 3, (-)REPEAT-TPR 4, (-)REPEAT-TPR 5, (-)REPEAT-TPR 6, (-)REPEAT-TPR 7, (-)REPEAT-TPR 8, (-)SH3_domain-IPR001452, (-)TPR-1-IPR001440, (-)TPR_repeat-IPR019734	-0.356307	0.00711259	0.239891	0.094988	0.50946	0.865768
SH3TC2:ENSG00000169247:E7.2-E8.1|ENSG00000169247:E7.3-E8.1	TRUE	exclusion	clu_41336	NewClu_254	ENSG00000169247:E7.3	alt-5'	chr5:148421037-148420240|chr5:148420979-148420240	(-)nonsense_mediated_decay, (+)truncated, (-)AA:227(ENSP00000313025)->1288(ENSP00000423660)|(-)DOMAIN-SH3, (-)REPEAT-TPR 1, (-)REPEAT-TPR 2, (-)REPEAT-TPR 3, (-)REPEAT-TPR 4, (-)REPEAT-TPR 5, (-)REPEAT-TPR 6, (-)REPEAT-TPR 7, (-)REPEAT-TPR 8, (-)SH3_domain-IPR001452, (-)TPR-1-IPR001440, (-)TPR_repeat-IPR019734	0.356307	0.00711259	0.239891	0.094988	0.49054	0.134232
WNK1:ENSG00000060237:E12.1-E13.3|ENSG00000060237:E12.1-E13.2		inclusion	clu_3325	NewClu_12240	ENSG00000060237:E13.2	alt-3'	chr12:980514-987381|chr12:980514-987378	(+)alt-coding, (+)AA:2134(ENSP00000441972)->2382(ENSP00000313059)|(+)Kinase-like_dom-IPR011009	-0.0856094	0.00281341	0.166341	0.094988	0.202454	0.288063
RP11-458D21.5:ENSG00000255168:E10.1-E11.1|ENSG00000255168:E8.1_145295442-E13.1_145301740	TRUE	exclusion	clu_56316	NewClu_2381	ENSG00000255168:E10.1|ENSG00000255168:E11.1	cassette-exon	chr1:145297691-145298155|chr1:145295442-145301740		-0.24694	0.00352611	0.177859	0.0950694	0.710171	0.957111
KHSRP:ENSG00000088247:E19.1-I19.1|ENSG00000088247:E18.3-E20.1	TRUE	exclusion	clu_7493	NewClu_564	ENSG00000088247:E19.1|ENSG00000088247:I19.1	intron-retention	chr19:6414195-6414194|chr19:6415152-6414131		-0.360124	0.00376307	0.185778	0.0951035	0.19337	0.553494
EP400:ENSG00000183495:E37.1-E38.1|ENSG00000183495:E2.1_132446436-ENSG00000185684:E6.13_132589805	TRUE	exclusion	clu_46400	NewClu_4664	ENSG00000183495:E37.1|ENSG00000183495:E38.1	trans-splicing	chr12:132529260-132529345|chr12:132446436-132589805		-0.237349	0.0247385	0.388797	0.0956496	0.690265	0.927614
PPIE:ENSG00000084072:E12.1-E13.1|ENSG00000084072:E12.1-E16.1		exclusion	clu_6858	NewClu_6716	ENSG00000084072:E13.1	alt-C-term	chr1:40218724-40218959|chr1:40218724-40228189	(+)alt-C-terminus, (+)AA:301(ENSP00000312769)->314(ENSP00000361918)|(+)Cyclophilin-like_PPIase_dom-IPR002130, (+)Cyclophilin-type_PPIase_E-IPR016304, (-)Cyclophilin-like_PPIase_dom-IPR002130, (-)Cyclophilin-type_PPIase_E-IPR016304, (-)DOMAIN-PPIase cyclophilin-type, (-)STRAND	-0.0913167	0.00336092	0.176282	0.0956496	0.806433	0.89775
SLC2A8:ENSG00000136856:E1.5-E5.1|ENSG00000136856:E3.1-E5.1	TRUE	exclusion	clu_25896	NewClu_2952	ENSG00000136856:E3.1	cassette-exon	chr9:130159565-130162186|chr9:130160390-130162186	(-)alt-N-terminus, (-)alt-C-terminus, (-)AA:265(ENSP00000392434)->411(ENSP00000362458)|(+)MFS_dom+IPR020846, (+)MFS_dom_general_subst_transpt+IPR016196, (+)Sub_transporter+IPR005828, (+)Sugar/inositol_transpt+IPR003663, (+)TOPO_DOM+Cytoplasmic, (+)TRANSMEM+Helical; Name=10;, (+)TRANSMEM+Helical; Name=11;, (-)MFS-IPR011701, (-)MFS_dom-IPR020846, (-)MFS_dom_general_subst_transpt-IPR016196, (-)MOTIF…	0.367775	0.0362089	0.441516	0.0956496	0.822222	0.454448
FXYD6-FXYD2:ENSG00000255245:E6.1-I6.1_117703821|ENSG00000255245:I6.1-I6.1	TRUE	inclusion	clu_56323	NewClu_8021	ENSG00000255245:E6.1|ENSG00000255245:I6.1_117703821	intron-retention	chr11:117710496-117703821|chr11:117710292-117710291		-0.226554	0.0397433	0.45751	0.095927	0.035401	0.261955
GALNT7:ENSG00000109586:I13.1_174458621-E8.12|ENSG00000109586:I13.1_174442580-ENSG00000237125:E10.1	TRUE	exclusion	clu_14063	NewClu_3316	ENSG00000109586:I13.1_174458621|ENSG00000109586:E8.12	trans-splicing	chr4:174458621-174459214|chr4:174442580-174503856		-0.410281	0.00875292	0.263488	0.0962641	0.358974	0.769255
INPP1:ENSG00000151689:E4.1-E7.2|ENSG00000151689:E1.9-E7.2	TRUE	exclusion	clu_32644	NewClu_2872	ENSG00000151689:E4.1	cassette-exon	chr2:191213757-191224765|chr2:191208687-191224765	(~)AA:399(ENSP00000325423)->399(ENSP00000376142)	-0.202245	0.0401262	0.458826	0.0963194	0.158621	0.360866
CLIP1:ENSG00000130779:I20.1_122806661-E21.1|ENSG00000130779:E20.1-E21.1	TRUE	inclusion	clu_22514	NewClu_15887	ENSG00000130779:I20.1_122806661		chr12:122806661-122803895|chr12:122812494-122803895		0.259684	0.0235298	0.381029	0.0963194	0.563607	0.303923
PLCB4:ENSG00000101333:E42.1-E43.2|ENSG00000101333:E41.1-E43.2		exclusion	clu_10193	NewClu_3068	ENSG00000101333:E42.1	cassette-exon	chr20:9457400-9459568|chr20:9454012-9459568	(-)alt-C-terminus, (-)AA:1175(ENSP00000367754)->1194(ENSP00000367762)|(+)PLC-beta-IPR016280, (-)PLC-beta-IPR016280	-0.0804584	0.0581408	0.523188	0.0965046	0.861496	0.941954
PLCB2:ENSG00000137841:E17.1-E18.1|ENSG00000137841:I17.1_40588053-E18.1	TRUE	inclusion	clu_26568	NewClu_9605	ENSG00000137841:E17.1		chr15:40588497-40587486|chr15:40588053-40587486		-0.20077	0.00309011	0.16993	0.0965046	0.682738	0.883507
HHAT:ENSG00000054392:E5.1-E6.1|ENSG00000054392:E5.1-E8.1	TRUE	inclusion	clu_2942	NewClu_12436	ENSG00000054392:E6.1	cassette-exon	chr1:210522410-210536196|chr1:210522410-210560812	(+)alt-N-terminus, (+)AA:448(ENSP00000308628)->493(ENSP00000261458)|(+)TRANSMEM-Helical;	0.195086	0.0351719	0.438344	0.0965046	0.879128	0.684043
ODAM:ENSG00000109205:E8.1-E9.1|ENSG00000109205:E7.2-E9.1	TRUE	inclusion	clu_13955	NewClu_1808	ENSG00000109205:E8.1	cassette-exon	chr4:71067218-71067975|chr4:71066318-71067975	(+)alt-N-terminus, (+)AA:216(ENSP00000426106)->279(ENSP00000379401)|(+)COMPBIAS-Gln-rich, (+)SIGNAL	0.135443	0.00689886	0.237098	0.0965046	0.779701	0.644258
PLCB2:ENSG00000137841:I17.1_40588053-E18.1|ENSG00000137841:E17.1-E18.1	TRUE	inclusion	clu_26568	NewClu_9605	ENSG00000137841:I17.1_40588053		chr15:40588053-40587486|chr15:40588497-40587486		0.20077	0.00309011	0.16993	0.0965046	0.317262	0.116493
RP11-95P2.1:ENSG00000262468:E1.2-E2.1|ENSG00000262468:E1.2-E4.1	TRUE	inclusion	clu_57280	NewClu_9759	ENSG00000262468:E2.1	cassette-exon	chr16:4303648-4302035|chr16:4303648-4297062		0.268193	0.0217661	0.370727	0.0965046	0.652419	0.384227
SIVA1:ENSG00000184990:E7.1-I7.1|ENSG00000184990:E6.1-E8.1	TRUE	inclusion	clu_47008	NewClu_11315	ENSG00000184990:E7.1|ENSG00000184990:I7.1	intron-retention	chr14:105223649-105223650|chr14:105223097-105225765		0.252423	0.0398106	0.45751	0.0965046	0.496013	0.24359
SMARCC2:ENSG00000139613:E15.1-E17.1|ENSG00000139613:E16.1-E17.1	TRUE	exclusion	clu_27640	NewClu_1989	ENSG00000139613:E16.1	cassette-exon	chr12:56567480-56566488|chr12:56566721-56566488	(+)alt+coding, (+)AA:1130(ENSP00000302919)+>1214(ENSP00000267064)|(+)COMPBIAS+Pro+rich, (+)Chromodomain+like+IPR016197, (+)MOD_RES+Phosphothreonine, (-)Chromodomain-like-IPR016197	0.131523	0.0178975	0.347673	0.0967084	0.474828	0.343305
COL4A5:ENSG00000188153:E42.1-E45.2|ENSG00000188153:E44.2-E45.2	TRUE	inclusion	clu_48299	NewClu_6114	ENSG00000188153:E44.2	cassette-exon	chrX:107911734-107920730|chrX:107917983-107920730	(+)alt-coding, (+)AA:1685(ENSP00000354505)->1691(ENSP00000331902)|(-)Collagen+IPR008160, (-)REGION+Triple+helical region, (+)Collagen-IPR008160	-0.192775	0.0321323	0.425956	0.0968796	0.59749	0.790265
SAT2:ENSG00000141504:E1.16-E1.19|ENSG00000141504:E1.16-E1.23		inclusion	clu_28566	NewClu_11765	ENSG00000141504:E1.19	alt-3'	chr17:7530461-7530362|chr17:7530461-7530111		0.0946494	0.00208377	0.143276	0.0968796	0.792391	0.697742
AGXT2L2:ENSG00000175309:E7.8-E9.1|ENSG00000175309:E7.3-E9.1	TRUE	exclusion	clu_44055	NewClu_14793	ENSG00000175309:E7.8	alt-5'	chr5:177651449-177649935|chr5:177651617-177649935		-0.217612	0.0492524	0.494357	0.0971366	0.357128	0.57474
LPHN3:ENSG00000150471:E6.1-E7.1|ENSG00000150471:E5.5-E7.1	TRUE	exclusion	clu_32141	NewClu_4204	ENSG00000150471:E6.1	cassette-exon	chr4:62383236-62452945|chr4:62363066-62452945	(-)alt-coding, (-)AA:1512(ENSP00000421627)->1580(ENSP00000420931)|(+)SIGNAL	-0.182485	0.00543708	0.217923	0.0971366	0.0829819	0.265467
BAZ2A:ENSG00000076108:E2.4-E5.1|ENSG00000076108:E4.3-E5.1	TRUE	exclusion	clu_5608	NewClu_7159	ENSG00000076108:E4.3	altPromoter	chr12:57029966-57011316|chr12:57023909-57011316	(+)alt+N+terminus, (+)AA:1903(ENSP00000447941)+>1905(ENSP00000446880)	0.118856	0.000993066	0.0992941	0.0971366	0.302062	0.183206
LIMS1:ENSG00000169756:E3.1-E8.1|ENSG00000169756:E6.6-E8.1	TRUE	exclusion	clu_41562	NewClu_8318	ENSG00000169756:E6.6	altPromoter	chr2:109205084-109276061|chr2:109271712-109276061	(~)AA:325(ENSP00000376987)+>325(ENSP00000337598)	0.161885	0.073822	0.570633	0.0971366	0.240445	0.0785604
EPS15L1:ENSG00000127527:E24.4-E25.1|ENSG00000127527:E21.1-E25.1	TRUE	exclusion	clu_21176	NewClu_3594	ENSG00000127527:E24.4	cassette-exon	chr19:16472590-16466662|chr19:16495940-16466662		-0.156547	0.0642519	0.544206	0.0975687	0.631011	0.787558
CCDC115:ENSG00000136710:I1.2-E5.4|ENSG00000136710:E4.1-E5.4	TRUE	inclusion	clu_25749	NewClu_15314	ENSG00000136710:I1.2		chr2:131097133-131096805|chr2:131098481-131096805		0.117222	0.0145138	0.322937	0.0976281	0.150902	0.0336804
PNISR:ENSG00000132424:E2.1-E4.2|ENSG00000132424:E2.1-E4.1	TRUE	exclusion	clu_23281	NewClu_14363	ENSG00000132424:E4.1	alt-3'	chr6:99864225-99862562|chr6:99864225-99862566	(+)truncated, (-)AA:274(AAH64413.1)->805(ENSP00000358242)|(-)COILED, (-)COMPBIAS-Ser-rich, (-)MOD_RES-Phosphoserine	0.10585	0.00311107	0.170183	0.0976463	0.270026	0.164176
TMEM218:ENSG00000150433:E4.9-E6.1|ENSG00000150433:E4.9-E6.2	TRUE	exclusion	clu_32126	NewClu_3152	ENSG00000150433:E6.1	alt-3'	chr11:124972028-124971199|chr11:124972028-124971152	(+)truncated, (-)AA:45(ENSP00000433023)->115(ENSP00000434597)|(-)TRANSMEM-Helical;	-0.234404	0.0141489	0.320633	0.0979968	0.330827	0.565231
TPRN:ENSG00000176058:E2.6-E3.2|ENSG00000176058:E1.1-E3.2	TRUE	exclusion	clu_44269	NewClu_9700	ENSG00000176058:E2.6	altPromoter	chr9:140093439-140087143|chr9:140098556-140087143		-0.194971	0.00694248	0.237808	0.0979968	0.64226	0.837231
LRIF1:ENSG00000121931:E1.4-E3.1|ENSG00000121931:E2.4-E3.1	TRUE	inclusion	clu_19263	NewClu_11829	ENSG00000121931:E2.4	cassette-exon	chr1:111506243-111492745|chr1:111493910-111492745	(+)alt-N-terminus, (+)AA:233(ENSP00000432290)->739(AAO43631.1)|(+)MOD_RES-Phosphoserine	-0.193374	0.012593	0.308124	0.0979968	0.359093	0.552467
PLEKHA7:ENSG00000166689:E28.2-E30.1|ENSG00000166689:E28.6-I28.1	TRUE	inclusion	clu_39849	NewClu_9033	ENSG00000166689:E28.2|ENSG00000166689:E30.1	intron-retention	chr11:16810643-16807934|chr11:16809207-16809206		-0.246811	0.0178013	0.347186	0.0979968	0.2333	0.480111
PTAR1:ENSG00000188647:E6.1-E8.1|ENSG00000188647:E6.1-E7.1	TRUE	inclusion	clu_48474	NewClu_15789	ENSG00000188647:E7.1	cassette-exon	chr9:72347055-72333600|chr9:72347055-72338546		-0.197687	0.0451332	0.477943	0.0979968	0.036389	0.234076
GALNS:ENSG00000141012:E3.1-E4.1|ENSG00000141012:E1.9-E6.1	TRUE	inclusion	clu_28262	NewClu_8451	ENSG00000141012:E3.1|E4.1	cassette-exon	chr16:88922615-88921930|chr16:88923166-88909237		0.215701	0.00760132	0.250387	0.0979968	0.343071	0.127369
ITPA:ENSG00000125877:E2.7-E3.1|ENSG00000125877:E2.7-E5.1		inclusion	clu_20636	NewClu_13931	ENSG00000125877:E3.1	cassette-exon	chr20:3190263-3193815|chr20:3190263-3194631	(-)alt-N-terminus, (-)alt-C-terminus, (-)AA:110(ENST00000460550-PEP)->153(ENSP00000382732)|(-)BINDING-Substrate, (-)HELIX, (-)Ham1p-like-IPR002637, (-)METAL-Magnesium, (-)REGION-Substrate binding, (-)STRAND, (-)TURN	0.0798835	0.000224035	0.0440212	0.0979968	0.87164	0.791757
MAP4:ENSG00000047849:E19.1-E20.1|ENSG00000047849:E18.2-E21.1		inclusion	clu_2566	NewClu_407	ENSG00000047849:E19.1|E20.1	cassette-exon	chr3:47910704-47908828|chr3:47912303-47899002	(+)alt-N-terminus, (+)alt-C-terminus, (+)AA:493(ENSP00000416743)->887(ENSP00000264724)|(+)MOD_RES-Phosphoserine, (+)REPEAT-Tau/MAP 2, (+)Tau/MAP_tubulin-bd_rpt-IPR001084	0.0911274	0.0027552	0.165492	0.0979968	0.707268	0.616141
ODAM:ENSG00000109205:E7.2-E9.1|ENSG00000109205:E8.1-E9.1		inclusion	clu_13955	NewClu_1808	ENSG00000109205:E8.1	cassette-exon	chr4:71066318-71067975|chr4:71067218-71067975	(+)alt-N-terminus, (+)AA:216(ENSP00000426106)->279(ENSP00000379401)|(+)COMPBIAS-Gln-rich, (+)SIGNAL	-0.0936305	0.0108175	0.288678	0.0979968	0.120731	0.214361
RP11-342C23.4:ENSG00000231806:E1.1-E2.2|ENSG00000231806:E1.1-E2.2_97321251	TRUE	inclusion	clu_54166	NewClu_9938	ENSG00000231806:E2.2	alt-3'	chr9:97317627-97321166|chr9:97317627-97321251		0.322764	0.0161742	0.333664	0.0980243	0.587374	0.26461
PRDM11:ENSG00000019485:E8.2-E11.1|ENSG00000019485:E8.2-E9.1	TRUE	exclusion	clu_1581	NewClu_14545	ENSG00000019485:E9.1	cassette-exon	chr11:45226329-45241121|chr11:45226329-45230425		0.176534	0.0257034	0.393776	0.0980602	0.694384	0.51785
SEC13:ENSG00000157020:E8.5-E10.2|ENSG00000157020:E8.5-E10.3		exclusion	clu_34588	NewClu_1286	ENSG00000157020:E10.2	alt-3'	chr3:10345710-10343058|chr3:10345710-10342831	(-)alt-N-terminus, (-)alt-C-terminus, (-)AA:284(ENSP00000380306)->322(ENSP00000312122)|(-)MOD_RES-Phosphoserine, (-)REPEAT-WD 1, (-)REPEAT-WD 6, (-)STRAND, (-)WD40_repeat-IPR001680, (-)WD40_repeat_dom-IPR017986	-0.099521	0.0013904	0.116838	0.0981594	0.736906	0.836427
GAK:ENSG00000178950:E22.1-E23.2|ENSG00000178950:E22.1-E24.1		inclusion	clu_45102	NewClu_7494	ENSG00000178950:E23.2	cassette-exon	chr4:864499-862473|chr4:864499-861220		0.0950821	0.00793829	0.254281	0.0983814	0.969314	0.874232
MIA3:ENSG00000154305:I29.1-E30.1|ENSG00000154305:E29.1-E31.2	TRUE	inclusion	clu_33634	NewClu_14253	ENSG00000154305:I29.1|ENSG00000154305:E30.1	intron-retention	chr1:222836229-222836230|chr1:222835674-222837340		0.160289	0.00336967	0.176505	0.0983814	0.204271	0.0439817
RP4-756H11.3:ENSG00000226824:E1.3-ENSG00000154710:E2.1|ENSG00000226824:E4.1-E5.1	TRUE	exclusion	clu_53595	NewClu_11600	ENSG00000226824:E1.3|ENSG00000226824:ENSG00000154710:E2.1	trans-splicing	chr7:66119613-66177154|chr7:66132597-66133751		0.38756	0.00299448	0.169718	0.0984829	0.552901	0.165341
PEAK1:ENSG00000173517:E4.1-E5.2|ENSG00000173517:E4.1-E8.2	TRUE	exclusion	clu_43321	NewClu_9306	ENSG00000173517:E5.2	cassette-exon	chr15:77578765-77577420|chr15:77578765-77544868	(+)alt-N-terminus, (+)alt-C-terminus, (+)AA:20(ENST00000567808-PEP)->1049(ENSP00000453924)|(+)COMPBIAS-Poly-Asn, (+)COMPBIAS-Poly-Pro, (+)COMPBIAS-Poly-Ser, (+)COMPBIAS-Pro-rich, (+)COMPBIAS-Ser-rich, (+)MOD_RES-Phosphoserine, (+)MOD_RES-Phosphotyrosine	-0.31866	0.00228496	0.151163	0.0988713	0.4515	0.77016
TSPAN14:ENSG00000108219:E5.1-E6.1|ENSG00000108219:E1.7-E6.1	TRUE	exclusion	clu_13414	NewClu_2815	ENSG00000108219:E5.1	cassette-exon	chr10:82228443-82248973|chr10:82214127-82248973	(~)AA:270(ENSP00000396270)->270(ENSP00000361231)	-0.169237	0.000523619	0.0717662	0.09921	0.579514	0.748751
HDAC9:ENSG00000048052:E15.2-E17.1|ENSG00000048052:E11.4-E19.1	TRUE	exclusion	clu_2583	NewClu_13173	ENSG00000048052:E15.2|E17.1	cassette-exon	chr7:18549069-18582792|chr7:18535947-18624904		-0.101635	0.0157022	0.331649	0.0996015	0.0384249	0.14006
ST6GALNAC6:ENSG00000160408:E7.4-E8.1|ENSG00000160408:E7.4-I7.1	TRUE	inclusion	clu_35855	NewClu_8293	ENSG00000160408:E8.1	intron-retention	chr9:130656791-130653322|chr9:130656791-130656790		-0.123096	0.0128815	0.309171	0.099647	0.82673	0.949826
MGAT1:ENSG00000131446:E4.4-I4.1|ENSG00000131446:E3.7-E5.1	TRUE	inclusion	clu_22839	NewClu_9706	ENSG00000131446:E4.4|ENSG00000131446:I4.1	intron-retention	chr5:180236364-180236363|chr5:180237040-180236076		0.109004	0.00909273	0.269406	0.099647	0.171935	0.0629311
NME5:ENSG00000112981:E1.2-E2.2|ENSG00000112981:E1.2-E3.1	TRUE	inclusion	clu_15558	NewClu_9974	ENSG00000112981:E2.2	cassette-exon	chr5:137475060-137474474|chr5:137475060-137465157		0.225259	0.0110714	0.29151	0.099647	0.855964	0.630705
FYN:ENSG00000010810:E21.3-E22.1|ENSG00000010810:E21.3-E23.1		inclusion	clu_1096	NewClu_1650	ENSG00000010810:E22.1	cassette-exon	chr6:112024088-112021471|chr6:112024088-112020873	(+)alt-coding, (+)AA:534(ENSP00000357671)->537(ENSP00000346671)|(-)Kinase-like_dom-IPR011009, (-)Prot_kinase_cat_dom-IPR000719, (-)SH2-IPR000980, (-)Ser-Thr/Tyr_kinase_cat_dom-IPR001245, (-)Ser/Thr_dual-sp_kinase_dom-IPR002290, (-)Tyr_kinase_cat_dom-IPR020635, (+)DOMAIN-Protein kinase, (+)DOMAIN-SH2, (+)HELIX, (+)Kinase-like_dom-IPR011009, (+)MOD_RES-Phosphoserine, (+)MOD_RES-Phosphothreonine, (+…	0.118248	0.00647552	0.232572	0.100067	0.933096	0.814848
RNF41:ENSG00000181852:E1.4-E3.1|ENSG00000181852:E1.8-E3.1		exclusion	clu_45779	NewClu_1662	ENSG00000181852:E1.8	altPromoter	chr12:56615687-56610397|chr12:56615544-56610397	(~)AA:317(ENSP00000447303)+>317(ENSP00000342755)	0.154023	0.000303365	0.0537718	0.100384	0.344631	0.190608
RP11-345J4.8:ENSG00000205534:E12.1-E13.1|ENSG00000205534:E12.1_29559938-ENSG00000254634:E2.1_29458201		exclusion	clu_52136	NewClu_5283	ENSG00000205534:E12.1|ENSG00000205534:E13.1	trans-splicing	chr16:29559859-29557588|chr16:29559938-29458201		-0.217334	0.00406748	0.188739	0.100384	0.729942	0.947275
SLC29A2:ENSG00000174669:I5.1-E6.1|ENSG00000174669:E5.2-E6.1		exclusion	clu_43767	NewClu_7597	ENSG00000174669:I5.1	intron-retention	chr11:66136143-66136142|chr11:66136531-66136142		-0.260764	0.0128816	0.309171	0.100384	0.0658113	0.326576
BACE2:ENSG00000182240:E1.4-E3.1|ENSG00000182240:I2.1_42598058-E3.1		inclusion	clu_45923	NewClu_375	ENSG00000182240:E1.4	altPromoter	chr21:42540502-42598193|chr21:42598058-42598193		-0.14187	0.00916856	0.270362	0.100384	0.804316	0.946185
CEP85:ENSG00000130695:E3.1-E5.1|ENSG00000130695:E4.1-E5.1		inclusion	clu_22367	NewClu_4751	ENSG00000130695:E4.1	altPromoter	chr1:26570809-26581662|chr1:26581323-26581662		-0.195238	0.000386651	0.0612423	0.100517	0.658947	0.854185
LINC00662:ENSG00000261824:E8.2-E9.1|ENSG00000261824:E8.2_28236989-E9.1		inclusion	clu_57238	NewClu_5272	ENSG00000261824:E8.2.28236989	alt-5'	chr19:28237006-28223875|chr19:28236989-28223875		-0.191388	0.0394172	0.456133	0.100517	0.678183	0.86957
ARMC8:ENSG00000114098:E1.16-E3.1|ENSG00000114098:E2.3-E3.1		inclusion	clu_16034	NewClu_15487	ENSG00000114098:E2.3	cassette-exon	chr3:137906441-137928659|chr3:137907372-137928659	(-)alt+N+terminus, (-)AA:659(ENSP00000420333)+>663(ENSP00000376778)	-0.0852469	0.0197725	0.35923	0.100946	0.299636	0.384882
FTSJ2:ENSG00000122687:E1.4-E2.2|ENSG00000122687:E1.4-E2.1		inclusion	clu_19482	NewClu_11572	ENSG00000122687:E2.1	alt-3'	chr7:2281797-2279311|chr7:2281797-2279342	(+)alt-N-terminus, (+)AA:92(CAH18412.1)->246(ENSP00000242257)|(+)BINDING-S-adenosyl-L-methionine, (+)HELIX, (+)REGION-S-adenosyl-L-methionine binding, (+)STRAND, (+)TURN, (+)rRNA-MeTfrase_E-IPR015507, (+)rRNA_MeTrfase_FtsJ_dom-IPR002877	-0.187646	0.00322241	0.173155	0.100946	0.0394737	0.22712
OBSCN:ENSG00000154358:E50.3-E51.1|ENSG00000154358:E50.3-E52.2		inclusion	clu_33672	NewClu_7585	ENSG00000154358:E51.1	cassette-exon	chr1:228486418-228486960|chr1:228486418-228487583		0.248346	0.00782097	0.253434	0.102402	0.780954	0.532607
SHF:ENSG00000138606:E3.9-E5.1|ENSG00000138606:E2.2-E5.1		inclusion	clu_27096	NewClu_10683	ENSG00000138606:E3.9	altPromoter	chr15:45479652-45470504|chr15:45490970-45470504	(-)alt-N-terminus, (-)AA:366(BAG64721.1)->433(ENSP00000315978)	0.271641	0.0701283	0.561641	0.102448	0.773621	0.50198
RP3-449O17.1:ENSG00000244627:E10.1-E12.1|ENSG00000244627:E10.1-E14.1		inclusion	clu_55416	NewClu_2192	ENSG00000244627:E12.1	alt-C-term	chr22:38757404-38747004|chr22:38757404-38740746		0.384939	0.0162243	0.33424	0.102539	0.523333	0.138394
HIST1H2BK:ENSG00000197903:E1.3-E2.1|ENSG00000197903:I1.1_27113593-E2.1		inclusion	clu_50189	NewClu_7390	ENSG00000197903:E1.3		chr6:27114188-27106460|chr6:27113593-27106460		-0.122229	0.00588065	0.224402	0.102636	0.688736	0.810965
PAK1:ENSG00000149269:E2.8-E8.2|ENSG00000149269:E2.8-E8.1		exclusion	clu_31825	NewClu_745	ENSG00000149269:E8.1	alt-3'	chr11:77184597-77103583|chr11:77184597-77103586		0.0949637	0.0101817	0.283294	0.103191	0.114191	0.0192269
ZNF35:ENSG00000169981:E3.1-E4.1|ENSG00000169981:E2.2-E4.1		inclusion	clu_41658	NewClu_2465	ENSG00000169981:E3.1	cassette-exon	chr3:44694193-44700193|chr3:44692751-44700193	(-)truncated, (+)AA:103(ENSP00000296092)->527(ENSP00000379368)|(+)REGION-Globular domain, (+)ZN_FING-C2H2-type 1, (+)ZN_FING-C2H2-type 10, (+)ZN_FING-C2H2-type 11, (+)ZN_FING-C2H2-type 2, (+)ZN_FING-C2H2-type 3, (+)ZN_FING-C2H2-type 4, (+)ZN_FING-C2H2-type 5, (+)ZN_FING-C2H2-type 6, (+)ZN_FING-C2H2-type 7, (+)ZN_FING-C2H2-type 8, (+)ZN_FING-C2H2-type 9, (+)Znf_C2H2-IPR007087, (+)Znf_C2H2-like-IPR…	0.255574	0.00161002	0.124969	0.103191	0.771345	0.515771
AP3M1:ENSG00000185009:E2.1-E3.1|ENSG00000185009:E1.3-E3.1		exclusion	clu_47023	NewClu_11146	ENSG00000185009:E2.1	cassette-exon	chr10:75898564-75898140|chr10:75910513-75898140	(~)AA:418(ENSP00000347408)->418(ENSP00000361831)	-0.130274	0.00514448	0.212079	0.103623	0.438482	0.568755
DHRS12:ENSG00000102796:E3.1-E5.1|ENSG00000102796:E4.1-E5.1		exclusion	clu_10847	NewClu_6646	ENSG00000102796:E4.1	cassette-exon	chr13:52373670-52365393|chr13:52371962-52365393	(-)alt-N-terminus, (-)alt-C-terminus, (-)AA:186(ENST00000490949-PEP)->317(ENSP00000411565)|(+)DH_sc/Rdtase_SDR+IPR002198, (+)Epimerase_deHydtase+IPR001509, (-)DH_sc/Rdtase_SDR-IPR002198, (-)Epimerase_deHydtase-IPR001509, (-)Glc/ribitol_DH-IPR002347, (-)NP_BIND-NAD or NADP, (-)PKS_KR-IPR013968	0.210465	0.00117929	0.107658	0.103623	0.485281	0.274816
KLHL9:ENSG00000198642:E2.1-E3.1|ENSG00000198642:E1.5-E3.1		exclusion	clu_50758	NewClu_12770	ENSG00000198642:E2.1	cassette-exon	chr9:21329330-21324320|chr9:21335096-21324320		-0.279909	0.0172951	0.341705	0.103623	0.0131579	0.293067
LOH12CR1:ENSG00000165714:E1.1-E3.1|ENSG00000165714:E2.3-E3.1		exclusion	clu_39177	NewClu_7221	ENSG00000165714:E2.3	altPromoter	chr12:12510052-12514140|chr12:12510443-12514140	(-)alt-N-terminus, (-)AA:177(ENSP00000443023)->196(ENSP00000321546)	0.274163	0.00119336	0.108101	0.103623	0.717188	0.443025
RPL17-C18orf32:ENSG00000215472:E8.1-E10.1|ENSG00000215472:E9.1-E10.1		exclusion	clu_52980	NewClu_15799	ENSG00000215472:E9.1	altPromoter	chr18:47013577-47010141|chr18:47013413-47010141	(~)AA:76(AK027111+PEP)+>76(BAC77365.1)	0.0894303	0.000122982	0.029441	0.103623	0.745671	0.656241
VEGFB:ENSG00000173511:E5.2-E6.1|ENSG00000173511:E5.2-E6.2		exclusion	clu_43319	NewClu_7682	ENSG00000173511:E6.1	alt-3'	chr11:64004694-64004892|chr11:64004694-64004993	(-)alt-C-terminus, (-)AA:188(ENSP00000401550)->207(ENSP00000311127)	-0.122556	0.0078829	0.253617	0.103623	0.47995	0.602506
ANKS6:ENSG00000165138:E7.1-E8.1|ENSG00000165138:E7.1-I7.1_101543927		inclusion	clu_38826	NewClu_15329	ENSG00000165138:E8.1		chr9:101544749-101542619|chr9:101544749-101543927		-0.171175	0.00811849	0.257749	0.103623	0.71052	0.881695
ZNF584:ENSG00000171574:E2.9-E4.1|ENSG00000171574:E3.3-E4.1		inclusion	clu_42375	NewClu_2885	ENSG00000171574:E3.3	cassette-exon	chr19:58920532-58926891|chr19:58921458-58926891		-0.180624	0.00635409	0.231295	0.103623	0.0464956	0.22712
FAM204A:ENSG00000165669:E3.5-E4.1|ENSG00000165669:E2.3-E4.1		exclusion	clu_39102	NewClu_985	ENSG00000165669:E3.5	cassette-exon	chr10:120101239-120095935|chr10:120101782-120095935	(+)nonsense_mediated_decay, (+)alt-C-terminus, (+)AA:147(ENST00000469758-PEP)->219(ENSP00000432701)|(+)COILED	-0.140226	0.00457515	0.200067	0.103814	0.479157	0.619383
ADCY3:ENSG00000138031:E17.3-I17.1|ENSG00000138031:E17.3-E18.1		inclusion	clu_26711	NewClu_4705	ENSG00000138031:I17.1	intron-retention	chr2:25050771-25050770|chr2:25050771-25050477		0.376548	0.00677337	0.235405	0.103814	0.386232	0.00968372
PTPRD:ENSG00000153707:E17.1-E19.1|ENSG00000153707:E17.1-E21.5		inclusion	clu_33416	NewClu_8332	ENSG00000153707:E19.1	cassette-exon	chr9:8528591-8527353|chr9:8528591-8525035	(+)alt-coding, (+)AA:1899(ENSP00000353187)->1912(ENSP00000348812)|(-)Ig-like_dom-IPR007110, (-)Ig_I-set-IPR013098, (-)Ig_sub-IPR003599, (-)Ig_sub2-IPR003598, (+)DISULFID, (+)DOMAIN-Ig-like C2-type 2, (+)Ig-like_dom-IPR007110, (+)Ig_I-set-IPR013098, (+)Ig_sub-IPR003599, (+)Ig_sub2-IPR003598, (+)REGION-Interaction with IL1RAPL1, (+)STRAND, (+)TOPO_DOM-Extracellular	0.156729	0.00503197	0.209862	0.103814	0.375311	0.218582
TSEN2:ENSG00000154743:E1.5-E2.2|ENSG00000154743:E1.4-E2.2		inclusion	clu_33794	NewClu_2847	ENSG00000154743:E1.5	alt-5'	chr3:12526127-12531283|chr3:12526016-12531283	(+)alt-coding, (+)AA:406(ENSP00000392029)->465(ENSP00000385976)|(-)tRNA_splic_SEN2-IPR016589, (+)tRNA_splic_SEN2-IPR016589	0.220842	0.00342879	0.176556	0.103814	0.366373	0.145531
MRPL55:ENSG00000162910:E1.11-I2.3|ENSG00000162910:E1.12-E2.5		exclusion	clu_36863	NewClu_3602	ENSG00000162910:E1.11|ENSG00000162910:I2.3		chr1:228296962-228296722|chr1:228296850-228296722		0.230712	0.00787156	0.253617	0.104641	0.524099	0.293387
ARHGEF17:ENSG00000110237:E19.1-E20.2|ENSG00000110237:I19.1-E20.1		inclusion	clu_14330	NewClu_5538	ENSG00000110237:E19.1|ENSG00000110237:E20.2	intron-retention	chr11:73075645-73076435|chr11:73076269-73076270		-0.228245	0.0146817	0.323219	0.104641	0.472687	0.700931
GPATCH8:ENSG00000186566:E2.1-E5.2|ENSG00000186566:E4.2-E5.2		inclusion	clu_47762	NewClu_136	ENSG00000186566:E4.2	cassette-exon	chr17:42552197-42541912|chr17:42544465-42541912	(-)alt+N+terminus, (-)AA:1424(ENSP00000395016)+>1502(ENSP00000467556)|(-)DOMAIN+G+patch, (-)G_patch_dom+IPR000467	-0.160072	0.0104774	0.286073	0.104641	0.675847	0.835919
ADARB1:ENSG00000197381:E20.1-E21.1|ENSG00000197381:E19.1-E21.1		exclusion	clu_49764	NewClu_2298	ENSG00000197381:E20.1	cassette-exon	chr21:46604508-46604838|chr21:46603425-46604838	(-)nonsense_mediated_decay, (-)nonsense_mediated_decay, (-)AA:701(ENSP00000436367)->741(ENSP00000435381)|(+)A_deamin-IPR002466, (-)A_deamin-IPR002466, (-)Cytokine_IL1-like-IPR008996, (-)DOMAIN-A to I editase	-0.1718	0.00471537	0.202455	0.105087	0.522631	0.694431
COL4A2:ENSG00000134871:E1.1-E3.1|ENSG00000134871:E2.3-E3.1		exclusion	clu_24539	NewClu_12495	ENSG00000134871:E2.3	cassette-exon	chr13:110958290-110960207|chr13:110959875-110960207	(+)alt+C+terminus, (+)AA:84(ENST00000480771+PEP)+>105(ENSP00000383027)|(+)Collagen+IPR008160	0.459498	0.00145746	0.119454	0.105087	0.735924	0.276426
COL4A2:ENSG00000134871:E2.3-E3.1|ENSG00000134871:E1.1-E3.1		exclusion	clu_24539	NewClu_12495	ENSG00000134871:E2.3	cassette-exon	chr13:110959875-110960207|chr13:110958290-110960207	(+)alt-C-terminus, (+)AA:84(ENST00000480771-PEP)->105(ENSP00000383027)|(+)Collagen-IPR008160	-0.459498	0.00145746	0.119454	0.105087	0.264076	0.723574
GTF2IRD1:ENSG00000006704:E19.1-E20.2|ENSG00000006704:E19.1-E20.1		exclusion	clu_626	NewClu_11308	ENSG00000006704:E20.1	alt-3'	chr7:73969553-73969768|chr7:73969553-73969723	(-)alt-coding, (-)AA:944(ENSP00000408477)->959(ENSP00000265755)|(+)GTF2I+IPR004212, (+)TF_II+I+IPR016659, (-)GTF2I-IPR004212, (-)TF_II-I-IPR016659	0.16289	0.0109866	0.290298	0.105152	0.891546	0.728656
NBPF15:ENSG00000243452:E4.4-I4.1_148565503|ENSG00000243452:E4.4-E5.1		exclusion	clu_55308	NewClu_2606	ENSG00000243452:I4.1_148565503		chr1:148561115-148565503|chr1:148561115-148566782		-0.158453	0.0481129	0.489999	0.105152	0.089057	0.24751
BICD2:ENSG00000185963:I7.1-E8.1|ENSG00000185963:E7.1-E8.3		inclusion	clu_47542	NewClu_4640	ENSG00000185963:I7.1|ENSG00000185963:E8.1	intron-retention	chr9:95476256-95476255|chr9:95477535-95475743		0.217631	0.0233859	0.38073	0.105152	0.276069	0.0584378
MAGEA2:ENSG00000184750:E1.7-E2.1|ENSG00000184750:E1.4-E3.1		inclusion	clu_46922	NewClu_9007	ENSG00000184750:E1.7|ENSG00000184750:E2.1	alt-5'|cassette-exon	chrX:151922066-151921915|chrX:151922312-151921037		0.115191	0.0375767	0.449533	0.105152	0.247139	0.131948
MPRIP:ENSG00000133030:E26.1-E27.1|ENSG00000133030:E26.1-E28.1		exclusion	clu_23636	NewClu_15297	ENSG00000133030:E27.1	cassette-exon	chr17:17077389-17078607|chr17:17077389-17079740	(-)alt-N-terminus, (-)alt-C-terminus, (-)AA:277(ENSP00000411723)->1091(ENSP00000412147)|(-)ApoA-IPR013326, (-)MOD_RES-Phosphoserine, (-)REGION-Interaction with PPP1R12A	-0.204266	0.00201847	0.140788	0.105305	0.528869	0.733135
ZSCAN2:ENSG00000176371:E1.10-E3.1|ENSG00000176371:E1.9-E3.1		exclusion	clu_44351	NewClu_15756	ENSG00000176371:E1.10	alt-5'	chr15:85144419-85147051|chr15:85144366-85147051	(+)truncated, (-)AA:150(ENSP00000333895)->614(ENSP00000410198)|(+)Retrov_capsid_C-IPR008916, (+)Tscrpt_reg_SCAN-IPR003309, (-)Retrov_capsid_C-IPR008916, (-)Tscrpt_reg_SCAN-IPR003309, (-)ZN_FING-C2H2-type 1, (-)ZN_FING-C2H2-type 10, (-)ZN_FING-C2H2-type 11, (-)ZN_FING-C2H2-type 12, (-)ZN_FING-C2H2-type 13, (-)ZN_FING-C2H2-type 14, (-)ZN_FING-C2H2-type 2, (-)ZN_FING-C2H2-type 3, (-)ZN_FING-C2H2-typ…	-0.0936305	0.00498764	0.209116	0.105974	0.0720853	0.165716
ZSCAN2:ENSG00000176371:E1.9-E3.1|ENSG00000176371:E1.10-E3.1		exclusion	clu_44351	NewClu_15756	ENSG00000176371:E1.10	alt-5'	chr15:85144366-85147051|chr15:85144419-85147051	(+)truncated, (-)AA:150(ENSP00000333895)->614(ENSP00000410198)|(+)Retrov_capsid_C+IPR008916, (+)Tscrpt_reg_SCAN+IPR003309, (-)Retrov_capsid_C-IPR008916, (-)Tscrpt_reg_SCAN-IPR003309, (-)ZN_FING-C2H2-type 1, (-)ZN_FING-C2H2-type 10, (-)ZN_FING-C2H2-type 11, (-)ZN_FING-C2H2-type 12, (-)ZN_FING-C2H2-type 13, (-)ZN_FING-C2H2-type 14, (-)ZN_FING-C2H2-type 2, (-)ZN_FING-C2H2-type 3, (-)ZN_FING-C2H2-typ…	0.0936305	0.00498764	0.209116	0.105974	0.927915	0.834284
LINC00493:ENSG00000232388:E1.1-E2.1|ENSG00000232388:E1.1-E2.2		exclusion	clu_54229	NewClu_6463	ENSG00000232388:E2.1	alt-3'	chr20:18548240-18549880|chr20:18548240-18549883		-0.0935138	0.010203	0.283294	0.10604	0.68391	0.777424
RP13-582O9.5:ENSG00000253716:E2.3-E3.1|ENSG00000253716:E1.4-E3.1		inclusion	clu_56104	NewClu_6013	ENSG00000253716:E2.3	cassette-exon	chr8:144363263-144363167|chr8:144363652-144363167	(+)alt-N-terminus, (+)alt-C-terminus, (+)AA:15(ENST00000518073-PEP)->32(ENST00000519852-PEP)	0.296772	0.00327952	0.174562	0.10604	0.357303	0.0605309
SLC25A23:ENSG00000125648:E12.2-E14.1|ENSG00000125648:E12.2-E18.2		exclusion	clu_20467	NewClu_6261	ENSG00000125648:E14.1	alt-C-term	chr19:6444162-6442170|chr19:6444162-6436475	(+)retained_intron, (+)alt-N-terminus, (+)alt-C-terminus, (+)AA:65(ENST00000597039-PEP)->131(ENSP00000472590)|(+)Mit_carrier-IPR002067, (+)Mitochondrial_sb/sol_carrier-IPR018108, (+)Mt_carrier_dom-IPR023395, (+)TOPO_DOM-Mitochondrial intermembrane, (+)TOPO_DOM-Mitochondrial matrix, (+)TRANSMEM-Helical; Name=4;, (+)TRANSMEM-Helical; Name=5;, (-)TOPO_DOM-Mitochondrial intermembrane, (-)TRANSMEM-Hel…	-0.23719	0.0020949	0.1434	0.106127	0.453599	0.690789
ALDOA:ENSG00000149925:E6.8-E9.1|ENSG00000149925:E5.4-E9.1		exclusion	clu_32058	NewClu_9068	ENSG00000149925:E6.8	alt-C-term	chr16:30077248-30078555|chr16:30075826-30078555	(~)AA:364(ENSP00000455800)->364(ENSP00000455917)	-0.226843	0.00477554	0.202766	0.106203	0.485914	0.712757
ERVK13-1:ENSG00000260565:I2.2-I7.2|ENSG00000260565:I6.1-I7.3		inclusion	clu_57081	NewClu_4454	ENSG00000260565:I2.2|ENSG00000260565:I7.2	intron-retention	chr16:2719412-2713408|chr16:2713409-2713408		-0.196098	0.0801408	0.584851	0.106203	0.399639	0.595737
ZNF714:ENSG00000160352:E5.2-E7.2|ENSG00000160352:E5.2-E7.1		inclusion	clu_35841	NewClu_15685	ENSG00000160352:E7.1	alt-3'	chr19:21281716-21299635|chr19:21281716-21299613	(-)truncated, (+)AA:55(ENSP00000291770)->554(ENSP00000472368)|(+)ZN_FING-C2H2-type 10, (+)ZN_FING-C2H2-type 11, (+)ZN_FING-C2H2-type 12, (+)ZN_FING-C2H2-type 13, (+)ZN_FING-C2H2-type 14; degenerate, (+)ZN_FING-C2H2-type 1; degenerate, (+)ZN_FING-C2H2-type 2, (+)ZN_FING-C2H2-type 3, (+)ZN_FING-C2H2-type 4, (+)ZN_FING-C2H2-type 5, (+)ZN_FING-C2H2-type 6, (+)ZN_FING-C2H2-type 7, (+)ZN_FING-C2H2-type…	-0.266946	0.0299575	0.416034	0.106203	0.119939	0.386885
C1orf50:ENSG00000164008:E1.3-E3.3|ENSG00000164008:E1.5-E3.3		exclusion	clu_37879	NewClu_10236	ENSG00000164008:E1.5	alt-5'	chr1:43233061-43239234|chr1:43233295-43239234		0.103311	0.00503611	0.209862	0.106255	0.288932	0.185621
CDCA3:ENSG00000111665:E1.7-E1.11|ENSG00000111665:E1.9-E1.11		exclusion	clu_14878	NewClu_1779	ENSG00000111665:E1.7	altPromoter	chr12:6960386-6959760|chr12:6959997-6959760		0.127984	0.0124643	0.307442	0.106255	0.248267	0.120282
KLHL24:ENSG00000114796:E1.9-E2.1|ENSG00000114796:E1.9-E5.1		exclusion	clu_16339	NewClu_15246	ENSG00000114796:E2.1	cassette-exon	chr3:183353581-183354009|chr3:183353581-183361268	(~)AA:600(ENSP00000242810)->600(ENSP00000395012)	-0.141327	0.00160359	0.124919	0.106255	0.0759011	0.217228
MYLK3:ENSG00000140795:E4.1-E5.1|ENSG00000140795:E4.1-E6.1		exclusion	clu_28155	NewClu_8265	ENSG00000140795:E5.1	cassette-exon	chr16:46773969-46772055|chr16:46773969-46766580	(-)alt-N-terminus, (-)AA:478(ENSP00000439297)->819(ENSP00000378288)	-0.148791	0.0117471	0.298939	0.106255	0.254383	0.403174
RCCD1:ENSG00000166965:E2.5-E3.1|ENSG00000166965:E1.4-E3.1		inclusion	clu_40067	NewClu_11425	ENSG00000166965:E2.5	cassette-exon	chr15:91499113-91499842|chr15:91498178-91499842	(-)retained_intron, (-)alt-C-terminus, (-)AA:214(ENST00000555737-PEP)->376(ENSP00000377801)|(-)RCC1/BLIP-II-IPR009091, (-)REPEAT-RCC1 2, (-)REPEAT-RCC1 3, (-)REPEAT-RCC1 4, (-)Reg_chr_condens-IPR000408	0.227333	0.0946479	0.613086	0.106255	0.768627	0.541294
WASF3:ENSG00000132970:E9.1-E10.1|ENSG00000132970:E8.2-E10.1		exclusion	clu_23610	NewClu_6456	ENSG00000132970:E9.1	cassette-exon	chr13:27254338-27255191|chr13:27250861-27255191	(+)alt-coding, (+)AA:499(ENSP00000354325)->502(ENSP00000335055)|(+)COILED	-0.15791	0.0114119	0.295091	0.106674	0.174778	0.332688
FRMD3:ENSG00000172159:E19.4-I19.1|ENSG00000172159:E19.2-E21.1		inclusion	clu_42681	NewClu_10964	ENSG00000172159:E19.4|ENSG00000172159:I19.1	intron-retention	chr9:85861941-85861940|chr9:85862970-85858130		0.164012	0.117028	0.654672	0.107135	0.405346	0.241334
RP11-458D21.5:ENSG00000255168:E9.1-E10.1|ENSG00000255168:E8.1_145295442-E13.1_145301740		exclusion	clu_56316	NewClu_2381	ENSG00000255168:E9.1|ENSG00000255168:E10.1	cassette-exon	chr1:145296571-145297619|chr1:145295442-145301740		-0.288706	0.00263529	0.162119	0.107629	0.656107	0.944813
WASH7P:ENSG00000227232:E2.1-E3.1|ENSG00000227232:I2.1_25218-E3.1		inclusion	clu_53642	NewClu_1274	ENSG00000227232:E2.1	altPromoter	chr1:29321-24891|chr1:25218-24891		-0.375683	0.00063348	0.0803274	0.107629	0.257669	0.633353
ASXL1:ENSG00000171456:E12.1-E12.3|ENSG00000171456:E12.1-E13.4		exclusion	clu_42320	NewClu_1581	ENSG00000171456:E12.3	cassette-exon	chr20:31017234-31017704|chr20:31017234-31019124		-0.219089	0.00415405	0.19033	0.108105	0.0789588	0.298048
SORBS1:ENSG00000095637:I1.1_97278609-E3.1|ENSG00000095637:E1.3-E3.1		inclusion	clu_8573	NewClu_1247	ENSG00000095637:I1.1_97278609		chr10:97278609-97250877|chr10:97321077-97250877		0.13558	0.0170909	0.340053	0.108105	0.153869	0.0182895
ANKRD54:ENSG00000100124:U0.1_38244236-E3.1|ENSG00000100124:E1.6-E3.1		exclusion	clu_9095	NewClu_10270	ENSG00000100124:U0.1_38244236	altPromoter	chr22:38244236-38236241|chr22:38239918-38236241		0.270546	0.0024682	0.157382	0.108132	0.385678	0.115132
ZNF766:ENSG00000196214:E1.3-E5.1|ENSG00000196214:E4.2_52780777-ENSG00000198464:E2.1_52803721		exclusion	clu_48797	NewClu_15878	ENSG00000196214:E1.3|ENSG00000196214:E5.1	trans-splicing	chr19:52772884-52785364|chr19:52780777-52803721		-0.157385	0.0263818	0.397955	0.108341	0.840402	0.997788
ZNF76:ENSG00000065029:I6.1-E7.1|ENSG00000065029:E6.2-E7.2		inclusion	clu_3707	NewClu_15769	ENSG00000065029:I6.1|ENSG00000065029:E7.1	intron-retention	chr6:35258029-35258030|chr6:35255622-35258043		0.0714573	0.148927	0.706191	0.108341	0.123614	0.0521569
GATS:ENSG00000239521:E3.1-E4.1|ENSG00000239521:U0.1_99943544-I6.1_99816216		exclusion	clu_54943	NewClu_15703	ENSG00000239521:E3.1|ENSG00000239521:E4.1	altPromoter	chr7:99831227-99821698|chr7:99943544-99816216		-0.147546	0.0251303	0.390353	0.108447	0.782554	0.9301
KDM6A:ENSG00000147050:E2.2-E3.1|ENSG00000147050:I2.1_44810440-E3.1		inclusion	clu_31030	NewClu_1552	ENSG00000147050:E2.2		chrX:44733233-44820529|chrX:44810440-44820529		-0.186934	0.00136884	0.116514	0.108447	0.128539	0.315473
IFT81:ENSG00000122970:E1.4-E2.1|ENSG00000122970:E1.3-E2.1		exclusion	clu_19592	NewClu_1395	ENSG00000122970:E1.4	alt-5'	chr12:110562666-110565165|chr12:110562248-110565165	(~)AA:676(ENSP00000449718)->676(ENSP00000242591)	-0.121555	0.0299471	0.416034	0.109149	0.255779	0.377333
UROD:ENSG00000126088:E1.10-E2.4|ENSG00000126088:E1.10-E2.5		exclusion	clu_20747	NewClu_7128	ENSG00000126088:E2.4	altPromoter	chr1:45477957-45478529|chr1:45477957-45478579		-0.0773975	0.00308274	0.16993	0.109149	0.0868007	0.164198
HPS1:ENSG00000107521:E6.1-E7.1|ENSG00000107521:E5.1-E7.1		inclusion	clu_13047	NewClu_15117	ENSG00000107521:E6.1	cassette-exon	chr10:100195029-100193848|chr10:100195392-100193848	(+)alt-N-terminus, (+)alt-C-terminus, (+)AA:133(ENST00000480020-PEP)->324(ENSP00000343638)|(+)COMPBIAS-Poly-Glu, (+)REPEAT-[DE]-X(4)-L-L 1	0.141756	0.00253067	0.159408	0.109149	0.856023	0.714267
SH3RF2:ENSG00000156463:E1.1-E3.1_145317383|ENSG00000156463:E1.1-E3.1		inclusion	clu_34377	NewClu_3456	ENSG00000156463:E3.1	alt-3'	chr5:145316257-145317383|chr5:145316257-145317386		0.18496	0.00761345	0.250578	0.109149	0.20932	0.0243594
PCBP4:ENSG00000090097:E4.6-E6.1|ENSG00000090097:E5.2-E7.2		exclusion	clu_7898	NewClu_490	ENSG00000090097:E6.1|E5.2	cassette-exon	chr3:52001342-51996104|chr3:51996826-51995320	(~)AA:403(ENSP00000417196)+>403(ENSP00000322341)	0.224335	0.0206998	0.364159	0.109645	0.39246	0.168126
PIH1D2:ENSG00000150773:I8.1_111781629-E8.8|ENSG00000150773:I8.1_111781832-E8.8		inclusion	clu_32247	NewClu_13254	ENSG00000150773:I8.1_111781629		chr11:111781629-111781173|chr11:111781832-111781173		0.141835	0.00227138	0.151024	0.109645	0.522914	0.381079
MEIS2:ENSG00000134138:E4.7-E6.2|ENSG00000134138:E4.7-E6.3		exclusion	clu_24122	NewClu_11065	ENSG00000134138:E6.2	alt-3'	chr15:37390168-37388631|chr15:37390168-37388608	(-)alt-N-terminus, (-)AA:306(ENSP00000380745)->381(ENSP00000339549)|(-)REGION-Required for interaction with PBX1	-0.0916378	0.00126124	0.111564	0.109824	0.840133	0.931771
PLA2G4C:ENSG00000105499:E18.3-E19.1|ENSG00000105499:E18.3-E21.2		exclusion	clu_12160	NewClu_7451	ENSG00000105499:E19.1	cassette-exon	chr19:48565255-48565094|chr19:48565255-48558306	(+)retained_intron, (+)alt-N-terminus, (+)alt-C-terminus, (+)AA:130(ENSP00000469528)->131(ENST00000596353-PEP)|(-)Acyl_Trfase/lysoPLipase-IPR016035	-0.15446	0.0141746	0.320633	0.109824	0.0573559	0.211816
PLA2G4C:ENSG00000105499:E18.3-E21.2|ENSG00000105499:E18.3-E19.1		exclusion	clu_12160	NewClu_7451	ENSG00000105499:E19.1	cassette-exon	chr19:48565255-48558306|chr19:48565255-48565094	(+)retained_intron, (+)alt+N+terminus, (+)alt+C+terminus, (+)AA:130(ENSP00000469528)+>131(ENST00000596353+PEP)|(-)Acyl_Trfase/lysoPLipase-IPR016035	0.15446	0.0141746	0.320633	0.109824	0.942644	0.788184
WASF3:ENSG00000132970:E8.2-E10.1|ENSG00000132970:E7.1-E9.1		inclusion	clu_23610	NewClu_6456	ENSG00000132970:E9.1|E8.2	cassette-exon	chr13:27250861-27255191|chr13:27246126-27254172	(+)alt-coding, (+)AA:499(ENSP00000354325)->502(ENSP00000335055)|(+)COILED	0.172197	0.00857391	0.262164	0.109824	0.659416	0.487219
MLL5:ENSG00000005483:E29.1-E30.1|ENSG00000005483:I29.1-E30.1		inclusion	clu_406	NewClu_12695	ENSG00000005483:E29.1	intron-retention	chr7:104750815-104750924|chr7:104750923-104750924		-0.0879151	0.0326986	0.428335	0.111972	0.853766	0.941681
CCDC84:ENSG00000186166:E5.2-E6.1|ENSG00000186166:E5.3-E6.1		inclusion	clu_47617	NewClu_3608	ENSG00000186166:E5.3	alt-5'	chr11:118881993-118882649|chr11:118882021-118882649	(-)nonsense_mediated_decay, (+)truncated, (-)AA:148(ENSP00000436340)+>332(ENSP00000334767)|(-)COILED	-0.185609	0.0839477	0.591845	0.112695	0.521262	0.70687
CCDC84:ENSG00000186166:E5.3-E6.1|ENSG00000186166:E5.2-E6.1		inclusion	clu_47617	NewClu_3608	ENSG00000186166:E5.3	alt-5'	chr11:118882021-118882649|chr11:118881993-118882649	(-)nonsense_mediated_decay, (+)truncated, (-)AA:148(ENSP00000436340)->332(ENSP00000334767)|(-)COILED	0.185609	0.0839477	0.591845	0.112695	0.478738	0.29313
MED25:ENSG00000104973:E16.12-E17.1|ENSG00000104973:E16.12-E16.16		exclusion	clu_11860	NewClu_12468	ENSG00000104973:E17.1	cassette-exon	chr19:50339663-50341837|chr19:50339663-50340104		0.274152	0.0320908	0.425739	0.112709	0.960358	0.686205
CELF1:ENSG00000149187:E7.1-E8.2|ENSG00000149187:E4.2-E10.2		inclusion	clu_31771	NewClu_10663	ENSG00000149187:E7.1|E8.2	cassette-exon	chr11:47522413-47521156|chr11:47546076-47510576		0.214809	0.0171312	0.340141	0.112709	0.610922	0.396112
DMKN:ENSG00000161249:E18.7-E19.2|ENSG00000161249:E18.7-E20.1		inclusion	clu_36179	NewClu_7110	ENSG00000161249:E19.2	cassette-exon	chr19:35989618-35988583|chr19:35989618-35988440		0.10067	0.00788242	0.253617	0.112709	0.33258	0.23191
ZFP90:ENSG00000184939:E8.3-I9.2|ENSG00000184939:E8.3-E11.1		inclusion	clu_46977	NewClu_14204	ENSG00000184939:I9.2		chr16:68592471-68596947|chr16:68592471-68609694		0.188257	0.0220246	0.372323	0.112709	0.603771	0.415514
LOH12CR1:ENSG00000165714:E2.3-E3.1|ENSG00000165714:E1.1-E3.1		exclusion	clu_39177	NewClu_7221	ENSG00000165714:E2.3	altPromoter	chr12:12510443-12514140|chr12:12510052-12514140	(-)alt-N-terminus, (-)AA:177(ENSP00000443023)->196(ENSP00000321546)	-0.280873	0.00153801	0.122588	0.112757	0.22314	0.504013
LMCD1:ENSG00000071282:E5.2-E6.1|ENSG00000071282:E5.2-E7.1		inclusion	clu_4807	NewClu_3527	ENSG00000071282:E6.1	alt-C-term	chr3:8590589-8591560|chr3:8590589-8607118	(-)alt-C-terminus, (-)AA:247(ENSP00000441100)->365(ENSP00000157600)|(-)DOMAIN-LIM zinc-binding 1, (-)DOMAIN-LIM zinc-binding 2, (-)Znf_LIM-IPR001781	0.0963551	0.00584248	0.224135	0.112757	0.160044	0.0636887
UBR5:ENSG00000104517:E53.6-E54.1|ENSG00000104517:E53.6-E54.2		exclusion	clu_11603	NewClu_2851	ENSG00000104517:E54.1	alt-3'	chr8:103279175-103277506|chr8:103279175-103277503	(-)alt-coding, (-)AA:2798(ENSP00000220959)->2799(ENSP00000429084)|(+)HECT-IPR000569, (-)DOMAIN-HECT, (-)HECT-IPR000569	-0.0931968	0.00260745	0.161121	0.112787	0.880936	0.974133
TMEM178A:ENSG00000152154:E1.1-E6.1|ENSG00000152154:E3.4-E6.1		inclusion	clu_32856	NewClu_2361	ENSG00000152154:E3.4	altPromoter	chr2:39892488-39931221|chr2:39893514-39931221	(+)alt-N-terminus, (+)alt-C-terminus, (+)AA:108(ENST00000437068-PEP)->297(ENSP00000281961)|(+)SIGNAL, (+)TOPO_DOM-Cytoplasmic, (+)TOPO_DOM-Extracellular, (+)TRANSMEM-Helical;	-0.0634987	0.000882665	0.0955092	0.112787	0.05714	0.120639
CFLAR:ENSG00000003402:E10.2-E13.1|ENSG00000003402:E10.2-E11.1		exclusion	clu_136	NewClu_4597	ENSG00000003402:E11.1	alt-C-term	chr2:202005162-202010101|chr2:202005162-202006097	(+)alt+C+terminus, (+)AA:221(ENSP00000339335)+>300(ENSP00000347757)|(+)REGION+Interaction with FADD, (+)STRAND	0.119996	0.145167	0.702099	0.112814	0.455608	0.335613
TMED4:ENSG00000158604:I3.1-E4.1|ENSG00000158604:E3.1-E4.1		inclusion	clu_35138	NewClu_3381	ENSG00000158604:I3.1	intron-retention	chr7:44619228-44619227|chr7:44620692-44619227		0.0755856	0.0803782	0.585384	0.112823	0.144404	0.068818
ACPL2:ENSG00000155893:E2.8-E8.1|ENSG00000155893:E2.8-E5.1		exclusion	clu_34184	NewClu_13718	ENSG00000155893:E5.1	cassette-exon	chr3:140950753-140978965|chr3:140950753-140953058	(~)AA:480(ENSP00000286353)+>480(ENSP00000376733)	0.132558	0.189507	0.746884	0.113064	0.386718	0.25416
PIGL:ENSG00000108474:E2.7-E4.1|ENSG00000108474:E2.7-E3.1		exclusion	clu_13582	NewClu_429	ENSG00000108474:E3.1	alt-C-term	chr17:16120775-16137285|chr17:16120775-16120862		0.200929	0.00999427	0.281979	0.113064	0.770983	0.570054
PLEKHA6:ENSG00000143850:E4.1-E5.1|ENSG00000143850:I4.1_204257233-E5.1		exclusion	clu_29670	NewClu_8048	ENSG00000143850:E4.1	altPromoter	chr1:204328822-204243937|chr1:204257233-204243937		0.0828499	0.00055476	0.0735243	0.113064	0.128913	0.0460628
CAMTA2:ENSG00000108509:E7.2-E8.3|ENSG00000108509:E7.2-E9.1		inclusion	clu_13601	NewClu_11220	ENSG00000108509:E8.3	cassette-exon	chr17:4886052-4885455|chr17:4886052-4885126	(+)alt-N-terminus, (+)AA:1201(ENSP00000354828)->1202(ENSP00000321813)|(-)CG-1_dom-IPR005559, (+)CG-1_dom-IPR005559, (+)DNA_BIND-CG-1	0.127809	0.0520908	0.502158	0.113064	0.743993	0.616185
CELF1:ENSG00000149187:E22.4-E22.4|ENSG00000149187:E21.3-E23.2		inclusion	clu_31770	NewClu_10664	ENSG00000149187:E22.4|ENSG00000149187:E22.4	intron-retention	chr11:47491868-47491867|chr11:47493743-47490443		0.222113	0.0610103	0.533334	0.113064	0.440606	0.218493
SMIM2-AS1:ENSG00000227258:E3.1-E4.1|ENSG00000227258:E3.1-E5.1		exclusion	clu_53651	NewClu_728	ENSG00000227258:E4.1	alt-C-term	chr13:44720991-44722074|chr13:44720991-44812964	(+)alt-N-terminus, (+)alt-C-terminus, (+)AA:16(ENST00000444663-PEP)->22(ENST00000437867-PEP)	-0.300667	0.0109736	0.290298	0.113149	0.660143	0.96081
BICD2:ENSG00000185963:E7.1-E8.3|ENSG00000185963:I7.1-E8.1		inclusion	clu_47542	NewClu_4640	ENSG00000185963:E7.1|ENSG00000185963:E8.3	intron-retention	chr9:95477535-95475743|chr9:95476256-95476255		-0.238774	0.0212507	0.367789	0.113149	0.694108	0.932882
RBM23:ENSG00000100461:E8.2-I11.2|ENSG00000100461:E8.2-E10.2		inclusion	clu_9545	NewClu_5364	ENSG00000100461:I11.2		chr14:23378692-23375577|chr14:23378692-23377589		-0.121025	0.0268563	0.400714	0.113149	0.339539	0.460564
SCARB1:ENSG00000073060:E17.6-I17.1|ENSG00000073060:E17.3-E18.2		inclusion	clu_5127	NewClu_3632	ENSG00000073060:E17.6|ENSG00000073060:I17.1	intron-retention	chr12:125270259-125270258|chr12:125270903-125267357		0.265299	0.023296	0.380197	0.113149	0.402778	0.137479
SNX21:ENSG00000124104:E2.6-I2.1|ENSG00000124104:E2.6-E5.1		inclusion	clu_19887	NewClu_13383	ENSG00000124104:I2.1	intron-retention	chr20:44463755-44463756|chr20:44463755-44469278		0.274033	0.0245517	0.387713	0.113149	0.326921	0.0528877
PHLDB2:ENSG00000144824:E22.1-E23.1|ENSG00000144824:E22.1-E24.1		inclusion	clu_30161	NewClu_7423	ENSG00000144824:E23.1	cassette-exon	chr3:111685550-111686525|chr3:111685550-111688537		0.111467	0.000485671	0.0694985	0.113215	0.987467	0.876
HMGN3:ENSG00000118418:E5.2-E6.1|ENSG00000118418:E5.1-E6.1		exclusion	clu_18075	NewClu_297	ENSG00000118418:E5.2	alt-5'	chr6:79911993-79911443|chr6:79912034-79911443	(-)alt-C-terminus, (-)AA:77(ENSP00000275036)->99(ENSP00000341267)|(+)HMGN_fam-IPR000079, (-)HMGN_fam-IPR000079, (-)MOD_RES-Phosphoserine	-0.0742671	0.0168877	0.339874	0.113654	0.168061	0.242328
IMPA1:ENSG00000133731:E5.1-E7.1|ENSG00000133731:E4.2_82592973-ENSG00000251521:E3.1_82538384		exclusion	clu_23968	NewClu_15535	ENSG00000133731:E5.1|ENSG00000133731:E7.1	trans-splicing	chr8:82591361-82588514|chr8:82592973-82538384		-0.298994	0.00101248	0.0997207	0.113654	0.41343	0.712424
ADCY3:ENSG00000138031:E17.3-E18.1|ENSG00000138031:E17.3-I17.1		inclusion	clu_26711	NewClu_4705	ENSG00000138031:E18.1	intron-retention	chr2:25050771-25050477|chr2:25050771-25050770		-0.447076	0.00869384	0.262711	0.113654	0.527691	0.974767
MFGE8:ENSG00000140545:E1.5-E5.6|ENSG00000140545:I4.1-E5.1		inclusion	clu_28063	NewClu_13883	ENSG00000140545:E1.5|ENSG00000140545:E5.6	intron-retention	chr15:89456478-89453154|chr15:89453898-89453897		-0.152581	0.0191688	0.355767	0.113654	0.622268	0.774848
SNURF:ENSG00000214265:E3.2-E16.2|ENSG00000214265:E16.1-E17.1		inclusion	clu_52748	NewClu_15019	ENSG00000214265:E3.2|ENSG00000214265:E16.2	intron-retention	chr15:25227584-25227585|chr15:25227584-25244117		0.29831	0.0018854	0.135636	0.113654	0.433632	0.135322
YY1AP1:ENSG00000163374:E12.4-E13.1|ENSG00000163374:E12.4-E13.3		inclusion	clu_37125	NewClu_1797	ENSG00000163374:E13.1	alt-3'	chr1:155640111-155638568|chr1:155640111-155638508	(+)alt-coding, (+)AA:719(ENSP00000385791)->739(ENSP00000352134)	0.0915107	0.0316764	0.422944	0.113654	0.502254	0.410743
RPL6:ENSG00000089009:E4.6-E5.3|ENSG00000089009:E4.10-E5.3		exclusion	clu_7668	NewClu_1427	ENSG00000089009:E4.10	alt-C-term	chr12:112847391-112846460|chr12:112847215-112846460	(~)AA:288(ENSP00000202773)+>288(ENSP00000403172)	0.0911661	0.00570474	0.221325	0.11366	0.848195	0.757029
SPEN:ENSG00000065526:E3.1-E4.1|ENSG00000065526:E2.1-E4.1		inclusion	clu_3796	NewClu_12527	ENSG00000065526:E3.1	altPromoter	chr1:16200890-16202697|chr1:16199631-16202697	(-)alt-N-terminus, (-)alt-C-terminus, (-)AA:373(ENSP00000388021)->3664(ENSP00000364912)|(-)COILED, (-)COMPBIAS-Arg-rich, (-)COMPBIAS-Pro-rich, (-)COMPBIAS-Tyr-rich, (-)DNA_BIND, (-)DOMAIN-RID, (-)DOMAIN-RRM 1, (-)DOMAIN-RRM 2, (-)DOMAIN-RRM 3, (-)DOMAIN-RRM 4, (-)DOMAIN-SPOC, (-)HELIX, (-)MOD_RES-Phosphoserine, (-)MOD_RES-Phosphothreonine, (-)REGION-Interaction with MSX2, (-)REGION-Interaction wi…	0.189029	0.0403776	0.460367	0.11366	0.332542	0.143513
TBC1D20:ENSG00000125875:E8.1-I8.1|ENSG00000125875:E7.1-E9.1		inclusion	clu_20633	NewClu_13929	ENSG00000125875:E8.1|ENSG00000125875:I8.1	intron-retention	chr20:418835-418834|chr20:419194-418242		0.146301	0.087052	0.599261	0.11366	0.907779	0.761478
LIMS1:ENSG00000169756:E6.6-E8.1|ENSG00000169756:E1.2-E8.1		exclusion	clu_41562	NewClu_8318	ENSG00000169756:E6.6	altPromoter	chr2:109271712-109276061|chr2:109151050-109276061	(+)alt-N-terminus, (+)AA:325(ENSP00000337598)->337(ENSP00000437912)|(+)PINCH-IPR017351	-0.281854	0.0385216	0.452397	0.114142	0.460587	0.74244
FAM192A:ENSG00000172775:E1.6-E7.2|ENSG00000172775:E1.11-E7.2		exclusion	clu_42939	NewClu_14475	ENSG00000172775:E1.11	alt-C-term	chr16:57219943-57207781|chr16:57219733-57207781		0.195009	0.00238971	0.155233	0.114442	0.44844	0.253431
SMIM2-AS1:ENSG00000227258:E3.1-E5.1|ENSG00000227258:E3.1-E4.1		exclusion	clu_53651	NewClu_728	ENSG00000227258:E4.1	alt-C-term	chr13:44720991-44812964|chr13:44720991-44722074	(+)alt+N+terminus, (+)alt+C+terminus, (+)AA:16(ENST00000444663+PEP)+>22(ENST00000437867+PEP)	0.197787	0.00669633	0.235405	0.114442	0.236976	0.0391896
TMEM164:ENSG00000157600:I3.1_109289712-E5.1|ENSG00000157600:E3.3-E5.1		inclusion	clu_34805	NewClu_4721	ENSG00000157600:I3.1_109289712		chrX:109289712-109310575|chrX:109247392-109310575		0.148381	0.0185773	0.351536	0.114442	0.269769	0.121389
CORIN:ENSG00000145244:E10.1-E11.1|ENSG00000145244:E9.1-E11.1		exclusion	clu_30338	NewClu_15521	ENSG00000145244:E10.1	cassette-exon	chr4:47682158-47680071|chr4:47685748-47680071	(-)alt-coding, (-)AA:1005(ENSP00000425401)->1042(ENSP00000273857)|(+)LDrepeatLR_classA_rpt-IPR002172, (+)Peptidase_S1A_corin-IPR017052, (-)DISULFID, (-)DOMAIN-LDL-receptor class A 3, (-)DOMAIN-LDL-receptor class A 4, (-)LDrepeatLR_classA_rpt-IPR002172, (-)Peptidase_S1A_corin-IPR017052, (-)TOPO_DOM-Extracellular	-0.0799878	0.00221952	0.148597	0.115177	0.753248	0.833236
EXOG:ENSG00000157036:E2.3-E7.2|ENSG00000157036:E2.1-E7.2		exclusion	clu_34589	NewClu_9538	ENSG00000157036:E2.3	alt-5'	chr3:38539269-38542846|chr3:38539175-38542846	(-)nonsense_mediated_decay, (-)alt-N-terminus, (-)alt-C-terminus, (-)AA:107(ENSP00000415568)->368(ENSP00000287675)|(-)ACT_SITE-Proton acceptor, (-)DNA/RNA_non-sp_Endonuclease-IPR001604, (-)Extracellular_endonuc_su_A-IPR020821, (-)HELIX, (-)METAL-Divalent metal cation; catalytic, (-)STRAND, (-)TRANSIT-Mitochondrion, (-)TURN	-0.0972721	0.186862	0.744207	0.115277	0.367069	0.464341
TP53INP2:ENSG00000078804:I2.1-E3.1|ENSG00000078804:E1.3-E3.1		inclusion	clu_6133	NewClu_13131	ENSG00000078804:I2.1	intron-retention	chr20:33293161-33293162|chr20:33292316-33293162		0.228853	0.0129971	0.310727	0.115277	0.392071	0.163218
HOXB3:ENSG00000120093:E10.1-E12.5|ENSG00000120093:E10.1-E12.2		exclusion	clu_18713	NewClu_6859	ENSG00000120093:E12.2	alt-3'	chr17:46632893-46629452|chr17:46632893-46629994	(-)alt-N-terminus, (-)AA:299(ENSP00000438747)->431(ENSP00000420595)|(-)MOTIF-Antp-type hexapeptide	0.134979	0.0143582	0.322438	0.115455	0.24787	0.112891
SRSF2:ENSG00000161547:E2.14-E2.18|ENSG00000161547:E2.15_74730986-E2.18		inclusion	clu_36221	NewClu_5088	ENSG00000161547:E2.14	alt-5'	chr17:74731143-74730644|chr17:74730986-74730644		-0.201738	0.0169056	0.339874	0.11562	0.765637	0.967376
GCFC2:ENSG00000005436:I16.1-E17.1|ENSG00000005436:E16.2-E17.1		inclusion	clu_372	NewClu_2260	ENSG00000005436:I16.1	intron-retention	chr2:75891910-75891909|chr2:75893055-75891909		0.187256	0.00647307	0.232572	0.115727	0.275258	0.0880021
DCAF16:ENSG00000163257:E1.2-E3.1|ENSG00000163257:E1.2-I4.2		exclusion	clu_37067	NewClu_3376	ENSG00000163257:E3.1		chr4:17812070-17806848|chr4:17812070-17806394		-0.16133	0.0130895	0.311026	0.11574	0.314742	0.476071
COL5A1:ENSG00000130635:E66.1-E67.1|ENSG00000130635:E66.1-E67.3		inclusion	clu_22333	NewClu_2555	ENSG00000130635:E67.1	alt-3'	chr9:137717750-137721822|chr9:137717750-137721954	(-)retained_intron, (-)alt-N-terminus, (-)alt-C-terminus, (-)AA:117(ENST00000465877-PEP)->210(ENSP00000360885)|(-)DISULFID, (-)Fib_collagen_C-IPR000885, (-)MOD_RES-Sulfotyrosine	0.114819	0.0146448	0.322937	0.11574	0.891828	0.77701
PLEKHA7:ENSG00000166689:I28.1-E29.1|ENSG00000166689:E28.2-E30.1		inclusion	clu_39849	NewClu_9033	ENSG00000166689:I28.1|ENSG00000166689:E29.1	intron-retention	chr11:16808785-16808784|chr11:16810643-16807934		0.193353	0.00794619	0.254323	0.11574	0.427673	0.23432
KCNE1:ENSG00000180509:E3.1-E4.1|ENSG00000180509:E3.1-E4.2		exclusion	clu_45506	NewClu_7396	ENSG00000180509:E4.1	alt-3'	chr21:35831827-35831062|chr21:35831827-35831034	(~)AA:129(ENSP00000382228)->129(ENSP00000412498)	-0.19619	0.0641298	0.543769	0.115791	0.306874	0.503063
PPAPDC1B:ENSG00000147535:I1.2-E5.1|ENSG00000147535:E4.1-E5.1		inclusion	clu_31216	NewClu_9226	ENSG00000147535:I1.2		chr8:38125415-38124909|chr8:38125124-38124909		-0.130172	0.121687	0.662826	0.115791	0.369699	0.499871
LIPT1:ENSG00000144182:E1.4-E5.1|ENSG00000144182:E3.1-E5.1		exclusion	clu_29830	NewClu_1649	ENSG00000144182:E3.1	cassette-exon	chr2:99771514-99778420|chr2:99772889-99778420	(+)truncated, (-)AA:135(ENSP00000387387)->373(AAH70145.1)|(-)BINDING-Substrate, (-)BPL_LipA_LipB-IPR004143, (-)LipoylTrfase_LipoateP_Ligase-IPR004562	0.277247	0.00288413	0.167759	0.116196	0.533381	0.256134
C16orf93:ENSG00000196118:E3.6-E4.1|ENSG00000196118:E2.6-E5.1		inclusion	clu_48727	NewClu_5392	ENSG00000196118:E3.6|E4.1	cassette-exon	chr16:30770663-30770568|chr16:30771605-30768975		0.26499	0.00607077	0.227102	0.116436	0.8114	0.54641
GSTO1:ENSG00000148834:E3.2_106014085-E3.3|ENSG00000148834:I2.1_106013574-E3.3		inclusion	clu_31659	NewClu_11225	ENSG00000148834:E3.2_106014085		chr10:106014085-106014222|chr10:106013574-106014222		0.198858	0.0148235	0.323962	0.116615	0.298298	0.0994402
H2AFY:ENSG00000113648:E6.4-E7.1|ENSG00000113648:E6.4-E9.2		exclusion	clu_15875	NewClu_2332	ENSG00000113648:E7.1	cassette-exon	chr5:134696187-134695632|chr5:134696187-134688735	(+)alt-N-terminus, (+)alt-C-terminus, (+)AA:172(ENST00000513210-PEP)->372(ENSP00000424971)|(+)A1pp-IPR002589, (+)Core_histone_macro-H2A-IPR021171, (+)DOMAIN-Histone H2A, (+)DOMAIN-Macro, (+)HELIX, (+)Histone-fold-IPR009072, (+)Histone_H2A-IPR002119, (+)Histone_core_D-IPR007125, (+)MOD_RES-N6-methyllysine, (+)STRAND	-0.166518	0.0623656	0.537801	0.117396	0.290878	0.457396
WASH3P:ENSG00000185596:E3.6-I3.1|ENSG00000185596:E3.5-E7.3		exclusion	clu_47337	NewClu_11812	ENSG00000185596:E3.6|ENSG00000185596:I3.1	intron-retention	chr15:102506430-102506431|chr15:102506426-102512799		-0.202232	0.00916271	0.270362	0.117443	0.00167785	0.20391
PDLIM3:ENSG00000154553:E5.2-E7.2|ENSG00000154553:E5.2-E5.4		inclusion	clu_33746	NewClu_12140	ENSG00000154553:E7.2	cassette-exon	chr4:186435857-186427806|chr4:186435857-186435491		-0.0811445	0.0162951	0.334846	0.117443	0.855707	0.936852
VPS52:ENSG00000223501:E1.2-E3.1|ENSG00000223501:E2.5-E3.1		exclusion	clu_53186	NewClu_7364	ENSG00000223501:E2.5	cassette-exon	chr6:33239682-33238060|chr6:33239363-33238060	(-)alt-N-terminus, (-)AA:598(ENSP00000395282)->723(ENSP00000409952)|(-)COILED, (-)Exocyst_Exoc1-IPR019160, (-)Vps52-IPR007258	0.127384	0.00376897	0.185837	0.117602	0.166283	0.0388983
SLIT3:ENSG00000184347:E1.5-E2.1|ENSG00000184347:E1.5-I1.1_168703489		inclusion	clu_46737	NewClu_13799	ENSG00000184347:E2.1		chr5:168727517-168678463|chr5:168727517-168703489		-0.281707	0.0197058	0.35923	0.117602	0.570875	0.852582
AKT2:ENSG00000105221:I4.1-E5.1|ENSG00000105221:E2.4-E14.1		inclusion	clu_11975	NewClu_11212	ENSG00000105221:I4.1|ENSG00000105221:E5.1	intron-retention	chr19:40789073-40789072|chr19:40791088-40762961		0.308851	0.00468253	0.202455	0.117635	0.46809	0.15924
IGSF3:ENSG00000143061:E6.1-E7.1|ENSG00000143061:E6.1-E8.1		inclusion	clu_29125	NewClu_12272	ENSG00000143061:E7.1	cassette-exon	chr1:117150564-117149173|chr1:117150564-117146647	(+)alt-coding, (+)AA:1194(ENSP00000358498)->1214(ENSP00000358495)|(-)DOMAIN-Ig-like C2-type 4, (-)Ig-like_dom-IPR007110, (-)TOPO_DOM-Extracellular, (+)Ig-like_dom-IPR007110	0.106393	0.0275074	0.404469	0.117635	0.219893	0.1135
KIF23:ENSG00000137807:E18.1-E19.1|ENSG00000137807:E18.1-E20.3		inclusion	clu_26502	NewClu_10712	ENSG00000137807:E19.1	cassette-exon	chr15:69732826-69733107|chr15:69732826-69737129	(+)alt-coding, (+)AA:856(ENSP00000304978)->960(ENSP00000260363)|(+)MOD_RES-Phosphothreonine	0.126453	0.00743698	0.248497	0.117635	0.528959	0.402506
SETD4:ENSG00000185917:E2.8-E4.2|ENSG00000185917:E2.5-E4.2		inclusion	clu_47517	NewClu_11196	ENSG00000185917:E2.8	alt-5'	chr21:37432580-37431222|chr21:37432645-37431222	(+)alt-N-terminus, (+)alt-C-terminus, (+)AA:124(ENSP00000413318)->225(ENSP00000396837)	0.129728	0.000877533	0.0955092	0.117635	0.284082	0.154354
GSTM4:ENSG00000168765:E5.1-E8.1|ENSG00000168765:E5.1-E7.1		exclusion	clu_41082	NewClu_5206	ENSG00000168765:E7.1	alt-C-term	chr1:110201732-110207633|chr1:110201732-110203787	(-)alt-C-terminus, (-)AA:195(ENSP00000316471)->218(ENSP00000358851)|(-)DOMAIN-GST C-terminal, (-)Glutathione-S-Trfase_C-like-IPR010987, (-)HELIX, (-)STRAND, (-)TURN	0.0826922	0.0031364	0.170912	0.117797	0.174878	0.0921858
EPC1:ENSG00000120616:E1.2-E5.1|ENSG00000120616:E3.8-E5.1		exclusion	clu_18833	NewClu_6252	ENSG00000120616:E3.8	cassette-exon	chr10:32667419-32594859|chr10:32635691-32594859	(-)alt-N-terminus, (-)AA:763(ENSP00000364251)->813(ENSP00000318559)|(-)Enhancer_polycomb-like_N-IPR019542	0.164225	0.00741915	0.248111	0.117958	0.310423	0.146198
PKM:ENSG00000067225:E14.8-E14.12|ENSG00000067225:E14.2-E14.12		exclusion	clu_4121	NewClu_7080	ENSG00000067225:E14.8	alt-5'	chr15:72494795-72492996|chr15:72495363-72492996		-0.140656	0.00225249	0.150021	0.118801	0.356333	0.496989
TRDN:ENSG00000186439:E32.1-E34.1|ENSG00000186439:E33.1-E34.1		exclusion	clu_47700	NewClu_6980	ENSG00000186439:E33.1	cassette-exon	chr6:123592284-123588896|chr6:123590994-123588896		0.135447	0.0314525	0.422235	0.119306	0.522401	0.386954
SVIL:ENSG00000197321:I24.1_29796666-E25.1|ENSG00000197321:E24.2-E25.1		inclusion	clu_49721	NewClu_2348	ENSG00000197321:I24.1_29796666		chr10:29796666-29788192|chr10:29797271-29788192		0.123534	0.0166476	0.33742	0.119342	0.589102	0.465569
RBM14-RBM4:ENSG00000248643:E4.1-E5.1|ENSG00000248643:E3.1-E6.1		exclusion	clu_55664	NewClu_6065	ENSG00000248643:E4.1|E5.1	cassette-exon	chr11:66411611-66413498|chr11:66407594-66433327		-0.0726513	0.0586456	0.52391	0.119972	0.827482	0.900133
ANAPC11:ENSG00000141552:E6.2-E7.3|ENSG00000141552:E3.12-E7.3		inclusion	clu_28609	NewClu_3038	ENSG00000141552:E6.2	cassette-exon	chr17:79851490-79852343|chr17:79849709-79852343	(~)AA:84(ENSP00000461648)->84(ENSP00000460064)	0.122548	0.0013523	0.115355	0.119972	0.749563	0.627015
ZZZ3:ENSG00000036549:E2.3-E4.1|ENSG00000036549:E1.3-E4.1		inclusion	clu_2131	NewClu_15209	ENSG00000036549:E2.3	cassette-exon	chr1:78148270-78107340|chr1:78148947-78107340	(+)alt-C-terminus, (+)AA:36(ENSP00000392408)->58(ENSP00000393779)	0.171882	0.00805844	0.256807	0.119972	0.884396	0.712514
ZNF211:ENSG00000121417:E4.5-E5.1|ENSG00000121417:E4.7-I4.1		inclusion	clu_19122	NewClu_15877	ENSG00000121417:E4.5|ENSG00000121417:E5.1	intron-retention	chr19:58145429-58145997|chr19:58145651-58145652		-0.258054	0.0726566	0.56812	0.120137	0.408217	0.666271
CYHR1:ENSG00000187954:E1.3-E1.12|ENSG00000187954:E1.9-E1.12		inclusion	clu_48237	NewClu_8939	ENSG00000187954:E1.3	altPromoter	chr8:145690954-145690479|chr8:145690736-145690479		-0.239056	0.0387007	0.453132	0.120153	0.334007	0.573063
FHOD3:ENSG00000134775:E28.1-E29.1|ENSG00000134775:E26.1-E29.1		exclusion	clu_24486	NewClu_6592	ENSG00000134775:E28.1	cassette-exon	chr18:34340745-34349228|chr18:34335274-34349228	(-)alt-N-terminus, (-)alt-C-terminus, (-)AA:375(ENSP00000465843)->418(ENSP00000467462)|(+)Actin-bd_FH2/DRF_autoreg-IPR003104, (+)FH2_actin-bd-IPR015425, (-)Actin-bd_FH2/DRF_autoreg-IPR003104, (-)DOMAIN-DAD	-0.0768218	0.0109082	0.289529	0.120281	0.821793	0.898614
TTN:ENSG00000155657:E185.1-E186.1|ENSG00000155657:E178.1-E196.1		inclusion	clu_34087	NewClu_14219	ENSG00000155657:E185.1|E186.1	cassette-exon	chr2:179523899-179523815|chr2:179527693-179519261		0.277227	0.0831295	0.590624	0.120295	0.795227	0.518
SMG1:ENSG00000157106:E65.1-E66.1_18823446|ENSG00000157106:E65.1-E66.1		exclusion	clu_34609	NewClu_5584	ENSG00000157106:E66.1	alt-3'	chr16:18826497-18823446|chr16:18826497-18823449		0.079487	0.043363	0.472577	0.121141	0.0905075	0.0110206
AK2:ENSG00000004455:E4.1-E5.1|ENSG00000004455:E3.8-E5.1		inclusion	clu_181	NewClu_14163	ENSG00000004455:E4.1	cassette-exon	chr1:33497145-33490168|chr1:33502337-33490168	(-)nonsense_mediated_decay, (+)truncated, (-)AA:42(ENSP00000450008)->232(ENSP00000362548)|(-)Adenyl_kin_sub-IPR006259, (-)Adenylate_kin-IPR000850, (-)Adenylate_kinase_lid-dom-IPR007862, (-)BINDING-AMP, (-)BINDING-ATP, (-)BINDING-ATP; via carbonyl oxygen, (-)DISULFID, (-)HELIX, (-)MOD_RES-N6-acetyllysine, (-)NP_BIND-AMP, (-)NP_BIND-ATP, (-)P-loop_NTPase-IPR027417, (-)REGION-LID, (-)REGION-NMPbind,…	0.0898686	0.00673792	0.235405	0.121141	0.242286	0.152417
RP11-611E13.2:ENSG00000257815:E1.3-E2.1|ENSG00000257815:E1.5-E2.1		exclusion	clu_56629	NewClu_9333	ENSG00000257815:E1.5	alt-5'	chr12:70637092-70636673|chr12:70636846-70636673	(-)alt-N-terminus, (-)alt-C-terminus, (-)AA:52(ENST00000549419-PEP)->65(ENST00000550216-PEP)	0.335285	0.067185	0.551199	0.121203	0.74386	0.408575
CRLS1:ENSG00000088766:E1.2-E3.1|ENSG00000088766:I1.1_5987480-E3.1		inclusion	clu_7597	NewClu_6260	ENSG00000088766:E1.2	altPromoter	chr20:5987198-5990421|chr20:5987480-5990421		-0.113595	0.0170901	0.340053	0.121203	0.540854	0.654449
ARHGEF10L:ENSG00000074964:E9.1-E10.1|ENSG00000074964:E9.1-E11.2		inclusion	clu_5367	NewClu_11553	ENSG00000074964:E10.1	cassette-exon	chr1:17934472-17939553|chr1:17934472-17942589	(+)alt-coding, (+)AA:1240(ENSP00000399401)->1279(ENSP00000355060)	0.276091	0.0302584	0.416154	0.121516	0.489175	0.213084
FAM13C:ENSG00000148541:E15.1-E16.1|ENSG00000148541:E14.3-E17.1		exclusion	clu_31560	NewClu_14162	ENSG00000148541:E15.1|E16.1	cassette-exon	chr10:61023845-61022405|chr10:61028313-61014203	(-)alt-coding, (-)AA:487(ENSP00000391993)->585(ENSP00000362975)	-0.142116	0.0218122	0.370845	0.121549	0.736792	0.878908
ZKSCAN7:ENSG00000196345:E5.1-E7.1|ENSG00000196345:E5.1-E6.1		inclusion	clu_48865	NewClu_1681	ENSG00000196345:E6.1	cassette-exon	chr3:44609925-44624464|chr3:44609925-44611414	(-)truncated, (+)AA:276(ENSP00000416681)->754(ENSP00000395524)|(-)Krueppel+associated_box+IPR001909, (+)DOMAIN-KRAB, (+)Krueppel-associated_box-IPR001909, (+)ZN_FING-C2H2-type 1, (+)ZN_FING-C2H2-type 10, (+)ZN_FING-C2H2-type 11; degenerate, (+)ZN_FING-C2H2-type 12, (+)ZN_FING-C2H2-type 13, (+)ZN_FING-C2H2-type 2, (+)ZN_FING-C2H2-type 3, (+)ZN_FING-C2H2-type 4, (+)ZN_FING-C2H2-type 5, (+)ZN_FING-C…	-0.264449	0.0348321	0.436199	0.121549	0.0667345	0.331184
SNURF:ENSG00000214265:I16.1-E4.1|ENSG00000214265:E16.1-E17.1		inclusion	clu_52748	NewClu_15019	ENSG00000214265:I16.1|ENSG00000214265:E4.1	intron-retention	chr15:25243512-25243513|chr15:25227584-25244117		0.214155	0.0431912	0.472352	0.12166	0.749956	0.535801
CEP85:ENSG00000130695:I4.1-E5.1|ENSG00000130695:E3.1-E5.1		inclusion	clu_22367	NewClu_4751	ENSG00000130695:I4.1	intron-retention	chr1:26581661-26581662|chr1:26570809-26581662		0.103085	0.000125466	0.0298511	0.121677	0.117475	0.0143903
GAB1:ENSG00000109458:E1.6-E8.1|ENSG00000109458:I1.1_144266288-E8.1		inclusion	clu_14024	NewClu_13555	ENSG00000109458:E1.6	altPromoter	chr4:144258413-144336630|chr4:144266288-144336630		-0.211073	0.0250248	0.389718	0.121677	0.270137	0.481211
MARC2:ENSG00000117791:E3.3-E5.1|ENSG00000117791:I3.1-E4.1		inclusion	clu_17939	NewClu_7614	ENSG00000117791:E3.3|ENSG00000117791:E5.1	intron-retention	chr1:220928462-220935000|chr1:220929619-220929620		-0.143903	0.0694267	0.560091	0.121677	0.453232	0.597135
ZIK1:ENSG00000171649:E5.4-E6.1|ENSG00000171649:E5.4-I5.1_58100825		inclusion	clu_42400	NewClu_8542	ENSG00000171649:E6.1		chr19:58100033-58101379|chr19:58100033-58100825		-0.175094	0.067355	0.551563	0.121677	0.700697	0.875791
OARD1:ENSG00000124596:E4.12-E5.2|ENSG00000124596:E4.13-E5.2		exclusion	clu_20144	NewClu_8578	ENSG00000124596:E4.13	alt-5'	chr6:41040058-41039414|chr6:41039975-41039414		0.125275	0.0088849	0.26584	0.1217	0.637147	0.511872
ZNF3:ENSG00000166526:E7.10-I7.1|ENSG00000166526:E6.7-E8.2		inclusion	clu_39772	NewClu_2400	ENSG00000166526:E7.10|ENSG00000166526:I7.1	intron-retention	chr7:99667596-99667595|chr7:99672758-99662535		0.141151	0.0045371	0.199103	0.121714	0.170731	0.02958
ENO3:ENSG00000108515:E3.1-E4.5_4854438|ENSG00000108515:E3.1-E5.3		exclusion	clu_13604	NewClu_3016	ENSG00000108515:E4.5_4854438	cassette-exon	chr17:4853925-4854438|chr17:4853925-4855123		-0.202448	0.0957084	0.616238	0.121857	0.0847458	0.287194
RP11-438E5.1:ENSG00000249307:E4.1-E13.1|ENSG00000249307:E10.1-E13.1		inclusion	clu_55725	NewClu_9299	ENSG00000249307:E10.1	cassette-exon	chr4:80007416-80227845|chr4:80180193-80227845	(+)alt-N-terminus, (+)alt-C-terminus, (+)AA:25(ENST00000510667-PEP)->29(ENST00000511241-PEP)	-0.150458	0.00704176	0.239135	0.121948	0.0831561	0.233614
SPEN:ENSG00000065526:E2.1-E4.1|ENSG00000065526:E2.1-I2.1		inclusion	clu_3796	NewClu_12527	ENSG00000065526:E4.1	intron-retention	chr1:16199631-16202697|chr1:16199631-16199632		-0.288918	0.0305351	0.417828	0.121948	0.367101	0.656019
HEG1:ENSG00000173706:E6.1-E7.1|ENSG00000173706:E5.2-E7.1		exclusion	clu_43433	NewClu_15890	ENSG00000173706:E6.1	cassette-exon	chr3:124733557-124732834|chr3:124738106-124732834		-0.183774	0.0121731	0.304248	0.122021	0.293401	0.477176
ATL2:ENSG00000119787:U0.1_38605164-E6.1|ENSG00000119787:E1.6-E6.1		exclusion	clu_18574	NewClu_15813	ENSG00000119787:U0.1_38605164	altPromoter	chr2:38605164-38570654|chr2:38604285-38570654		0.0859982	0.00789827	0.253818	0.122224	0.123893	0.0378944
CYTH1:ENSG00000108669:E14.2-E16.1|ENSG00000108669:E14.1-E16.2		exclusion	clu_13706	NewClu_8677	ENSG00000108669:E14.2|E16.1	alt5'-alt3'	chr17:76694350-76688577|chr17:76694351-76688575		-0.14596	0.0710215	0.564228	0.122224	0.571167	0.717126
PDZD4:ENSG00000067840:E6.2-E7.1|ENSG00000067840:E1.5-E8.1		inclusion	clu_4208	NewClu_1295	ENSG00000067840:E6.2|E7.1	cassette-exon	chrX:153073352-153072824|chrX:153095694-153072295	(+)alt-N-terminus, (+)AA:660(ENSP00000442033)->673(BAG53881.1)|(-)PDZ-IPR001478, (+)PDZ-IPR001478	0.255657	0.0372125	0.447411	0.122368	0.465127	0.209471
CLDN6:ENSG00000184697:E3.1-I3.1|ENSG00000184697:E3.1-E4.1		exclusion	clu_46900	NewClu_6990	ENSG00000184697:I3.1	intron-retention	chr16:3065930-3065929|chr16:3065930-3065182		-0.447448	0.000656701	0.0823737	0.12262	0.0882469	0.535695
PITX2:ENSG00000164093:E5.1-E7.1|ENSG00000164093:E6.1-E7.1		exclusion	clu_38033	NewClu_4248	ENSG00000164093:E6.1	altPromoter	chr4:111553499-111542525|chr4:111543412-111542525	(-)alt-N-terminus, (-)AA:317(ENSP00000378097)->324(ENSP00000304169)|(+)Homeobox_Pitx/unc30+IPR016233, (-)Homeobox_Pitx/unc30-IPR016233	0.191012	0.0423967	0.46974	0.12262	0.309933	0.118921
ACOX1:ENSG00000161533:E2.2-E3.1|ENSG00000161533:E2.2-E4.1		inclusion	clu_36207	NewClu_13997	ENSG00000161533:E3.1	cassette-exon	chr17:73974615-73969866|chr17:73974615-73956456	(-)nonsense_mediated_decay, (+)truncated, (-)AA:223(ENSP00000458325)->660(BAF84482.1)|(-)ACT_SITE-Proton acceptor, (-)Acyl-CoA_Oxase/DH_cen-dom-IPR006091, (-)Acyl-CoA_oxidase_C-IPR002655, (-)AcylCoA_DH/oxidase-IPR009100, (-)AcylCo_DH/oxidase_C-IPR009075, (-)BINDING-FAD; via amide nitrogen, (-)MOD_RES-N6-acetyllysine, (-)MOD_RES-Phosphoserine, (-)MOTIF-Microbody targeting signal, (+)AcylCoA_DH/oxi…	0.129073	0.0127766	0.308651	0.12262	0.492635	0.363562
BCAR1:ENSG00000050820:E15.1-E16.2|ENSG00000050820:I15.1-E16.1		inclusion	clu_2779	NewClu_3715	ENSG00000050820:E15.1|ENSG00000050820:E16.2	intron-retention	chr16:75270780-75269884|chr16:75270402-75270401		-0.333603	0.00681923	0.235405	0.12262	0.343299	0.676902
CADPS2:ENSG00000081803:E25.1-E27.1|ENSG00000081803:E25.1-E26.1		inclusion	clu_6561	NewClu_5736	ENSG00000081803:E26.1	cassette-exon	chr7:122033495-122028792|chr7:122033495-122033369	(+)alt-coding, (+)AA:1255(ENSP00000400401)->1300(AAI44280.1)|(-)Ca+dep_secretion_activator+IPR010439, (+)DOMAIN-MHD1	-0.14684	0.0304144	0.416945	0.12262	0.77156	0.9184
CTB-50E14.6:ENSG00000213904:E1.3-E3.1|ENSG00000213904:I2.1_42906365-E3.1		inclusion	clu_52610	NewClu_12581	ENSG00000213904:E1.3	alt-C-term	chr19:42901376-42912410|chr19:42906365-42912410		-0.255324	0.0127976	0.308762	0.12262	0.445539	0.700863
PLD1:ENSG00000075651:E6.2-E8.1|ENSG00000075651:E2.7-E8.1		inclusion	clu_5530	NewClu_13750	ENSG00000075651:E6.2	cassette-exon	chr3:171488985-171455872|chr3:171528189-171455872	(+)nonsense_mediated_decay, (-)truncated, (+)AA:57(ENSP00000391164)->142(ENSP00000400639)|(+)Phox-IPR001683	0.264342	0.0261323	0.395989	0.12262	0.638161	0.373819
OMA1:ENSG00000162600:E8.3-E9.1|ENSG00000162600:E7.3-E9.1		exclusion	clu_36620	NewClu_4097	ENSG00000162600:E8.3	cassette-exon	chr1:58996273-58993007|chr1:58999625-58993007		-0.082848	0.0067867	0.235405	0.123424	0.886364	0.969212
VGLL4:ENSG00000144560:E4.1-E15.1|ENSG00000144560:E8.1-E15.1		inclusion	clu_29999	NewClu_9531	ENSG00000144560:E8.1	altPromoter	chr3:11744445-11643496|chr3:11684911-11643496	(+)alt-N-terminus, (+)alt-C-terminus, (+)AA:200(ENSP00000394439)->296(ENSP00000404251)|(+)MOD_RES-Phosphoserine, (+)TDU_repeat-IPR006627	-0.144488	0.0012655	0.111564	0.123424	0.122493	0.266982
LRR1:ENSG00000165501:E4.1-E6.1|ENSG00000165501:E4.1-E8.1		inclusion	clu_39015	NewClu_13311	ENSG00000165501:E6.1	cassette-exon	chr14:50069186-50074118|chr14:50069186-50080974	(-)truncated, (+)AA:146(ENSP00000315628)->414(ENSP00000298288)|(+)Leu-rich_rpt-IPR001611, (+)Leu-rich_rpt_typical-subtyp-IPR003591, (+)REPEAT-LRR 1, (+)REPEAT-LRR 2, (+)REPEAT-LRR 3, (+)REPEAT-LRR 4, (+)REPEAT-LRR 5, (+)REPEAT-LRR 6, (+)REPEAT-LRR 7	0.128999	0.0239742	0.385216	0.123535	0.513254	0.384255
PDCD2:ENSG00000071994:E7.3-E9.1|ENSG00000071994:E7.3-E8.1		inclusion	clu_4879	NewClu_5277	ENSG00000071994:E8.1	alt-C-term	chr6:170887945-170886805|chr6:170887945-170887744	(-)alt+C+terminus, (-)AA:298(ENSP00000439914)+>344(ENSP00000439467)|(-)PDCD2_C+IPR007320, (+)PDCD2_C-IPR007320	-0.123992	0.0125283	0.307653	0.123535	0.599244	0.723237
FTSJ2:ENSG00000122687:E2.2-E5.2|ENSG00000122687:E4.3-E5.2		inclusion	clu_19483	NewClu_11573	ENSG00000122687:E4.3	cassette-exon	chr7:2279053-2275199|chr7:2277650-2275199	(-)alt+N+terminus, (-)AA:162(ENST00000486040+PEP)+>246(ENSP00000242257)|(-)BINDING+S+adenosyl+L+methionine, (-)HELIX, (-)REGION+S+adenosyl+L+methionine binding, (-)STRAND, (-)TURN, (-)rRNA+MeTfrase_E+IPR015507, (-)rRNA_MeTrfase_FtsJ_dom+IPR002877	-0.204969	0.0223095	0.375741	0.123624	0.485531	0.6905
RP11-108M9.4:ENSG00000238142:E2.1-E3.1|ENSG00000238142:E1.2-E3.1		exclusion	clu_54899	NewClu_14864	ENSG00000238142:E2.1	alt-C-term	chr1:17215711-17215280|chr1:17216043-17215280		-0.232144	0.0121427	0.304248	0.124174	0.145746	0.37789
SELENBP1:ENSG00000143416:I3.2-E5.1|ENSG00000143416:E3.3-E5.1		exclusion	clu_29364	NewClu_1124	ENSG00000143416:I3.2		chr1:151341480-151340795|chr1:151342189-151340795		-0.173255	0.00352264	0.177859	0.124174	0.687394	0.860649
SNHG8:ENSG00000269893:E1.3-E1.9|ENSG00000269893:E1.7-E1.9		exclusion	clu_57722	NewClu_11945	ENSG00000269893:E1.3	alt-5'	chr4:119199947-119200544|chr4:119200292-119200544		0.243607	0.00396589	0.187018	0.124174	0.591089	0.347482
TSPAN14:ENSG00000108219:E1.7-E6.1|ENSG00000108219:E5.1-E6.1		exclusion	clu_13414	NewClu_2815	ENSG00000108219:E5.1	cassette-exon	chr10:82214127-82248973|chr10:82228443-82248973	(~)AA:270(ENSP00000396270)+>270(ENSP00000361231)	0.156197	0.00098486	0.0991789	0.124174	0.380863	0.224666
DTL:ENSG00000143476:E11.2-E12.1|ENSG00000143476:E11.2-I11.1_212247340		inclusion	clu_29417	NewClu_598	ENSG00000143476:E12.1		chr1:212245555-212251515|chr1:212245555-212247340		-0.244203	0.0206565	0.363723	0.124174	0.671647	0.915851
MGAT1:ENSG00000131446:I4.1-E5.1|ENSG00000131446:E3.7-E5.1		inclusion	clu_22839	NewClu_9706	ENSG00000131446:I4.1	intron-retention	chr5:180236077-180236076|chr5:180237040-180236076		0.13952	0.0168423	0.339874	0.124174	0.238915	0.0993951
MPRIP:ENSG00000133030:E15.1-E16.1|ENSG00000133030:E14.1-E16.1		inclusion	clu_23642	NewClu_15296	ENSG00000133030:E15.1	cassette-exon	chr17:17046983-17049350|chr17:17046079-17049350	(+)alt-C-terminus, (+)AA:1000(ENSP00000400189)->1025(ENSP00000379149)|(+)MOD_RES-Phosphoserine, (+)REGION-Interaction with F-actin	0.0994413	0.0243736	0.386756	0.124174	0.76836	0.668919
SORBS1:ENSG00000095637:E7.1-E8.1|ENSG00000095637:E6.1-E8.1		exclusion	clu_8574	NewClu_1250	ENSG00000095637:E7.1	cassette-exon	chr10:97194379-97192333|chr10:97197247-97192333	(-)alt-coding, (-)AA:811(ENSP00000360283)->1004(ENSP00000277984)|(+)Sorb-IPR003127, (-)Sorb-IPR003127	-0.213667	0.0342903	0.434424	0.12425	0.353969	0.567636
ABCC5:ENSG00000114770:E10.1-I10.1|ENSG00000114770:E8.2-E11.1		inclusion	clu_16326	NewClu_3300	ENSG00000114770:E10.1|ENSG00000114770:I10.1	intron-retention	chr3:183701223-183701222|chr3:183705558-183700795		0.180413	0.0190884	0.355438	0.12425	0.265457	0.0850441
GAB1:ENSG00000109458:I1.1_144266288-E8.1|ENSG00000109458:E1.6-E8.1		inclusion	clu_14024	NewClu_13555	ENSG00000109458:I1.1_144266288		chr4:144266288-144336630|chr4:144258413-144336630		0.212262	0.0120821	0.30355	0.12425	0.635333	0.42307
PATZ1:ENSG00000100105:E3.3-E5.1|ENSG00000100105:E3.3-E4.1		exclusion	clu_9078	NewClu_10301	ENSG00000100105:E4.1	alt-C-term	chr22:31738883-31731849|chr22:31738883-31737669	(+)alt+C+terminus, (+)AA:537(ENSP00000215919)+>641(ENSP00000337520)|(+)ZN_FING+C2H2+type 5, (+)ZN_FING+C2H2+type 7, (+)Znf_C2H2+IPR007087, (+)Znf_C2H2+like+IPR015880	0.119797	0.00508661	0.210572	0.124422	0.829761	0.709964
TRIM13:ENSG00000204977:E3.3-E4.2|ENSG00000204977:E3.4-E4.2		exclusion	clu_51990	NewClu_8826	ENSG00000204977:E3.4	alt-5'	chr13:50571267-50571803|chr13:50571352-50571803	(~)AA:407(ENSP00000412943)+>407(ENSP00000399206)	0.12158	0.00474926	0.202561	0.124422	0.650178	0.528598
ADD1:ENSG00000087274:E18.1-E20.2|ENSG00000087274:E18.1-E19.1		inclusion	clu_7393	NewClu_13724	ENSG00000087274:E19.1	cassette-exon	chr4:2910331-2916611|chr4:2910331-2911066	(~)alt+coding, (~)AA:662(ENSP00000381193)+>662(ENSP00000348100)	-0.123773	0.0141507	0.320633	0.124681	0.482601	0.606373
POLL:ENSG00000166169:I6.1-E7.1|ENSG00000166169:E6.6-E7.2		inclusion	clu_39492	NewClu_6967	ENSG00000166169:I6.1|ENSG00000166169:E7.1	intron-retention	chr10:103341983-103341982|chr10:103342520-103340173		0.10855	0.000259357	0.0485465	0.125374	0.11929	0.0107402
CCT6P1:ENSG00000228409:E13.3-E14.1|ENSG00000228409:I13.1-E14.1		inclusion	clu_53794	NewClu_6694	ENSG00000228409:E13.3	intron-retention	chr7:65228007-65228268|chr7:65228267-65228268		-0.288575	0.0122677	0.304917	0.125584	0.597304	0.885879
USP2:ENSG00000036672:E4.3-E7.1|ENSG00000036672:E5.4-E7.1		inclusion	clu_2135	NewClu_8323	ENSG00000036672:E5.4	cassette-exon	chr11:119243417-119230944|chr11:119234559-119230944	(-)alt+N+terminus, (-)AA:396(ENSP00000436952)+>605(ENSP00000260187)|(-)REGION+Necessary for interaction with MDM4	-0.175372	0.00223207	0.148911	0.125685	0.540525	0.715897
KDM1A:ENSG00000004487:E2.2-E3.1|ENSG00000004487:E2.2-E4.1		exclusion	clu_192	NewClu_10990	ENSG00000004487:E3.1	cassette-exon	chr1:23357127-23370920|chr1:23357127-23376880	(-)alt-coding, (-)AA:852(ENSP00000349049)->876(ENSP00000439072)|(+)Amino_oxidase-IPR002937, (+)Hist_Lys-spec_deMease-IPR017366, (+)Homeodomain-like-IPR009057, (+)REGION-Demethylase activity, (+)STRAND, (-)Amino_oxidase-IPR002937, (-)Hist_Lys-spec_deMease-IPR017366, (-)Homeodomain-like-IPR009057	-0.0750172	9.07601e-05	0.0235827	0.125733	0.382876	0.457893
PDCD2:ENSG00000071994:E7.3-E8.1|ENSG00000071994:E7.3-E9.1		inclusion	clu_4879	NewClu_5277	ENSG00000071994:E8.1	alt-C-term	chr6:170887945-170887744|chr6:170887945-170886805	(-)alt-C-terminus, (-)AA:298(ENSP00000439914)->344(ENSP00000439467)|(-)PDCD2_C-IPR007320, (+)PDCD2_C-IPR007320	0.120218	0.006682	0.235405	0.125733	0.37366	0.253442
DLEU2:ENSG00000231607:E6.1-E7.1|ENSG00000231607:E4.1-E7.1		inclusion	clu_54134	NewClu_1958	ENSG00000231607:E6.1	cassette-exon	chr13:50644718-50642299|chr13:50649695-50642299	(~)AA:55(ENST00000458725-PEP)->55(ENST00000443587-PEP)	0.223126	0.00209499	0.1434	0.126235	0.316361	0.0932355
DAG1:ENSG00000173402:E6.2-E7.2|ENSG00000173402:E2.13-E8.2		inclusion	clu_43257	NewClu_13918	ENSG00000173402:E6.2|E7.2	cassette-exon	chr3:49526178-49530256|chr3:49507866-49547852		0.0910367	0.00134422	0.115029	0.12648	0.164267	0.0732305
TBC1D20:ENSG00000125875:I7.1-E8.1|ENSG00000125875:E7.1-E9.1		inclusion	clu_20633	NewClu_13929	ENSG00000125875:I7.1|ENSG00000125875:E8.1	intron-retention	chr20:418861-418860|chr20:419194-418242		0.0711346	0.0301795	0.416154	0.126853	0.952514	0.881379
PATZ1:ENSG00000100105:E3.3-E4.1|ENSG00000100105:E3.3-E5.1		exclusion	clu_9078	NewClu_10301	ENSG00000100105:E4.1	alt-C-term	chr22:31738883-31737669|chr22:31738883-31731849	(+)alt-C-terminus, (+)AA:537(ENSP00000215919)->641(ENSP00000337520)|(+)ZN_FING-C2H2-type 5, (+)ZN_FING-C2H2-type 7, (+)Znf_C2H2-IPR007087, (+)Znf_C2H2-like-IPR015880	-0.118306	0.00612596	0.227536	0.126859	0.170239	0.288545
SIVA1:ENSG00000184990:E6.1-E8.1|ENSG00000184990:E6.2-I6.1		inclusion	clu_47008	NewClu_11315	ENSG00000184990:E6.1|ENSG00000184990:E8.1	intron-retention	chr14:105223097-105225765|chr14:105223262-105223263		-0.255124	0.041139	0.463791	0.127033	0.189042	0.444166
TMEM116:ENSG00000198270:E1.11-E3.1|ENSG00000198270:E2.5-E2.8		inclusion	clu_50499	NewClu_7415	ENSG00000198270:E1.11|ENSG00000198270:E3.1	altPromoter	chr12:112450806-112443107|chr12:112443753-112443490		-0.196685	0.00787081	0.253617	0.127033	0.449163	0.645848
TRA2B:ENSG00000136527:E1.7-E5.3|ENSG00000136527:E4.3-E5.3		inclusion	clu_25669	NewClu_13891	ENSG00000136527:E4.3	cassette-exon	chr3:185655613-185644522|chr3:185649365-185644522	(-)retained_intron, (-)retained_intron, (-)alt+N+terminus, (-)AA:13(ENST00000477939+PEP)+>113(ENST00000485530+PEP)|(-)MOD_RES+Phosphoserine, (-)MOD_RES+Phosphothreonine	-0.135922	0.0567735	0.518564	0.127066	0.536375	0.672297
C10orf71:ENSG00000177354:E4.1-E5.1|ENSG00000177354:E4.1-I4.1		exclusion	clu_44670	NewClu_3250	ENSG00000177354:E5.1	intron-retention	chr10:50532664-50534976|chr10:50532664-50532665	(-)alt-C-terminus, (-)AA:719(ENSP00000318713)->1435(ENSP00000363259)	0.332708	0.0518359	0.501287	0.127205	0.396184	0.0634753
MEF2BNB-MEF2B:ENSG00000064489:E3.1-E4.1|ENSG00000064489:E1.7-E4.1		exclusion	clu_3617	NewClu_4359	ENSG00000064489:E3.1	cassette-exon	chr19:19296843-19293492|chr19:19302890-19293492	(+)nonsense_mediated_decay, (+)alt-N-terminus, (+)alt-C-terminus, (+)AA:119(ENSP00000457957)->365(ENSP00000390762)|(+)COMPBIAS-Lys-rich (basic), (+)DNA_BIND-Mef2-type, (+)DOMAIN-MADS-box, (+)HELIX, (+)STRAND, (+)TF_MADSbox-IPR002100, (-)UPF0402_NEP-IPR019320	-0.224322	0.0246843	0.388619	0.127518	0.604067	0.828389
ASTE1:ENSG00000034533:E3.6-E4.1|ENSG00000034533:E3.7_130745347-E4.1		inclusion	clu_2057	NewClu_9181	ENSG00000034533:E3.7.130745347	alt-5'	chr3:130745351-130744438|chr3:130745347-130744438		-0.176091	0.0039019	0.18619	0.127787	0.568109	0.7442
CAPN10:ENSG00000142330:E9.10-E10.1|ENSG00000142330:E8.4-E10.1		exclusion	clu_28893	NewClu_12332	ENSG00000142330:E9.10	cassette-exon	chr2:241536359-241537305|chr2:241534721-241537305	(+)nonsense_mediated_decay, (+)alt-C-terminus, (+)AA:444(ENSP00000400144)->517(ENSP00000270362)|(+)Calpain_III-IPR022683, (+)Calpain_cysteine_protease-IPR022684, (+)Calpain_domain_III-IPR022682, (-)Calpain_III-IPR022683	-0.149624	0.00771772	0.252451	0.127822	0.743316	0.89294
RAB7L1:ENSG00000117280:E1.7-E2.1|ENSG00000117280:E1.13-E2.1		exclusion	clu_17703	NewClu_1738	ENSG00000117280:E1.13	alt-5'	chr1:205744401-205741695|chr1:205743961-205741695	(-)alt-N-terminus, (-)AA:131(ENSP00000416613)->203(ENSP00000402910)|(-)Gtr1_RagA-IPR006762, (-)MIRO-like-IPR013684, (-)MOTIF-Effector region, (-)NP_BIND-GTP, (-)P-loop_NTPase-IPR027417, (-)Ran_GTPase-IPR002041, (-)Small_GTP-bd_dom-IPR005225, (-)Small_GTPase-IPR001806, (-)Small_GTPase_ARF/SAR-IPR006689, (-)Small_GTPase_Rab_type-IPR003579, (-)Small_GTPase_Ras-IPR020849, (-)Small_GTPase_Rho-IPR003578	0.126017	0.00109294	0.104014	0.127822	0.212938	0.0869202
ZNF418:ENSG00000196724:E7.7-E8.1|ENSG00000196724:E7.2-E8.1		exclusion	clu_49298	NewClu_14264	ENSG00000196724:E7.7	alt-5'	chr19:58436991-58434657|chr19:58439345-58434657		-0.302724	0.0176416	0.346279	0.127822	0.239496	0.54222
CLHC1:ENSG00000162994:E4.1-E6.1|ENSG00000162994:E2.8-E6.1		inclusion	clu_36910	NewClu_5861	ENSG00000162994:E4.1	cassette-exon	chr2:55455168-55449629|chr2:55459372-55449629	(~)alt-C-terminus, (~)AA:80(ENST00000463300-PEP)->80(ENSP00000407575)	0.155123	0.0234696	0.380983	0.127822	0.254166	0.0990433
DNASE1L1:ENSG00000013563:E1.6-E3.5|ENSG00000013563:I2.1-E3.1		inclusion	clu_1392	NewClu_4343	ENSG00000013563:E1.6|ENSG00000013563:E3.5	intron-retention	chrX:153640228-153638011|chrX:153638645-153638644		-0.146192	0.00547419	0.217995	0.127822	0.0695883	0.21578
MRPL22:ENSG00000082515:E1.7-E3.1|ENSG00000082515:E1.7-E2.2		inclusion	clu_6649	NewClu_12663	ENSG00000082515:E2.2	cassette-exon	chr5:154320825-154335931|chr5:154320825-154330381	(+)alt-N-terminus, (+)AA:126(ENSP00000265229)->206(ENSP00000431040)|(+)Ribosomal_L22-IPR001063, (+)TRANSIT-Mitochondrion	-0.109221	0.0100269	0.28211	0.127822	0.164775	0.273996
TRIM9:ENSG00000100505:E9.2-E10.1|ENSG00000100505:E7.1-E12.2		inclusion	clu_9602	NewClu_8465	ENSG00000100505:E9.2|E10.1	cassette-exon	chr14:51452674-51450139|chr14:51464768-51448821	(+)alt-C-terminus, (+)AA:710(ENSP00000298355)->802(ENSP00000342970)|(-)B30.2/SPRY-IPR001870, (-)ConA-like_lec_gl_sf-IPR008985, (-)DOMAIN-B30, (-)DOMAIN-Fibronectin type-III, (-)Fibronectin_type3-IPR003961, (-)SPRY_rcpt-IPR003877, (-)SPla/RYanodine_receptor_subgr-IPR018355, (+)B30.2/SPRY-IPR001870, (+)ConA-like_lec_gl_sf-IPR008985, (+)Fibronectin_type3-IPR003961, (+)SPla/RYanodine_receptor_subgr-I…	0.195584	0.000819961	0.0917404	0.127822	0.281207	0.0856233
C10orf71:ENSG00000177354:E4.1-I4.1|ENSG00000177354:E4.1-E5.1		exclusion	clu_44670	NewClu_3250	ENSG00000177354:I4.1	intron-retention	chr10:50532664-50532665|chr10:50532664-50534976	(-)alt-C-terminus, (-)AA:719(ENSP00000318713)->1435(ENSP00000363259)	-0.332258	0.0507483	0.499164	0.127912	0.596543	0.928801
KIAA0319L:ENSG00000142687:E3.6-E6.1|ENSG00000142687:E3.7-E6.1		exclusion	clu_28995	NewClu_13645	ENSG00000142687:E3.7	alt-5'	chr1:36022963-36020120|chr1:36022808-36020120	(+)nonsense_mediated_decay, (-)truncated, (+)AA:77(ENSP00000417411)+>273(ENSP00000419396)|(+)DOMAIN+MANSC, (+)MANSC+IPR013980, (+)TRANSMEM+Helical;	0.273473	0.000307533	0.0541538	0.127912	0.558316	0.284843
RP11-561O23.5:ENSG00000234394:I8.1_70967002-E10.1|ENSG00000234394:I8.1_70971735-E10.1		inclusion	clu_54454	NewClu_8572	ENSG00000234394:I8.1_70967002		chr9:70967002-70993115|chr9:70971735-70993115		-0.386876	0.0210875	0.367056	0.127912	0.209976	0.596852
TEC:ENSG00000135605:E15.1_48147191-E16.2|ENSG00000135605:E15.1-E16.2		exclusion	clu_25033	NewClu_7801	ENSG00000135605:E15.1.48147191	alt-5'	chr4:48147191-48143436|chr4:48147096-48143436		0.081594	0.0466929	0.484826	0.127927	0.128852	0.0472581
TEC:ENSG00000135605:E15.1-E16.2|ENSG00000135605:E15.1_48147191-E16.2		exclusion	clu_25033	NewClu_7801	ENSG00000135605:E15.1.48147191	alt-5'	chr4:48147096-48143436|chr4:48147191-48143436		-0.081594	0.0466929	0.484826	0.127927	0.871148	0.952742
SYNJ2:ENSG00000078269:E31.1_158515069-E32.1|ENSG00000078269:E30.1-E32.1		inclusion	clu_6022	NewClu_2988	ENSG00000078269:E31.1.158515069	cassette-exon	chr6:158515069-158516650|chr6:158514136-158516650		0.180009	0.0137013	0.315687	0.127927	0.256705	0.0766962
HPS4:ENSG00000100099:I10.2-E13.1|ENSG00000100099:E11.1-E12.1		inclusion	clu_9056	NewClu_5109	ENSG00000100099:I10.2|ENSG00000100099:E13.1		chr22:26862192-26861517|chr22:26862192-26862070		-0.259799	0.0784565	0.58145	0.128943	0.2211	0.480899
AMPH:ENSG00000078053:E16.2-E18.1|ENSG00000078053:E15.1-E17.1		inclusion	clu_5968	NewClu_15763	ENSG00000078053:E17.1|E16.2	cassette-exon	chr7:38469442-38466586|chr7:38471789-38469177		-0.312817	0.00655963	0.234243	0.129779	0.631329	0.944146
ABLIM1:ENSG00000099204:E19.1-E20.1|ENSG00000099204:E19.1-E21.1		exclusion	clu_8708	NewClu_4061	ENSG00000099204:E20.1	cassette-exon	chr10:116225457-116213242|chr10:116225457-116211430	(-)alt-N-terminus, (-)AA:531(BAG52725.1)->718(BAG72442.1)|(-)DOMAIN-LIM zinc-binding 1, (-)DOMAIN-LIM zinc-binding 2, (-)Znf_LIM-IPR001781	-0.143091	0.00644657	0.232572	0.130069	0.461989	0.60508
ATAT1:ENSG00000137343:E7.1-E10.1|ENSG00000137343:E8.1-E10.1		exclusion	clu_26259	NewClu_158	ENSG00000137343:E8.1	cassette-exon	chr6:30608199-30609953|chr6:30608380-30609953	(-)alt-coding, (-)AA:398(ENSP00000365661)->421(ENSP00000365668)	0.153392	0.00811145	0.257733	0.130069	0.262905	0.109513
BUD31:ENSG00000106245:E1.4-E2.1|ENSG00000106245:E1.6-E2.1		exclusion	clu_12563	NewClu_13520	ENSG00000106245:E1.6	alt-5'	chr7:99006627-99007657|chr7:99006868-99007657	(~)AA:144(ENSP00000386023)+>144(ENSP00000222969)	0.123408	0.00484487	0.204214	0.130069	0.691345	0.567937
CFLAR:ENSG00000003402:E10.2-E11.1|ENSG00000003402:E10.2-E13.1		exclusion	clu_136	NewClu_4597	ENSG00000003402:E11.1	alt-C-term	chr2:202005162-202006097|chr2:202005162-202010101	(+)alt-C-terminus, (+)AA:221(ENSP00000339335)->300(ENSP00000347757)|(+)REGION-Interaction with FADD, (+)STRAND	-0.118551	0.16896	0.725915	0.130069	0.537521	0.656072
FXYD6:ENSG00000137726:E5.1-E7.2|ENSG00000137726:E1.2-E7.2		exclusion	clu_26430	NewClu_12153	ENSG00000137726:E5.1	altPromoter	chr11:117714825-117713496|chr11:117748014-117713496	(~)AA:95(ENSP00000431446)->95(AAH18652.1)	-0.1596	0.0116227	0.29769	0.130069	0.326335	0.485935
GOLGA6L9:ENSG00000197978:E7.1-E8.1|ENSG00000197978:E2.1-ENSG00000196648:E4.1		exclusion	clu_50253	NewClu_4882	ENSG00000197978:E7.1|ENSG00000197978:E8.1	trans-splicing	chr15:82727129-82728167|chr15:82724150-83101543		-0.314907	0.0170072	0.33989	0.130069	0.222932	0.537838
MAP4K4:ENSG00000071054:E25.1-E27.1|ENSG00000071054:E26.1-E27.1		exclusion	clu_4759	NewClu_4996	ENSG00000071054:E26.1	cassette-exon	chr2:102486877-102490109|chr2:102488147-102490109	(-)alt-coding, (-)AA:1154(ENSP00000389752)->1272(ENSP00000392830)	0.0979948	0.010515	0.286073	0.130069	0.719695	0.6217
SPATS2L:ENSG00000196141:E14.4-E15.1|ENSG00000196141:E14.4-E16.1		exclusion	clu_48737	NewClu_9231	ENSG00000196141:E15.1	cassette-exon	chr2:201284219-201303845|chr2:201284219-201305372	(-)alt-coding, (-)AA:489(ENSP00000353989)->558(ENSP00000351503)|(-)DUF1387-IPR009816	-0.123588	0.00765265	0.251031	0.130069	0.43546	0.559048
TARBP1:ENSG00000059588:E10.1-E11.1|ENSG00000059588:E10.1-E11.1_234584322		exclusion	clu_3291	NewClu_8901	ENSG00000059588:E11.1	alt-3'	chr1:234586174-234584325|chr1:234586174-234584322		-0.155839	0.00317994	0.171339	0.130069	0.782202	0.938042
AC008993.5:ENSG00000225373:E1.1-E2.2|ENSG00000225373:I1.1_66826-E2.2		inclusion	clu_53414	NewClu_14708	ENSG00000225373:E1.1		chr19:70928-66499|chr19:66826-66499		-0.450711	0.000529982	0.072151	0.130069	0.30397	0.754681
CUL2:ENSG00000108094:E1.1-E4.1|ENSG00000108094:E1.4-E4.1		inclusion	clu_13385	NewClu_12292	ENSG00000108094:E1.4	altPromoter	chr10:35379358-35360267|chr10:35379107-35360267	(~)AA:745(ENSP00000363883)+>745(ENSP00000363881)	-0.14325	0.0047227	0.202455	0.130069	0.448684	0.591935
FAM3A:ENSG00000071889:E2.1-E4.1|ENSG00000071889:E2.1-E3.2		inclusion	clu_4860	NewClu_3947	ENSG00000071889:E3.2	cassette-exon	chrX:153741147-153740204|chrX:153741147-153740735	(-)nonsense_mediated_decay, (+)truncated, (-)AA:70(ENSP00000320521)+>230(ENSP00000416146)|(-)DISULFID	-0.140364	0.0102131	0.283294	0.130069	0.525392	0.665756
KDM4C:ENSG00000107077:E26.1-E29.2|ENSG00000107077:E28.1-E29.2		inclusion	clu_12897	NewClu_14072	ENSG00000107077:E28.1	cassette-exon	chr9:7103870-7128066|chr9:7105500-7128066	(-)alt+N+terminus, (-)alt+C+terminus, (-)AA:354(ENSP00000400127)+>743(ENSP00000405739)|(-)Chorismate_mutase_type_II+IPR020822, (-)DOMAIN+Tudor 2, (-)HELIX, (-)STRAND, (-)TURN, (-)Tudor+IPR002999	-0.165592	0.0107039	0.287503	0.130069	0.515208	0.680799
LARP1B:ENSG00000138709:E12.2-E14.1|ENSG00000138709:E12.2-E13.1		inclusion	clu_27202	NewClu_6954	ENSG00000138709:E13.1	alt-C-term	chr4:129043343-129083349|chr4:129043343-129043637	(-)alt+C+terminus, (-)AA:518(ENSP00000422850)+>575(ENSP00000427281)|(+)COMPBIAS-Arg-rich	-0.141176	0.00138246	0.116795	0.130069	0.780915	0.922091
RBM12B:ENSG00000183808:E4.1-E5.1|ENSG00000183808:I4.1-E5.1		inclusion	clu_46519	NewClu_837	ENSG00000183808:E4.1	intron-retention	chr8:94749535-94748666|chr8:94748667-94748666		-0.122608	0.00555126	0.218237	0.130069	0.847929	0.970537
SPEN:ENSG00000065526:E2.1-I2.1|ENSG00000065526:E2.1-E4.1		inclusion	clu_3796	NewClu_12527	ENSG00000065526:I2.1	intron-retention	chr1:16199631-16199632|chr1:16199631-16202697		0.245826	0.0266912	0.400216	0.130069	0.392235	0.146409
TFIP11:ENSG00000100109:E14.1-I14.1|ENSG00000100109:E14.1-E15.2		inclusion	clu_9085	NewClu_9684	ENSG00000100109:I14.1	intron-retention	chr22:26890763-26890762|chr22:26890763-26890270		0.102888	0.00427081	0.193016	0.130069	0.180634	0.0777461
ZNF766:ENSG00000196214:E5.1-E6.1|ENSG00000196214:E4.2_52780777-ENSG00000198464:E2.1_52803721		exclusion	clu_48797	NewClu_15878	ENSG00000196214:E5.1|ENSG00000196214:E6.1	trans-splicing	chr19:52785490-52786538|chr19:52780777-52803721		-0.142207	0.027787	0.405411	0.130372	0.855675	0.997881
ANKRD10:ENSG00000088448:E5.3-I5.1|ENSG00000088448:E5.3-E12.1		inclusion	clu_7566	NewClu_5405	ENSG00000088448:I5.1	intron-retention	chr13:111558380-111558379|chr13:111558380-111545610		0.125187	0.0353598	0.439753	0.130372	0.241557	0.116369
GLT8D1:ENSG00000016864:E1.14-E7.3|ENSG00000016864:E2.3-E7.3		exclusion	clu_1500	NewClu_15681	ENSG00000016864:E2.3	cassette-exon	chr3:52739463-52734512|chr3:52738740-52734512	(~)AA:371(ENSP00000266014)+>371(ENSP00000385730)	0.0879754	0.0188518	0.354156	0.130423	0.356004	0.268028
ZNF32:ENSG00000169740:E1.1-E3.2|ENSG00000169740:E2.1-E3.2		exclusion	clu_41554	NewClu_33	ENSG00000169740:E2.1	altPromoter	chr10:44144250-44141650|chr10:44144033-44141650	(~)AA:273(ENSP00000363556)+>273(ENSP00000379143)	0.140208	0.00764694	0.251031	0.130423	0.906227	0.766019
RP11-349A22.5:ENSG00000257621:E4.1-E8.4|ENSG00000257621:E4.1-I8.2		inclusion	clu_56614	NewClu_1024	ENSG00000257621:E8.4	altPromoter	chr14:58758353-58740728|chr14:58758353-58740853		-0.152414	0.0460467	0.482135	0.130423	0.205456	0.35787
SLCO3A1:ENSG00000176463:E1.4-E6.1|ENSG00000176463:I4.1_92435612-E6.1		inclusion	clu_44389	NewClu_6041	ENSG00000176463:E1.4	alt-C-term	chr15:92397318-92459223|chr15:92435612-92459223		-0.286188	0.000288477	0.0522163	0.130651	0.618324	0.904512
ROGDI:ENSG00000067836:E2.2-E2.5|ENSG00000067836:E2.2-E3.1		exclusion	clu_4204	NewClu_10108	ENSG00000067836:E2.5	cassette-exon	chr16:4851504-4851322|chr16:4851504-4850579		-0.105825	0.00340086	0.176531	0.130895	0.729362	0.835187
RP11-108M9.4:ENSG00000238142:E1.2-E3.2|ENSG00000238142:E1.2-E3.1		exclusion	clu_54899	NewClu_14864	ENSG00000238142:E3.1	alt-3'	chr1:17216043-17215277|chr1:17216043-17215280		0.135086	0.0509936	0.500371	0.131184	0.216263	0.0811773
FBXO32:ENSG00000156804:E4.2-E6.1|ENSG00000156804:E4.2-E5.1		exclusion	clu_34510	NewClu_10816	ENSG00000156804:E5.1	alt-C-term	chr8:124544138-124526573|chr8:124544138-124539494	(+)retained_intron, (+)retained_intron, (+)alt+C+terminus, (+)AA:134(ENST00000520511+PEP)+>177(ENST00000521719+PEP)	0.0974867	0.0102042	0.283294	0.13127	0.817619	0.720132
ZNF32:ENSG00000169740:E2.1-E3.2|ENSG00000169740:E1.1-E3.2		exclusion	clu_41554	NewClu_33	ENSG00000169740:E2.1	altPromoter	chr10:44144033-44141650|chr10:44144250-44141650	(~)AA:273(ENSP00000363556)->273(ENSP00000379143)	-0.143996	0.00613561	0.227536	0.13127	0.0899853	0.233981
SMIM7:ENSG00000268790:E4.1-E5.1|ENSG00000268790:E3.1-E5.1		inclusion	clu_57666	NewClu_14504	ENSG00000268790:E4.1	cassette-exon	chr19:16764846-16758072|chr19:16770206-16758072	(+)nonsense_mediated_decay, (+)nonsense_mediated_decay, (+)alt-N-terminus, (+)alt-C-terminus, (+)AA:49(ENSP00000470469)->73(ENSP00000471649)	0.0822896	0.00399415	0.187018	0.131383	0.85526	0.772971
RALGPS1:ENSG00000136828:E21.1-E23.1|ENSG00000136828:E19.1-E23.1		inclusion	clu_25862	NewClu_12848	ENSG00000136828:E21.1	cassette-exon	chr9:129961345-129972974|chr9:129957496-129972974		0.230503	0.00644916	0.232572	0.131609	0.670717	0.440214
PTPN23:ENSG00000076201:E2.1-E3.1|ENSG00000076201:E2.1-E4.1		exclusion	clu_5627	NewClu_10209	ENSG00000076201:E3.1	cassette-exon	chr3:47437707-47446142|chr3:47437707-47446495	(-)alt-N-terminus, (-)AA:1510(ENSP00000387825)->1636(ENSP00000265562)|(-)BRO1_dom-IPR004328, (-)DOMAIN-BRO1, (-)HELIX, (-)STRAND, (-)TURN	-0.099653	0.0425056	0.469977	0.132417	0.777895	0.877548
TRIM13:ENSG00000204977:E3.4-E4.2|ENSG00000204977:E3.3-E4.2		exclusion	clu_51990	NewClu_8826	ENSG00000204977:E3.4	alt-5'	chr13:50571352-50571803|chr13:50571267-50571803	(~)AA:407(ENSP00000412943)->407(ENSP00000399206)	-0.110877	0.00958855	0.27622	0.132417	0.313059	0.423936
H2AFY:ENSG00000113648:I7.1-E8.1|ENSG00000113648:E6.4-E9.2		inclusion	clu_15875	NewClu_2332	ENSG00000113648:I7.1|ENSG00000113648:E8.1	intron-retention	chr5:134695319-134695318|chr5:134696187-134688735		0.142692	0.0391623	0.454382	0.132417	0.318789	0.176097
TTC23:ENSG00000103852:E5.2-E7.1|ENSG00000103852:E2.9-E7.1		inclusion	clu_11337	NewClu_8515	ENSG00000103852:E5.2	cassette-exon	chr15:99781570-99768937|chr15:99789622-99768937	(-)truncated, (+)AA:115(ENSP00000453419)->447(ENSP00000262074)|(+)REPEAT-TPR 2, (+)REPEAT-TPR 3, (+)REPEAT-TPR 4	0.140795	0.0200201	0.35923	0.132417	0.646262	0.505467
SMTNL2:ENSG00000188176:E4.1-E5.1|ENSG00000188176:E3.2-E5.1		exclusion	clu_48320	NewClu_6729	ENSG00000188176:E4.1	cassette-exon	chr17:4496466-4497117|chr17:4495743-4497117	(+)truncated, (-)AA:82(ENSP00000460663)->317(ENSP00000345143)|(-)CAMSAP_CH-IPR022613, (-)CH-domain-IPR001715, (-)DOMAIN-CH	-0.179429	0.00476762	0.202717	0.132468	0.369	0.548429
TCF3:ENSG00000071564:E17.5-E17.7|ENSG00000071564:E17.5-E18.1		exclusion	clu_4823	NewClu_6679	ENSG00000071564:E17.7	cassette-exon	chr19:1615685-1615519|chr19:1615685-1612432		-0.198273	0.00537224	0.216453	0.132468	0.44785	0.646123
MCFD2:ENSG00000180398:E3.6-E8.1|ENSG00000180398:E7.2-E8.1		exclusion	clu_45495	NewClu_722	ENSG00000180398:E7.2	cassette-exon	chr2:47142862-47135108|chr2:47136162-47135108	(-)alt-N-terminus, (-)AA:94(ENSP00000386941)->146(ENSP00000317271)|(-)SIGNAL	0.176834	0.00455384	0.199616	0.13293	0.417889	0.241055
PHACTR4:ENSG00000204138:E4.1-E6.1|ENSG00000204138:E2.1-E5.1		exclusion	clu_51485	NewClu_1344	ENSG00000204138:E5.1|E4.1	cassette-exon	chr1:28764941-28785596|chr1:28733974-28784343	(-)alt-N-terminus, (-)alt-C-terminus, (-)AA:630(ENST00000493669-PEP)->712(ENSP00000362942)|(-)MOD_RES-Phosphoserine, (-)REPEAT-RPEL 2, (-)REPEAT-RPEL 3, (-)RPEL_repeat-IPR004018	-0.197478	0.0224226	0.376522	0.13293	0.242856	0.440334
WDR25:ENSG00000176473:E1.8-E2.1|ENSG00000176473:E1.4-E2.1		exclusion	clu_44391	NewClu_13790	ENSG00000176473:E1.8	altPromoter	chr14:100843041-100847247|chr14:100842832-100847247		-0.165498	0.0471461	0.486686	0.13293	0.341779	0.507277
KDM4C:ENSG00000107077:E28.1-E29.2|ENSG00000107077:E26.1-E29.2		inclusion	clu_12897	NewClu_14072	ENSG00000107077:E28.1	cassette-exon	chr9:7105500-7128066|chr9:7103870-7128066	(-)alt-N-terminus, (-)alt-C-terminus, (-)AA:354(ENSP00000400127)->743(ENSP00000405739)|(-)Chorismate_mutase_type_II-IPR020822, (-)DOMAIN-Tudor 2, (-)HELIX, (-)STRAND, (-)TURN, (-)Tudor-IPR002999	0.164779	0.00364931	0.182212	0.13293	0.3766	0.211821
NBPF1:ENSG00000219481:E12.1-E13.1|ENSG00000219481:E9.1-E13.1		inclusion	clu_53071	NewClu_2650	ENSG00000219481:E12.1	cassette-exon	chr1:16918342-16916496|chr1:16921087-16916496		0.228859	0.0639157	0.543105	0.13293	0.878515	0.649657
RP11-627G18.3:ENSG00000266010:U0.1_19749370-I2.2|ENSG00000266010:E1.1-I2.2		inclusion	clu_57434	NewClu_4803	ENSG00000266010:U0.1_19749370	altPromoter	chr18:19749370-19748344|chr18:19748628-19748344		-0.0904161	0.00559984	0.218543	0.133188	0.0644521	0.154868
CREB5:ENSG00000146592:E2.4-E3.1|ENSG00000146592:E2.4-E7.1		exclusion	clu_30902	NewClu_1299	ENSG00000146592:E3.1	cassette-exon	chr7:28449042-28449515|chr7:28449042-28527793	(-)alt-C-terminus, (-)AA:92(ENST00000469531-PEP)->115(ENSP00000394088)	-0.23264	0.00206423	0.142529	0.133878	0.11429	0.34693
FAM193B:ENSG00000146067:E11.2-E14.2|ENSG00000146067:I12.1-E13.1		inclusion	clu_30686	NewClu_10844	ENSG00000146067:E11.2|ENSG00000146067:E14.2	intron-retention	chr5:176950958-176949072|chr5:176950001-176950000		-0.197627	0.0122465	0.304773	0.134358	0.765352	0.962978
EFNB3:ENSG00000108947:E4.1-E5.2_7613621|ENSG00000108947:E4.1-E5.1		exclusion	clu_13854	NewClu_2097	ENSG00000108947:E5.2_7613621	alt-3'	chr17:7612057-7613621|chr17:7612057-7612485		0.139091	0.00457933	0.200067	0.134563	0.172718	0.0336263
PEF1:ENSG00000162517:E1.3-E3.1|ENSG00000162517:E1.3-E5.1		exclusion	clu_36562	NewClu_13852	ENSG00000162517:E3.1	cassette-exon	chr1:32110442-32101123|chr1:32110442-32098915	(-)alt-N-terminus, (-)AA:149(ENST00000478502-PEP)->284(ENSP00000362807)|(-)CA_BIND-1, (-)DOMAIN-EF-hand 1, (-)EF_hand_dom-IPR002048, (-)REGION-9 X 9 AA approximate tandem repeat of [AP]-P-G-G-P-Y-G-G-P-P, (-)REPEAT-1, (-)REPEAT-2, (-)REPEAT-3, (-)REPEAT-4, (-)REPEAT-5, (-)REPEAT-6, (-)REPEAT-7, (-)REPEAT-8, (-)REPEAT-9	-0.121717	0.0223311	0.375846	0.135798	0.698906	0.820622
PPP1R13B:ENSG00000088808:U0.1_104314609-E5.1|ENSG00000088808:E1.5-E5.1		exclusion	clu_7601	NewClu_2646	ENSG00000088808:U0.1_104314609	altPromoter	chr14:104314609-104263855|chr14:104313636-104263855		0.115758	0.0233225	0.380471	0.135958	0.263832	0.148074
MAGT1:ENSG00000102158:I11.1-E12.1|ENSG00000102158:E11.1_77084528-E12.7_77082306		exclusion	clu_10614	NewClu_15130	ENSG00000102158:I11.1|ENSG00000102158:E12.1	intron-retention	chrX:77083584-77083583|chrX:77084528-77082306		-0.13459	0.00345682	0.177308	0.135961	0.826105	0.960695
CDC14B:ENSG00000081377:E1.5-E4.2|ENSG00000081377:E3.2-E4.2		inclusion	clu_6534	NewClu_14820	ENSG00000081377:E3.2	altPromoter	chr9:99381501-99327765|chr9:99329050-99327765	(-)alt+N+terminus, (-)AA:461(ENSP00000364390)+>498(ENSP00000364389)|(-)HELIX, (-)MOTIF+Nucleolar localization signal (Probable), (-)REGION+A, (-)STRAND	-0.192627	0.00142118	0.118417	0.135961	0.659541	0.852168
FBXL7:ENSG00000183580:E1.1-E3.2|ENSG00000183580:E1.1-I2.1_15502424		inclusion	clu_46435	NewClu_9875	ENSG00000183580:E3.2		chr5:15500822-15616092|chr5:15500822-15502424		-0.106692	0.00308991	0.16993	0.135961	0.862511	0.969202
ZNF274:ENSG00000171606:E6.6_58721796-E7.1|ENSG00000171606:E6.3-E7.1		inclusion	clu_42390	NewClu_10314	ENSG00000171606:E6.6.58721796	alt-5'	chr19:58721796-58722926|chr19:58721439-58722926		0.160729	0.00991835	0.280899	0.135961	0.223019	0.0622898
TRIP10:ENSG00000125733:E9.3-E11.3|ENSG00000125733:E10.2-E11.3		exclusion	clu_20525	NewClu_10299	ENSG00000125733:E10.2	cassette-exon	chr19:6745005-6746463|chr19:6746207-6746463	(-)alt-coding, (-)AA:545(ENSP00000320493)->601(ENSP00000320117)|(-)MOD_RES-Phosphoserine, (-)REGION-Interaction with CDC42, (-)REGION-Interaction with PDE6G	0.128843	0.0286527	0.410367	0.136116	0.94091	0.812067
TNC:ENSG00000041982:E15.2-E16.1|ENSG00000041982:E12.3-E22.1		exclusion	clu_2339	NewClu_8874	ENSG00000041982:E15.2|E16.1	cassette-exon	chr9:117825196-117822281|chr9:117835882-117804620	(-)alt-coding, (-)AA:1564(ENSP00000345861)->1928(ENSP00000411406)|(+)Fibronectin_type3-IPR003961, (-)DOMAIN-Fibronectin type-III 6, (-)DOMAIN-Fibronectin type-III 7, (-)DOMAIN-Fibronectin type-III 8, (-)DOMAIN-Fibronectin type-III 9, (-)Fibronectin_type3-IPR003961	-0.288231	0.00330921	0.174585	0.136452	0.209692	0.497924
DCBLD2:ENSG00000057019:E1.3-E5.1|ENSG00000057019:E4.1-E5.1		inclusion	clu_3147	NewClu_10926	ENSG00000057019:E4.1	cassette-exon	chr3:98619966-98600611|chr3:98609236-98600611	(-)alt+N+terminus, (-)alt+C+terminus, (-)AA:108(ENSP00000396803)+>775(ENSP00000321573)|(-)COMPBIAS+Poly+Pro, (-)CUB_dom+IPR000859, (-)Coagulation_fac_5/8+C_type_dom+IPR000421, (-)DISULFID, (-)DOMAIN+CUB, (-)DOMAIN+F5/8 type C, (-)DOMAIN+LCCL, (-)Galactose+bd+like+IPR008979, (-)LCCL+IPR004043, (-)MOD_RES+Phosphoserine, (-)SIGNAL, (-)TOPO_DOM+Cytoplasmic, (-)TOPO_DOM+Extracellular, (-)TRANSMEM+Heli…	-0.0859163	0.00100714	0.0997207	0.136452	0.818363	0.90428
P4HA1:ENSG00000122884:E9.1-E11.1|ENSG00000122884:E10.1-E12.1		inclusion	clu_19558	NewClu_8769	ENSG00000122884:E11.1|E10.1	cassette-exon	chr10:74806683-74803715|chr10:74804739-74790128	(~)alt+coding, (~)AA:534(ENSP00000362099)+>534(ENSP00000307318)|(+)Pro_4_hyd_alph+IPR006620, (-)Pro_4_hyd_alph-IPR006620	0.0875471	0.0227064	0.377888	0.136532	0.400737	0.31319
DNAJA3:ENSG00000103423:E13.1-I14.2|ENSG00000103423:E12.2-E14.2		inclusion	clu_11180	NewClu_1889	ENSG00000103423:E13.1|ENSG00000103423:I14.2		chr16:4504928-4505547|chr16:4500498-4505547		0.131208	0.00666934	0.235405	0.136566	0.443789	0.312582
IGSF3:ENSG00000143061:E6.1-E8.1|ENSG00000143061:E6.1-E7.1		inclusion	clu_29125	NewClu_12272	ENSG00000143061:E7.1	cassette-exon	chr1:117150564-117146647|chr1:117150564-117149173	(+)alt-coding, (+)AA:1194(ENSP00000358498)->1214(ENSP00000358495)|(-)DOMAIN+Ig+like C2+type 4, (-)Ig+like_dom+IPR007110, (-)TOPO_DOM+Extracellular, (+)Ig-like_dom-IPR007110	-0.139688	0.033067	0.428841	0.13674	0.704497	0.844186
SNHG11:ENSG00000174365:E2.2-E3.2|ENSG00000174365:E1.17-E3.2		inclusion	clu_43658	NewClu_12993	ENSG00000174365:E2.2	altPromoter	chr20:37076736-37077305|chr20:37076266-37077305		0.178732	0.0135578	0.314074	0.13674	0.671452	0.492719
DTNB:ENSG00000138101:E28.1-E31.2|ENSG00000138101:E28.1-E30.1		inclusion	clu_26812	NewClu_9879	ENSG00000138101:E30.1	cassette-exon	chr2:25610158-25602192|chr2:25610158-25606758	(+)alt-C-terminus, (+)AA:609(ENSP00000385193)->627(ENSP00000384084)|(-)Distrobrevin+IPR017432, (+)Distrobrevin-IPR017432	-0.313913	0.0489401	0.493335	0.137697	0.324973	0.638885
PDLIM5:ENSG00000163110:E2.3-E6.1|ENSG00000163110:E2.3-E4.1		exclusion	clu_36995	NewClu_2962	ENSG00000163110:E4.1	alt-C-term	chr4:95376535-95444875|chr4:95376535-95377395		0.0672645	0.00414116	0.190181	0.138015	0.897193	0.829929
BDH1:ENSG00000161267:E4.1-E5.1|ENSG00000161267:E2.7-E5.1		inclusion	clu_36183	NewClu_7202	ENSG00000161267:E4.1	cassette-exon	chr3:197281433-197273357|chr3:197282652-197273357	(~)AA:343(ENSP00000376183)->343(ENSP00000376184)	0.189379	0.0253497	0.391854	0.138242	0.288874	0.0994946
CLSTN1:ENSG00000171603:I1.1_9869362-E2.1|ENSG00000171603:E1.5-E2.1		inclusion	clu_42383	NewClu_9688	ENSG00000171603:I1.1_9869362		chr1:9869362-9833452|chr1:9883701-9833452		0.282198	4.92435e-06	0.00313689	0.138242	0.435984	0.153786
SREK1IP1:ENSG00000153006:E1.4-E4.1|ENSG00000153006:E1.4-E2.1		inclusion	clu_33158	NewClu_2108	ENSG00000153006:E2.1	cassette-exon	chr5:64064332-64050189|chr5:64064332-64060948	(-)retained_intron, (-)alt+N+terminus, (-)alt+C+terminus, (-)AA:23(ENST00000510616+PEP)+>106(ENST00000495198+PEP)|(-)MOD_RES+Phosphoserine, (-)ZN_FING+CCHC+type, (-)Znf_CCHC+IPR001878	-0.156898	0.00988552	0.28074	0.13828	0.641925	0.798823
AAAS:ENSG00000094914:E3.7-E5.1|ENSG00000094914:E4.1-I4.1		inclusion	clu_8454	NewClu_12863	ENSG00000094914:E3.7|ENSG00000094914:E5.1	intron-retention	chr12:53715127-53714476|chr12:53714985-53714984		-0.119316	0.178266	0.734821	0.138343	0.443595	0.562911
C1orf105:ENSG00000180999:E9.1-E10.1|ENSG00000180999:E9.1-E11.1		exclusion	clu_45612	NewClu_7108	ENSG00000180999:E10.1	cassette-exon	chr1:172425629-172431318|chr1:172425629-172434439		-0.0804986	0.0199373	0.35923	0.139187	0.610059	0.690558
ABCC10:ENSG00000124574:E10.1-E11.1|ENSG00000124574:I10.1_43406128-E11.1		inclusion	clu_20128	NewClu_6880	ENSG00000124574:E10.1		chr6:43405751-43406362|chr6:43406128-43406362		-0.353743	0.0178267	0.347186	0.139187	0.339065	0.692808
NISCH:ENSG00000010322:E16.3-I16.1|ENSG00000010322:E15.3-E17.2		inclusion	clu_1050	NewClu_480	ENSG00000010322:E16.3|ENSG00000010322:I16.1	intron-retention	chr3:52515930-52515931|chr3:52514311-52518529		0.158694	0.00675258	0.235405	0.139187	0.299598	0.140904
TBRG4:ENSG00000136270:E6.4-E7.1|ENSG00000136270:E6.4-E9.1		exclusion	clu_25550	NewClu_15517	ENSG00000136270:E7.1	cassette-exon	chr7:45145040-45144308|chr7:45145040-45143042	(-)alt-coding, (-)AA:521(ENSP00000354992)->631(ENSP00000258770)	-0.108838	0.00710821	0.239891	0.139393	0.607462	0.7163
ZNF44:ENSG00000197857:E1.7-E2.1|ENSG00000197857:E1.7-E5.1		exclusion	clu_50142	NewClu_10883	ENSG00000197857:E2.1	cassette-exon	chr19:12405507-12404190|chr19:12405507-12386897	(-)nonsense_mediated_decay, (-)nonsense_mediated_decay, (-)alt-N-terminus, (-)AA:589(ENSP00000380850)->637(ENSP00000377008)|(-)Krueppel-associated_box-IPR001909	-0.239364	0.0702701	0.562032	0.139393	0.126253	0.365616
GMPR2:ENSG00000100938:E2.9-E2.11|ENSG00000100938:E1.10-E2.11		inclusion	clu_9906	NewClu_6508	ENSG00000100938:E2.9	cassette-exon	chr14:24702183-24702425|chr14:24701994-24702425		0.180829	0.00785267	0.253617	0.139393	0.698841	0.518012
RP11-95P2.1:ENSG00000262468:I2.1-E3.1|ENSG00000262468:E2.2-E4.1		inclusion	clu_57280	NewClu_9759	ENSG00000262468:I2.1|ENSG00000262468:E3.1	intron-retention	chr16:4298430-4298429|chr16:4301323-4297062		0.227817	0.0114166	0.295091	0.139393	0.270195	0.0423785
AAK1:ENSG00000115977:E22.1-I23.1_69693683|ENSG00000115977:E22.1-E23.1		exclusion	clu_17083	NewClu_6704	ENSG00000115977:I23.1_69693683		chr2:69704012-69693683|chr2:69704012-69703095		0.180454	0.0084595	0.260412	0.139493	0.576417	0.395963
YY1AP1:ENSG00000163374:E3.6-E4.1|ENSG00000163374:E2.9-E4.1		exclusion	clu_37125	NewClu_1796	ENSG00000163374:E3.6	cassette-exon	chr1:155657862-155650247|chr1:155658450-155650247	(~)AA:750(ENSP00000316079)->750(ENSP00000347686)	-0.105222	0.00672106	0.235405	0.139613	0.71054	0.815761
RP11-357C3.3:ENSG00000235437:E1.1-E4.1|ENSG00000235437:E1.1-E2.1		inclusion	clu_54590	NewClu_9296	ENSG00000235437:E2.1	cassette-exon	chrX:62780712-62652371|chrX:62780712-62736962		-0.131119	0.000936286	0.0974061	0.139613	0.104558	0.235677
SPG11:ENSG00000104133:I40.1-E41.1|ENSG00000104133:E40.1-E41.2		inclusion	clu_11436	NewClu_2182	ENSG00000104133:I40.1|ENSG00000104133:E41.1	intron-retention	chr15:44858343-44858342|chr15:44858415-44858207		0.0850627	0.0325446	0.427816	0.139613	0.114679	0.0296164
VGLL4:ENSG00000144560:E8.1-E15.1|ENSG00000144560:E4.1-E15.1		inclusion	clu_29999	NewClu_9531	ENSG00000144560:E8.1	altPromoter	chr3:11684911-11643496|chr3:11744445-11643496	(+)alt-N-terminus, (+)alt-C-terminus, (+)AA:200(ENSP00000394439)->296(ENSP00000404251)|(+)MOD_RES-Phosphoserine, (+)TDU_repeat-IPR006627	0.14835	0.00445216	0.197571	0.139613	0.867857	0.719506
INCA1:ENSG00000196388:E7.2-I7.1|ENSG00000196388:E7.2-E8.1		inclusion	clu_48923	NewClu_2209	ENSG00000196388:I7.1	intron-retention	chr17:4892723-4892722|chr17:4892723-4892239		0.297951	0.015659	0.331649	0.139681	0.739511	0.441561
CDK5RAP2:ENSG00000136861:E22.3-E24.2|ENSG00000136861:E21.1-E24.2		exclusion	clu_25901	NewClu_11678	ENSG00000136861:E22.3	cassette-exon	chr9:123222850-123220900|chr9:123230138-123220900	(+)alt-coding, (+)AA:1852(ENSP00000352258)->1861(ENSP00000354065)|(+)REGION-Interaction with MAPRE1	-0.088205	0.0529639	0.505247	0.139695	0.823952	0.912157
SLC2A8:ENSG00000136856:E3.1-E5.1|ENSG00000136856:E1.5-E5.1		exclusion	clu_25896	NewClu_2952	ENSG00000136856:E3.1	cassette-exon	chr9:130160390-130162186|chr9:130159565-130162186	(-)alt-N-terminus, (-)alt-C-terminus, (-)AA:265(ENSP00000392434)->411(ENSP00000362458)|(+)MFS_dom-IPR020846, (+)MFS_dom_general_subst_transpt-IPR016196, (+)Sub_transporter-IPR005828, (+)Sugar/inositol_transpt-IPR003663, (+)TOPO_DOM-Cytoplasmic, (+)TRANSMEM-Helical; Name=10;, (+)TRANSMEM-Helical; Name=11;, (-)MFS-IPR011701, (-)MFS_dom-IPR020846, (-)MFS_dom_general_subst_transpt-IPR016196, (-)MOTIF…	-0.344296	0.0498449	0.49603	0.139695	0.177778	0.522073
TUBB6:ENSG00000176014:E3.2-E6.1|ENSG00000176014:E3.2-E5.3		exclusion	clu_44256	NewClu_8615	ENSG00000176014:E5.3	altPromoter	chr18:12311052-12329145|chr18:12311052-12325066	(+)truncated, (-)AA:104(ENSP00000465040)->446(ENSP00000318697)|(+)Beta_tubulin+IPR002453, (+)Tubulin_FtsZ_GTPase+IPR003008, (-)Alpha_tubulin-IPR002452, (-)Beta_tubulin-IPR002453, (-)Delta_tubulin-IPR002967, (-)Epsilon_tubulin-IPR004057, (-)Gamma_tubulin-IPR002454, (-)MOD_RES-Phosphoserine; by CDK1, (-)MOD_RES-Phosphotyrosine, (-)NP_BIND-GTP, (-)Tub_FtsZ_C-IPR008280, (-)Tubulin-IPR000217, (-)Tubul…	0.0770321	0.00649251	0.232688	0.139695	0.179229	0.102197
FKTN:ENSG00000106692:E13.1-E14.1|ENSG00000106692:E11.2-E15.1		inclusion	clu_12794	NewClu_15128	ENSG00000106692:E13.1|E14.1	cassette-exon	chr9:108380373-108382215|chr9:108370232-108397332	(+)alt-C-terminus, (+)AA:271(ENSP00000439423)->430(ENSP00000399140)|(+)Hedgehog_sig/DD-Pept_Zn-bd_dom-IPR009045, (+)LicD-IPR007074	0.183111	0.0125878	0.308124	0.140052	0.8775	0.69439
LARP1:ENSG00000155506:E11.2_154173461-E12.2|ENSG00000155506:E11.3-E12.2		inclusion	clu_34005	NewClu_1092	ENSG00000155506:E11.3	alt-5'	chr5:154173461-154173660|chr5:154173560-154173660		-0.117619	0.0183034	0.34894	0.140199	0.198948	0.316567
NEDD4L:ENSG00000049759:E3.3-E11.2|ENSG00000049759:E1.6-E11.1		inclusion	clu_2721	NewClu_14066	ENSG00000049759:E11.1|ENSG00000049759:E3.3	alt-3'|cassette-exon	chr18:55713020-55833024|chr18:55711940-55833020	(-)alt-N-terminus, (-)alt-C-terminus, (-)AA:11(ENSP00000466776)->871(ENSP00000256830)|(-)alt-N-terminus, (-)alt-C-terminus, (-)AA:11(ENSP00000466776)->871(ENSP00000256830)|(-)ACT_SITE-Glycyl thioester intermediate, (-)C2_Ca-dep-IPR000008, (-)C2_Ca/lipid-bd_dom_CaLB-IPR008973, (-)C2_dom-IPR020477, (-)C2_membr_targeting-IPR018029, (-)DOMAIN-C2, (-)DOMAIN-HECT, (-)DOMAIN-WW 1, (-)DOMAIN-WW 3, (-)DOM…	0.142252	0.00251571	0.158973	0.140199	0.206516	0.064264
SERGEF:ENSG00000129158:E1.11-E2.2|ENSG00000129158:E1.11-E3.1		inclusion	clu_21724	NewClu_13099	ENSG00000129158:E2.2	cassette-exon	chr11:18034398-18031686|chr11:18034398-18029623	(+)nonsense_mediated_decay, (+)alt-C-terminus, (+)AA:71(ENSP00000433870)->137(ENSP00000435898)|(+)RCC1/BLIP-II-IPR009091, (+)REPEAT-RCC1 3, (+)REPEAT-RCC1 4, (+)Reg_chr_condens-IPR000408	0.227054	0.01727	0.341382	0.140199	0.546687	0.319633
ZNF710:ENSG00000140548:E5.4-I5.1|ENSG00000140548:E5.1-E6.1		inclusion	clu_28068	NewClu_2336	ENSG00000140548:E5.4|ENSG00000140548:I5.1	intron-retention	chr15:90617768-90617769|chr15:90617522-90622892		0.19048	0.00302093	0.169718	0.140315	0.247132	0.0566519
LINC00665:ENSG00000232677:E6.1-E7.1|ENSG00000232677:E6.1-E8.1		exclusion	clu_54267	NewClu_14415	ENSG00000232677:E7.1	alt-C-term	chr19:36812202-36811662|chr19:36812202-36806972		-0.198431	0.0335191	0.431217	0.140546	0.374656	0.573087
MAST4:ENSG00000069020:E13.3-E14.1|ENSG00000069020:E11.1-E18.1		exclusion	clu_4407	NewClu_8657	ENSG00000069020:E13.3|E14.1	cassette-exon	chr5:66255122-66259535|chr5:66212846-66350232	(-)alt-N-terminus, (-)AA:2434(ENSP00000384313)->2444(ENSP00000384099)|(+)MA_Ser/Thr_Kinase_dom-IPR015022, (-)MA_Ser/Thr_Kinase_dom-IPR015022	-0.192715	0.0251129	0.390332	0.140623	0.344336	0.537051
MROH1:ENSG00000179832:E35.1-E36.1|ENSG00000179832:E28.2-ENSG00000204771:E11.1		exclusion	clu_45329	NewClu_10117	ENSG00000179832:E35.1|ENSG00000179832:E36.1	trans-splicing	chr8:145302339-145302470|chr8:145297418-145467450		-0.201541	0.0064215	0.232463	0.140623	0.151791	0.353332
RPL31:ENSG00000071082:E3.3-E3.3|ENSG00000071082:E3.1-E5.1		exclusion	clu_4771	NewClu_671	ENSG00000071082:E3.3|ENSG00000071082:E3.3	intron-retention	chr2:101622829-101622830|chr2:101622533-101635460		-0.196945	0.0244697	0.387502	0.140623	0.212091	0.409036
EFNA1:ENSG00000169242:I2.1_155103530-E3.2|ENSG00000169242:E1.3-E3.2		inclusion	clu_41330	NewClu_258	ENSG00000169242:I2.1_155103530		chr1:155103530-155103815|chr1:155100545-155103815		0.103364	0.0174768	0.344091	0.140623	0.164521	0.0611575
LTBP1:ENSG00000049323:E26.1-E28.1|ENSG00000049323:E26.1-E29.1		inclusion	clu_2698	NewClu_3390	ENSG00000049323:E28.1	cassette-exon	chr2:33540336-33567905|chr2:33540336-33572434	(+)alt-coding, (+)AA:1353(ENSP00000393057)->1396(ENSP00000374653)|(+)DISULFID, (+)DOMAIN-EGF-like 13; calcium-binding, (+)EG-like_dom-IPR000742, (+)EGF-like_Ca-bd-IPR001881	0.0860326	0.0630047	0.540246	0.140623	0.345722	0.25969
COL5A1:ENSG00000130635:E67.1-E69.1|ENSG00000130635:E66.1-E67.3		exclusion	clu_22333	NewClu_2555	ENSG00000130635:E67.1|ENSG00000130635:E69.1	cassette-exon	chr9:137721890-137726817|chr9:137717750-137721954		0.140622	0.012772	0.308651	0.141435	0.824187	0.683565
AC113189.5:ENSG00000233223:I3.1-E4.1|ENSG00000233223:E1.2-E4.1		exclusion	clu_54326	NewClu_7526	ENSG00000233223:I3.1	intron-retention	chr17:7485482-7485481|chr17:7487236-7485481		-0.291983	0.0303951	0.416825	0.141459	0.186575	0.478557
ACSS2:ENSG00000131069:E21.2-E23.2|ENSG00000131069:E6.3-E23.2		exclusion	clu_22717	NewClu_1180	ENSG00000131069:E21.2	cassette-exon	chr20:33509669-33511126|chr20:33470792-33511126	(+)nonsense_mediated_decay, (+)alt-C-terminus, (+)AA:124(ENSP00000418362)->212(ENST00000476922-PEP)|(+)Acyl-CoA_synth_DUF3448-IPR024597	-0.0705126	0.0559468	0.51667	0.141459	0.764565	0.835078
CLK4:ENSG00000113240:E5.10-I6.2|ENSG00000113240:E3.2-E6.1		exclusion	clu_15666	NewClu_14804	ENSG00000113240:E5.10|ENSG00000113240:I6.2		chr5:178046839-178045779|chr5:178050257-178045779		-0.171902	0.00404527	0.188685	0.141459	0.197083	0.368985
DDX55:ENSG00000111364:E9.2-E9.8|ENSG00000111364:E8.3-E10.2		exclusion	clu_14751	NewClu_851	ENSG00000111364:E9.2|ENSG00000111364:E9.8	cassette-exon	chr12:124102419-124103216|chr12:124101150-124103995		-0.100773	0.0600637	0.52951	0.141459	0.814632	0.915405
DSE:ENSG00000111817:E6.2-E7.1|ENSG00000111817:E2.1-E7.1		exclusion	clu_15002	NewClu_844	ENSG00000111817:E6.2	cassette-exon	chr6:116692284-116720361|chr6:116580130-116720361	(-)alt-N-terminus, (-)alt-C-terminus, (-)AA:189(ENSP00000446378)->958(ENSP00000352567)|(-)Chondroitin_lyas-IPR008929, (-)SIGNAL, (-)TRANSMEM-Helical;	-0.228277	0.0274725	0.404412	0.141459	0.64696	0.875237
LIMCH1:ENSG00000064042:E42.1-E43.1|ENSG00000064042:E42.1-E44.1		exclusion	clu_3562	NewClu_15687	ENSG00000064042:E43.1	cassette-exon	chr4:41687847-41689857|chr4:41687847-41691544	(-)alt-coding, (-)AA:1057(ENSP00000424645)->1083(ENSP00000316891)	-0.234954	0.0128931	0.309171	0.141459	0.264984	0.499938
MROH1:ENSG00000179832:E16.1-E20.1|ENSG00000179832:E16.1-E18.1		exclusion	clu_45331	NewClu_10119	ENSG00000179832:E18.1	alt-C-term	chr8:145255444-145275503|chr8:145255444-145267897	(+)retained_intron, (-)truncated, (+)AA:422(ENSP00000388174)+>1147(ENST00000527552+PEP)|(+)ARM+type_fold+IPR016024, (+)REPEAT+HEAT 3, (+)REPEAT+HEAT 4, (+)REPEAT+HEAT 5, (-)ARM-type_fold-IPR016024	0.115346	0.00351286	0.177859	0.141459	0.953131	0.837785
SMG1:ENSG00000157106:E65.1-E66.1|ENSG00000157106:E65.1-E66.1_18823446		exclusion	clu_34609	NewClu_5584	ENSG00000157106:E66.1	alt-3'	chr16:18826497-18823449|chr16:18826497-18823446		-0.079487	0.043363	0.472577	0.141459	0.909492	0.988979
CYTH1:ENSG00000108669:E18.2-I18.1|ENSG00000108669:E18.2-E20.1		inclusion	clu_13705	NewClu_8675	ENSG00000108669:I18.1	intron-retention	chr17:76676272-76676271|chr17:76676272-76672251		0.0859953	0.068201	0.554923	0.141459	0.149365	0.0633696
PANK1:ENSG00000152782:E5.1-I5.1|ENSG00000152782:E1.4-E7.1		inclusion	clu_33085	NewClu_6384	ENSG00000152782:E5.1|ENSG00000152782:I5.1	intron-retention	chr10:91385950-91385949|chr10:91404357-91371805		0.102169	0.0516412	0.501287	0.141459	0.168235	0.0660655
PIGG:ENSG00000174227:E14.3-E15.2|ENSG00000174227:E12.3-E15.2		inclusion	clu_43595	NewClu_9952	ENSG00000174227:E14.3	cassette-exon	chr4:519626-520828|chr4:517702-520828	(-)alt-N-terminus, (-)alt-C-terminus, (-)AA:24(ENSP00000422410)->850(ENSP00000372494)|(-)Alkaline_phosphatase_core-IPR017850, (-)TRANSMEM-Helical;	0.204327	0.0265191	0.398544	0.141459	0.290826	0.0864993
SLC25A53:ENSG00000176274:E1.2-E2.1|ENSG00000176274:I1.1_103376529-E2.1		inclusion	clu_44343	NewClu_1817	ENSG00000176274:E1.2		chrX:103401559-103375904|chrX:103376529-103375904		-0.249858	0.00276134	0.165492	0.141459	0.609346	0.859204
SLC35C2:ENSG00000080189:E7.1-E8.2|ENSG00000080189:E7.1-E8.4		inclusion	clu_6346	NewClu_1359	ENSG00000080189:E8.2	alt-3'	chr20:44984441-44983880|chr20:44984441-44983817	(+)alt-coding, (+)AA:344(ENSP00000318960)->365(ENSP00000361304)|(+)TRANSMEM-Helical;, (+)UAA-IPR013657	0.10931	0.00646383	0.232572	0.141459	0.901581	0.79227
SNHG16:ENSG00000163597:E1.5-E4.1|ENSG00000163597:E1.5-E3.1		inclusion	clu_37393	NewClu_6364	ENSG00000163597:E3.1	cassette-exon	chr17:74553939-74557370|chr17:74553939-74555027	(~)AA:59(AB447887+PEP)+>59(AB447886+PEP)	-0.103026	0.0105714	0.286073	0.141459	0.43193	0.534956
TSC22D3:ENSG00000157514:E5.13-E8.4|ENSG00000157514:E7.2-E8.4		inclusion	clu_34774	NewClu_14538	ENSG00000157514:E7.2	altPromoter	chrX:107018330-106959180|chrX:106959920-106959180	(-)alt+N+terminus, (-)AA:134(ENSP00000361474)+>200(ENSP00000314655)|(+)REGION-AP1-binding	-0.0812488	0.0120816	0.30355	0.141459	0.424625	0.505874
ZNF788:ENSG00000188474:E2.1-E3.1|ENSG00000188474:I2.1_12221509-E3.1		inclusion	clu_48406	NewClu_1226	ENSG00000188474:E2.1		chr19:12221246-12222061|chr19:12221509-12222061		-0.323171	0.00163104	0.125327	0.141459	0.44632	0.769491
HSPA14:ENSG00000187522:E3.1-E7.1|ENSG00000187522:E3.1-E5.2		exclusion	clu_48060	NewClu_2488	ENSG00000187522:E5.2	cassette-exon	chr10:14882156-14890608|chr10:14882156-14884133	(-)alt-N-terminus, (-)alt-C-terminus, (-)AA:128(ENSP00000404691)->185(ENST00000493863-PEP)|(+)Hsp_70_fam+IPR013126	0.120284	0.00532412	0.21482	0.141657	0.633812	0.513528
PAOX:ENSG00000148832:E6.5-E7.1|ENSG00000148832:E4.1-E7.1		exclusion	clu_31657	NewClu_11229	ENSG00000148832:E6.5	cassette-exon	chr10:135197716-135202460|chr10:135195163-135202460	(-)nonsense_mediated_decay, (-)alt-C-terminus, (-)AA:325(ENSP00000348654)->463(AAS64379.1)|(+)Amino_oxidase-IPR002937, (-)MOTIF-Microbody targeting signal	-0.345663	0.0344731	0.435267	0.142427	0.421368	0.767031
HECW2:ENSG00000138411:E8.1-E9.2|ENSG00000138411:E8.1-E9.1		exclusion	clu_26993	NewClu_11018	ENSG00000138411:E9.1	alt-3'	chr2:197194299-197189802|chr2:197194299-197189873	(-)alt-N-terminus, (-)AA:1216(ENSP00000386775)->1572(ENSP00000260983)|(-)C2_Ca-dep-IPR000008, (-)C2_Ca/lipid-bd_dom_CaLB-IPR008973, (-)C2_membr_targeting-IPR018029, (-)DOMAIN-C2, (-)STRAND, (-)TURN	0.0773532	0.0784136	0.581367	0.142453	0.104662	0.027309
STK33:ENSG00000130413:E1.5-E7.1|ENSG00000130413:E1.5-E10.2		exclusion	clu_22249	NewClu_9104	ENSG00000130413:E7.1	cassette-exon	chr11:8615630-8502161|chr11:8615630-8496613		-0.350674	0.00523722	0.214106	0.142453	0.219783	0.570458
ADCY3:ENSG00000138031:I17.1-E18.1|ENSG00000138031:E17.3-E18.1		inclusion	clu_26711	NewClu_4705	ENSG00000138031:I17.1	intron-retention	chr2:25050478-25050477|chr2:25050771-25050477		0.325227	0.00837195	0.260149	0.142453	0.342105	0.0168783
AL355490.1:ENSG00000224474:E2.1-I3.1_99184035|ENSG00000224474:E3.1-I3.1		inclusion	clu_53319	NewClu_5691	ENSG00000224474:E2.1|ENSG00000224474:I3.1_99184035	intron-retention	chr10:99185431-99184035|chr10:99184558-99184557		-0.274768	0.0344372	0.435023	0.142453	0.0282309	0.302999
ZNF584:ENSG00000171574:E3.3-E4.1|ENSG00000171574:E2.9-E4.1		inclusion	clu_42375	NewClu_2885	ENSG00000171574:E3.3	cassette-exon	chr19:58921458-58926891|chr19:58920532-58926891		0.224431	0.0148172	0.323962	0.142453	0.914726	0.690295
ARID5A:ENSG00000196843:E4.1-E5.1|ENSG00000196843:E3.2-E5.1		exclusion	clu_49367	NewClu_4175	ENSG00000196843:E4.1	cassette-exon	chr2:97215196-97215490|chr2:97213254-97215490	(-)nonsense_mediated_decay, (+)truncated, (-)AA:58(ENSP00000397286)->638(BAG61953.1)|(-)ARID/BRIGHT_DNA-bd-IPR001606, (-)DOMAIN-ARID	-0.190722	0.0202791	0.361349	0.142607	0.409706	0.600428
CYTH1:ENSG00000108669:E14.1-E16.2|ENSG00000108669:E14.2-E16.1		exclusion	clu_13706	NewClu_8677	ENSG00000108669:E14.2|E16.1	alt5'-alt3'	chr17:76694351-76688575|chr17:76694350-76688577		0.136926	0.060245	0.530282	0.142607	0.395619	0.258692
GOLGA6L9:ENSG00000197978:E8.1-E9.1|ENSG00000197978:E2.1-ENSG00000196648:E4.1		exclusion	clu_50253	NewClu_4882	ENSG00000197978:E8.1|ENSG00000197978:E9.1	trans-splicing	chr15:82728269-82728479|chr15:82724150-83101543		-0.295258	0.0145971	0.322937	0.142607	0.22234	0.517598
SCML2:ENSG00000102098:E14.1-E15.1|ENSG00000102098:E14.1-I16.3		exclusion	clu_10588	NewClu_10879	ENSG00000102098:E15.1		chrX:18264697-18260710|chrX:18264697-18259499		-0.162732	0.0155107	0.33018	0.142607	0.530098	0.69283
SORBS2:ENSG00000154556:I19.1_186586887-E20.1|ENSG00000154556:E17.4-E20.1		exclusion	clu_33748	NewClu_4669	ENSG00000154556:I19.1_186586887		chr4:186586887-186583396|chr4:186599577-186583396		-0.0845795	0.00537639	0.216453	0.142607	0.136718	0.221298
SCAF1:ENSG00000126461:E2.1-E3.3|ENSG00000126461:E1.1-E3.3		inclusion	clu_20847	NewClu_12762	ENSG00000126461:E2.1	altPromoter	chr19:50145963-50148278|chr19:50145499-50148278	(-)alt-C-terminus, (-)AA:203(ENSP00000473210)->219(AAH11662.2)	0.161464	0.00297254	0.169718	0.142607	0.380946	0.219483
TFIP11:ENSG00000100109:E14.1-E15.2|ENSG00000100109:I14.1-E15.1		inclusion	clu_9085	NewClu_9684	ENSG00000100109:E14.1|ENSG00000100109:E15.2	intron-retention	chr22:26890763-26890270|chr22:26890586-26890585		-0.174584	0.00659822	0.234779	0.142607	0.661473	0.836058
WIBG:ENSG00000170473:E5.1-E6.1|ENSG00000170473:E4.3-E6.1		inclusion	clu_41906	NewClu_13401	ENSG00000170473:E5.1	cassette-exon	chr12:56308060-56297264|chr12:56320860-56297264	(-)alt-N-terminus, (-)alt-C-terminus, (-)AA:55(ENST00000302533-PEP)->203(ENSP00000381271)|(-)COILED, (-)EJC_Pym-IPR015362, (-)MOD_RES-Phosphoserine, (-)MOD_RES-Phosphothreonine, (-)REGION-eIF2A-like	0.0986044	0.000434757	0.0664538	0.142607	0.165869	0.0672644
MORF4L2:ENSG00000123562:E3.5-E4.4|ENSG00000123562:E3.5-E4.1		inclusion	clu_19769	NewClu_541	ENSG00000123562:E4.1	alt-3'	chrX:102940099-102933528|chrX:102940099-102933579	(-)alt+N+terminus, (-)alt+C+terminus, (-)AA:16(ENST00000467755+PEP)+>32(ENST00000498064+PEP)	-0.0690466	0.00502146	0.209862	0.142992	0.321739	0.390786
TMEM161B:ENSG00000164180:E2.10-E5.1|ENSG00000164180:E2.10-E6.1		exclusion	clu_38145	NewClu_15646	ENSG00000164180:E5.1	cassette-exon	chr5:87564538-87536733|chr5:87564538-87524345	(-)alt-N-terminus, (-)alt-C-terminus, (-)AA:178(ENSP00000424200)->307(AAQ89056.1)|(+)Transmembrane_161A/B-IPR019395, (-)TRANSMEM-Helical;, (-)Transmembrane_161A/B-IPR019395	-0.186078	0.0328173	0.428601	0.143365	0.558527	0.744605
FAM219B:ENSG00000178761:E1.12-I1.2|ENSG00000178761:E1.12-E3.1		exclusion	clu_45053	NewClu_11688	ENSG00000178761:I1.2		chr15:75198928-75198706|chr15:75198928-75197572		-0.206434	0.00844549	0.260412	0.143702	0.366623	0.573057
MSI2:ENSG00000153944:E7.2-E13.1|ENSG00000153944:E7.2-E9.1		exclusion	clu_33513	NewClu_2469	ENSG00000153944:E9.1	alt-C-term	chr17:55339553-55478740|chr17:55339553-55351629	(+)alt+C+terminus, (+)AA:102(ENST00000579531+PEP)+>141(ENSP00000462914)|(+)RRM_dom+IPR000504	0.0879368	0.0244941	0.387589	0.143702	0.937669	0.849733
RBMS2:ENSG00000076067:E14.1-E15.1|ENSG00000076067:E14.2-E15.1		exclusion	clu_5605	NewClu_4512	ENSG00000076067:E14.2	alt-5'	chr12:56981443-56982078|chr12:56981448-56982078	(-)nonsense_mediated_decay, (+)truncated, (-)AA:84(ENSP00000450127)->407(ENSP00000262031)|(-)DOMAIN-RRM 1, (-)DOMAIN-RRM 2, (-)HELIX, (-)Hud_Sxl_RNA-IPR002343, (-)MOD_RES-Phosphoserine, (-)MOD_RES-Phosphothreonine, (-)RRM_dom-IPR000504, (-)STRAND, (-)TURN	0.0753542	0.00382932	0.186133	0.143702	0.152285	0.0769308
RBMS2:ENSG00000076067:E14.2-E15.1|ENSG00000076067:E14.1-E15.1		exclusion	clu_5605	NewClu_4512	ENSG00000076067:E14.2	alt-5'	chr12:56981448-56982078|chr12:56981443-56982078	(-)nonsense_mediated_decay, (+)truncated, (-)AA:84(ENSP00000450127)->407(ENSP00000262031)|(-)DOMAIN-RRM 1, (-)DOMAIN-RRM 2, (-)HELIX, (-)Hud_Sxl_RNA-IPR002343, (-)MOD_RES-Phosphoserine, (-)MOD_RES-Phosphothreonine, (-)RRM_dom-IPR000504, (-)STRAND, (-)TURN	-0.0753542	0.00382932	0.186133	0.143702	0.847715	0.923069
RPL17-C18orf32:ENSG00000215472:E9.1-E10.1|ENSG00000215472:E8.1-E10.1		exclusion	clu_52980	NewClu_15799	ENSG00000215472:E9.1	altPromoter	chr18:47013413-47010141|chr18:47013577-47010141	(~)AA:76(AK027111-PEP)->76(BAC77365.1)	-0.0781684	0.00127754	0.112125	0.143702	0.140856	0.219024
SERGEF:ENSG00000129158:E8.2-E10.1|ENSG00000129158:E9.2-E10.1		exclusion	clu_21723	NewClu_13098	ENSG00000129158:E9.2	cassette-exon	chr11:18022044-18017456|chr11:18021041-18017456	(+)nonsense_mediated_decay, (+)alt+N+terminus, (+)alt+C+terminus, (+)AA:58(ENSP00000431490)+>458(ENSP00000265965)|(+)RCC1/BLIP+II+IPR009091, (+)REPEAT+RCC1 1, (+)REPEAT+RCC1 2, (+)REPEAT+RCC1 3, (+)REPEAT+RCC1 4, (+)REPEAT+RCC1 5, (+)REPEAT+RCC1 6, (+)REPEAT+RCC1 7, (+)Reg_chr_condens+IPR000408, (-)Reg_chr_condens-IPR000408	0.145545	0.0164934	0.336471	0.143702	0.735338	0.589794
RSPRY1:ENSG00000159579:E2.8-E3.1|ENSG00000159579:E2.9-E3.1		inclusion	clu_35500	NewClu_5105	ENSG00000159579:E2.9	alt-5'	chr16:57220363-57238416|chr16:57220697-57238416		-0.176525	0.00747432	0.249112	0.143702	0.283917	0.460441
SLC20A2:ENSG00000168575:E3.6-E5.1|ENSG00000168575:E2.2-E9.1		inclusion	clu_40988	NewClu_4364	ENSG00000168575:E3.6|E5.1	cassette-exon	chr8:42396058-42390478|chr8:42396681-42330172		0.18858	0.00864527	0.26265	0.143702	0.276336	0.0877551
BCAR1:ENSG00000050820:E7.1-E12.1|ENSG00000050820:E9.2-E12.1		exclusion	clu_2780	NewClu_3716	ENSG00000050820:E9.2	altPromoter	chr16:75286133-75276988|chr16:75285369-75276988	(-)alt-N-terminus, (-)AA:722(ENSP00000440370)->870(ENSP00000162330)|(+)SH3_domain+IPR001452, (-)COMPBIAS-Pro-rich, (-)DOMAIN-SH3, (-)MOD_RES-Phosphoserine, (-)MOD_RES-Phosphotyrosine; by SRC, (-)REGION-Substrate for kinases, (-)SH3_domain-IPR001452, (-)STRAND	0.12915	0.0137216	0.315761	0.143896	0.173662	0.0445126
TJP2:ENSG00000119139:E25.4-E26.1|ENSG00000119139:E25.4-E27.1		exclusion	clu_18255	NewClu_12128	ENSG00000119139:E26.1	cassette-exon	chr9:71863140-71864291|chr9:71863140-71865951	(-)alt-coding, (-)AA:1157(ENSP00000442090)->1221(ENSP00000438262)|(-)MOD_RES-Phosphoserine	-0.251312	0.0302394	0.416154	0.143896	0.222211	0.473523
FBXW2:ENSG00000119402:E1.8-E2.1|ENSG00000119402:E1.8-E2.2		exclusion	clu_18361	NewClu_7027	ENSG00000119402:E2.1	alt-3'	chr9:123555427-123550556|chr9:123555427-123550464	(-)alt-N-terminus, (-)alt-C-terminus, (-)AA:208(ENSP00000398662)->454(ENSP00000363036)|(-)DOMAIN-F-box, (-)F-box_dom_cyclin-like-IPR001810, (-)WD40_repeat_dom-IPR017986	-0.200647	0.0121528	0.304248	0.14406	0.414849	0.615496
ADAMTS15:ENSG00000166106:E6.1-E7.1_130341155|ENSG00000166106:E6.1-E7.1		exclusion	clu_39426	NewClu_13245	ENSG00000166106:E7.1	alt-3'	chr11:130340996-130341155|chr11:130340996-130341103		0.0711142	0.0131889	0.311914	0.144846	0.0805967	0.00948243
ADAMTS15:ENSG00000166106:E6.1-E7.1|ENSG00000166106:E6.1-E7.1_130341155		exclusion	clu_39426	NewClu_13245	ENSG00000166106:E7.1	alt-3'	chr11:130340996-130341103|chr11:130340996-130341155		-0.0711142	0.0131889	0.311914	0.144846	0.919403	0.990518
PLD1:ENSG00000075651:E2.7-E8.1|ENSG00000075651:E6.2-E8.1		inclusion	clu_5530	NewClu_13750	ENSG00000075651:E6.2	cassette-exon	chr3:171528189-171455872|chr3:171488985-171455872	(+)nonsense_mediated_decay, (-)truncated, (+)AA:57(ENSP00000391164)->142(ENSP00000400639)|(+)Phox-IPR001683	-0.250808	0.0418492	0.466677	0.145165	0.33737	0.588178
RP11-532N4.2:ENSG00000235535:E4.2-U5.1_123810650|ENSG00000235535:E4.2-E5.1		exclusion	clu_54601	NewClu_7910	ENSG00000235535:U5.1_123810650	alt-3'	chr6:123790075-123810650|chr6:123790075-123790782		0.089155	0.00753815	0.24948	0.145309	0.21701	0.127855
ZNF517:ENSG00000197363:E3.1-E4.1|ENSG00000197363:E2.2-E4.1		exclusion	clu_49747	NewClu_5138	ENSG00000197363:E3.1	cassette-exon	chr8:146029152-146029510|chr8:146028332-146029510	(-)alt-N-terminus, (-)alt-C-terminus, (-)AA:73(ENST00000526178-PEP)->142(ENSP00000433299)|(-)DOMAIN-KRAB, (-)Krueppel-associated_box-IPR001909	-0.247535	0.0129257	0.309459	0.145463	0.580593	0.828128
TMEM136:ENSG00000181264:E1.3-E2.4|ENSG00000181264:E1.3-E2.2		inclusion	clu_45673	NewClu_13371	ENSG00000181264:E2.2	alt-3'	chr11:120196077-120198150|chr11:120196077-120197831		-0.192199	0.0216796	0.370423	0.145463	0.267447	0.459645
EZH2:ENSG00000106462:E5.1-E7.1|ENSG00000106462:E5.2-E7.1		exclusion	clu_12690	NewClu_1164	ENSG00000106462:E5.2	alt-5'	chr7:148543589-148529842|chr7:148543562-148529842	(-)alt-coding, (-)AA:695(ENSP00000443219)->751(ENSP00000320147)|(-)COMPBIAS-Cys-rich, (-)DOMAIN-CXC	0.0843328	0.0106796	0.287323	0.145494	0.147692	0.0633593
RAB30:ENSG00000137502:E8.1-E9.1|ENSG00000137502:E7.3-E9.1		exclusion	clu_26336	NewClu_4183	ENSG00000137502:E8.1	altPromoter	chr11:82703357-82698812|chr11:82705081-82698812		-0.170056	0.0531096	0.505681	0.145494	0.156573	0.326628
DUSP18:ENSG00000167065:I1.2-E4.1|ENSG00000167065:E3.1-E4.1		exclusion	clu_40110	NewClu_6075	ENSG00000167065:I1.2		chr22:31062794-31060067|chr22:31060942-31060067		0.229732	0.0214277	0.369074	0.145562	0.359907	0.130175
NPHP1:ENSG00000144061:E4.1-E5.1|ENSG00000144061:E4.1-E6.1		exclusion	clu_29803	NewClu_995	ENSG00000144061:E5.1	cassette-exon	chr2:110937201-110936512|chr2:110937201-110936124	(+)nonsense_mediated_decay, (+)alt-N-terminus, (+)alt-C-terminus, (+)AA:45(ENSP00000406453)->121(ENSP00000412351)|(+)COILED, (+)MOD_RES-Phosphotyrosine; by FAK2	-0.156791	0.0432116	0.472352	0.145562	0.0202703	0.177061
ENDOV:ENSG00000173818:I5.1-E6.1|ENSG00000173818:E4.12-E10.2		inclusion	clu_43482	NewClu_467	ENSG00000173818:I5.1|ENSG00000173818:E6.1	intron-retention	chr17:78391143-78391144|chr17:78389621-78396006		0.328217	0.0196654	0.35923	0.145562	0.715527	0.387309
OPN3:ENSG00000054277:E2.5-E5.1|ENSG00000054277:E2.5-I2.1_241799375		inclusion	clu_2936	NewClu_13800	ENSG00000054277:E5.1		chr1:241803184-241767881|chr1:241803184-241799375		-0.260216	0.0270974	0.402941	0.145562	0.074489	0.334705
TMEM91:ENSG00000142046:E8.3-E9.5|ENSG00000142046:E8.3-E9.1		inclusion	clu_28787	NewClu_8191	ENSG00000142046:E9.1	alt-3'	chr19:41888826-41889768|chr19:41888826-41889466	(+)alt-C-terminus, (+)AA:133(ENSP00000413192)->139(AAH63705.1)|(-)Interferon+induced_TM_protein+IPR007593	-0.211929	0.0943467	0.612291	0.145562	0.214484	0.426413
VPS37B:ENSG00000139722:E4.2-E5.1|ENSG00000139722:E4.2-E5.1_123353105		exclusion	clu_27742	NewClu_13881	ENSG00000139722:E5.1	alt-3'	chr12:123355437-123353109|chr12:123355437-123353105		-0.0758787	0.00247062	0.157382	0.146191	0.831554	0.907433
IQCE:ENSG00000106012:E1.6-E6.2|ENSG00000106012:E5.1-E6.2		inclusion	clu_12462	NewClu_4293	ENSG00000106012:E5.1	cassette-exon	chr7:2598851-2611160|chr7:2608633-2611160		-0.175061	0.0314745	0.422388	0.146429	0	0.175061
C20orf112:ENSG00000197183:E13.1-E14.2|ENSG00000197183:E13.1-E15.1		exclusion	clu_49655	NewClu_5176	ENSG00000197183:E14.2	alt-C-term	chr20:31062404-31052920|chr20:31062404-31044198	(+)alt-C-terminus, (+)AA:91(ENSP00000317413)->172(ENST00000475781-PEP)	-0.204133	0.0815457	0.587281	0.146622	0.322222	0.526356
NRG1:ENSG00000157168:E10.1-E11.1|ENSG00000157168:E10.1-E12.1		inclusion	clu_34632	NewClu_13717	ENSG00000157168:E11.1	cassette-exon	chr8:32585596-32599526|chr8:32585596-32600193	(+)truncated, (-)AA:247(ENSP00000340497)->645(ENSP00000349275)|(-)EG-like_dom-IPR000742, (-)Neuregulin-IPR018250, (-)Neuregulin_1_C-IPR002154, (-)TOPO_DOM-Cytoplasmic, (-)TRANSMEM-Helical; Note=Internal signal sequence;, (+)DISULFID, (+)DOMAIN-EGF-like, (+)EG-like_dom-IPR000742, (+)STRAND	0.242637	0.101364	0.627859	0.146853	0.401368	0.15873
DLG4:ENSG00000132535:E23.1-E24.1|ENSG00000132535:E23.1-E25.1		exclusion	clu_23350	NewClu_1820	ENSG00000132535:E24.1	cassette-exon	chr17:7096264-7095321|chr17:7096264-7094677	(-)nonsense_mediated_decay, (-)alt-N-terminus, (-)alt-C-terminus, (-)AA:85(ENSP00000467897)->697(AK308533-PEP)|(+)Guanylate_kin-IPR008144, (-)DOMAIN-Guanylate kinase-like, (-)DOMAIN-PDZ 1, (-)DOMAIN-PDZ 2, (-)DOMAIN-PDZ 3, (-)DOMAIN-SH3, (-)Guanylate_kin-IPR008144, (-)Guanylate_kin/L-typ_Ca_channel-IPR008145, (-)HELIX, (-)MAGUK_PEST_N-IPR019590, (-)MOD_RES-Phosphoserine, (-)MOD_RES-Phosphotyrosin…	-0.342456	0.0145664	0.322937	0.147262	0.294069	0.636524
GATS:ENSG00000239521:E4.2-E5.1|ENSG00000239521:U0.1_99943544-I6.1_99816216		exclusion	clu_54943	NewClu_15703	ENSG00000239521:E4.2|ENSG00000239521:E5.1	altPromoter	chr7:99821505-99821321|chr7:99943544-99816216		-0.0861271	0.00979381	0.279687	0.147262	0.878081	0.964208
LINC00207:ENSG00000187012:E4.2-E6.1|ENSG00000187012:I5.1_44967019-E6.1		exclusion	clu_47904	NewClu_8719	ENSG00000187012:E4.2		chr22:44966504-44967256|chr22:44967019-44967256		0.111768	0.015533	0.33018	0.147262	0.146929	0.0351607
ATXN2:ENSG00000204842:E23.1-E25.3|ENSG00000204842:E24.1-E25.3		inclusion	clu_51927	NewClu_14056	ENSG00000204842:E24.1	cassette-exon	chr12:111907912-111895163|chr12:111902466-111895163	(+)alt-coding, (+)AA:1006(ENSP00000439338)->1073(ENSP00000445583)|(+)LSM_dom-IPR010920	-0.140758	0.00866457	0.262701	0.147262	0.35811	0.498868
FHL1:ENSG00000022267:E14.4-E16.1|ENSG00000022267:E13.5-E16.1		inclusion	clu_1654	NewClu_12390	ENSG00000022267:E14.4	cassette-exon	chrX:135290800-135292030|chrX:135290120-135292030	(+)alt-N-terminus, (+)alt-C-terminus, (+)AA:210(ENSP00000359710)->257(ENSP00000359708)|(+)DOMAIN-LIM zinc-binding 3, (+)HELIX, (+)STRAND, (+)TURN, (+)Znf_LIM-IPR001781	0.0743452	0.0216936	0.370423	0.147262	0.842356	0.768011
RPAIN:ENSG00000129197:E5.1-E5.4|ENSG00000129197:E3.1-E6.10		inclusion	clu_21744	NewClu_2896	ENSG00000129197:E5.1|ENSG00000129197:E5.4	cassette-exon	chr17:5329402-5329556|chr17:5326149-5335862		0.100038	0.00110969	0.1046	0.147262	0.4504	0.350362
TTC39A:ENSG00000085831:E5.3-E9.1|ENSG00000085831:I6.1_51792416-E9.1		inclusion	clu_7108	NewClu_14893	ENSG00000085831:E5.3	altPromoter	chr1:51796109-51787497|chr1:51792416-51787497		-0.203547	0.0162897	0.334846	0.147262	0.0800234	0.283571
DAB1:ENSG00000173406:E28.2-E29.1|ENSG00000173406:E27.1-E29.1		exclusion	clu_43268	NewClu_13913	ENSG00000173406:E28.2	cassette-exon	chr1:57476353-57463801|chr1:57476818-57463801		-0.18725	0.0379642	0.450943	0.14759	0.693194	0.880445
RP11-33B1.1:ENSG00000245958:E10.2-E12.1|ENSG00000245958:E10.2-E11.1		exclusion	clu_55488	NewClu_12923	ENSG00000245958:E11.1	alt-C-term	chr4:120419058-120433506|chr4:120419058-120420716		0.187677	0.0193557	0.357722	0.147934	0.61104	0.423363
B4GALT3:ENSG00000158850:E3.9-E4.2|ENSG00000158850:E3.9-E4.3		inclusion	clu_35210	NewClu_2533	ENSG00000158850:E4.2	alt-3'	chr1:161146224-161145885|chr1:161146224-161145864	(+)alt-C-terminus, (+)AA:84(ENST00000482288-PEP)->143(ENST00000487004-PEP)|(+)DISULFID	0.099688	0.0211785	0.367288	0.148261	0.445668	0.34598
FRS2:ENSG00000166225:E1.8-E5.2|ENSG00000166225:E2.1-E5.2		inclusion	clu_39525	NewClu_4399	ENSG00000166225:E2.1	cassette-exon	chr12:69864310-69924645|chr12:69874139-69924645	(-)alt+C+terminus, (-)AA:36(ENSP00000447724)+>40(ENSP00000449105)	-0.142925	0.00530911	0.21482	0.148261	0.760944	0.90387
SFPQ:ENSG00000116560:I11.1-E12.1|ENSG00000116560:E9.1-E13.2		inclusion	clu_17341	NewClu_7938	ENSG00000116560:I11.1|ENSG00000116560:E12.1	intron-retention	chr1:35644707-35644706|chr1:35652602-35643637		0.203704	0.171006	0.727157	0.148261	0.445449	0.241744
DERL1:ENSG00000136986:E3.1-E5.1|ENSG00000136986:E2.2-E5.1		inclusion	clu_26022	NewClu_6394	ENSG00000136986:E3.1	cassette-exon	chr8:124037963-124037290|chr8:124042845-124037290	(-)alt-N-terminus, (-)AA:151(ENSP00000429199)->251(ENSP00000259512)|(-)DER1-IPR007599, (-)TOPO_DOM-Cytoplasmic, (-)TOPO_DOM-Lumenal, (-)TRANSMEM-Helical; Name=1;, (-)TRANSMEM-Helical; Name=2;	0.089821	0.00589143	0.224597	0.148458	0.148944	0.0591233
MED22:ENSG00000148297:I5.1-E6.1|ENSG00000148297:E5.3-E6.2		exclusion	clu_31423	NewClu_6756	ENSG00000148297:I5.1|ENSG00000148297:E6.1	intron-retention	chr9:136208760-136208759|chr9:136210980-136208544		-0.130027	0.00680817	0.235405	0.149076	0.0114134	0.14144
SH3D19:ENSG00000109686:E4.4-E5.1|ENSG00000109686:E1.1-E5.1		inclusion	clu_14111	NewClu_9816	ENSG00000109686:E4.4	cassette-exon	chr4:152147320-152147238|chr4:152246393-152147238	(-)alt-N-terminus, (-)alt-C-terminus, (-)AA:89(ENST00000474743-PEP)->234(ENST00000604030-PEP)	0.336456	0.0143663	0.322438	0.149076	0.452644	0.116188
SLC12A6:ENSG00000140199:E4.1-E6.2|ENSG00000140199:I1.3-E6.2		inclusion	clu_27859	NewClu_5441	ENSG00000140199:E4.1	altPromoter	chr15:34610762-34567590|chr15:34628611-34567590		0.162178	0.0028419	0.167108	0.149076	0.400006	0.237829
ASB6:ENSG00000148331:E3.1-E4.1|ENSG00000148331:E3.1-E5.1		exclusion	clu_31438	NewClu_11476	ENSG00000148331:E4.1	cassette-exon	chr9:132401681-132401589|chr9:132401681-132400938	(+)truncated, (-)AA:197(ENSP00000277459)->421(ENSP00000277458)|(+)Ankyrin_rpt-contain_dom-IPR020683, (-)Ankyrin_rpt-IPR002110, (-)Ankyrin_rpt-contain_dom-IPR020683, (-)DOMAIN-SOCS box, (-)REPEAT-ANK 3, (-)REPEAT-ANK 4, (-)REPEAT-ANK 5, (-)REPEAT-ANK 6, (-)SOCS_C-IPR001496	-0.363302	0.0210071	0.36614	0.149079	0.478788	0.84209
CAPRIN2:ENSG00000110888:E14.1-I15.2|ENSG00000110888:E14.1-E17.1		exclusion	clu_14568	NewClu_3463	ENSG00000110888:I15.2		chr12:30876193-30873849|chr12:30876193-30869610		-0.224034	0.0160078	0.332793	0.149079	0.456154	0.680187
RP11-293A21.1:ENSG00000240005:E1.2-E3.1|ENSG00000240005:E1.3-E3.1		exclusion	clu_54980	NewClu_15565	ENSG00000240005:E1.3	altPromoter	chr4:26862132-26861650|chr4:26861963-26861650	(-)alt-N-terminus, (-)alt-C-terminus, (-)AA:14(ENST00000489096-PEP)->23(ENST00000467484-PEP)	0.175307	0.0800106	0.584821	0.149079	0.900996	0.72569
RP11-293A21.1:ENSG00000240005:E1.3-E3.1|ENSG00000240005:E1.2-E3.1		exclusion	clu_54980	NewClu_15565	ENSG00000240005:E1.3	altPromoter	chr4:26861963-26861650|chr4:26862132-26861650	(-)alt-N-terminus, (-)alt-C-terminus, (-)AA:14(ENST00000489096-PEP)->23(ENST00000467484-PEP)	-0.175307	0.0800106	0.584821	0.149079	0.0990035	0.27431
SCML2:ENSG00000102098:E14.1-I16.3|ENSG00000102098:E14.1-E15.1		exclusion	clu_10588	NewClu_10879	ENSG00000102098:I16.3		chrX:18264697-18259499|chrX:18264697-18260710		0.143729	0.0230554	0.378919	0.149079	0.356243	0.212514
SUOX:ENSG00000139531:E1.14-E4.7|ENSG00000139531:E1.12-E4.7		exclusion	clu_27618	NewClu_14089	ENSG00000139531:E1.14	alt-5'	chr12:56391507-56395996|chr12:56391123-56395996		-0.10195	0.0112542	0.293325	0.149079	0.341619	0.443568
XIRP1:ENSG00000168334:E2.4-E2.6|ENSG00000168334:E1.3-E2.6		exclusion	clu_40868	NewClu_1512	ENSG00000168334:E2.4	cassette-exon	chr3:39227580-39227152|chr3:39233937-39227152		-0.170164	0.00756365	0.24948	0.149079	0.576139	0.746303
MYL12A:ENSG00000101608:E1.8-E4.1|ENSG00000101608:E3.2-E4.1		inclusion	clu_10373	NewClu_217	ENSG00000101608:E3.2	cassette-exon	chr18:3247907-3253231|chr18:3252323-3253231		-0.0698812	0.00998218	0.281979	0.149079	0.839154	0.909035
RREB1:ENSG00000124782:I7.1-E8.1|ENSG00000124782:E7.3-E8.1		inclusion	clu_20207	NewClu_3744	ENSG00000124782:I7.1	intron-retention	chr6:7182102-7182103|chr6:7181479-7182103		0.150951	0.00280545	0.166341	0.149079	0.182255	0.031304
RGP1:ENSG00000107185:I9.2-U10.1_35758573|ENSG00000107185:I9.2_35756858-ENSG00000227388:E3.1		inclusion	clu_12942	NewClu_7645	ENSG00000107185:I9.2|ENSG00000107185:U10.1_35758573	intron-retention	chr9:35758572-35758573|chr9:35756858-35786644		0.404013	0.00527329	0.214392	0.149257	0.564708	0.160695
SEMA4D:ENSG00000187764:E20.6-E21.1|ENSG00000187764:E20.6-E21.8		inclusion	clu_48183	NewClu_4093	ENSG00000187764:E21.1	alt-3'	chr9:91995970-91994544|chr9:91995970-91991966		0.629216	0.00926186	0.271162	0.149257	0.923611	0.294395
SEMA4D:ENSG00000187764:E20.6-E21.8|ENSG00000187764:E20.6-E21.1		inclusion	clu_48183	NewClu_4093	ENSG00000187764:E21.1	alt-3'	chr9:91995970-91991966|chr9:91995970-91994544		-0.629216	0.00926186	0.271162	0.149257	0.0763889	0.705605
OSBP2:ENSG00000184792:E15.1-E16.1|ENSG00000184792:E12.2-E16.1		inclusion	clu_46933	NewClu_10114	ENSG00000184792:E15.1	altPromoter	chr22:31277789-31283413|chr22:31266669-31283413	(-)alt-N-terminus, (-)AA:588(ENSP00000415274)->659(ENSP00000389200)|(-)DNA-bd_dom_put-IPR009061, (-)Oxysterol-bd-IPR000648, (+)Oxysterol-bd-IPR000648	0.260223	0.0160098	0.332793	0.149621	0.675791	0.415569
AAK1:ENSG00000115977:E22.1-E23.1|ENSG00000115977:E22.1-I23.1_69693683		exclusion	clu_17083	NewClu_6704	ENSG00000115977:E23.1		chr2:69704012-69703095|chr2:69704012-69693683		-0.122425	0.00298163	0.169718	0.149836	0.154245	0.27667
CXorf40A:ENSG00000197620:E2.2-E6.2|ENSG00000197620:E3.9-E6.2		exclusion	clu_49968	NewClu_7152	ENSG00000197620:E3.9	cassette-exon	chrX:148622344-148623564|chrX:148622888-148623564	(~)AA:158(ENSP00000427540)+>158(ENSP00000422512)	0.197805	0.0125797	0.308124	0.149836	0.40399	0.206185
EEF1B2:ENSG00000114942:E1.7-E1.13|ENSG00000114942:E1.7-E1.10		exclusion	clu_16412	NewClu_3009	ENSG00000114942:E1.13	alt-3'	chr2:207024408-207024683|chr2:207024408-207024637		0.1613	0.0239182	0.384629	0.14992	0.778331	0.617031
MVK:ENSG00000110921:E6.1-E7.1|ENSG00000110921:E4.1-E8.1		exclusion	clu_14589	NewClu_5976	ENSG00000110921:E6.1|E7.1	cassette-exon	chr12:110017751-110019200|chr12:110013950-110023827	(-)nonsense_mediated_decay, (+)truncated, (-)AA:83(ENSP00000415555)->396(ENSP00000228510)|(-)BINDING-ATP, (-)GHMP_kinase_C_dom-IPR013750, (-)GHMP_kinase_N_dom-IPR006204, (-)Galkinase-IPR001174, (-)HELIX, (-)Mev_gal_kin-IPR006205, (-)Mevalonate/galactokinase-IPR006206, (-)NP_BIND-ATP, (-)Ribosomal_S5_D2-typ_fold-IPR020568, (-)STRAND, (-)TURN	-0.185699	0.00457043	0.200067	0.150443	0.529546	0.715245
UNK:ENSG00000132478:E5.2-I5.1|ENSG00000132478:E2.6-E7.1		inclusion	clu_23320	NewClu_13633	ENSG00000132478:E5.2|ENSG00000132478:I5.1	intron-retention	chr17:73790279-73790280|chr17:73781065-73805841		0.255989	0.0217959	0.370727	0.150725	0.28287	0.0268817
GRB10:ENSG00000106070:E10.4-E12.1|ENSG00000106070:E10.4-E19.1		inclusion	clu_12502	NewClu_6022	ENSG00000106070:E12.1	cassette-exon	chr7:50823584-50800065|chr7:50823584-50771605	(+)alt-N-terminus, (+)AA:536(ENSP00000385046)->594(ENSP00000385770)	0.352792	0.0428257	0.471143	0.150787	0.728215	0.375423
TUSC3:ENSG00000104723:E13.1-E16.3|ENSG00000104723:E13.1-E14.1		inclusion	clu_11669	NewClu_6079	ENSG00000104723:E14.1	cassette-exon	chr8:15605974-15621712|chr8:15605974-15615300	(-)alt+N+terminus, (-)alt+C+terminus, (-)AA:302(ENSP00000426880)+>347(ENSP00000371450)|(-)SIGNAL, (-)TOPO_DOM+Lumenal, (-)Thioredoxin+like_fold+IPR012336, (+)TOPO_DOM-Lumenal	-0.0897921	0.0373691	0.448094	0.151078	0.425025	0.514817
AC002055.4:ENSG00000184319:E3.7-E4.1|ENSG00000184319:E2.2-E4.1		exclusion	clu_46729	NewClu_6623	ENSG00000184319:E3.7	cassette-exon	chr22:51222500-51223601|chr22:51221722-51223601		-0.170168	0.0168888	0.339874	0.151612	0.574087	0.744255
AC004383.4:ENSG00000223749:E4.2-E5.2|ENSG00000223749:E4.2-E5.1		exclusion	clu_53221	NewClu_3774	ENSG00000223749:E5.1	alt-3'	chrX:133678744-133677961|chrX:133678744-133678029	(+)alt+N+terminus, (+)alt+C+terminus, (+)AA:45(ENST00000414769+PEP)+>49(ENST00000440570+PEP)	0.154671	0.0247661	0.388804	0.151612	0.448529	0.293858
RTKN:ENSG00000114993:E1.10-E4.1|ENSG00000114993:E2.2-E4.1		inclusion	clu_16439	NewClu_12380	ENSG00000114993:E2.2	cassette-exon	chr2:74668833-74659793|chr2:74667480-74659793	(-)alt+N+terminus, (-)AA:513(ENSP00000233330)+>563(ENSP00000272430)|(-)HR1_rho+bd+IPR011072, (-)REPEAT+REM	-0.182789	0.0217546	0.370727	0.151612	0.0652059	0.247995
EEF1B2:ENSG00000114942:E1.7-E1.10|ENSG00000114942:E1.7-E1.13		exclusion	clu_16412	NewClu_3009	ENSG00000114942:E1.10	alt-3'	chr2:207024408-207024637|chr2:207024408-207024683		-0.158973	0.0258404	0.394956	0.152436	0.221669	0.380642
HAND1:ENSG00000113196:E1.1-E2.1|ENSG00000113196:U0.1_153861335-E2.1		exclusion	clu_15661	NewClu_11907	ENSG00000113196:E1.1	altPromoter	chr5:153857026-153855470|chr5:153861335-153855470		-0.137025	0.0153487	0.329365	0.152436	0.773346	0.910371
ARHGAP23:ENSG00000225485:E25.1-E26.1|ENSG00000225485:E25.1-E27.2		exclusion	clu_53431	NewClu_4373	ENSG00000225485:E26.1	cassette-exon	chr17:36654752-36655174|chr17:36654752-36656839	(+)alt-C-terminus, (+)AA:1144(ENSP00000394153)->1491(ENSP00000393539)|(+)COMPBIAS-Arg-rich	-0.145005	0.0783437	0.581198	0.152669	0.681067	0.826072
PRKRIP1:ENSG00000128563:E5.3-E6.1|ENSG00000128563:E4.2-E6.1		exclusion	clu_21449	NewClu_8811	ENSG00000128563:E5.3	cassette-exon	chr7:102036984-102038067|chr7:102016769-102038067	(+)alt-N-terminus, (+)alt-C-terminus, (+)AA:184(ENSP00000381010)->214(ENST00000482465-PEP)|(-)COILED, (-)COMPBIAS-Poly-Glu, (-)COMPBIAS-Poly-Ser, (-)DUF1168-IPR009548, (-)REGION-Interaction with EIF2AK2, (-)REGION-Required for RNA-binding, (-)REGION-Required for nuclear localization	-0.158702	0.0540819	0.510427	0.152711	0.492833	0.651535
SAYSD1:ENSG00000112167:E2.55-E3.1|ENSG00000112167:E1.2-E3.1		inclusion	clu_15168	NewClu_13935	ENSG00000112167:E2.55	cassette-exon	chr6:39077090-39073552|chr6:39082659-39073552	(-)alt-N-terminus, (-)AA:116(ENSP00000362346)->183(ENSP00000229903)|(-)COMPBIAS-Ala-rich	0.227783	0.0102295	0.283294	0.152711	0.377869	0.150086
NHLRC3:ENSG00000188811:E3.1-E4.2|ENSG00000188811:E3.1-E5.1		exclusion	clu_48523	NewClu_6527	ENSG00000188811:E4.2	cassette-exon	chr13:39613848-39616242|chr13:39613848-39618227	(-)alt-coding, (-)AA:280(ENSP00000368919)->347(ENSP00000368920)|(-)REPEAT-NHL 2	-0.208513	0.00106745	0.102727	0.152979	0.500433	0.708946
DPF3:ENSG00000205683:E20.1_73128889-E21.1|ENSG00000205683:E18.2-E21.1		inclusion	clu_52218	NewClu_15199	ENSG00000205683:E20.1.73128889	cassette-exon	chr14:73128889-73096444|chr14:73140948-73096444		0.128214	0.00773532	0.252694	0.152979	0.136482	0.00826814
KANK2:ENSG00000197256:E1.1-E4.2|ENSG00000197256:E2.5-E4.2		inclusion	clu_49680	NewClu_13710	ENSG00000197256:E2.5	cassette-exon	chr19:11308383-11306496|chr19:11308161-11306496		-0.101135	0.00888036	0.26584	0.152979	0.112997	0.214132
TRO:ENSG00000067445:E1.8-E5.2|ENSG00000067445:E1.8-E5.1		exclusion	clu_4150	NewClu_4764	ENSG00000067445:E5.1	alt-3'	chrX:54947311-54948651|chrX:54947311-54948636	(~)AA:706(ENSP00000364162)+>706(ENSP00000318278)	0.070792	0.0134288	0.313829	0.153375	0.748678	0.677886
SERGEF:ENSG00000129158:E2.3-E3.1|ENSG00000129158:E1.11-E3.1		inclusion	clu_21724	NewClu_13099	ENSG00000129158:E2.3	cassette-exon	chr11:18031618-18029623|chr11:18034398-18029623	(+)nonsense_mediated_decay, (-)truncated, (+)AA:58(ENSP00000431490)->165(ENSP00000436080)|(-)Reg_chr_condens-IPR000408, (+)RCC1/BLIP-II-IPR009091, (+)REPEAT-RCC1 3, (+)REPEAT-RCC1 4, (+)Reg_chr_condens-IPR000408	0.269924	0.00984088	0.280625	0.153583	0.567807	0.297884
ARF3:ENSG00000134287:E2.1-E10.1|ENSG00000134287:E9.2-I10.1_49325111		exclusion	clu_24214	NewClu_7149	ENSG00000134287:E2.1|ENSG00000134287:E10.1	intron-retention	chr12:49332734-49332733|chr12:49333438-49325111		-0.329705	0.00017041	0.0357997	0.154051	0.437537	0.767242
POLL:ENSG00000166169:E5.6-E6.1|ENSG00000166169:E5.1-E6.1		exclusion	clu_39492	NewClu_6965	ENSG00000166169:E5.6	alt-5'	chr10:103344359-103343438|chr10:103344635-103343438	(-)alt-C-terminus, (-)AA:470(ENSP00000400676)->575(ENSP00000299206)|(+)DNA-dir_DNA_pol_X-IPR002054, (+)DNA_pol_b-like_N-IPR010996, (-)DNA-dir_DNA_pol_X-IPR002054, (-)DNA_pol_X-IPR022312, (-)DNA_pol_X_beta-like-IPR002008, (-)DNA_pol_b-like_N-IPR010996, (-)HELIX, (-)REGION-DNA binding, (-)STRAND	-0.170597	0.00415123	0.19033	0.154051	0.388412	0.559009
PSMG4:ENSG00000180822:E6.2-E8.2|ENSG00000180822:E7.2-E8.2		exclusion	clu_45559	NewClu_1924	ENSG00000180822:E7.2	cassette-exon	chr6:3263993-3267825|chr6:3264559-3267825	(+)nonsense_mediated_decay, (+)alt+C+terminus, (+)AA:108(ENSP00000424330)+>123(ENSP00000413353)	0.102086	0.0196026	0.359228	0.154051	0.856991	0.754905
CCNL1:ENSG00000163660:E5.4-I5.1|ENSG00000163660:E5.3-E6.1		inclusion	clu_37518	NewClu_8659	ENSG00000163660:E5.4|ENSG00000163660:I5.1	intron-retention	chr3:156870529-156870528|chr3:156870825-156870030		0.110304	0.125095	0.667531	0.154051	0.217072	0.106769
HERC2P2:ENSG00000140181:E28.1-E29.1|ENSG00000140181:E28.1-E29.2		inclusion	clu_27854	NewClu_2071	ENSG00000140181:E29.1	alt-3'	chr15:23303805-23300186|chr15:23303805-23300167		0.112272	0.0154112	0.329365	0.154051	0.177703	0.0654315
HERC2P2:ENSG00000140181:E28.1-E29.2|ENSG00000140181:E28.1-E29.1		inclusion	clu_27854	NewClu_2071	ENSG00000140181:E29.1	alt-3'	chr15:23303805-23300167|chr15:23303805-23300186		-0.112272	0.0154112	0.329365	0.154051	0.822297	0.934569
HMGN3:ENSG00000118418:E5.1-E6.1|ENSG00000118418:E5.2-I5.1_79911872		inclusion	clu_18075	NewClu_297	ENSG00000118418:E5.1|ENSG00000118418:E6.1		chr6:79912034-79911443|chr6:79911993-79911872		-0.0859721	0.018726	0.35336	0.154051	0.279806	0.365778
IMPDH2:ENSG00000178035:E6.1-E7.2|ENSG00000178035:E5.1-E7.2		inclusion	clu_44883	NewClu_4752	ENSG00000178035:E6.1	cassette-exon	chr3:49063428-49062702|chr3:49063757-49062702	(-)alt-N-terminus, (-)AA:470(ENSP00000393525)->514(ENSP00000321584)|(-)2Npropane_dOase-IPR004136, (-)FMN-dep_DH-IPR000262, (-)HELIX, (-)IMP_DH-IPR005990, (-)IMP_DH_GMPRt-IPR001093, (-)NanE-IPR007260, (-)STRAND, (+)FMN-dep_DH-IPR000262, (+)IMP_DH-IPR005990, (+)IMP_DH_GMPRt-IPR001093	0.0669414	0.00341678	0.176556	0.154051	0.191512	0.12457
OSBP2:ENSG00000184792:E12.2-E16.1|ENSG00000184792:E15.1-E16.1		inclusion	clu_46933	NewClu_10114	ENSG00000184792:E15.1	altPromoter	chr22:31266669-31283413|chr22:31277789-31283413	(-)alt+N+terminus, (-)AA:588(ENSP00000415274)+>659(ENSP00000389200)|(-)DNA+bd_dom_put+IPR009061, (-)Oxysterol+bd+IPR000648, (+)Oxysterol-bd-IPR000648	-0.260223	0.0160098	0.332793	0.154051	0.324209	0.584431
SETD5-AS1:ENSG00000206573:E3.8-E5.1|ENSG00000206573:E4.14-E5.1		inclusion	clu_52363	NewClu_5403	ENSG00000206573:E4.14	cassette-exon	chr3:9439108-9433510|chr3:9437190-9433510		-0.233128	0.0155422	0.330198	0.154051	0.380481	0.613609
TNNT2:ENSG00000118194:E4.4-E8.2|ENSG00000118194:E5.3-E8.2		inclusion	clu_18018	NewClu_5265	ENSG00000118194:E5.3	cassette-exon	chr1:201341155-201337355|chr1:201338944-201337355	(+)alt-coding, (+)AA:291(ENSP00000404134)->297(ENSP00000387874)|(-)Troponin+IPR001978, (+)Troponin-IPR001978	-0.103646	0.0233759	0.38073	0.154051	0.242622	0.346268
ZNF160:ENSG00000170949:E6.4-I6.1|ENSG00000170949:E5.1-E9.2		inclusion	clu_42129	NewClu_10559	ENSG00000170949:E6.4|ENSG00000170949:I6.1	intron-retention	chr19:53589062-53589061|chr19:53589515-53578436		0.180459	0.184981	0.742275	0.154051	0.388777	0.208319
CHPF2:ENSG00000033100:E3.3-E4.1|ENSG00000033100:I3.1-E4.1		inclusion	clu_1988	NewClu_6786	ENSG00000033100:E3.3	intron-retention	chr7:150932698-150933494|chr7:150933493-150933494		-0.174286	0.00587097	0.224402	0.154172	0.570207	0.744494
ATG10:ENSG00000152348:E1.5-E3.1|ENSG00000152348:E1.5-E4.2		exclusion	clu_32915	NewClu_3672	ENSG00000152348:E3.1	cassette-exon	chr5:81268125-81272012|chr5:81268125-81283378	(~)AA:220(ENSP00000282185)->220(ENSP00000404938)	-0.12797	0.0358002	0.440863	0.154773	0.131044	0.259014
NID2:ENSG00000087303:E12.1-E13.1|ENSG00000087303:E12.1-E14.2		exclusion	clu_7406	NewClu_1784	ENSG00000087303:E13.1	cassette-exon	chr14:52495440-52494062|chr14:52495440-52486896	(-)alt-coding, (-)AA:1274(ENSP00000443730)->1375(ENSP00000216286)|(-)DISULFID, (-)DOMAIN-EGF-like 4, (-)DOMAIN-EGF-like 5; calcium-binding, (-)EG-like_dom-IPR000742, (-)EGF-like_Ca-bd-IPR001881, (-)SIGNAL	-0.101144	0.0234858	0.380986	0.154773	0.505093	0.606236
RP5-995J12.2:ENSG00000223891:E2.1-E6.1|ENSG00000223891:E1.3-E6.1		exclusion	clu_53247	NewClu_8470	ENSG00000223891:E2.1	cassette-exon	chr20:42843643-42853461|chr20:42839717-42853461		-0.288529	0.000618787	0.0797912	0.154773	0.162147	0.450675
GLE1:ENSG00000119392:I8.1-E9.1|ENSG00000119392:E8.1-E9.1		inclusion	clu_18336	NewClu_13280	ENSG00000119392:I8.1	intron-retention	chr9:131289734-131289735|chr9:131289570-131289735		0.08589	0.00176486	0.130043	0.154773	0.101625	0.0157349
OSR1:ENSG00000143867:E1.2-E3.3|ENSG00000143867:I2.1-E3.1		inclusion	clu_29688	NewClu_2048	ENSG00000143867:E1.2|ENSG00000143867:E3.3	intron-retention	chr2:19558102-19553598|chr2:19556678-19556677		-0.158012	0.00402652	0.188198	0.154773	0.784703	0.942714
PTPRD:ENSG00000153707:E21.6-E24.1|ENSG00000153707:E23.1-E24.1		inclusion	clu_33416	NewClu_8333	ENSG00000153707:E23.1	cassette-exon	chr9:8524925-8521546|chr9:8523513-8521546	(-)alt+coding, (-)AA:1496(AAI06717.1)+>1505(ENSP00000380731)|(-)Fibronectin_type3+IPR003961, (+)STRAND, (+)TOPO_DOM-Cytoplasmic	-0.109366	0.00679335	0.235405	0.154773	0.723824	0.833191
ERCC8:ENSG00000049167:E3.3-E5.1|ENSG00000049167:E4.1-E5.1		exclusion	clu_2664	NewClu_5917	ENSG00000049167:E4.1	cassette-exon	chr5:60224691-60217982|chr5:60220118-60217982	(+)nonsense_mediated_decay, (-)truncated, (+)AA:57(ENSP00000370510)+>396(ENSP00000265038)|(+)G+protein_beta_WD+40_rep+IPR020472, (+)MOD_RES+Phosphoserine, (+)REPEAT+WD 1, (+)REPEAT+WD 2, (+)REPEAT+WD 3, (+)REPEAT+WD 4, (+)REPEAT+WD 5, (+)STRAND, (+)TURN, (+)WD40_repeat+IPR001680, (+)WD40_repeat_dom+IPR017986	0.0832434	0.0491583	0.49414	0.15495	0.897813	0.814569
ACIN1:ENSG00000100813:E14.6-E14.9|ENSG00000100813:E14.6-E14.8		exclusion	clu_9814	NewClu_901	ENSG00000100813:E14.9	alt-3'	chr14:23533564-23533430|chr14:23533564-23533466		0.088286	0.00431282	0.194317	0.155006	0.358223	0.269937
[truncated: 38,324 more rows]
