# Supplementary material for: Gain-of-function cardiomyopathic mutations in RBM20 rewire splicing regulation and re-distribute ribonucleoprotein granules within processing bodies
Source: Nat Commun. 2021 Nov 3;12:6324. doi: 10.1038/s41467-021-26623-y (PMC8566601; doi:10.1038/s41467-021-26623-y)
Supplement: Supplementary file 25 — Supplementary Data 19 [file 41467_2021_26623_MOESM25_ESM.xlsx]

## Sheet: Table Descriptions
Global Pattern	MarkerFinder predefined RBM20 splicing pattern
MultiPath-PSI Event ID	Unique tracing identifier (AltAnalyze assigned exon notations) for the numerator PSI splicing junction (left) and the most abundant background junction (right) as a representative of all genomic overlapping background junctions for the numerator junction.
Inclusion-Junction	TRUE or empty. Indicates whether the first junction listed is exon-inclusion.
Event-Direction	inclusion or exclusion.
Unique Event-ClusterID	AltAnalyze assinged splicing event identifier to identify redundant/overlapping splicing events (column 1)
AltExons	Specific predicted included/skipped alternative exon identiifer from AltAnalyze (version EnsMart72)
EventAnnotation	Predicted splicing-event type. Mutually-exclusive splicing events will be denoted as cassette-exon.
Genomic Coordinates	Genomic coordinate positions of the numerator and denominator junctions, respectively, associated with the Splicing-Event ID.
ProteinPredictions	Predicted protein-level impact from AltAnalyze. + indicates an increase in the Experiment vs. Control conditions.
Event Conserved in Pig R636S Neonate hearts	Same splicing event observed in pig with R636S mutation (orthologous junction coordinates by LiftOver)

## Sheet: Supp.Data.19
#Global splicing-patterns for unique WTC iPSC-CM RBM20 impacted events from MarkerFinder (filtered based by MarkerFinder for events with a Pearson correlation coefficient > 0.5 to each idealized pattern reference).
Global Pattern	MultiPath-PSI Event ID	Inclusion-Junction	Inclusion-Junction	Unique Event-ClusterID	AltExons	EventAnnotation	Genomic Coordinates	ProteinPredictions	Event Conserved in Pig R636S Neonate hearts	Order	WTC:WTC:WTC_WT-S14_r5.bed	WTC:WTC:WTC_WT-S15_r3.bed	WTC:WTC:WTC_WT-S18_r3.bed	WTC:WTC:WTC_WT-S2_r2.bed	WTC:WTC:WTC_WT-S3_r2.bed	WTC:WTC:WTC_WT-S15_r5.bed	WTC:WTC:WTC_WT-S1_r2.bed	WTC:WTC:WTC_WT-S21_r3.bed	R636S_Het_WTC:R636S_Het_WTC:WTC_Het_R636-S2_r2.bed	R636S_Het_WTC:R636S_Het_WTC:WTC_Het_R636-S3_r2.bed	R636S_Het_WTC:R636S_Het_WTC:WTC_Het_R636-S1_r2.bed	R636S_Het_WTC:R636S_Het_WTC:WTC_Het_R636-S16_r3.bed	R636S_Het_WTC:R636S_Het_WTC:WTC_Het_R636-S19_r3.bed	R636S_Het_WTC:R636S_Het_WTC:WTC_Het_R636-S22_r3.bed	R636S_Homo:R636S_Homo:WTC_Homo_R636-S17_r3.bed	R636S_Homo:R636S_Homo:WTC_Homo_R636-S20_r3.bed	R636S_Homo:R636S_Homo:WTC_Homo_R636-S23_r3.bed	RBM20_Del_Homo:RBM20_Del_Homo:WTC_Homo_638-8bp_Del-S6_r4.bed	RBM20_Del_Homo:RBM20_Del_Homo:WTC_Homo_638-8bp_Del-S7_r4.bed	RBM20_Del_Homo:RBM20_Del_Homo:WTC_Homo_638-8bp_Del-S8_r4.bed	RBM20_Del_Homo:RBM20_Del_Homo:WTC_Homo_638-8bp_Del-S9_r4.bed
up-WTC	COL16A1:ENSG00000084636:E55.1-E57.1|ENSG00000084636:E55.1-E56.1	FALSE	inclusion	clu_6912	ENSG00000084636:E57.1	cassette-exon	chr1:32137216-32134456|chr1:32137216-32136247	(-)retained_intron, (-)alt+N+terminus, (-)alt+C+terminus, (-)AA:29(ENST00000479100+PEP)+>201(ENST00000468459+PEP)|(-)MOTIF+Cell attachment site, (-)REGION+Nonhelical region 3 (NC3), (-)REGION+Triple+helical region 3 (COL3)	FALSE	1	0.517857	0.415842	0.392857	0.4	0.5	0.5	0.622222	0.435115	0.238532	0.16	0.428571	0.000101	0.169082	0.0412371	0	0.0210526	0.00623701	0	0	0.0344828	0.0606061
up-WTC	TTN:ENSG00000155657:E140.1-E147.1|ENSG00000155657:E140.1-E141.1	FALSE	inclusion	clu_34087	ENSG00000155657:E147.1	cassette-exon	chr2:179546388-179543557|chr2:179546388-179546177	(+)alt-N-terminus, (+)alt-C-terminus, (+)AA:962(ENSP00000401501)->33423(ENSP00000343764)|(+)ACT_SITE-Proton acceptor, (+)BINDING-ATP, (+)COILED, (+)COMPBIAS-Ala-rich, (+)COMPBIAS-Glu-rich, (+)COMPBIAS-Poly-Arg, (+)COMPBIAS-Poly-Glu, (+)COMPBIAS-Poly-Ser, (+)COMPBIAS-Poly-Thr, (+)COMPBIAS-Pro-rich, (+)COMPBIAS-Ser-rich, (+)CROSSLNK-Glycyl lysine isopeptide (Lys-Gly) (interchain with G-Cter in ubiq…	FALSE	2	0.560976	0.307692	0.000101	0.454545	0.000101	0.714286	0.5	0.462264	0	0.078125	0.000101	0.25	0.394737	0.119205	0	0	0	0	0	0	0
up-WTC	ATP2B4:ENSG00000058668:E6.1-E8.1|ENSG00000058668:E7.1-E8.1	FALSE	inclusion	clu_3245	ENSG00000058668:E6.1	cassette-exon	chr1:203670051-203672780|chr1:203671207-203672780	(+)alt-C-terminus, (+)AA:1158(ENSP00000356188)->1164(BAF85147.1)|(-)ATPase_P+typ_Ca+transp_plasma+IPR006408, (-)ATPase_P+typ_cyto_domN+IPR023299, (-)ATPase_P+typ_transduc_dom_A+IPR008250, (-)Cation_transp_P_typ_ATPase+IPR001757, (-)HAD+like_dom+IPR023214, (-)TOPO_DOM+Cytoplasmic, (+)ATPase_P-typ_transduc_dom_A-IPR008250, (+)COMPBIAS-Poly-Lys, (+)TOPO_DOM-Cytoplasmic	TRUE	3	0.182595	0.316816	0.182761	0.227345	0.127451	0.214793	0.230606	0.332928	0.107656	0.0485601	0.125604	0.0980843	0.115213	0.135857	0.0639969	0.0639744	0.0758786	0.0803464	0.0651978	0.0935808	0.109637
up-WTC	SPATS2:ENSG00000123352:E15.3-E17.1|ENSG00000123352:E16.2-E17.1	FALSE	inclusion	clu_19711	ENSG00000123352:E15.3	cassette-exon	chr12:49888785-49893853|chr12:49890792-49893853		FALSE	4	0.409794	0.414365	0.320513	0.244755	0.308511	0.204576	0.362416	0.465839	0.107843	0.104396	0.177778	0.260163	0.2397	0.107981	0	0	0	0.000895255	0.00733945	0	0.00430107
up-WTC	SYNPO2L:ENSG00000166317:E4.1-I5.2|ENSG00000166317:I4.1_75409569-I5.2	FALSE	inclusion	clu_39589	ENSG00000166317:E4.1	altPromoter	chr10:75410666-75408637|chr10:75409569-75408637		TRUE	5	0.866728	0.830988	0.837684	0.8371	0.85402	0.839987	0.840895	0.857272	0.827414	0.797303	0.807947	0.717466	0.686275	0.784398	0.785027	0.758258	0.777437	0.698068	0.709858	0.717953	0.722668
up-WTC	MICAL3:ENSG00000243156:E32.3-E34.1|ENSG00000243156:E32.3-E33.1	FALSE	inclusion	clu_55273	ENSG00000243156:E34.1	cassette-exon	chr22:18314620-18309282|chr22:18314620-18310547	(+)alt-N-terminus, (+)alt-C-terminus, (+)AA:190(ENSP00000463453)->2002(ENSP00000416015)|(+)BINDING-FAD, (+)CAMSAP_CH-IPR022613, (+)CH-domain-IPR001715, (+)CHP00275_HI0933-like-IPR004792, (+)COILED, (+)COMPBIAS-Glu-rich, (+)COMPBIAS-Poly-Glu, (+)COMPBIAS-Pro-rich, (+)DOMAIN-CH, (+)DOMAIN-LIM zinc-binding, (+)DUF3585-IPR022735, (+)FAD_bind_dom-IPR003953, (+)HELIX, (+)MOD_RES-Phosphoserine, (+)MOD_R…	FALSE	6	0.0939948	0.129771	0.121212	0.223404	0.157895	0.181319	0.180791	0.174242	0.0714286	0.0464135	0.0291262	0.034188	0.0215633	0.021148	0.0404858	0.0555556	0.0630915	0.0233645	0.151515	0.126246	0.0808511
up-WTC	GKAP1:ENSG00000165113:E12.1-E14.1|ENSG00000165113:E13.2-E14.1	FALSE	inclusion	clu_38798	ENSG00000165113:E12.1	cassette-exon	chr9:86395297-86368274|chr9:86383733-86368274	(+)alt-coding, (+)AA:315(BAB40455.1)->366(BAB40454.1)|(+)COILED	FALSE	7	0.273155	0.317829	0.317757	0.396947	0.378378	0.352041	0.328571	0.30137	0.2	0.219355	0.260163	0.241379	0.229167	0.20354	0.262745	0.264423	0.227273	0.242604	0.321586	0.292994	0.237792
up-WTC	PTPRD:ENSG00000153707:E21.6-E24.1|ENSG00000153707:E23.1-E24.1	FALSE	inclusion	clu_33416	ENSG00000153707:E21.6	cassette-exon	chr9:8524925-8521546|chr9:8523513-8521546	(~)alt+coding, (~)AA:1505(AAI06714.1)+>1505(AAI06716.1)|(-)Ig+like_dom+IPR007110, (-)Ig_I+set+IPR013098, (-)Ig_sub+IPR003599, (-)Ig_sub2+IPR003598, (+)DISULFID, (+)DOMAIN-Ig-like C2-type 2, (+)Ig-like_dom-IPR007110, (+)Ig_I-set-IPR013098, (+)Ig_sub-IPR003599, (+)Ig_sub2-IPR003598, (+)REGION-Interaction with IL1RAPL1, (+)STRAND	FALSE	8	0.771121	0.842482	0.867647	0.784314	0.746032	0.847761	0.916667	0.889503	0.727273	0.639098	0.666667	0.681729	0.742698	0.821875	0.615222	0.692144	0.715663	0.687013	0.722323	0.737113	0.748848
up-WTC	TNNT2:ENSG00000118194:E4.4-E8.2|ENSG00000118194:E5.3-E8.2	FALSE	inclusion	clu_18018	ENSG00000118194:E4.4	cassette-exon	chr1:201341155-201337355|chr1:201338944-201337355	(~)retained_intron, (~)alt+C+terminus, (~)AA:108(ENST00000472177+PEP)+>108(CAA56235.1)	FALSE	9	0.372578	0.309007	0.354839	0.290079	0.260286	0.507226	0.335962	0.34017	0.285719	0.25352	0.141997	0.166655	0.170293	0.216549	0.158951	0.214637	0.268844	0.23686	0.217841	0.268562	0.247227
up-WTC	SERF1B:ENSG00000205572:E4.2-E6.1|ENSG00000205572:E4.2-E7.1	TRUE	exclusion	clu_52164	ENSG00000205572:E6.1	alt-C-term	chr5:69322342-69328142|chr5:69322342-69337351	(+)alt-C-terminus, (+)AA:62(ENSP00000370127)->81(ENSP00000421563)|(-)Uncharacterised_SERF-IPR007513	FALSE	10	0.787425	0.825581	0.805777	0.851436	0.830655	0.809856	0.76129	0.761792	0.776204	0.742369	0.627545	0.677515	0.754692	0.695871	0.662768	0.705882	0.655814	0.738073	0.776248	0.738657	0.715686
up-WTC	SERF1A:ENSG00000172058:E4.4-E6.1|ENSG00000172058:E4.4-E7.1	TRUE	exclusion	clu_42659	ENSG00000172058:E6.1	alt-C-term	chr5:70197760-70203561|chr5:70197760-70212768	(+)alt-C-terminus, (+)AA:62(ENSP00000321791)->81(ENSP00000422339)|(-)Uncharacterised_SERF-IPR007513	FALSE	11	0.787425	0.825581	0.805777	0.851436	0.830655	0.809856	0.76129	0.761792	0.776204	0.744186	0.627545	0.679525	0.754692	0.695871	0.662768	0.705882	0.655814	0.738073	0.776916	0.738657	0.715956
up-WTC	GJA5:ENSG00000143140:E1.2-E3.1|ENSG00000143140:E2.1-E3.1	FALSE	inclusion	clu_29154	ENSG00000143140:E1.2	altPromoter	chr1:147245356-147231379|chr1:147232607-147231379	(~)AA:358(ENSP00000271348)+>358(AAH13313.1)	FALSE	12	0.694952	0.824818	0.656652	0.806122	0.833977	0.712737	0.790582	0.664634	0.711679	0.445455	0.447309	0.410714	0.485651	0.426136	0.542017	0.60767	0.669421	0.543506	0.645133	0.635849	0.600236
up-WTC	L3MBTL1:ENSG00000185513:E20.1-E20.3|ENSG00000185513:E20.1-E21.2	TRUE	exclusion	clu_47303	ENSG00000185513:E20.3	cassette-exon	chr20:42169455-42169574|chr20:42169455-42176787		FALSE	13	0.238095	0.294118	0.411765	0.555556	0.000101	0.625	0.000101	0.647059	0	0.142857	0.0555556	0.25	0.292683	0.000101	0.228571	0.0727273	0.047619	0.277778	0.000101	0.34375	0.115385
up-WTC	OSBP2:ENSG00000184792:E12.2-E16.1|ENSG00000184792:E15.1-E16.1	FALSE	inclusion	clu_46933	ENSG00000184792:E12.2	altPromoter	chr22:31266669-31283413|chr22:31277789-31283413	(+)alt-N-terminus, (+)AA:549(BAC04091.1)->588(ENSP00000415274)|(-)DNA+bd_dom_put+IPR009061	FALSE	14	0.312941	0.534653	0.737864	0.56	0.626168	0.887755	0.468966	0.547101	0.288321	0.281915	0.152893	0.543478	0.132432	0.4	0.175	0.232082	0.325301	0.265873	0.380952	0.313725	0.336283
up-WTC	CLIP1:ENSG00000130779:E20.1-E21.1|ENSG00000130779:I20.1_122806661-E21.1	FALSE	inclusion	clu_22514	ENSG00000130779:E20.1		chr12:122812494-122803895|chr12:122806661-122803895		FALSE	15	0.522911	0.551471	0.401316	0.657143	0.518868	0.752688	0.569231	0.564885	0.392857	0.25	0.444444	0.417989	0.327044	0.302158	0.302941	0.395349	0.4	0.136232	0.199396	0.571429	0.261278
up-WTC	RP11-181C3.1:ENSG00000245017:E4.1-E5.1|ENSG00000245017:E3.1-E5.1	TRUE	exclusion	clu_55437	ENSG00000245017:E4.1	altPromoter	chr12:98884772-98880966|chr12:98887209-98880966	(+)alt-N-terminus, (+)alt-C-terminus, (+)AA:17(ENST00000549004-PEP)->80(AK126817-PEP)	FALSE	16	0.882353	0.000101	0.928571	0.611111	0.8	0.941176	0.909091	0.965517	0.921569	0.676471	0.647059	0.55	0.489362	0.707317	0.45	0.522727	0.585366	0.605405	0.66	0.552632	0.551402
up-WTC	CAPN7:ENSG00000131375:E16.1-E17.1|ENSG00000131375:E16.1-E18.1	TRUE	exclusion	clu_22803	ENSG00000131375:E17.1	cassette-exon	chr3:15282360-15282960|chr3:15282360-15283685	(-)nonsense_mediated_decay, (-)alt-N-terminus, (-)alt-C-terminus, (-)AA:112(ENSP00000394708)->813(BAA78730.1)|(-)ACT_SITE, (-)Calpain_III-IPR022683, (-)Calpain_cysteine_protease-IPR022684, (-)Calpain_domain_III-IPR022682, (-)DOMAIN-Calpain catalytic, (-)HELIX, (-)MIT-IPR007330, (-)MOD_RES-Phosphothreonine, (-)Peptidase_C2_calpain_cat-IPR001300, (-)REGION-Domain III, (-)REGION-Domain N, (-)STRAND,…	FALSE	17	0.716012	0.467532	0.729412	0.887931	0.75	0.509554	0.8	0.931034	0.363636	0.555556	0.484848	0.408696	0.403226	0.359649	0.631579	0.453271	0.475	0.561837	0.530534	0.521008	0.490028
up-WTC	TMEM161B-AS1:ENSG00000247828:E1.4-E3.2|ENSG00000247828:E1.11-E3.2	FALSE	inclusion	clu_55576	ENSG00000247828:E1.4	altPromoter	chr5:87564844-87566343|chr5:87564936-87566343	(~)AA:58(BC030122+PEP)+>58(ENST00000501715+PEP)	FALSE	18	0.282799	0.373984	0.274194	0.321429	0.362963	0.255319	0.405405	0.20339	0.186813	0.255708	0.188119	0.155172	0.191781	0.15748	0.137931	0.268868	0.1875	0.22242	0.144531	0.271062	0.198459
up-WTC	MYL5:ENSG00000215375:E2.1-E4.2|ENSG00000215375:E3.2-E4.2	FALSE	inclusion	clu_52965	ENSG00000215375:E2.1	cassette-exon	chr4:669998-672447|chr4:671818-672447	(-)alt+N+terminus, (-)alt+C+terminus, (-)AA:173(ENSP00000383023)+>192(AK125529+PEP)|(+)CA_BIND, (+)DOMAIN-EF-hand 1, (+)DOMAIN-EF-hand 2, (+)DOMAIN-EF-hand 3, (+)EF_hand_dom-IPR002048	FALSE	19	0.64898	0.6	0.730769	0.533333	0.607143	0.595745	0.513514	0.733945	0.237288	0.47619	0	0.304348	0.452174	0.40113	0.277778	0.412371	0.715596	0.230769	0.277778	0.307692	0.314286
up-WTC	RP11-438E5.1:ENSG00000249307:E4.1-E13.1|ENSG00000249307:E10.1-E13.1	FALSE	inclusion	clu_55725	ENSG00000249307:E4.1	altPromoter	chr4:80007416-80227845|chr4:80180193-80227845	(+)alt-N-terminus, (+)alt-C-terminus, (+)AA:25(ENST00000510667-PEP)->29(ENST00000511241-PEP)	FALSE	20	0.154574	0.275	0.230769	0.375	0.195652	0.238095	0.191489	0.208333	0	0.0305344	0.0993377	0.0176991	0.0858586	0.172269	0.1	0.214286	0.165746	0.0449219	0.195652	0	0.0920502
up-WTC	NHLRC3:ENSG00000188811:E3.1-E4.2|ENSG00000188811:E3.1-E5.1	TRUE	exclusion	clu_48523	ENSG00000188811:E4.2	cassette-exon	chr13:39613848-39616242|chr13:39613848-39618227	(+)alt-N-terminus, (+)alt-C-terminus, (+)AA:150(ENSP00000418127)->154(CAH18173.1)|(+)REPEAT-NHL 1, (+)SIGNAL, (-)NHL_repeat-IPR001258, (-)NHL_repeat_subgr-IPR013017, (-)REPEAT-NHL 3, (-)REPEAT-NHL 4	FALSE	21	0.676471	0.709677	0.691489	0.736842	0.844444	0.790419	0.555556	0.666667	0.75	0.576271	0.351351	0.645161	0.359375	0.361111	0.523316	0.434426	0.538462	0.458333	0.5375	0.519231	0.486667
up-WTC	TNIP2:ENSG00000168884:E1.6-E2.1|ENSG00000168884:E1.4-E2.1	TRUE	exclusion	clu_41143	ENSG00000168884:E1.6	altPromoter	chr4:2757676-2749672|chr4:2757741-2749672	(+)alt-N-terminus, (+)AA:322(BAB15382.1)->346(ENSP00000426314)|(+)COILED, (-)COILED, (-)EABR-IPR022008, (-)REGION-Ubiquitin-binding domain (UBD)	FALSE	22	0.289474	0	0.384615	0.000101	0.000101	0.254902	0.3	0.0864198	0.0263158	0.1	0	0	0.0294118	0	0	0.08	0.101449	0	0.000101	0	0.12766
up-WTC	CACNA1B:ENSG00000148408:E46.1-E47.1|ENSG00000148408:E46.1-E48.1	TRUE	exclusion	clu_31520	ENSG00000148408:E47.1	cassette-exon	chr9:140991063-140995556|chr9:140991063-140997163	(+)alt-N-terminus, (+)alt-C-terminus, (+)AA:165(ENSP00000413042)->326(A22932-PEP)|(+)CA_BIND, (+)DOMAIN-EF-hand, (+)EF_hand_dom-IPR002048, (+)TOPO_DOM-Cytoplasmic, (+)TOPO_DOM-Extracellular, (+)TRANSMEM-Helical; Name=S5 of repeat IV;, (+)VDCCAlpha1-IPR002077	FALSE	23	0.0869565	0.282609	0.0810811	0.333333	0.000101	0.114286	0.416667	0.172414	0.0434783	0.000101	0.000101	0	0.0625	0	0	0	0.105263	0.0384615	0.000101	0.0952381	0.0810811
up-WTC	C1orf85:ENSG00000198715:E1.5-E2.1|ENSG00000198715:E1.5-E2.5	TRUE	exclusion	clu_50843	ENSG00000198715:E2.1	alt-3'	chr1:156265317-156264807|chr1:156265317-156264356	(+)alt-C-terminus, (+)AA:130(ENST00000472870-PEP)->183(ENSP00000357247)	FALSE	24	0.570388	0.448529	0.455556	0.607843	0.55914	0.705244	0.517986	0.668488	0.585455	0.297619	0.441964	0.24031	0.35865	0.346405	0.339623	0.458904	0.5	0.353333	0.236364	0.428571	0.326613
up-WTC	WNK1:ENSG00000060237:E9.4-E12.1|ENSG00000060237:E9.4-E13.2	TRUE	exclusion	clu_3325	ENSG00000060237:E12.1	cassette-exon	chr12:971436-980431|chr12:971436-987378	(+)alt-N-terminus, (+)alt-C-terminus, (+)AA:177(ENSP00000446462)->218(ENSP00000438313)	FALSE	25	0.713669	0.604027	0.671756	0.731343	0.645161	0.646859	0.668571	0.725806	0.650538	0.604369	0.660305	0.539535	0.570136	0.612521	0.609568	0.623223	0.545226	0.57232	0.579755	0.502732	0.497057
up-WTC	SMPDL3A:ENSG00000172594:E3.1-E4.1|ENSG00000172594:E3.1-E5.1	TRUE	exclusion	clu_42862	ENSG00000172594:E4.1	cassette-exon	chr6:123118113-123122455|chr6:123118113-123124809		FALSE	26	0.784483	0.8	0.6	0.733333	0.692308	0.809524	0.916667	1	0.000101	0.8	0.666667	0.608696	0.453125	0.571429	0.633803	0.482143	0.615385	0.590909	0.586957	0.512821	0.616883
up-WTC	OSBPL9:ENSG00000117859:E10.7-E12.2|ENSG00000117859:E7.1-E12.2	TRUE	exclusion	clu_17942	ENSG00000117859:E10.7	alt-C-term	chr1:52195673-52211208|chr1:52179751-52211208	(-)nonsense_mediated_decay, (-)alt-N-terminus, (-)alt-C-terminus, (-)AA:116(ENSP00000390113)->118(ENST00000473207-PEP)|(+)Pleckstrin_homology-IPR001849	FALSE	27	0.393875	0.348259	0.297082	0.289683	0.404624	0.363095	0.293233	0.375776	0.258929	0.277929	0.316667	0.272222	0.259714	0.272931	0.24375	0.25	0.226531	0.247301	0.339207	0.300231	0.300705
up-WTC	FBXO32:ENSG00000156804:E4.2-E5.1|ENSG00000156804:E4.2-E6.1	TRUE	exclusion	clu_34510	ENSG00000156804:E5.1	alt-C-term	chr8:124544138-124539494|chr8:124544138-124526573	(+)retained_intron, (+)retained_intron, (+)alt-C-terminus, (+)AA:134(ENST00000520511-PEP)->177(ENST00000521719-PEP)	FALSE	28	0.223815	0.0382775	0.167763	0.148649	0.149378	0.211039	0.189964	0.0948276	0.104439	0.0871985	0.13	0.0562249	0.0422535	0.039924	0.0649895	0.0352564	0.0546559	0.0882159	0.108018	0.0362173	0.0559876
up-WTC	FTSJ2:ENSG00000122687:E1.4-E2.2|ENSG00000122687:E1.4-E2.1	FALSE	inclusion	clu_19482	ENSG00000122687:E2.2	alt-C-term	chr7:2281797-2279311|chr7:2281797-2279342	(~)AA:92(CAH18412.1)+>92(BC017181+PEP)	FALSE	29	0.173469	0.264706	0.289474	0.166667	0.377358	0.157205	0.153846	0.234234	0.113208	0.22973	0	0	0.156522	0	0	0.201439	0	0	0	0.157895	0
up-WTC	ATXN2:ENSG00000204842:E23.1-E25.3|ENSG00000204842:E24.1-E25.3	FALSE	inclusion	clu_51927	ENSG00000204842:E23.1	cassette-exon	chr12:111907912-111895163|chr12:111902466-111895163	(-)alt+N+terminus, (-)alt+C+terminus, (-)AA:995(ENSP00000446576)+>1006(AAI14547.1)|(-)COMPBIAS+Pro+rich, (+)COMPBIAS-Poly-Gln, (+)COMPBIAS-Poly-Pro, (+)COMPBIAS-Poly-Ser, (+)COMPBIAS-Pro-rich, (+)LSM_dom-IPR010920	FALSE	30	0.547101	0.362694	0.467532	0.550847	0.448276	0.5	0.541096	0.573394	0.290598	0.310345	0.280488	0.305785	0.411458	0.386831	0.397849	0.512658	0.427083	0.382716	0.265306	0.348	0.436416
up-WTC	XPO4:ENSG00000132953:E6.1-E7.1|ENSG00000132953:I6.1_21417273-E7.1	FALSE	inclusion	clu_23599	ENSG00000132953:E6.1		chr13:21417909-21417187|chr13:21417273-21417187		FALSE	31	0.753521	0.566396	0.516796	0.732824	0.65625	0.516129	0.486486	0.666667	0.491525	0.490637	0.482759	0.419558	0.551948	0.56	0.489764	0.45082	0.510135	0.41061	0.467118	0.374269	0.38725
up-WTC	IQGAP3:ENSG00000183856:E17.2-E18.1_156518276|ENSG00000183856:E17.2-E18.1	FALSE	inclusion	clu_46549	ENSG00000183856:E18.1_156518276	alt-3'	chr1:156518373-156518276|chr1:156518373-156518279		FALSE	32	0.171171	0.2	0.125	0.333333	0.235294	0.146341	0.162162	0.186441	0.05	0.0666667	0.0769231	0.129032	0.122995	0.0820896	0.112782	0.117857	0.12069	0.115942	0	0.0357143	0.1875
up-WTC	AC130352.1:ENSG00000205873:E2.1-E3.2|ENSG00000205873:E2.1-E3.1	FALSE	inclusion	clu_52265	ENSG00000205873:E3.2	alt-3'	chr8:12296020-12298509|chr8:12296020-12298478	(-)alt+N+terminus, (-)alt+C+terminus, (-)AA:64(BC037934+PEP)+>107(AK095981+PEP)	FALSE	33	0.492228	0.416667	0.425926	0.432099	0.419355	0.340153	0.363636	0.583333	0.206612	0.25	0.485714	0.217391	0.315789	0.241758	0.314286	0.2625	0.265306	0.370732	0.348315	0.333333	0.265193
up-WTC	ERC1:ENSG00000082805:E17.2-E20.1|ENSG00000082805:E17.2-E19.1	FALSE	inclusion	clu_6684	ENSG00000082805:E20.1	alt-C-term	chr12:1299218-1345935|chr12:1299218-1313667	(+)alt-coding, (+)AA:1116(BAC54110.1)->1120(ENSP00000442739)|(-)CAZ_cplx_RIM+bd_prot+IPR019323, (-)COILED, (+)CAZ_cplx_RIM-bd_prot-IPR019323	FALSE	34	0.629851	0.732484	0.666667	0.782178	0.693182	0.856016	0.53	0.73913	0.52	0.52795	0.578431	0.433071	0.630058	0.542056	0.5	0.626126	0.528	0.517345	0.640379	0.643963	0.612048
up-WTC	SOGA2:ENSG00000168502:E11.1-E15.1|ENSG00000168502:E14.1-E15.1	FALSE	inclusion	clu_40949	ENSG00000168502:E11.1	alt-C-term	chr18:8786089-8796230|chr18:8793118-8796230	(+)alt-coding, (+)AA:1545(BAG10384.1)->1586(BAD18666.1)|(-)COILED, (-)MOD_RES+Phosphoserine	FALSE	35	0.428571	0.52381	0.6	0.6	0.666667	0.652174	0.000101	0.756098	0.391304	0.45	0.210526	0.454545	0.369565	0.000101	0.000101	0.354167	0.473684	0.296296	0.000101	0.65625	0.40625
up-WTC	SH3YL1:ENSG00000035115:E20.1-E21.1|ENSG00000035115:E20.1-E23.1	TRUE	exclusion	clu_2069	ENSG00000035115:E21.1	cassette-exon	chr2:229966-224920|chr2:229966-219001	(~)AA:89(ENST00000473104-PEP)->89(ENST00000468321-PEP)	FALSE	36	0.158416	0.11828	0.22449	0.384615	0.176471	0.312704	0.000101	0.411765	0	0.151515	0	0.124183	0.125	0.0666667	0.189815	0.159091	0.0588235	0.155738	0.105263	0.15	0.0803571
up-WTC	MON1A:ENSG00000164077:I7.1-E8.1|ENSG00000164077:E7.1-E8.1	TRUE	exclusion	clu_38006	ENSG00000164077:I7.1	intron-retention	chr3:49946834-49946833|chr3:49947552-49946833	(-)retained_intron, (-)alt-N-terminus, (-)alt-C-terminus, (-)AA:358(AAH47022.1)->395(ENST00000486107-PEP)|(+)Vacuolar_fusion_protein_MON1-IPR004353, (-)MOD_RES-Phosphoserine	FALSE	37	0.101266	0.378378	0	0.185185	0.222222	0.0493827	0.310345	0.318182	0	0	0.0465116	0.000101	0.15625	0.0113636	0	0	0.0104167	0	0.037037	0	0.115385
up-WTC	OSR1:ENSG00000143867:E1.2-E3.3|ENSG00000143867:I2.1-E3.1	FALSE	inclusion	clu_29688	ENSG00000143867:E1.2|ENSG00000143867:E3.3	intron-retention	chr2:19558102-19553598|chr2:19556678-19556677		FALSE	38	1	0.810127	0.934066	1	0.967742	0.973684	0.88	0.976096	0.787234	0.765957	0.8	0.653846	0.771588	0.720657	0.398148	0.67619	0.964844	0.681034	0.859375	0.78022	0.818182
up-WTC	SLC3A2:ENSG00000168003:E4.2-E6.5|ENSG00000168003:E3.1-E6.5	TRUE	exclusion	clu_40659	ENSG00000168003:E4.2	cassette-exon	chr11:62644351-62648491|chr11:62639141-62648491	(-)alt-coding, (-)AA:630(AAH01061.2)->631(AK025584-PEP)	FALSE	39	0.157895	0.153846	0.1625	0.218182	0.117647	0.289421	0.259259	0.208861	0.137931	0.177778	0.0571429	0.0833333	0.134328	0.102941	0.02	0.0990099	0.0984848	0.123457	0.117647	0.168142	0.115385
up-WTC	AK2:ENSG00000004455:E3.8-E5.1|ENSG00000004455:E4.1-E5.1	FALSE	inclusion	clu_181	ENSG00000004455:E3.8	altPromoter	chr1:33502337-33490168|chr1:33497145-33490168	(-)alt+N+terminus, (-)alt+C+terminus, (-)AA:130(AAL87028.1)+>133(ENSP00000450109)|(-)Adenylate_kin+IPR000850, (-)BINDING+AMP, (-)DISULFID, (-)HELIX, (-)NP_BIND+ATP, (-)P+loop_NTPase+IPR027417, (-)REGION+NMPbind, (-)STRAND, (+)Adenylate_kin-IPR000850, (+)BINDING-ATP, (+)HELIX, (+)NP_BIND-ATP, (+)STRAND, (+)TURN	FALSE	40	0.771025	0.685405	0.698915	0.755952	0.75	0.819581	0.74735	0.786684	0.692492	0.656844	0.637331	0.630713	0.737179	0.739962	0.63625	0.717918	0.707401	0.571996	0.584711	0.678231	0.65472
up-WTC	INPP1:ENSG00000151689:E4.1-E7.2|ENSG00000151689:E1.9-E7.2	TRUE	exclusion	clu_32644	ENSG00000151689:E4.1	cassette-exon	chr2:191213757-191224765|chr2:191208687-191224765	(~)alt-coding, (~)AA:399(AAI06007.1)->399(BAG52740.1)|(+)Inositol_monophosphatase-IPR000760	FALSE	41	0.574468	0.4	0.333333	0.363636	0.000101	0.208791	0.333333	0.3125	0.15	0.230769	0.111111	0.000101	0.2	0.037037	0.000101	0.307692	0.296296	0.2	0.000101	0	0.275862
up-WTC	CC2D2A:ENSG00000048342:E6.1-E7.1|ENSG00000048342:E6.1-E8.1	TRUE	exclusion	clu_2596	ENSG00000048342:E7.1	alt-C-term	chr4:15482451-15482821|chr4:15482451-15504052	(+)retained_intron, (-)truncated, (+)AA:122(BC070395-PEP)->276(ENST00000514450-PEP)|(+)COMPBIAS-Poly-Glu	FALSE	42	0.607903	0.46988	0.592593	0.561404	0.754098	0.65251	0.697368	0.733333	0.65	0.522388	0.47619	0.25	0.397436	0.707965	0.384615	0.321839	0.45679	0.342857	0.34375	0.210526	0.279762
up-WTC	MAP4K4:ENSG00000071054:E25.1-E26.1|ENSG00000071054:E25.1-E27.1	TRUE	exclusion	clu_4759	ENSG00000071054:E26.1	cassette-exon	chr2:102486877-102487956|chr2:102486877-102490109	(-)alt-coding, (-)AA:1239(AAO32626.1)->1272(ENSP00000392830)	FALSE	43	0.178855	0.183521	0.237968	0.200637	0.15625	0.265756	0.277439	0.165101	0.144654	0.138376	0.117816	0.125	0.190635	0.177905	0.161348	0.179094	0.175633	0.0848214	0.0823529	0.142518	0.111227
up-WTC	TMEFF1:ENSG00000241697:E1.1-E3.1|ENSG00000241697:E2.1-E3.1	FALSE	inclusion	clu_55111	ENSG00000241697:E1.1	altPromoter	chr9:103204638-103261047|chr9:103236022-103261047	(+)alt-N-terminus, (+)AA:341(CAD38580.2)->380(AAH35056.1)|(+)COMPBIAS-Poly-Gly, (+)SIGNAL, (+)TOPO_DOM-Extracellular	FALSE	44	0.518072	0.328571	0.328571	0.241379	0.217391	0.367521	0.571429	0.574468	0.4	0.210526	0.148936	0.134615	0.167883	0.15	0.238095	0.293706	0.0882353	0.103774	0.283333	0.246914	0.221239
up-WTC	CUL2:ENSG00000108094:E1.1-E4.1|ENSG00000108094:E1.4-E4.1	FALSE	inclusion	clu_13385	ENSG00000108094:E1.1	altPromoter	chr10:35379358-35360267|chr10:35379107-35360267	(~)AA:745(BAG53007.1)+>745(AAH09591.1)	FALSE	45	0.637931	0.580247	0.530303	0.444444	0.646341	0.575758	0.675	0.645455	0.512195	0.522936	0.44	0.375	0.575758	0.538462	0.404372	0.551601	0.513514	0.447257	0.462312	0.422535	0.462633
up-WTC	HIST1H2BK:ENSG00000197903:E1.3-E2.1|ENSG00000197903:I1.1_27113593-E2.1	FALSE	inclusion	clu_50189	ENSG00000197903:E1.3		chr6:27114188-27106460|chr6:27113593-27106460		FALSE	46	0.759317	0.746269	0.816794	0.792373	0.771318	0.852055	0.814815	0.934783	0.775342	0.71875	0.642857	0.70122	0.628664	0.771307	0.766304	0.641667	0.807425	0.637131	0.7	0.75	0.667814
up-WTC	PRPF4B:ENSG00000112739:E18.2-E18.2|ENSG00000112739:E18.1-E19.2	TRUE	exclusion	clu_15442	ENSG00000112739:E18.2|ENSG00000112739:E18.2	intron-retention	chr6:4062141-4062142|chr6:4061934-4062447		FALSE	47	0.574468	0.653061	0.671642	0.705882	0.708333	0.369565	0.5	0.000101	0.000101	0.4	0.333333	0.613333	0.480769	0.000101	0.371951	0.4	0.000101	0.351351	0.465116	0.505495	0.334975
up-WTC	ABLIM1:ENSG00000099204:E3.1-E6.1|ENSG00000099204:E1.3-E6.1	TRUE	exclusion	clu_8705	ENSG00000099204:E3.1	altPromoter	chr10:116391661-116361720|chr10:116444049-116361720	(~)nonsense_mediated_decay, (~)alt-N-terminus, (~)alt-C-terminus, (~)AA:655(ENSP00000376682)->655(BAH12557.1)|(-)DOMAIN-HP, (-)Villin_headpiece-IPR003128	FALSE	48	0.852376	0.900744	0.834688	0.804688	0.823204	0.858396	0.746032	0.804388	0.763265	0.72335	0.728571	0.800866	0.775934	0.785	0.804348	0.8	0.810642	0.697674	0.720117	0.723112	0.725822
up-WTC	AC108488.4:ENSG00000242282:E2.2-E4.1|ENSG00000242282:E3.2-E4.1	FALSE	inclusion	clu_55203	ENSG00000242282:E2.2	cassette-exon	chr2:3581703-3579900|chr2:3581301-3579900	(+)alt-N-terminus, (+)alt-C-terminus, (+)AA:41(ENST00000422961-PEP)->76(ENST00000438482-PEP)	FALSE	49	0.380435	0.246377	0.186813	0.344828	0.423077	0.186047	0.148936	0.343284	0	0.15942	0.0943396	0.214286	0.0833333	0.166667	0	0.147541	0.152174	0.223077	0.228571	0.197183	0.136364
up-WTC	MAGI2-AS3:ENSG00000234456:E6.7-E10.2|ENSG00000234456:E6.7-E7.4	FALSE	inclusion	clu_54468	ENSG00000234456:E10.2	cassette-exon	chr7:79088315-79099910|chr7:79088315-79088852	(+)retained_intron, (+)alt-N-terminus, (+)alt-C-terminus, (+)AA:32(ENST00000414797-PEP)->33(ENST00000452320-PEP)	FALSE	50	0.372464	0.3003	0.52231	0.455357	0.428571	0.501805	0.576923	0.548117	0.447368	0.370536	0.404762	0.0966767	0.173759	0.239437	0.0985626	0.158898	0.450617	0.296784	0.224111	0.341176	0.290657
up-WTC	OSBPL3:ENSG00000070882:E14.2-E15.1|ENSG00000070882:E13.1-E15.1	TRUE	exclusion	clu_4738	ENSG00000070882:E14.2	cassette-exon	chr7:24888688-24882032|chr7:24892123-24882032	(-)alt-coding, (-)AA:851(AAM27388.1)->856(AAM27387.1)|(-)MOD_RES-Phosphoserine	FALSE	51	0.542857	0.633333	0.615385	0.7	0.409091	0.793296	0.5	0.381818	0.333333	0.44898	0.333333	0.409836	0.413793	0.0731707	0.247619	0.590476	0.27907	0.343137	0.4	0.4375	0.357143
up-WTC	DTX3:ENSG00000178498:E2.3-E2.7|ENSG00000178498:E1.5-E2.7	TRUE	exclusion	clu_45004	ENSG00000178498:E2.3	cassette-exon	chr12:57999514-57999973|chr12:57998641-57999973		FALSE	52	0.632399	0.612403	0.590909	0.447059	0.575758	0.695925	0.556291	0.588997	0.341935	0.412162	0.311224	0.587302	0.515528	0.358621	0.456311	0.547486	0.552301	0.361775	0.535354	0.390558	0.443709
up-WTC	ZKSCAN7:ENSG00000196345:E5.1-E7.1|ENSG00000196345:E5.1-E6.1	FALSE	inclusion	clu_48865	ENSG00000196345:E7.1	alt-C-term	chr3:44609925-44624464|chr3:44609925-44611414	(-)truncated, (+)AA:276(AAH10555.1)->754(AAF72104.1)|(-)Krueppel+associated_box+IPR001909, (+)DOMAIN-KRAB, (+)Krueppel-associated_box-IPR001909, (+)ZN_FING-C2H2-type 1, (+)ZN_FING-C2H2-type 10, (+)ZN_FING-C2H2-type 12, (+)ZN_FING-C2H2-type 13, (+)ZN_FING-C2H2-type 2, (+)ZN_FING-C2H2-type 3, (+)ZN_FING-C2H2-type 5, (+)ZN_FING-C2H2-type 6, (+)ZN_FING-C2H2-type 7, (+)ZN_FING-C2H2-type 8, (+)ZN_FING-…	FALSE	53	0.111111	0.222222	0.0526316	0.571429	0.5	0.1875	0.526316	0.478261	0.000101	0.0540541	0.151515	0.0833333	0.102564	0.2	0	0	0.272727	0.0461538	0	0.108108	0.112676
up-WTC	SUOX:ENSG00000139531:E1.14-E4.7|ENSG00000139531:E1.12-E4.7	TRUE	exclusion	clu_27618	ENSG00000139531:E1.14	alt-5'	chr12:56391507-56395996|chr12:56391123-56395996	(~)AA:30(ENST00000550340-PEP)->30(ENST00000551698-PEP)	FALSE	54	0.453488	0.401042	0.396552	0.514286	0.465649	0.425447	0.425414	0.466667	0.329457	0.40724	0.312757	0.4	0.260163	0.377358	0.335616	0.347692	0.464029	0.296736	0.312	0.457547	0.300191
up-WTC	AL355490.1:ENSG00000224474:E2.1-I3.1_99184035|ENSG00000224474:E3.1-I3.1	FALSE	inclusion	clu_53319	ENSG00000224474:E2.1|ENSG00000224474:I3.1_99184035	intron-retention	chr10:99185431-99184035|chr10:99184558-99184557		FALSE	55	0	0.333333	0.333333	0.285714	0.25	0.285714	0.166667	0.769231	0.2	0	0	0	0	0.125	0	0	0.3	0.0609756	0	0	0.0519481
up-WTC	NFAT5:ENSG00000102908:E3.1-E6.1|ENSG00000102908:E5.1-E6.1	FALSE	inclusion	clu_10898	ENSG00000102908:E3.1	cassette-exon	chr16:69660431-69680931|chr16:69680481-69680931	(+)alt-coding, (+)AA:1484(AAD48441.1)->1505(AJ005683-PEP)|(-)COMPBIAS+Ser+rich, (-)DOMAIN+RHD, (-)RHD+IPR011539, (-)STRAND, (-)p53+like_TF_DNA+bd+IPR008967	FALSE	56	0.357143	0.369565	0.230769	0.411765	0.130435	0.356322	0.384615	0.348837	0	0.130435	0.142857	0.142857	0.226804	0.222222	0.275862	0.224138	0.173913	0.221154	0.107143	0.311688	0.224138
up-WTC	PATZ1:ENSG00000100105:E3.3-E4.1|ENSG00000100105:E3.3-E5.1	TRUE	exclusion	clu_9078	ENSG00000100105:E4.1	alt-C-term	chr22:31738883-31737669|chr22:31738883-31731849	(~)alt-C-terminus, (~)AA:537(AAG09033.1)->537(AAF32518.1)|(+)BTB/POZ-like-IPR000210, (+)BTB/POZ_fold-IPR011333, (+)BTB_POZ-IPR013069, (+)DOMAIN-BTB, (+)STRAND, (+)ZN_FING-C2H2-type 3, (+)ZN_FING-C2H2-type 5, (+)Znf_C2H2-IPR007087, (+)Znf_C2H2-like-IPR015880	FALSE	57	0.234177	0.1875	0.270073	0.336735	0.315217	0.310345	0.255814	0.398496	0.284615	0.195652	0.170213	0.282353	0.227106	0.224576	0.119205	0.172043	0.231214	0.17931	0.142857	0.181102	0.177686
up-WTC	ANKRD17:ENSG00000132466:E17.3-E18.1|ENSG00000132466:E16.2-E18.1	TRUE	exclusion	clu_23310	ENSG00000132466:E17.3	cassette-exon	chr4:74005248-74000982|chr4:74007458-74000982	(-)alt-N-terminus, (-)alt-C-terminus, (-)AA:1244(AK307581-PEP)->1300(BAG62055.1)|(+)Ankyrin_rpt-IPR002110, (+)COMPBIAS-Gly-rich, (+)MOD_RES-Phosphoserine, (+)REPEAT-ANK 11, (+)REPEAT-ANK 12, (+)REPEAT-ANK 13, (-)Ankyrin_rpt-IPR002110, (-)Ankyrin_rpt-contain_dom-IPR020683, (-)COMPBIAS-Gln-rich, (-)MOD_RES-Phosphoserine, (-)REPEAT-ANK 2	FALSE	58	0.578073	0.6	0.647059	0.636364	0.625	0.502439	0.596154	0.542553	0.444444	0.473684	0.510204	0.547009	0.470588	0.367925	0.508772	0.630705	0.530702	0.457045	0.567308	0.41453	0.474576
up-WTC	KLHL24:ENSG00000114796:E1.9-E2.1|ENSG00000114796:E1.9-E5.1	TRUE	exclusion	clu_16339	ENSG00000114796:E2.1	cassette-exon	chr3:183353581-183354009|chr3:183353581-183361268	(~)AA:600(AAR13703.1)->600(CAI46031.1)	FALSE	59	0.151685	0.174603	0.258065	0.217391	0.25	0.140625	0.333333	0.212121	0	0.145161	0.125	0.136364	0.217617	0.174419	0.0185185	0.192771	0.157895	0.087963	0.0645161	0.0918367	0.0592885
up-WTC	LAMA2:ENSG00000196569:E55.1-E56.1|ENSG00000196569:E54.1-E56.1	TRUE	exclusion	clu_49121	ENSG00000196569:E55.1	cassette-exon	chr6:129796546-129799838|chr6:129794497-129799838		FALSE	60	0.670055	0.833564	0.868922	0.787671	0.699187	0.838013	0.870056	0.799283	0.708571	0.650519	0.451613	0.49921	0.61329	0.692737	0.610694	0.643917	0.782383	0.625856	0.661654	0.773504	0.761716
up-WTC	RPL31:ENSG00000071082:E3.3-E3.3|ENSG00000071082:E3.1-E5.1	TRUE	exclusion	clu_4771	ENSG00000071082:E3.3|ENSG00000071082:E3.3	intron-retention	chr2:101622829-101622830|chr2:101622533-101635460		FALSE	61	0.370044	0.612903	0.514286	0.357143	0.466667	0.340136	0.444444	0.166667	0.384615	0.330357	0.209877	0.319444	0.25641	0.142857	0.257143	0.27027	0.218487	0.254072	0.285714	0.0875	0.22108
up-WTC	SH3TC2:ENSG00000169247:E7.3-E8.1|ENSG00000169247:E7.2-E8.1	TRUE	exclusion	clu_41336	ENSG00000169247:E7.3	alt-5'	chr5:148420979-148420240|chr5:148421037-148420240	(-)alt-C-terminus, (-)AA:596(BAC86899.1)->726(BAG54462.1)|(-)REPEAT-TPR 4, (-)REPEAT-TPR 5, (-)REPEAT-TPR 6	FALSE	62	0.753846	0.730769	0.909091	1	0.000101	0.666667	1	1	0.473684	0.826087	0.357143	0.647059	0.583333	0.88	0.75	0.661017	0.551724	0.461538	0.470588	0.32	0.785714
up-WTC	SORBS1:ENSG00000095637:E12.2-E13.1|ENSG00000095637:E11.2-E13.1	TRUE	exclusion	clu_8577	ENSG00000095637:E12.2	cassette-exon	chr10:97175226-97174619|chr10:97181718-97174619	(-)alt-C-terminus, (-)AA:816(CAB55947.1)->860(BAH14253.1)|(+)DOMAIN-SH3 2, (+)DOMAIN-SH3 3, (+)HELIX, (+)MOD_RES-Phosphoserine, (+)MOD_RES-Phosphothreonine, (+)MOD_RES-Phosphotyrosine; by ABL1, (+)SH3_2-IPR011511, (+)SH3_domain-IPR001452, (+)STRAND, (+)TURN, (+)p67phox-IPR000108	FALSE	63	0.0470588	0.172414	0.230769	0.122807	0.0967742	0.187919	0.3	0.181818	0.159091	0.0526316	0	0	0	0	0	0.043956	0.121622	0.15873	0.0285714	0.108434	0.109091
up-WTC	KANK1:ENSG00000107104:E8.1-E9.1|ENSG00000107104:E7.3-E14.1	TRUE	exclusion	clu_12911	ENSG00000107104:E8.1|ENSG00000107104:E9.1	cassette-exon	chr9:539633-540508|chr9:504754-676890	(~)alt-coding, (~)AA:1352(BAF85678.1)->1352(AAH37495.1)|(-)KN_motif-IPR021939, (-)REGION-Nuclear export signal 1 (NES 1), (-)REGION-Nuclear export signal 2 (NES 2)	FALSE	64	0.51963	0.358696	0.424	0.504587	0.394737	0.566116	0.478632	0.335366	0.266187	0.344371	0.323077	0.358209	0.192593	0.394958	0.282828	0.192118	0.436975	0.436255	0.358382	0.332278	0.297491
up-WTC	PNKP:ENSG00000039650:E2.4-E3.3|ENSG00000039650:E3.1_50370009-E3.3	FALSE	inclusion	clu_2283	ENSG00000039650:E2.4	altPromoter	chr19:50370311-50369702|chr19:50370009-50369702	(-)alt-C-terminus, (-)AA:51(ENST00000595792-PEP)->66(ENSP00000469848)|(+)SMAD_FHA_domain-IPR008984, (-)STRAND, (-)TURN	FALSE	65	0.779592	0.949367	0.934066	0.901961	0.931034	0.95	0.845238	0.882793	0.910526	0.732394	0.717949	0.482759	0.669565	0.800676	0.5	0.741259	0.870229	0.522936	0.8125	0.828125	0.754967
up-WTC	SLC39A10:ENSG00000196950:I2.1_196477814-E8.1|ENSG00000196950:E4.4-E8.1	FALSE	inclusion	clu_49467	ENSG00000196950:I2.1_196477814		chr2:196477814-196544756|chr2:196522005-196544756		FALSE	66	0.126866	0.317181	0.244275	0.246377	0.125	0.271429	0.241379	0.339286	0.245614	0.0403226	0	0.0612245	0.0597015	0.26087	0.107692	0.0904762	0.189189	0.0608519	0.0961039	0.15748	0.167521
up-WTC	SOGA2:ENSG00000168502:E24.1-I24.1_8827553|ENSG00000168502:E24.1-E26.3	TRUE	exclusion	clu_40952	ENSG00000168502:I24.1_8827553		chr18:8826230-8827553|chr18:8826230-8831605		FALSE	67	0.37931	0.214286	0.257143	0.4	0.571429	0.214286	0.615385	0.46875	0.217391	0.0625	0.454545	0.000101	0.210526	0	0.2	0.193798	0.0454545	0.333333	0.000101	0.166667	0.136364
up-WTC	C19orf55:ENSG00000167595:E4.1-E4.4|ENSG00000167595:E4.1-E4.3	FALSE	inclusion	clu_40380	ENSG00000167595:E4.4	alt-3'	chr19:36253047-36253157|chr19:36253047-36253154		FALSE	68	0.12069	0.186047	0.2	0.142857	0.111111	0.0697674	0	0.260274	0.0461538	0	0.0434783	0	0	0.019802	0.0588235	0.0547945	0.0606061	0.0512821	0.0555556	0	0.180328
up-WTC	ZKSCAN1:ENSG00000106261:E7.1-I8.2|ENSG00000106261:I7.1_99628723-I8.2	FALSE	inclusion	clu_12569	ENSG00000106261:E7.1		chr7:99627998-99630928|chr7:99628723-99630928		FALSE	69	0.778523	0.756757	0.822222	1	0.95	0.836634	0.8	0.897436	0.363636	0.835165	0.6875	0.575758	0.832061	0.674419	0.518868	0.778947	0.909091	0.530928	0.541353	0.693548	0.593607
up-WTC	RP1-43E13.2:ENSG00000230424:E1.1-E2.1|ENSG00000230424:E1.1-I1.1_19556341	FALSE	inclusion	clu_53995	ENSG00000230424:E2.1		chr1:19537053-19566751|chr1:19537053-19556341		FALSE	70	0.813333	0.000101	0.833333	0.310345	0.666667	0.705882	0.777778	0.751295	0.419355	0.461538	0.428571	0.416667	0.317647	0.496503	0.466667	0.625	0.826087	0.315789	0.1875	0.5	0.344828
up-WTC	VEGFB:ENSG00000173511:E5.2-E6.1|ENSG00000173511:E5.2-E6.2	TRUE	exclusion	clu_43319	ENSG00000173511:E6.1	alt-3'	chr11:64004694-64004892|chr11:64004694-64004993	(-)alt-C-terminus, (-)AA:188(ENSP00000401550)->207(BAJ20536.1)	FALSE	71	0.506998	0.622047	0.573379	0.649718	0.545455	0.657143	0.665854	0.599455	0.556579	0.467681	0.5	0.431138	0.489004	0.646742	0.367021	0.463473	0.607029	0.473008	0.404255	0.473684	0.568852
up-WTC	EPB41L3:ENSG00000082397:E1.1-E15.2|ENSG00000082397:E1.1-E15.3	TRUE	exclusion	clu_6629	ENSG00000082397:E15.2	alt-3'	chr18:5630376-5489193|chr18:5630376-5489160		FALSE	72	0.260116	0.521429	0.292308	0.538462	0.315789	0.565217	0.416667	0.324561	0.442857	0.333333	0.411765	0.142857	0.299242	0.266667	0.130435	0.146718	0.16185	0.177215	0.104839	0.269231	0.177778
up-WTC	POLR1D:ENSG00000186184:E1.1_28195241-E2.1|ENSG00000186184:E1.1-E2.1	FALSE	inclusion	clu_47623	ENSG00000186184:E1.1_28195241	alt-5'	chr13:28195241-28195474|chr13:28195277-28195474		FALSE	73	0.164835	0.193548	0.218391	0.4	0.424242	0.326316	0.513514	0.48	0.0526316	0.352113	0.284091	0	0.0684932	0.269737	0	0.156425	0.186047	0.0797546	0.22449	0.196429	0.24
up-WTC	TCP11L1:ENSG00000176148:E1.4-E2.1|ENSG00000176148:E1.11-E2.1	FALSE	inclusion	clu_44291	ENSG00000176148:E1.4	altPromoter	chr11:33061338-33065296|chr11:33061752-33065296	(~)alt+coding, (~)AA:509(BAG52206.1)+>509(ENSP00000395070)	FALSE	74	1	0.000101	1	1	1	0.76	1	1	0.583333	0.785714	0.000101	0.9	0.833333	1	0.000101	0.866667	0.000101	0.586207	0.789474	0.857143	0.818182
up-WTC	ARHGEF3:ENSG00000163947:E4.1-E8.1|ENSG00000163947:E4.1-E5.1	FALSE	inclusion	clu_37840	ENSG00000163947:E8.1	alt-C-term	chr3:57069116-56992917|chr3:57069116-57041364	(-)nonsense_mediated_decay, (-)alt+C+terminus, (-)AA:50(ENSP00000418984)+>100(ENSP00000418469)	FALSE	75	0.842105	1	1	0.733333	1	0.734375	1	1	0.5625	0.538462	0.55814	0.607143	0.864865	0.95122	0.631579	0.647059	0.875	0.766234	0.5	0.8125	0.860465
up-WTC	UIMC1:ENSG00000087206:E2.4-E6.1|ENSG00000087206:E2.7-E6.1	FALSE	inclusion	clu_7342	ENSG00000087206:E2.4	alt-5'	chr5:176433651-176409624|chr5:176433540-176409624	(-)alt+coding, (-)AA:553(AAH32561.1)+>719(AAK61871.1)|(-)MOD_RES+Phosphoserine, (+)REGION-Zinc-finger-like region	FALSE	76	0.318841	0.355556	0.300752	0.272727	0.280702	0.380952	0.280702	0.358209	0.173077	0.0918367	0.309524	0.2	0.176101	0.40625	0.185185	0.113475	0.174603	0.185185	0.237288	0.312925	0.216981
up-WTC	RP11-983P16.4:ENSG00000257337:I2.1_53442572-E4.1|ENSG00000257337:E3.2-E4.1	FALSE	inclusion	clu_56573	ENSG00000257337:I2.1_53442572		chr12:53442572-53439845|chr12:53440637-53439845		FALSE	77	0.0917431	0.0454545	0.0408163	0.0606061	0.26087	0	0.15625	0.175439	0	0	0	0	0	0	0	0	0.0666667	0.0612245	0	0	0.105263
up-WTC	ADCY3:ENSG00000138031:E17.3-E18.1|ENSG00000138031:E17.3-I17.1	FALSE	inclusion	clu_26711	ENSG00000138031:E18.1	intron-retention	chr2:25050771-25050477|chr2:25050771-25050770		FALSE	78	1	0.869565	1	1	1	0.928571	1	1	1	0.541667	0.714286	1	0.365385	1	0.372881	0.444444	0.000101	0.310345	0.000101	1	0.272727
up-WTC	NUB1:ENSG00000013374:E14.4-E15.1|ENSG00000013374:I14.1-E15.1	FALSE	inclusion	clu_1367	ENSG00000013374:E14.4	intron-retention	chr7:151065973-151071183|chr7:151071182-151071183	(-)retained_intron, (-)alt-N-terminus, (-)alt-C-terminus, (-)AA:235(ENST00000480907-PEP)->615(ENSP00000348110)|(-)COILED, (-)DOMAIN-UBA 1, (-)DOMAIN-UBA 2, (-)DOMAIN-UBA 3, (-)HELIX, (-)MOTIF-Nuclear localization signal (Probable), (-)REGION-NEDD8-binding 1, (-)REGION-NEDD8-binding 2, (-)STRAND, (-)UBA-like-IPR009060, (-)UBA/transl_elong_EF1B_N-IPR000449, (-)UBA/transl_elong_EF1B_N_euk-IPR015940	FALSE	79	0.985185	0.863636	0.916129	0.959459	0.970149	0.920139	0.859375	1	0.906667	0.944954	0.755556	0.851852	0.720833	1	0.805755	0.816425	0.82	0.803571	0.783505	0.85514	0.8
up-WTC	SEMA4C:ENSG00000168758:E4.2-E5.2|ENSG00000168758:E4.2-E6.1	TRUE	exclusion	clu_41073	ENSG00000168758:E5.2	cassette-exon	chr2:97533515-97532168|chr2:97533515-97531666		FALSE	80	0.986111	0.959184	1	1	0.000101	0.965909	0.909091	1	0.888889	0.882353	0.846154	0.545455	0.912698	0.769912	0.000101	0.649123	0.957055	0.000101	0.000101	1	0.681818
up-WTC	MLTK:ENSG00000091436:E4.1-E5.1|ENSG00000091436:E3.5-E5.1	TRUE	exclusion	clu_8172	ENSG00000091436:E4.1	altPromoter	chr2:173955558-173955726|chr2:173940730-173955726	(-)truncated, (+)AA:138(ENSP00000411923)->312(AAO33376.1)|(+)DOMAIN-Protein kinase, (+)Kinase-like_dom-IPR011009, (+)MOD_RES-Phosphoserine, (+)MOD_RES-Phosphoserine; by autocatalysis, (+)MOD_RES-Phosphothreonine; by autocatalysis, (+)Prot_kinase_cat_dom-IPR000719, (+)Ser-Thr/Tyr_kinase_cat_dom-IPR001245, (+)Ser/Thr_dual-sp_kinase_dom-IPR002290, (+)Tyr_kinase_cat_dom-IPR020635	FALSE	81	0.164474	0.144	0.0166667	0.287879	0.21519	0.247664	0.241379	0	0.0285714	0.0113636	0	0.0246914	0.0825688	0	0.0503597	0.0331492	0.139535	0.0636605	0.075	0.142857	0.0969267
up-WTC	C11orf30:ENSG00000158636:E17.1-E18.1|ENSG00000158636:E17.1-E19.3	TRUE	exclusion	clu_35147	ENSG00000158636:E18.1	cassette-exon	chr11:76248994-76250643|chr11:76248994-76253260	(~)alt-coding, (~)AA:1323(AAI43377.1)->1323(AAI17266.1)|(+)ENT_N-IPR005491, (-)DOMAIN-ENT, (-)ENT_N-IPR005491, (-)HELIX	FALSE	82	0.726776	0.916667	0.75	0.85	0.852941	0.894231	0.68	0.93617	0.62963	0.652174	0.5625	0.770492	0.643411	0.818966	0.76	0.577465	0.669173	0.77027	0.833333	0.723404	0.656371
up-WTC	ZNF251:ENSG00000198169:E4.1-E5.1|ENSG00000198169:E4.1-E6.1	TRUE	exclusion	clu_50399	ENSG00000198169:E5.1	cassette-exon	chr8:145979068-145977513|chr8:145979068-145948767	(+)alt-N-terminus, (+)alt-C-terminus, (+)AA:245(AK091638-PEP)->671(AK000435-PEP)|(+)DOMAIN-KRAB, (+)Krueppel-associated_box-IPR001909, (+)ZN_FING-C2H2-type 1, (+)ZN_FING-C2H2-type 10, (+)ZN_FING-C2H2-type 11, (+)ZN_FING-C2H2-type 12; degenerate, (+)ZN_FING-C2H2-type 13, (+)ZN_FING-C2H2-type 14; degenerate, (+)ZN_FING-C2H2-type 2, (+)ZN_FING-C2H2-type 3, (+)ZN_FING-C2H2-type 4, (+)ZN_FING-C2H2-typ…	FALSE	83	0.123596	0.0769231	0.166667	0.190476	0.315789	0.154762	0.4375	0.257143	0.222222	0.027027	0.146341	0	0.0784314	0	0.0394737	0.0135135	0.108108	0.0727273	0.195122	0.0921053	0.13253
up-WTC	CNEP1R1:ENSG00000205423:E2.3-E3.2|ENSG00000205423:E1.8-E3.2	TRUE	exclusion	clu_52101	ENSG00000205423:E2.3	cassette-exon	chr16:50059612-50060307|chr16:50059251-50060307	(-)alt-coding, (-)AA:125(BAC04545.1)->142(BAG63096.1)|(+)Transmembrane_protein_188-IPR019168	FALSE	84	0.315789	0.231707	0.315068	0.333333	0.333333	0.428571	0.225	0.371795	0.227273	0.203704	0.142857	0.388889	0.31	0.204545	0.181818	0.155556	0.190476	0.175	0.189189	0.150442	0.317757
up-WTC	BRCA1:ENSG00000012048:E11.2-E12.1|ENSG00000012048:E9.3-E12.1	TRUE	exclusion	clu_1288	ENSG00000012048:E11.2	cassette-exon	chr17:41247863-41246877|chr17:41251792-41246877	(+)alt-N-terminus, (+)alt-C-terminus, (+)AA:473(AAI06746.1)->486(BC038947-PEP)|(-)BRCA1-IPR011364, (-)HELIX, (-)MOD_RES-Phosphoserine, (-)STRAND, (-)TURN, (-)ZN_FING-RING-type, (-)Znf_C3HC4_RING-type-IPR018957, (-)Znf_RING-IPR001841	FALSE	85	0.885714	0.954545	1	1	1	0.851852	1	1	0.000101	0.965517	0.000101	0.906977	0.869565	1	0.853659	0.72	0.857143	0.818182	0.775	0.7	0.886076
up-WTC	C11orf49:ENSG00000149179:E21.2-E21.6|ENSG00000149179:E21.2-E21.5	FALSE	inclusion	clu_31762	ENSG00000149179:E21.6	alt-3'	chr11:47182741-47183015|chr11:47182741-47182997		FALSE	86	0.769663	0.825688	0.587719	0.84127	0.803279	0.692308	0.717391	0.768642	0.579487	0.586667	0.69697	0.512195	0.671533	0.783058	0.485714	0.714953	0.724771	0.596774	0.633333	0.637255	0.606965
up-WTC	ZNF714:ENSG00000160352:E5.2-E7.2|ENSG00000160352:E5.2-E7.1	FALSE	inclusion	clu_35841	ENSG00000160352:E7.2	alt-3'	chr19:21281716-21299635|chr19:21281716-21299613	(+)alt-N-terminus, (+)AA:400(BC064985-PEP)->554(ENSP00000472368)|(+)DOMAIN-KRAB, (+)Krueppel-associated_box-IPR001909, (+)ZN_FING-C2H2-type 1; degenerate, (+)ZN_FING-C2H2-type 2, (+)ZN_FING-C2H2-type 8, (+)Znf_C2H2-IPR007087, (+)Znf_C2H2-like-IPR015880	FALSE	87	0.430556	0.238095	0.714286	0.294118	0.428571	0.215686	0.000101	0.000101	0	0.333333	0.222222	0.121212	0.25	0.000101	0.214286	0.0833333	0.423077	0.205882	0	0.0930233	0.180851
up-WTC	WDR4:ENSG00000160193:E3.2-E4.1|ENSG00000160193:E3.1-E4.1	TRUE	exclusion	clu_35682	ENSG00000160193:E3.2	alt-5'	chr21:44293661-44283706|chr21:44293713-44283706	(~)alt-coding, (~)AA:266(BAG51684.1)->266(BAG60319.1)|(+)REPEAT-WD 4	FALSE	88	0.618557	0.8	0.675676	0.819444	0.657143	0.838509	0.777778	0.757576	0.816092	0.511628	0.65625	0.5	0.586957	0.754098	0.6	0.508772	0.603774	0.684211	0.481481	0.681818	0.45122
up-WTC	CCDC82:ENSG00000149231:E1.3-E4.2|ENSG00000149231:E2.1-E4.2	FALSE	inclusion	clu_31785	ENSG00000149231:E1.3	alt-C-term	chr11:96123008-96120777|chr11:96122529-96120777	(+)alt-N-terminus, (+)alt-C-terminus, (+)AA:17(ENST00000524836-PEP)->544(ENSP00000444010)|(+)COILED, (+)COMPBIAS-Poly-Glu, (+)MOD_RES-Phosphoserine, (+)MOD_RES-Phosphothreonine	FALSE	89	0.75	0.666667	0.903226	0.914286	0.911765	0.743119	1	0.96	0.933333	0.836364	0.592593	0.333333	0.546875	0.483871	0.31068	0.719101	0.526316	0.696629	0.592308	0.884058	0.647887
up-WTC	TMEM25:ENSG00000149582:E7.2-E8.1|ENSG00000149582:E7.2-E9.1	TRUE	exclusion	clu_31996	ENSG00000149582:E8.1	cassette-exon	chr11:118405070-118405222|chr11:118405070-118416834	(-)alt-C-terminus, (-)AA:351(BAB55029.1)->366(AAH42896.1)|(-)TOPO_DOM-Cytoplasmic	FALSE	90	0.591549	0.515873	0.611765	0.649123	0.542857	0.523636	0.589041	0.619772	0.458333	0.372549	0.390244	0.38	0.41	0.585075	0.392405	0.656	0.596859	0.342857	0.55	0.438202	0.456522
up-WTC	KDM2B:ENSG00000089094:E24.1-E25.1|ENSG00000089094:E23.4-E25.1	TRUE	exclusion	clu_7700	ENSG00000089094:E24.1	cassette-exon	chr12:121881483-121880833|chr12:121881815-121880833	(-)alt-N-terminus, (-)alt-C-terminus, (-)AA:1265(BAG54483.1)->1336(CAD30700.1)|(-)REPEAT-LRR 7	FALSE	91	0.978723	0.827586	0.923077	0.000101	0.956522	0.941176	1	0.916667	0.7	0.7	0.875	0.714286	0.948052	0.866667	0.722222	0.950495	0.8	0.967742	0.692308	0.75	0.822222
up-WTC	SCUBE3:ENSG00000146197:E7.1-E9.1|ENSG00000146197:E8.1-E9.1	FALSE	inclusion	clu_30730	ENSG00000146197:E7.1	cassette-exon	chr6:35201078-35205679|chr6:35203270-35205679	(+)alt-coding, (+)AA:993(AAN76808.1)->1009(ENSP00000378174)|(+)Thrombomodulin-IPR001491	FALSE	92	0.515968	0.510453	0.553672	0.514851	0.587302	0.529605	0.579661	0.571429	0.421849	0.568659	0.449889	0.44186	0.448928	0.544699	0.375	0.423077	0.5353	0.391304	0.489177	0.567901	0.45
up-WTC	ZNF684:ENSG00000117010:E1.4-E2.1|ENSG00000117010:I1.1_40998480-E2.1	FALSE	inclusion	clu_17611	ENSG00000117010:E1.4		chr1:40997459-40998815|chr1:40998480-40998815	(+)alt-N-terminus, (+)alt-C-terminus, (+)AA:92(ENSP00000361781)->111(ENST00000465152-PEP)|(-)DOMAIN-KRAB, (-)Krueppel-associated_box-IPR001909	FALSE	93	0.857778	0.880952	0.875	0.878788	0.705882	0.780269	0.959184	0.868613	0.886957	0.768421	0.69697	0.822222	0.766667	0.836735	0.689655	0.717949	0.743243	0.664865	0.580247	0.67033	0.790323
up-WTC	EXOG:ENSG00000157036:E1.11-E2.1|ENSG00000157036:E1.13-E2.1	FALSE	inclusion	clu_34589	ENSG00000157036:E1.11	alt-5'	chr3:38538021-38539120|chr3:38538420-38539120	(~)alt+coding, (~)AA:228(BAF82796.1)+>228(BAF82291.1)|(+)HELIX	FALSE	94	0.847458	0.674157	0.855932	0.797203	0.790698	0.840304	0.883249	0.899329	0.788321	0.587156	0.761905	0.571429	0.736842	0.676829	0.581395	0.868996	0.710526	0.807388	0.725714	0.627119	0.744048
up-WTC	PHKA2:ENSG00000044446:E29.1-E32.2|ENSG00000044446:E29.1-E30.1	FALSE	inclusion	clu_2414	ENSG00000044446:E32.2	cassette-exon	chrX:18919603-18915451|chrX:18919603-18918817	(-)alt+N+terminus, (-)alt+C+terminus, (-)AA:209(ENST00000473739+PEP)+>214(ENST00000469645+PEP)|(+)MOD_RES-Phosphoserine	FALSE	95	0.302671	0.311927	0.333333	0.333333	0.566667	0.350993	0.557377	0.350318	0.444444	0.222222	0.218391	0.165746	0.33195	0.171488	0.188073	0.190114	0.279279	0.319277	0.191781	0.3125	0.341121
up-WTC	LARP1B:ENSG00000138709:E12.2-E14.1|ENSG00000138709:E12.2-E13.1	FALSE	inclusion	clu_27202	ENSG00000138709:E14.1	cassette-exon	chr4:129043343-129083349|chr4:129043343-129043637	(-)alt+C+terminus, (-)AA:518(AK310421+PEP)+>574(AX747714+PEP)|(+)COMPBIAS-Arg-rich	FALSE	96	0.915789	0.911111	1	0.894737	0.931034	0.849057	0.875	1	0.692308	0.9	0.777778	0.714286	0.833333	0.000101	0.824561	1	0.923077	0.712644	0.804878	0.823529	0.782609
up-WTC	KAL1:ENSG00000011201:E8.1-E9.1|ENSG00000011201:E8.1-E10.1	TRUE	exclusion	clu_1158	ENSG00000011201:E9.1	alt-C-term	chrX:8536273-8534253|chrX:8536273-8522139	(+)alt-N-terminus, (+)alt-C-terminus, (+)AA:86(ENST00000488294-PEP)->679(AAB20108.1)|(+)DISULFID, (+)DOMAIN-Fibronectin type-III 2, (+)DOMAIN-Fibronectin type-III 3, (+)DOMAIN-Fibronectin type-III 4, (+)DOMAIN-WAP, (+)Fibronectin_type3-IPR003961, (+)WAP-type_4-diS_core-IPR008197	FALSE	97	0.202128	0.0137931	0.126214	0.321429	0.0227273	0.289062	0.283019	0.171875	0.196721	0.0925926	0.0294118	0	0.0615385	0	0.0291262	0.0547945	0.08	0.0590717	0.0473373	0.133838	0.061144
up-WTC	HOMER2:ENSG00000103942:E1.1_83654832-E5.1|ENSG00000103942:E3.2-E5.1	FALSE	inclusion	clu_11366	ENSG00000103942:E1.1_83654832	altPromoter	chr15:83654832-83561593|chr15:83621283-83561593		FALSE	98	0.075	0	0.0645161	0.375	0.2	0.125	0.171429	0	0	0	0.0571429	0	0	0	0	0.0851064	0	0.0909091	0	0	0
up-WTC	CELF1:ENSG00000149187:E17.2-E18.2|ENSG00000149187:E17.2-E18.3	TRUE	exclusion	clu_31772	ENSG00000149187:E18.2	alt-3'	chr11:47498849-47498511|chr11:47498849-47498508	(-)alt-coding, (-)AA:482(ENSP00000308386)->483(AAF78956.1)|(+)COMPBIAS-Ser-rich	FALSE	99	0.451673	0.36	0.492537	0.482143	0.639175	0.385439	0.492063	0.616216	0.390071	0.39916	0.300971	0.402655	0.365696	0.456835	0.315254	0.437811	0.370787	0.472422	0.419847	0.324627	0.426593
up-WTC	OBSL1:ENSG00000124006:E21.1-E22.2|ENSG00000124006:E21.1-I21.1_220416007	FALSE	inclusion	clu_19870	ENSG00000124006:E22.2		chr2:220416251-220415564|chr2:220416251-220416007	(+)retained_intron, (+)retained_intron, (+)alt-C-terminus, (+)AA:87(ENST00000462534-PEP)->99(ENST00000489804-PEP)	FALSE	100	0.647841	0.557377	0.627119	0.677419	0.558824	0.649254	0.653333	0.661972	0.767442	0.460784	0.457516	0.210227	0.48415	0.394673	0.186047	0.4	0.58642	0.347222	0.5	0.662651	0.422414
up-WTC	EXO1:ENSG00000174371:E3.2-E4.1|ENSG00000174371:E2.5-E4.1	TRUE	exclusion	clu_43665	ENSG00000174371:E3.2	cassette-exon	chr1:242012518-242013711|chr1:242012329-242013711	(~)alt-coding, (~)AA:846(AAD13754.1)->846(AAH07491.1)|(-)5-3_exonuclease_C-IPR020045, (-)REGION-Interaction with MSH3	FALSE	101	0.16	0.000101	0.181818	0.411765	0.142857	0.314286	0.166667	0.000101	0	0.181818	0	0.0123457	0.0641026	0.342857	0.105882	0.075	0	0.0518519	0.0882353	0.0769231	0.169231
up-WTC	C9orf3:ENSG00000148120:E9.3-E10.1|ENSG00000148120:E7.1-E10.1	TRUE	exclusion	clu_31353	ENSG00000148120:E9.3	alt-C-term	chr9:97683627-97686268|chr9:97563284-97686268	(-)alt-N-terminus, (-)alt-C-terminus, (-)AA:186(BAG59293.1)->220(ENST00000462125-PEP)|(+)ACT_SITE-Proton acceptor, (+)METAL-Zinc; catalytic, (+)Peptidase_M1_N-IPR014782, (-)SITE-Transition state stabilizer	FALSE	102	0.597484	0.672131	0.801653	0.888889	0.839286	0.778656	0.945205	0.905983	0.913978	0.66	0.791667	0.333333	0.606061	0.703226	0.181818	0.40625	0.612245	0.695946	0.5	0.54902	0.537313
up-WTC	ZBTB44:ENSG00000196323:E3.1-E4.1|ENSG00000196323:E3.1-E4.4	TRUE	exclusion	clu_48860	ENSG00000196323:E4.1	alt-3'	chr11:130109707-130108502|chr11:130109707-130108448	(+)alt-N-terminus, (+)alt-C-terminus, (+)AA:570(BAI46608.1)->595(ENSP00000436187)|(+)Znf_C2H2-IPR007087, (+)Znf_C2H2-like-IPR015880, (-)BTB/POZ_fold-IPR011333, (-)ZN_FING-C2H2-type 4	FALSE	103	0.834146	1	0.918367	0.72549	0.873016	0.832061	0.842105	1	0.881356	0.830189	0.780822	0.741935	0.777778	0.565217	0.645	0.772727	0.724638	0.80719	0.77957	0.831461	0.781385
up-WTC	MTRR:ENSG00000124275:E5.3-E8.1|ENSG00000124275:E5.5-E8.1	FALSE	inclusion	clu_20014	ENSG00000124275:E5.3	alt-5'	chr5:7869302-7870883|chr5:7869328-7870883	(~)nonsense_mediated_decay, (~)AA:58(AK311663+PEP)+>58(ENSP00000427200)	FALSE	104	0.152	0.254237	0.340909	0.19697	0.285714	0.178571	0.178571	0.533333	0.25	0.101852	0.0833333	0.222222	0.0666667	0	0.140845	0.206897	0.0689655	0.147059	0.196721	0.111111	0.188235
up-WTC	ZNF76:ENSG00000065029:E2.5-E4.1|ENSG00000065029:E2.8-E4.1	FALSE	inclusion	clu_3699	ENSG00000065029:E2.5	altPromoter	chr6:35227504-35248833|chr6:35227618-35248833	(+)alt-coding, (+)AA:401(BAG58260.1)->428(BAG57792.1)|(+)ZN_FING-C2H2-type 7, (+)Znf_C2H2-IPR007087, (+)Znf_C2H2-like-IPR015880	FALSE	105	0.305755	0.376812	0.19697	0.230769	0.346154	0.338235	0.555556	0.337398	0.292929	0.275	0.26087	0.309091	0.236364	0.197232	0.126214	0.235294	0.27381	0.208122	0.225	0.214286	0.196721
up-WTC	CTNNB1:ENSG00000168036:E11.1-E13.2|ENSG00000168036:E12.1-E13.2	FALSE	inclusion	clu_40704	ENSG00000168036:E11.1	cassette-exon	chr3:41265572-41266017|chr3:41265812-41266017	(-)alt+N+terminus, (-)AA:774(BAG57905.1)+>781(BAG70078.1)|(-)REGION+Interaction with VCL, (+)ARM-type_fold-IPR016024, (+)Armadillo-IPR000225, (+)HELIX, (+)REPEAT-ARM 11	FALSE	106	0.598234	0.674009	0.771405	0.682422	0.692737	0.857338	0.687853	0.762931	0.722317	0.618705	0.611785	0.639241	0.579783	0.650811	0.633049	0.632735	0.691238	0.56696	0.68239	0.656	0.547189
up-WTC	PPAPDC1B:ENSG00000147535:I1.2-E5.1|ENSG00000147535:E4.1-E5.1	FALSE	inclusion	clu_31216	ENSG00000147535:I1.2		chr8:38125415-38124909|chr8:38125124-38124909	(-)nonsense_mediated_decay, (-)alt-N-terminus, (-)alt-C-terminus, (-)AA:21(ENST00000531483-PEP)->60(ENSP00000434555)	FALSE	107	0.401554	0.203791	0.5	0.578431	0.490196	0.647059	0.569444	0.608491	0.517413	0.4	0.270642	0.145215	0.190099	0.364985	0.143488	0.283224	0.469484	0.282238	0.456954	0.390244	0.349359
up-WTC	ARAP3:ENSG00000120318:E30.1-E31.1|ENSG00000120318:E30.1-E32.1	TRUE	exclusion	clu_18769	ENSG00000120318:E31.1	cassette-exon	chr5:141035188-141034967|chr5:141035188-141034002	(-)alt-N-terminus, (-)AA:1193(BAG58593.1)->1375(ENSP00000421826)|(+)DOMAIN-Rho-GAP, (+)RhoGAP_dom-IPR000198, (+)Rho_GTPase_activation_prot-IPR008936, (-)COMPBIAS-Pro-rich, (-)DOMAIN-PH 1, (-)Pleckstrin_homology-IPR001849, (-)RhoGAP_dom-IPR000198, (-)Rho_GTPase_activation_prot-IPR008936	FALSE	108	0.8	0.794872	0.733333	0.842105	0.000101	0.875	0.777778	1	0.857143	0.428571	0.761905	0.615385	0.75	0.666667	0.692308	0.805556	0.566667	0.740741	0.666667	0.738462	0.721519
up-WTC	HAND1:ENSG00000113196:E1.1-E2.1|ENSG00000113196:U0.1_153861335-E2.1	TRUE	exclusion	clu_15661	ENSG00000113196:E1.1	altPromoter	chr5:153857026-153855470|chr5:153861335-153855470		FALSE	109	0.853612	0.891892	0.935484	0.907692	0.884615	0.944	0.935252	0.930421	0.918033	0.686508	0.772636	0.76	0.840058	0.84	0.787611	0.913884	0.890736	0.597619	0.864662	0.882629	0.748476
up-WTC	CTD-2192J16.24:ENSG00000269590:I2.1_12779755-E3.1|ENSG00000269590:E1.1-ENSG00000105583:E3.1	TRUE	exclusion	clu_57709	ENSG00000269590:I2.1_12779755|ENSG00000269590:E3.1	trans-splicing	chr19:12779755-12779431|chr19:12780168-12779431		FALSE	110	0.0892857	0.304348	0.147059	0.0816327	0.09375	0.238095	0.212766	0.368421	0.189655	0.0666667	0.0425532	0.000101	0	0.242424	0	0	0.163265	0.0727273	0	0	0.0547945
up-WTC	MAGI1:ENSG00000151276:E7.1-E13.1|ENSG00000151276:E11.1-E13.1	FALSE	inclusion	clu_32427	ENSG00000151276:E7.1	altPromoter	chr3:65607647-65479306|chr3:65535083-65479306	(-)alt+N+terminus, (-)alt+C+terminus, (-)AA:93(ENST00000476403+PEP)+>358(BC062367+PEP)|(-)DOMAIN+PDZ 1, (-)DOMAIN+WW 1, (-)Guanylate_kin+IPR008144, (-)NP_BIND+ATP, (-)P+loop_NTPase+IPR027417, (-)PDZ+IPR001478, (-)STRAND, (-)TURN, (-)WW_dom+IPR001202	FALSE	111	0.955414	0.941606	0.97479	1	1	1	1	1	0.822222	1	0.888889	0.755102	0.861386	0.974359	0.936842	0.915152	0.975155	0.954887	0.933333	0.9	0.923469
up-WTC	RFT1:ENSG00000163933:E6.1-E7.1|ENSG00000163933:E6.1-I6.1_53152819	FALSE	inclusion	clu_37800	ENSG00000163933:E7.1		chr3:53153900-53145924|chr3:53153900-53152819	(-)alt-C-terminus, (-)AA:292(ENSP00000420325)->541(ENSP00000296292)|(-)RFT1-IPR007594, (-)TRANSMEM-Helical;	FALSE	112	0.827338	0.982759	0.940594	0.983051	1	0.973684	0.875	1	0.80597	0.93	0.821053	0.882353	0.813725	0.6	0.863636	0.886792	0.879121	0.859649	0.892857	0.909091	0.871795
up-WTC	GAPVD1:ENSG00000165219:E5.2-E6.2|ENSG00000165219:E1.9-E6.2	TRUE	exclusion	clu_38856	ENSG00000165219:E5.2	cassette-exon	chr9:128057853-128061169|chr9:128024238-128061169	(~)AA:1478(ENSP00000377664)->1478(BAA96045.4)	FALSE	113	0.110294	0.0851064	0.30303	0.26087	0.178571	0.15625	0.212121	0.0652174	0	0.0416667	0	0.153846	0.0588235	0.0625	0.163934	0	0	0.159763	0	0.160494	0.125628
up-WTC	ARHGAP11B:ENSG00000187951:I19.1_31050465-E20.1|ENSG00000187951:E19.1-E20.1	TRUE	exclusion	clu_48228	ENSG00000187951:I19.1_31050465		chr15:31050465-31060061|chr15:31042759-31060061		FALSE	114	0.128205	0.736842	0.492754	0.657143	0.777778	0.476923	0.86	0.66	0.902439	0	0	0	0.0540541	0.333333	0.047619	0.180451	0.275862	0.0983607	0.533333	0.457143	0.484848
up-WTC	TMEM88:ENSG00000167874:E1.2-E2.2|ENSG00000167874:E1.2-E2.1	FALSE	inclusion	clu_40564	ENSG00000167874:E2.2	alt-3'	chr17:7758602-7759089|chr17:7758602-7758763	(+)alt-C-terminus, (+)AA:126(ENSP00000459725)->159(AK000032-PEP)	FALSE	115	0.357143	0.403061	0.431507	0.306122	0.240876	0.503226	0.326271	0.248889	0.264973	0.227723	0.122093	0.355932	0.337761	0.237082	0.338462	0.297872	0.191517	0.28777	0.147059	0.219355	0.166667
up-WTC	RGP1:ENSG00000107185:I9.2_35756858-ENSG00000227388:E3.1|ENSG00000107185:I9.2-U10.1_35758573	FALSE	inclusion	clu_12942	ENSG00000107185:I9.2_35756858|ENSG00000107185:ENSG00000227388:E3.1	intron-retention	chr9:35756858-35786644|chr9:35758572-35758573		FALSE	116	0.352941	0.4	0.555556	0.000101	0.769231	0.511111	0.307692	0	0.307692	0	0.000101	0.000101	0.2	0.384615	0.000101	0.2	0	0.195652	0.0454545	0.3	0.215686
up-WTC	RSPRY1:ENSG00000159579:E2.8-E3.1|ENSG00000159579:E2.9-E3.1	FALSE	inclusion	clu_35500	ENSG00000159579:E2.8	alt-5'	chr16:57220363-57238416|chr16:57220697-57238416	(+)truncated, (-)AA:117(AAQ88912.1)+>576(BAD18809.1)|(-)ARM+type_fold+IPR016024, (-)B30.2/SPRY+IPR001870, (-)ConA+like_lec_gl_sf+IPR008985, (-)DOMAIN+B30, (-)SPRY_rcpt+IPR003877, (-)SPla/RYanodine_receptor_subgr+IPR018355, (-)ZN_FING+RING+type, (-)Znf_RING+IPR001841	FALSE	117	0.492462	0.285714	0.482456	0.393939	0.470588	0.423868	0.578947	0.555556	0.243243	0.309859	0.47619	0.244898	0.445312	0.472973	0.419753	0.401361	0.211538	0.239437	0.216867	0.320388	0.358974
up-WTC	PPARD:ENSG00000112033:I2.1_35331563-E4.1|ENSG00000112033:E2.1-E4.1	TRUE	exclusion	clu_15088	ENSG00000112033:I2.1_35331563		chr6:35331563-35378764|chr6:35314927-35378764		FALSE	118	0.161616	0.184615	0.222222	0.415094	0.215686	0.2569	0.242188	0.202532	0.259067	0.137255	0.08	0.241379	0.0451128	0.184783	0.0136986	0.21371	0.09	0.148148	0.0909091	0.166667	0.157576
up-WTC	NCAM1:ENSG00000149294:E19.1-E28.1|ENSG00000149294:E19.1-E21.1	FALSE	inclusion	clu_31845	ENSG00000149294:E28.1	cassette-exon	chr11:113105886-113126596|chr11:113105886-113107023	(+)alt-N-terminus, (+)alt-C-terminus, (+)AA:733(AK057509-PEP)->761(CAA34739.1)|(-)DOMAIN+Fibronectin type+III 2, (-)Fibronectin_type3+IPR003961, (-)MOD_RES+Phosphoserine, (-)TRANSMEM+Helical;, (+)DISULFID-Probable, (+)DOMAIN-Ig-like C2-type 1, (+)DOMAIN-Ig-like C2-type 2, (+)Fibronectin_type3-IPR003961, (+)Ig-like_dom-IPR007110, (+)Ig_I-set-IPR013098, (+)Ig_V-set-IPR013106, (+)Ig_sub-IPR003599, (…	FALSE	119	0.437447	0.364296	0.463327	0.394089	0.320225	0.722741	0.336117	0.387117	0.390152	0.251678	0.365455	0.34022	0.339406	0.33084	0.220105	0.354289	0.356403	0.167421	0.213592	0.375	0.236661
up-WTC	C7orf26:ENSG00000146576:E5.1-E8.1|ENSG00000146576:E5.2-I5.1	FALSE	inclusion	clu_30893	ENSG00000146576:E5.1|ENSG00000146576:E8.1	intron-retention	chr7:6641771-6647591|chr7:6641890-6641891	(-)alt-N-terminus, (-)alt-C-terminus, (-)AA:149(ENSP00000390166)->229(ENST00000472693-PEP)	FALSE	120	0.57377	0.378378	0.672727	0.7	0.941176	0.698925	0.902439	0.810811	0.413462	0.345679	0.297872	0.104167	0.630573	0.838384	0.152941	0.447552	0.823529	0.392857	0.000101	0.458333	0.410256
up-WTC	USP2:ENSG00000036672:E4.3-E7.1|ENSG00000036672:E5.4-E7.1	FALSE	inclusion	clu_2135	ENSG00000036672:E4.3	cassette-exon	chr11:119243417-119230944|chr11:119234559-119230944	(-)alt+N+terminus, (-)AA:396(AAN65363.1)+>605(BAB71388.1)|(-)REGION+Necessary for interaction with MDM4, (+)Peptidase_C19-IPR001394, (+)REGION-Necessary for interaction with MDM4, (+)STRAND	FALSE	121	0.658824	0.678571	0.785714	0.781609	0.635417	0.68254	0.666667	0.837838	0.537445	0.566038	0.563025	0.767857	0.475728	0.808383	0.556604	0.663043	0.658385	0.567164	0.56338	0.579832	0.451724
up-WTC	MDC1:ENSG00000137337:E9.2-E9.4|ENSG00000137337:E8.3-E9.4	TRUE	exclusion	clu_26252	ENSG00000137337:E9.2	cassette-exon	chr6:30675343-30675231|chr6:30679189-30675231		FALSE	122	0.283186	0.442308	0.4125	0.117647	0.5	0.307087	0.277778	0.534884	0.25974	0.241379	0.236364	0.153846	0.301887	0.304094	0.222222	0.214876	0.243243	0.221311	0.26087	0.145455	0.321101
up-WTC	EP400:ENSG00000183495:E4.2_132464329-E5.1|ENSG00000183495:E2.1_132446436-ENSG00000185684:E6.13_132589805	TRUE	exclusion	clu_46400	ENSG00000183495:E4.2_132464329|ENSG00000183495:E5.1	trans-splicing	chr12:132464329-132466034|chr12:132446436-132589805		FALSE	123	0.136364	0.117647	0.421053	0.000101	0.25	0.0232558	0.363636	0.26087	0	0	0.115385	0	0.133333	0.166667	0.0434783	0.306122	0.121622	0.0677966	0.0869565	0.0526316	0.0266667
up-WTC	NT5M:ENSG00000205309:E1.4-E3.1|ENSG00000205309:E2.1-E3.1	FALSE	inclusion	clu_52061	ENSG00000205309:E1.4	altPromoter	chr17:17207131-17209857|chr17:17207791-17209857	(-)nonsense_mediated_decay, (-)alt+N+terminus, (-)alt+C+terminus, (-)AA:51(ENSP00000467567)+>228(AAF87076.1)|(-)5'(3')+deoxyribonucleotidase+IPR010708, (-)ACT_SITE+Nucleophile, (-)ACT_SITE+Proton donor (Probable), (-)BINDING+Substrate, (-)HAD+like_dom+IPR023214, (-)HELIX, (-)METAL+Magnesium, (-)METAL+Magnesium; via carbonyl oxygen, (-)STRAND, (-)TRANSIT+Mitochondrion, (-)TURN, (+)HAD-like_dom-IPR…	FALSE	124	0.281609	0.65	0.4	0.705882	0.333333	0.382353	0.511628	0.453782	0.54386	0.195652	0.386667	0.148148	0.340206	0.178571	0.109091	0.218182	0.3625	0.172414	0.000101	0.5	0.253333
up-WTC	MFGE8:ENSG00000140545:E1.5-E5.6|ENSG00000140545:I4.1-E5.1	FALSE	inclusion	clu_28063	ENSG00000140545:E1.5|ENSG00000140545:E5.6	intron-retention	chr15:89456478-89453154|chr15:89453898-89453897	(+)alt-N-terminus, (+)alt-C-terminus, (+)AA:100(CU678532-PEP)->142(LF207728-PEP)|(-)DISULFID, (-)DOMAIN+EGF+like, (-)EG+like_dom+IPR000742, (-)MOTIF+Cell attachment site, (-)SIGNAL	FALSE	125	0.644269	0.657975	0.733475	0.789773	0.789157	0.7948	0.883117	0.90622	0.863485	0.636986	0.6	0.397933	0.513158	0.727932	0.374468	0.561658	0.809373	0.528155	0.622951	0.715835	0.622129
up-WTC	MBD2:ENSG00000134046:E2.2-E4.1|ENSG00000134046:E2.2-E3.1	FALSE	inclusion	clu_24090	ENSG00000134046:E4.1	alt-C-term	chr18:51731368-51715381|chr18:51731368-51729496	(-)alt+C+terminus, (-)AA:241(ENSP00000381435)+>411(AAC68871.1)|(-)DNA+bd_integrase+typ+IPR016177, (-)HELIX, (-)MOD_RES+Phosphoserine, (-)TURN	FALSE	126	0.885246	0.906977	0.894558	0.871921	0.826667	0.92625	0.893082	0.833333	0.719697	0.885106	0.568	0.890909	0.773163	0.721212	0.867769	0.836207	0.656934	0.761798	0.840841	0.870091	0.703448
up-WTC	TEAD4:ENSG00000197905:E7.1-E8.1|ENSG00000197905:E5.1-E8.1	TRUE	exclusion	clu_50191	ENSG00000197905:E7.1	cassette-exon	chr12:3126692-3127711|chr12:3121398-3127711	(+)alt-N-terminus, (+)AA:361(AIC55216.1)->391(ENSP00000351184)|(+)DNA_BIND-TEA, (+)TEA/ATTS-IPR000818, (+)TEF-IPR016361, (-)TEA/ATTS-IPR000818	FALSE	127	0.876033	0.782609	0.913043	0.918919	0.814815	0.806283	0.861538	0.828283	0.52	0.578947	0.756098	0.75	0.79375	0.80678	0.777778	0.831461	0.841564	0.785714	0.666667	0.5	0.818182
up-WTC	ADCY3:ENSG00000138031:E20.1-E21.2|ENSG00000138031:E20.1-I20.1	FALSE	inclusion	clu_26714	ENSG00000138031:E21.2	intron-retention	chr2:25047247-25046224|chr2:25047247-25047246		FALSE	128	1	1	1	1	1	0.948052	1	1	1	0.83871	0.733333	0.891892	0.8	0.122807	0.59322	0.326316	1	0.431034	0.000101	1	0.833333
up-WTC	CAPRIN2:ENSG00000110888:E14.1-I15.2|ENSG00000110888:E14.1-E17.1	TRUE	exclusion	clu_14568	ENSG00000110888:I15.2		chr12:30876193-30873849|chr12:30876193-30869610		FALSE	129	0.627193	0.633333	0.54321	0.651163	0.5625	0.728448	0.695652	1	0.793103	0.662338	0.596154	0.404624	0.596899	0.409836	0.550459	0.459302	0.416667	0.363636	0.428571	0.513889	0.518519
up-WTC	MYLK-AS1:ENSG00000239523:E2.1-E3.1|ENSG00000239523:E2.1_123348413-E3.1	TRUE	exclusion	clu_54944	ENSG00000239523:E2.1	alt-5'	chr3:123348528-123349343|chr3:123348413-123349343		FALSE	130	0.930131	0.898876	0.75	0.9375	0.978261	0.92638	0.964706	0.943925	0.669643	0.861702	0.811594	0.764706	0.820896	0.905512	0.594595	0.782123	0.884892	0.771429	0.827586	0.985294	0.746753
up-WTC	ACSL1:ENSG00000151726:E2.4-E6.1|ENSG00000151726:I2.1_185735067-E6.1	FALSE	inclusion	clu_32689	ENSG00000151726:E2.4	altPromoter	chr4:185747070-185724700|chr4:185735067-185724700	(~)AA:698(ENSP00000425006)->698(ENSP00000281455)	FALSE	131	0.742424	0.78744	0.905983	0.940299	0.961905	0.837563	0.895833	0.994475	0.806723	0.7	0.723077	0.640777	0.859813	0.861386	0.784615	0.844291	0.876543	0.801008	0.819209	0.760204	0.755906
up-WTC	MICAL3:ENSG00000243156:E39.1-E41.1|ENSG00000243156:E40.2-E41.1	FALSE	inclusion	clu_55270	ENSG00000243156:E39.1	cassette-exon	chr22:18299456-18293579|chr22:18295273-18293579	(+)alt-N-terminus, (+)alt-C-terminus, (+)AA:173(ENSP00000462107)->270(ENSP00000463882)|(-)DUF3585+IPR022735, (+)DUF3585-IPR022735	FALSE	132	0.457447	0.588	0.457746	0.58	0.710145	0.434316	0.649254	0.728223	0.496094	0.39801	0.369863	0.526316	0.416471	0.550725	0.242915	0.535885	0.588083	0.215596	0.510204	0.342857	0.387597
up-WTC	SH3BGRL2:ENSG00000198478:E1.1-E3.1|ENSG00000198478:U0.1_80248560-E3.1	TRUE	exclusion	clu_50626	ENSG00000198478:E1.1	altPromoter	chr6:80341223-80383331|chr6:80248560-80383331	(-)alt-N-terminus, (-)AA:67(AK307145-PEP)->107(ENSP00000358853)|(-)Glut_rich_SH3-bd-IPR006993, (-)Glutaredoxin-IPR002109, (-)HELIX, (-)MOTIF-SH3-binding, (-)STRAND, (-)TURN, (-)Thioredoxin-like_fold-IPR012336	FALSE	133	0.575758	0.743243	0.683544	0.805556	0.846154	0.789474	0.666667	0.80597	0.000101	0.666667	0.000101	0.566038	0.69	0.661765	0.638889	0.696429	0.647059	0.673913	0.707692	0.425	0.628571
up-WTC	ERVK13-1:ENSG00000260565:I2.2-I7.2|ENSG00000260565:I6.1-I7.3	FALSE	inclusion	clu_57081	ENSG00000260565:I2.2|ENSG00000260565:I7.2	intron-retention	chr16:2719412-2713408|chr16:2713409-2713408		FALSE	134	0.533937	0.309764	0.671642	0.580645	0.446809	0.547826	0.71875	0.956522	0.448276	0.353659	0.509091	0.25	0.364407	0.42623	0.262162	0.408669	0.710526	0.401515	0.388889	0.337079	0.471074
up-WTC	SORCS1:ENSG00000108018:E27.1-I28.2|ENSG00000108018:E27.1-E30.1	TRUE	exclusion	clu_13339	ENSG00000108018:I28.2		chr10:108339127-108339009|chr10:108339127-108337313		FALSE	135	0.613636	0.516129	0.843137	0.423077	0.611111	0.75	0.578947	0.416667	0.000101	0.435897	0.307692	0.380952	0.380952	0.631579	0.216867	0.000101	0.625	0.433735	0.442623	0.444444	0.464286
up-WTC	SLCO3A1:ENSG00000176463:E16.2-E19.2|ENSG00000176463:I18.1-E19.1	FALSE	inclusion	clu_44387	ENSG00000176463:E16.2|ENSG00000176463:E19.2	intron-retention	chr15:92694244-92705986|chr15:92704804-92704805	(-)alt-N-terminus, (-)alt-C-terminus, (-)AA:479(ENST00000555769-PEP)->710(ENSP00000320634)|(-)MFS-IPR011701, (-)MFS_dom_general_subst_transpt-IPR016196, (-)OA_transporter-IPR004156, (-)TOPO_DOM-Cytoplasmic, (-)TOPO_DOM-Extracellular, (-)TRANSMEM-Helical; Name=11;, (-)TRANSMEM-Helical; Name=12;, (-)TRANSMEM-Helical; Name=1;, (-)TRANSMEM-Helical; Name=2;, (-)TRANSMEM-Helical; Name=3;	FALSE	136	0.927731	0.96124	0.951111	0.976378	0.974874	0.967153	0.973684	1	0.940984	0.866261	0.915058	0.846395	0.886614	0.976407	0.75	0.955912	0.983607	0.780435	0.807432	0.945946	0.918803
up-WTC	ADPRM:ENSG00000170222:E2.2-E3.2|ENSG00000170222:E2.1-E3.2	TRUE	exclusion	clu_41768	ENSG00000170222:E2.2	alt-5'	chr17:10608932-10609755|chr17:10608844-10609755	(+)alt-C-terminus, (+)AA:205(AAH01294.1)->342(BAE45723.1)|(+)METAL-Zinc 1, (+)METAL-Zinc 2, (+)Metallo_PEstase_dom-IPR004843	FALSE	137	0.409091	0.184211	0.216667	0.444444	0.310345	0.283582	0.27027	0.000101	0.238095	0.285714	0.222222	0	0.116667	0.170213	0.311111	0.153846	0	0.289256	0.222222	0.159574	0.168478
up-WTC	SCRIB:ENSG00000180900:E35.1-E37.2|ENSG00000180900:E36.1-E37.2	FALSE	inclusion	clu_45584	ENSG00000180900:E35.1	cassette-exon	chr8:144874046-144873610|chr8:144873836-144873610	(+)alt-coding, (+)AA:363(BC063590-PEP)->364(BC026045-PEP)|(-)MOD_RES+Phosphoserine, (+)COILED	FALSE	138	0.366412	0.285714	0.678571	0.62	0.615385	0.738462	0.454545	0.569767	0.531915	0.4375	0.238806	0.151515	0.4375	0.618644	0.253333	0.418367	0.421296	0.255814	0.407407	0.325	0.240506
up-WTC	ATRN:ENSG00000088812:E24.1-E25.1|ENSG00000088812:E24.1-E26.1	TRUE	exclusion	clu_7611	ENSG00000088812:E25.1	alt-C-term	chr20:3584909-3596475|chr20:3584909-3605158	(+)alt-C-terminus, (+)AA:1272(AAD03057.1)->1429(ENSP00000262919)|(+)COMPBIAS-Leu-rich, (+)DISULFID, (+)EG-like_dom-IPR000742, (+)PROPEP-Probable, (+)REPEAT-Kelch 2, (+)TOPO_DOM-Cytoplasmic, (+)TOPO_DOM-Extracellular, (+)TRANSMEM-Helical;	FALSE	139	0.536232	0.629921	0.572464	0.587786	0.655738	0.621072	0.601227	0.56701	0.645669	0.520755	0.647436	0.315068	0.557604	0.583333	0.492	0.441379	0.399038	0.464853	0.438202	0.492997	0.495854
up-WTC	ZC2HC1A:ENSG00000104427:E9.1-E10.1|ENSG00000104427:I9.1_79629241-E10.1	FALSE	inclusion	clu_11563	ENSG00000104427:E9.1		chr8:79627563-79629563|chr8:79629241-79629563		FALSE	140	0.974227	0.9	0.980952	1	1	1	1	1	1	0.925926	0.956522	0.701422	0.860927	0.915493	0.708171	0.969072	0.773585	0.868512	0.936027	0.95122	0.916084
up-WTC	MRPL30:ENSG00000185414:E4.4-E8.1|ENSG00000185414:E5.3-E6.1	FALSE	inclusion	clu_47229	ENSG00000185414:E4.4|ENSG00000185414:E8.1	cassette-exon	chr2:99797712-99811214|chr2:99802717-99803382	(-)alt+N+terminus, (-)alt+C+terminus, (-)AA:27(ENST00000473743+PEP)+>116(ENST00000465432+PEP)	FALSE	141	0.0263158	0.363636	0.230769	0.45	0.000101	0.162162	0.4	0.000101	0.166667	0.285714	0.272727	0	0.0645161	0	0	0	0.0555556	0.135135	0.181818	0.0666667	0.232558
up-WTC	GRASP:ENSG00000161835:E5.2-E6.3|ENSG00000161835:E4.2-E6.3	TRUE	exclusion	clu_36281	ENSG00000161835:E5.2	cassette-exon	chr12:52404925-52407471|chr12:52404719-52407471	(-)alt-N-terminus, (-)AA:252(ENSP00000369378)->395(ENSP00000293662)|(-)DOMAIN-PDZ, (-)HELIX, (-)MOD_RES-Phosphoserine, (-)PDZ-IPR001478, (-)STRAND	FALSE	142	0.596491	0.947368	0.909091	0.863636	0.000101	0.907692	0.916667	1	0.796296	0.000101	0.538462	0.000101	0.542857	0.756757	0.692308	0.909091	0.973684	0.571429	0.000101	0.685714	0.567568
up-WTC	KCNE1:ENSG00000180509:E3.1-E4.1|ENSG00000180509:E3.1-E4.2	TRUE	exclusion	clu_45506	ENSG00000180509:E4.1	alt-3'	chr21:35831827-35831062|chr21:35831827-35831034	(~)AA:49(ABS31133.1)->49(ABS31132.1)	FALSE	143	0.428571	0.235294	0.425	0.625	0.318182	0.583333	0.677419	0.731707	0.382353	0.310345	0.333333	0.25	0.313725	0.35	0.458333	0.423729	0.5	0.336364	0.2	0.333333	0.357798
up-WTC	SCAF11:ENSG00000139218:E5.1-E6.1|ENSG00000139218:E5.1-E9.2	TRUE	exclusion	clu_27519	ENSG00000139218:E6.1	alt-C-term	chr12:46355483-46355105|chr12:46355483-46345510	(+)alt-N-terminus, (+)alt-C-terminus, (+)AA:77(ENSP00000378839)->118(AK096682-PEP)|(+)ZN_FING-RING-type; degenerate, (+)Znf_RING-IPR001841	TRUE	144	0.171053	0.220721	0.390805	0.397163	0.327485	0.234513	0.365385	0.373984	0.164384	0.225989	0.482759	0.196429	0.09375	0.168675	0.126923	0.146479	0.164948	0.242248	0.142487	0.235537	0.169867
up-WTC	ST6GALNAC6:ENSG00000160408:E4.2-E6.1|ENSG00000160408:E2.8-E6.1	TRUE	exclusion	clu_35856	ENSG00000160408:E4.2	cassette-exon	chr9:130660235-130658611|chr9:130661782-130658611	(-)alt-N-terminus, (-)AA:299(BAB14715.1)->333(AAH06564.1)|(-)COMPBIAS-Poly-Arg, (-)DISULFID, (-)Glyco_trans_29-IPR001675, (-)TOPO_DOM-Cytoplasmic, (-)TOPO_DOM-Lumenal	FALSE	145	0.482353	0.785714	0.695652	1	0.538462	0.645833	0.526316	0.584158	0.368421	0.5	0.52381	0.000101	0.638462	0.565657	0.363636	0.454545	0.59116	0.285714	0.000101	0.47619	0.631579
up-WTC	MEAF6:ENSG00000163875:E6.1-E9.1|ENSG00000163875:E6.1-E7.1	FALSE	inclusion	clu_37737	ENSG00000163875:E9.1	cassette-exon	chr1:37967405-37961519|chr1:37967405-37962337	(~)alt+N+terminus, (~)alt+C+terminus, (~)AA:191(BAG73017.1)+>191(AAZ13760.1)	FALSE	146	0.319134	0.40246	0.40999	0.319403	0.274227	0.596966	0.371158	0.46814	0.382353	0.230294	0.249395	0.25	0.281638	0.254857	0.241473	0.341986	0.346434	0.273393	0.315102	0.426912	0.31063
up-WTC	ST6GALNAC6:ENSG00000160408:E7.4-E8.1|ENSG00000160408:E7.4-I7.1	FALSE	inclusion	clu_35855	ENSG00000160408:E8.1	intron-retention	chr9:130656791-130653322|chr9:130656791-130656790	(-)alt-N-terminus, (-)alt-C-terminus, (-)AA:86(ENST00000463086-PEP)->333(ENSP00000291839)|(-)COMPBIAS-Poly-Arg, (-)COMPBIAS-Poly-Ser, (-)DISULFID, (-)Glyco_trans_29-IPR001675, (-)TOPO_DOM-Cytoplasmic, (-)TOPO_DOM-Lumenal	FALSE	147	0.871622	0.86747	0.984962	0.923913	1	0.993377	0.957265	1	0.923636	0.878788	0.943005	0.762712	0.932203	0.929188	0.830769	0.828496	0.944444	0.770992	0.807692	0.954198	0.774038
up-WTC	KIAA0195:ENSG00000177728:E18.4-E19.1|ENSG00000177728:E18.3-E19.1	TRUE	exclusion	clu_44779	ENSG00000177728:E18.4	alt-5'	chr17:73487548-73487772|chr17:73487536-73487772	(+)alt-N-terminus, (+)alt-C-terminus, (+)AA:515(AK128508-PEP)->581(CR936809-PEP)|(+)MOD_RES-Phosphoserine, (+)TRANSMEM-Helical;, (-)ATPase_P-typ_cation-transptr_C-IPR006068, (-)TRANSMEM-Helical;	FALSE	148	0.435233	0.449438	0.442308	0.4	0.40625	0.392523	0.333333	0.150407	0.23622	0.169811	0.319444	0.214286	0.327586	0.276956	0.291667	0.3	0.367568	0.333333	0.000101	0.176471	0.347826
up-WTC	IARS:ENSG00000196305:E1.7-E2.1|ENSG00000196305:E1.6-E2.1	TRUE	exclusion	clu_48854	ENSG00000196305:E1.7	alt-5'	chr9:95055723-95051708|chr9:95055893-95051708	(~)AA:1262(BAF85703.1)->1262(ENSP00000364794)	TRUE	149	0.38477	0.326087	0.490463	0.374046	0.228682	0.466142	0.352697	0.263158	0.286307	0.2	0.330097	0.289017	0.304965	0.232092	0.299595	0.271845	0.412969	0.23541	0.258824	0.214559	0.245785
up-WTC	PRICKLE4:ENSG00000124593:E1.3-E2.3|ENSG00000124593:E1.3-E2.3_41749222	TRUE	exclusion	clu_20138	ENSG00000124593:E2.3	alt-3'	chr6:41748564-41749088|chr6:41748564-41749222		FALSE	150	0.204545	0.354839	0.285714	1	0.000101	0.333333	0.347826	0.000101	0.241379	0.142857	0.12	0.115385	0.106061	0.0549451	0.4	0.285714	0.24	0.109091	0.416667	0.097561	0.119048
up-WTC	KIAA0226:ENSG00000145016:E3.4-E5.1|ENSG00000145016:E4.1-E5.1	FALSE	inclusion	clu_30223	ENSG00000145016:E3.4	alt-C-term	chr3:197463526-197432046|chr3:197444848-197432046	(+)alt-N-terminus, (+)alt-C-terminus, (+)AA:46(ENST00000474214-PEP)->375(AAH33615.1)|(+)MOD_RES-Phosphoserine, (+)Run-IPR004012	FALSE	151	0	0.4	0.125	0.181818	0.000101	0.08	0.222222	0.217391	0.125	0	0	0.000101	0	0.191781	0.000101	0	0.0322581	0.0434783	0.000101	0.125	0.105263
up-WTC	LDB3:ENSG00000122367:E6.1-E9.1|ENSG00000122367:E7.3-I7.1	FALSE	inclusion	clu_19376	ENSG00000122367:E6.1|ENSG00000122367:E9.1	intron-retention	chr10:88441560-88451653|chr10:88446411-88446412	(+)alt-coding, (+)AA:330(ENSP00000311913)->398(ENSP00000361126)|(+)ZASP-IPR006643	TRUE	152	0.770393	0.731026	0.841922	0.87747	0.788002	0.789491	0.820468	0.922705	0.834529	0.768758	0.679446	0.642947	0.515234	0.836005	0.528931	0.473917	0.798441	0.746935	0.789328	0.642857	0.745954
up-WTC	SCAI:ENSG00000173611:E2.1-E4.1|ENSG00000173611:E3.1-E4.1	FALSE	inclusion	clu_43385	ENSG00000173611:E2.1	cassette-exon	chr9:127904912-127818286|chr9:127828269-127818286	(+)alt-coding, (+)AA:606(BAJ21138.1)->629(BAC05217.1)|(-)DUF3550+IPR022709	FALSE	153	0.465116	0.828571	0.75	0.666667	0.633333	0.561404	0.866667	0.622222	0.538462	0.391304	0.3125	0.46875	0.735849	0.413043	0.325	0.490566	0.526316	0.297101	0.5	0.909091	0.366667
up-WTC	C17orf70:ENSG00000185504:E11.1-E12.1|ENSG00000185504:I11.1-E12.1	FALSE	inclusion	clu_47297	ENSG00000185504:E11.1	intron-retention	chr17:79508335-79507976|chr17:79507977-79507976		FALSE	154	1	1	1	0.000101	1	1	1	1	0.791045	1	1	0.000101	0.694444	0.895928	1	0.961905	0.737589	0.000101	0.000101	1	0.863636
up-WTC	ZNF493:ENSG00000196268:E2.1-E3.2|ENSG00000196268:E2.1-E3.3	TRUE	exclusion	clu_48834	ENSG00000196268:E3.2	alt-3'	chr19:21588057-21588560|chr19:21588057-21588563	(-)alt-coding, (-)AA:94(ENSP00000469680)->95(ENSP00000469368)|(+)Krueppel-associated_box-IPR001909, (-)Krueppel-associated_box-IPR001909	FALSE	155	0.627273	0.614035	0.705882	0.608696	0.666667	0.625	0.909091	0.522727	0.482759	0.471429	0.66129	0.450704	0.462687	0.157895	0.5	0.755814	0.522727	0.536585	0.606061	0.425926	0.54955
up-WTC	C2orf27A:ENSG00000197927:E1.1-E4.1|ENSG00000197927:E1.1-E2.1_132491406	FALSE	inclusion	clu_50203	ENSG00000197927:E4.1	cassette-exon	chr2:132480221-132508206|chr2:132480221-132491406	(-)alt-N-terminus, (-)alt-C-terminus, (-)AA:130(ENST00000463645-PEP)->203(ENSP00000347298)|(-)COMPBIAS-Poly-Pro	FALSE	156	0.272727	0.000101	0.170732	0.272727	0.5	0.25	0.000101	0.307692	0.000101	0.2	0	0.216216	0.125	0.000101	0.125	0.125	0.333333	0.121212	0.148148	0.35	0.166667
up-WTC	DNAJB2:ENSG00000135924:E6.3-E7.2|ENSG00000135924:E6.8_220150363-E7.2	FALSE	inclusion	clu_25243	ENSG00000135924:E6.3	alt-5'	chr2:220149557-220150709|chr2:220150363-220150709	(+)alt-C-terminus, (+)AA:277(ENSP00000375936)->324(ENSP00000338019)	TRUE	157	0.892045	0.893204	0.913793	0.861751	0.92093	0.93858	0.830409	0.883607	0.867809	0.882353	0.703008	0.863158	0.564024	0.835821	0.734848	0.817073	0.817439	0.809322	0.939655	0.805128	0.760494
up-WTC	PPP1R13B:ENSG00000088808:E24.2-E24.2|ENSG00000088808:E23.1-E25.1	TRUE	exclusion	clu_7602	ENSG00000088808:E24.2|ENSG00000088808:E24.2	intron-retention	chr14:104204034-104204033|chr14:104205016-104202539		FALSE	158	0.411765	0.888889	0.227273	0.4	0.2	0.133333	0.000101	0.000101	0.111111	0.0909091	0.2	0.125	0.413793	0	0.372093	0.114286	0.125	0	0	0.1	0.285714
up-WTC	SNX27:ENSG00000143376:E1.3-E2.2|ENSG00000143376:E1.2-E3.1	TRUE	exclusion	clu_29317	ENSG00000143376:E1.3|ENSG00000143376:E2.2	cassette-exon	chr1:151584988-151611364|chr1:151584857-151630711	(-)nonsense_mediated_decay, (+)truncated, (-)AA:65(ENSP00000357834)->528(ENSP00000357836)|(-)DOMAIN-PDZ, (-)DOMAIN-PX, (-)DOMAIN-Ras-associating, (-)HELIX, (-)MOD_RES-Phosphoserine, (-)PDZ-IPR001478, (-)Phox-IPR001683, (-)REGION-FERM-like region F1, (-)REGION-FERM-like region F2, (-)REGION-FERM-like region F3, (-)Ras-assoc-IPR000159, (-)STRAND, (-)TURN	FALSE	159	0.803922	0.631579	0.761905	1	1	0.638889	0.75	1	0.733333	0.388889	0.454545	0.000101	0.735294	0.842105	0.8	0.473684	0.352941	0.642857	0.714286	0.84375	0.527273
up-WTC	NIN:ENSG00000100503:E7.2-E9.1|ENSG00000100503:E7.2-E10.1	TRUE	exclusion	clu_9586	ENSG00000100503:E9.1	alt-C-term	chr14:51259430-51258979|chr14:51259430-51245522	(+)alt-N-terminus, (+)alt-C-terminus, (+)AA:45(ENST00000486200-PEP)->396(ENSP00000398641)|(+)DOMAIN-EF-hand 2, (+)DOMAIN-EF-hand 3, (+)DOMAIN-EF-hand 4, (+)DOMAIN-EF-hand 5, (+)NP_BIND-GTP	FALSE	160	0.047619	0	0	0.0833333	0.166667	0.0344828	0.266667	0.372093	0.04	0	0.08	0	0	0	0	0	0.104478	0.0136986	0	0.0121951	0.0115607
up-WTC	ROR2:ENSG00000169071:E2.4-E3.1|ENSG00000169071:E1.2-E7.1	TRUE	exclusion	clu_41226	ENSG00000169071:E2.4|ENSG00000169071:E3.1	cassette-exon	chr9:94710889-94686210|chr9:94712149-94538100	(+)alt-N-terminus, (+)alt-C-terminus, (+)AA:37(ENST00000495386-PEP)->432(BC051273-PEP)|(+)DISULFID, (+)DOMAIN-Ig-like C2-type, (+)Ig-like_dom-IPR007110, (+)Ig_I-set-IPR013098, (+)Ig_V-set-IPR013106, (+)Ig_sub-IPR003599, (+)Ig_sub2-IPR003598, (+)Immunoglobulin-IPR013151, (+)SIGNAL	FALSE	161	0.219512	0.0769231	0	0.000101	0	0.526316	0.25	0.186916	0	0.0344828	0.0232558	0.000101	0.0243902	0.0921053	0	0.1875	0.0666667	0.0540541	0	0	0.0410959
up-WTC	C7orf50:ENSG00000146540:E1.5-E2.2|ENSG00000146540:E1.3-E2.2	TRUE	exclusion	clu_30880	ENSG00000146540:E1.5	alt-5'	chr7:1177825-1167022|chr7:1177854-1167022	(~)AA:194(ENSP00000380288)->194(AAH06224.1)	FALSE	162	0.574661	0.771429	0.626866	0.619048	0.556962	0.683871	0.768293	0.736508	0.546032	0.43617	0.521739	0.466667	0.72	0.594595	0.648649	0.598039	0.620253	0.621795	0.491228	0.62069	0.559322
up-WTC	NAP1L4:ENSG00000205531:E20.2-E23.2|ENSG00000205531:E20.2-E22.1	FALSE	inclusion	clu_52126	ENSG00000205531:E23.2	cassette-exon	chr11:2972489-2966876|chr11:2972489-2970494	(~)retained_intron, (~)alt+N+terminus, (~)AA:107(AK093928+PEP)+>107(ENST00000469805+PEP)	FALSE	163	0.41023	0.415344	0.438662	0.376271	0.374036	0.463215	0.343333	0.576503	0.342857	0.253189	0.505112	0.303767	0.374593	0.423226	0.289727	0.336513	0.319261	0.316185	0.352025	0.344041	0.360606
up-WTC	SENP6:ENSG00000112701:E8.2-E10.2|ENSG00000112701:E7.1-E10.2	TRUE	exclusion	clu_15429	ENSG00000112701:E8.2	cassette-exon	chr6:76350420-76357447|chr6:76344527-76357447	(-)alt-coding, (-)AA:1105(BAG54398.1)->1112(BAA34517.3)	FALSE	164	0.324022	0.251799	0.25	0.484848	0.338235	0.274112	0.0666667	0.679245	0.111111	0.135417	0.307692	0.282353	0.138889	0.111111	0.201005	0.167442	0.263158	0.198238	0.232704	0.133858	0.223757
up-WTC	ATP11C:ENSG00000101974:E30.1-E33.1|ENSG00000101974:E32.2-E33.1	FALSE	inclusion	clu_10533	ENSG00000101974:E30.1	cassette-exon	chrX:138820075-138813914|chrX:138814594-138813914	(+)alt-N-terminus, (+)alt-C-terminus, (+)AA:583(BAD18440.1)->783(ENST00000460773-PEP)|(-)Cation_transp_P_typ_ATPase+IPR001757, (-)MOD_RES+Phosphoserine, (-)TOPO_DOM+Cytoplasmic, (+)ACT_SITE-4-aspartylphosphate intermediate, (+)ATPase_P-typ_cyto_domN-IPR023299, (+)Cation_transp_P_typ_ATPase-IPR001757, (+)HAD-like_dom-IPR023214, (+)MOD_RES-Phosphoserine, (+)TRANSMEM-Helical;	FALSE	165	0.297872	0.480519	0.309091	0.923077	0.46875	0.522388	0.636364	0.0555556	0.000101	0.37037	0.000101	0.235294	0.25641	0.0666667	0.238095	0.292994	0.0526316	0.330357	0.288591	0.389474	0.298013
up-WTC	SGSM2:ENSG00000141258:E9.3-E10.1|ENSG00000141258:E8.1-E10.1	TRUE	exclusion	clu_28376	ENSG00000141258:E9.3	cassette-exon	chr17:2270699-2274556|chr17:2268635-2274556	(-)alt-N-terminus, (-)alt-C-terminus, (-)AA:155(AK124883-PEP)->157(BAC86084.1)	FALSE	166	0.292683	0.348315	0.388889	0.5	0.486486	0.380435	0.270833	0.342657	0.0759494	0.28125	0.220339	0.344828	0.262931	0.237154	0.315789	0.324201	0.268	0.232558	0.428571	0.0909091	0.39726
up-WTC	CTBS:ENSG00000117151:E6.1-ENSG00000174021:E3.1|ENSG00000117151:E6.1-E7.1	FALSE	inclusion	clu_17664	ENSG00000117151:ENSG00000174021:E3.1	trans-splicing	chr1:85028940-84967653|chr1:85028940-85020882	(+)nonsense_mediated_decay, (+)alt-N-terminus, (+)alt-C-terminus, (+)AA:68(AAC39869.1)->77(ENSP00000359659)|(+)SIGNAL	FALSE	167	0.318681	0.19375	0.358333	0.509434	0.367925	0.358491	0.428571	0.547945	0.308824	0.435115	0.22093	0.209302	0.204188	0.218978	0.221311	0.424812	0.280899	0.274933	0.263441	0.327869	0.282651
up-WTC	ZNF788:ENSG00000188474:E2.1-E3.1|ENSG00000188474:I2.1_12221509-E3.1	FALSE	inclusion	clu_48406	ENSG00000188474:E2.1		chr19:12221246-12222061|chr19:12221509-12222061		FALSE	168	0.666667	0.000101	0.705882	0.583333	0.888889	0.875	0.888889	0.777778	0.833333	0.413793	0.714286	0.2	0.692308	0.000101	0.475	0.460317	1	0.575758	0.47619	0.333333	0.4
up-WTC	TLK1:ENSG00000198586:E21.2-E23.1|ENSG00000198586:E22.1-E23.1	FALSE	inclusion	clu_50679	ENSG00000198586:E21.2	cassette-exon	chr2:171884849-171871458|chr2:171879382-171871458	(-)alt+N+terminus, (-)alt+C+terminus, (-)AA:413(BAG52453.1)+>549(AAF71263.1)|(-)ACT_SITE+Proton acceptor, (-)BINDING+ATP, (-)COILED, (-)DOMAIN+Protein kinase, (-)Kinase+like_dom+IPR011009, (-)MOD_RES+Phosphoserine, (-)NP_BIND+ATP, (-)Prot_kinase_cat_dom+IPR000719, (-)Ser+Thr/Tyr_kinase_cat_dom+IPR001245, (-)Ser/Thr_dual+sp_kinase_dom+IPR002290, (-)Tyr_kinase_cat_dom+IPR020635, (+)MOD_RES-Phosphos…	FALSE	169	0.877814	0.938776	0.909091	0.976471	0.867647	0.907937	0.659574	1	0.904762	0.885714	0.535714	0.869565	0.793651	0.767857	0.748428	0.699482	0.703125	0.777778	0.843511	0.8125	0.787115
up-RBM20_WTC	IMMT:ENSG00000132305:E7.4-E8.1|ENSG00000132305:E6.6-E8.1	TRUE	inclusion	clu_23200	ENSG00000132305:E7.4	cassette-exon	chr2:86397872-86393767|chr2:86398331-86393767	(+)alt-N-terminus, (+)AA:613(ENSP00000415762)->659(ENSP00000254636)|(-)Mt-IM_prot_Mitofilin-IPR019133, (+)MOD_RES-N6-acetyllysine, (+)Mt-IM_prot_Mitofilin-IPR019133	TRUE	170	0.678241	0.65109	0.809824	0.74813	0.80203	0.771107	0.714286	0.711699	0.944828	0.96875	0.954459	0.971154	0.97138	0.945362	0.990111	0.980769	0.996659	0.988708	0.986284	0.980796	0.988577
up-RBM20_WTC	GPBP1L1:ENSG00000159592:E12.2-E13.2|ENSG00000159592:E12.2-E14.2	TRUE	inclusion	clu_35505	ENSG00000159592:E13.2	cassette-exon	chr1:46099768-46099319|chr1:46099768-46096278		FALSE	171	0.736364	0.678191	0.753846	0.820896	0.754717	0.810367	0.760331	0.754386	0.947977	0.922078	0.926174	0.9375	0.921687	0.968912	0.981685	0.985856	0.994012	0.966741	0.99591	0.986355	0.987782
up-RBM20_WTC	RYR2:ENSG00000198626:E85.1-E87.1|ENSG00000198626:E84.1-E87.1	TRUE	inclusion	clu_50726	ENSG00000198626:E85.1	cassette-exon	chr1:237906923-237919588|chr1:237905649-237919588	(+)alt-N-terminus, (+)AA:4967(ENSP00000355533)->4973(ENSP00000353174)|(-)Ins145_P3_rcpt-IPR014821, (-)Ryan_recept-IPR013333, (-)TOPO_DOM-Cytoplasmic, (+)Ins145_P3_rcpt-IPR014821	TRUE	172	0.453083	0.295918	0.302632	0.352941	0.424528	0.283019	0.446809	0.268519	0.583333	0.674419	0.590909	0.70297	0.634783	0.598639	0.723684	0.848708	0.942029	0.842217	0.807198	0.679144	0.798646
up-RBM20_WTC	AP5M1:ENSG00000053770:E4.4-E6.1|ENSG00000053770:E1.7-E6.1	TRUE	inclusion	clu_2898	ENSG00000053770:E4.4	cassette-exon	chr14:57741607-57746913|chr14:57736106-57746913	(+)nonsense_mediated_decay, (+)alt-N-terminus, (+)alt-C-terminus, (+)AA:38(ENSP00000451306)->281(BAD18791.1)|(+)Clathrin_mu_C-IPR008968	FALSE	173	0.558824	0.555866	0.55409	0.554217	0.646091	0.636364	0.571429	0.596838	0.723077	0.851393	0.774775	0.783607	0.741784	0.738889	0.9	0.89404	0.957346	0.919664	0.931362	0.973626	0.945822
up-RBM20_WTC	ZDHHC5:ENSG00000156599:E1.3-E4.1|ENSG00000156599:E1.3-E6.1	TRUE	inclusion	clu_34436	ENSG00000156599:E4.1	cassette-exon	chr11:57435659-57439493|chr11:57435659-57449894	(+)alt-N-terminus, (+)AA:662(AAH26967.1)->715(BAB21839.2)|(+)TOPO_DOM-Cytoplasmic, (+)TOPO_DOM-Extracellular, (+)TRANSMEM-Helical;	FALSE	174	0.748954	0.66087	0.833333	0.873418	0.826667	0.887133	0.780488	0.662252	0.947368	0.984127	0.96	0.961538	1	0.945355	0.97561	1	0.986395	0.990033	0.981013	0.994737	1
up-RBM20_WTC	CDC14B:ENSG00000081377:E15.1-E16.1|ENSG00000081377:E15.1-E18.1	TRUE	inclusion	clu_6532	ENSG00000081377:E16.1	cassette-exon	chr9:99284788-99278074|chr9:99284788-99272071	(-)alt-C-terminus, (-)AA:485(ABR12627.1)->498(BAJ20906.1)	FALSE	175	0.0973631	0.0306748	0.121795	0.166667	0.17094	0.199074	0.129032	0	0.414634	0.379433	0.376068	0.275194	0.286573	0.419048	0.562319	0.547284	0.628205	0.428356	0.548533	0.434084	0.594901
up-RBM20_WTC	TMEM178A:ENSG00000152154:I1.1-E2.1|ENSG00000152154:E1.1-E6.1	TRUE	inclusion	clu_32856	ENSG00000152154:I1.1|ENSG00000152154:E2.1	intron-retention	chr2:39892637-39892638|chr2:39892488-39931221		FALSE	176	0.217391	0.452174	0	0.418182	0.0769231	0.173913	0.48	0	0.805556	0.671053	0.648148	0.716667	0.807018	0.745098	0.94382	0.77193	0.000101	0.577778	0.585366	0.613636	0.674603
up-RBM20_WTC	GAK:ENSG00000178950:E23.2-E24.1|ENSG00000178950:E22.1-E24.1	TRUE	inclusion	clu_45102	ENSG00000178950:E23.2	cassette-exon	chr4:862327-861220|chr4:864499-861220	(+)retained_intron, (+)retained_intron, (+)alt-N-terminus, (+)alt-C-terminus, (+)AA:202(ENST00000511345-PEP)->430(ENST00000515868-PEP)	FALSE	177	0.908629	0.746269	0.793814	0.80303	0.816327	0.859316	0.814286	0.861345	0.914062	0.866667	0.925	0.964286	0.983051	0.979021	1	0.952381	0.992	0.967391	0.931034	1	0.917647
up-RBM20_WTC	DYNC1I1:ENSG00000158560:E8.1-E10.1|ENSG00000158560:E6.3-E10.1	TRUE	inclusion	clu_35125	ENSG00000158560:E8.1	cassette-exon	chr7:95457428-95499195|chr7:95442649-95499195	(+)alt-coding, (+)AA:625(AAH22540.1)->628(BAG73103.1)|(+)REPEAT-WD 5, (+)WD40_repeat-IPR001680, (+)WD40_repeat_dom-IPR017986	FALSE	178	0.411765	0.297872	0.407692	0.135135	0.38	0.333333	0.4	0.247191	0.516129	0.47619	0.76	0.612903	0.473684	0.682927	0.740741	0.457831	0.693333	0.621849	0.615385	0.57732	0.56
up-RBM20_WTC	MROH1:ENSG00000179832:E16.1-E20.1|ENSG00000179832:E16.1-E18.1	FALSE	exclusion	clu_45331	ENSG00000179832:E20.1	alt-C-term	chr8:145255444-145275503|chr8:145255444-145267897	(-)alt-N-terminus, (-)alt-C-terminus, (-)AA:227(AK092861-PEP)->422(ENSP00000388174)|(+)REPEAT+HEAT 4, (-)ARM-type_fold-IPR016024, (-)REPEAT-HEAT 1, (-)REPEAT-HEAT 2	FALSE	179	0.923077	0.761905	0.78125	0.909091	0.823529	0.794643	0.862069	0.846715	0.960784	0.969697	1	0.92	0.9	0.966942	1	0.915254	0.920455	0.943396	0.941176	0.971429	0.956522
up-RBM20_WTC	CDC14A:ENSG00000079335:E17.1-E18.1|ENSG00000079335:E17.1-E20.1	TRUE	inclusion	clu_6227	ENSG00000079335:E18.1	cassette-exon	chr1:100963763-100964485|chr1:100963763-100983807		FALSE	180	0.152174	0.421053	0.293103	0.5	0.416667	0.646341	0.000101	0	1	0.5	0.000101	0.692308	0.5	1	1	1	1	0.928571	0.901639	0.973684	1
up-RBM20_WTC	NME5:ENSG00000112981:E1.2-E2.2|ENSG00000112981:E1.2-E3.1	TRUE	inclusion	clu_15558	ENSG00000112981:E2.2	cassette-exon	chr5:137475060-137474474|chr5:137475060-137465157	(+)retained_intron, (+)alt-N-terminus, (+)AA:71(ENST00000506657-PEP)->212(ENSP00000265191)|(+)ACT_SITE-Pros-phosphohistidine intermediate, (+)NDK_H5-IPR012410, (+)Nucleoside_diP_kinase-IPR001564	FALSE	181	0.742574	0.8	0.695652	0.565217	0.571429	0.757576	0.444444	0.46875	1	1	0.000101	1	1	0.814815	0.9	0.773585	1	0.830409	0.814286	0.94	0.839161
up-RBM20_WTC	OBSCN:ENSG00000154358:E46.1-E47.1|ENSG00000154358:E44.1-E56.1	TRUE	inclusion	clu_33672	ENSG00000154358:E46.1|ENSG00000154358:E47.1	cassette-exon	chr1:228480487-228481054|chr1:228476589-228494073		FALSE	182	0.492268	0.62	0.416667	0.000101	0.75	0.77551	0.697674	0.415094	0.971014	0.827586	0.829268	1	0.914729	0.861314	0.96	0.614035	0.982533	0.935484	1	1	1
up-RBM20_WTC	GSE1:ENSG00000131149:E11.6-E12.2|ENSG00000131149:E11.6-E13.1	TRUE	inclusion	clu_22737	ENSG00000131149:E12.2	cassette-exon	chr16:85697220-85698621|chr16:85697220-85699582	(+)retained_intron, (+)alt-C-terminus, (+)AA:359(ENST00000469381-PEP)->397(AK308612-PEP)|(-)COILED, (+)MOD_RES-Phosphoserine, (+)MOD_RES-Phosphothreonine	FALSE	183	0.234568	0.218085	0.321168	0.23913	0.310345	0.529661	0.305785	0.219828	0.504065	0.528139	0.393617	0.510345	0.434783	0.449198	0.625	0.669246	0.716667	0.772059	0.748148	0.811224	0.804569
up-RBM20_WTC	KTN1:ENSG00000126777:E39.2-E40.1|ENSG00000126777:E37.5-E40.1	TRUE	inclusion	clu_20921	ENSG00000126777:E39.2	cassette-exon	chr14:56130759-56133959|chr14:56128330-56133959	(+)alt-coding, (+)AA:1300(BAI45603.1)->1306(AAI12338.1)	FALSE	184	0.442857	0.454755	0.486658	0.483627	0.51145	0.498069	0.457711	0.464286	0.488189	0.532213	0.585366	0.602484	0.485269	0.581864	0.571429	0.575304	0.67263	0.591728	0.66874	0.597094	0.629565
up-RBM20_WTC	EHBP1:ENSG00000115504:E11.3-E12.1|ENSG00000115504:E10.1-E12.1	TRUE	inclusion	clu_16805	ENSG00000115504:E11.3	cassette-exon	chr2:63085645-63086304|chr2:63058293-63086304	(+)alt-coding, (+)AA:1196(AAS48537.1)->1231(CAD38814.1)	TRUE	185	0.0181818	0.0206186	0.0224719	0.0714286	0.0512821	0.0916031	0.0384615	0	0.102564	0.235294	0.324324	0.163934	0.0550459	0.10989	0.218045	0.19375	0.206349	0.169811	0.108	0.138211	0.157303
up-RBM20_WTC	CMC2:ENSG00000103121:E10.1-E13.1|ENSG00000103121:E5.4-E13.1	TRUE	inclusion	clu_11004	ENSG00000103121:E10.1	cassette-exon	chr16:81015411-81010076|chr16:81030919-81010076	(+)retained_intron, (+)alt-N-terminus, (+)AA:89(ENST00000566047-PEP)->93(ENST00000566231-PEP)|(-)Cyt_c_biogenesis_Cmc1-like-IPR013892	FALSE	186	0.663077	0.61516	0.698368	0.673645	0.651772	0.712864	0.649087	0.573845	0.763889	0.732979	0.755208	0.821176	0.730397	0.735151	0.738095	0.705185	0.728659	0.773104	0.720401	0.692245	0.699907
up-RBM20_WTC	KCNAB2:ENSG00000069424:E2.5-E10.1|ENSG00000069424:E2.5-E5.1	FALSE	exclusion	clu_4451	ENSG00000069424:E10.1	cassette-exon	chr1:6052848-6100577|chr1:6052848-6078695	(+)retained_intron, (+)alt+C+terminus, (+)AA:52(ENSP00000398395)+>93(ENST00000478098+PEP)|(+)BINDING+NADP, (+)HELIX, (+)NP_BIND+NADP, (+)STRAND	FALSE	187	0.619048	0.000101	0.000101	0.666667	0.222222	0.3	0.000101	0.319149	0.666667	0.777778	0.666667	1	0.64	0.927273	1	0.609756	0.75	0.69697	0.8	0.758621	0.84375
up-RBM20_WTC	SSH2:ENSG00000141298:E12.1-E14.1|ENSG00000141298:E12.1-E13.1	FALSE	exclusion	clu_28407	ENSG00000141298:E14.1	alt-C-term	chr17:28003838-27999147|chr17:28003838-28001177	(+)retained_intron, (+)alt+N+terminus, (+)alt+C+terminus, (+)AA:202(ENST00000324677+PEP)+>370(ENST00000394848+PEP)|(+)ACT_SITE+Phosphocysteine intermediate, (+)DEK_C+IPR014876, (+)DOMAIN+Tyrosine+protein phosphatase, (+)Dual+sp_phosphatase_cat+dom+IPR000340, (+)Dual+sp_phosphatase_subgr_cat+IPR020422, (+)HELIX, (+)STRAND, (+)Tyr/Dual+sp_Pase+IPR000387	FALSE	188	0.759336	0.694656	0.72327	0.672727	0.785714	0.714286	0.644737	0.833333	0.898305	0.87931	0.734375	0.927536	0.834646	0.904523	0.851852	0.994652	0.959064	0.793103	0.830258	0.879808	0.835841
up-RBM20_WTC	CLDND1:ENSG00000080822:E3.6-E4.2|ENSG00000080822:E1.16-E4.2	TRUE	inclusion	clu_6435	ENSG00000080822:E3.6	cassette-exon	chr3:98239977-98237839|chr3:98241693-98237839	(+)retained_intron, (+)alt-N-terminus, (+)alt-C-terminus, (+)AA:158(ENSP00000424669)->161(ENST00000513988-PEP)|(-)PMP22/EMP/MP20/Claudin-IPR004031, (-)TRANSMEM-Helical;, (+)TRANSMEM-Helical;	FALSE	189	0.866794	0.777027	0.77479	0.815287	0.784483	0.896065	0.721831	0.574324	0.876033	0.899099	0.876	0.855263	0.949565	0.934426	0.882645	0.940692	0.978378	0.925451	0.909007	0.938776	0.907323
up-RBM20_WTC	CCDC77:ENSG00000120647:E4.4-E5.1|ENSG00000120647:E1.6-E5.1	TRUE	inclusion	clu_18838	ENSG00000120647:E4.4	alt-C-term	chr12:510850-514677|chr12:498652-514677	(~)AA:456(ENSP00000391870)->456(BAG56709.1)	FALSE	190	0.505747	0.461538	0.666667	0.705882	0.47619	0.565217	0.000101	0.000101	0.000101	0.689655	0.708333	0.767442	0.670213	0.000101	0.814286	0.894737	0.75	0.828571	0.846154	0.617647	0.693333
up-RBM20_WTC	HMGN3:ENSG00000118418:I5.1_79911773-E6.1|ENSG00000118418:E5.1-E6.1	TRUE	inclusion	clu_18075	ENSG00000118418:I5.1_79911773		chr6:79911773-79911443|chr6:79912034-79911443		FALSE	191	0.142314	0.262551	0.173639	0.13961	0.169633	0.110698	0.153922	0.24228	0.25608	0.211803	0.223844	0.263858	0.252839	0.26231	0.309324	0.227416	0.32029	0.313715	0.258951	0.283258	0.376188
up-RBM20_WTC	TMEM14B:ENSG00000137210:E8.1-I9.1_10808510|ENSG00000137210:E8.1-E12.1	TRUE	inclusion	clu_26191	ENSG00000137210:I9.1_10808510		chr6:10770437-10808510|chr6:10770437-10829240		FALSE	192	0.0142857	0	0.0512821	0	0	0.0701754	0.0740741	0	0	0.237288	0.228571	0.4	0.246753	0.267241	0.269231	0.0657895	0.205882	0.2	0.2	0.112903	0.119718
up-RBM20_WTC	FKTN:ENSG00000106692:E13.1-E14.1|ENSG00000106692:E11.2-E15.1	TRUE	inclusion	clu_12794	ENSG00000106692:E13.1|ENSG00000106692:E14.1	cassette-exon	chr9:108380373-108382215|chr9:108370232-108397332	(+)alt-N-terminus, (+)alt-C-terminus, (+)AA:271(BAG65276.1)->329(BC058842-PEP)|(-)TOPO_DOM-Cytoplasmic, (-)TRANSMEM-Helical; Signal-anchor for type II membrane protein;, (+)Hedgehog_sig/DD-Pept_Zn-bd_dom-IPR009045, (+)LicD-IPR007074	FALSE	193	0.775862	0.666667	0.807692	0.7	0.52381	0.692308	0.000101	0.000101	0.000101	0.8125	0.000101	0.894737	0.791667	1	0.789474	0.866667	0.8	0.903226	0.894737	0.78	0.932039
up-RBM20_WTC	RP11-89K10.1:ENSG00000254286:E2.2-E9.1|ENSG00000254286:E2.2-E3.1	FALSE	exclusion	clu_56165	ENSG00000254286:E9.1	cassette-exon	chr8:127601535-127725531|chr8:127601535-127629634		FALSE	194	0	0	0.105263	0	0	0.121212	0.176471	0	0.294118	0	0.000101	0.000101	0.192308	0.240741	0.35	0.375	0.4	0.09375	0.25	0.269231	0.336207
up-RBM20_WTC	COPS7B:ENSG00000144524:E1.5-E4.1|ENSG00000144524:E2.6-E4.1	FALSE	exclusion	clu_29979	ENSG00000144524:E1.5	alt-C-term	chr2:232646593-232653265|chr2:232651248-232653265	(~)nonsense_mediated_decay, (~)nonsense_mediated_decay, (~)AA:54(ENSP00000401235)+>54(ENSP00000409591)	FALSE	195	0.1875	0.153409	0.123853	0.134694	0.140909	0.0769231	0.0647887	0.0852713	0.141809	0.28012	0.1475	0.351852	0.319249	0.249448	0.441489	0.212014	0.229462	0.385135	0.345679	0.172515	0.302198
up-RBM20_WTC	TUSC3:ENSG00000104723:E13.1-E14.1|ENSG00000104723:E13.1-E16.3	TRUE	inclusion	clu_11669	ENSG00000104723:E14.1	cassette-exon	chr8:15605974-15615300|chr8:15605974-15621712	(+)alt-C-terminus, (+)AA:347(AAH10370.1)->348(AAV38805.1)|(+)TOPO_DOM-Lumenal	FALSE	196	0.438813	0.470635	0.431108	0.278453	0.352317	0.333556	0.333041	0.383037	0.423611	0.471195	0.635531	0.681236	0.653584	0.568138	0.590487	0.568367	0.461656	0.545533	0.425211	0.445756	0.486124
up-RBM20_WTC	C16orf52:ENSG00000185716:E4.2-E5.2|ENSG00000185716:E4.2-E7.1	TRUE	inclusion	clu_47411	ENSG00000185716:E5.2	cassette-exon	chr16:22087020-22092017|chr16:22087020-22096965	(+)nonsense_mediated_decay, (-)truncated, (+)AA:38(ENSP00000454543)->167(ENSP00000454926)|(+)Cyt-d_ubiquinol_oxidase_suI-IPR002585	FALSE	197	0.570513	0.381818	0.717949	0.529412	0.553191	0.279412	0.463415	0.275862	0.736842	0.724138	0.6	0.923077	0.84127	0.632653	0.63	0.714286	0.678571	0.562212	0.836066	0.938462	0.657895
up-RBM20_WTC	PQLC1:ENSG00000122490:E8.4-E11.1|ENSG00000122490:E8.4-E14.1	TRUE	inclusion	clu_19427	ENSG00000122490:E11.1	cassette-exon	chr18:77703329-77694022|chr18:77703329-77679400	(-)alt-N-terminus, (-)alt-C-terminus, (-)AA:167(ENST00000494607-PEP)->170(BAB15329.1)|(-)CTNS-IPR006603, (-)DOMAIN-PQ-loop 2, (-)TRANSMEM-Helical;, (+)TRANSMEM-Helical;	FALSE	198	0.316901	0.409836	0.166667	0.0689655	0.111111	0.205674	0.181818	0.202091	0.29661	0.482759	0.377778	0.333333	0.275168	0.366548	0.611111	0.46875	0.458333	0.481481	0.285714	0.564103	0.376812
up-RBM20_WTC	GAK:ENSG00000178950:E27.1-E29.1|ENSG00000178950:E27.1-E30.1	TRUE	inclusion	clu_45101	ENSG00000178950:E29.1	cassette-exon	chr4:853394-845762|chr4:853394-844872	(-)alt-N-terminus, (-)AA:416(AAH08668.1)->467(ENSP00000421049)|(+)MOD_RES-Phosphoserine, (+)STRAND	FALSE	199	0.738255	0.57971	0.875	0.888889	0.794118	0.744681	0.72973	0.78733	0.872727	0.925	0.894737	0.791667	0.845745	1	1	0.92973	0.902344	0.975	1	0.854167	0.930233
up-RBM20_WTC	TTC7A:ENSG00000068724:E7.1-E8.1|ENSG00000068724:E6.1-E8.1	TRUE	inclusion	clu_4337	ENSG00000068724:E7.1	cassette-exon	chr2:47185691-47202112|chr2:47184146-47202112	(~)alt-coding, (~)AA:504(AAI14366.1)->504(BAA86454.3)|(+)REPEAT-TPR 6, (+)TPR-contain_dom-IPR013026	FALSE	200	0.809524	0.9	0.583333	0.5	0.444444	0.0695652	0.000101	0.333333	1	1	0.785714	0.933333	0.75	1	1	0.827586	0.782609	0.846154	0.000101	0.833333	0.72
up-RBM20_WTC	CAMK2D:ENSG00000145349:E15.2-E18.1|ENSG00000145349:E15.2-E19.1	TRUE	inclusion	clu_30386	ENSG00000145349:E18.1	cassette-exon	chr4:114430794-114424133|chr4:114430794-114421667	(-)alt-C-terminus, (-)AA:492(BAG10765.1)->498(ENSP00000423677)|(-)Kinase-like_dom-IPR011009, (-)MOD_RES-Phosphoserine, (+)Kinase-like_dom-IPR011009, (+)MOD_RES-Phosphoserine	TRUE	201	0.36278	0.310847	0.45144	0.515152	0.577157	0.332653	0.519582	0.596203	0.689732	0.519291	0.649425	0.466667	0.512071	0.723642	0.60176	0.656809	0.757442	0.632453	0.778289	0.662687	0.717292
up-RBM20_WTC	MYO18A:ENSG00000196535:E20.1-E21.1|ENSG00000196535:E20.1-E22.3	TRUE	inclusion	clu_49071	ENSG00000196535:E21.1	cassette-exon	chr17:27445063-27443473|chr17:27445063-27442858	(~)alt-coding, (~)AA:2054(ENSP00000346291)->2054(ENSP00000437073)|(-)Myosin_head_motor_dom-IPR001609, (-)P-loop_NTPase-IPR027417, (+)DOMAIN-Myosin head-like, (+)Myosin_head_motor_dom-IPR001609, (+)P-loop_NTPase-IPR027417	FALSE	202	0.319588	0.12069	0.125	0.214286	0.25	0.19697	0.241758	0.16307	0.361702	0.419355	0.527027	0.595238	0.342193	0.362205	0.3375	0.243108	0.225933	0.597561	0.393939	0.328358	0.319444
up-RBM20_WTC	MAGEA2:ENSG00000184750:E1.7-E2.1|ENSG00000184750:E1.4-E3.1	TRUE	inclusion	clu_46922	ENSG00000184750:E1.7|ENSG00000184750:E2.1	cassette-exon	chrX:151922066-151921915|chrX:151922312-151921037	(~)AA:314(ENSP00000438607)->314(ENSP00000377450)	FALSE	203	0	0.195205	0.277154	0.0669856	0.149068	0.000101	0.109223	0.126	0.212644	0.231928	0.250965	0.286957	0.24127	0.208633	0.165385	0.247544	0.255474	0.20202	0.276836	0.272237	0.237462
up-RBM20_WTC	RALBP1:ENSG00000017797:E2.2-E6.1|ENSG00000017797:E1.1-E6.1	TRUE	inclusion	clu_1527	ENSG00000017797:E2.2	cassette-exon	chr18:9475689-9512989|chr18:9475174-9512989	(~)AA:655(ENSP00000019317)->655(AAH13126.1)	FALSE	204	0.925373	0.540541	0.457143	0.368421	0.000101	0.589744	0.8	0.538462	0.823529	0.75	0.833333	0.909091	0.87931	1	1	0.8	0.821429	0.833333	0.785714	0.73913	0.766667
up-RBM20_WTC	NMRK2:ENSG00000077009:E7.2-E8.1|ENSG00000077009:E6.1-E8.1	TRUE	inclusion	clu_5762	ENSG00000077009:E7.2	cassette-exon	chr19:3941175-3942081|chr19:3939969-3942081	(+)alt-N-terminus, (+)alt-C-terminus, (+)AA:112(ENSP00000471436)->186(AAF26711.1)|(+)NP_BIND-ATP	FALSE	205	0.913043	0.8	0.833333	0.740741	0.860465	0.881944	0.734694	0.864253	0.914062	0.954545	0.954545	0.901961	0.925926	0.984733	0.959184	1	0.847059	0.816092	0.000101	1	0.971429
up-RBM20_WTC	LIFR:ENSG00000113594:E3.2-E8.2|ENSG00000113594:E6.2-E8.2	FALSE	exclusion	clu_15841	ENSG00000113594:E3.2	altPromoter	chr5:38595363-38530768|chr5:38556436-38530768	(~)alt+coding, (~)AA:1097(ENSP00000263409)+>1097(BAF82748.1)|(+)DISULFID, (+)STRAND, (+)TOPO_DOM+Cytoplasmic, (+)TOPO_DOM+Extracellular	FALSE	206	0	0	0	0.000101	0	0	0.000101	0	0.000101	0	0.000101	0.2	0.0322581	0.142857	0.1	0.171429	0.163265	0.0756303	0	0.208333	0.0987654
up-RBM20_WTC	SERPINE2:ENSG00000135919:E12.1-E13.2|ENSG00000135919:E12.1-E13.1	FALSE	exclusion	clu_25240	ENSG00000135919:E13.2	alt-3'	chr2:224847398-224845114|chr2:224847398-224845117	(-)alt-coding, (-)AA:397(CAA00310.1)->398(BAG35401.1)|(+)HELIX, (+)Serpin_dom+IPR023796, (-)STRAND	FALSE	207	0.801527	0.764766	0.801205	0.79684	0.764706	0.809291	0.809285	0.589286	0.856322	0.897436	0.861111	0.000101	0.867647	0.000101	0.821705	0.903333	0.000101	0.839884	0.833811	0.8472	0.838313
up-RBM20_WTC	AHNAK:ENSG00000124942:E7.2-I8.2|ENSG00000124942:E7.2-E11.1	TRUE	inclusion	clu_20266	ENSG00000124942:I8.2		chr11:62302475-62301546|chr11:62302475-62259303	(+)alt-C-terminus, (+)AA:121(ENSP00000433635)->123(ENSP00000435357)	FALSE	208	0.870968	0.670051	0.647059	0.627119	0.688889	0.677104	0.563218	0.574194	0.687075	0.905109	0.652778	0.807692	0.88162	0.802281	0.886792	0.906725	0.815789	0.844156	0.835526	0.744681	0.812065
up-RBM20_WTC	ARHGAP6:ENSG00000047648:E14.1-E17.1|ENSG00000047648:E14.1-E18.1	TRUE	inclusion	clu_2557	ENSG00000047648:E17.1	cassette-exon	chrX:11174649-11162368|chrX:11174649-11160433	(+)nonsense_mediated_decay, (+)alt-C-terminus, (+)AA:690(ENSP00000435767)->974(ENSP00000338967)|(+)MOD_RES-Phosphoserine	FALSE	209	0.829787	0.8125	0.92	1	0.75	0.789474	0.733333	1	1	0.894118	0.964286	0.984375	0.916667	0.966667	1	1	0.980769	0.979798	1	1	0.992593
up-RBM20_WTC	CRTC2:ENSG00000160741:E12.1-E13.1|ENSG00000160741:E11.2-E13.1	TRUE	inclusion	clu_35975	ENSG00000160741:E12.1	cassette-exon	chr1:153921310-153921120|chr1:153921591-153921120	(+)alt-N-terminus, (+)alt-C-terminus, (+)AA:373(ENSP00000357619)->453(BC033304-PEP)|(-)MOD_RES-Phosphoserine, (-)SITE-Required for ubiquitination and degradation, (+)COMPBIAS-Poly-Ser, (+)COMPBIAS-Ser-rich, (+)MOD_RES-Phosphoserine, (+)MOD_RES-Phosphoserine; by AMPK, MARK2, SIK1 and SIK2, (+)MOD_RES-Phosphoserine; by MARK2, (+)MOD_RES-Phosphothreonine, (+)MOTIF-Nuclear export signal	FALSE	210	0.0621762	0.0240964	0.0416667	0	0	0	0.0806452	0	0.0917431	0.108108	0.238095	0.320755	0.216495	0.0311111	0.33	0.188571	0.0851064	0.137931	0.027027	0.155844	0.216216
up-RBM20_WTC	EDIL3:ENSG00000164176:E3.1-E5.1|ENSG00000164176:E2.1-E5.1	TRUE	inclusion	clu_38139	ENSG00000164176:E3.1	cassette-exon	chr5:83525673-83476339|chr5:83549902-83476339	(+)alt-C-terminus, (+)AA:241(CU691020-PEP)->242(CU689034-PEP)|(-)EG-like_dom-IPR000742, (-)EGF-like_Ca-bd-IPR001881, (-)SIGNAL, (+)DOMAIN-EGF-like 2, (+)EG-like_dom-IPR000742, (+)TURN	FALSE	211	0.728814	0.622642	0.615942	0.5	0.68	0.47138	0.604396	0.531915	0.75	0.821429	0.823529	0.000101	0.651613	0.000101	0.671429	0.668539	0.833333	0.75502	0.752	0.62986	0.67834
up-RBM20_WTC	DDX11:ENSG00000013573:E1.12-E4.1|ENSG00000013573:E1.13-E4.1	FALSE	exclusion	clu_1400	ENSG00000013573:E1.12	alt-C-term	chr12:31226903-31231324|chr12:31227025-31231324	(~)alt+coding, (~)AA:970(AAH50522.1)+>970(BC011264+PEP)|(-)DNA_helicase_DNA-repair_Rad3-IPR013020	FALSE	212	0.174603	0.0526316	0.09375	0	0	0.16	0.24	0.147059	0.266667	0.258065	0.136364	0.18	0.263158	0.216216	0.234375	0.309211	0.210526	0.381443	0.323529	0.170732	0.166667
up-RBM20_WTC	FAM19A4:ENSG00000163377:E5.1-E6.1|ENSG00000163377:E5.1_68788267-E6.1	TRUE	inclusion	clu_37128	ENSG00000163377:E5.1	alt-5'	chr3:68788226-68782304|chr3:68788267-68782304		FALSE	213	0.83871	0.000101	0.842105	1	0.956522	0.837209	0.857143	0.818182	0.000101	1	1	0.896552	1	1	0.935484	0.000101	0.894737	1	1	0.000101	1
up-RBM20_WTC	CAST:ENSG00000153113:E8.7-E10.1|ENSG00000153113:E7.3-E10.1	TRUE	inclusion	clu_33227	ENSG00000153113:E8.7	alt-C-term	chr5:96038619-96058343|chr5:96031611-96058343	(~)alt-N-terminus, (~)alt-C-terminus, (~)AA:156(ENSP00000427092)->156(ENSP00000422831)|(+)MOD_RES-Phosphoserine, (+)Prot_inh_calpain-IPR001259	FALSE	214	0.804077	0.756563	0.717172	0.675978	0.75	0.490072	0.830189	0.718341	0.856618	0.851613	0.885057	0.807407	0.852853	0.852792	0.850356	0.865819	0.75493	0.843924	0.809417	0.802862	0.822261
up-RBM20_WTC	C2orf43:ENSG00000118961:E1.7-E2.1|ENSG00000118961:E1.7-E3.1	TRUE	inclusion	clu_18215	ENSG00000118961:E2.1	cassette-exon	chr2:21022797-21001225|chr2:21022797-20990158	(+)alt-N-terminus, (+)alt-C-terminus, (+)AA:240(ENSP00000384267)->277(BAH14681.1)|(+)DUF2305-IPR019363	FALSE	215	0.865772	0.790323	0.863014	0.840909	0.809524	0.929515	0.642857	0.730159	0.933333	0.871287	0.942857	0.964286	0.8	1	0.862069	0.941176	1	0.96728	0.936759	0.946996	0.904444
up-RBM20_WTC	SRCAP:ENSG00000080603:E25.1-E26.1|ENSG00000080603:E24.1-E26.1	TRUE	inclusion	clu_6396	ENSG00000080603:E25.1	cassette-exon	chr16:30734069-30734284|chr16:30733607-30734284	(+)alt-coding, (+)AA:3168(ENSP00000378499)->3230(AAI72428.1)|(+)COMPBIAS-Pro-rich	FALSE	216	0.465909	0.236364	0.134615	0.318182	0.304348	0.186567	0.310345	0.454545	0.464646	0.555556	0.325	0.606061	0.520548	0.497382	0.552632	0.350365	0.565401	0.431373	0.653846	0.307692	0.5
up-RBM20_WTC	FER:ENSG00000151422:E3.2-E4.1|ENSG00000151422:E3.2-E6.2	TRUE	inclusion	clu_32494	ENSG00000151422:E4.1	cassette-exon	chr5:108084694-108103794|chr5:108084694-108133825	(-)nonsense_mediated_decay, (+)truncated, (-)AA:84(ENSP00000421951)->822(ENSP00000281092)|(-)ACT_SITE-Proton acceptor, (-)BINDING-ATP, (-)COILED, (-)DOMAIN-Protein kinase, (-)DOMAIN-SH2, (-)FCH_dom-IPR001060, (-)HELIX, (-)Kinase-like_dom-IPR011009, (-)MOD_RES-Phosphoserine, (-)MOD_RES-Phosphotyrosine, (-)MOD_RES-Phosphotyrosine; by autocatalysis, (-)NP_BIND-ATP, (-)Prot_kinase_cat_dom-IPR000719, …	FALSE	217	0.433735	0.416667	0.45	0.517241	0.55	0.339623	0.583333	0.391304	0.857143	0.7	0.000101	0.4	0.512195	0.000101	0.54902	0.771429	0.727273	0.641026	0.613208	0.697674	0.59322
up-RBM20_WTC	PLEKHA7:ENSG00000166689:E6.1-E7.1|ENSG00000166689:I6.1_16878240-E7.1	FALSE	exclusion	clu_39850	ENSG00000166689:E6.1		chr11:16892646-16877461|chr11:16878240-16877461	(+)alt-N-terminus, (+)AA:753(ENSP00000433467)->1121(ENSP00000347883)|(+)COMPBIAS-Pro-rich, (+)DOMAIN-PH, (+)DOMAIN-WW 1, (+)DOMAIN-WW 2, (+)MOD_RES-Phosphotyrosine, (+)Pleckstrin_homology-IPR001849, (+)WW_dom-IPR001202	FALSE	218	0.765705	0.677966	0.811159	0.746411	0.722892	0.820988	0.803571	0.846473	0.826241	0.870504	0.905063	0.83871	0.814493	0.988571	0.844156	0.867882	0.913215	0.794362	0.887372	0.863341	0.814042
up-RBM20_WTC	HPS1:ENSG00000107521:E10.1-E11.1|ENSG00000107521:E9.1-E11.1	TRUE	inclusion	clu_13046	ENSG00000107521:E10.1	cassette-exon	chr10:100189548-100189399|chr10:100190328-100189399	(-)alt-N-terminus, (-)alt-C-terminus, (-)AA:324(AAH00175.1)->326(ENSP00000352652)|(-)REPEAT-[DE]-X(4)-L-L 3, (+)COMPBIAS-Poly-Glu, (+)REPEAT-[DE]-X(4)-L-L 1, (+)REPEAT-[DE]-X(4)-L-L 2	FALSE	219	0.508091	0.284672	0.418605	0.307692	0.346939	0.524752	0.481707	0.490775	0.4	0.430464	0.668675	0.590909	0.584375	0.618893	0.593333	0.526854	0.603704	0.539394	0.62963	0.636364	0.503311
up-RBM20_WTC	VPS8:ENSG00000156931:E15.2-E17.2|ENSG00000156931:E15.1-E17.3	TRUE	inclusion	clu_34537	ENSG00000156931:E15.2|ENSG00000156931:E17.2	alt-5'	chr3:184557544-184566857|chr3:184557540-184566859	(+)alt-coding, (+)AA:1426(BAG10385.1)->1428(AAI40769.1)|(-)Quinonprotein_ADH-like_supfam-IPR011047, (-)WD40_repeat_dom-IPR017986, (+)Quinonprotein_ADH-like_supfam-IPR011047	FALSE	220	0.101351	0.159091	0.152542	0.238095	0.169492	0.111111	0.0444444	0.0307692	0.153846	0.241935	0.333333	0.349206	0.340909	0.16129	0.333333	0.252174	0.236559	0.269122	0.123746	0.168421	0.2818
up-RBM20_WTC	POLL:ENSG00000166169:I6.1-E7.1|ENSG00000166169:E6.6-E7.2	TRUE	inclusion	clu_39492	ENSG00000166169:I6.1|ENSG00000166169:E7.1	intron-retention	chr10:103341983-103341982|chr10:103342520-103340173	(+)alt-N-terminus, (+)alt-C-terminus, (+)AA:248(AAG17269.1)->256(LF211349-PEP)|(-)DNA-dir_DNA_pol_X-IPR002054, (-)DNA_pol_X-IPR022312, (-)DNA_pol_X_beta-like-IPR002008, (-)DNA_pol_lambd_fingers_domain-IPR018944, (-)HELIX, (-)METAL-Manganese, (-)REGION-DNA binding, (-)REGION-Involved in primer binding, (-)STRAND, (-)TURN	FALSE	221	0.0128205	0	0	0	0	0.0621118	0.010989	0	0	0.175926	0.109244	0.258427	0.140541	0.009375	0.198582	0.139241	0.00436681	0.0952381	0.183673	0.0707965	0.127451
up-RBM20_WTC	CDK19:ENSG00000155111:E3.4-E5.1|ENSG00000155111:E3.4-E6.1	TRUE	inclusion	clu_33905	ENSG00000155111:E5.1	cassette-exon	chr6:111136212-111095140|chr6:111136212-111067404	(-)alt-N-terminus, (-)alt-C-terminus, (-)AA:251(ENSP00000415621)->458(AFN21421.1)|(-)BINDING-ATP, (-)COMPBIAS-Gln-rich, (-)COMPBIAS-Ser-rich, (-)Kinase-like_dom-IPR011009, (-)MOD_RES-Phosphoserine, (-)NP_BIND-ATP, (-)Prot_kinase_cat_dom-IPR000719, (+)Kinase-like_dom-IPR011009, (+)Prot_kinase_cat_dom-IPR000719, (+)Ser-Thr/Tyr_kinase_cat_dom-IPR001245, (+)Ser/Thr_dual-sp_kinase_dom-IPR002290, (+)Ty…	TRUE	222	0.02	0.210526	0.0227273	0.0333333	0	0.0689655	0	0	0.136364	0.228571	0.0555556	0.263158	0.209677	0.105263	0.150943	0.113208	0.176471	0.0916031	0.222222	0.0821918	0.142857
up-RBM20_WTC	BBIP1:ENSG00000214413:E1.6-E3.1|ENSG00000214413:E1.6-E5.1	TRUE	inclusion	clu_52762	ENSG00000214413:E3.1	cassette-exon	chr10:112678879-112677971|chr10:112678879-112661370	(-)alt-N-terminus, (-)AA:67(BC062778-PEP)->70(ENSP00000432849)	FALSE	223	0.564334	0.787565	0.728125	0.72439	0.73622	0.643863	0.635593	0.630728	0.634703	0.731415	0.851429	0.875	0.8	0.843373	0.84058	0.745098	0.796209	0.780137	0.738402	0.830104	0.824806
up-RBM20_WTC	ZNF322:ENSG00000181315:E3.1-E6.1|ENSG00000181315:E3.1-I3.1_26654794	FALSE	exclusion	clu_45674	ENSG00000181315:E6.1		chr6:26658786-26643956|chr6:26658786-26654794	(+)alt-N-terminus, (+)alt-C-terminus, (+)AA:28(ENST00000465674-PEP)->402(ENSP00000418897)|(+)ZN_FING-C2H2-type 10; degenerate, (+)ZN_FING-C2H2-type 11; degenerate, (+)ZN_FING-C2H2-type 1; atypical, (+)ZN_FING-C2H2-type 2, (+)ZN_FING-C2H2-type 3, (+)ZN_FING-C2H2-type 4, (+)ZN_FING-C2H2-type 5, (+)ZN_FING-C2H2-type 6, (+)ZN_FING-C2H2-type 7, (+)ZN_FING-C2H2-type 8, (+)ZN_FING-C2H2-type 9, (+)Znf_C2…	FALSE	224	0.805556	0.594595	0.807018	0.000101	0.000101	0.873786	0.882353	0.704545	0.000101	0.736842	1	0.909091	0.911111	1	0.979592	1	0.860465	0.961039	0.861111	0.947368	0.909836
up-RBM20_WTC	DHRS12:ENSG00000102796:E10.2-E12.1|ENSG00000102796:E10.2-E11.1	FALSE	exclusion	clu_10845	ENSG00000102796:E12.1	alt-C-term	chr13:52348066-52346047|chr13:52348066-52347169	(+)retained_intron, (+)alt+N+terminus, (+)alt+C+terminus, (+)AA:68(ENST00000461948+PEP)+>107(ENST00000469957+PEP)|(+)ACT_SITE+Proton acceptor, (+)Glc/ribitol_DH+IPR002347	FALSE	225	0.678161	0.625	0.419355	0.000101	0.807692	0.432099	0.333333	0.358696	0.774194	0.823529	0.975	0.805556	0.771429	1	0.777778	0.666667	0.512195	0.659091	0.888889	0.76	0.608696
up-RBM20_WTC	IRAK4:ENSG00000198001:E1.6-E4.1|ENSG00000198001:E2.1-E4.1	FALSE	exclusion	clu_50275	ENSG00000198001:E1.6	altPromoter	chr12:44152819-44161906|chr12:44154775-44161906	(~)nonsense_mediated_decay, (~)retained_intron, (~)AA:54(ENST00000546780+PEP)+>54(ENSP00000449848)	FALSE	226	0.586207	0.392857	0.37037	0.6	0.692308	0.321839	0.5	0.000101	0.416667	0.75	0.000101	0.875	0.96	0.923077	0.55	0.954545	0.000101	0.725	0.606061	0.824561	0.682927
up-RBM20_WTC	BICD1:ENSG00000151746:E10.3-I10.1|ENSG00000151746:E10.2-E11.1	TRUE	inclusion	clu_32709	ENSG00000151746:E10.3|ENSG00000151746:I10.1	intron-retention	chr12:32491094-32491095|chr12:32490750-32491720	(-)alt-N-terminus, (-)alt-C-terminus, (-)AA:368(LF384209-PEP)->975(BAF82877.1)|(-)Bicaudal-D_microtubule-assoc-IPR018477, (-)COILED, (-)Leu_zip_homeo-IPR003106, (-)REGION-Interacts with RAB6A, (-)SPOC_like_C_dom-IPR016194	FALSE	227	0	0	0	0.000101	0.000101	0	0.000101	0	0.272727	0.208333	0.230769	0.227273	0	0	0	0.125	0.363636	0.228571	0.310345	0.166667	0.38806
up-RBM20_WTC	MADD:ENSG00000110514:E29.1-E30.1|ENSG00000110514:E29.1-E31.1	TRUE	inclusion	clu_14416	ENSG00000110514:E30.1	cassette-exon	chr11:47330250-47330531|chr11:47330250-47330832	(-)alt-C-terminus, (-)AA:1581(BAA20814.3)->1587(ENSP00000384287)|(+)COMPBIAS-Ser-rich	FALSE	228	0.711538	0.609091	0.505882	0.464286	0.575342	0.300912	0.637097	0.63587	0.633987	0.754386	0.711111	0.701299	0.827957	0.769939	0.708633	0.642023	0.738318	0.760125	0.579439	0.626437	0.71789
up-RBM20_WTC	TTC23:ENSG00000103852:E5.2-E7.1|ENSG00000103852:E2.9-E7.1	TRUE	inclusion	clu_11337	ENSG00000103852:E5.2	cassette-exon	chr15:99781570-99768937|chr15:99789622-99768937	(-)retained_intron, (-)alt-C-terminus, (-)AA:56(ENSP00000453673)->73(ENST00000468436-PEP)	FALSE	229	0.533333	0.554348	0.546512	0.612245	0.540541	0.5	0.459459	0.297297	0.48	0.657143	0.567568	0.578125	0.655556	0.596491	0.619048	0.7	0.675325	0.675105	0.595506	0.693431	0.621005
up-RBM20_WTC	ZBTB43:ENSG00000169155:E2.1-E3.2|ENSG00000169155:E1.3-E3.2	TRUE	inclusion	clu_41266	ENSG00000169155:E2.1	cassette-exon	chr9:129571194-129594766|chr9:129567411-129594766	(~)AA:467(ENSP00000390344)->467(AAC05500.1)	FALSE	230	0.895706	0.786667	0.725	0.75	0.776119	0.805085	0.826087	0.873684	0.942308	0.885057	0.84	0.943662	0.80597	0.909091	0.891304	0.871622	0.983051	0.809524	0.894472	0.894366	0.889908
up-RBM20_WTC	PSD3:ENSG00000156011:E9.1-E12.1|ENSG00000156011:E10.2-E12.1	FALSE	exclusion	clu_34218	ENSG00000156011:E9.1	altPromoter	chr8:18725184-18662408|chr8:18711608-18662408	(+)alt+N+terminus, (+)alt+C+terminus, (+)AA:165(ENSP00000429069)+>533(AK315099+PEP)|(+)COILED, (+)DOMAIN+PH, (+)MOD_RES+Phosphoserine, (+)PH_dom+spectrin+type+IPR001605, (+)Pleckstrin_homology+IPR001849, (+)Sec7+IPR000904	FALSE	231	0.320482	0.251534	0.429487	0.202381	0.236641	0.14881	0.267606	0.299065	0.224138	0.373563	0.721311	0.492958	0.621622	0.343558	0.600671	0.503759	0.511111	0.356766	0.45809	0.38009	0.35861
up-RBM20_WTC	NBPF15:ENSG00000243452:E5.2-I5.1|ENSG00000243452:E5.2-E6.1	TRUE	inclusion	clu_55308	ENSG00000243452:I5.1	intron-retention	chr1:148566880-148566881|chr1:148566880-148568736		FALSE	232	0.0972222	0	0	0	0	0	0	0	0.153846	0.27027	0.266667	0.311111	0.307692	0	0.272727	0	0	0.204225	0.32	0	0.327273
up-RBM20_WTC	TMEM245:ENSG00000106771:E7.1-E8.1|ENSG00000106771:E6.2-E8.1	TRUE	inclusion	clu_12815	ENSG00000106771:E7.1	cassette-exon	chr9:111848277-111843223|chr9:111849453-111843223	(+)alt-N-terminus, (+)AA:472(ENSP00000394798)->879(BAG61779.1)|(-)TRANSMEM-Helical;, (-)UPF0118-IPR002549, (+)MOD_RES-Phosphoserine, (+)MOD_RES-Phosphothreonine, (+)TRANSMEM-Helical;	FALSE	233	0.382006	0.30303	0.275964	0.279221	0.299625	0.114437	0.361582	0.349282	0.31746	0.387387	0.473684	0.447447	0.352459	0.42	0.390456	0.390519	0.478261	0.417605	0.311258	0.371571	0.409043
up-RBM20_WTC	ABI2:ENSG00000138443:E9.2-E11.2|ENSG00000138443:E8.8-E11.2	TRUE	inclusion	clu_27026	ENSG00000138443:E9.2	cassette-exon	chr2:204246929-204255769|chr2:204245107-204255769	(+)alt-coding, (+)AA:475(BAJ20515.1)->480(ENSP00000396249)|(-)Abl-interactor_HHR_dom-IPR012849, (+)Abl-interactor_HHR_dom-IPR012849	FALSE	234	0.218359	0	0.144876	0.210843	0.336735	0.0672269	0.28022	0.0526316	0.274286	0.262172	0.265734	0.325893	0.280193	0.305085	0.332494	0.211454	0.330935	0.328928	0.305882	0.207031	0.290524
up-RBM20_WTC	FYN:ENSG00000010810:E21.3-E22.1|ENSG00000010810:E21.3-E23.1	TRUE	inclusion	clu_1096	ENSG00000010810:E22.1	cassette-exon	chr6:112024088-112021471|chr6:112024088-112020873	(+)alt-coding, (+)AA:534(ENSP00000357667)->537(BAG70107.1)|(-)Kinase-like_dom-IPR011009, (-)Prot_kinase_cat_dom-IPR000719, (-)SH2-IPR000980, (-)Ser-Thr/Tyr_kinase_cat_dom-IPR001245, (-)Ser/Thr_dual-sp_kinase_dom-IPR002290, (-)Tyr_kinase_cat_dom-IPR020635, (+)DOMAIN-Protein kinase, (+)DOMAIN-SH2, (+)HELIX, (+)Kinase-like_dom-IPR011009, (+)MOD_RES-Phosphoserine, (+)MOD_RES-Phosphothreonine, (+)NP_B…	FALSE	235	0.809725	0.783898	0.824859	0.690058	0.834395	0.787295	0.907895	0.880658	0.931193	0.869863	0.892308	0.827586	0.836364	1	0.827957	0.933628	0.903226	0.930605	0.943144	0.908894	0.949742
up-RBM20_WTC	UAP1:ENSG00000117143:E9.1-E10.1|ENSG00000117143:E9.1-E11.2	TRUE	inclusion	clu_17662	ENSG00000117143:E10.1	cassette-exon	chr1:162560301-162562522|chr1:162560301-162567582	(+)alt-coding, (+)AA:505(BAA31202.1)->522(ENSP00000271469)|(+)UDPGP_trans-IPR002618	FALSE	236	0.584158	0.5625	0.666667	0.546875	0.54321	0.657778	0.59375	0.608696	0.8	0.658824	0.568627	0.73913	0.577778	0.83908	0.737226	0.741463	0.782609	0.644444	0.719745	0.651341	0.701266
up-RBM20_WTC	RFC5:ENSG00000111445:E3.4-E4.1|ENSG00000111445:E2.6-E4.1	TRUE	inclusion	clu_14768	ENSG00000111445:E3.4	cassette-exon	chr12:118455858-118456877|chr12:118454697-118456877	(-)alt-N-terminus, (-)AA:319(BAG52890.1)->337(BAG73653.1)|(-)DUF815-IPR008533, (-)HELIX, (-)P-loop_NTPase-IPR027417, (-)STRAND, (+)DNA_pol3_clamp-load_cplx_C-IPR008921, (+)HELIX, (+)Rep_factorC_C_dom-IPR013748	FALSE	237	0.104046	0.125	0.0495049	0.0178571	0	0.125	0.0833333	0	0.216216	0.0816327	0.25	0.248	0.192593	0.0113636	0.136986	0.168	0.180723	0.0826087	0.19403	0.175439	0.148148
up-RBM20_WTC	PQBP1:ENSG00000102103:E1.8-E1.18|ENSG00000102103:E1.10-E1.18	FALSE	exclusion	clu_10597	ENSG00000102103:E1.8	alt-5'	chrX:48755297-48755775|chrX:48755365-48755775		FALSE	238	0.537839	0.6122	0.531818	0.635701	0.552475	0.479957	0.655852	0.58587	0.581197	0.733441	0.688636	0.724138	0.681818	0.674196	0.671018	0.604954	0.516667	0.716418	0.723022	0.675676	0.737978
up-RBM20_WTC	COQ5:ENSG00000110871:E2.6-E4.1|ENSG00000110871:E2.6-E6.1	TRUE	inclusion	clu_14553	ENSG00000110871:E4.1	cassette-exon	chr12:120966743-120964349|chr12:120966743-120960166	(-)alt-N-terminus, (-)alt-C-terminus, (-)AA:213(ENSP00000449863)->246(BAB71567.1)|(-)TRANSIT-Mitochondrion, (-)UbiE/COQ5_MeTrFase-IPR004033, (+)Methyltransf_11-IPR013216, (+)Methyltransf_12-IPR013217, (+)UbiE/COQ5_MeTrFase-IPR004033	FALSE	239	0.279938	0.22	0.294118	0.256545	0.317308	0.224398	0.36	0.289352	0.373333	0.435685	0.552301	0.495726	0.263736	0.295872	0.380435	0.403189	0.444444	0.413265	0.334842	0.321429	0.329912
up-RBM20_WTC	PHLDB1:ENSG00000019144:E7.1_118486310-E8.1|ENSG00000019144:E6.1-E8.1	TRUE	inclusion	clu_1571	ENSG00000019144:E7.1_118486310	cassette-exon	chr11:118486310-118486756|chr11:118485397-118486756		FALSE	240	0.166667	0.3	0.000101	0.416667	0.000101	0.108108	0.230769	0.582278	0.538462	0.625	0.363636	0.470588	0.32	0.735294	0.444444	0.547619	0.487179	0.55	0.000101	0.473684	0.538462
up-RBM20_WTC	ATPAF2:ENSG00000171953:E11.4-I11.1|ENSG00000171953:E9.4-E12.1	TRUE	inclusion	clu_42562	ENSG00000171953:E11.4|ENSG00000171953:I11.1	intron-retention	chr17:17921324-17921323|chr17:17924437-17919574		FALSE	241	0.5	0.000101	0	0.461538	0.000101	0.4	0.166667	0.135135	1	0.000101	1	1	0.000101	0.03125	0.7	0.666667	0.608696	0.818182	0.285714	0.764706	0.758065
up-RBM20_WTC	ZNF35:ENSG00000169981:E3.1-E4.1|ENSG00000169981:E2.2-E4.1	TRUE	inclusion	clu_41658	ENSG00000169981:E3.1	cassette-exon	chr3:44694193-44700193|chr3:44692751-44700193	(-)alt-N-terminus, (-)alt-C-terminus, (-)AA:134(ENSP00000404354)->140(BC015892-PEP)|(+)COMPBIAS-Poly-Glu	FALSE	242	0.633803	0.391304	0.416667	0.454545	0.571429	0.457364	0.571429	0.62963	0.000101	0.380952	0.526316	1	0.833333	0.714286	0.882353	0.627907	0.758621	0.784314	0.6875	0.90625	0.707317
up-RBM20_WTC	MPRIP:ENSG00000133030:E15.1-E16.1|ENSG00000133030:E14.1-E16.1	TRUE	inclusion	clu_23642	ENSG00000133030:E15.1	cassette-exon	chr17:17046983-17049350|chr17:17046079-17049350	(+)alt-C-terminus, (+)AA:1000(ENSP00000400189)->1024(AAQ63176.1)|(-)COMPBIAS-Ser-rich, (-)REGION-Interaction with RHOA, (+)MOD_RES-Phosphoserine	FALSE	243	0.66706	0.648649	0.651408	0.821656	0.607843	0.72315	0.608856	0.622727	0.699746	0.706897	0.674286	0.808081	0.717678	0.783582	0.735849	0.803347	0.789272	0.744186	0.771654	0.791367	0.766234
up-RBM20_WTC	LOXL4:ENSG00000138131:I1.1_100027388-E2.1|ENSG00000138131:E1.1-E2.1	TRUE	inclusion	clu_26835	ENSG00000138131:I1.1_100027388		chr10:100027388-100022808|chr10:100027889-100022808		FALSE	244	0.608696	0.384615	0.000101	0.000101	0.142857	0.619048	0.000101	0.6	0.75	0.909091	0.823529	0.933333	0.421053	0.793103	0.777778	0.704762	0.588235	0.884615	0.000101	0.529412	0.882353
up-RBM20_WTC	MAGEA2B:ENSG00000183305:E1.13-E1.15|ENSG00000183305:E1.8-E2.1	TRUE	inclusion	clu_46348	ENSG00000183305:E1.13|ENSG00000183305:E1.15	cassette-exon	chrX:151883417-151883568|chrX:151883171-151884446		FALSE	245	0	0.230415	0.280543	0.132075	0.152672	0.000101	0.173469	0.254582	0.246269	0.227612	0.268519	0.392857	0.30787	0.214876	0.189474	0.260369	0.302548	0.31405	0.297468	0.325658	0.328308
up-RBM20_WTC	L3MBTL4:ENSG00000154655:E11.1-E12.1|ENSG00000154655:E11.1-I11.1_6301388	FALSE	exclusion	clu_33767	ENSG00000154655:E12.1		chr18:6301902-6264037|chr18:6301902-6301388		FALSE	246	0.64	0.73913	1	0.000101	0.75	0.560976	0.636364	1	1	1	0.000101	1	0.848485	0.909091	0.928571	0.931818	0.894737	0.909091	1	0.810811	1
up-RBM20_WTC	MINK1:ENSG00000141503:E16.1-E17.2|ENSG00000141503:E16.1-E17.1	FALSE	exclusion	clu_28565	ENSG00000141503:E17.2	alt-3'	chr17:4794419-4794811|chr17:4794419-4794751	(+)alt+coding, (+)AA:1303(BAA94838.1)+>1312(AAV41830.1)|(-)MOD_RES-Phosphoserine	FALSE	247	0.108696	0.03125	0.000101	0.000101	0	0.145161	0	0.117318	0.0526316	0.1875	0.230769	0.000101	0.182927	0.0945946	0.000101	0.165217	0.189873	0.2	0.2	0.125	0.375
up-RBM20_WTC	PRMT10:ENSG00000164169:E2.1-E3.1|ENSG00000164169:E1.2-E3.1	TRUE	inclusion	clu_38125	ENSG00000164169:E2.1	cassette-exon	chr4:148601474-148595025|chr4:148604950-148595025	(+)alt-N-terminus, (+)AA:732(BAG53354.1)->845(BAF85593.1)|(+)REPEAT-TPR 1, (+)REPEAT-TPR 2, (+)REPEAT-TPR 3, (+)TPR-contain_dom-IPR013026, (+)TPR_repeat-IPR019734	FALSE	248	0.855856	0.878788	0.794118	1	0.85	0.852941	0.000101	0.785714	1	0.96	0.000101	0.952381	1	1	0.808511	0.96	1	0.910891	1	1	0.877778
up-RBM20_WTC	SBDSP1:ENSG00000225648:E2.1-E3.1|ENSG00000225648:E1.5-E3.1	TRUE	inclusion	clu_53441	ENSG00000225648:E2.1	cassette-exon	chr7:72301393-72302182|chr7:72300362-72302182	(~)AA:119(ENST00000415772-PEP)->119(ENST00000437201-PEP)	FALSE	249	0.698433	0.693846	0.637243	0.595469	0.641935	0.562135	0.603015	0.594366	0.757062	0.699605	0.613861	0.868182	0.747863	0.820225	0.814286	0.697842	0.666667	0.754783	0.748691	0.585034	0.740933
up-RBM20_WTC	MYCBP2:ENSG00000005810:E57.1-E59.1|ENSG00000005810:E57.1-E58.1_77692630	FALSE	exclusion	clu_426	ENSG00000005810:E59.1	cassette-exon	chr13:77695508-77677445|chr13:77695508-77692630		FALSE	250	0.16092	0.0638298	0	0	0	0.0446429	0	0	0.000101	0.047619	0.000101	0.4	0.152542	0.0882353	0.047619	0.160377	0.0769231	0.271429	0.12963	0.274194	0.183432
up-RBM20_WTC	WWOX:ENSG00000186153:E5.1-E6.1|ENSG00000186153:E5.1-E9.1	TRUE	inclusion	clu_47611	ENSG00000186153:E6.1	cassette-exon	chr16:78149051-78152852|chr16:78149051-78198080	(-)alt-C-terminus, (-)AA:138(ENST00000562214-PEP)->173(ENST00000561846-PEP)|(-)DH_sc/Rdtase_SDR-IPR002198, (-)Glc/ribitol_DH-IPR002347, (-)NP_BIND-NADP	FALSE	251	0.0410959	0	0	0	0	0.0675676	0	0	0	0.0333333	0.133333	0.21875	0.1875	0.126582	0.347826	0.116279	0.0571429	0.134328	0.09375	0.0909091	0.0510949
up-RBM20_WTC	CTC-459F4.3:ENSG00000267575:E2.4-E4.1|ENSG00000267575:E1.8-E4.1	TRUE	inclusion	clu_57591	ENSG00000267575:E2.4	cassette-exon	chr19:28285030-28288662|chr19:28284558-28288662	(~)AA:63(ENST00000592404-PEP)->63(ENST00000587188-PEP)	FALSE	252	0.16129	0.121212	0.150943	0.148148	0.12	0.1875	0.264706	0.212121	0	0.342857	0.352941	0.636364	0.369565	0.266667	0.326531	0.373333	0.466667	0.311111	0.378788	0.31746	0.27
up-RBM20_WTC	NCOA1:ENSG00000084676:E25.2-E26.1|ENSG00000084676:E24.1-E26.1	TRUE	inclusion	clu_6929	ENSG00000084676:E25.2	cassette-exon	chr2:24991004-24991090|chr2:24985645-24991090	(-)alt-C-terminus, (-)AA:1399(CAA04372.1)->1441(CAA04371.1)|(-)HELIX, (-)MOTIF-LXXLL motif 7, (-)Nuclear_rcpt_coactivator-IPR017426, (+)Nuclear_rcpt_coactivator-IPR017426	FALSE	253	0.378788	0.54717	0.276923	0.166667	0.205128	0.419355	0.341463	0.426667	0.508772	0.537313	0.564103	0.392857	0.448718	0.449275	0.5	0.380597	0.467391	0.448276	0.569444	0.418182	0.519231
up-RBM20_WTC	GPR75-ASB3:ENSG00000115239:E3.4-E9.1|ENSG00000115239:E3.5_54013954-E4.1	FALSE	exclusion	clu_16564	ENSG00000115239:E3.4|ENSG00000115239:E9.1	cassette-exon	chr2:54013958-53978078|chr2:54013954-53992722	(~)AA:445(ENSP00000384728)->445(ENSP00000378206)	FALSE	254	0.496124	0.184211	0.323077	0.545455	0.591837	0.483146	0.588235	0.106383	0.652174	0.647059	0.52381	0.695652	0.515625	0.515789	0.605263	0.493506	0.666667	0.511364	0.666667	0.669421	0.685345
up-RBM20_WTC	PRKCSH:ENSG00000130175:E12.2-E12.5|ENSG00000130175:E12.3-E12.6	TRUE	inclusion	clu_22101	ENSG00000130175:E12.2|ENSG00000130175:E12.5	alt-5'	chr19:11558412-11558508|chr19:11558433-11558538		FALSE	255	0.385965	0.219178	0.333333	0.441176	0.382353	0.408163	0.310345	0.391771	0.469767	0.447917	0.474453	0.444444	0.448925	0.492114	0.692308	0.389558	0.336493	0.526316	0.6	0.47561	0.433333
up-RBM20_WTC	PIBF1:ENSG00000083535:E1.2-E2.1|ENSG00000083535:E1.2-E3.1	TRUE	inclusion	clu_6775	ENSG00000083535:E2.1	cassette-exon	chr13:73356487-73357561|chr13:73356487-73366585	(+)alt-N-terminus, (+)alt-C-terminus, (+)AA:101(ENST00000489797-PEP)->103(AAQ73282.1)	FALSE	256	0.79661	0.811321	0.828571	0.869565	0.823529	0.907407	0.727273	0.653846	0.000101	1	0.933333	0.891304	0.867647	1	0.9375	0.861538	0.885714	0.970149	0.920635	0.758621	0.858824
up-RBM20_WTC	SLMAP:ENSG00000163681:E24.1-E25.1|ENSG00000163681:E24.1-E26.1	TRUE	inclusion	clu_37526	ENSG00000163681:E25.1	cassette-exon	chr3:57908750-57911572|chr3:57908750-57913023	(-)alt-C-terminus, (-)AA:359(AAG41949.1)->362(BAH14200.1)|(-)COILED, (-)TOPO_DOM-Extracellular, (-)TRANSMEM-Helical; Anchor for type IV membrane protein;	FALSE	257	0.456103	0.429397	0.519507	0.67013	0.474432	0.527945	0.497696	0.482759	0.530864	0.62807	0.71875	0.605727	0.513575	0.630435	0.59009	0.563891	0.503979	0.659533	0.65	0.67027	0.601947
up-RBM20_WTC	ZNF106:ENSG00000103994:E11.1-E12.1|ENSG00000103994:E11.1-E12.2	TRUE	inclusion	clu_11385	ENSG00000103994:E12.1	alt-3'	chr15:42734271-42732011|chr15:42734271-42731750	(+)alt-N-terminus, (+)AA:850(ENSP00000456604)->1068(CAD91134.1)|(+)MOD_RES-Phosphoserine	FALSE	258	0.905901	0.73029	0.901639	0.690647	0.866071	0.823056	0.825	0.88806	0.96	0.89769	0.887324	0.922414	0.924623	1	0.907801	0.889976	0.930876	0.887626	0.864802	0.871743	0.900607
up-RBM20_WTC	TMEM241:ENSG00000134490:E6.1-E8.1|ENSG00000134490:E7.2-E8.1	FALSE	exclusion	clu_24363	ENSG00000134490:E6.1	cassette-exon	chr18:20957610-20953727|chr18:20956791-20953727	(~)nonsense_mediated_decay, (~)nonsense_mediated_decay, (~)AA:76(ENSP00000433605)+>76(ENSP00000462979)	FALSE	259	0.617647	0.833333	0.777778	0.695652	0.736842	0.965517	0.777778	0.416667	0.000101	1	0.888889	0.000101	0.95	1	0.000101	1	0.8125	0.803279	1	0.839506	0.769231
up-RBM20_WTC	MARK2:ENSG00000072518:E20.2-E21.1|ENSG00000072518:E20.2-E22.1	TRUE	inclusion	clu_5026	ENSG00000072518:E21.1	cassette-exon	chr11:63670630-63671458|chr11:63670630-63672258	(+)alt-N-terminus, (+)AA:734(ENSP00000389184)->745(BAF83028.1)|(-)DOMAIN-Protein kinase, (-)HELIX, (-)Kinase-like_dom-IPR011009, (-)MOD_RES-Phosphoserine, (-)MOD_RES-Phosphothreonine; by PKC/PRKCZ, (-)Prot_kinase_cat_dom-IPR000719, (-)Ser-Thr/Tyr_kinase_cat_dom-IPR001245, (-)Ser/Thr_dual-sp_kinase_dom-IPR002290, (-)Tyr_kinase_cat_dom-IPR020635	FALSE	260	0.417266	0.45098	0.457143	0.380952	0.333333	0.345912	0.7	0.493562	0.578313	0.454545	0.529412	0.454545	0.664773	0.676923	0.555556	0.550296	0.65	0.648148	0.647059	0.527778	0.619048
up-RBM20_WTC	ZNF618:ENSG00000157657:E11.1-E14.2|ENSG00000157657:E11.1-E12.2	FALSE	exclusion	clu_34832	ENSG00000157657:E14.2	cassette-exon	chr9:116779064-116794928|chr9:116779064-116791013	(-)alt-coding, (-)AA:861(ENSP00000288466)->921(AAI36288.1)|(+)Znf_C2H2+IPR007087	FALSE	261	0.171642	0.0769231	0.0322581	0.111111	0.047619	0.227941	0.0833333	0.0147059	0.189189	0.253521	0.380282	0.214286	0.121622	0.0930233	0.25	0.166667	0.123596	0.272727	0.238095	0.149123	0.203209
up-RBM20_WTC	MBD5:ENSG00000204406:E5.1-E7.1|ENSG00000204406:E2.5-E7.1	TRUE	inclusion	clu_51709	ENSG00000204406:E5.1	cassette-exon	chr2:148812018-148936269|chr2:148779253-148936269	(~)AA:25(ENST00000470063-PEP)->25(ENST00000473478-PEP)	FALSE	262	0.104167	0	0	0.2	0.125	0.140625	0	0	0.000101	0.192308	0.000101	0.000101	0.111111	0	0.294118	0.3125	0.307692	0.333333	0.272727	0.0769231	0.214286
up-RBM20_WTC	NADSYN1:ENSG00000172890:E15.4-E16.1|ENSG00000172890:E14.1-E16.1	TRUE	inclusion	clu_43008	ENSG00000172890:E15.4	cassette-exon	chr11:71191320-71191801|chr11:71189515-71191801	(+)nonsense_mediated_decay, (+)alt-N-terminus, (+)alt-C-terminus, (+)AA:259(ENSP00000432129)->335(AK094022-PEP)|(-)C-N_Hydrolase-IPR003010, (+)NAD/GMP_synthase-IPR022310, (+)NAD_synthase-IPR003694	FALSE	263	0.177215	0.15	0.0843373	0.172414	0	0.131661	0.0681818	0	0.129412	0.526316	0.5	0.575	0.245763	0.03125	0.5	0.237288	0.0441176	0.4	0.222222	0.336735	0.329114
up-RBM20_WTC	DGKA:ENSG00000065357:E6.9-E11.2|ENSG00000065357:E4.9-E11.2	TRUE	inclusion	clu_3771	ENSG00000065357:E6.9	altPromoter	chr12:56325907-56330207|chr12:56325128-56330207	(~)AA:118(AAC34806.1)->118(ENST00000549323-PEP)	FALSE	264	0.605263	0.358491	0.555556	0.55814	0.416667	0.448387	0.5	0.416667	0.57377	0.555556	0.423077	0.666667	0.681818	0.629032	0.636364	0.714286	0.533333	0.682353	0.472222	0.743056	0.695364
up-RBM20_WTC	NDUFA13:ENSG00000186010:E1.3-E2.2_19636998|ENSG00000186010:E1.6_19627140-E2.1_19636990	FALSE	exclusion	clu_47567	ENSG00000186010:E1.3|ENSG00000186010:E2.2_19636998	alt-5'	chr19:19627141-19636998|chr19:19627140-19636990		FALSE	265	0.166667	0.272727	0.000101	0.166667	0.734694	0.899371	0.670886	0.892857	0.844156	0.634146	0.754717	0.000101	0.910112	0.949735	0.000101	0.843478	0.972973	0.90625	0.818182	0.864865	0.826923
up-RBM20_WTC	CASK:ENSG00000147044:E22.1-E24.1|ENSG00000147044:E22.1-E23.1	FALSE	exclusion	clu_31019	ENSG00000147044:E24.1	cassette-exon	chrX:41419032-41414888|chrX:41419032-41416353	(-)alt-coding, (-)AA:898(AAI17312.1)->909(ENSP00000354641)|(+)DOMAIN+L27 1, (+)L27+IPR004172, (+)PDZ+IPR001478, (+)SH3_domain+IPR001452, (-)Kinase-like_dom-IPR011009, (-)L27-IPR004172, (-)PDZ-IPR001478, (-)SH3_domain-IPR001452	FALSE	266	0.585271	0.452282	0.484716	0.34507	0.539216	0.411141	0.526316	0.632184	0.553846	0.568282	0.727273	0.513043	0.632184	0.527273	0.651079	0.614583	0.616279	0.607884	0.545775	0.628664	0.630645
up-RBM20_WTC	APP:ENSG00000142192:E12.1-E13.1|ENSG00000142192:E12.1-E14.1	TRUE	inclusion	clu_28843	ENSG00000142192:E13.1	cassette-exon	chr21:27372330-27369731|chr21:27372330-27354790	(+)alt-coding, (+)AA:751(AAH65529.1)->752(ENSP00000351796)|(-)Prot_inh_Kunz-m-IPR002223	TRUE	267	0.338929	0.523304	0.484557	0.48075	0.437186	0.387097	0.49735	0.466981	0.524718	0.432432	0.49896	0.491868	0.536765	0.481663	0.543478	0.512167	0.557854	0.544651	0.534209	0.62823	0.601673
up-RBM20_WTC	CD44:ENSG00000026508:E5.7-E17.2|ENSG00000026508:E16.6-E17.2	FALSE	exclusion	clu_1811	ENSG00000026508:E5.7	cassette-exon	chr11:35211612-35236399|chr11:35232996-35236399	(+)retained_intron, (+)alt+N+terminus, (+)alt+C+terminus, (+)AA:75(ENST00000525293+PEP)+>80(AAH52287.1)|(+)BINDING+Hyaluronan, (+)C+type_lectin_fold+IPR016187, (+)CD44_antigen+IPR001231, (+)HELIX, (+)Link+IPR000538, (+)MOD_RES+Pyrrolidone carboxylic acid (Probable), (+)SIGNAL, (+)STRAND, (+)TURN	FALSE	268	0.893939	0.655629	0.664474	0.6875	0.769231	0.12624	0.928571	0.836066	0.978261	0.920455	0.902778	0.977528	0.903226	1	0.94702	0.926316	0.964602	0.804878	0.9	0.831579	0.909091
up-RBM20_WTC	CEP41:ENSG00000106477:E14.3-E15.1|ENSG00000106477:E14.3-E16.1	TRUE	inclusion	clu_12697	ENSG00000106477:E15.1	cassette-exon	chr7:130040548-130040095|chr7:130040548-130038880	(+)alt-coding, (+)AA:301(BC018789-PEP)->373(AAM43959.1)|(-)Rhodanese-like_dom-IPR001763, (+)DOMAIN-Rhodanese, (+)Rhodanese-like_dom-IPR001763	FALSE	269	0.848837	0.795918	0.769231	0.806452	0.6	0.757895	0.666667	0.803279	0.95	0.869565	1	0.818182	0.946429	0.655738	0.944444	0.84	0.884058	0.89899	0.9	0.852941	0.818841
up-RBM20_WTC	FOXN3:ENSG00000053254:E4.1-E6.2|ENSG00000053254:E5.1-E6.2	FALSE	exclusion	clu_2869	ENSG00000053254:E4.1	cassette-exon	chr14:89952913-89878834|chr14:89883215-89878834	(-)alt-N-terminus, (-)AA:332(AK225967-PEP)->468(AAH07506.1)|(-)DNA_BIND-Fork-head, (-)MOD_RES-Phosphoserine, (-)TF_fork_head-IPR001766	FALSE	270	0.540541	0.6	0.588235	0.461538	0.266667	0.393617	0.611111	0	0.75	0.792453	0.421053	0.677419	0.695652	0.615385	0.815789	0.386139	0.68	0.76	0.666667	0.652174	0.713043
up-RBM20_WTC	SLC35B4:ENSG00000205060:E9.1-E11.1|ENSG00000205060:E10.1-E11.2	FALSE	exclusion	clu_52002	ENSG00000205060:E9.1|ENSG00000205060:E11.1	cassette-exon	chr7:133981143-133979831|chr7:133979832-133979713	(+)nonsense_mediated_decay, (+)alt-N-terminus, (+)alt-C-terminus, (+)AA:23(ENST00000466599-PEP)->132(ENSP00000405445)|(+)nonsense_mediated_decay, (+)alt+N+terminus, (+)alt+C+terminus, (+)AA:23(ENST00000466599+PEP)+>132(ENSP00000405445)|(+)TRANSMEM-Helical;, (+)UAA-IPR013657|(+)TRANSMEM+Helical;, (+)UAA+IPR013657	FALSE	271	0.797101	0.736842	0.886792	0.888889	0.666667	0.959732	0.952381	0.722222	1	0.933333	1	1	0.888889	1	0.851852	0.910256	0.983607	0.922078	1	0.871429	0.875
up-RBM20_WTC	C1orf54:ENSG00000118292:E3.3-E4.1|ENSG00000118292:E3.3-E5.1	TRUE	inclusion	clu_18055	ENSG00000118292:E4.1	cassette-exon	chr1:150245266-150246490|chr1:150245266-150248150		FALSE	272	0.844221	0.861314	0.654545	0.777778	0.683333	0.817814	0.89172	0.775758	0.957746	0.977273	0.903846	0.861111	0.88189	0.985294	0.875	0.782407	0.960699	0.850267	0.777778	0.890845	0.882184
up-RBM20_WTC	ANO4:ENSG00000151572:E12.1-E13.1|ENSG00000151572:E12.1-E13.2	TRUE	inclusion	clu_32589	ENSG00000151572:E13.1	alt-3'	chr12:101365184-101368561|chr12:101365184-101368623	(-)alt-N-terminus, (-)alt-C-terminus, (-)AA:356(BAH13859.1)->475(ENSP00000299222)|(-)Anoctamin-IPR007632, (-)TOPO_DOM-Cytoplasmic, (-)TOPO_DOM-Extracellular, (-)TRANSMEM-Helical;	FALSE	273	0.000101	0.166667	0.1	0.125	0.000101	0	0	0	0.206897	0.481481	0.153846	0.000101	0.264706	0	0.228571	0.24	0.15	0.181818	0.217391	0.172566	0.192164
up-RBM20_WTC	LRIF1:ENSG00000121931:E1.4-E2.3|ENSG00000121931:E1.4-E3.1	TRUE	inclusion	clu_19263	ENSG00000121931:E2.3	cassette-exon	chr1:111506243-111495437|chr1:111506243-111492745	(+)alt-N-terminus, (+)AA:233(ENSP00000432290)->769(CR933637-PEP)|(+)MOD_RES-Phosphoserine	TRUE	274	0.268398	0.21519	0.213675	0.208955	0.145161	0.275618	0.219178	0.25	0.125	0.246575	0.236842	0.384615	0.35	0.349206	0.608247	0.418033	0.367521	0.5	0.421687	0.301075	0.457143
up-RBM20_WTC	ARVCF:ENSG00000099889:E22.2-E23.1|ENSG00000099889:E21.1-E23.1	TRUE	inclusion	clu_8858	ENSG00000099889:E22.2	cassette-exon	chr22:19958739-19958266|chr22:19959409-19958266	(+)alt-N-terminus, (+)alt-C-terminus, (+)AA:451(BAC03941.1)->899(ENSP00000342042)|(+)ARM-type_fold-IPR016024, (+)Armadillo-IPR000225, (+)MOD_RES-Phosphoserine, (+)REPEAT-ARM 1, (+)REPEAT-ARM 2, (+)REPEAT-ARM 3, (+)REPEAT-ARM 4, (+)REPEAT-ARM 8	FALSE	275	0.0897436	0.04	0.114286	0.0714286	0.304348	0.104167	0.157895	0.275862	0.247191	0.26087	0.269231	0.000101	0.380952	0.578313	0.176471	0.307692	0.311377	0.133333	0.000101	0.217391	0.375
up-RBM20_WTC	TJAP1:ENSG00000137221:E9.2-E10.1|ENSG00000137221:E9.2-E11.1	TRUE	inclusion	clu_26206	ENSG00000137221:E10.1	cassette-exon	chr6:43470087-43470326|chr6:43470087-43471139	(~)alt-coding, (~)AA:423(AK074241-PEP)->423(AK123398-PEP)	FALSE	276	0.411043	0.378378	0.378378	0.261905	0.259259	0.22695	0.322034	0.34375	0.29927	0.584615	0.525424	0.706897	0.477273	0.361345	0.431507	0.483871	0.482353	0.628571	0.422222	0.244898	0.666667
up-RBM20_WTC	ART3:ENSG00000156219:E7.1-E8.1|ENSG00000156219:E7.1-E12.1	TRUE	inclusion	clu_34291	ENSG00000156219:E8.1	cassette-exon	chr4:76997111-77002977|chr4:76997111-77021948	(+)alt-C-terminus, (+)AA:44(AAT45032.1)->48(AAT10282.1)|(+)SIGNAL	FALSE	277	0.856041	0.767442	0.881579	0.876712	0.816092	1	0.73913	0.685714	0.000101	0.930769	1	0.982906	0.987952	0.955056	0.940171	0.898876	0.909774	0.964169	0.919643	0.813953	0.862069
up-RBM20_WTC	SACS:ENSG00000151835:E10.1-I11.3|ENSG00000151835:E10.1-E12.5	TRUE	inclusion	clu_32742	ENSG00000151835:I11.3		chr13:23927924-23915829|chr13:23927924-23903623	(+)alt-N-terminus, (+)AA:374(ENSP00000390925)->732(ENSP00000406565)|(+)HATPase_ATP-bd-IPR003594	FALSE	278	0.661765	0.733333	0.692308	0.8	0.647059	0.851351	0.000101	0.000101	0.8	0.9375	0.8125	1	0.740741	0.863636	0.733333	0.806818	0.9	0.863874	0.837838	0.991736	0.793269
up-RBM20_WTC	SUZ12P:ENSG00000264538:E1.2-E4.2|ENSG00000264538:E2.2-E6.1	FALSE	exclusion	clu_57377	ENSG00000264538:E1.2|ENSG00000264538:E4.2	altPromoter	chr17:29036829-29061915|chr17:29059141-29070319		FALSE	279	0.0847458	0.111111	0.111111	0.000101	0.25	0.111111	0.0952381	0	0.4	0.28125	0.342857	0.44	0.106195	0.444444	0.0697674	0.3	0.340426	0.0985915	0.435897	0.222222	0.142857
up-RBM20_WTC	FAM21C:ENSG00000172661:E16.1-E17.2|ENSG00000172661:E16.1-E19.1	TRUE	inclusion	clu_42888	ENSG00000172661:E17.2	cassette-exon	chr10:46252587-46254763|chr10:46252587-46258836	(+)alt-N-terminus, (+)AA:1023(BAG57309.1)->1245(BAG64168.1)|(+)COMPBIAS-Glu-rich, (+)MOD_RES-Phosphoserine	FALSE	280	0.775342	0.841379	0.7	0.765766	0.814286	0.721485	0.671233	0.709924	0.830986	0.835821	0.8	0.83125	0.840336	0.734266	0.927928	0.833333	0.846154	0.82767	0.743494	0.791667	0.875
up-RBM20_WTC	ANAPC11:ENSG00000141552:E6.2-E7.3|ENSG00000141552:E3.12-E7.3	TRUE	inclusion	clu_28609	ENSG00000141552:E6.2	cassette-exon	chr17:79851490-79852343|chr17:79849709-79852343	(~)AA:44(ENSP00000462691)->44(ENSP00000463357)	FALSE	281	0.635056	0.604027	0.657025	0.688889	0.579978	0.633957	0.669254	0.547934	0.737337	0.724943	0.741881	0.815249	0.68008	0.572119	0.722222	0.611275	0.655547	0.80895	0.74538	0.715847	0.728075
up-RBM20_WTC	PTPRM:ENSG00000173482:E22.1-E25.1|ENSG00000173482:E21.3-E26.1	TRUE	inclusion	clu_43306	ENSG00000173482:E22.1|ENSG00000173482:E25.1	cassette-exon	chr18:8248174-8252486|chr18:8247917-8253225	(+)alt-coding, (+)AA:1452(ENSP00000331418)->1465(AAI51843.1)|(-)DOMAIN-Tyrosine-protein phosphatase 2, (-)TOPO_DOM-Cytoplasmic, (-)Tyr_Pase_rcpt/non-rcpt-IPR000242	FALSE	282	0.27095	0.220779	0.258503	0.234483	0.294118	0.0550162	0.405229	0.232323	0.383838	0.464646	0.372881	0.351724	0.417722	0.287879	0.39934	0.246154	0.393939	0.332155	0.319355	0.27027	0.337136
up-RBM20_WTC	RP11-342C23.4:ENSG00000231806:E1.1-E2.2|ENSG00000231806:E1.1-E2.2_97321251	TRUE	inclusion	clu_54166	ENSG00000231806:E2.2	alt-3'	chr9:97317627-97321166|chr9:97317627-97321251		FALSE	283	0.285714	0.000101	0.28	0.5	0.529412	0.257143	0	0	0.615385	0.617647	0.454545	0.555556	0.478261	0.416667	0.653846	0.204545	0.219512	0.619048	0.607143	0.611111	0.512195
up-RBM20_WTC	ACPL2:ENSG00000155893:E5.1-E8.1|ENSG00000155893:E2.8-E8.1	TRUE	inclusion	clu_34184	ENSG00000155893:E5.1	cassette-exon	chr3:140953160-140978965|chr3:140950753-140978965	(+)nonsense_mediated_decay, (-)truncated, (+)AA:26(ENSP00000425264)->95(ENSP00000426956)	FALSE	284	0.182796	0.166667	0	0	0.0277778	0.119403	0.030303	0	0.219512	0.125	0.431373	0.258065	0.0638298	0	0.208333	0.191781	0.297872	0.19403	0.131579	0.318182	0.214286
up-RBM20_WTC	SFXN5:ENSG00000144040:E20.3-E23.1|ENSG00000144040:E20.2-E23.1	TRUE	inclusion	clu_29792	ENSG00000144040:E20.3	alt-5'	chr2:73215387-73198814|chr2:73215410-73198814	(+)alt-N-terminus, (+)AA:189(BAG58510.1)->236(BAG57890.1)|(+)TRANSMEM-Helical;	FALSE	285	0.790698	0.72	0.965517	0.000101	0.666667	0.877193	0.8	0.878788	1	0.000101	1	0.888889	0.9	1	0.928571	0.864198	0.9	0.769231	0.000101	1	1
up-RBM20_WTC	AP1B1:ENSG00000100280:E17.2-E18.1|ENSG00000100280:E17.2-E19.1	TRUE	inclusion	clu_9276	ENSG00000100280:E18.1	cassette-exon	chr22:29736645-29735763|chr22:29736645-29735122	(+)alt-coding, (+)AA:942(ENSP00000348297)->949(ENSP00000350199)|(-)AP_complex_bsu_1_2_4-IPR016342, (+)AP_complex_bsu_1_2_4-IPR016342, (+)COMPBIAS-Pro-rich (stalk region)	TRUE	286	0.830409	0.545455	0.534884	0.537037	0.753247	0.365079	0.676768	0.604738	0.616883	0.761194	0.857143	0.893617	0.805085	0.819602	0.983333	0.670588	0.751286	0.9	0.851852	0.555556	0.73
up-RBM20_WTC	ZNF625:ENSG00000257591:E3.1-E4.1|ENSG00000257591:E3.1-E5.1	TRUE	inclusion	clu_56611	ENSG00000257591:E4.1	cassette-exon	chr19:12258210-12257039|chr19:12258210-12253551	(+)alt-N-terminus, (+)alt-C-terminus, (+)AA:104(ENSP00000405156)->372(ENSP00000394380)|(-)Krueppel-associated_box-IPR001909, (+)Krueppel-associated_box-IPR001909, (+)ZN_FING-C2H2-type 1; degenerate, (+)ZN_FING-C2H2-type 2, (+)ZN_FING-C2H2-type 3, (+)ZN_FING-C2H2-type 4, (+)ZN_FING-C2H2-type 5, (+)ZN_FING-C2H2-type 6, (+)ZN_FING-C2H2-type 7, (+)ZN_FING-C2H2-type 8, (+)ZN_FING-C2H2-type 9, (+)Znf_C…	FALSE	287	0.588235	0.538462	0.575758	0.869565	0.5	0.486486	0.769231	0.000101	0.000101	0.903226	0.944444	0.000101	0.842105	0.655172	0.75	0.666667	0.785714	0.860215	0.58	0.825	0.876923
up-RBM20_WTC	MYO9A:ENSG00000066933:E30.1-E31.2|ENSG00000066933:E30.1-E32.2	TRUE	inclusion	clu_4049	ENSG00000066933:E31.2	cassette-exon	chr15:72186020-72185518|chr15:72186020-72180457	(+)alt-coding, (+)AA:2548(AAD49195.1)->2619(ENSP00000399162)|(+)DOMAIN-Myosin head-like 1, (+)DOMAIN-Myosin head-like 2, (+)DOMAIN-Ras-associating, (+)Myosin_head_motor_dom-IPR001609, (+)P-loop_NTPase-IPR027417, (+)Ras-assoc-IPR000159	FALSE	288	0.777778	0.714286	0.913043	0.000101	0.631579	0.825397	0.000101	0.884615	0.000101	0.95	0.9	1	0.936709	1	0.784314	0.962963	0.84375	0.919355	0.757576	0.95	0.980583
up-RBM20_WTC	SDHAP1:ENSG00000185485:I1.1_195716853-E2.1|ENSG00000185485:E1.8-E2.1	TRUE	inclusion	clu_47264	ENSG00000185485:I1.1_195716853		chr3:195716853-195713475|chr3:195717061-195713475		FALSE	289	0.397436	0.225806	0.5	0.214286	0.117647	0.387097	0.5	0.230769	0.705882	0.632653	0.714286	0.538462	0.328947	0.396226	0.789474	0.556962	0.341463	0.577465	0.411765	0.466667	0.375
up-RBM20_WTC	FOXN3:ENSG00000053254:E13.1-E17.1|ENSG00000053254:E13.1-E20.1	TRUE	inclusion	clu_2867	ENSG00000053254:E17.1	cassette-exon	chr14:89747294-89656793|chr14:89747294-89647150	(+)alt-coding, (+)AA:468(BAI46214.1)->490(ENSP00000261302)	TRUE	290	0.327273	0.645161	0.407407	0.307692	0.368421	0.346939	0.482759	0.447368	0.325	0.644068	0.5	0.724138	0.607595	0.835052	0.630769	0.54386	0.380952	0.670659	0.709677	0.495146	0.683417
up-RBM20_WTC	KRBA2:ENSG00000184619:E2.1-E3.1|ENSG00000184619:E1.1-E3.1	TRUE	inclusion	clu_46859	ENSG00000184619:E2.1	altPromoter	chr17:8274627-8273704|chr17:8279218-8273704	(+)alt-N-terminus, (+)AA:410(BC024723-PEP)->492(BAG74115.1)|(+)DOMAIN-KRAB, (+)Krueppel-associated_box-IPR001909	FALSE	291	0.686833	0.55	0.605769	0.809524	0.659574	0.726619	0.627119	0.351351	0.837209	0.722581	0.837838	0.709677	0.670732	0.649254	0.774775	0.74359	0.77381	0.798851	0.809524	0.715517	0.795699
up-RBM20_WTC	ADHFE1:ENSG00000147576:E2.12-E4.1|ENSG00000147576:E2.12-E6.1	TRUE	inclusion	clu_31232	ENSG00000147576:E4.1	cassette-exon	chr8:67344810-67352397|chr8:67344810-67356602	(+)nonsense_mediated_decay, (+)nonsense_mediated_decay, (+)alt-C-terminus, (+)AA:35(ENSP00000409714)->38(ENSP00000276576)	FALSE	292	0.729412	0.641509	0.422222	0.714286	0.604167	0.357143	0.558824	0.552632	0.810811	0.783133	0.67619	0.782609	0.79	0.627451	0.649635	0.739837	0.828571	0.627119	0.875	0.566038	0.633987
up-RBM20_WTC	PRTG:ENSG00000166450:E3.2-E5.1|ENSG00000166450:E3.2-E4.2	FALSE	exclusion	clu_39701	ENSG00000166450:E5.1	alt-C-term	chr15:56032580-55976129|chr15:56032580-56030697	(-)truncated, (+)AA:137(ENSP00000453335)+>1150(AAU05741.1)|(+)DISULFID, (+)DOMAIN+Fibronectin type+III 1, (+)DOMAIN+Fibronectin type+III 2, (+)DOMAIN+Fibronectin type+III 3, (+)DOMAIN+Fibronectin type+III 4, (+)DOMAIN+Fibronectin type+III 5, (+)DOMAIN+Ig+like 2, (+)DOMAIN+Ig+like 3, (+)DOMAIN+Ig+like 4, (+)Fibronectin_type3+IPR003961, (+)Ig+like_dom+IPR007110, (+)Ig_I+set+IPR013098, (+)Ig_sub+IPR…	FALSE	293	0.295082	0.692308	0.444444	0.590909	0.26087	0.351351	0.285714	0.325	0.000101	0.641026	0.473684	0.35	0.703125	0.457627	0.553191	0.569231	0.685714	0.601695	0.573529	0.745098	0.647482
up-RBM20_WTC	SLC17A5:ENSG00000119899:E2.2-E3.1|ENSG00000119899:I2.1_74352569-E3.1	FALSE	exclusion	clu_18598	ENSG00000119899:E2.2		chr6:74354130-74351647|chr6:74352569-74351647		FALSE	294	0.829787	0.813725	0.728972	0.864407	0.928571	0.947876	0.666667	0.000101	0.793103	0.982759	0.941176	0.962963	0.95	1	0.938596	1	0.88764	0.926108	0.840708	0.94152	0.933333
up-RBM20_WTC	RAB30:ENSG00000137502:E7.3-E9.1|ENSG00000137502:E8.1-E9.1	FALSE	exclusion	clu_26336	ENSG00000137502:E7.3	cassette-exon	chr11:82705081-82698812|chr11:82703357-82698812	(+)alt+N+terminus, (+)alt+C+terminus, (+)AA:167(ENSP00000433832)+>168(ENSP00000434953)|(+)EF_GTP+bd_dom+IPR000795, (+)Gtr1_RagA+IPR006762, (+)HELIX, (+)MIRO+like+IPR013684, (+)MOTIF+Effector region, (+)NP_BIND+GTP, (+)P+loop_NTPase+IPR027417, (+)Ran_GTPase+IPR002041, (+)STRAND, (+)Small_GTP+bd_dom+IPR005225, (+)Small_GTPase+IPR001806, (+)Small_GTPase_ARF/SAR+IPR006689, (+)Small_GTPase_Rab_type+IP…	FALSE	295	0.714286	0.808511	0.732143	0.78	0.488372	0.761905	0.543478	0.448276	0.756098	0.518519	0.75	1	0.909091	1	1	0.967213	0.894737	0.744186	0.795455	0.909091	0.804124
up-RBM20_WTC	PFKFB4:ENSG00000114268:E8.2-E9.1|ENSG00000114268:E8.2-E11.1	TRUE	inclusion	clu_16085	ENSG00000114268:E9.1	cassette-exon	chr3:48587297-48586092|chr3:48587297-48581079	(-)nonsense_mediated_decay, (-)alt-N-terminus, (-)alt-C-terminus, (-)AA:70(ENST00000490404-PEP)->80(ENSP00000400772)|(+)NP_BIND-ATP, (+)P-loop_NTPase-IPR027417	FALSE	296	0.113636	0	0.0666667	0.000101	0.000101	0.0571429	0	0.117647	0.0666667	0.3	0.384615	0.2	0.157895	0.404762	0	0.326087	0.35	0.4	0.000101	0	0.238095
up-RBM20_WTC	C11orf80:ENSG00000173715:E2.6-E3.1|ENSG00000173715:E2.6-E5.1	TRUE	inclusion	clu_43439	ENSG00000173715:E3.1	cassette-exon	chr11:66512390-66515850|chr11:66512390-66526514	(-)alt-coding, (-)AA:459(ENSP00000434804)->460(ENSP00000431578)	FALSE	297	0.333333	0.103448	0.0833333	0.111111	0.000101	0.156069	0.0833333	0	0.0638298	0.333333	0.5	0.333333	0.32	0.36	0.363636	0.318182	0.047619	0.288462	0.272727	0.192982	0.287356
up-RBM20_WTC	TLN2:ENSG00000171914:E3.1_62745786-E8.1|ENSG00000171914:E1.1-E8.1	TRUE	inclusion	clu_42537	ENSG00000171914:E3.1_62745786	cassette-exon	chr15:62745786-62881886|chr15:62682884-62881886		FALSE	298	0.166667	0	0	0	0.289474	0.235955	0	0.0909091	0	0.323944	0.26087	0.000101	0.184211	0.44898	0.409091	0.222222	0.452381	0.194215	0.256881	0.160494	0.274112
up-RBM20_WTC	MOCS1:ENSG00000124615:E11.3-E12.1|ENSG00000124615:E10.1-E12.1	TRUE	inclusion	clu_20165	ENSG00000124615:E11.3	cassette-exon	chr6:39876816-39874893|chr6:39877579-39874893	(-)alt-N-terminus, (-)alt-C-terminus, (-)AA:385(BAG62053.1)->533(BAG51799.1)|(-)ACT_SITE-For molybdenum cofactor biosynthesis protein C activity, (-)Mo_CF_biosynth-C-IPR023045, (-)Mopterin_CF_biosynth-C_dom-IPR002820, (+)BINDING-GTP, (+)BINDING-S-adenosyl-L-methionine, (+)METAL-Iron-sulfur 1 (4Fe-4S-S-AdoMet) (Probable)	FALSE	299	0.546512	0.314286	0.403226	0.560976	0.291667	0.57754	0.412698	0.505263	0.651515	0.5	0.677419	0.814815	0.456522	0.519774	0.531915	0.62069	0.627907	0.594595	0.622222	0.578313	0.472727
up-RBM20_WTC	VRK2:ENSG00000028116:E22.1-E23.2_58381894|ENSG00000028116:E22.1-E24.1	TRUE	inclusion	clu_1841	ENSG00000028116:E23.2_58381894	cassette-exon	chr2:58373609-58381894|chr2:58373609-58386484		FALSE	300	0.2	0.232759	0.211009	0.196721	0.136364	0.105882	0.0666667	0.137255	0.461538	0.172414	0.254545	0.27044	0.17284	0.242424	0.337838	0.301435	0.315789	0.270833	0.118943	0.265306	0.234234
up-RBM20_WTC	SORBS2:ENSG00000154556:E17.4-E18.1|ENSG00000154556:E17.4-E20.1	TRUE	inclusion	clu_33748	ENSG00000154556:E18.1	cassette-exon	chr4:186599577-186598792|chr4:186599577-186583396	(~)AA:43(ENST00000493709-PEP)->43(ENST00000478249-PEP)	TRUE	301	0.62849	0.449672	0.431069	0.494732	0.502426	0.392564	0.507687	0.517156	0.533068	0.624343	0.692887	0.667328	0.571398	0.59189	0.598492	0.496328	0.498011	0.656237	0.569931	0.4996	0.54792
up-RBM20_WTC	ZNF549:ENSG00000121406:E3.1-E4.1|ENSG00000121406:E3.1-E5.1	TRUE	inclusion	clu_19117	ENSG00000121406:E4.1	cassette-exon	chr19:58046638-58048572|chr19:58046638-58063753	(+)alt-N-terminus, (+)alt-C-terminus, (+)AA:213(AL833090-PEP)->247(CU687482-PEP)|(+)DOMAIN-KRAB, (+)Krueppel-associated_box-IPR001909, (+)ZN_FING-C2H2-type 1; degenerate, (+)Znf_C2H2-IPR007087	FALSE	302	0.441176	0.9375	0.5	0.000101	0.777778	0.775862	0.000101	0	0.8	1	1	0.857143	1	0.000101	0.888889	0.8	0.583333	0.795455	1	0.916667	0.744681
up-RBM20_WTC	DAB1:ENSG00000173406:E23.1-E24.1|ENSG00000173406:E21.2-E24.1	TRUE	inclusion	clu_43272	ENSG00000173406:E23.1	cassette-exon	chr1:57499059-57491716|chr1:57528557-57491716	(-)alt-coding, (-)AA:553(AAH67445.1)->555(BAE06094.2)|(-)DOMAIN-PID, (-)MOD_RES-Phosphotyrosine	FALSE	303	0.1	0.0625	0.105263	0.000101	0.2	0.175439	0.0833333	0.000101	0.105263	0.25	0.000101	0.382353	0.157895	0.316327	0.16	0.142857	0.229167	0.333333	0.181818	0.263889	0.459184
up-RBM20_WTC	ARMC9:ENSG00000135931:E1.2-E3.1|ENSG00000135931:E2.1-E3.1	FALSE	exclusion	clu_25268	ENSG00000135931:E1.2	alt-C-term	chr2:232063412-232070911|chr2:232063655-232070911	(-)retained_intron, (-)alt-C-terminus, (-)AA:151(ENST00000482392-PEP)->166(ENSP00000387391)	FALSE	304	0.491525	0.555556	0.32	0.702703	0.611111	0.508065	0.388889	0.350877	0.92	0.75	0.6	0.444444	0.875	0.543689	0.705882	0.666667	0.535714	0.712418	0.666667	0.591549	0.654867
up-RBM20_WTC	RBM10:ENSG00000182872:E3.1-E4.1|ENSG00000182872:E3.1-E5.1	TRUE	inclusion	clu_46146	ENSG00000182872:E4.1	cassette-exon	chrX:47028897-47030427|chrX:47028897-47032527	(-)alt-N-terminus, (-)alt-C-terminus, (-)AA:182(ENST00000468791-PEP)->198(AK098115-PEP)|(-)MOD_RES-Phosphoserine, (-)ZN_FING-C2H2-type; atypical, (-)Znf_C2H2-IPR007087, (+)COMPBIAS-Poly-Arg, (+)COMPBIAS-Poly-Glu, (+)HELIX, (+)MOD_RES-Phosphoserine, (+)STRAND	FALSE	305	0.879699	0.857143	0.794118	0.782609	0.769231	0.744828	0.90625	0.773438	0.883721	1	0.939394	0.833333	0.991525	0.851485	0.8	0.9	0.942149	0.909091	0.8	0.896552	0.896552
up-RBM20_WTC	C16orf93:ENSG00000196118:E4.3-E5.1|ENSG00000196118:E2.6-E5.1	TRUE	inclusion	clu_48727	ENSG00000196118:E4.3	cassette-exon	chr16:30770333-30768975|chr16:30771605-30768975	(+)retained_intron, (+)alt-N-terminus, (+)alt-C-terminus, (+)AA:30(ENST00000537986-PEP)->103(BC063391-PEP)|(+)COILED	FALSE	306	0.226891	0.25	0.136364	0.125	0	0.294118	0.257143	0.0454545	0.228571	0.37037	0.32	0.481481	0.553571	0.254902	0.404762	0.151899	0.156522	0.458333	0.000101	0.000101	0.232558
up-RBM20_WTC	CDADC1:ENSG00000102543:E3.1-E4.1|ENSG00000102543:E3.1-E4.2	TRUE	inclusion	clu_10743	ENSG00000102543:E4.1	alt-3'	chr13:49830049-49833482|chr13:49830049-49833622	(+)alt-N-terminus, (+)alt-C-terminus, (+)AA:134(AAH48092.1)->153(AAH32889.1)|(-)ACT_SITE-Proton donor, (-)METAL-Zinc; catalytic, (+)CMP_dCMP_Zn-bd-IPR002125, (+)Cytidine_deaminase-like-IPR016193	FALSE	307	0.748428	0.791667	0.782178	0.830189	0.714286	0.788732	0.733333	0.591549	0.9	0.896907	0.854839	0.972222	0.74359	0.826087	0.828571	0.857143	0.803279	0.886463	0.725275	0.769231	0.866029
up-RBM20_WTC	C20orf112:ENSG00000197183:E13.1-E15.1|ENSG00000197183:E13.1-E14.2	FALSE	exclusion	clu_49655	ENSG00000197183:E15.1	alt-C-term	chr20:31062404-31044198|chr20:31062404-31052920	(+)alt+N+terminus, (+)alt+C+terminus, (+)AA:113(ENSP00000364829)+>172(ENST00000475781+PEP)	FALSE	308	0.19883	0.746032	0.285714	0.461538	0.333333	0.356643	0.447368	0.494382	0.663158	0.736842	0.3	0.000101	0.410112	0.717791	0.6	0.613636	0.654822	0.642857	0.000101	0.690476	0.64
up-RBM20_WTC	TBC1D9B:ENSG00000197226:E7.2-E10.2|ENSG00000197226:I7.1-E8.1	FALSE	exclusion	clu_49673	ENSG00000197226:E7.2|ENSG00000197226:E10.2	intron-retention	chr5:179315103-179306789|chr5:179314905-179314904	(+)alt-N-terminus, (+)AA:409(ENSP00000430293)->1233(ENSP00000347375)|(+)DOMAIN-GRAM 1, (+)DOMAIN-GRAM 2, (+)DOMAIN-Rab-GAP TBC, (+)GRAM-IPR004182, (+)MOD_RES-Phosphoserine, (+)Rab-GTPase-TBC_dom-IPR000195, (+)TRANSMEM-Helical;	FALSE	309	0.836601	0.891304	0.647541	0.957447	0.78	0.646465	0.828829	0.733456	0.711765	0.94	0.956044	0.945946	0.970199	0.98419	0.987805	0.815725	0.857527	0.920732	0.940299	0.970588	0.865455
up-RBM20_WTC	SPATA6:ENSG00000132122:E16.3-E17.1|ENSG00000132122:E16.3-U17.1_48727340	TRUE	inclusion	clu_23095	ENSG00000132122:E17.1	alt-3'	chr1:48771459-48764565|chr1:48771459-48727340		FALSE	310	0.75	0.791667	0.8	0.941176	0.692308	0.866667	0.000101	0.466667	0.000101	1	0.000101	1	0.933333	1	0.8125	1	0.809524	0.966102	0.742857	0.827586	0.981481
up-RBM20_WTC	SKA3:ENSG00000165480:E1.9-E2.2|ENSG00000165480:E1.8-E2.2	TRUE	inclusion	clu_39002	ENSG00000165480:E1.9	alt-5'	chr13:21750487-21746820|chr13:21750514-21746820	(-)nonsense_mediated_decay, (-)retained_intron, (-)alt-N-terminus, (-)alt-C-terminus, (-)AA:36(ENSP00000441632)->77(ENST00000475251-PEP)|(-)HELIX, (-)MOD_RES-Phosphothreonine, (+)HELIX	FALSE	311	0.0512821	0	0	0	0.000101	0	0.000101	0	0.000101	0.1875	0	0.05	0.189474	0.142857	0.0681818	0.135593	0	0.0769231	0.2	0	0.0833333
up-RBM20_WTC	SNHG12:ENSG00000197989:E3.2-E4.2|ENSG00000197989:E3.1-I4.2	TRUE	inclusion	clu_50257	ENSG00000197989:E3.2|ENSG00000197989:E4.2		chr1:28907606-28907158|chr1:28907623-28907158	(~)AA:76(ENST00000483436+PEP)+>76(ENST00000475441+PEP)	FALSE	312	0.145833	0.0833333	0.0759494	0.102041	0.0833333	0.114804	0	0	0	0.176471	0.225352	0.278689	0.123457	0.294118	0.176991	0.155556	0.000101	0.117241	0.290909	0.0923077	0.165289
up-RBM20_WTC	TMEM176B:ENSG00000106565:E9.1-E10.1|ENSG00000106565:I9.1_150489354-E10.1	FALSE	exclusion	clu_12731	ENSG00000106565:E9.1		chr7:150490176-150489263|chr7:150489354-150489263		FALSE	313	0.758621	0.851351	0.857143	0.65625	0.823529	0.837709	0.666667	0.819444	0.832402	0.75	0.932886	0.956522	0.918919	0.763485	0.866667	0.929293	0.931707	0.828221	0.904762	0.94335	0.888179
up-RBM20_WTC	TMCO3:ENSG00000150403:E8.3-E9.1|ENSG00000150403:I8.1_114188252-E9.1	FALSE	exclusion	clu_32120	ENSG00000150403:E8.3		chr13:114175048-114188360|chr13:114188252-114188360	(+)alt-C-terminus, (+)AA:414(ENSP00000364540)->524(ENST00000474393-PEP)|(+)TRANSMEM-Helical;	FALSE	314	0.776371	0.887719	0.86758	0.753846	0.657143	0.852893	0.756098	0.832168	0.911765	0.8	0.966667	0.898649	0.915309	0.905455	0.865285	0.889101	0.818868	0.83913	0.837209	0.891365	0.844857
up-RBM20_WTC	ARHGAP6:ENSG00000047648:E1.3-E6.1|ENSG00000047648:E3.1-E6.1	FALSE	exclusion	clu_2556	ENSG00000047648:E1.3	altPromoter	chrX:11682361-11272827|chrX:11369506-11272827	(+)retained_intron, (+)alt+N+terminus, (+)AA:467(BAH13963.1)+>658(ENST00000489330+PEP)	FALSE	315	0.672727	0.833333	0.833333	0.8	1	0.272727	0.692308	0.703704	1	0.911111	0.833333	1	0.955556	0.95	0.875	0.779661	0.846154	0.954545	0.000101	1	0.846154
up-RBM20_WTC	PIGL:ENSG00000108474:E2.7-E4.1|ENSG00000108474:E2.7-E3.1	FALSE	exclusion	clu_13582	ENSG00000108474:E4.1	cassette-exon	chr17:16120775-16137285|chr17:16120775-16120862	(+)retained_intron, (+)alt+C+terminus, (+)AA:71(ENST00000463810+PEP)+>85(ENST00000489009+PEP)|(+)GlcNAc_PIno_de+acetylase+IPR003737, (+)LmbE+like_dom+IPR024078	FALSE	316	0.568	0.707692	0.564516	0.458333	0.5	0.70073	0.551724	0.509434	0.716981	0.83871	0.703704	0.852941	0.609756	0.61039	0.659091	0.659341	0.510204	0.890909	0.714286	0.862069	0.616667
up-RBM20_WTC	AKAP13:ENSG00000170776:E19.1-E21.1|ENSG00000170776:E20.2-E21.1	FALSE	exclusion	clu_42035	ENSG00000170776:E19.1	cassette-exon	chr15:86201821-86207794|chr15:86205684-86207794	(-)alt-coding, (-)AA:2813(BAB62913.1)->2817(AAL11723.1)|(-)COILED, (-)REGION-RII-binding	FALSE	317	0.477273	0.536364	0.476378	0.562044	0.581197	0.407098	0.653543	0.405316	0.657143	0.617647	0.767123	0.58427	0.583732	0.4791	0.723982	0.563077	0.556675	0.588477	0.763636	0.584383	0.635417
up-RBM20_WTC	GRK6:ENSG00000198055:E4.5-E5.2|ENSG00000198055:E3.1-E5.2	TRUE	inclusion	clu_50320	ENSG00000198055:E4.5	altPromoter	chr5:176853898-176857873|chr5:176853620-176857873	(+)alt-N-terminus, (+)alt-C-terminus, (+)AA:129(ENSP00000425391)->218(CU677893-PEP)|(+)BINDING-ATP, (+)DOMAIN-RGS, (+)GPCR_kinase-IPR000239, (+)HELIX, (+)NP_BIND-ATP, (+)REGION-N-terminal, (+)Regulat_G_prot_signal-IPR000342, (+)Regulat_G_prot_signal_superfam-IPR016137, (+)STRAND, (+)TURN	FALSE	318	1	0.777778	0.78125	0.837838	0.9375	0.884615	0.957447	0.820513	0.976378	1	0.979592	0.000101	0.000101	1	0.857143	1	1	1	0.000101	0.941176	0.864865
up-RBM20_WTC	COL5A1:ENSG00000130635:E66.1-E67.1|ENSG00000130635:E66.1-E67.3	TRUE	inclusion	clu_22333	ENSG00000130635:E67.1	alt-3'	chr9:137717750-137721822|chr9:137717750-137721954	(-)retained_intron, (-)alt-N-terminus, (-)alt-C-terminus, (-)AA:117(ENST00000460264-PEP)->210(ENSP00000360885)|(-)DISULFID, (-)Fib_collagen_C-IPR000885, (-)MOD_RES-Sulfotyrosine	FALSE	319	0.692473	0.885217	0.841584	0.702857	0.711538	0.812632	0.834025	0.735751	0.811111	0.816733	0.907216	0.905882	0.920114	0.710297	0.887324	0.868365	0.809013	0.896	0.913462	0.860656	0.897196
up-RBM20_WTC	CPSF7:ENSG00000149532:E11.7-E11.13|ENSG00000149532:E11.9_61183764-E11.13	FALSE	exclusion	clu_31958	ENSG00000149532:E11.7	alt-5'	chr11:61183836-61183634|chr11:61183764-61183634		FALSE	320	0.988636	0.791667	0.941176	0.818182	1	0.734694	0.7	0.801471	1	0.916667	0.9375	0.882353	0.92	0.868687	1	0.933333	0.957447	0.947368	1	0.95	1
up-RBM20_WTC	ZNF226:ENSG00000167380:E9.4-E10.6|ENSG00000167380:E9.4-E10.2	FALSE	exclusion	clu_40264	ENSG00000167380:E10.6	alt-3'	chr19:44677105-44679651|chr19:44677105-44679137	(-)alt-C-terminus, (-)AA:89(ENSP00000465984)->94(AAD20972.1)	FALSE	321	0.252174	0.185185	0.224359	0.313433	0.292308	0.145889	0.224138	0.0322581	0.396552	0.350649	0.358974	0.282051	0.360544	0.0833333	0.327485	0.523364	0.222222	0.426752	0.601227	0.346154	0.335766
up-RBM20_WTC	NCOR2:ENSG00000196498:E50.4-E51.1|ENSG00000196498:E50.3-E51.1	TRUE	inclusion	clu_49003	ENSG00000196498:E50.4	alt-5'	chr12:124811955-124810916|chr12:124812093-124810916	(+)alt-coding, (+)AA:2461(AAX77219.1)->2504(ENSP00000400281)|(+)COMPBIAS-Pro-rich	FALSE	322	0.557692	0.619048	0.558824	0.263158	0.740741	0.48855	0.590909	0.71223	0.756757	0.64	0.636364	0.000101	0.818966	0.900498	0.555556	0.877095	0.830769	0.5625	0.9	0.647059	0.725
up-RBM20_WTC	FXYD6-FXYD2:ENSG00000255245:I6.1-I6.1|ENSG00000255245:E6.1-I6.1_117703821	TRUE	inclusion	clu_56323	ENSG00000255245:I6.1|ENSG00000255245:I6.1	intron-retention	chr11:117710292-117710291|chr11:117710496-117703821		FALSE	323	0.628571	0.684211	0.341463	0.000101	0.214286	0.2	0	0	0.181818	0.518519	0.588235	0.68	0.736842	0.896552	0.642857	0.926829	0.230769	0.846154	0.714286	0.000101	0.4375
up-RBM20_WTC	FAM76A:ENSG00000009780:E6.2-E7.1|ENSG00000009780:E6.2-E8.1	TRUE	inclusion	clu_962	ENSG00000009780:E7.1	cassette-exon	chr1:28071322-28075579|chr1:28071322-28081706	(-)alt-coding, (-)AA:307(AAH25768.1)->312(CAA22914.1)	FALSE	324	0.775281	0.55102	0.596774	0.555556	0.590909	0.679612	0.866667	0.206897	0.684211	0.8	1	0.675676	0.824561	0.77551	0.714286	0.6875	0.851852	0.844444	0.730159	0.806452	0.723684
up-RBM20_WTC	ZNF184:ENSG00000096654:E7.1-U8.1_27378115|ENSG00000096654:E7.1-E8.1	FALSE	exclusion	clu_8636	ENSG00000096654:U8.1_27378115	alt-3'	chr6:27424605-27378115|chr6:27424605-27421039		FALSE	325	0.147541	0	0	0	0	0.05	0.307692	0.000101	0.000101	0.0384615	0.266667	0.172414	0.255814	0.235294	0.28	0.384615	0.15	0.179775	0.0909091	0.214286	0.141176
up-RBM20_WTC	CTSC:ENSG00000109861:E2.1-E6.1|ENSG00000109861:E3.2-E5.1	FALSE	exclusion	clu_14198	ENSG00000109861:E2.1|ENSG00000109861:E6.1	cassette-exon	chr11:88068105-88045722|chr11:88061280-88059611	(+)alt+N+terminus, (+)alt+C+terminus, (+)AA:137(BAG34864.1)+>245(ENSP00000432556)|(+)ACT_SITE, (+)CathepsinC_exc+IPR014882, (+)HELIX, (+)Peptidase_C1A_C+IPR000668, (+)STRAND, (-)CathepsinC_exc-IPR014882, (-)HELIX, (-)SIGNAL, (-)STRAND	FALSE	326	0.579409	0.408907	0.431646	0.390929	0.56	0.347878	0.474409	0.533186	0.40806	0.591528	0.587473	0.662371	0.647273	0.633663	0.663121	0.499048	0.555556	0.559793	0.583448	0.462486	0.521102
up-RBM20_WTC	MTMR3:ENSG00000100330:E21.1-E22.1|ENSG00000100330:E20.2-E22.1	TRUE	inclusion	clu_9358	ENSG00000100330:E21.1	cassette-exon	chr22:30419472-30421619|chr22:30418686-30421619	(+)alt-coding, (+)AA:1161(AAF40204.1)->1170(AAF40203.2)|(-)ZN_FING-FYVE-type, (-)Znf_FYVE-IPR000306, (-)Znf_FYVE-rel-IPR017455, (-)Znf_FYVE_PHD-IPR011011, (+)Znf_FYVE-IPR000306, (+)Znf_FYVE-rel-IPR017455, (+)Znf_FYVE_PHD-IPR011011	FALSE	327	0.885714	0.867257	0.708955	0.689655	0.857143	0.479798	0.862069	0.731884	0.855769	1	0.8	0.934783	0.85124	0.942529	0.918919	0.814159	0.876812	0.955752	0.896552	0.753968	0.926108
up-RBM20_WTC	CEP250:ENSG00000126001:E14.2-E16.1|ENSG00000126001:E15.1-E16.1	FALSE	exclusion	clu_20706	ENSG00000126001:E14.2	cassette-exon	chr20:34061877-34063327|chr20:34062677-34063327	(+)alt+N+terminus, (+)alt+C+terminus, (+)AA:210(ENSP00000400200)+>684(ENSP00000413827)|(+)COILED, (+)COMPBIAS+Poly+Leu, (+)Prefoldin+IPR009053	FALSE	328	0.659091	0.75	0.625	1	0.000101	1	0.000101	0.000101	0.000101	1	1	0.684211	1	1	0.952381	1	1	1	1	1	0.975
up-RBM20_WTC	CHKA:ENSG00000110721:E3.1-I3.1|ENSG00000110721:E2.1-E5.4	TRUE	inclusion	clu_14505	ENSG00000110721:E3.1|ENSG00000110721:I3.1	intron-retention	chr11:67857288-67857287|chr11:67864486-67848924		FALSE	329	0.00869565	0.0571429	0.0540541	0.025641	0.0666667	0	0.0625	0	0.0555556	0.115385	0.25	0.342857	0.294118	0	0.145455	0.0735294	0.0163934	0.175439	0.231579	0.0285714	0.176471
up-RBM20_WTC	TSPAN14:ENSG00000108219:E1.7-E6.1|ENSG00000108219:E5.1-E6.1	FALSE	exclusion	clu_13414	ENSG00000108219:E1.7	alt-C-term	chr10:82214127-82248973|chr10:82228443-82248973	(~)AA:270(AAM94899.1)+>270(ENSP00000361229)	FALSE	330	0.183333	0.153846	0.155556	0.244444	0.291667	0.240708	0.222222	0.305556	0.225	0.27027	0.122807	0.304348	0.285714	0.521739	0.367347	0.447619	0.311475	0.446809	0.333333	0.351351	0.39196
up-RBM20_WTC	SBF2-AS1:ENSG00000246273:E3.2-E5.1|ENSG00000246273:E3.2-E9.1	TRUE	inclusion	clu_55503	ENSG00000246273:E5.1	cassette-exon	chr11:9797312-9801923|chr11:9797312-9829395	(+)alt-N-terminus, (+)alt-C-terminus, (+)AA:53(ENST00000499953-PEP)->78(ENST00000534671-PEP)	FALSE	331	0	0	0	0	0	0.0909091	0.175	0	0.133333	0.216867	0	0.142857	0.125	0	0.129032	0.138298	0.14966	0.2	0	0.192308	0.186528
up-RBM20_WTC	SYNGAP1:ENSG00000197283:E19.4-E20.1|ENSG00000197283:E19.4-E20.1_33415607	FALSE	exclusion	clu_49708	ENSG00000197283:E20.1	alt-3'	chr6:33414563-33415620|chr6:33414563-33415607		FALSE	332	0.753846	0.826923	0.728261	0.625	0.789474	0.762626	0.62069	0.6875	0.723404	0.890909	0.878378	0.82716	0.836207	0.840659	0.808824	0.806818	0.733051	0.672131	0.921569	0.787879	0.869159
up-RBM20_WTC	EPC1:ENSG00000120616:E1.2-E5.1|ENSG00000120616:E3.8-E5.1	FALSE	exclusion	clu_18833	ENSG00000120616:E1.2	altPromoter	chr10:32667419-32594859|chr10:32635691-32594859	(-)alt-N-terminus, (-)alt-C-terminus, (-)AA:578(AK309309-PEP)->586(AK309822-PEP)|(-)Enhancer_polycomb-like_N-IPR019542	FALSE	333	0.0904523	0.239437	0.207921	0.0952381	0.188679	0.239316	0.0967742	0.0117647	0.0333333	0.277778	0.0727273	0.351852	0.292453	0.323944	0.375	0.244898	0.301205	0.401198	0.232558	0.285714	0.322222
up-RBM20_WTC	REEP1:ENSG00000068615:I10.1_86447093-E11.1|ENSG00000068615:E10.6-E11.1	TRUE	inclusion	clu_4303	ENSG00000068615:I10.1_86447093		chr2:86447093-86444233|chr2:86459748-86444233		FALSE	334	0.75	0.510204	0.582353	0.589286	0.553191	0.537879	0.522523	0.438017	0.598802	0.764706	0.689655	0.817518	0.527027	0.768293	0.699605	0.506993	0.642424	0.825784	0.627027	0.666667	0.71831
up-RBM20_WTC	NEDD8-MDP1:ENSG00000255526:E1.2_24701520-E4.2|ENSG00000255526:E1.3-E2.1	FALSE	exclusion	clu_56377	ENSG00000255526:E1.2_24701520|ENSG00000255526:E4.2	cassette-exon	chr14:24701520-24687637|chr14:24701456-24701073		FALSE	335	0.458333	0.392857	0.707317	0.352941	0.388889	0.33	0.530612	0.555556	0.45	0.441176	0.55	0.684211	0.565217	0.912281	0.71875	0.765957	0.574468	0.54023	0.829268	0.702128	0.544
up-RBM20_WTC	LSMD1:ENSG00000183011:E2.1-E7.9|ENSG00000183011:E7.6-E7.9	FALSE	exclusion	clu_46213	ENSG00000183011:E2.1	cassette-exon	chr17:7786553-7760516|chr17:7760701-7760516		FALSE	336	0.619048	0.737089	0.693878	0.553648	0.64684	0.63227	0.663968	0.444813	0.660927	0.822943	0.817949	0.859873	0.698262	0.654807	0.655172	0.635692	0.674975	0.827655	0.7375	0.683849	0.717504
up-RBM20_WTC	TUBGCP4:ENSG00000137822:I19.1-E20.1|ENSG00000137822:E19.1-E20.1	TRUE	inclusion	clu_26547	ENSG00000137822:I19.1	intron-retention	chr15:43696610-43696611|chr15:43695997-43696611	(+)alt-N-terminus, (+)alt-C-terminus, (+)AA:105(ENSP00000456550)->152(LF205857-PEP)|(-)HELIX	FALSE	337	0.35533	0.641791	0.107527	0.102564	0.262295	0.181818	0.166667	0.0851064	0.162791	0.369231	0.357143	0.622951	0.518519	0.309524	0.663462	0.478261	0.282828	0.464789	0.464789	0.416667	0.515152
up-RBM20_WTC	FAIM:ENSG00000158234:E1.4-E5.6|ENSG00000158234:E3.1-E5.6	FALSE	exclusion	clu_35015	ENSG00000158234:E1.4	alt-C-term	chr3:138327779-138340249|chr3:138329879-138340249	(+)alt+N+terminus, (+)alt+C+terminus, (+)AA:166(BAC86174.1)+>179(AAH12478.1)|(+)FAIM+IPR010695, (+)STRAND	FALSE	338	0.52	0.307692	0.32	0.461538	0.388889	0.820755	0.466667	0.733333	0.000101	0.818182	0.454545	0.000101	0.675	0.745763	0.466667	0.806452	0.657895	0.641026	0.823529	0.785714	0.71875
up-RBM20_WTC	RNF41:ENSG00000181852:E1.4-E3.1|ENSG00000181852:E1.8-E3.1	FALSE	exclusion	clu_45779	ENSG00000181852:E1.4	alt-C-term	chr12:56615687-56610397|chr12:56615544-56610397	(~)alt+coding, (~)AA:246(BAG62420.1)+>246(BC011626+PEP)|(-)USP8_interacting-IPR015036	FALSE	339	0.168153	0.175	0.235988	0.232653	0.161905	0.17658	0.177489	0.197094	0.319403	0.33829	0.262745	0.425926	0.170782	0.203125	0.398058	0.189616	0.116049	0.425926	0.385593	0.292473	0.27453
up-RBM20_WTC	PROSC:ENSG00000147471:I1.1_37621524-E2.1|ENSG00000147471:E1.7-E2.1	TRUE	inclusion	clu_31193	ENSG00000147471:I1.1_37621524		chr8:37621524-37623044|chr8:37620276-37623044		FALSE	340	0.0289017	0.0217391	0.0810811	0.000101	0.0909091	0.0636364	0	0	0.000101	0.000101	0.000101	0.291667	0.111801	0	0.15	0.0239521	0.0480769	0.178571	0.193548	0.131579	0.135135
up-RBM20_WTC	MAP2K5:ENSG00000137764:E26.2-E27.1|ENSG00000137764:E24.2-E27.1	TRUE	inclusion	clu_26444	ENSG00000137764:E26.2	cassette-exon	chr15:68020283-68040569|chr15:67995746-68040569	(+)alt-C-terminus, (+)AA:444(AAB16852.2)->448(BAG10875.1)|(-)Prot_kinase_cat_dom-IPR000719, (-)Ser-Thr/Tyr_kinase_cat_dom-IPR001245, (-)Ser/Thr_dual-sp_kinase_dom-IPR002290, (-)Tyr_kinase_cat_dom-IPR020635, (+)DOMAIN-Protein kinase, (+)Kinase-like_dom-IPR011009, (+)Prot_kinase_cat_dom-IPR000719, (+)Ser-Thr/Tyr_kinase_cat_dom-IPR001245, (+)Ser/Thr_dual-sp_kinase_dom-IPR002290, (+)Tyr_kinase_cat_do…	FALSE	341	0.891892	0.72	0.555556	0.684211	0.000101	0.744186	0.902439	0.603175	0.818182	0.83871	0.933333	0.857143	0.878049	0.854545	0.757576	0.742857	0.824561	0.921348	0.790698	0.837209	0.858896
up-RBM20_WTC	SSH2:ENSG00000141298:E4.1-E6.1|ENSG00000141298:I5.1_28154612-I5.1_28153251	FALSE	exclusion	clu_28405	ENSG00000141298:E4.1|ENSG00000141298:E6.1		chr17:28175867-28120955|chr17:28154612-28153251	(+)alt-coding, (+)AA:1423(ENSP00000269033)->1450(ENSP00000444743)	FALSE	342	0.37931	0.681818	0.380952	0.357143	0.125	0.58	0.291667	0.5	0.5625	0.447368	0.526316	0.375	0.694444	0.897436	0.448276	0.818182	0.666667	0.452381	0.714286	0.645161	0.742424
up-RBM20_WTC	PSRC1:ENSG00000134222:E1.9-E1.14|ENSG00000134222:E1.9-E1.13	FALSE	exclusion	clu_24152	ENSG00000134222:E1.14	alt-3'	chr1:109825685-109825353|chr1:109825685-109825358		FALSE	343	0.20098	0.075	0.337838	0.246377	0.0857143	0.254902	0.272727	0.123288	0.284672	0.227778	0.277778	0.194444	0.302885	0.37987	0.256579	0.335548	0.43662	0.230233	0.3	0.338129	0.270718
up-RBM20_WTC	IFT81:ENSG00000122970:E1.3-E2.1|ENSG00000122970:E1.4-E2.1	FALSE	exclusion	clu_19592	ENSG00000122970:E1.3	alt-5'	chr12:110562248-110565165|chr12:110562666-110565165	(~)AA:676(AAP97269.1)+>676(AAO32947.1)	FALSE	344	0.608273	0.714286	0.442748	0.633333	0.716814	0.546053	0.607143	0.550725	0.711538	0.701863	0.712121	0.678414	0.726829	0.698925	0.633431	0.652968	0.52381	0.718919	0.747126	0.741176	0.755481
up-RBM20_WTC	SNX21:ENSG00000124104:E2.6-I2.1|ENSG00000124104:E2.6-E5.1	TRUE	inclusion	clu_19887	ENSG00000124104:I2.1	intron-retention	chr20:44463755-44463756|chr20:44463755-44469278		FALSE	345	0.126168	0.152778	0	0	0.0714286	0.0727273	0	0	0.162602	0.3125	0.412698	0.6	0.203008	0.00982801	0.742857	0.101818	0.0209974	0.577778	0.000101	0	0.402985
up-RBM20_WTC	MLL3:ENSG00000055609:E44.1-E45.1_151855007|ENSG00000055609:E44.1-E45.1	FALSE	exclusion	clu_3074	ENSG00000055609:E45.1_151855007	alt-3'	chr7:151855948-151855007|chr7:151855948-151855010		FALSE	346	0.135714	0.183333	0.325	0	0.133333	0.303922	0	0	0.000101	0.278689	0.36	0.297872	0.214286	0.27907	0.140496	0.247934	0.0925926	0.317073	0.385135	0.231579	0.292308
up-RBM20_WTC	SCAPER:ENSG00000140386:E17.4-E18.1|ENSG00000140386:E17.3-E18.1	TRUE	inclusion	clu_27940	ENSG00000140386:E17.4	alt-5'	chr15:77064065-77059429|chr15:77064083-77059429	(+)alt-N-terminus, (+)alt-C-terminus, (+)AA:732(AK056515-PEP)->747(ENSP00000455378)|(-)COMPBIAS-Glu-rich, (-)ZN_FING-C2H2-type, (-)Znf_U1-IPR003604	FALSE	347	0.27957	0.363636	0.255814	0.277778	0.217391	0.261905	0.111111	0.117647	0.136364	0.25	0.545455	0.341463	0.4	0.000101	0.425926	0.32	0.457143	0.394231	0.377551	0.244898	0.371728
up-RBM20_WTC	MDN1:ENSG00000112159:E82.1-E83.1|ENSG00000112159:I82.1_90377967-E83.1	FALSE	exclusion	clu_15151	ENSG00000112159:E82.1		chr6:90380638-90377870|chr6:90377967-90377870		FALSE	348	0.68	0.461538	0.607143	0.327273	0.365854	0.319218	0.6	0.591837	0.321429	0.560345	0.866667	0.770492	0.616071	1	0.872549	0.698113	0.864865	0.737778	0.793814	0.468182	0.585938
up-RBM20_WTC	TBL2:ENSG00000106638:E4.3-E5.1|ENSG00000106638:E4.5-I4.1	FALSE	exclusion	clu_12779	ENSG00000106638:E4.3|ENSG00000106638:E5.1	intron-retention	chr7:72988268-72987801|chr7:72988162-72988161	(+)alt+N+terminus, (+)alt+C+terminus, (+)AA:199(LF384045+PEP)+>270(ENSP00000407371)|(+)G+protein_beta_WD+40_rep+IPR020472, (+)REPEAT+WD 1, (+)REPEAT+WD 2, (+)REPEAT+WD 3, (+)WD40_repeat+IPR001680, (+)WD40_repeat_dom+IPR017986	FALSE	349	0.751244	0.857143	0.829268	0.916667	0.892857	0.758278	0.674419	0.97931	0.971429	1	0.928571	0.846154	0.873077	1	0.758621	0.911565	0.900415	1	1	0.981481	1
up-RBM20_WTC	ARMC8:ENSG00000114098:E2.3-E3.1|ENSG00000114098:E1.16-E3.1	TRUE	inclusion	clu_16034	ENSG00000114098:E2.3	cassette-exon	chr3:137907372-137928659|chr3:137906441-137928659	(-)alt-N-terminus, (-)AA:659(AAH32661.1)->663(ENSP00000376778)|(-)ARM-type_fold-IPR016024, (-)REPEAT-ARM 5	FALSE	350	0.276923	0.37156	0.283333	0.308756	0.190283	0.356455	0.307692	0.328	0.379888	0.308157	0.394161	0.479798	0.421642	0.251429	0.483271	0.346847	0.484848	0.326761	0.37931	0.366197	0.351508
up-RBM20_WTC	FNBP4:ENSG00000109920:E1.7-E2.1|ENSG00000109920:E1.6-E2.1	TRUE	inclusion	clu_14219	ENSG00000109920:E1.7	altPromoter	chr11:47788615-47786914|chr11:47788621-47786914	(~)alt-coding, (~)AA:1017(ENSP00000263773)->1017(BAA76858.3)	FALSE	351	0.105263	0.255814	0.0869565	0.285714	0.000101	0.2	0.000101	0.0833333	0.000101	0.0869565	0.000101	0.3125	0.2	0.375	0.333333	0.268657	0.372549	0.28	0.266667	0.235294	0.264706
up-RBM20_WTC	L2HGDH:ENSG00000087299:E1.6-E3.1|ENSG00000087299:E2.2-E3.1	FALSE	exclusion	clu_7396	ENSG00000087299:E1.6	altPromoter	chr14:50778729-50769735|chr14:50778009-50769735	(+)alt+N+terminus, (+)alt+C+terminus, (+)AA:99(ENST00000556393+PEP)+>208(CU675259+PEP)|(+)MOD_RES+N6+acetyllysine	FALSE	352	0.833333	0.818182	0.615385	0.000101	1	0.883721	0.000101	0.69697	0.000101	0.000101	1	1	0.924528	0.965517	1	0.886364	0.8	0.787234	0.964286	1	0.906977
up-RBM20_WTC	LRP8:ENSG00000157193:E7.2-E10.1|ENSG00000157193:E7.2-E9.1	FALSE	exclusion	clu_34652	ENSG00000157193:E10.1	cassette-exon	chr1:53741303-53737018|chr1:53741303-53738314	(+)alt+N+terminus, (+)alt+C+terminus, (+)AA:241(ENSP00000436651)+>457(BAG53302.1)|(+)LDLR_classB_rpt+IPR000033, (+)REGION+Clustered O+linked oligosaccharides, (+)REPEAT+LDL+receptor class B 3, (+)REPEAT+LDL+receptor class B 4, (+)REPEAT+LDL+receptor class B 5, (+)TRANSMEM+Helical;, (-)DISULFID, (-)DOMAIN-EGF-like 1, (-)DOMAIN-EGF-like 2; calcium-binding, (-)EG-like_dom-IPR000742, (-)EGF-like_Ca-b…	FALSE	353	0.632653	0.795455	0.777778	0.8	0.529412	0.597015	0.944444	1	0.906977	1	0.92	1	0.982143	1	0.885714	0.608696	0.975	1	0.84375	0.882353	0.923077
up-RBM20_WTC	RP11-349A22.5:ENSG00000257621:E4.1-I8.2|ENSG00000257621:E4.1-E8.4	TRUE	inclusion	clu_56614	ENSG00000257621:I8.2		chr14:58758353-58740853|chr14:58758353-58740728	(~)AA:50(ENST00000556002-PEP)->50(ENST00000555275-PEP)	FALSE	354	0.321138	0.428571	0.303371	0.262626	0.315068	0.193548	0.362319	0.333333	0.416667	0.354545	0.6875	0.702703	0.578125	0.25	0.507463	0.455285	0.333333	0.352697	0.457831	0.352273	0.457711
up-RBM20_WTC	CYHR1:ENSG00000187954:E1.9-E1.12|ENSG00000187954:E1.3-E1.12	TRUE	inclusion	clu_48237	ENSG00000187954:E1.9	alt-5'	chr8:145690736-145690479|chr8:145690954-145690479		FALSE	355	0.285714	0.285714	0.407407	0.4375	0.173913	0.0886076	0.3125	0.350515	0.382353	0.25	0.3	0.636364	0.5625	0.276316	0.413793	0.506849	0.45	0.333333	0.714286	0.72	0.525641
up-RBM20_WTC	CYHR1:ENSG00000187954:E2.2-E3.3|ENSG00000187954:E1.17-E3.3	TRUE	inclusion	clu_48238	ENSG00000187954:E2.2	altPromoter	chr8:145687666-145678843|chr8:145689843-145678843	(+)alt-N-terminus, (+)AA:362(BAG52882.1)->404(ENSP00000433769)|(-)ZN_FING-RING-type; degenerate, (+)Znf_RING-IPR001841	FALSE	356	0.876777	0.882353	0.811321	0.724138	0.737705	0.827907	0.911392	0.768997	0.853535	0.947917	0.944444	0.866667	0.813559	0.801471	0.844444	0.925676	0.861224	0.914286	0.96	0.902174	0.914286
up-RBM20_WTC	PLEC:ENSG00000178209:E5.1-E12.1|ENSG00000178209:E8.1-E12.1	FALSE	exclusion	clu_44955	ENSG00000178209:E5.1	altPromoter	chr8:145027894-145012860|chr8:145018816-145012860	(+)alt+N+terminus, (+)AA:4515(AAR95681.1)+>4525(AAR95679.1)|(+)CH+domain+IPR001715, (-)CH-domain-IPR001715	FALSE	357	0.139241	0.186047	0.269231	0.181818	0.1875	0.34375	0.132075	0.175573	0.252336	0.225	0.176471	0.000101	0.318182	0.43609	0.384615	0.267442	0.194245	0.326531	0.4	0.295775	0.252632
up-RBM20_WTC	CCDC111:ENSG00000164306:E5.1-E6.1|ENSG00000164306:E4.1-E6.1	TRUE	inclusion	clu_38238	ENSG00000164306:E5.1	cassette-exon	chr4:185583057-185587071|chr4:185580591-185587071	(+)alt-N-terminus, (+)alt-C-terminus, (+)AA:112(AK307317-PEP)->431(BC047467-PEP)|(-)COILED, (+)DNA_primase_UL52/UL70_Herpvir-IPR004340, (+)MOD_RES-Phosphoserine	FALSE	358	0.666667	0.631579	0.666667	0.757576	0.714286	0.835294	0.44	0.714286	0.000101	0.682927	0.875	0.8	0.818182	0.551724	0.92	0.848101	0.866667	0.834356	0.833333	1	0.743802
up-RBM20_WTC	AC009506.1:ENSG00000224152:E1.1-E2.1|ENSG00000224152:E1.1-E2.1_160472261	TRUE	inclusion	clu_53294	ENSG00000224152:E2.1	alt-3'	chr2:160471964-160472258|chr2:160471964-160472261		FALSE	359	0.833333	1	0.826087	0.733333	0.666667	0.9375	0.9375	1	1	1	1	0.000101	0.823529	1	0.916667	1	0.000101	0.981132	1	1	0.96875
up-RBM20_WTC	COA1:ENSG00000106603:E13.1-E15.1|ENSG00000106603:E13.1-E14.1	FALSE	exclusion	clu_12745	ENSG00000106603:E15.1	cassette-exon	chr7:43679048-43649240|chr7:43679048-43673007	(~)alt+coding, (~)AA:146(BAF85732.1)+>146(BAA91821.1)|(+)TRANSMEM+Helical;	FALSE	360	0.230088	0.441176	0.5	0.333333	0.037037	0.236111	0.166667	0.0454545	0.6	0.375	0.414634	0.636364	0.40625	0.0666667	0.481928	0.512821	0.302326	0.417391	0.389474	0.533333	0.474138
up-RBM20_WTC	PMS2P2:ENSG00000174368:E3.3-E4.1|ENSG00000174368:E1.3-I8.1_74956941	TRUE	inclusion	clu_43662	ENSG00000174368:E3.3|ENSG00000174368:E4.1		chr7:74984790-74982902|chr7:74988198-74956941		FALSE	361	0.873397	0.814672	0.708223	0.900826	0.760274	0.762611	0.830918	0.802395	0.914692	0.868098	0.874539	1	0.899441	0.714964	0.928251	0.970027	0.947368	0.892206	0.847273	0.812808	0.887023
up-RBM20_WTC	NR1H3:ENSG00000025434:E10.8-E10.12|ENSG00000025434:E10.10-E10.12	FALSE	exclusion	clu_1777	ENSG00000025434:E10.8	alt-5'	chr11:47283000-47283470|chr11:47283277-47283470		FALSE	362	0.146667	0.166667	0.000101	0.153846	0.0588235	0.142857	0.0606061	0.027972	0.4	0.36	0.166667	0.3125	0.22807	0.175676	0.000101	0.0714286	0.202247	0.0454545	0.538462	0.333333	0.170732
up-RBM20_WTC	SLC7A8:ENSG00000092068:E6.2-E8.1|ENSG00000092068:E4.1-E8.1	TRUE	inclusion	clu_8236	ENSG00000092068:E6.2	altPromoter	chr14:23623468-23612413|chr14:23634494-23612413	(+)alt-N-terminus, (+)alt-C-terminus, (+)AA:305(CU690890-PEP)->311(BAG62118.1)|(-)TRANSMEM-Helical;, (+)AA-permease_dom-IPR004841, (+)TRANSMEM-Helical;	FALSE	363	0.145161	0.000101	0	0.000101	0.000101	0.0410959	0.000101	0	0.409091	0.176471	0.304348	0.179487	0.09375	0.0784314	0.0526316	0.296296	0.363636	0.157895	0	0.375	0.269231
up-RBM20_WTC	RREB1:ENSG00000124782:E7.4-I7.1|ENSG00000124782:E7.3-E8.1	TRUE	inclusion	clu_20207	ENSG00000124782:E7.4|ENSG00000124782:I7.1	intron-retention	chr6:7181522-7181523|chr6:7181479-7182103	(-)alt-C-terminus, (-)AA:148(BX647723-PEP)->164(ENSP00000420299)|(-)MOD_RES-Phosphoserine, (-)Znf_C2H2-IPR007087	FALSE	364	0.0546448	0.204082	0.0333333	0	0	0.0137931	0	0	0.0149254	0.114286	0	0.545455	0.151899	0.370968	0.258065	0.147541	0.0461538	0.178404	0.202128	0.188525	0.194139
up-RBM20_WTC	CCDC115:ENSG00000136710:I1.2-E5.4|ENSG00000136710:E4.1-E5.4	TRUE	inclusion	clu_25749	ENSG00000136710:I1.2		chr2:131097133-131096805|chr2:131098481-131096805	(+)alt-N-terminus, (+)alt-C-terminus, (+)AA:180(BAB70794.1)->188(ENSP00000399756)|(-)COILED	FALSE	365	0.0444444	0.0666667	0	0	0	0.0748299	0.0769231	0.00657895	0	0	0.115385	0.111111	0.166667	0.0757098	0.230769	0.135135	0.0748663	0.0961538	0.0666667	0.302326	0.138462
up-RBM20_WTC	UNC13B:ENSG00000198722:E40.1-E41.1|ENSG00000198722:E40.1-E42.1	TRUE	inclusion	clu_50861	ENSG00000198722:E41.1	cassette-exon	chr9:35400440-35401948|chr9:35400440-35403164	(+)alt-coding, (+)AA:1591(BAE06080.2)->1610(AAI11782.1)|(+)C2_Ca-dep-IPR000008, (+)C2_Ca/lipid-bd_dom_CaLB-IPR008973, (+)C2_membr_targeting-IPR018029, (+)DOMAIN-C2 3	FALSE	366	0.129555	0	0.0823529	0.125	0.121212	0.0403587	0	0	0.0322581	0.147727	0.283019	0.194444	0.120879	0.240964	0.141844	0.0674157	0.102941	0.266055	0.111111	0.0597015	0.15
up-RBM20_WTC	SNURF:ENSG00000214265:E3.2-E16.2|ENSG00000214265:E16.1-E17.1	TRUE	inclusion	clu_52748	ENSG00000214265:E3.2|ENSG00000214265:E16.2	intron-retention	chr15:25227584-25227585|chr15:25227584-25244117		FALSE	367	0.0963855	0.190476	0.0588235	0.181818	0.196429	0.0869565	0.000101	0.136364	0.625	0.244898	0.470588	0.269231	0.030303	0.40625	0.2	0.0793651	0.190476	0.397163	0.218391	0.631579	0.487395
up-RBM20_WTC	ELF3:ENSG00000163435:E3.1-I2.1_201927967|ENSG00000163435:E3.1-I2.1_201932801	TRUE	inclusion	clu_37222	ENSG00000163435:I2.1_201927967		chr1:201926702-201927967|chr1:201926702-201932801		FALSE	368	0.965812	0.529412	0.925	1	0.735294	0.49635	1	0.000101	0.000101	0.911765	0.000101	1	1	1	0.92	1	0.958333	0.965116	1	0.965517	0.922222
up-RBM20_WTC	ZNF611:ENSG00000213020:E9.1-E10.1|ENSG00000213020:E9.1-E15.1	TRUE	inclusion	clu_52417	ENSG00000213020:E10.1	cassette-exon	chr19:53219085-53217394|chr19:53219085-53210117	(~)alt-coding, (~)AA:636(BC143996-PEP)->636(BC028590-PEP)|(-)ZN_FING-C2H2-type 1; degenerate, (-)Znf_C2H2-IPR007087	FALSE	369	0.90625	0.905263	0.862069	0.914894	0.707317	0.92562	0.923077	0.772727	0.965517	0.957447	0.866667	1	0.885417	0.882353	0.987342	0.972222	0.843137	0.977778	0.987654	0.984615	0.925926
up-RBM20_WTC	CLTCL1:ENSG00000070371:E29.1-E30.1|ENSG00000070371:E29.1-E33.1	TRUE	inclusion	clu_4588	ENSG00000070371:E30.1	cassette-exon	chr22:19178816-19175603|chr22:19178816-19171124	(+)alt-coding, (+)AA:369(BAH11683.1)->463(BAH12020.1)|(+)ARM-type_fold-IPR016024, (+)Clathrin_H-chain/VPS_repeat-IPR000547, (+)REPEAT-CHCR 7	FALSE	370	0.846154	0.615385	0.791667	0.636364	0.000101	0.806122	0.95	1	0.000101	0.714286	1	0.904762	1	1	1	0.942308	0.8	1	1	1	0.924528
up-RBM20_WTC	SLC39A13:ENSG00000165915:E9.5-E10.1|ENSG00000165915:E9.5-E11.1	TRUE	inclusion	clu_39316	ENSG00000165915:E10.1	cassette-exon	chr11:47434018-47434951|chr11:47434018-47435148	(-)alt-C-terminus, (-)AA:248(ENSP00000432499)->259(ENSP00000434684)|(-)MOTIF-XEXPHE-motif, (-)TOPO_DOM-Cytoplasmic, (-)TRANSMEM-Helical;, (-)ZIP-IPR003689, (+)COMPBIAS-Poly-Ala, (+)TOPO_DOM-Lumenal, (+)ZIP-IPR003689	FALSE	371	0.678161	0.661017	0.416667	0.666667	0.526316	0.659091	0.363636	0.793103	0.792793	0.857143	0.83871	0.000101	0.840764	0.77027	0.333333	0.897561	0.961207	0.727273	0.000101	0.756757	0.735849
up-RBM20_WTC	CWF19L2:ENSG00000152404:E12.1-E13.1|ENSG00000152404:I12.1_107230543-E13.1	FALSE	exclusion	clu_32936	ENSG00000152404:E12.1		chr11:107260800-107224462|chr11:107230543-107224462	(+)nonsense_mediated_decay, (+)nonsense_mediated_decay, (+)alt-C-terminus, (+)AA:553(ENSP00000434704)->623(ENSP00000411736)|(+)COILED, (+)Cwf19-like_C_dom-1-IPR006768, (+)HIT-like-IPR011146	FALSE	372	0.844444	0.521739	0.690476	0.551724	0.608696	0.586667	0.727273	0.655172	0.888889	1	0.96875	0.904762	0.966102	0.317073	0.968421	0.945946	0.000101	0.858824	0.965116	0.65	0.686441
up-RBM20_WTC	RP11-453E17.1:ENSG00000248049:E1.4-I3.2|ENSG00000248049:E1.4-E6.1	TRUE	inclusion	clu_55586	ENSG00000248049:I3.2		chr4:68567202-68586140|chr4:68567202-68594258		FALSE	373	0.674419	0.834951	0.821192	0.860656	0.708738	0.784965	0.724138	0.828571	0.705479	0.838028	0.955357	1	0.93125	0.853448	0.9	0.914286	0.855172	0.867532	0.709163	0.897338	0.914286
up-RBM20_WTC	LINC00680:ENSG00000215190:I4.1-E5.1|ENSG00000215190:E4.1-E5.1	TRUE	inclusion	clu_52924	ENSG00000215190:I4.1	intron-retention	chr6:58275347-58275346|chr6:58276137-58275346	(+)alt-N-terminus, (+)alt-C-terminus, (+)AA:75(BC011838-PEP)->90(AK023611-PEP)	FALSE	374	0.340659	0	0.333333	0.0909091	0	0	0.285714	0	0.8	0	0.000101	0.000101	0.30303	0.555556	0.684211	0.382353	0	0.630769	0.531915	0.108696	0.37234
up-RBM20_WTC	RBM41:ENSG00000089682:E2.2-E3.1|ENSG00000089682:E2.2-E4.1	TRUE	inclusion	clu_7815	ENSG00000089682:E3.1	cassette-exon	chrX:106359880-106359474|chrX:106359880-106359284	(+)alt-N-terminus, (+)alt-C-terminus, (+)AA:203(ENSP00000405522)->236(ENST00000485676-PEP)|(+)MOD_RES-Phosphoserine	FALSE	375	0.0583942	0	0	0.142857	0.0869565	0.0495868	0	0	0	0.130435	0.105263	0.357143	0.0789474	0.000101	0.423077	0.215686	0.0952381	0.156863	0.0916031	0.0625	0.191781
up-RBM20_WTC	FGD4:ENSG00000139132:E8.1-E13.2|ENSG00000139132:E8.1-E10.1	FALSE	exclusion	clu_27464	ENSG00000139132:E13.2	cassette-exon	chr12:32717223-32734894|chr12:32717223-32729200	(-)alt-N-terminus, (-)AA:673(ENSP00000446695)->766(BAB71413.1)	FALSE	376	0	0.0645161	0	0.000101	0	0.0326087	0.000101	0.000101	0	0.357143	0.0625	0.000101	0.192308	0	0.25	0	0.285714	0.27027	0.489362	0.175	0.113924
up-RBM20_WTC	SLC24A3:ENSG00000185052:E2.1-E3.1|ENSG00000185052:E2.1-I2.1_19388407	FALSE	exclusion	clu_47061	ENSG00000185052:E3.1		chr20:19261731-19496132|chr20:19261731-19388407		FALSE	377	1	1	0.736842	0.809524	0.000101	1	0.923077	0.725	1	1	0.000101	1	0.928571	0.977011	1	1	0.98913	0.890909	1	0.981818	0.957831
up-RBM20_WTC	FAM189A2:ENSG00000135063:E12.1-I12.1|ENSG00000135063:E11.2-E13.2	TRUE	inclusion	clu_24657	ENSG00000135063:E12.1|ENSG00000135063:I12.1	intron-retention	chr9:72002599-72002600|chr9:72000863-72003074		FALSE	378	0.0556962	0.370861	0.0963855	0.054878	0.135447	0.0852459	0.0725806	0.00323625	0.0718039	0.205369	0.149289	0.397436	0.253615	0.0744485	0.465494	0.29195	0.130272	0.378151	0.33049	0.172414	0.336401
up-RBM20_WTC	CSAG4:ENSG00000242599:E3.2-ENSG00000197463:E4.2_151877331|ENSG00000242599:E3.2_151896679-ENSG00000197463:E4.2_151877450	TRUE	inclusion	clu_55230	ENSG00000242599:E3.2|ENSG00000242599:ENSG00000197463:E4.2_151877331	trans-splicing	chrX:151896560-151877331|chrX:151896679-151877450		FALSE	379	0.000101	0	0	0	0	0.000101	0	0	0.93314	0	0	0.000101	0	0	0	0.850917	0.425581	0.700311	0.732	0.334302	0.316518
up-RBM20_WTC	SIAH1:ENSG00000196470:E7.1-E9.3|ENSG00000196470:E8.3-E9.3	FALSE	exclusion	clu_48982	ENSG00000196470:E7.1	altPromoter	chr16:48419115-48396341|chr16:48399298-48396341	(~)alt+coding, (~)AA:282(AK225895+PEP)+>282(BAG36589.1)|(+)STRAND, (-)METAL-Zinc 2	FALSE	380	0.832168	0.861538	0.78	0.653846	0.761905	0.75	0.633333	0.588235	0.875	0.921053	0.8	0.971429	0.761905	0.784946	0.87037	0.792683	0.955056	0.903226	0.641026	0.789474	0.852459
up-RBM20_WTC	EVC:ENSG00000072840:E11.2-E13.1|ENSG00000072840:E11.2-E12.1	FALSE	exclusion	clu_5092	ENSG00000072840:E13.1	cassette-exon	chr4:5758089-5785279|chr4:5758089-5759808	(+)alt+C+terminus, (+)AA:535(AAH85608.1)+>991(AAF44682.1)	FALSE	381	1	0.666667	0.9375	0.000101	0.000101	0.790323	0.727273	0.659574	0.65	0.888889	1	0.000101	1	1	1	1	1	0.809524	0.000101	1	1
up-RBM20_WTC	PRUNE2:ENSG00000106772:E11.4-E14.1|ENSG00000106772:E12.5-E14.1	FALSE	exclusion	clu_12817	ENSG00000106772:E11.4	cassette-exon	chr9:79318253-79270418|chr9:79306990-79270418	(-)alt-N-terminus, (-)alt-C-terminus, (-)AA:128(ENST00000480674-PEP)->191(AAH22571.1)|(-)Bcl2-/adenovirus-E1B-IPR022181	FALSE	382	0.18	0.134328	0.375	0.454545	0	0.04	0.111111	0.47619	1	0.909091	0.000101	0.384615	0.0689655	0.000101	0.341463	0.47482	0.441176	0.289474	0.611111	0.298701	0.608696
up-RBM20_WTC	DSN1:ENSG00000149636:E2.7-E3.1|ENSG00000149636:E2.1-E3.1	TRUE	inclusion	clu_32014	ENSG00000149636:E2.7	alt-5'	chr20:35399276-35396445|chr20:35399828-35396445	(-)alt-C-terminus, (-)AA:245(CU691326-PEP)->249(BAG63283.1)|(-)Mtw1_DSN1-IPR013218, (+)MOD_RES-Phosphoserine, (+)Mtw1_DSN1-IPR013218	FALSE	383	0.689655	0.829268	0.928571	0.72973	0.785714	0.88189	0.465116	0.6	0.85	0.776119	0.928571	0.824859	0.899329	0.913043	0.839744	0.825503	0.934783	0.808081	0.753247	0.967213	0.864
up-RBM20_WTC	PCSK6:ENSG00000140479:E15.2-E18.1|ENSG00000140479:E15.2-E16.1	FALSE	exclusion	clu_28023	ENSG00000140479:E18.1	cassette-exon	chr15:101906401-101872236|chr15:101906401-101905249	(+)alt+N+terminus, (+)alt+C+terminus, (+)AA:652(BAA05871.1)+>797(ENSP00000381246)|(+)DOMAIN+PLAC, (+)Furin_repeat+IPR006212, (+)Galactose+bd+like+IPR008979, (+)Growth_fac_rcpt_N_dom+IPR009030, (+)PLAC+IPR010909, (+)Peptidase_S8/S53_dom+IPR000209, (+)PrprotnconvertsP+IPR002884, (+)REGION+CRM (Cys+rich motif), (-)Galactose-bd-like-IPR008979, (-)Peptidase_S8/S53_dom-IPR000209, (-)Prot_inh_propept-IP…	FALSE	384	0.571429	0.85	0.882353	1	0.2	0.755556	0.933333	0.791667	0.931818	0.829268	0.96	0.000101	0.901639	0.000101	1	0.967742	0.000101	0.948718	0.970588	0.952381	0.937984
up-RBM20_WTC	SYTL3:ENSG00000164674:E2.1-E3.1|ENSG00000164674:U0.1_159066266-E3.1	TRUE	inclusion	clu_38448	ENSG00000164674:E2.1	altPromoter	chr6:159072874-159082301|chr6:159066266-159082301		FALSE	385	0.880734	0.818182	1	0.000101	0.826087	0.814815	0.714286	0.692308	1	1	0.961538	0.875	0.96	0.925373	0.75	0.848485	0.959184	0.920635	1	0.9	0.85
up-RBM20_WTC	FAM189A1:ENSG00000104059:E7.1-E8.1|ENSG00000104059:E5.1-E8.1	TRUE	inclusion	clu_11396	ENSG00000104059:E7.1	cassette-exon	chr15:29443937-29429397|chr15:29544572-29429397		FALSE	386	0.000101	0.814815	0.733333	0.000101	0.000101	0.810811	0.777778	0.91954	0.941176	1	1	0.7	1	0.888889	1	0.923077	0.902778	1	1	0.857143	0.777778
up-RBM20_WTC	61E3.4:ENSG00000185864:E6.10-E6.13|ENSG00000185864:E6.10-ENSG00000169246:E6.13	TRUE	inclusion	clu_47498	ENSG00000185864:E6.13	trans-splicing	chr16:21868891-21868737|chr16:21868891-21436457		FALSE	387	0.0714286	0.202703	0.153846	0.111111	0.142857	0.075	0.107143	0	0.2	0.302326	0.105263	0.210526	0.2625	0.000101	0.111111	0.282051	0	0.195876	0.283333	0.176471	0.237705
up-RBM20_WTC	SCYL1:ENSG00000142186:E14.5-E15.3|ENSG00000142186:E14.5-E15.1	FALSE	exclusion	clu_28834	ENSG00000142186:E15.3	alt-3'	chr11:65304221-65304508|chr11:65304221-65304457	(+)alt+C+terminus, (+)AA:787(ENSP00000437254)+>791(BAB55459.1)|(+)COILED, (+)MOD_RES+Phosphoserine, (+)REGION+Interaction with COPB1, (-)COMPBIAS-Pro-rich	FALSE	388	0.421376	0.397112	0.421053	0.367232	0.422819	0.263789	0.413428	0.36116	0.457704	0.530686	0.475177	0.383178	0.404851	0.41681	0.488636	0.386838	0.422489	0.369048	0.613333	0.486891	0.494652
up-RBM20_WTC	ZNF385B:ENSG00000144331:E19.2-E21.1|ENSG00000144331:E19.2-E20.1	FALSE	exclusion	clu_29886	ENSG00000144331:E21.1	cassette-exon	chr2:180347999-180311497|chr2:180347999-180345883	(-)alt-N-terminus, (-)alt-C-terminus, (-)AA:172(AAH48123.1)->209(ENST00000495289-PEP)|(+)ZN_FING+Matrin+type 3, (+)Znf_U1+IPR003604, (-)ZN_FING-Matrin-type 2, (-)Znf_C2H2_jaz-IPR022755, (-)Znf_U1-IPR003604	FALSE	389	0.788462	0.956989	0.843373	0.875	0.566667	0.927536	0.924242	0.755102	0.896104	0.966667	0.000101	0.97561	0.938776	0.901961	0.967213	0.91129	0.884211	0.884058	0.881579	0.922414	0.961039
up-RBM20_WTC	SLC20A2:ENSG00000168575:E3.6-E5.1|ENSG00000168575:E2.2-E9.1	TRUE	inclusion	clu_40988	ENSG00000168575:E3.6|ENSG00000168575:E5.1	cassette-exon	chr8:42396058-42390478|chr8:42396681-42330172		FALSE	390	0.291118	0.103516	0.162521	0	0	0	0.144886	0	0.166972	0.335689	0.225806	0.3125	0.260163	0	0.238372	0	0.129363	0.348866	0.263033	0.223844	0.269598
up-RBM20_WTC	TJP2:ENSG00000119139:E25.4-E27.1|ENSG00000119139:E26.1-E27.1	FALSE	exclusion	clu_18255	ENSG00000119139:E25.4	cassette-exon	chr9:71863140-71865951|chr9:71864401-71865951	(-)alt-N-terminus, (-)AA:1157(BAH13722.1)->1190(BAG11079.1)|(-)DOMAIN-Guanylate kinase-like, (-)Guanylate_kin-IPR008144, (-)Guanylate_kin/L-typ_Ca_channel-IPR008145, (-)MOD_RES-Phosphoserine, (-)PDZ-IPR001478	FALSE	391	0.401247	0.30303	0.14554	0.308824	0.379121	0.0584362	0.257426	0.26506	0.309942	0.462329	0.371795	0.347594	0.413084	0.497065	0.342466	0.261824	0.392789	0.369863	0.263158	0.312236	0.415473
up-RBM20_WTC	SLFN13:ENSG00000154760:E5.1-I6.2|ENSG00000154760:E3.2-I6.2	TRUE	inclusion	clu_33796	ENSG00000154760:E5.1		chr17:33773736-33772712|chr17:33774287-33772712		FALSE	392	0	0	0.172414	0	0.111111	0	0.000101	0	0.000101	0.225806	0.321429	0.055	0.0759494	0	0.0606061	0.175824	0.297297	0.174419	0	0.2	0.269231
up-R636S_WTC	SBF2:ENSG00000133812:E3.1-E4.2|ENSG00000133812:E2.2-E4.2	TRUE	inclusion	clu_23995	ENSG00000133812:E3.1	altPromoter	chr11:10066066-10064528|chr11:10215449-10064528	(-)retained_intron, (+)truncated, (-)AA:100(ENST00000527019-PEP)->908(ENST00000533770-PEP)|(-)DOMAIN-GRAM, (-)DOMAIN-dDENN, (-)GRAM-IPR004182, (-)MOD_RES-Phosphoserine, (-)SBF2-IPR022096, (-)dDENN_dom-IPR005112	FALSE	393	0	0	0.176471	0.0909091	0	0	0.0869565	0	0.488372	0.478992	0.3125	0.315789	0.528926	0.641791	0.452381	0.281879	0.278351	0	0.0847458	0.158879	0
up-R636S_WTC	FAM3C:ENSG00000196937:U0.1_121150830-E2.1|ENSG00000196937:E1.4-E2.1	FALSE	exclusion	clu_49460	ENSG00000196937:U0.1_121150830	altPromoter	chr7:121150830-121023064|chr7:121036216-121023064		FALSE	394	0.0645161	0.425	0.12069	0.0952381	0.25	0.0204082	0	0	0.592593	0.790698	0.666667	0.35	0.6	0.794118	0.555556	0.473684	0.613333	0.0526316	0.169811	0.185185	0.152542
up-R636S_WTC	ACACB:ENSG00000076555:E1.1-E3.1|ENSG00000076555:E2.1-E3.1	FALSE	exclusion	clu_5684	ENSG00000076555:E1.1	altPromoter	chr12:109554509-109577202|chr12:109569231-109577202	(+)alt+N+terminus, (+)alt+C+terminus, (+)AA:143(ENSP00000443494)+>2458(AAR37018.1)|(+)ACT_SITE, (+)AcCoA_COase_cen+IPR013537, (+)BINDING+Coenzyme A, (+)Biotin_COase_C+IPR005482, (+)Biotin_carboxylation_dom+IPR011764, (+)Biotin_lipoyl+IPR000089, (+)COA_CT_C+IPR011763, (+)COA_CT_N+IPR011762, (+)CarbamoylP_synth_lsu_N+IPR005481, (+)Carboxyl_trans+IPR000022, (+)CbamoylP_synth_lsu+like_ATP+bd+IPR00547…	FALSE	395	0.552448	0.506849	0.714286	0.533333	0.538462	0.537037	0.5625	0.285714	0.787879	0.730769	0.744186	0.875	0.764045	0.677419	0.691358	0.760563	0.84507	0.533898	0.478873	0.454545	0.582278
up-R636S_WTC	FRG1:ENSG00000109536:E7.1-I7.1_190881001|ENSG00000109536:E7.1-E8.1	TRUE	inclusion	clu_14043	ENSG00000109536:I7.1_190881001		chr4:190878657-190881001|chr4:190878657-190881903		FALSE	396	0.108664	0.194346	0.089372	0.119149	0.161765	0.0983359	0.115646	0.15625	0.177419	0.236686	0.279279	0.409449	0.380952	0.193798	0.353107	0.361635	0.281106	0.159574	0.135135	0.150273	0.180023
up-R636S_WTC	KDM4C:ENSG00000107077:E29.2-E30.1|ENSG00000107077:I29.1_7153517-E30.1	FALSE	exclusion	clu_12896	ENSG00000107077:E29.2		chr9:7128236-7165238|chr9:7153517-7165238		FALSE	397	0.144578	0.523179	0.345361	0.177515	0.310345	0.551724	0.25641	0.321429	0.75	0.490066	0.76	0.728395	0.641509	0.921053	0.820896	0.553571	0.612069	0.380682	0.402062	0.441558	0.47807
up-R636S_WTC	CBX5:ENSG00000094916:E1.1-E4.1|ENSG00000094916:E2.2-E4.1	FALSE	exclusion	clu_8464	ENSG00000094916:E1.1	altPromoter	chr12:54673792-54651476|chr12:54653293-54651476	(~)AA:191(ENSP00000209875)+>191(AAH06821.1)	FALSE	398	0.61883	0.598628	0.612903	0.528814	0.544408	0.600746	0.694698	0.586724	0.746903	0.618306	0.791557	0.706821	0.765382	0.767684	0.768893	0.80251	0.785714	0.654666	0.536398	0.697354	0.614621
up-R636S_WTC	ZNF385B:ENSG00000144331:E5.3-E13.1|ENSG00000144331:E6.2-E13.1	FALSE	exclusion	clu_29884	ENSG00000144331:E5.3	altPromoter	chr2:180634230-180409696|chr2:180610440-180409696	(+)alt+N+terminus, (+)alt+C+terminus, (+)AA:395(BAC04870.1)+>421(BAD18578.1)|(+)REGION+Required for induction of apoptosis, (+)ZN_FING+Matrin+type 1, (+)Znf_C2H2_jaz+IPR022755, (+)Znf_U1+IPR003604	FALSE	399	0.37037	0.596154	0.553191	0.000101	0.432432	0.290323	0.673077	0.6875	0.794872	0.764706	0.000101	0.714286	0.925	0.727273	0.785714	0.824138	0.838384	0.217391	0.35	0.590909	0.326923
up-R636S_WTC	ANKHD1-EIF4EBP3:ENSG00000254996:E30.1-E31.2|ENSG00000254996:E30.1-E31.1	FALSE	exclusion	clu_56276	ENSG00000254996:E31.2	alt-3'	chr5:139915123-139916974|chr5:139915123-139916923	(+)alt+C+terminus, (+)AA:1308(BC144623+PEP)+>2542(AAO14943.1)|(+)Ankyrin_rpt+IPR002110, (+)Ankyrin_rpt+contain_dom+IPR020683, (+)KH_dom+IPR004087, (+)KH_dom_type_1+IPR004088	FALSE	400	0.451493	0.425	0.467626	0.46875	0.45098	0.28754	0.433333	0.337838	0.510204	0.505376	0.539683	0.540373	0.571429	0.556338	0.542636	0.566553	0.431655	0.410959	0.403141	0.352941	0.355301
up-R636S_WTC	RGS3:ENSG00000138835:E27.3-E34.1|ENSG00000138835:E30.2-E34.1	FALSE	exclusion	clu_27420	ENSG00000138835:E27.3	alt-C-term	chr9:116299198-116345730|chr9:116328010-116345730	(~)alt+coding, (~)AA:519(BAG53899.1)+>519(BAF82355.1)|(-)HELIX, (-)Regulat_G_prot_signal_superfam-IPR016137	FALSE	401	0.314066	0.3663	0.327217	0.294872	0.291262	0.263432	0.317343	0.312204	0.445783	0.331081	0.494681	0.612245	0.525641	0.398897	0.468085	0.425101	0.398633	0.291391	0.302632	0.369231	0.205074
up-R636S_WTC	KIAA1671:ENSG00000197077:E7.1-E9.1|ENSG00000197077:I8.1_25508429-E9.1	FALSE	exclusion	clu_49543	ENSG00000197077:E7.1	altPromoter	chr22:25445331-25566787|chr22:25508429-25566787	(+)alt-N-terminus, (+)AA:313(ENSP00000385377)->1806(ENSP00000351207)|(+)MOD_RES-Phosphoserine, (+)MOD_RES-Phosphothreonine	FALSE	402	0.787671	0.45283	0.367089	0.227273	0.571429	0.378855	0.453125	0.507812	0.512195	0.708333	0.947368	1	0.875	0.79096	0.85	0.647059	0.746479	0.471429	0.416667	0.383838	0.402985
up-R636S_WTC	DMD:ENSG00000198947:E83.2-E84.1|ENSG00000198947:E83.2-E85.1	TRUE	inclusion	clu_51278	ENSG00000198947:E84.1	cassette-exon	chrX:31196786-31196087|chrX:31196786-31191721	(-)alt-C-terminus, (-)AA:1225(AAI27104.2)->1230(BAI45295.1)|(-)Spectrin_repeat-IPR002017, (+)REPEAT-Spectrin 24	FALSE	403	0.66185	0.563011	0.527066	0.6	0.741176	0.595395	0.606061	0.603825	0.681818	0.825581	0.878788	0.924051	0.720207	0.966667	0.940476	0.733974	0.866667	0.807428	0.627249	0.58634	0.634726
up-R636S_WTC	MAP2K5:ENSG00000137764:E3.1-E4.1|ENSG00000137764:E1.3-E4.1	TRUE	inclusion	clu_26441	ENSG00000137764:E3.1	altPromoter	chr15:67841545-67842372|chr15:67835808-67842372	(-)alt-N-terminus, (-)AA:412(BAG56954.1)->438(ENSP00000378859)|(-)DOMAIN-OPR, (-)HELIX, (-)Kinase-like_dom-IPR011009, (-)OPR_PB1-IPR000270, (-)Prot_kinase_cat_dom-IPR000719, (-)REGION-Interaction with MAPK7, (-)STRAND, (-)Ser-Thr/Tyr_kinase_cat_dom-IPR001245, (-)Ser/Thr_dual-sp_kinase_dom-IPR002290, (-)TURN, (-)Tyr_kinase_cat_dom-IPR020635, (+)DOMAIN-Protein kinase, (+)Kinase-like_dom-IPR011009, …	FALSE	404	0	0	0.0289855	0	0	0.0133333	0	0	0.0941176	0.137255	0.113636	0.227273	0.0786517	0.394191	0.133333	0.472868	0.284768	0.00662252	0	0	0
up-R636S_WTC	DDAH1:ENSG00000153904:E10.2-E13.1|ENSG00000153904:E5.1-E13.1	TRUE	inclusion	clu_33487	ENSG00000153904:E10.2	altPromoter	chr1:85930426-85824530|chr1:85961849-85824530	(+)alt-N-terminus, (+)AA:182(CAI45988.1)->285(BAA37117.1)|(+)Amidino_trans-IPR003198, (+)BINDING-Substrate, (+)BINDING-Substrate; via carbonyl oxygen, (+)HELIX, (+)REGION-Substrate binding, (+)STRAND, (+)TURN	FALSE	405	0.586207	0.379562	0.511111	0.5	0.706667	0.261411	0.546512	0.50838	0.688889	0.73913	0.85	0.888889	0.621622	0.894309	0.770492	0.816568	0.851852	0.629213	0.663551	0.245059	0.319767
up-R636S_WTC	HKR1:ENSG00000181666:I7.1-E8.1|ENSG00000181666:E6.1-E8.1_37819887	TRUE	inclusion	clu_45740	ENSG00000181666:I7.1|ENSG00000181666:E8.1	intron-retention	chr19:37819480-37819481|chr19:37815167-37819887		FALSE	406	0.359477	0.394737	0.0606061	0.451613	0.411765	0.136364	0.263158	0.358974	0.564103	0.666667	0.666667	0.776119	0.564103	0.688525	0.671875	0.47619	0.390244	0.345455	0.4	0.363636	0.451613
up-R636S_WTC	TSC22D3:ENSG00000157514:E5.13-E8.4|ENSG00000157514:E7.2-E8.4	FALSE	exclusion	clu_34774	ENSG00000157514:E5.13	altPromoter	chrX:107018330-106959180|chrX:106959920-106959180	(-)alt-N-terminus, (-)AA:132(ENSP00000421016)->134(BAB18680.1)|(-)REGION-AP1-binding	FALSE	407	0.541106	0.507177	0.494662	0.516129	0.528455	0.389452	0.550459	0.519553	0.571429	0.54185	0.59919	0.618705	0.601108	0.582031	0.708333	0.567515	0.599567	0.451505	0.419847	0.42132	0.40583
up-R636S_WTC	S1PR1:ENSG00000170989:E1.3-E3.1|ENSG00000170989:E1.3-U3.1_101707245	TRUE	exclusion	clu_42144	ENSG00000170989:E3.1	alt-3'	chr1:101702655-101704378|chr1:101702655-101707245		FALSE	408	0.78291	0.831904	0.784416	0.77037	0.816216	0.792941	0.860215	0.828893	0.900541	0.874317	0.949153	0.880435	0.873124	0.947937	0.859375	0.900702	0.901198	0.778816	0.611675	0.79078	0.792395
up-R636S_WTC	ING3:ENSG00000071243:E4.1-E6.1|ENSG00000071243:E4.1-E5.1	FALSE	exclusion	clu_4800	ENSG00000071243:E6.1	cassette-exon	chr7:120595678-120604796|chr7:120595678-120596214	(+)alt+N+terminus, (+)alt+C+terminus, (+)AA:92(AAH09776.1)+>403(BAG57123.1)|(+)BINDING+Histone H3K4me3, (+)COMPBIAS+Poly+Ser, (+)HELIX, (+)MOD_RES+N6+acetyllysine, (+)STRAND, (+)ZN_FING+PHD+type, (+)Znf_FYVE_PHD+IPR011011, (+)Znf_PHD+IPR001965, (+)Znf_PHD+finger+IPR019787, (-)Staphylocoagulase_N-IPR023221	FALSE	409	0.668203	0.5	0.682432	0.5	0.621053	0.496183	0.542857	0.366667	0.64	0.72973	0.789474	0.753623	0.757282	0.927835	0.716667	0.703448	0.769231	0.608333	0.664122	0.574468	0.565574
up-R636S_WTC	CES4A:ENSG00000172824:I10.1-E11.1|ENSG00000172824:E10.1-E11.1	TRUE	inclusion	clu_42964	ENSG00000172824:I10.1	intron-retention	chr16:67038695-67038696|chr16:67038127-67038696		FALSE	410	0.125	0	0	0	0.000101	0	0	0	0.000101	0.210526	0.259259	0.0857143	0.225806	0.000101	0.311111	0.603774	0.1	0	0	0.000101	0
up-R636S_WTC	HEATR5A:ENSG00000129493:E22.1-E24.1|ENSG00000129493:E23.1-E24.1	FALSE	exclusion	clu_21895	ENSG00000129493:E22.1	cassette-exon	chr14:31813102-31806820|chr14:31809656-31806820	(+)alt+N+terminus, (+)alt+C+terminus, (+)AA:199(ENSP00000447708)+>603(AK023789+PEP)|(-)ARM-type_fold-IPR016024	TRUE	411	0.813084	0.686869	0.478571	0.77551	0.791045	0.775168	0.892857	1	1	0.985294	1	1	1	1	0.980769	0.959016	1	0.827988	0.521739	0.734234	0.769854
up-R636S_WTC	SYTL2:ENSG00000137501:E9.1-E10.14|ENSG00000137501:E10.12-E10.14	FALSE	exclusion	clu_26333	ENSG00000137501:E9.1	cassette-exon	chr11:85431901-85429886|chr11:85430033-85429886		FALSE	412	0.913043	0.849057	0.921875	0.8	0.904762	0.893805	0.8	0.868421	0.833333	0.000101	0.000101	1	1	1	1	1	1	0.901235	0.861111	0.864198	0.853403
up-R636S_WTC	ABLIM1:ENSG00000099204:E11.1-E13.1|ENSG00000099204:E12.4-E13.1	FALSE	exclusion	clu_8704	ENSG00000099204:E11.1	altPromoter	chr10:116304764-116251637|chr10:116286419-116251637	(+)alt+N+terminus, (+)AA:455(BAG53605.1)+>531(BAG52725.1)|(+)DOMAIN+LIM zinc+binding 3, (+)DOMAIN+LIM zinc+binding 4, (+)MOD_RES+Phosphoserine, (+)Znf_LIM+IPR001781	FALSE	413	0.864124	0.848883	0.814721	0.744807	0.821522	0.82035	0.833866	0.891266	0.900662	0.901445	0.951493	0.97307	0.920477	0.93361	0.94263	0.909005	0.922056	0.916742	0.805215	0.881325	0.894121
up-R636S_WTC	NUP93:ENSG00000102900:E1.5-E5.1|ENSG00000102900:I3.1_56781706-E5.1	FALSE	exclusion	clu_10882	ENSG00000102900:E1.5	alt-C-term	chr16:56764123-56782146|chr16:56781706-56782146	(+)alt-N-terminus, (+)AA:696(ENSP00000440235)->819(ENSP00000310668)|(+)MOD_RES-Phosphoserine	FALSE	414	0.801673	0.716463	0.755435	0.664269	0.761589	0.834586	0.714047	0.795943	0.839109	0.756494	0.89899	0.85	0.879679	0.838046	0.935065	0.900917	0.828979	0.765525	0.759901	0.770213	0.68112
up-R636S_WTC	OXCT1:ENSG00000083720:E13.1-E16.2|ENSG00000083720:E14.3-E16.2	FALSE	inclusion	clu_6801	ENSG00000083720:E13.1	cassette-exon	chr5:41794779-41794180|chr5:41794524-41794180	(-)alt+N+terminus, (-)AA:123(BAH14273.1)+>334(BAH13095.1)|(-)ACT_SITE+Acyl+thioester intermediate, (-)CoA_trans_fam_I+IPR004165, (-)HELIX, (-)STRAND, (-)TURN, (+)CoA_trans_fam_I-IPR004165, (+)TURN	FALSE	415	0.954255	0.822989	0.865088	0.781768	0.913295	0.850174	0.86166	0.907285	0.907895	0.945344	1	0.984152	0.979452	0.931818	0.983902	0.944444	0.968692	0.909149	0.892924	0.764638	0.840139
up-R636S_WTC	DNAJB5:ENSG00000137094:E1.5-E5.1|ENSG00000137094:E2.6-E5.1	FALSE	exclusion	clu_26094	ENSG00000137094:E1.5	altPromoter	chr9:34989828-34993197|chr9:34990809-34993197	(~)alt+coding, (~)AA:348(BAG51176.1)+>348(AAM10498.1)|(+)HSP40/DnaJ_pept+bd+IPR008971	FALSE	416	0.844086	0.671378	0.66548	0.818182	0.775641	0.691606	0.726457	0.739788	0.774011	0.858696	0.872093	0.896552	0.910714	0.882812	0.907895	0.862637	0.856716	0.818414	0.766667	0.791391	0.801336
up-R636S_WTC	CEP85L:ENSG00000111860:E10.4-E11.1|ENSG00000111860:I10.1_118858687-E11.1	FALSE	exclusion	clu_15027	ENSG00000111860:E10.4		chr6:118886692-118845083|chr6:118858687-118845083		FALSE	417	0.06	0.0833333	0.255814	0.0576923	0.133333	0.114286	0.000101	0.000101	0.000101	0.2	0.307692	0.190476	0.764706	0.000101	0.404762	0.755102	0.4375	0.0416667	0.121951	0.152542	0.0930233
up-R636S_WTC	PLBD1:ENSG00000121316:E1.2-E3.1|ENSG00000121316:E2.1-E3.1	FALSE	exclusion	clu_19106	ENSG00000121316:E1.2	alt-C-term	chr12:14720516-14706346|chr12:14707088-14706346	(-)truncated, (+)AA:144(ENSP00000438367)+>506(BAB15442.1)	FALSE	418	0.714286	0.833333	0.789474	0.461538	0.000101	0.807692	0.000101	0.428571	0.000101	0.95122	0.882353	0.8	0.886364	0.962264	0.962963	0.928571	0.925926	0.725664	0.769231	0.533333	0.710145
up-R636S_WTC	TRDN:ENSG00000186439:E32.1-E33.1|ENSG00000186439:E32.1-E34.1	TRUE	inclusion	clu_47700	ENSG00000186439:E33.1	cassette-exon	chr6:123592284-123591011|chr6:123592284-123588896		FALSE	419	0.546032	0.479501	0.39726	0.245614	0.394231	0.388462	0.418605	0.531646	0.52	0.462185	0.806452	0.707724	0.6	0.527027	0.596916	0.573951	0.576531	0.396552	0.297578	0.186047	0.303688
up-R636S_WTC	FRG1:ENSG00000109536:E3.1_190864426-I3.1|ENSG00000109536:E3.1-E4.1	TRUE	inclusion	clu_14046	ENSG00000109536:E3.1_190864426|ENSG00000109536:I3.1		chr4:190864426-190873316|chr4:190864427-190873317		FALSE	420	0.0393401	0.180124	0.104478	0.0766284	0.153465	0.0654762	0.172185	0.226923	0.12963	0.177665	0.217391	0.240642	0.308333	0.261261	0.371069	0.272727	0.294872	0.119658	0.114569	0.140725	0.163737
up-R636S_WTC	TMEM182:ENSG00000170417:E6.1-E8.2|ENSG00000170417:I7.1_103400543-E8.2	FALSE	exclusion	clu_41864	ENSG00000170417:E6.1		chr2:103380886-103414322|chr2:103400543-103414322	(+)alt-N-terminus, (+)alt-C-terminus, (+)AA:124(ENST00000469971-PEP)->133(ENSP00000387258)|(+)TOPO_DOM-Cytoplasmic, (+)TOPO_DOM-Extracellular, (+)TRANSMEM-Helical;	FALSE	421	0.916667	0.890909	0.959184	0.909091	0.805556	0.866667	0.88	0.785714	1	1	1	1	0.9	0.909091	0.979592	1	1	0.852632	0.915254	0.934783	0.895062
up-R636S_WTC	SH3D19:ENSG00000109686:E3.2-E5.1|ENSG00000109686:E1.1-E5.1	TRUE	inclusion	clu_14111	ENSG00000109686:E3.2	altPromoter	chr4:152148912-152147238|chr4:152246393-152147238	(+)alt-N-terminus, (+)alt-C-terminus, (+)AA:21(ENST00000604030-PEP)->767(BAH11782.1)|(+)COMPBIAS-Pro-rich, (+)DOMAIN-SH3 2, (+)DOMAIN-SH3 3, (+)DOMAIN-SH3 4, (+)DOMAIN-SH3 5, (+)MOD_RES-Phosphoserine, (+)REGION-Interaction with SH3GL1, (+)SH3_2-IPR011511, (+)SH3_domain-IPR001452, (+)p67phox-IPR000108	FALSE	422	0.142857	0.0222222	0.0571429	0.111111	0.0588235	0	0.000101	0	0.000101	0.1875	0.000101	0.0714286	0.222222	0.22807	0.153846	0.289474	0.151515	0.0952381	0.142857	0.0961538	0.0337079
up-R636S_WTC	TMEM55A:ENSG00000155099:E1.5-E3.2|ENSG00000155099:E2.1-E3.2	FALSE	inclusion	clu_33898	ENSG00000155099:E1.5	altPromoter	chr8:92052872-92033632|chr8:92036517-92033632	(-)nonsense_mediated_decay, (-)nonsense_mediated_decay, (+)truncated, (-)AA:56(ENSP00000429112)+>166(ENSP00000429280)|(-)ACT_SITE, (-)MOTIF+CX5R motif, (-)Transmembrane_protein_55A/B+IPR019178	FALSE	423	0.806233	0.755556	0.800725	0.782313	0.869565	0.785433	0.843972	0.819231	0.895833	0.791837	0.898876	0.916168	0.916667	0.944844	0.85	0.912429	0.908451	0.777011	0.621891	0.765306	0.801205
up-R636S_WTC	LIMCH1:ENSG00000064042:E8.1-E12.1|ENSG00000064042:E9.2-E12.1	FALSE	exclusion	clu_3564	ENSG00000064042:E8.1	cassette-exon	chr4:41526495-41600937|chr4:41540367-41600937	(-)alt-coding, (-)AA:885(CR936661-PEP)->897(AAH23546.1)	FALSE	424	0.44	0.18	0.555556	0.692308	0.5	0.470588	0.388889	0.555556	1	0.000101	0.000101	0.764706	0.785714	1	0.588235	0.782609	0.875	0.463415	0.777778	0.683333	0.572581
up-R636S_WTC	WHSC1L1:ENSG00000147548:E24.1-E25.2|ENSG00000147548:E24.2-E25.2	FALSE	exclusion	clu_31224	ENSG00000147548:E24.1	alt-5'	chr8:38139018-38137199|chr8:38138985-38137199	(-)alt-coding, (-)AA:1426(AAI43511.1)->1437(BAG10672.1)|(+)SET_dom+IPR001214, (-)DOMAIN-SET, (-)SET_dom-IPR001214	FALSE	425	0.452381	0.472727	0.236364	0.363636	0.465116	0.321429	0.380952	0.117647	0.736842	0.527778	0.565217	0.528302	0.410256	0.595238	0.715909	0.490385	0.526316	0.349315	0.492308	0.366667	0.307263
up-R636S_WTC	HDAC9:ENSG00000048052:E11.4-E19.1|ENSG00000048052:E11.4-E17.1	FALSE	exclusion	clu_2583	ENSG00000048052:E19.1	alt-C-term	chr7:18535947-18624904|chr7:18535947-18582792	(+)alt+N+terminus, (+)alt+C+terminus, (+)AA:104(ENST00000476135+PEP)+>138(ENSP00000412497)|(+)Hist_deacetylase_Gln_rich_N+IPR024643	FALSE	426	0.65894	0.445161	0.508197	0.428571	0.465116	0.359873	0.517241	0.224138	0.436364	0.826087	0.636364	0.783333	0.817204	0.872093	0.686747	0.6	0.657534	0.57485	0.472656	0.401709	0.535787
up-R636S_WTC	SLC44A3:ENSG00000143036:E12.2-E13.1|ENSG00000143036:I12.1_95329833-E13.1	FALSE	exclusion	clu_29118	ENSG00000143036:E12.2		chr1:95323056-95330299|chr1:95329833-95330299		FALSE	427	0.738095	0.45	0.444444	0.3	0.212121	0.785075	0.2	0	0.000101	0.785714	1	0.705882	0.95	1	0.909091	1	0.538462	0.606742	0.473684	0.5	0.671429
up-R636S_WTC	PCDHGC5:ENSG00000240764:E6.1-E11.1|ENSG00000240764:E9.6-E11.1	FALSE	exclusion	clu_55041	ENSG00000240764:E6.1	altPromoter	chr5:140799841-140874374|chr5:140858113-140874374	(-)alt-N-terminus, (-)AA:929(AAD43730.1)->934(AAD43731.1)	FALSE	428	0.151515	0.239583	0.367347	0.0606061	0.348837	0.3125	0.255319	0.191489	0.365517	0.712644	0.58	0.735294	0.412214	0.256065	0.87234	0.325203	0.552941	0.236842	0.296296	0.225806	0.270968
up-R636S_WTC	SMYD3:ENSG00000185420:E1.5-E5.1|ENSG00000185420:I3.1_246520205-E5.1	FALSE	exclusion	clu_47239	ENSG00000185420:E1.5	altPromoter	chr1:246670356-246518396|chr1:246520205-246518396	(+)alt-N-terminus, (+)AA:369(ENSP00000444184)->428(ENSP00000373637)|(+)DOMAIN-SET, (+)HELIX, (+)REGION-S-adenosyl-L-methionine binding, (+)SET_dom-IPR001214, (+)STRAND, (+)TURN, (+)ZN_FING-MYND-type, (+)Znf_MYND-IPR002893	FALSE	429	0.833333	0.425	0.4	0.162162	0.555556	0.117241	0.306122	0.38961	0.27027	0.000101	0.913043	1	0.716418	0.933333	0.636364	0.740741	0.905405	0.16129	0.000101	0.0974026	0.0742574
up-R636S_WTC	RALGAPA1:ENSG00000174373:E19.1-E20.1|ENSG00000174373:E17.1-E20.1	TRUE	inclusion	clu_43672	ENSG00000174373:E19.1	cassette-exon	chr14:36169368-36159209|chr14:36190894-36159209	(~)alt-C-terminus, (~)AA:2083(AAT49272.1)->2083(BAH83561.1)|(-)MOD_RES-Phosphothreonine, (+)REGION-Minimal domain that binds to TCF3/E12	FALSE	430	0.761062	0.793651	0.735294	0.52381	0.8	0.512821	0.611111	0.734375	0.9	0.894737	1	0.896104	0.873563	0.92	0.873786	0.764706	0.857143	0.863946	0.794118	0.716418	0.668317
up-R636S_WTC	ABI1:ENSG00000136754:E5.1-E7.1|ENSG00000136754:E4.2-E7.1	TRUE	inclusion	clu_25789	ENSG00000136754:E5.1	cassette-exon	chr10:27060004-27059274|chr10:27065994-27059274	(+)alt-coding, (+)AA:476(AAN28379.1)->480(AAB62569.1)|(-)Abl-interactor_HHR_dom-IPR012849, (+)Abl-interactor_HHR_dom-IPR012849, (+)SH3_domain-IPR001452	FALSE	431	0.813517	0.360494	0.480493	0.423868	0.504	0.176368	0.395	0.345794	0.474026	0.80531	0.835052	0.848485	0.706468	0.749271	0.731383	0.644342	0.746114	0.678499	0.455947	0.296	0.452962
up-R636S_WTC	CEP63:ENSG00000182923:E2.2-E4.1|ENSG00000182923:E1.4-E4.1	TRUE	inclusion	clu_46165	ENSG00000182923:E2.2	altPromoter	chr3:134205398-134214138|chr3:134204894-134214138	(+)truncated, (-)AA:63(ENSP00000423225)->475(BAB14662.1)|(-)COILED	FALSE	432	0.103774	0.0689655	0.0322581	0	0.147059	0.106061	0.2	0	0.25	0.104167	0.473684	0.469388	0.22549	0.28	0.290323	0.22093	0.0952381	0.0761905	0.0853659	0.03125	0.131313
up-R636S_WTC	FIP1L1:ENSG00000145216:E1.7-E3.1|ENSG00000145216:E1.7-E4.1	TRUE	inclusion	clu_30324	ENSG00000145216:E3.1	cassette-exon	chr4:54244090-54245240|chr4:54244090-54245392	(+)alt-coding, (+)AA:588(BAG58575.1)->594(AAQ88277.1)|(+)COMPBIAS-Pro-rich, (+)REGION-Necessary for stimulating PAPOLA activity, (+)REGION-Sufficient for interaction with PAPOLA	FALSE	433	0.475248	0.45	0.243902	0.2	0.428571	0.298742	0.369048	0.197531	0.387755	0.376	0.463158	0.586667	0.488584	0.679558	0.577465	0.498099	0.52381	0.353698	0.343915	0.289216	0.348525
up-R636S_WTC	TDP1:ENSG00000042088:E2.6-E4.4|ENSG00000042088:E2.6-E6.2	TRUE	inclusion	clu_2351	ENSG00000042088:E4.4	cassette-exon	chr14:90422314-90422922|chr14:90422314-90429452	(~)alt-coding, (~)AA:608(BAA91997.1)->608(AAH15474.1)|(+)HELIX, (+)Tyr-DNA_phospho-IPR010347	FALSE	434	0.144444	0.0952381	0.135135	0.130435	0.1	0.128571	0.128205	0.0689655	0.224138	0.25	0.214286	0.142857	0.25	0.285714	0.28125	0.123288	0.138889	0.117978	0.0923077	0.137615	0.198795
up-R636S_WTC	TTC39A:ENSG00000085831:I6.1_51792416-E9.1|ENSG00000085831:E6.2-E9.1	TRUE	inclusion	clu_7108	ENSG00000085831:I6.1_51792416		chr1:51792416-51787497|chr1:51795711-51787497		FALSE	435	0.237624	0.0434783	0	0.0833333	0	0.0163934	0.225806	0	0.111111	0.175676	0.318182	0.388889	0.125	0.329412	0.352941	0.368	0.286885	0.0909091	0.190476	0.153846	0.0617284
up-R636S_WTC	MLLT4:ENSG00000130396:E16.1-E17.1|ENSG00000130396:E16.1-E18.2	TRUE	inclusion	clu_22222	ENSG00000130396:E17.1	cassette-exon	chr6:168312169-168314083|chr6:168312169-168314848	(-)alt-coding, (-)AA:1831(ENSP00000252692)->1834(ENSP00000383623)|(-)DOMAIN-Dilute, (-)Dilute-IPR002710, (+)COILED, (+)Dilute-IPR002710	FALSE	436	0.493849	0.211823	0.394191	0.22093	0.323529	0.282582	0.33913	0.08	0.267442	0.505714	0.546875	0.530387	0.452888	0.39645	0.434211	0.483051	0.534483	0.325843	0.148633	0.221416	0.183579
up-R636S_WTC	KDM5D:ENSG00000012817:E4.1-E5.1|ENSG00000012817:E4.1-E6.1	TRUE	inclusion	clu_1322	ENSG00000012817:E5.1	cassette-exon	chrY:21903621-21903374|chrY:21903621-21901548	(+)alt-coding, (+)AA:1482(BAG10305.1)->1539(AAI32722.1)|(-)ARID/BRIGHT_DNA-bd-IPR001606, (+)ARID/BRIGHT_DNA-bd-IPR001606, (+)DOMAIN-ARID, (+)HELIX, (+)TURN	FALSE	437	0.7109	0.721739	0.806202	0.625	0.733333	0.757143	0.746835	0.78626	0.855556	0.806723	0.953846	0.842105	0.80663	0.807018	0.828025	0.787565	0.806931	0.794326	0.686275	0.691919	0.783854
up-R636S_WTC	FKBP11:ENSG00000134285:E3.5-E3.8|ENSG00000134285:E3.5-E4.1	TRUE	inclusion	clu_24211	ENSG00000134285:E3.8	cassette-exon	chr12:49317565-49317387|chr12:49317565-49315984	(-)alt-C-terminus, (-)AA:146(ENSP00000396874)->201(ENSP00000449751)|(-)DOMAIN-PPIase FKBP-type, (-)PPIase_FKBP_dom-IPR001179, (-)TRANSMEM-Helical;, (+)PPIase_FKBP_dom-IPR001179	FALSE	438	0.493827	0.410959	0.513514	0.357143	0.470588	0.202703	0.285714	0.2	0.359375	0.655172	0.48	0.793103	0.525	1	0.863636	0.782609	1	0.410959	0.648649	0.278261	0.37037
up-R636S_WTC	RP11-142I20.1:ENSG00000267313:E6.4-E7.1|ENSG00000267313:E5.1-E7.1	TRUE	inclusion	clu_57555	ENSG00000267313:E6.4	altPromoter	chr18:39100348-39096519|chr18:39101341-39096519		FALSE	439	0.725	1	0.62069	0.000101	0.916667	0.73913	0.000101	0.000101	0.000101	0.944444	1	0.852174	1	1	0.990291	0.954545	1	0.820225	0.733333	0.55814	0.850746
up-R636S_WTC	GPATCH4:ENSG00000160818:E4.3-I4.2|ENSG00000160818:E4.1-I4.2	TRUE	inclusion	clu_36032	ENSG00000160818:E4.3	intron-retention	chr1:156567914-156567913|chr1:156568019-156567913		FALSE	440	0.089172	0.0490798	0.0544554	0.00704225	0.0352941	0.0196629	0	0.0993377	0.160494	0.133333	0.314286	0.316832	0.301887	0	0.267606	0.2	0.219697	0.190283	0.0842105	0.0591133	0.121849
up-R636S_WTC	TRPC3:ENSG00000138741:I11.1_122822710-E12.1|ENSG00000138741:E11.1-E12.1	TRUE	inclusion	clu_27227	ENSG00000138741:I11.1_122822710		chr4:122822710-122820850|chr4:122824007-122820850		FALSE	441	0.102041	0	0.170732	0	0	0	0.000101	0	0.000101	0.292683	0.264706	0.23301	0.0267857	0.447368	0.275676	0.135135	0.202899	0.232877	0.04	0	0
up-R636S_WTC	ERC2:ENSG00000187672:E1.2-E3.1|ENSG00000187672:E2.1-E3.1	FALSE	exclusion	clu_48130	ENSG00000187672:E1.2	altPromoter	chr3:56502276-56469175|chr3:56501100-56469175	(-)truncated, (+)AA:142(ENST00000472917+PEP)+>957(BAA20832.3)|(+)CAZ_cplx_RIM+bd_prot+IPR019323, (+)COILED, (+)COMPBIAS+Poly+His, (+)COMPBIAS+Poly+Lys, (+)Prefoldin+IPR009053	FALSE	442	0.869565	0.655172	0.76	0.555556	0.714286	0.68	0.000101	0	1	1	1	0.916667	0.942857	1	0.933333	0.963636	1	0.653846	0.783784	0.574074	0.872727
up-R636S_WTC	MYRF:ENSG00000124920:E18.1-E19.2|ENSG00000124920:E17.4-E19.1	TRUE	inclusion	clu_20251	ENSG00000124920:E18.1|ENSG00000124920:E19.2	cassette-exon	chr11:61548264-61548432|chr11:61547762-61548429	(+)alt+N+terminus, (+)AA:1111(AAF28400.1)+>1151(BAA76798.3)|(+)alt-N-terminus, (+)AA:1111(AAF28400.1)->1151(BAA76798.3)	FALSE	443	0.72093	0.663265	0.555556	0.538462	0.818182	0.359551	0.576923	0.841808	0.719298	1	0.9375	1	0.672515	0.933054	0.95	0.809917	0.917749	0.75	0.000101	0.349398	0.608696
up-R636S_WTC	BBS9:ENSG00000122507:E26.2-E27.1|ENSG00000122507:I26.1_33594596-E27.1	FALSE	exclusion	clu_19433	ENSG00000122507:E26.2		chr7:33573788-33644477|chr7:33594596-33644477		FALSE	444	0.326154	0.176056	0.13354	0.105042	0.121339	0.153236	0.140496	0.150442	0.583333	0.2	1	0.326087	0.90625	0.230769	0.604651	0.69697	0.719298	0.276882	0.180258	0.423529	0.391781
up-R636S_WTC	MYOCD:ENSG00000141052:E2.1-E4.1|ENSG00000141052:E2.1-E3.1	FALSE	exclusion	clu_28299	ENSG00000141052:E4.1	cassette-exon	chr17:12608510-12618836|chr17:12608510-12613812	(+)nonsense_mediated_decay, (+)alt+N+terminus, (+)alt+C+terminus, (+)AA:41(ENSP00000462694)+>252(AK128608+PEP)|(+)MOD_RES+Phosphoserine; by MAPK1 AND MAPK3, (+)MOD_RES+Phosphoserine; by MAPK1 and MAPK3, (+)MOD_RES+Phosphothreonine; by MAPK1 and MAPK3, (-)MOTIF-MEF2C-binding	FALSE	445	0.812977	0.636735	0.614072	0.75	0.689076	0.600478	0.693548	0.631103	0.736842	0.757042	0.855469	0.770115	0.831974	0.816958	0.784173	0.780229	0.788117	0.762448	0.624123	0.739796	0.708162
up-R636S_WTC	NAA60:ENSG00000122390:E1.13-E3.1|ENSG00000122390:E1.14-E3.1	FALSE	exclusion	clu_19388	ENSG00000122390:E1.13	alt-C-term	chr16:3493827-3498471|chr16:3493837-3498471	(+)alt+N+terminus, (+)AA:242(AL833594+PEP)+>249(BAG59702.1)|(+)Acyl_CoA_acyltransferase+IPR016181, (+)GNAT_dom+IPR000182, (-)Acyl_CoA_acyltransferase-IPR016181, (-)DOMAIN-N-acetyltransferase, (-)GNAT_dom-IPR000182	FALSE	446	0.345714	0.462963	0.336283	0.357143	0.2625	0.222951	0.446154	0.318919	0.449704	0.425806	0.401235	0.678571	0.45283	0.518519	0.419355	0.390805	0.523179	0.2925	0.279503	0.331776	0.339956
up-R636S_WTC	DPY19L2:ENSG00000177990:E25.2-E26.1|ENSG00000177990:I25.1_63961380-E26.1	FALSE	exclusion	clu_44861	ENSG00000177990:E25.2		chr12:63963004-63954442|chr12:63961380-63954442		FALSE	447	0.677686	0.79661	0.616667	0.526316	0.714286	0.774194	0.000101	0.000101	0.000101	0.76	0.958333	0.938053	0.936508	0.000101	0.916058	0.747899	1	0.9125	0.55	0.625	0.758621
up-R636S_WTC	RRAGB:ENSG00000083750:E3.2-E4.1|ENSG00000083750:E3.2-E5.1	TRUE	inclusion	clu_6807	ENSG00000083750:E4.1	cassette-exon	chrX:55748718-55753740|chrX:55748718-55755727	(+)alt-coding, (+)AA:346(BAF82096.1)->374(ENSP00000262850)|(-)EF_GTP-bd_dom-IPR000795, (-)Gtr1_RagA-IPR006762, (-)MIRO-like-IPR013684, (-)P-loop_NTPase-IPR027417, (-)Small_GTPase-IPR001806, (-)Small_GTPase_ARF/SAR-IPR006689, (+)Gtr1_RagA-IPR006762, (+)P-loop_NTPase-IPR027417, (+)Small_GTPase_ARF/SAR-IPR006689	TRUE	448	0.733553	0.457627	0.464286	0.425926	0.554217	0.30622	0.307692	0.3	0.65	0.619835	0.763636	0.649123	0.576	0.678571	0.557823	0.529851	0.58871	0.453416	0.182186	0.177083	0.396419
up-R636S_WTC	AGBL5:ENSG00000084693:E18.1-E19.2|ENSG00000084693:E18.1-I18.1	FALSE	exclusion	clu_6933	ENSG00000084693:E19.2	intron-retention	chr2:27291612-27291916|chr2:27291612-27291613	(-)nonsense_mediated_decay, (-)alt-C-terminus, (-)AA:816(ENSP00000433830)->886(ENSP00000353249)	FALSE	449	0.0615385	0	0	0.0555556	0.000101	0.0526316	0	0.000101	0.173913	0.0333333	0.0769231	0.195122	0.307692	0.000101	0.047619	0.111842	0.333333	0.0217391	0	0.0229885	0.0254777
up-R636S_WTC	LRR1:ENSG00000165501:E4.1-E5.1|ENSG00000165501:E4.1-E6.1	TRUE	inclusion	clu_39015	ENSG00000165501:E5.1	cassette-exon	chr14:50069186-50070270|chr14:50069186-50074118	(+)alt-C-terminus, (+)AA:414(BAG73519.1)->445(CAH10374.1)|(-)Leu-rich_rpt-IPR001611, (-)REPEAT-LRR 4	FALSE	450	0.146067	0.160494	0.154762	0.172043	0.0956522	0.116667	0.12	0.25	0.174603	0.261745	0.304688	0.247934	0.233333	0.387597	0.189189	0.18319	0.264957	0.161572	0.0761905	0.188679	0.172414
up-R636S_WTC	CCBL2:ENSG00000137944:E1.6-E2.2|ENSG00000137944:E1.6-E3.1	TRUE	inclusion	clu_26649	ENSG00000137944:E2.2	cassette-exon	chr1:89458268-89454034|chr1:89458268-89435150	(+)alt-N-terminus, (+)AA:420(BAG51875.1)->454(BAG62875.1)|(+)PyrdxlP-dep_Trfase-IPR015424	FALSE	451	0.786885	0.565789	0.692982	0.603175	0.636364	0.466368	0.647059	0.387097	0.75	0.869565	0.923077	0.829787	0.719697	0.845528	0.773333	0.830189	0.828571	0.847826	0.560241	0.625	0.753709
up-R636S_WTC	AGFG1:ENSG00000173744:E8.1-E9.1|ENSG00000173744:E8.1-E10.1	TRUE	inclusion	clu_43450	ENSG00000173744:E9.1	cassette-exon	chr2:228395926-228396854|chr2:228395926-228398265	(+)alt-coding, (+)AA:578(ALQ33584.1)->584(ENSP00000387282)	FALSE	452	0.595238	0.328125	0.411429	0.251082	0.458537	0.222099	0.330882	0.411215	0.434211	0.602484	0.633333	0.577889	0.612245	0.570513	0.633962	0.54902	0.638989	0.653358	0.323404	0.319718	0.451312
up-R636S_WTC	PTPRK:ENSG00000152894:E32.1-E33.1|ENSG00000152894:E32.1-E34.1	TRUE	inclusion	clu_33111	ENSG00000152894:E33.1	cassette-exon	chr6:128316607-128316411|chr6:128316607-128313854	(+)alt-coding, (+)AA:1440(AAO49502.1)->1446(AAI40776.1)|(-)DOMAIN-Tyrosine-protein phosphatase 1, (-)STRAND, (-)TOPO_DOM-Cytoplasmic, (-)Tyr_Pase_rcpt/non-rcpt-IPR000242, (+)DOMAIN-Fibronectin type-III 4, (+)Tyr_Pase_rcpt/non-rcpt-IPR000242	FALSE	453	0.625255	0.29771	0.298137	0.342342	0.383234	0.0733138	0.315068	0.270588	0.448276	0.538153	0.662921	0.650602	0.5953	0.518182	0.597734	0.539823	0.512605	0.566604	0.390511	0.353659	0.406699
up-R636S_WTC	UBE4B:ENSG00000130939:E8.1-E10.1|ENSG00000130939:E7.1-E10.1	TRUE	inclusion	clu_22599	ENSG00000130939:E8.1	cassette-exon	chr1:10166641-10177517|chr1:10165802-10177517	(+)alt-coding, (+)AA:1173(BAA31659.4)->1302(AAD02233.1)	FALSE	454	0.43686	0.293785	0.201389	0.139785	0.215385	0.194672	0.192593	0.227723	0.227778	0.344828	0.409524	0.526316	0.361702	0.427273	0.315789	0.326531	0.404145	0.273038	0.204082	0.157191	0.247312
up-R636S_WTC	SCAI:ENSG00000173611:E17.1-E19.1|ENSG00000173611:E16.1-E19.1	TRUE	inclusion	clu_43383	ENSG00000173611:E17.1	cassette-exon	chr9:127737526-127734123|chr9:127738393-127734123	(-)nonsense_mediated_decay, (-)alt-N-terminus, (-)alt-C-terminus, (-)AA:88(ENSP00000418148)->123(AF086497-PEP)|(+)DUF3550-IPR022709	FALSE	455	0.349206	0.195122	0.1875	0.208333	0.5	0.341463	0.3	0.434783	0.52	0.341176	0.571429	0.384615	0.484536	0.519231	0.342105	0.481013	0.5	0.361538	0.176471	0.240506	0.179245
up-R636S_WTC	INO80C:ENSG00000153391:E4.3-E5.1|ENSG00000153391:E1.8-E5.1	TRUE	inclusion	clu_33350	ENSG00000153391:E4.3	cassette-exon	chr18:33067350-33060527|chr18:33077683-33060527	(-)retained_intron, (-)alt-N-terminus, (-)alt-C-terminus, (-)AA:137(ENSP00000473165)->145(ENST00000283410-PEP)|(-)CROSSLNK-Glycyl lysine isopeptide (Lys-Gly) (interchain with G-Cter in ubiquitin)	FALSE	456	0.185639	0.150685	0.0807692	0.0869565	0.0877193	0.0729167	0.13964	0.107895	0.16763	0.146789	0.306034	0.251969	0.293023	0.11086	0.31068	0.212034	0.228986	0.194581	0.134328	0.166667	0.1275
up-R636S_WTC	AFAP1:ENSG00000196526:E1.1-E2.3|ENSG00000196526:I1.1_7880048-E2.3	FALSE	exclusion	clu_49049	ENSG00000196526:E1.1		chr4:7941383-7873807|chr4:7880048-7873807		FALSE	457	0.865672	0.612903	0.846154	0.956522	0.65	0.9	0.76087	0.617021	0.959184	1	0.947368	0.000101	1	1	0.952381	0.896825	0.851351	0.803279	0.764706	0.851852	0.84
up-R636S_WTC	CERS5:ENSG00000139624:E14.2-E14.6|ENSG00000139624:E14.2-E15.3	TRUE	inclusion	clu_27650	ENSG00000139624:E14.6	cassette-exon	chr12:50529515-50529399|chr12:50529515-50528485	(-)alt-N-terminus, (-)alt-C-terminus, (-)AA:98(ENST00000547138-PEP)->136(ENSP00000447029)|(-)TLC-dom-IPR006634, (-)TOPO_DOM-Cytoplasmic, (-)TRANSMEM-Helical;, (+)TOPO_DOM-Cytoplasmic	TRUE	458	0.112	0.338843	0.117949	0.10101	0.118421	0.0239044	0.0327869	0.108696	0.0292398	0.23125	0.339286	0.387755	0.319549	0.341463	0.391167	0.27027	0.22619	0.161184	0.0833333	0.0282132	0.160633
up-R636S_WTC	EPN2:ENSG00000072134:E7.8-E16.1|ENSG00000072134:E7.8-E19.2	TRUE	inclusion	clu_4924	ENSG00000072134:E16.1	cassette-exon	chr17:19140844-19185268|chr17:19140844-19213198	(+)alt-N-terminus, (+)alt-C-terminus, (+)AA:356(ENSP00000378980)->371(BAB14831.1)|(-)MOD_RES-Phosphoserine, (-)MOD_RES-Phosphothreonine, (-)REGION-3 X 3 AA repeats of N-P-F, (-)REGION-6 X 3 AA repeats of [DE]-P-W, (-)REPEAT-1, (-)REPEAT-2, (-)REPEAT-3, (+)BINDING-Phosphatidylinositol lipid headgroup, (+)MOD_RES-Phosphoserine, (+)REPEAT-UIM 1, (+)Ubiquitin-int_motif-IPR003903	FALSE	459	0.829545	0.483333	0.890909	0.642857	0.692308	0.880952	0.695652	0.657895	0.785714	0.973684	1	0.928571	0.955556	1	0.9375	0.968254	0.939394	0.884615	0.944444	0.709091	0.744526
up-R636S_WTC	COL13A1:ENSG00000197467:E11.2-E12.1|ENSG00000197467:E3.1-E12.1	TRUE	inclusion	clu_49826	ENSG00000197467:E11.2	cassette-exon	chr10:71640309-71647212|chr10:71583883-71647212	(~)alt-coding, (~)AA:645(AAI36386.1)->645(ENSP00000381941)|(-)REGION-Nonhelical region 3 (NC3)	FALSE	460	0.789474	0.756098	0.8	0.555556	0.000101	0.8	0.000101	0.516129	0.714286	0.882353	0.8125	0.909091	0.848101	0.862069	0.769231	0.864407	0.887931	0.000101	0.000101	0.666667	0.590909
up-R636S_WTC	ARHGAP17:ENSG00000140750:E22.4-E25.2|ENSG00000140750:E24.1-E25.2	FALSE	exclusion	clu_28152	ENSG00000140750:E22.4	cassette-exon	chr16:24942105-24931581|chr16:24939005-24931581	(+)alt+N+terminus, (+)alt+C+terminus, (+)AA:128(ENSP00000461639)+>156(AAQ13586.1)	FALSE	461	0.44868	0.34375	0.353333	0.17	0.321839	0.296496	0.324074	0.357692	0.314685	0.370892	0.502262	0.50495	0.477612	0.446154	0.38172	0.439024	0.375479	0.274143	0.241667	0.3	0.235
up-R636S_WTC	RFWD3:ENSG00000168411:E1.7-E4.1|ENSG00000168411:E1.7-E5.1	TRUE	inclusion	clu_40899	ENSG00000168411:E4.1	cassette-exon	chr16:74700684-74698643|chr16:74700684-74695349	(~)retained_intron, (~)retained_intron, (~)AA:173(ENST00000571776-PEP)->173(ENST00000575397-PEP)	FALSE	462	0	0.214286	0	0.000101	0.000101	0	0.000101	0.558824	0.000101	0.388889	0.25	0.5	0.285714	0.586957	0.481481	0.5	0.26087	0.0526316	0.181818	0.222222	0.05
up-R636S_WTC	TMEM63B:ENSG00000137216:E3.1-E4.2|ENSG00000137216:E2.2-E4.2	TRUE	inclusion	clu_26193	ENSG00000137216:E3.1	cassette-exon	chr6:44095603-44102298|chr6:44095415-44102298	(-)alt-N-terminus, (-)alt-C-terminus, (-)AA:189(AK309791-PEP)->226(ENSP00000437163)|(-)TRANSMEM-Helical;	FALSE	463	0.0641026	0.0714286	0	0.0714286	0.142857	0.0178571	0	0.0282486	0.179487	0.15625	0	0.000101	0.11811	0.118421	0.000101	0.186335	0.154229	0	0.000101	0	0.05
up-R636S_WTC	DDX55:ENSG00000111364:E9.9-E10.2|ENSG00000111364:E9.9-E10.1	FALSE	exclusion	clu_14751	ENSG00000111364:E10.2	alt-3'	chr12:124103384-124103995|chr12:124103384-124103979	(+)alt+C+terminus, (+)AA:526(AK307384+PEP)+>532(CAH56233.1)|(-)DOMAIN-Helicase C-terminal, (-)Helicase_C-IPR001650, (-)P-loop_NTPase-IPR027417	FALSE	464	0.306122	0.285714	0.282609	0.166667	0.26087	0.140187	0.000101	0	0.166667	0.333333	0.3	0.441176	0.463158	0.4375	0.441176	0.415584	0.209302	0.184615	0.15942	0.123288	0.176136
up-R636S_WTC	ARHGDIB:ENSG00000111348:E4.3-E5.1|ENSG00000111348:E1.5-E5.1	TRUE	inclusion	clu_14741	ENSG00000111348:E4.3	cassette-exon	chr12:15103851-15103658|chr12:15114471-15103658	(-)alt-C-terminus, (-)AA:159(ENSP00000445263)->201(BAG34750.1)|(-)MOD_RES-N6-acetyllysine, (-)Rho_GDI-IPR000406, (-)STRAND, (-)TURN, (+)MOD_RES-Phosphoserine, (+)Rho_GDI-IPR000406, (+)STRAND	FALSE	465	0.404762	0.284615	0.298246	0.222222	0.36	0.198437	0.188811	0.296296	0.417808	0.565789	0.4	0.697674	0.257576	0.733333	0.5	0.231481	0.576923	0.306843	0.294118	0.141053	0.2749
up-R636S_WTC	C1orf54:ENSG00000118292:E7.2-E8.1|ENSG00000118292:E6.1-E8.1	TRUE	inclusion	clu_18056	ENSG00000118292:E7.2	cassette-exon	chr1:150252152-150253246|chr1:150249040-150253246	(+)alt-C-terminus, (+)AA:121(CAL38340.1)->131(BAB15579.1)	FALSE	466	0.460317	0.6875	0.435897	0.217391	0.5	0.513761	0.358974	0.446809	0.863636	0.481481	0.764706	0.619048	1	0.792208	0.866667	0.539683	0.569106	0.6	0.222222	0.595238	0.460317
up-R636S_WTC	ZCWPW1:ENSG00000078487:E14.1-E15.1|ENSG00000078487:E13.1-E15.1	TRUE	inclusion	clu_6064	ENSG00000078487:E14.1	cassette-exon	chr7:100002636-100001867|chr7:100004317-100001867	(+)alt-coding, (+)AA:376(ALQ34140.1)->403(BAA91424.1)	FALSE	467	0.888889	0.795455	0.963636	0.863636	0.694444	0.854839	0.73913	0.777778	0.960784	0.892308	0.946429	0.949153	0.954545	0.953846	0.910256	0.912281	0.926829	0.846667	0.846154	0.695652	0.914286
up-R636S_WTC	TNC:ENSG00000041982:E20.1-E21.2|ENSG00000041982:E17.1-E21.2	TRUE	inclusion	clu_2339	ENSG00000041982:E20.1	cassette-exon	chr9:117810539-117808961|chr9:117819432-117808961	(+)alt-coding, (+)AA:1746(ENSP00000438152)->1837(ENSP00000344400)|(-)Fibronectin_type3-IPR003961, (+)DOMAIN-Fibronectin type-III 11, (+)Fibronectin_type3-IPR003961	FALSE	468	0.481928	0.416667	0.541899	0.698413	0.4	0.357546	0.538462	0.442623	0.588889	0.83871	0.767857	0.55	0.521978	0.9375	0.69697	0.676056	0.769231	0.587629	0.558442	0.521591	0.60347
up-R636S_WTC	CBWD5:ENSG00000147996:E12.1-E13.1|ENSG00000147996:E12.1-E15.1	TRUE	inclusion	clu_31329	ENSG00000147996:E13.1	cassette-exon	chr9:70473437-70472659|chr9:70473437-70467530	(-)retained_intron, (-)alt-N-terminus, (-)alt-C-terminus, (-)AA:126(ENST00000476797-PEP)->127(ENST00000382404-PEP)|(-)NP_BIND-ATP	FALSE	469	0.667238	0.688889	0.480159	0.350254	0.460177	0.402985	0.575342	0.507692	0.662338	0.54717	0.677083	0.677489	0.675063	0.651961	0.68097	0.772917	0.559701	0.522811	0.491045	0.514905	0.510857
up-R636S_WTC	ADD3:ENSG00000148700:E3.6-E8.1|ENSG00000148700:E2.4-E8.1	TRUE	inclusion	clu_31623	ENSG00000148700:E3.6	altPromoter	chr10:111768057-111860383|chr10:111765909-111860383	(~)alt-coding, (~)AA:674(BAA23783.1)->674(CAI46048.1)|(+)MOD_RES-Phosphoserine	FALSE	470	0.800266	0.819209	0.802721	0.751037	0.773852	0.508929	0.757576	0.792308	0.9625	0.831169	0.868421	0.786325	0.897649	0.884793	0.843195	0.904918	0.888889	0.770696	0.771959	0.765714	0.786834
up-R636S_WTC	WARS:ENSG00000140105:E1.14-E7.1|ENSG00000140105:E2.20-E7.1	FALSE	inclusion	clu_27849	ENSG00000140105:E1.14	alt-C-term	chr14:100842597-100835595|chr14:100841620-100835595	(~)retained_intron, (~)alt+C+terminus, (~)AA:106(ENST00000557239+PEP)+>106(ENST00000557094+PEP)	FALSE	471	0.680581	0.590909	0.698492	0.58363	0.649123	0.545636	0.702006	0.579035	0.682563	0.711111	0.624521	0.752941	0.743363	0.832976	0.719424	0.623907	0.786932	0.624801	0.563559	0.463696	0.557604
up-R636S_WTC	KAZALD1:ENSG00000107821:E1.3-I1.1|ENSG00000107821:E1.3-E2.1	TRUE	inclusion	clu_13182	ENSG00000107821:I1.1	intron-retention	chr10:102821872-102821873|chr10:102821872-102822299		FALSE	472	0	0.142857	0.0322581	0	0	0	0.0714286	0	0	0.15	0	0.555556	0.392405	0.208955	0.230769	0.344262	0.137615	0	0	0	0
up-R636S_WTC	KIF23:ENSG00000137807:E8.1-E9.2|ENSG00000137807:E7.5-E9.2	TRUE	inclusion	clu_26504	ENSG00000137807:E8.1	cassette-exon	chr15:69717662-69718409|chr15:69715668-69718409	(-)alt-C-terminus, (-)AA:673(BAG64812.1)->693(AK308361-PEP)|(-)MOD_RES-Phosphothreonine, (+)COILED, (+)Kinesin_motor_dom-IPR001752, (+)MOD_RES-Phosphoserine, (+)P-loop_NTPase-IPR027417, (+)STRAND	FALSE	473	0.902439	0.888	0.894737	0.752475	0.817204	0.650246	0.790323	0.795455	0.916667	0.955357	0.952055	0.977401	0.923423	0.882759	0.97651	0.899293	0.919598	0.935705	0.885609	0.806452	0.813793
up-R636S_WTC	C3orf18:ENSG00000088543:I4.1-E5.1|ENSG00000088543:E4.3-E6.2	TRUE	inclusion	clu_7578	ENSG00000088543:I4.1|ENSG00000088543:E5.1	intron-retention	chr3:50600020-50600019|chr3:50602897-50599178		FALSE	474	0.0304878	0.0204082	0	0	0.037037	0.0333333	0.0238095	0	0.0357143	0.0289855	0.107527	0.325581	0.241758	0.0764331	0.290909	0.192308	0	0	0	0	0.00714286
up-R636S_WTC	SLC35E2:ENSG00000215790:E7.1-E8.1|ENSG00000215790:E7.1-E9.1	TRUE	inclusion	clu_53008	ENSG00000215790:E8.1	alt-C-term	chr1:1666129-1663962|chr1:1666129-1656861	(+)alt-C-terminus, (+)AA:246(ENSP00000347614)->266(CAB41241.1)	FALSE	475	0.857143	0.571429	0.5	0.000101	0.555556	0.25	0.62963	0.25	0.742857	0.695652	0.842105	0.888889	0.744681	0.510638	0.733333	0.818182	0.818182	0.346154	0.384615	0.6875	0.411765
up-R636S_WTC	MYO19:ENSG00000141140:E24.1-E25.1|ENSG00000141140:E24.1-E26.2	TRUE	inclusion	clu_28333	ENSG00000141140:E25.1	cassette-exon	chr17:34858937-34857801|chr17:34858937-34857075	(-)nonsense_mediated_decay, (-)alt-C-terminus, (-)AA:636(ENSP00000468792)->770(AAH08900.1)|(-)DOMAIN-IQ 1, (-)DOMAIN-IQ 2, (-)IQ_motif_EF-hand-BS-IPR000048, (-)Myosin_head_motor_dom-IPR001609, (-)P-loop_NTPase-IPR027417, (-)REGION-Mitochondrial targeting, (+)Myosin_head_motor_dom-IPR001609, (+)P-loop_NTPase-IPR027417	FALSE	476	0.822581	0.486486	0.6	0.25	0.666667	0.13587	0.68	0.000101	0.666667	0.85	0.903226	0.802083	0.857143	1	0.808989	0.606742	0.857143	0.589744	0.615385	0.243243	0.653846
up-R636S_WTC	MAPK8IP3:ENSG00000138834:E7.1-I7.1|ENSG00000138834:E5.2-E8.1	TRUE	inclusion	clu_27413	ENSG00000138834:E7.1|ENSG00000138834:I7.1	intron-retention	chr16:1795104-1795105|chr16:1793477-1797030	(+)retained_intron, (+)retained_intron, (+)alt-N-terminus, (+)AA:227(ENST00000561765-PEP)->250(ENST00000564098-PEP)	FALSE	477	0	0	0	0	0	0	0	0	0	0	0.311111	0.000101	0.3	0.101449	0.000101	0.3625	0.0375587	0	0	0	0
up-R636S_WTC	MCF2L:ENSG00000126217:E10.7-E11.1|ENSG00000126217:E7.1-E11.1	TRUE	inclusion	clu_20792	ENSG00000126217:E10.7	cassette-exon	chr13:113656297-113669077|chr13:113623772-113669077	(-)alt-N-terminus, (-)AA:1123(BAG58097.1)->1125(BAG58528.1)|(-)CRAL-TRIO_dom-IPR001251, (+)CRAL-TRIO_dom-IPR001251, (+)SH3_domain-IPR001452	FALSE	478	0.150685	0.0789474	0.0526316	0	0	0	0	0.0454545	0.05	0.0625	0.125	0.1	0.275862	0.317829	0.0454545	0.329114	0.184615	0	0	0	0.025641
up-R636S_WTC	RP4-669L17.10:ENSG00000237094:E7.1-E8.1|ENSG00000237094:E1.1-E12.1	TRUE	inclusion	clu_54760	ENSG00000237094:E7.1|ENSG00000237094:E8.1	altPromoter	chr1:324060-324288|chr1:317781-334129		FALSE	479	0.25	0.505882	0.272727	0.444444	0.000101	0.173913	0.272727	0.362319	0.333333	0.25	0.75	0.69697	0.622222	0.886364	0.530726	0.504854	0.521739	0.211765	0.25	0.393939	0.369565
up-R636S_WTC	LRRFIP1:ENSG00000124831:E17.2-E18.1|ENSG00000124831:E17.2-E19.1	TRUE	exclusion	clu_20245	ENSG00000124831:E18.1	cassette-exon	chr2:238657967-238659843|chr2:238657967-238661952	(-)alt-coding, (-)AA:784(CAA11076.1)->808(AAI08915.1)|(+)REGION-DNA-binding, (-)COILED, (-)Leu-rich_rep_flightless-int_pr-IPR019139, (-)MOD_RES-Phosphothreonine	FALSE	480	0.87328	0.805061	0.865358	0.679245	0.799353	0.691439	0.771429	0.857851	0.82906	0.867168	0.852761	0.89255	0.870526	0.902655	0.871654	0.842294	0.873122	0.793204	0.709231	0.647378	0.747382
up-R636S_WTC	TANGO2:ENSG00000183597:E12.5-I12.1_20050859|ENSG00000183597:E12.6-E13.1	TRUE	exclusion	clu_46437	ENSG00000183597:E12.5|ENSG00000183597:I12.1_20050859		chr22:20049204-20050859|chr22:20049206-20050861		FALSE	481	0.0689655	0	0	0.000101	0.111111	0.0333333	0.05	0.0677083	0.25	0.0869565	0	0.000101	0.127273	0.221239	0.000101	0.173913	0.0825688	0	0.000101	0	0
up-R636S_WTC	CAMK2A:ENSG00000070808:E14.2-E15.1|ENSG00000070808:E14.2-E16.1	TRUE	inclusion	clu_4725	ENSG00000070808:E15.1	cassette-exon	chr5:149624724-149619299|chr5:149624724-149618311	(+)alt-coding, (+)AA:478(BAA76812.2)->489(AAD30559.1)|(-)Ca/CaM-dep_prot_kinase-assoc-IPR013543, (-)Kinase-like_dom-IPR011009	FALSE	482	0.194175	0.212121	0.115385	0.0645161	0.171429	0.105263	0.238095	0.0909091	0.183673	0.442105	0.362319	0.307692	0.220339	0.220779	0.454545	0.348485	0.122807	0.206452	0.189655	0.0588235	0.1875
up-R636S_WTC	DVL3:ENSG00000161202:E12.2-E13.1|ENSG00000161202:E11.6-E13.1	TRUE	exclusion	clu_36159	ENSG00000161202:E12.2	cassette-exon	chr3:183884763-183885368|chr3:183884461-183885368		FALSE	483	0.714681	0.616462	0.604374	0.648026	0.652921	0.748567	0.599624	0.67264	0.710317	0.681818	0.702632	0.72973	0.822115	0.822387	0.666667	0.758621	0.788768	0.587209	0.453608	0.686275	0.605563
up-R636S_WTC	FRMD4B:ENSG00000114541:E17.1-E18.3|ENSG00000114541:E18.1_69299375-E18.3	FALSE	exclusion	clu_16233	ENSG00000114541:E17.1	cassette-exon	chr3:69336903-69299250|chr3:69299375-69299250	(+)retained_intron, (+)alt-N-terminus, (+)alt-C-terminus, (+)AA:162(ENST00000483668-PEP)->183(ENSP00000418962)|(+)FERM_central-IPR019748	FALSE	484	0.888889	0.466667	0.608696	0.692308	0.909091	0.909091	0.000101	0.851852	0.000101	0.963636	1	1	0.847826	1	0.863636	0.923077	0.78125	0.591837	0.708333	0.583333	0.684211
up-R636S_WTC	NSUN5P1:ENSG00000223705:I3.1-E4.1|ENSG00000223705:I1.2-E4.1	TRUE	inclusion	clu_53208	ENSG00000223705:I3.1	intron-retention	chr7:75040937-75040938|chr7:75040857-75040938		FALSE	485	0.103286	0.19398	0	0	0	0.0526316	0	0	0	0.38961	0.226667	0.326797	0.150888	0.126761	0.328814	0.179577	0	0	0	0	0
up-R636S_WTC	SSFA2:ENSG00000138434:E14.1-E14.3_182781565|ENSG00000138434:E14.1-E16.1	TRUE	inclusion	clu_27015	ENSG00000138434:E14.3_182781565	cassette-exon	chr2:182781154-182781565|chr2:182781154-182783325		TRUE	486	0.370787	0.248031	0.236364	0	0.4	0.039604	0.2	0	0.53125	0.339286	0.510638	0.268456	0.24735	0.818182	0.395904	0.343537	0.689655	0.266932	0.318584	0.0246479	0.22372
up-R636S_WTC	MYO5A:ENSG00000197535:E29.2-E30.1|ENSG00000197535:E29.2-E32.1	TRUE	inclusion	clu_49864	ENSG00000197535:E30.1	cassette-exon	chr15:52643451-52641023|chr15:52643451-52638658	(+)alt-coding, (+)AA:1852(ENSP00000382179)->1853(ENSP00000451109)|(-)COILED	FALSE	487	0.824074	0.686275	0.716418	0.75	0.814815	0.704918	0.000101	0.235294	0.851852	0.880952	0.000101	1	1	1	0.830769	0.905172	0.84058	0.879518	0.585366	0.770833	0.567901
up-R636S_WTC	FLT1:ENSG00000102755:E17.1-E19.1|ENSG00000102755:E17.1-E18.1	FALSE	exclusion	clu_10811	ENSG00000102755:E19.1	alt-C-term	chr13:28959022-28931822|chr13:28959022-28942800	(+)alt+C+terminus, (+)AA:733(BAG62125.1)+>1338(BAG11047.1)|(+)ACT_SITE+Proton acceptor, (+)BINDING+ATP, (+)DISULFID, (+)DOMAIN+Ig+like C2+type 7, (+)DOMAIN+Protein kinase, (+)HELIX, (+)Ig+like_dom+IPR007110, (+)Ig_I+set+IPR013098, (+)Ig_sub+IPR003599, (+)Ig_sub2+IPR003598, (+)Immunoglobulin+IPR013151, (+)Kinase+like_dom+IPR011009, (+)MOD_RES+Phosphotyrosine; by autocatalysis, (+)MOD_RES+Phosphoty…	FALSE	488	0.489362	0.505882	0.376623	0.112299	0.407407	0.186916	0.279412	0	0.536585	0.5	0.777778	0.000101	0.74359	0.217391	0.764706	0.611111	0.000101	0.315789	0.540541	0.131707	0.221122
up-R636S_WTC	IWS1:ENSG00000163166:E16.2-E17.1|ENSG00000163166:E16.2-I16.1_128243609	FALSE	exclusion	clu_37040	ENSG00000163166:E17.1	alt-C-term	chr2:128244129-128238751|chr2:128244129-128243609	(+)alt-N-terminus, (+)alt-C-terminus, (+)AA:503(ENSP00000399245)->819(ENSP00000295321)|(+)COMPBIAS-Glu-rich, (+)DOMAIN-TFIIS N-terminal, (+)MOD_RES-Phosphoserine, (+)TFIIS_N-IPR017923	FALSE	489	0.792727	0.632948	0.630588	0.73	0.602564	0.819945	0.533742	0.683849	0.833333	0.761317	0.687943	0.803279	0.785354	0.9625	0.774011	0.834483	0.831502	0.744681	0.663239	0.732323	0.587031
up-R636S_WTC	RCC1:ENSG00000180198:E6.3-E8.1|ENSG00000180198:E3.2-E8.1	TRUE	inclusion	clu_45426	ENSG00000180198:E6.3	altPromoter	chr1:28844820-28856370|chr1:28835417-28856370	(~)AA:421(ENSP00000381931)->421(ENSP00000362938)	FALSE	490	0.474747	0.5	0.5	0.455172	0.453333	0.45657	0.447761	0.602941	0.737557	0.37963	0.529851	0.625	0.706767	0.678161	0.580645	0.707865	0.58427	0.469636	0.490566	0.348066	0.542986
up-R636S_WTC	RASAL2:ENSG00000075391:E17.1-E18.2|ENSG00000075391:E17.1-E18.3	TRUE	inclusion	clu_5473	ENSG00000075391:E18.2	alt-3'	chr1:178423783-178425835|chr1:178423783-178425856	(+)alt-coding, (+)AA:1262(AAI10612.1)->1269(ENSP00000407768)|(-)RasGAP-IPR001936, (-)Rho_GTPase_activation_prot-IPR008936, (+)RasGAP-IPR001936, (+)Rho_GTPase_activation_prot-IPR008936	FALSE	491	0.538721	0.275081	0.29646	0.28125	0.377778	0.446154	0.263158	0.376712	0.471429	0.530435	0.735294	0.57	0.552632	0.480226	0.479532	0.484733	0.440415	0.59375	0.373702	0.292793	0.333333
up-R636S_WTC	CASZ1:ENSG00000130940:E3.2-E6.1|ENSG00000130940:E5.1-E6.1	FALSE	exclusion	clu_22617	ENSG00000130940:E3.2	altPromoter	chr1:10765549-10753969|chr1:10754354-10753969	(+)alt+N+terminus, (+)alt+C+terminus, (+)AA:1030(BAH11609.1)+>1166(BAG52520.1)|(+)COMPBIAS+Pro+rich, (+)MOD_RES+Phosphoserine, (+)ZN_FING+C2H2+type 4	FALSE	492	0.622378	0.477612	0.4	0.515625	0.381579	0.367521	0.414815	0.672727	0.354286	0.505747	0.584615	0.807692	0.690476	0.862595	0.680556	0.616071	0.696	0.364865	0.232044	0.329341	0.368932
up-R636S_WTC	AMZ2P1:ENSG00000214174:E1.5-E1.6_62970759|ENSG00000214174:E1.3-E1.6_62970759	TRUE	inclusion	clu_52726	ENSG00000214174:E1.5	altPromoter	chr17:62971069-62970759|chr17:62971678-62970759		FALSE	493	0.245614	0.111111	0.538462	0.360825	0.35	0.28972	0.319149	0.15625	0.641509	0.253731	0.411765	0.547619	0.328467	0.441176	0.735849	0.42029	0.641509	0.24	0.245283	0.271028	0.288793
up-R636S_WTC	OAZ2:ENSG00000180304:E3.1-I3.1|ENSG00000180304:E1.5-E4.1_64983787	TRUE	inclusion	clu_45462	ENSG00000180304:E3.1|ENSG00000180304:I3.1	intron-retention	chr15:64985274-64985273|chr15:64995228-64983787		FALSE	494	0.043956	0	0	0.0909091	0.0909091	0.0879121	0.000101	0	0	0.238095	0.263158	0.473684	0.360656	0	0.54	0.434783	0.0588235	0	0.000101	0.000101	0
up-R636S_WTC	ERCC1:ENSG00000012061:E5.6-E7.4|ENSG00000012061:E5.5-E7.4	TRUE	inclusion	clu_1292	ENSG00000012061:E5.6	alt-5'	chr19:45927039-45926639|chr19:45927081-45926639	(~)AA:297(ENSP00000468035)->297(AAC16253.1)	FALSE	495	0.418224	0.418301	0.333333	0.359712	0.46789	0.355623	0.414286	0.534221	0.430288	0.409524	0.405229	0.517241	0.59901	0.504232	0.543689	0.535792	0.613126	0.385185	0.260274	0.396104	0.395833
up-R636S_WTC	UBXN11:ENSG00000158062:E11.2-E12.1|ENSG00000158062:E3.9-E12.1	TRUE	inclusion	clu_34953	ENSG00000158062:E11.2	cassette-exon	chr1:26623410-26620822|chr1:26633083-26620822	(+)alt-N-terminus, (+)alt-C-terminus, (+)AA:166(BAH11624.1)->185(ENSP00000404956)|(-)SEP_domain-IPR012989, (+)COILED	FALSE	496	0.776	0.5	0.75	0.7	0.000101	0.818182	0.6	0.804348	0.822222	0.911765	0.809524	1	0.794118	0.815166	0.833333	0.921429	0.733333	0.000101	0.000101	0.000101	0.695652
up-R636S_WTC	PITX2:ENSG00000164093:E6.1-E7.1|ENSG00000164093:E5.1-E7.1	TRUE	inclusion	clu_38033	ENSG00000164093:E6.1	altPromoter	chr4:111543412-111542525|chr4:111553499-111542525	(+)alt-N-terminus, (+)AA:317(AAC39717.1)->324(BAI46556.1)|(-)Homeobox_Pitx/unc30-IPR016233, (+)Homeobox_Pitx/unc30-IPR016233	FALSE	497	0.906977	0.583333	0.782609	0.384615	0.666667	0.418605	0.744681	0.763158	0.612403	0.740741	0.894737	0.774194	0.871369	0.931707	0.950617	0.835821	0.956522	0.530612	0.000101	0.365591	0.401639
up-R636S_WTC	SIDT2:ENSG00000149577:E25.7-I25.1|ENSG00000149577:E26.1-E25.6	TRUE	inclusion	clu_31992	ENSG00000149577:E25.7|ENSG00000149577:I25.1	intron-retention	chr11:117067220-117067221|chr11:117067724-117066750		FALSE	498	0.43771	0.550781	0.428094	0.280303	0.233333	0.280374	0.441315	0.274764	0.382353	0.87069	0.855263	0.733333	0.769231	0.516588	0.851485	0.48374	0.443769	0.594595	0.285714	0.596774	0.460784
up-R636S_WTC	ALG13:ENSG00000101901:E5.1-E8.1|ENSG00000101901:E5.1-E7.1	FALSE	exclusion	clu_10503	ENSG00000101901:E8.1	cassette-exon	chrX:110928331-110951255|chrX:110928331-110931115	(+)alt+N+terminus, (+)alt+C+terminus, (+)AA:87(ENST00000489033+PEP)+>96(ENST00000471924+PEP)	FALSE	499	0.602888	0.585987	0.435583	0.30137	0.271429	0.316568	0.506329	0.441667	0.597222	0.619048	0.494737	0.582418	0.573643	0.481481	0.62069	0.680982	0.745098	0.430189	0.380435	0.515723	0.553288
up-R636S_WTC	MRPL43:ENSG00000055950:E2.6-E4.1|ENSG00000055950:E2.6-E5.1	TRUE	inclusion	clu_3097	ENSG00000055950:E4.1	cassette-exon	chr10:102746506-102743831|chr10:102746506-102743574	(+)alt-C-terminus, (+)AA:228(CU690970-PEP)->235(ENSP00000339844)	FALSE	500	0.140078	0.047619	0.0273973	0.0769231	0.0888889	0.125628	0.122449	0.122318	0.102564	0.210526	0.148649	0.275862	0.0724638	0.239899	0.3	0.138298	0.161392	0.166667	0.047619	0.0526316	0.0615385
up-R636S_WTC	NIPAL2:ENSG00000104361:I14.1-E15.1|ENSG00000104361:E13.1-E15.1	TRUE	inclusion	clu_11526	ENSG00000104361:I14.1	intron-retention	chr8:99205319-99205318|chr8:99206956-99205318		FALSE	501	0.3125	0.0666667	0.242424	0	0	0.214286	0.000101	0	0.000101	0.333333	0	0.715789	0.644068	0	0.878505	0.555556	0.000101	0	0	0	0.142857
up-R636S_WTC	SDR39U1:ENSG00000100445:E2.13-E2.18|ENSG00000100445:E2.13-E5.2	TRUE	inclusion	clu_9541	ENSG00000100445:E2.18	cassette-exon	chr14:24911552-24911466|chr14:24911552-24910132	(+)retained_intron, (+)alt-N-terminus, (+)alt-C-terminus, (+)AA:132(ENST00000554947-PEP)->170(ENSP00000452076)|(+)HELIX, (+)STRAND	FALSE	502	0.771654	0.804124	0.741176	0.56	0.67033	0.635193	0.810811	0.915506	0.773585	0.741935	0.830769	1	0.929878	0.854369	0.9	0.904282	0.90566	0.439394	0.761905	0.70297	0.611111
up-R636S_WTC	AC002055.4:ENSG00000184319:E2.2-E4.1|ENSG00000184319:E3.7-E4.1	FALSE	exclusion	clu_46729	ENSG00000184319:E2.2	altPromoter	chr22:51221722-51223601|chr22:51222500-51223601	(+)alt+N+terminus, (+)alt+C+terminus, (+)AA:35(BC065556+PEP)+>39(ENST00000467796+PEP)	FALSE	503	0.185484	0.190476	0.106667	0.0727273	0.0454545	0.18018	0.0454545	0.215569	0.285714	0.4	0.0487805	0.478261	0.283019	0.481013	0.297297	0.211538	0.507246	0.267857	0.2	0.188889	0.22973
up-R636S_WTC	MAST4:ENSG00000069020:E37.1-E39.1|ENSG00000069020:E38.1-E39.1	FALSE	exclusion	clu_4410	ENSG00000069020:E37.1	cassette-exon	chr5:66441207-66448465|chr5:66445417-66448465	(-)alt-coding, (-)AA:2362(BAG11161.1)->2429(ENSP00000261569)|(-)COMPBIAS-Ser-rich	FALSE	504	0.402597	0.25974	0.205128	0.272727	0.225	0.482456	0.0909091	0.344086	0.345455	0.488372	0.3	0.787879	0.675439	0.666667	0.5	0.351759	0.410256	0.369048	0.154762	0.394231	0.251208
up-R636S_WTC	AC138035.2:ENSG00000238035:I8.1_180750675-E9.1|ENSG00000238035:E5.1-ENSG00000250765:E2.1	TRUE	inclusion	clu_54882	ENSG00000238035:I8.1_180750675|ENSG00000238035:E9.1	trans-splicing	chr5:180750675-180750903|chr5:180744396-180760744		FALSE	505	0.257143	0.692308	0.214286	0.421053	0.181818	0.16	0.272727	0.337838	0.368421	0.263158	0.6	0.722222	0.57732	0.886364	0.723077	0.485981	0.48	0.222222	0.259259	0.40625	0.339623
up-R636S_WTC	C10orf11:ENSG00000148655:E10.1-E20.1|ENSG00000148655:E15.1-E20.1	FALSE	exclusion	clu_31590	ENSG00000148655:E10.1	altPromoter	chr10:78084243-78316967|chr10:78193520-78316967	(-)alt-N-terminus, (-)alt-C-terminus, (-)AA:26(ENST00000593699-PEP)->27(ENST00000488759-PEP)	FALSE	506	0.453552	0.477612	0.61165	0.61194	0.606897	0.49375	0.526316	0.635897	0.601852	0.472603	0.763158	0.736842	0.678571	0.573705	0.6	0.771429	0.664835	0.379808	0.431034	0.491525	0.448
up-R636S_WTC	CLTC:ENSG00000141367:E33.1-E34.2|ENSG00000141367:E32.1-E34.2	TRUE	inclusion	clu_28436	ENSG00000141367:E33.1	cassette-exon	chr17:57764382-57767997|chr17:57763169-57767997	(-)alt-N-terminus, (-)alt-C-terminus, (-)AA:222(ENSP00000465200)->252(BC015854-PEP)|(-)Clathrin_H-chain/VPS_repeat-IPR000547, (-)MOD_RES-N6-acetyllysine, (-)REGION-Trimerization	FALSE	507	0.727602	0.603701	0.614611	0.44164	0.625323	0.402408	0.575	0.583551	0.583106	0.688725	0.744382	0.73442	0.692061	0.666081	0.667624	0.659822	0.698656	0.645144	0.564953	0.451613	0.5372
up-R636S_WTC	SH3D21:ENSG00000214193:E7.1-E8.1|ENSG00000214193:E6.1-E9.1	TRUE	inclusion	clu_52737	ENSG00000214193:E7.1|ENSG00000214193:E8.1	cassette-exon	chr1:36773564-36773710|chr1:36773426-36773990	(+)alt-N-terminus, (+)alt-C-terminus, (+)AA:331(BAB71191.1)->378(ENSP00000362232)|(+)COMPBIAS-Poly-Pro, (+)DOMAIN-SH3, (+)MOD_RES-Phosphoserine, (+)SH3_2-IPR011511, (+)SH3_domain-IPR001452, (+)Spectrin_alpha_SH3-IPR013315, (+)p67phox-IPR000108	FALSE	508	0.517241	0.361111	0.333333	0.545455	0.000101	0.58	0.384615	0.346154	0.571429	1	0.5	0.810811	0.801887	0.53125	0.584906	0.685714	0.5	0.000101	0.000101	0.578947	0.44
up-R636S_WTC	SMPDL3A:ENSG00000172594:E1.3-E3.1|ENSG00000172594:E2.1-E3.1	FALSE	exclusion	clu_42863	ENSG00000172594:E1.3	altPromoter	chr6:123110603-123117969|chr6:123117035-123117969	(-)alt-N-terminus, (-)AA:322(BAH13465.1)->453(AK000184-PEP)|(-)ASM-like_Pdiesterase_prd-IPR017064, (-)Metallo_PEstase_dom-IPR004843, (-)SIGNAL	FALSE	509	0.160494	0.0958904	0.0327869	0.15	0.2	0.153846	0.333333	0.121212	0.230769	0.275862	0.000101	0.290323	0.25641	0.424242	0.282051	0.486111	0.103448	0.1	0.0641026	0.184211	0.192308
up-R636S_WTC	TRO:ENSG00000067445:E14.3-I14.1|ENSG00000067445:E14.1-E15.5	TRUE	inclusion	clu_4149	ENSG00000067445:E14.3|ENSG00000067445:I14.1	intron-retention	chrX:54956970-54956971|chrX:54955143-54957637	(+)alt-N-terminus, (+)alt-C-terminus, (+)AA:706(AAK30171.1)->749(AAA79334.2)|(+)REGION-62 X 10 AA approximate tandem repeats, (+)REPEAT-1, (+)REPEAT-10, (+)REPEAT-11, (+)REPEAT-12, (+)REPEAT-13, (+)REPEAT-14, (+)REPEAT-15; approximate, (+)REPEAT-16, (+)REPEAT-17, (+)REPEAT-18, (+)REPEAT-19, (+)REPEAT-2, (+)REPEAT-20, (+)REPEAT-21, (+)REPEAT-22; approximate, (+)REPEAT-23, (+)REPEAT-24, (+)REPEAT-2…	FALSE	510	0.731861	0.656442	0.714286	0.706897	0.55	0.638298	0.756757	0.787313	0.835443	0.904762	0.82	0.685714	0.795745	0.742373	0.770833	0.791246	0.807175	0.685393	0.520833	0.722973	0.74359
up-R636S_WTC	TSTD1:ENSG00000215845:E2.3-E2.6|ENSG00000215845:E1.5-E2.6	TRUE	inclusion	clu_53013	ENSG00000215845:E2.3	cassette-exon	chr1:161008341-161007865|chr1:161008670-161007865	(+)alt-N-terminus, (+)AA:74(ENSP00000357003)->122(ENSP00000357002)|(+)DOMAIN-Rhodanese, (+)Rhodanese-like_dom-IPR001763	FALSE	511	0.608795	0.591667	0.570149	0.529915	0.533186	0.618063	0.60095	0.7223	0.562731	0.632	0.732057	0.710227	0.776923	0.718519	0.687204	0.658057	0.81781	0.631868	0.568465	0.56	0.675362
up-R636S_WTC	CCDC41:ENSG00000173588:I7.1-E8.1|ENSG00000173588:E7.1-E10.2	TRUE	inclusion	clu_43366	ENSG00000173588:I7.1|ENSG00000173588:E8.1	intron-retention	chr12:94796113-94796112|chr12:94796946-94794757		FALSE	512	0.0444444	0.0294118	0	0	0	0	0.000101	0	0.000101	0	0	0.238095	0.192308	0.000101	0.364865	0.210526	0	0	0	0	0.0144928
up-R636S_WTC	TARBP1:ENSG00000059588:E23.2-I23.1|ENSG00000059588:E23.1-E24.3	TRUE	inclusion	clu_3286	ENSG00000059588:E23.2|ENSG00000059588:I23.1	intron-retention	chr1:234546150-234546149|chr1:234546191-234541845		FALSE	513	0.184211	0.428571	0	0	0.0344828	0	0	0	0.000101	0	0.173913	0.426966	0.487805	0.000101	0.582781	0.32	0.000101	0.0510204	0.108108	0	0.170732
up-R636S_WTC	MACF1:ENSG00000127603:E50.1-E51.1|ENSG00000127603:E44.2-E51.1	TRUE	inclusion	clu_21218	ENSG00000127603:E50.1	cassette-exon	chr1:39812882-39815150|chr1:39793025-39815150	(+)alt-N-terminus, (+)AA:5430(BAA83821.1)->5938(AAL09459.1)|(-)CAMSAP_CH-IPR022613, (-)CH-domain-IPR001715, (-)COMPBIAS-Poly-Glu, (-)COMPBIAS-Poly-Ser, (-)DOMAIN-Actin-binding, (-)DOMAIN-CH 1, (-)DOMAIN-CH 2, (-)DOMAIN-GAR, (-)DOMAIN-SH3, (-)GAS2_dom-IPR003108, (-)MOD_RES-Phosphoserine, (-)REGION-C-terminal tail, (-)REPEAT-LRR 1, (-)REPEAT-LRR 2, (-)REPEAT-LRR 3, (-)REPEAT-LRR 4, (-)REPEAT-LRR 5,…	FALSE	514	0.881098	0.74375	0.897196	0.666667	0.923077	0.515419	0.775	0.783582	0.815385	0.876404	0.978261	0.901235	0.909465	1	0.889401	0.871383	0.884615	0.777778	0.775244	0.712737	0.752381
up-R636S_WTC	STK19:ENSG00000204344:E3.5-E4.1|ENSG00000204344:E2.12-E4.1	TRUE	inclusion	clu_51632	ENSG00000204344:E3.5	cassette-exon	chr6:31940534-31946680|chr6:31940288-31946680	(+)retained_intron, (+)alt-N-terminus, (+)alt-C-terminus, (+)AA:59(ENST00000463823-PEP)->62(ENST00000471028-PEP)	FALSE	515	0.726496	0.673684	0.563218	0.625	0.707692	0.544073	0.672414	0.775862	0.729358	0.598131	0.758242	0.830508	0.893333	0.893064	0.638554	0.875	0.878049	0.496894	0.388889	0.5	0.716578
up-R636S_WTC	CDC25B:ENSG00000101224:E4.1-E5.1|ENSG00000101224:I4.1_3780592-E5.1	FALSE	exclusion	clu_10137	ENSG00000101224:E4.1		chr20:3779110-3780935|chr20:3780592-3780935		FALSE	516	0.925	0.73913	0.96	0.83871	0.75	0.941606	0.824742	0.807377	0.882629	0.971831	1	1	0.946188	0.98125	1	0.98103	0.962963	0.948529	1	0.826923	0.817204
up-R636S_WTC	KIF21A:ENSG00000139116:E11.1-E12.1|ENSG00000139116:E11.1-E13.1	TRUE	inclusion	clu_27447	ENSG00000139116:E12.1	cassette-exon	chr12:39745579-39740306|chr12:39745579-39735926	(+)alt-coding, (+)AA:1662(AAP97680.1)->1674(AAR04774.1)|(+)ARM-type_fold-IPR016024, (+)COILED, (+)DOMAIN-Kinesin-motor, (+)Kinesin_motor_dom-IPR001752, (+)P-loop_NTPase-IPR027417	FALSE	517	0.304878	0.275862	0.076087	0.191489	0.203704	0.117073	0.153846	0.0285714	0.0263158	0.327586	0.361111	0.5625	0.371747	0.588235	0.414414	0.354286	0.333333	0.354386	0.137457	0.164835	0.178344
up-R636S_WTC	RHBDD1:ENSG00000144468:E3.3-E6.1|ENSG00000144468:E2.7-E6.1	TRUE	inclusion	clu_29970	ENSG00000144468:E3.3	cassette-exon	chr2:227702554-227729320|chr2:227700803-227729320		FALSE	518	0.0571429	0.0454545	0.0677966	0	0	0	0	0	0.0952381	0.0416667	0.222222	0.192308	0.09375	0	0.0666667	0.222222	0.0833333	0.0692308	0.0155039	0	0.0717703
up-R636S_WTC	RFFL:ENSG00000092871:E1.5-E7.2|ENSG00000092871:E4.2-E7.2	FALSE	exclusion	clu_8373	ENSG00000092871:E1.5	alt-C-term	chr17:33416124-33353580|chr17:33390595-33353580	(~)alt+coding, (~)AA:327(AAH28424.1)+>327(ENSP00000268850)|(-)HELIX	FALSE	519	0.48	0.5	0.5	0.75	0.000101	0.492308	0.000101	0.324324	0.636364	0.666667	0.8	0.000101	0.722222	0.892857	0.5	0.8125	0.769231	0.588235	0.000101	0.692308	0.571429
up-R636S_WTC	GULP1:ENSG00000144366:E15.1-E16.1|ENSG00000144366:E14.3-E16.1	TRUE	inclusion	clu_29915	ENSG00000144366:E15.1	cassette-exon	chr2:189447292-189448992|chr2:189434847-189448992	(-)alt-N-terminus, (-)AA:189(ENSP00000391712)->201(BAG60802.1)|(-)COILED	TRUE	520	0.761006	0.802326	0.655556	0.757576	0.658537	0.177665	0.52	0.433333	0.903226	0.764706	0.916667	0.763158	0.716981	0.914286	0.790123	0.79096	0.764706	0.683721	0.578059	0.522727	0.696379
up-R636S_WTC	ZBTB44:ENSG00000196323:E5.1-I7.2|ENSG00000196323:E5.2-I7.3	FALSE	exclusion	clu_48858	ENSG00000196323:E5.1|ENSG00000196323:I7.2		chr11:130106905-130104168|chr11:130106688-130104168		FALSE	521	0.622807	0.504065	0.494253	0.666667	0.518519	0.508333	0.636364	0.768293	0.784615	0.635802	0.8	0.839623	0.634146	0.80198	0.713615	0.647321	0.75641	0.618056	0.678808	0.57277	0.710526
up-R636S_WTC	DUSP14:ENSG00000161326:E1.6-E3.2|ENSG00000161326:E2.1-E3.2	FALSE	exclusion	clu_36188	ENSG00000161326:E1.6	altPromoter	chr17:35850064-35870779|chr17:35851733-35870779	(~)AA:198(AAD02105.1)+>198(ENSP00000377910)	FALSE	522	0.875318	0.77665	0.766571	0.709434	0.824074	0.754253	0.783582	0.828179	0.726974	0.777251	0.951923	0.974359	0.965278	0.947034	1	0.902439	0.835498	0.786982	0.75	0.859532	0.785276
up-R636S_WTC	HMGCS1:ENSG00000112972:E1.4-E3.1|ENSG00000112972:E1.4-E4.1	TRUE	exclusion	clu_15550	ENSG00000112972:E3.1	cassette-exon	chr5:43313458-43307926|chr5:43313458-43299077	(~)retained_intron, (~)retained_intron, (~)AA:164(ENST00000507004-PEP)->164(ENST00000507293-PEP)	FALSE	523	0.219969	0.225376	0.194898	0.140351	0.19759	0.0704225	0.149254	0.232737	0.151603	0.25	0.299363	0.246073	0.265	0.171521	0.221461	0.225951	0.294118	0.120521	0.115008	0.145386	0.105634
up-R636S_WTC	C9orf156:ENSG00000136932:E5.1-E5.6|ENSG00000136932:E4.1-E5.6	TRUE	inclusion	clu_25979	ENSG00000136932:E5.1	cassette-exon	chr9:100675155-100672898|chr9:100675683-100672898		FALSE	524	0.122807	0.163265	0.164384	0.137255	0.25	0.134454	0.097561	0.11236	0.326923	0.294118	0.367647	0.333333	0.23913	0.03125	0.414634	0.285714	0.254237	0.217391	0.292135	0.046875	0.102151
up-R636S_WTC	ERLIN1:ENSG00000107566:E1.4-E1.6|ENSG00000107566:E1.3-E1.6	TRUE	inclusion	clu_13075	ENSG00000107566:E1.4	altPromoter	chr10:101945661-101945394|chr10:101945719-101945394		FALSE	525	0.333333	0.272727	0.15625	0.241379	0	0.229008	0	0.433962	0.3	0.294118	0.266667	0.642857	0.435484	0.316667	0.484848	0.466667	0.424242	0.295455	0.28	0.153846	0.259259
up-R636S_WTC	NR4A1:ENSG00000123358:E4.2-E9.1|ENSG00000123358:E7.6-E9.1	FALSE	exclusion	clu_19717	ENSG00000123358:E4.2	cassette-exon	chr12:52435713-52448111|chr12:52445352-52448111	(+)alt+N+terminus, (+)AA:598(BAA08565.1)+>611(BAG59929.1)	FALSE	526	0.321429	0.178082	0.184211	0.111111	0.1	0.405941	0.277778	0.179688	0.396226	0.333333	0.6	0.636364	0.413043	0.391026	0.466667	0.421053	0.428571	0.5	0	0.533333	0.207547
up-R636S_WTC	SFSWAP:ENSG00000061936:I1.2-E3.1|ENSG00000061936:E2.2-E3.1	FALSE	inclusion	clu_3410	ENSG00000061936:I1.2		chr12:132198738-132199367|chr12:132198785-132199367	(+)retained_intron, (+)alt-N-terminus, (+)alt-C-terminus, (+)AA:173(ENST00000540469-PEP)->547(AAH24041.1)|(+)COMPBIAS-Poly-Asp, (+)COMPBIAS-Poly-Glu, (+)COMPBIAS-Poly-Pro, (+)COMPBIAS-Poly-Thr, (+)HELIX, (+)MOD_RES-N6-acetyllysine, (+)MOD_RES-Phosphoserine, (+)REPEAT-SURP motif 1, (+)REPEAT-SURP motif 2, (+)STRAND, (+)Surp-IPR000061, (+)TURN	FALSE	527	0.212	0.153846	0.148148	0.147727	0.166667	0.0867925	0.121951	0.12069	0.163265	0.154472	0.232323	0.175926	0.248521	0.148936	0.258824	0.216931	0.173333	0.111588	0.0901639	0.0215827	0.170732
up-R636S_WTC	VPS29:ENSG00000111237:E1.8-I3.2|ENSG00000111237:E1.8-E6.2	TRUE	inclusion	clu_14682	ENSG00000111237:I3.2		chr12:110939854-110937351|chr12:110939854-110934008	(-)retained_intron, (-)alt-N-terminus, (-)alt-C-terminus, (-)AA:50(ENST00000550267-PEP)->54(BAJ83889.1)|(-)HELIX, (-)METAL-Zinc 1, (-)METAL-Zinc 2, (-)MOD_RES-N6-acetyllysine, (-)STRAND, (-)TURN	FALSE	528	0.392157	0.309059	0.313836	0.2772	0.290862	0.219638	0.284452	0.236763	0.299213	0.37037	0.244604	0.392252	0.317559	0.373817	0.395498	0.409091	0.398281	0.291461	0.253369	0.271988	0.267981
up-R636S_WTC	LPIN1:ENSG00000134324:E13.1-E14.1|ENSG00000134324:E13.1-E17.1	TRUE	inclusion	clu_24259	ENSG00000134324:E14.1	cassette-exon	chr2:11913871-11916212|chr2:11913871-11919645	(-)alt-N-terminus, (-)alt-C-terminus, (-)AA:336(BC018071-PEP)->348(CU688896-PEP)|(-)Lipin_N-IPR007651, (-)MOD_RES-Phosphoserine, (-)REGION-N-LIP, (+)MOD_RES-Phosphoserine, (+)MOD_RES-Phosphothreonine	FALSE	529	0.822581	0.680982	0.564103	0.47561	0.777778	0.595455	0.777778	0.745455	0.704762	0.827869	0.905405	0.840278	0.86755	0.852761	0.713615	0.818898	0.768041	0.681208	0.71519	0.716418	0.651351
up-R636S_WTC	SPRED2:ENSG00000198369:E5.3-E6.1|ENSG00000198369:E5.3-E7.1	TRUE	inclusion	clu_50548	ENSG00000198369:E6.1	alt-C-term	chr2:65571853-65571728|chr2:65571853-65561907	(-)nonsense_mediated_decay, (-)alt-N-terminus, (-)alt-C-terminus, (-)AA:47(ENSP00000393148)->103(ENSP00000414551)|(-)EVH1-IPR000697, (-)HELIX, (-)STRAND	FALSE	530	0	0.0434783	0.16	0.117647	0.130435	0.157692	0.05	0.0810811	0.155556	0.190476	0.0769231	0.288889	0.2	0.185484	0.215385	0.222222	0.194444	0.0757576	0.170213	0.137931	0.184049
up-R636S_WTC	MUM1:ENSG00000160953:E5.1-E7.1|ENSG00000160953:I3.2-E6.1	FALSE	exclusion	clu_36076	ENSG00000160953:E5.1|ENSG00000160953:E7.1		chr19:1358463-1360135|chr19:1358463-1358587	(+)nonsense_mediated_decay, (-)truncated, (+)AA:79(ENSP00000465838)->732(ENSP00000394925)|(+)COMPBIAS-Pro-rich, (+)DOMAIN-PWWP, (+)HELIX, (+)PWWP-IPR000313, (+)STRAND, (+)TURN	FALSE	531	0.894942	0.824818	0.666667	0.659794	0.755319	0.618483	0.723077	0.746341	0.792553	0.857143	0.906077	0.887218	0.864486	0.712737	0.947977	0.757202	0.825328	0.72488	0.673077	0.738095	0.742972
up-R636S_WTC	EFHD2:ENSG00000142634:E2.1-E3.1|ENSG00000142634:E2.1-E5.1	TRUE	inclusion	clu_28969	ENSG00000142634:E3.1	cassette-exon	chr1:15752514-15753646|chr1:15752514-15755089		FALSE	532	0.770492	0.826087	0.740741	0.521739	0.909091	0.788927	0.55	0.978261	1	0.758621	0.857143	1	0.986111	1	0.866667	1	0.928571	0.666667	0.882353	0.64	0.824561
up-R636S_WTC	OXR1:ENSG00000164830:E17.1-E19.1|ENSG00000164830:E18.4-E19.1	FALSE	inclusion	clu_38568	ENSG00000164830:E17.1	cassette-exon	chr8:107726213-107749748|chr8:107738537-107749748	(-)alt+N+terminus, (-)AA:243(BAE45753.1)+>363(AAG25715.1)|(-)REGION+Mediates oxidative antimutator activity, (+)DOMAIN-TLD, (+)TLDc-IPR006571	FALSE	533	0.25784	0.239865	0.288703	0.159236	0.214286	0.318182	0.171053	0.234234	0.342857	0.235632	0.2	0.368644	0.321637	0.4	0.267974	0.269585	0.282443	0.200358	0.1639	0.127753	0.141494
up-R636S_WTC	GIGYF2:ENSG00000204120:E1.19-E3.1|ENSG00000204120:E1.19-E4.2	TRUE	inclusion	clu_51467	ENSG00000204120:E3.1	cassette-exon	chr2:233562102-233565295|chr2:233562102-233568134	(~)AA:30(ENST00000490612-PEP)->30(ENST00000475359-PEP)	FALSE	534	0.486911	0.346154	0.431818	0.415385	0.564516	0.30622	0.557377	0.342342	0.491379	0.569378	0.672414	0.589286	0.488889	0.491935	0.59	0.398773	0.48	0.37751	0.405498	0.317241	0.316271
up-R636S_WTC	DNAJC15:ENSG00000120675:E3.2-E4.1|ENSG00000120675:I3.1_43629679-I3.1_43632790	FALSE	exclusion	clu_18850	ENSG00000120675:E3.2|ENSG00000120675:E4.1		chr13:43597870-43639822|chr13:43629679-43632790		FALSE	535	0.353883	0.14799	0.267897	0.314167	0.315156	0.172836	0.306254	0.327413	0.240049	0.420857	0.827586	0.263689	0.530612	0.493699	0.256623	0.425464	0.483172	0.237645	0.191617	0.193194	0.165204
up-R636S_WTC	CD3EAP:ENSG00000117877:E1.4-E1.7|ENSG00000117877:E1.5-E1.7	FALSE	exclusion	clu_17955	ENSG00000117877:E1.4	altPromoter	chr19:45909976-45910352|chr19:45909982-45910352		FALSE	536	0.888889	0.8	0.571429	0.5625	0.634615	0.641975	0.693878	0.691589	0.835443	0.897436	0.842105	0.933333	0.821429	0.961039	0.75	0.893939	0.871795	1	0.777778	0.659091	0.62069
up-R636S_WTC	ARHGAP10:ENSG00000071205:E21.3-E22.1|ENSG00000071205:E20.1-E22.1	TRUE	inclusion	clu_4785	ENSG00000071205:E21.3	cassette-exon	chr4:148984451-148985567|chr4:148968202-148985567	(-)alt-N-terminus, (-)alt-C-terminus, (-)AA:367(AAH47914.1)->384(BAG53857.1)|(-)DOMAIN-Rho-GAP, (-)Pleckstrin_homology-IPR001849, (-)RhoGAP_dom-IPR000198, (-)Rho_GTPase_activation_prot-IPR008936, (+)DOMAIN-SH3, (+)SH3_2-IPR011511, (+)SH3_domain-IPR001452	FALSE	537	0.923841	0.755102	0.75419	0.688172	0.803279	0.777448	0.777778	0.827586	0.852941	0.806452	0.791045	0.886598	0.923913	1	0.889571	0.922481	0.883534	0.865613	0.744	0.832461	0.783482
up-R636S_WTC	PFKFB3:ENSG00000170525:E18.2-I18.1|ENSG00000170525:E18.1-E22.3	TRUE	inclusion	clu_41929	ENSG00000170525:E18.2|ENSG00000170525:I18.1	intron-retention	chr10:6268410-6268411|chr10:6268328-6274858		FALSE	538	0	0.1	0	0.000101	0	0.0166667	0.133333	0	0.037037	0.4	0.000101	0.000101	0.168421	0	0.266667	0.280488	0.0266667	0	0	0	0
up-R636S_WTC	SLC46A1:ENSG00000076351:E7.6-E8.1|ENSG00000076351:E5.7-E8.1	TRUE	inclusion	clu_5642	ENSG00000076351:E7.6	cassette-exon	chr17:26727626-26726729|chr17:26731634-26726729	(+)alt-N-terminus, (+)alt-C-terminus, (+)AA:124(ENSP00000463339)->129(AK097194-PEP)|(-)TRANSMEM-Helical;	FALSE	539	0.780488	0.000101	0.928571	0.411765	0.000101	0.836478	0.923077	0.741935	0.88	1	1	1	0.962963	1	1	0.941176	0.647059	0.578947	0.666667	0.75	0.787879
up-R636S_WTC	FEZ2:ENSG00000171055:E10.2-E12.1|ENSG00000171055:E10.2-E13.2	TRUE	inclusion	clu_42157	ENSG00000171055:E12.1	cassette-exon	chr2:36805740-36788008|chr2:36805740-36785656	(+)alt-coding, (+)AA:353(BAD06207.1)->380(ENSP00000368547)	FALSE	540	0.722699	0.377778	0.4238	0.388	0.538182	0.321625	0.522059	0.413934	0.60274	0.699029	0.778846	0.774194	0.615702	0.657459	0.685714	0.485075	0.594203	0.70904	0.515924	0.372401	0.562378
up-R636S_WTC	RPL23AP7:ENSG00000240356:E1.2-E2.1|ENSG00000240356:E1.3_114384458-E2.1	FALSE	exclusion	clu_55019	ENSG00000240356:E1.2	alt-5'	chr2:114384615-114383306|chr2:114384458-114383306		FALSE	541	0.492294	0.35396	0.374392	0.437262	0.423559	0.445676	0.578616	0.614574	0.602362	0.569482	0.52027	0.445714	0.599617	0.711911	0.485507	0.571256	0.532632	0.426316	0.345154	0.452301	0.398509
up-R636S_WTC	RGS12:ENSG00000159788:E7.1-E13.3|ENSG00000159788:E8.2-E13.3	FALSE	exclusion	clu_35549	ENSG00000159788:E7.1	alt-C-term	chr4:3344780-3388143|chr4:3372048-3388143	(+)alt+N+terminus, (+)alt+C+terminus, (+)AA:799(AAB84186.1)+>998(AAH28154.1)|(+)DOMAIN+PDZ, (+)DOMAIN+PID, (+)HELIX, (+)PDZ+IPR001478, (+)PTyr_interaction_dom+IPR006020, (+)STRAND, (+)TURN, (-)CROSSLNK-Glycyl lysine isopeptide (Lys-Gly) (interchain with G-Cter in ubiquitin), (-)DOMAIN-GoLoco, (-)DOMAIN-RBD 1, (-)DOMAIN-RBD 2, (-)GoLoco_motif-IPR003109, (-)Raf-like_ras-bd-IPR003116	FALSE	542	0.862745	1	0.846154	0.805556	0.96	0.895833	0.958333	0.77193	1	1	0.964286	1	1	1	0.95122	0.928571	0.973684	0.984848	0.866667	0.65625	0.815385
up-R636S_WTC	METTL21A:ENSG00000144401:E5.1-E11.2|ENSG00000144401:E5.1-I9.2	FALSE	exclusion	clu_29934	ENSG00000144401:E11.2	alt-C-term	chr2:208486530-208446670|chr2:208486530-208478167	(-)alt-C-terminus, (-)AA:127(ENSP00000416570)->218(ENSP00000385481)|(+)Nicotinamide_N+MeTfrase+like+IPR019410, (-)Nicotinamide_N-MeTfrase-like-IPR019410, (-)Ribosomal-L11_MeTrfase_PrmA-IPR010456, (-)Small_mtfrase_dom-IPR007848, (-)TRANSMEM-Helical;	FALSE	543	0.147959	0.108434	0.241667	0.264151	0.0833333	0.132203	0	0.164384	0.142857	0.24359	0.337662	0.311475	0.190476	0.307317	0.2	0.198529	0.310811	0.110169	0.125	0.235772	0.144509
up-R636S_WTC	RAB33A:ENSG00000134594:E1.1-E3.1|ENSG00000134594:E2.1-E3.1	FALSE	exclusion	clu_24398	ENSG00000134594:E1.1	altPromoter	chrX:129306294-129318259|chrX:129314017-129318259	(+)alt+N+terminus, (+)AA:136(AK094927+PEP)+>230(BC001704+PEP)|(+)EF_GTP+bd_dom+IPR000795, (+)Gtr1_RagA+IPR006762, (+)MIRO+like+IPR013684, (+)NP_BIND+GTP, (+)P+loop_NTPase+IPR027417, (+)Ran_GTPase+IPR002041, (+)SRP_receptor_beta_su+IPR019009, (+)Small_GTP+bd_dom+IPR005225, (+)Small_GTPase+IPR001806, (+)Small_GTPase_ARF/SAR+IPR006689, (+)Small_GTPase_Rab_type+IPR003579, (+)Small_GTPase_Ras+IPR02084…	FALSE	544	0.857143	0.888889	0.891304	0.709877	0.819672	0.827778	0.791667	0.779605	0.877593	0.777778	0.934211	0.891304	0.920455	0.977528	0.973684	0.9	0.924837	0.775281	0.553846	0.856209	0.782506
up-R636S_WTC	RP11-111F5.4:ENSG00000204802:E1.3-E1.5_46687655|ENSG00000204802:E1.3-I1.2	FALSE	exclusion	clu_51914	ENSG00000204802:E1.5_46687655		chr9:46687799-46687655|chr9:46687799-46687683		FALSE	545	0	0.235294	0.0555556	0.000101	0.0909091	0.0526316	0	0.0135135	0.0714286	0.000101	0.4	0.000101	0.0882353	0.389831	0.222222	0	0.294118	0	0.000101	0	0
up-R636S_WTC	SMTNL2:ENSG00000188176:E2.1-E3.2|ENSG00000188176:E1.1-E3.2	TRUE	inclusion	clu_48321	ENSG00000188176:E2.1	altPromoter	chr17:4488299-4495656|chr17:4487393-4495656	(+)alt-N-terminus, (+)AA:317(BAC85855.1)->461(AAI10860.1)|(+)COILED	FALSE	546	0.535294	0.70297	0.566265	0.55	0.426829	0.43956	0.580153	0.720621	0.614504	0.584795	0.666667	0.493333	0.774799	0.776256	0.632653	0.863481	0.767196	0.445652	0.529412	0.378151	0.489879
up-R636S_WTC	CLEC16A:ENSG00000038532:E31.2-I31.2|ENSG00000038532:E30.1-I31.3	TRUE	inclusion	clu_2223	ENSG00000038532:E31.2|ENSG00000038532:I31.2		chr16:11268134-11272192|chr16:11260409-11272192		FALSE	547	0.163265	0.000101	0	0.1	0	0.0961538	0	0	0.214286	0.153846	0.363636	0.000101	0.0222222	0.267241	0.15	0.134615	0.171053	0.166667	0.000101	0	0.125
up-R636S_WTC	RCCD1:ENSG00000166965:E2.2-E2.5|ENSG00000166965:E1.4-E2.5	TRUE	inclusion	clu_40067	ENSG00000166965:E2.2	cassette-exon	chr15:91498682-91499030|chr15:91498178-91499030		FALSE	548	0.0392157	0	0.000101	0	0	0	0	0	0.0108696	0	0.175439	0.1	0.25	0.149425	0	0.138889	0.2	0.0983607	0.000101	0	0.0545455
up-R636S_WTC	LRCH1:ENSG00000136141:E21.1-E22.2|ENSG00000136141:E21.1-E23.1	TRUE	inclusion	clu_25444	ENSG00000136141:E22.2	alt-C-term	chr13:47308133-47315777|chr13:47308133-47324675	(+)alt-C-terminus, (+)AA:696(BAF85587.1)->728(BAA76860.2)|(-)CH-domain-IPR001715, (+)CAMSAP_CH-IPR022613, (+)CH-domain-IPR001715, (+)DOMAIN-CH, (+)Leu-rich_rpt-IPR001611, (+)Leu-rich_rpt_typical-subtyp-IPR003591, (+)REPEAT-LRR 3	FALSE	549	0.35102	0.169118	0.129771	0.0967742	0.116279	0.133333	0.176471	0.182692	0.433962	0.319444	0.666667	0.401869	0.229075	0.173913	0.37037	0.220833	0.496296	0.334559	0.126582	0.213415	0.323607
up-R636S_WTC	AAK1:ENSG00000115977:E18.1-E19.1|ENSG00000115977:E17.1-I23.1_69693683	TRUE	inclusion	clu_17083	ENSG00000115977:E18.1|ENSG00000115977:E19.1		chr2:69723117-69709944|chr2:69732701-69693683	(+)alt-C-terminus, (+)AA:674(ENSP00000386342)->863(ENSP00000385181)|(+)COMPBIAS-Poly-Ala, (+)MOD_RES-Phosphoserine, (+)MOD_RES-Phosphotyrosine	FALSE	550	0.843602	0.650943	0.704918	0.574074	0.735632	0.524444	0.522388	0.863636	0.8	0.884211	0.962264	0.929825	0.782258	0.803797	0.803571	0.780347	0.841772	0.821875	0.75641	0.463576	0.760331
up-R636S_WTC	DMKN:ENSG00000161249:E6.32-E6.34|ENSG00000161249:E6.32-E11.3	TRUE	inclusion	clu_36177	ENSG00000161249:E6.34	cassette-exon	chr19:36001086-36000863|chr19:36001086-35996888		FALSE	551	0.684494	0.451957	0.60473	0.481013	0.6	0.51486	0.493314	0.549888	0.499419	0.587464	0.737768	0.718053	0.685556	0.63885	0.732265	0.676514	0.589158	0.622951	0.511924	0.521456	0.552194
up-R636S_WTC	NME4:ENSG00000103202:E6.2-E6.4_450474|ENSG00000103202:E6.2-E6.3_450380	FALSE	exclusion	clu_11059	ENSG00000103202:E6.4_450474	alt-3'	chr16:450294-450474|chr16:450294-450380		FALSE	552	0.203046	0	0	0.142857	0.0526316	0.170455	0.290323	0.15528	0.350785	0.263158	0.472973	0.258065	0.182609	0.175325	0.185185	0.208696	0.190871	0	0	0.0869565	0.24031
up-R636S_WTC	MARCH3:ENSG00000173926:E4.2-E5.1|ENSG00000173926:E4.2-E7.2	TRUE	exclusion	clu_43532	ENSG00000173926:E5.1	cassette-exon	chr5:126253676-126250826|chr5:126253676-126214086		FALSE	553	0.883055	0.824786	0.827362	0.791667	0.88764	0.864017	0.875706	0.836538	0.893617	0.808696	0.898148	1	0.883178	0.873921	0.95	0.888298	0.911275	0.814516	0.693878	0.815476	0.816143
up-R636S_WTC	RP11-332H18.4:ENSG00000267280:E4.1-E6.1|ENSG00000267280:E2.3-E6.1	TRUE	inclusion	clu_57550	ENSG00000267280:E4.1	cassette-exon	chr17:59471983-59471108|chr17:59476600-59471108	(+)alt-N-terminus, (+)alt-C-terminus, (+)AA:39(ENST00000591313-PEP)->49(ENST00000586706-PEP)	FALSE	554	0.107143	0.166667	0.142857	0	0	0.125	0	0	0.338235	0.302326	0.244444	0.375	0	0.230392	0.37931	0.0756303	0.172414	0.238095	0.000101	0.142857	0
up-R636S_WTC	KDM6A:ENSG00000147050:E16.1-E17.1|ENSG00000147050:E15.1-E17.1	TRUE	inclusion	clu_31026	ENSG00000147050:E16.1	cassette-exon	chrX:44921993-44922667|chrX:44920664-44922667	(+)alt-N-terminus, (+)AA:1040(BAG64480.1)->1044(ENSP00000398929)|(-)REPEAT-TPR 8, (-)TPR-1-IPR001440	FALSE	555	0.812925	0.864818	0.801047	0.763736	0.691983	0.623552	0.867925	0.604895	0.857143	0.875	0.837398	0.894309	0.841912	0.882227	0.8398	0.858891	0.878136	0.806161	0.828221	0.789272	0.783888
up-R636S_WTC	TSEN54:ENSG00000182173:E6.14-E6.19|ENSG00000182173:E6.15-E6.19	FALSE	exclusion	clu_45876	ENSG00000182173:E6.14	alt-5'	chr17:73518414-73519356|chr17:73518602-73519356		FALSE	556	0.54	0.558824	0.666667	0.535714	0.419355	0.567742	0.414634	0.848276	0.74	0.65	0.614035	0.875	0.972222	0.776978	0.782609	0.666667	0.813333	0.565217	0.857143	0.472222	0.546875
up-R636S_WTC	AP2B1:ENSG00000006125:E23.1-E24.1|ENSG00000006125:E21.2-E24.1	TRUE	inclusion	clu_539	ENSG00000006125:E23.1	cassette-exon	chr17:33997917-33998773|chr17:33984810-33998773	(+)alt-coding, (+)AA:937(BAG10785.1)->951(BAJ17928.1)|(-)AP_complex_bsu_1_2_4-IPR016342, (-)COMPBIAS-Pro-rich (stalk region), (+)AP_complex_bsu_1_2_4-IPR016342	FALSE	557	0.837545	0.678304	0.679104	0.575875	0.864865	0.383254	0.75	0.746929	0.747292	0.743396	0.818182	0.917949	0.753165	0.914761	0.869748	0.809955	0.802273	0.606509	0.681818	0.36748	0.54
up-R636S_WTC	HYAL2:ENSG00000068001:E2.3-E4.1|ENSG00000068001:E3.5-E4.1	FALSE	exclusion	clu_4224	ENSG00000068001:E2.3	cassette-exon	chr3:50358797-50357966|chr3:50358313-50357966	(-)truncated, (+)AA:121(ENSP00000399677)+>473(BAG52554.1)|(+)ACT_SITE+Proton donor, (+)DISULFID, (+)DOMAIN+EGF+like, (+)Glycoside_hydrolase_SF+IPR017853, (+)Hyaluronidase+IPR018155, (+)LIPID+GPI+anchor amidated glycine, (+)PROPEP+Removed in mature form, (-)SIGNAL	FALSE	558	0.0869565	0.0232558	0	0	0.000101	0.0736842	0.0714286	0.155172	0.0645161	0.000101	0.105263	0.000101	0.4375	0.909091	0	0.611111	0.45098	0	0	0.3	0.0425532
up-R636S_WTC	SGSM3:ENSG00000100359:E3.1-E4.1|ENSG00000100359:E2.1-E4.1	TRUE	exclusion	clu_9419	ENSG00000100359:E3.1	cassette-exon	chr22:40797679-40798143|chr22:40796817-40798143	(+)alt-N-terminus, (+)alt-C-terminus, (+)AA:590(BAG58399.1)->596(BAG59984.1)|(+)Run-IPR004012	FALSE	559	0.836412	0.71066	0.798354	0.644444	0.727848	0.706652	0.713311	0.747024	0.65625	0.844068	0.79646	0.869231	0.803419	0.806897	0.745033	0.829832	0.88425	0.651054	0.575472	0.719136	0.671074
up-R636S_WTC	BAG6:ENSG00000204463:E22.2-E23.1|ENSG00000204463:E21.1-E23.1	TRUE	inclusion	clu_51747	ENSG00000204463:E22.2	cassette-exon	chr6:31607277-31607003|chr6:31607976-31607003	(+)alt-coding, (+)AA:1077(ENSP00000354875)->1126(ENSP00000211379)|(+)MOD_RES-Phosphoserine	TRUE	560	0.561386	0.409091	0.450098	0.38	0.47486	0.367475	0.473504	0.586083	0.475309	0.51436	0.59058	0.509868	0.812754	0.669458	0.376417	0.666667	0.641497	0.347505	0.3	0.474	0.437276
up-R636S_WTC	ZNF140:ENSG00000196387:E1.10-E2.1|ENSG00000196387:E1.2-E2.1	TRUE	inclusion	clu_48919	ENSG00000196387:E1.10	alt-5'	chr12:133657658-133657859|chr12:133657137-133657859	(+)alt-N-terminus, (+)alt-C-terminus, (+)AA:87(ENSP00000389566)->457(ENSP00000347755)|(+)DOMAIN-KRAB, (+)Krueppel-associated_box-IPR001909, (+)ZN_FING-C2H2-type 1, (+)ZN_FING-C2H2-type 10, (+)ZN_FING-C2H2-type 2, (+)ZN_FING-C2H2-type 3, (+)ZN_FING-C2H2-type 4, (+)ZN_FING-C2H2-type 5, (+)ZN_FING-C2H2-type 6, (+)ZN_FING-C2H2-type 7, (+)ZN_FING-C2H2-type 8, (+)ZN_FING-C2H2-type 9, (+)Znf_C2H2-IPR007…	FALSE	561	0.603774	0.486486	0.4	0.642857	0.529412	0.476471	0.583333	0.416667	0.861111	0.511111	0.65	0.814815	0.85	0.826087	0.285714	0.715909	0.93617	0.415929	0.56	0.484848	0.571429
up-R636S_WTC	TACC2:ENSG00000138162:E24.2-E25.1|ENSG00000138162:E24.2-E27.1	TRUE	inclusion	clu_26852	ENSG00000138162:E25.1	cassette-exon	chr10:123987523-123988861|chr10:123987523-123996910	(+)alt-coding, (+)AA:2875(AAI44600.1)->2948(AAO62630.1)|(-)COILED, (-)TACC-IPR007707, (+)COILED, (+)MOD_RES-Phosphoserine	FALSE	562	0.78589	0.751282	0.583618	0.610169	0.722892	0.430769	0.745704	0.732657	0.687151	0.796163	0.787611	0.824268	0.821376	0.79717	0.853288	0.72788	0.76875	0.737913	0.6	0.60166	0.711908
up-R636S_WTC	SPTAN1:ENSG00000197694:E38.1-E40.1|ENSG00000197694:E38.1-E41.1	TRUE	inclusion	clu_50013	ENSG00000197694:E40.1	cassette-exon	chr9:131371563-131371930|chr9:131371563-131373993	(+)alt-coding, (+)AA:2472(BAG72795.1)->2477(ENSP00000361824)|(-)REPEAT-Spectrin 17, (-)Spectrin/alpha-actinin-IPR018159, (-)Spectrin_repeat-IPR002017, (+)Spectrin/alpha-actinin-IPR018159, (+)Spectrin_repeat-IPR002017	FALSE	563	0.741387	0.534091	0.586971	0.436219	0.648459	0.366258	0.653998	0.607	0.544437	0.745592	0.604396	0.767779	0.768781	0.756522	0.680945	0.702202	0.752066	0.664992	0.560586	0.461948	0.57839
up-R636S_WTC	LRRC23:ENSG00000010626:E5.2-E6.1|ENSG00000010626:E5.2-E7.1	TRUE	inclusion	clu_1084	ENSG00000010626:E6.1	cassette-exon	chr12:7014923-7015009|chr12:7014923-7015573	(-)alt-N-terminus, (-)alt-C-terminus, (-)AA:230(ENSP00000402554)->261(BC014450-PEP)|(-)REPEAT-LRR 6, (-)REPEAT-LRR 7	FALSE	564	0.49505	0.470588	0.449541	0.480392	0.403509	0.479087	0.388889	0.396907	0.44186	0.39726	0.575758	0.694444	0.58125	0.611111	0.59322	0.473988	0.655172	0.53268	0.455782	0.430233	0.508475
up-R636S_WTC	PHF19:ENSG00000119403:E9.2-E12.1|ENSG00000119403:E10.4-E12.1	FALSE	exclusion	clu_18363	ENSG00000119403:E9.2	altPromoter	chr9:123631460-123629243|chr9:123631086-123629243	(+)alt+N+terminus, (+)AA:371(BAH13873.1)+>465(BAH13959.1)|(+)ZN_FING+PHD+type 2, (+)Znf_FYVE_PHD+IPR011011, (+)Znf_PHD+IPR001965	FALSE	565	0.819277	0.2	0.903226	0.714286	0.000101	0.8	0.64	0.652174	0.642857	0.935484	0.896552	0.000101	0.941176	0.94186	0.954545	0.981481	0.964706	0.90625	0.000101	0.47619	0.541667
up-R636S_WTC	ASXL1:ENSG00000171456:E8.2-E11.1|ENSG00000171456:E8.2-E10.1	FALSE	exclusion	clu_42322	ENSG00000171456:E11.1	alt-C-term	chr20:30956926-31015931|chr20:30956926-30959967	(+)alt+N+terminus, (+)alt+C+terminus, (+)AA:85(AAI00281.1)+>104(ENST00000470145+PEP)|(-)COMPBIAS-Poly-Lys	FALSE	566	0.820433	0.89372	0.855263	0.610169	0.674157	0.877432	0.866667	0.734767	0.858268	0.835979	0.855172	0.87619	0.873737	0.912052	0.939394	0.96	0.917391	0.735751	0.836364	0.817204	0.799472
up-R636S_WTC	OCRL:ENSG00000122126:E20.2-E21.1|ENSG00000122126:E20.2-E22.1	TRUE	inclusion	clu_19316	ENSG00000122126:E21.1	cassette-exon	chrX:128710529-128718321|chrX:128710529-128720979	(+)alt-coding, (+)AA:893(AAH94726.1)->901(BAF85796.1)|(-)Rho_GTPase_activation_prot-IPR008936, (+)Endo/exonuclease/phosphatase-IPR005135, (+)IPPc-IPR000300, (+)MOTIF-Clathrin box 2, (+)REGION-5-phosphatase, (+)Rho_GTPase_activation_prot-IPR008936	FALSE	567	0.603846	0.490446	0.616279	0.45122	0.584416	0.367769	0.584615	0.357143	0.47619	0.730159	0.764706	0.700935	0.704545	0.716049	0.590164	0.65812	0.654412	0.688725	0.575269	0.297753	0.58481
up-R636S_WTC	LARP6:ENSG00000166173:E1.6-E4.1|ENSG00000166173:E1.6-E3.2	FALSE	exclusion	clu_39496	ENSG00000166173:E4.1	alt-C-term	chr15:71146228-71128844|chr15:71146228-71144059	(-)truncated, (+)AA:93(AAH39153.1)+>285(CU675231+PEP)|(+)DOMAIN+HTH La+type RNA+binding, (+)Lupus_La+IPR002344, (+)Lupus_La_RNA+bd+IPR006630, (+)MOTIF+Nuclear export signal	FALSE	568	0.318008	0.418182	0.211009	0.184615	0.202899	0.344086	0.320513	0.498084	0.395349	0.25	0.548387	0.464286	0.564885	0.387097	0.473684	0.409091	0.605042	0.188571	0.0987654	0.445652	0.325581
up-R636S_WTC	MTIF2:ENSG00000085760:E2.3-E3.1|ENSG00000085760:E2.3-E4.1	TRUE	exclusion	clu_7098	ENSG00000085760:E3.1	cassette-exon	chr2:55494705-55493654|chr2:55494705-55491001	(~)alt-coding, (~)AA:727(AAM14617.1)->727(ENSP00000378099)|(-)TIF_IF2_dom3-IPR023115	FALSE	569	0.127404	0.093985	0.100478	0.0841121	0.226562	0.0631579	0.0434783	0.0707965	0.151515	0.170068	0.326531	0.109677	0.0967742	0.118421	0.128405	0.2	0.219298	0.0570342	0.066313	0.0405405	0.0608553
up-R636S_WTC	SYNE1:ENSG00000131018:E158.1-E159.1|ENSG00000131018:E157.1-E159.1	TRUE	exclusion	clu_22680	ENSG00000131018:E158.1	cassette-exon	chr6:152451855-152443811|chr6:152453257-152443811	(-)alt-N-terminus, (-)alt-C-terminus, (-)AA:1355(ENSP00000356226)->1405(BAG53670.1)|(+)COILED, (+)REPEAT-HAT 11, (+)Spectrin/alpha-actinin-IPR018159, (+)Spectrin_repeat-IPR002017, (-)COMPBIAS-Ser-rich, (-)DOMAIN-KASH, (-)HELIX, (-)KASH-IPR012315, (-)MUTAGEN-Missing: Abolishes the nuclear envelope targeting, induces a cytoplasmic localization, (-)STRAND, (-)TOPO_DOM-Perinuclear space, (-)TRANSMEM-…	FALSE	570	0.967742	0.838235	0.924528	0.897436	0.875	0.840909	0.903226	0.852273	0.964912	0.864865	1	0.927928	0.89759	0.91875	0.966102	0.931298	0.953488	0.814815	0.866667	0.78125	0.904412
up-R636S_WTC	AGAP1:ENSG00000157985:E3.1-E4.1|ENSG00000157985:E1.5-E4.1	TRUE	inclusion	clu_34923	ENSG00000157985:E3.1	altPromoter	chr2:236579701-236617823|chr2:236403493-236617823	(+)alt-N-terminus, (+)AA:857(AAI40857.1)->1069(ENSP00000386897)|(-)DOMAIN-PH, (-)Pleckstrin_homology-IPR001849, (+)Pleckstrin_homology-IPR001849	FALSE	571	0	0.0555556	0	0	0.0740741	0.0243902	0	0	0.0384615	0	0.097561	0.000101	0.302326	0.012987	0.129032	0.185841	0.131579	0.02	0	0.075	0
up-R636S_WTC	BRCC3:ENSG00000185515:E7.1-E8.1|ENSG00000185515:E7.1-E9.1	TRUE	inclusion	clu_47306	ENSG00000185515:E8.1	cassette-exon	chrX:154319114-154327590|chrX:154319114-154344332	(+)alt-coding, (+)AA:292(BAG61237.1)->316(BAG72477.1)|(-)JAB1_Mov34_MPN_PAD1-IPR000555, (+)DOMAIN-MPN, (+)JAB1_Mov34_MPN_PAD1-IPR000555	FALSE	572	0.148571	0.264706	0.138211	0.0925926	0.0697674	0.211111	0.0952381	0.0740741	0.125	0.142857	0.242424	0.262295	0.234375	0.418182	0.18	0.214286	0.20339	0.168539	0.0913043	0.06	0.0852018
up-R636S_WTC	KIAA1109:ENSG00000138688:E50.1-E51.1|ENSG00000138688:E49.1-E51.1	TRUE	inclusion	clu_27190	ENSG00000138688:E50.1	cassette-exon	chr4:123197177-123200930|chr4:123195591-123200930		FALSE	573	0.978723	0.779221	0.71875	0.545455	0.933333	0.532609	0.000101	1	0.000101	1	1	1	1	1	1	0.949153	0.909091	0.88189	0.934579	0.655172	0.887218
up-R636S_WTC	MACF1:ENSG00000127603:E8.2-E9.1|ENSG00000127603:E7.3-E9.1	TRUE	inclusion	clu_21228	ENSG00000127603:E8.2	altPromoter	chr1:39681101-39696854|chr1:39670803-39696854	(+)alt-N-terminus, (+)alt-C-terminus, (+)AA:113(ENSP00000435892)->121(ENST00000469366-PEP)	FALSE	574	0.375	0.17284	0.26087	0.148936	0.214286	0.0443548	0.186047	0.308642	0.188406	0.159091	0.357143	0.533333	0.292857	0.41129	0.434783	0.403846	0.308511	0.219321	0.233216	0.118421	0.183432
up-R636S_WTC	FGGY:ENSG00000172456:E11.1-E13.1|ENSG00000172456:I12.1_59893104-E13.1	FALSE	exclusion	clu_42803	ENSG00000172456:E11.1	altPromoter	chr1:59844509-59922633|chr1:59893104-59922633	(+)alt-N-terminus, (+)AA:252(ENSP00000360254)->463(ENSP00000360256)|(+)Carb_kinase_FGGY-rel-IPR006003, (+)Carb_kinase_FGGY_C-IPR018485, (+)Carb_kinase_FGGY_N-IPR018484	FALSE	575	0.399038	0.612903	0.596491	0.411765	0.527778	0.574468	0.403846	0.619048	0.4	0.629032	0.707692	1	0.636364	0.656716	0.6875	0.59322	0.746269	0.335714	0.625	0.414634	0.443478
up-R636S_WTC	TANC2:ENSG00000170921:E3.2-E4.2|ENSG00000170921:E3.2-E5.1	TRUE	inclusion	clu_42116	ENSG00000170921:E4.2	cassette-exon	chr17:61176718-61228631|chr17:61176718-61271352	(+)alt-N-terminus, (+)AA:111(ENSP00000463959)->152(ENSP00000463062)	FALSE	576	0.444444	0.324324	0.421875	0.457143	0.473684	0.317881	0.438596	0.496296	0.509804	0.530864	0.76	0.419355	0.495726	0.581197	0.486726	0.505102	0.496855	0.451777	0.426471	0.308411	0.506329
up-R636S_WTC	ZNF761:ENSG00000160336:E3.1-E4.2|ENSG00000160336:E1.2-E4.2	TRUE	inclusion	clu_35836	ENSG00000160336:E3.1	cassette-exon	chr19:53949590-53950449|chr19:53935281-53950449	(+)alt-N-terminus, (+)alt-C-terminus, (+)AA:41(ENST00000396407-PEP)->61(ENST00000447129-PEP)	FALSE	577	0.455224	0.814815	0.8	0.873016	0.666667	0.83125	0.651163	1	1	0.888889	0.827586	1	0.971429	1	0.866667	0.951613	1	0.90411	0.826087	0.882979	0.730612
up-R636S_WTC	METTL25:ENSG00000127720:E11.2-E12.1|ENSG00000127720:E10.1-E12.1	TRUE	inclusion	clu_21253	ENSG00000127720:E11.2	cassette-exon	chr12:82832570-82850506|chr12:82828503-82850506		FALSE	578	0.72449	0.636364	0.846154	1	0.608696	0.944444	0.722222	1	1	0.969697	1	1	0.894737	1	0.94	0.903226	0.000101	0.845588	0.716049	0.923077	0.818898
up-R636S_WTC	POLR2J4:ENSG00000214783:E8.1-E9.1|ENSG00000214783:E8.1-I8.1_44024702	FALSE	exclusion	clu_52840	ENSG00000214783:E9.1		chr7:44026200-44012922|chr7:44026200-44024702		FALSE	579	0.513514	0.809524	0.857143	0.000101	0.1875	0.666667	0.722222	0.26087	0.884615	0.000101	0.9375	0.925926	0.757576	1	0.869565	0.727273	0.630769	0.684211	0.000101	0.44	0.740741
up-R636S_WTC	HERC1:ENSG00000103657:E39.2-E40.1|ENSG00000103657:E39.2-E40.2	TRUE	inclusion	clu_11305	ENSG00000103657:E40.1	alt-3'	chr15:63970044-63967316|chr15:63970044-63967292	(+)alt-N-terminus, (+)alt-C-terminus, (+)AA:165(ENSP00000452654)->2440(AAI72909.1)|(+)ARM-type_fold-IPR016024, (+)B30.2/SPRY-IPR001870, (+)COMPBIAS-Glu-rich, (+)ConA-like_lec_gl_sf-IPR008985, (+)DOMAIN-B30, (+)MOD_RES-Phosphoserine, (+)RCC1/BLIP-II-IPR009091, (+)REPEAT-RCC1 1, (+)REPEAT-RCC1 2, (+)REPEAT-RCC1 3, (+)REPEAT-RCC1 4, (+)REPEAT-RCC1 5, (+)REPEAT-RCC1 6, (+)REPEAT-RCC1 7, (+)REPEAT-WD …	FALSE	580	0.776119	0.714286	0.758621	0.48	0.578947	0.5	0.772727	0.547619	1	0.813953	0.727273	0.755556	0.716981	1	0.843137	0.736264	0.826923	0.761364	0.793103	0.5125	0.765
up-R636S_WTC	CADPS:ENSG00000163618:E16.3-E17.1|ENSG00000163618:E16.3-E18.1	TRUE	inclusion	clu_37420	ENSG00000163618:E17.1	cassette-exon	chr3:62518546-62516487|chr3:62518546-62503925	(-)alt-coding, (-)AA:1344(BAJ84019.1)->1353(BAA86435.3)|(-)Ca-dep_secretion_activator-IPR010439, (-)DOMAIN-MHD1, (-)REGION-Interaction with DRD2, (+)Ca-dep_secretion_activator-IPR010439, (+)REGION-Mediates targeting and association with DCVs	FALSE	581	0.536697	0.0357143	0.163043	0.25	0.411765	0.210191	0.0652174	0.0169492	0.238095	0.478723	0.529412	0.679688	0.42268	0.313253	0.431694	0.568862	0.411111	0.516908	0.347107	0.0752688	0.165957
up-R636S_WTC	ST6GALNAC3:ENSG00000184005:E3.1-E4.1|ENSG00000184005:E3.1-E5.1	TRUE	inclusion	clu_46610	ENSG00000184005:E4.1	alt-C-term	chr1:76878102-77042531|chr1:76878102-77093137	(-)alt-C-terminus, (-)AA:210(AAQ88904.1)->252(CU691350-PEP)	FALSE	582	0.185185	0.0188679	0.025	0	0	0.118421	0	0	0	0.230769	0.2	0.138889	0.125	0.225806	0.309091	0.0246914	0.0666667	0.0461538	0.0149254	0.0384615	0.0272727
up-R636S_WTC	CLASP1:ENSG00000074054:E25.2-E28.1|ENSG00000074054:E27.1-E28.1	FALSE	exclusion	clu_5250	ENSG00000074054:E25.2	cassette-exon	chr2:122204913-122187753|chr2:122202515-122187753	(-)alt-coding, (-)AA:1471(AAI12941.1)->1478(ENSP00000380717)|(+)ARM+type_fold+IPR016024, (-)ARM-type_fold-IPR016024	FALSE	583	0.705607	0.782609	0.571429	0.47619	0.6	0.790055	0.412698	0.587209	0.792453	0.728814	0.75	0.835821	0.671329	0.828358	0.706767	0.691943	0.75817	0.704762	0.655172	0.65625	0.482759
up-R636S_WTC	KRIT1:ENSG00000001631:E3.2-E4.2|ENSG00000001631:E1.20-E4.2	TRUE	inclusion	clu_66	ENSG00000001631:E3.2	cassette-exon	chr7:91873316-91871451|chr7:91874741-91871451	(~)AA:736(AAH98442.1)->736(AAG10220.2)	FALSE	584	0.537143	0.619565	0.636364	0.416667	0.511111	0.636943	0.72093	0.000101	0.846154	0.616438	0.681818	0.773196	0.827273	0.642857	0.785235	0.663265	0.637931	0.732877	0.553279	0.550388	0.656051
up-R636S_WTC	TAF8:ENSG00000137413:E11.1-I12.2|ENSG00000137413:I11.1-I12.2	FALSE	exclusion	clu_26286	ENSG00000137413:E11.1	intron-retention	chr6:42044977-42045271|chr6:42045270-42045271		FALSE	585	0.822368	0.818182	0.64557	0.837838	0.930233	0.720238	1	0.836066	0.911765	1	1	1	0.902778	1	0.932203	1	0.967391	0.965517	0.911111	0.674157	0.965278
up-R636S_WTC	HMGXB4:ENSG00000100281:E5.1-E7.1|ENSG00000100281:E6.2-E7.1	FALSE	exclusion	clu_9283	ENSG00000100281:E5.1	cassette-exon	chr22:35659867-35660641|chr22:35660089-35660641	(~)alt+C+terminus, (~)AA:285(ENSP00000401658)+>285(BC011723+PEP)	FALSE	586	0.611111	0.586207	0.605263	0.60241	0.505747	0.444444	0.416667	0.560606	0.583333	0.627119	0.592593	0.756522	0.639676	0.81746	0.728507	0.55814	0.641026	0.610507	0.631034	0.536	0.575472
up-R636S_WTC	VIPR2:ENSG00000106018:E2.1-E4.1|ENSG00000106018:E2.1-I2.1_158932173	FALSE	exclusion	clu_12475	ENSG00000106018:E4.1	alt-C-term	chr7:158935138-158902610|chr7:158935138-158932173	(+)alt-N-terminus, (+)AA:422(ENSP00000366860)->438(ENSP00000262178)|(-)GPCR_2_VIP_rcpt_2-IPR002284, (+)DISULFID, (+)GPCR_2_VIP_rcpt-IPR001571, (+)GPCR_2_VIP_rcpt_2-IPR002284, (+)GPCR_2_extracellular_dom-IPR001879, (+)HELIX, (+)SIGNAL, (+)STRAND, (+)TOPO_DOM-Extracellular, (+)TURN	FALSE	587	0.8	0.466667	0.75	0.000101	0.555556	0.695652	1	0.884058	1	0.757576	0.92	0.794872	0.976744	0.966667	0.717949	0.931034	0.941176	0.548387	0.454545	0.791667	0.693333
up-R636S_WTC	THOC1:ENSG00000079134:E10.3-E11.1|ENSG00000079134:E9.2-E11.1	TRUE	inclusion	clu_6176	ENSG00000079134:E10.3	cassette-exon	chr18:244302-226901|chr18:246324-226901	(~)retained_intron, (~)AA:281(ENST00000579232-PEP)->281(AK055354-PEP)	FALSE	588	0.0496894	0.0940171	0.034188	0	0	0.0705128	0	0	0.05	0.0884956	0.216216	0.149038	0.31875	0	0.155932	0.202381	0	0.0354839	0.0694444	0.0212766	0.0233463
up-R636S_WTC	JAK1:ENSG00000162434:E2.1-E4.1|ENSG00000162434:E1.1-E4.1	TRUE	exclusion	clu_36535	ENSG00000162434:E2.1	cassette-exon	chr1:65432016-65352024|chr1:65432564-65352024	(-)alt-C-terminus, (-)AA:623(AK314257-PEP)->1154(ENSP00000343204)|(-)ACT_SITE-Proton acceptor, (-)BINDING-ATP, (-)DOMAIN-Protein kinase 1, (-)DOMAIN-Protein kinase 2, (-)HELIX, (-)Kinase-like_dom-IPR011009, (-)MOD_RES-Phosphotyrosine; by autocatalysis, (-)NP_BIND-ATP, (-)Prot_kinase_cat_dom-IPR000719, (-)STRAND, (-)Ser-Thr/Tyr_kinase_cat_dom-IPR001245, (-)Ser/Thr_dual-sp_kinase_dom-IPR002290, (-)…	FALSE	589	0.803738	0.871795	0.883721	0.866667	0.65	0.946903	0.73913	0.4	0.769231	0.87234	0.933333	1	0.880952	1	0.851852	0.830189	0.964286	0.724138	0.591837	0.575	0.627907
up-R636S_WTC	TSPAN14:ENSG00000108219:E7.1-E8.2|ENSG00000108219:E6.1-E10.1	TRUE	exclusion	clu_13415	ENSG00000108219:E7.1|ENSG00000108219:E8.2	cassette-exon	chr10:82264534-82266984|chr10:82249070-82271900	(-)alt-C-terminus, (-)AA:147(BAG58298.1)->149(BAC11059.1)|(+)TRANSMEM-Helical;, (+)Tetraspanin-IPR000301, (+)Tetraspanin/Peripherin-IPR018499, (+)Tetraspanin_EC2-IPR008952, (-)TRANSMEM-Helical;, (-)Tetraspanin-IPR000301	FALSE	590	1	0.961538	0.95	0.857143	0.772727	0.882943	0.8	1	0.92	1	0.970588	0.000101	1	0.990385	1	0.987654	0.938462	0.000101	0.000101	0.818182	0.851852
up-R636S_WTC	ZC3H13:ENSG00000123200:E1.4-E3.1|ENSG00000123200:E1.2-E3.1	TRUE	inclusion	clu_19676	ENSG00000123200:E1.4	alt-5'	chr13:46626539-46619651|chr13:46626833-46619651		FALSE	591	0.180851	0.37037	0	0	0.266667	0.216667	0.1	0.156863	0.4	0.36	0.307692	0	0.313043	0.8	0.366667	0.283784	0.419355	0.128788	0.0808081	0.113208	0.218391
up-R636S_WTC	ADRA1B:ENSG00000170214:E1.1-E2.1|ENSG00000170214:E1.1-I1.1_159352496	FALSE	exclusion	clu_41766	ENSG00000170214:E2.1		chr5:159344861-159398886|chr5:159344861-159352496		FALSE	592	0.166667	0.458333	0.233333	0.323529	0.000101	0.449612	0.5	0.938776	1	0.166667	0.818182	0.954545	0.944444	1	0.000101	1	0.916667	0.333333	0.000101	0.814815	0.75
up-R636S_WTC	C4orf46:ENSG00000205208:E1.4-E2.1|ENSG00000205208:E1.2-E2.1	TRUE	exclusion	clu_52019	ENSG00000205208:E1.4	alt-5'	chr4:159592768-159590920|chr4:159593149-159590920	(-)alt-N-terminus, (-)alt-C-terminus, (-)AA:28(AK311718-PEP)->113(BAG51339.1)	FALSE	593	0.555556	0.741935	0.630137	0.563636	0.68	0.783505	0.854167	0.848485	0.821429	0.603448	1	0.765625	0.787037	1	0.744828	0.850746	0.857143	0.652941	0.5625	0.611111	0.5625
up-R636S_WTC	BAI2:ENSG00000121753:E27.5-E28.1|ENSG00000121753:E27.2-E28.1	TRUE	exclusion	clu_19209	ENSG00000121753:E27.5	alt-5'	chr1:32200784-32198744|chr1:32201181-32198744	(+)alt-N-terminus, (+)AA:1499(ENSP00000381555)->1500(ENSP00000381564)|(+)GPCR_2-like-IPR017981, (+)GPCR_2_secretin-like-IPR000832, (+)TOPO_DOM-Cytoplasmic, (-)GPCR_2-like-IPR017981, (-)GPCR_2_secretin-like-IPR000832, (-)TOPO_DOM-Cytoplasmic, (-)TOPO_DOM-Extracellular, (-)TRANSMEM-Helical; Name=6;	FALSE	594	0.228216	0.217391	0.0895522	0.0555556	0.302632	0.0784314	0.160494	0.314488	0.209016	0.216667	0.224719	0.2	0.395466	0.296907	0.204082	0.347345	0.334855	0.109091	0.162162	0.133333	0.0695652
up-R636S_WTC	NBEA:ENSG00000172915:E25.1-E28.1|ENSG00000172915:E24.2-E28.2	TRUE	inclusion	clu_43026	ENSG00000172915:E25.1|ENSG00000172915:E28.1	cassette-exon	chr13:35739235-35745406|chr13:35738646-35745409	(+)alt-coding, (+)AA:2943(ENSP00000369271)->2946(AAM53531.1)	FALSE	595	1	0.73913	0.848485	0.666667	1	0.418605	0.866667	0.000101	1	1	0.000101	1	0.928571	1	1	0.953488	0.962963	0.929293	0.924812	0.618182	0.766055
up-R636S_WTC	LPHN3:ENSG00000150471:E15.1-E17.1|ENSG00000150471:E14.1-E17.1	TRUE	inclusion	clu_32145	ENSG00000150471:E15.1	cassette-exon	chr4:62778475-62800558|chr4:62775463-62800558	(+)alt-N-terminus, (+)alt-C-terminus, (+)AA:918(ENSP00000424402)->1231(ENSP00000424120)|(-)DUF3497-IPR022624, (-)GPCR_2_latrophilin_rcpt_C-IPR003334, (-)MOD_RES-Phosphothreonine, (-)TOPO_DOM-Cytoplasmic, (+)DISULFID, (+)DOMAIN-Olfactomedin-like, (+)DOMAIN-SUEL-type lectin, (+)DUF3497-IPR022624, (+)GPCR_2_extracellular_dom-IPR001879, (+)GPCR_2_latrophilin-IPR003924, (+)Lectin_gal-bd_dom-IPR000922,…	FALSE	596	0.757895	0.5	0.755906	0.518519	0.595745	0.488372	0.52	0.711538	0.719101	0.678161	0.734694	0.777778	0.816327	0.64	0.722581	0.658385	0.803419	0.681614	0.455056	0.656934	0.636591
up-R636S_WTC	ST5:ENSG00000166444:E23.21-I23.1|ENSG00000166444:E22.1-E25.2	TRUE	inclusion	clu_39696	ENSG00000166444:E23.21|ENSG00000166444:I23.1	intron-retention	chr11:8752355-8752354|chr11:8772168-8747756		FALSE	597	0	0	0	0	0	0	0.15625	0.230392	0.166667	0.173913	0.190476	0	0.511111	0.25	0	0.355263	0.203704	0.0989011	0	0.0857143	0.00769231
up-R636S_WTC	PGM3:ENSG00000013375:I16.1-E17.1|ENSG00000013375:E16.1-E17.3	TRUE	inclusion	clu_1375	ENSG00000013375:I16.1|ENSG00000013375:E17.1	intron-retention	chr6:83877216-83877215|chr6:83878961-83876185	(-)alt-N-terminus, (-)AA:542(ENSP00000424874)->570(ENSP00000425809)|(-)PAGM-IPR016657	FALSE	598	0.756757	0.899281	0.848485	0.821429	0.909091	0.72549	0.933333	0.583333	0.000101	0.896552	0.842105	0.920455	0.923913	1	0.919192	0.892562	0.888889	0.846154	0.709091	0.67	0.831081
up-R636S_WTC	NFKBIL1:ENSG00000204498:E2.4-E3.1|ENSG00000204498:E1.1-E3.1	TRUE	exclusion	clu_51766	ENSG00000204498:E2.4	altPromoter	chr6:31515528-31515940|chr6:31514750-31515940	(-)alt-N-terminus, (-)AA:358(ENSP00000365316)->366(ENSP00000365315)	FALSE	599	0.875	0.906977	0.774194	0.857143	0.625	0.756757	0.888889	0.883212	0.85567	0.897959	0.830769	1	0.915888	0.932476	0.857143	0.946309	0.901961	0.827586	0.84	0.747475	0.743902
up-R636S_WTC	LHFPL2:ENSG00000145685:E9.1-E11.1|ENSG00000145685:E9.1-E13.1	TRUE	inclusion	clu_30494	ENSG00000145685:E11.1	cassette-exon	chr5:77860636-77806221|chr5:77860636-77784976	(-)alt-N-terminus, (-)alt-C-terminus, (-)AA:62(ENST00000512759-PEP)->117(ENST00000515349-PEP)|(+)TRANSMEM-Helical;	FALSE	600	0.65625	0.745455	0.766667	0.434783	0.774194	0.745763	0.619048	0.689655	0.588235	0.819444	1	0.612245	0.87027	0.933333	0.806452	0.867052	0.773006	0.6	0.60274	0.408451	0.657895
up-R636S_WTC	PLEKHH1:ENSG00000054690:E14.1-E15.1|ENSG00000054690:E14.1-I14.1_68042456	FALSE	exclusion	clu_2984	ENSG00000054690:E15.1		chr14:68042189-68042540|chr14:68042189-68042456		FALSE	601	0.967742	0.576923	0.631579	0.000101	0.785714	0.833333	0.000101	0.857143	0.000101	1	0.925926	0.947368	0.923077	1	0.964286	1	0.941176	0.807692	1	1	0.619718
up-R636S_WTC	AC016725.4:ENSG00000224043:E3.1-E4.1|ENSG00000224043:E2.1-E4.1	TRUE	exclusion	clu_53273	ENSG00000224043:E3.1	cassette-exon	chr2:135633677-135626611|chr2:135635090-135626611	(-)alt-C-terminus, (-)AA:105(ENST00000428857-PEP)->124(BAG64370.1)	FALSE	602	0.0555556	0.344828	0.382979	0.0909091	0.2	0.025	0.166667	0	0.210526	0.2	0.444444	0.000101	0.3	0.000101	0.222222	0.185185	0.5	0.0588235	0.0333333	0.0810811	0.0909091
up-R636S_WTC	LRRC20:ENSG00000172731:E5.1-E6.1|ENSG00000172731:E4.1-E6.1	TRUE	exclusion	clu_42911	ENSG00000172731:E5.1	cassette-exon	chr10:72083619-72061264|chr10:72100309-72061264	(-)alt-coding, (-)AA:128(BAA91789.1)->134(ENSP00000350860)|(+)REPEAT-LRR 1, (-)Leu-rich_rpt-IPR001611, (-)REPEAT-LRR 3, (-)REPEAT-LRR 4	FALSE	603	0.677686	0.703704	0.55	0.5	0.64	0.739726	0.617647	0.828633	0.736	0.6	0.711864	0.791667	0.874126	0.719557	0.688889	0.797909	0.822943	0.606061	0.555556	0.576923	0.628205
up-R636S_WTC	ERI3:ENSG00000117419:E1.6-E2.2|ENSG00000117419:E1.1-E5.2	TRUE	inclusion	clu_17777	ENSG00000117419:E1.6|ENSG00000117419:E2.2	cassette-exon	chr1:44820564-44818597|chr1:44820932-44785416	(+)alt-N-terminus, (+)AA:222(ENSP00000361333)->337(ENSP00000361331)|(-)Exonuclease-IPR006055, (+)ACT_SITE-Proton acceptor, (+)BINDING-AMP, (+)DOMAIN-Exonuclease, (+)Exonuclease-IPR006055, (+)Exonuclease_RNaseT/DNA_pol3-IPR013520, (+)METAL-Magnesium 1, (+)METAL-Magnesium 2, (+)RNaseH-like_dom-IPR012337, (+)STRAND	FALSE	604	0.216783	0.302632	0.223214	0.07	0.159574	0.20202	0.25	0.236295	0.168919	0.21875	0.204545	0.257732	0.3	0.489796	0.299213	0.309783	0.540084	0.113703	0.104762	0.172222	0.157191
up-R636S_WTC	H2AFY:ENSG00000113648:E10.4-E11.2|ENSG00000113648:I5.2-E11.2	TRUE	inclusion	clu_15875	ENSG00000113648:E10.4		chr5:134686513-134681747|chr5:134688636-134681747	(-)alt-coding, (-)AA:369(AAC33434.1)->371(ENSP00000302572)|(+)A1pp+IPR002589, (+)COMPBIAS+Lys+rich, (+)Core_histone_macro+H2A+IPR021171, (-)A1pp-IPR002589, (-)Core_histone_macro-H2A-IPR021171, (-)DOMAIN-Macro, (-)HELIX, (-)STRAND	FALSE	605	0.486759	0.603764	0.467814	0.384758	0.418573	0.27812	0.528492	0.532285	0.504484	0.44116	0.636953	0.609242	0.622038	0.479149	0.645633	0.59375	0.601266	0.44725	0.414923	0.453934	0.551195
up-R636S_WTC	KIAA1704:ENSG00000133114:E11.10-I11.1|ENSG00000133114:E10.1-E12.1	TRUE	inclusion	clu_23702	ENSG00000133114:E11.10|ENSG00000133114:I11.1	intron-retention	chr13:45606242-45606243|chr13:45602138-45607371		FALSE	606	0.660714	0.636364	0.428571	0.857143	0.625	0.53125	0.4	0.000101	0.000101	0.774194	0.695652	0.90566	0.666667	0.000101	0.90566	0.721311	0.933333	0.666667	0.77193	0.530612	0.778481
up-R636S_WTC	MTHFD1L:ENSG00000120254:E3.3-E4.1|ENSG00000120254:E1.3-E4.1	TRUE	inclusion	clu_18744	ENSG00000120254:E3.3	altPromoter	chr6:151187771-151197226|chr6:151187185-151197226	(-)alt-N-terminus, (-)alt-C-terminus, (-)AA:127(ENSP00000407070)->275(AAQ82697.1)|(-)COMPBIAS-Poly-Gly, (-)MOD_RES-N6-acetyllysine, (-)THF_DH/CycHdrlase-IPR000672, (-)THF_DH/CycHdrlase_NAD-bd_dom-IPR020631, (-)THF_DH/CycHdrlase_cat_dom-IPR020630, (-)TRANSIT-Mitochondrion, (+)NP_BIND-ATP	FALSE	607	0.0952381	0	0	0.0465116	0.117647	0.161905	0.0789474	0.0897436	0.134328	0.183333	0.0714286	0.465116	0.114754	0.229885	0.230769	0.0543478	0.261905	0.0973451	0.133333	0.0761905	0.034965
up-R636S_WTC	CYYR1:ENSG00000166265:E2.1-E5.1|ENSG00000166265:E2.1-E3.1	FALSE	exclusion	clu_39557	ENSG00000166265:E5.1	alt-C-term	chr21:27938585-27852748|chr21:27938585-27937144	(-)alt-N-terminus, (-)alt-C-terminus, (-)AA:58(JF693914-PEP)->64(AHY03237.1)|(-)CYYR1-IPR022640, (-)SIGNAL	FALSE	608	0.863636	0.869565	0.714286	1	1	0.826087	0.818182	0.000101	1	1	1	1	0.857143	1	0.809524	1	0.935484	0.842105	0.772727	0.802817	0.862069
up-R636S_WTC	ZNF789:ENSG00000198556:E3.2-I4.2|ENSG00000198556:E3.2-E5.1	TRUE	inclusion	clu_50657	ENSG00000198556:I4.2		chr7:99074103-99075897|chr7:99074103-99077284	(-)alt-N-terminus, (-)alt-C-terminus, (-)AA:56(ENSP00000417227)->62(ENSP00000369047)|(-)Krueppel-associated_box-IPR001909, (+)Krueppel-associated_box-IPR001909	FALSE	609	0.1125	0.0181818	0.0810811	0.000101	0	0.204082	0.0833333	0.207547	0.000101	0.357143	0.142857	0.0178571	0.2	0.4	0.113924	0.178947	0.421053	0.0731707	0	0.04	0.137931
up-R636S_WTC	PCSK7:ENSG00000160613:E15.6-E18.1|ENSG00000160613:I17.1-E18.1	FALSE	exclusion	clu_35924	ENSG00000160613:E15.6	intron-retention	chr11:117078686-117077876|chr11:117077877-117077876	(-)retained_intron, (-)alt-N-terminus, (-)alt-C-terminus, (-)AA:59(ENST00000527861-PEP)->103(AK127262-PEP)|(-)TOPO_DOM-Cytoplasmic	FALSE	610	0.868526	0.596154	0.432584	0.773585	1	0.564211	0.753425	0.31994	0.769231	0.901961	0.9375	0.946237	0.925926	0.765152	0.835821	0.915094	0.900862	0.880435	0.621622	0.508929	0.745763
up-R636S_WTC	ATXN7L1:ENSG00000146776:E2.1-E4.1|ENSG00000146776:E2.1-E3.1	FALSE	exclusion	clu_30928	ENSG00000146776:E4.1	altPromoter	chr7:105516258-105429154|chr7:105516258-105515680	(+)alt+N+terminus, (+)alt+C+terminus, (+)AA:89(ENST00000464874+PEP)+>118(BAG53065.1)	FALSE	611	0.846939	0.846154	0.871795	0.521739	1	0.763636	1	0.742857	1	0.914286	0.95	0.000101	1	1	1	0.96875	0.892857	0.80303	0.885714	0.741935	0.918919
up-R636S_WTC	RTN4:ENSG00000115310:E6.11-E11.1|ENSG00000115310:E6.11-E14.1	TRUE	inclusion	clu_16650	ENSG00000115310:E11.1	cassette-exon	chr2:55276881-55255356|chr2:55276881-55214834	(+)alt-coding, (+)AA:373(BAA83712.1)->392(CAL38434.1)|(+)MOD_RES-Phosphoserine, (+)MOD_RES-Phosphothreonine	FALSE	612	0.385696	0.46988	0.337731	0.445312	0.596639	0.146455	0.465909	0.512658	0.475336	0.631922	0.532787	0.7	0.542088	0.52439	0.616327	0.533175	0.510274	0.468647	0.506536	0.262774	0.518617
up-R636S_WTC	C17orf53:ENSG00000125319:E3.6-E4.1|ENSG00000125319:E3.6-E4.1_42228332	TRUE	inclusion	clu_20345	ENSG00000125319:E4.1	alt-3'	chr17:42226395-42228329|chr17:42226395-42228332	(+)alt-C-terminus, (+)AA:521(ENSP00000245382)->647(ENSP00000313500)	FALSE	613	0.857143	0.000101	0.666667	0.916667	0.882353	0.777778	0.85	0.891892	1	1	1	0.000101	0.829268	0.931818	1	0.903226	0.931818	1	0.000101	0.000101	0.730769
up-R636S_WTC	LINC00665:ENSG00000232677:E2.2-E4.3|ENSG00000232677:E2.2-E3.1_36816666	FALSE	inclusion	clu_54266	ENSG00000232677:E4.3	cassette-exon	chr19:36821155-36813127|chr19:36821155-36816666		FALSE	614	0.417943	0.212121	0.308642	0.214724	0.269231	0.177019	0.26087	0.341121	0.338542	0.238095	0.337423	0.451923	0.331361	0.332454	0.337079	0.309179	0.39521	0.148594	0.213115	0.273224	0.170163
up-R636S_WTC	BAIAP2L1:ENSG00000006453:E1.1-E3.1|ENSG00000006453:E2.1-E3.1	FALSE	exclusion	clu_573	ENSG00000006453:E1.1	altPromoter	chr7:98030114-97991744|chr7:98029293-97991744	(+)alt+N+terminus, (+)alt+C+terminus, (+)AA:53(ENST00000479789+PEP)+>324(AK309936+PEP)|(+)COILED, (+)DOMAIN+IMD, (+)IRSp53/MIM_homology_IMD+IPR013606, (+)MOD_RES+Phosphoserine, (+)MOD_RES+Phosphothreonine	FALSE	615	0.3	0.769231	0.9	1	0.000101	0.828571	0.818182	0.0833333	1	0.944444	1	0.000101	1	1	1	1	0.714286	0.583333	0.888889	0.645161	0.586207
up-R636S_WTC	SMTN:ENSG00000183963:E22.2-E23.1|ENSG00000183963:E21.1-E23.4	TRUE	inclusion	clu_46604	ENSG00000183963:E22.2|ENSG00000183963:E23.1	cassette-exon	chr22:31492883-31492984|chr22:31491595-31493255	(-)alt-N-terminus, (-)alt-C-terminus, (-)AA:293(BAG61871.1)->295(BAG53165.1)|(-)CAMSAP_CH-IPR022613, (-)CH-domain-IPR001715, (-)COMPBIAS-Poly-Ser, (-)HELIX, (-)MOD_RES-Phosphoserine, (-)STRAND, (-)TURN, (+)COILED	FALSE	616	0.538462	0.575	0.507937	0.56	0.4375	0.432961	0.531915	0.431925	0.559006	0.346154	0.634615	0.7	0.909091	0.574468	0.538462	0.823834	0.823529	0.333333	0.222222	0.583333	0.54
up-R636S_WTC	NUTM2A-AS1:ENSG00000223482:E2.4-E6.2|ENSG00000223482:E4.2-E6.2	FALSE	exclusion	clu_53178	ENSG00000223482:E2.4	cassette-exon	chr10:89096543-89086429|chr10:89090649-89086429	(+)alt+N+terminus, (+)alt+C+terminus, (+)AA:57(ENST00000417860+PEP)+>90(ENST00000447424+PEP)	FALSE	617	0.503472	0.610329	0.436747	0.411348	0.378882	0.483871	0.546667	0.847162	0.748031	0.595238	0.625	0.531646	0.664179	0.586538	0.846154	0.689266	0.766423	0.495652	0.428571	0.5	0.628253
up-R636S_WTC	LUC7L3:ENSG00000108848:E4.2-E5.1|ENSG00000108848:E4.2-E7.2	TRUE	inclusion	clu_13804	ENSG00000108848:E5.1	cassette-exon	chr17:48814387-48814648|chr17:48814387-48817667	(-)retained_intron, (-)alt-C-terminus, (-)AA:79(AAH56409.1)->133(ENST00000508218-PEP)|(-)MOD_RES-Phosphoserine	TRUE	618	0.0605187	0.172277	0.0940171	0.0103093	0.0338983	0.0480349	0	0	0.0740741	0.0769231	0.140625	0.176734	0.243346	0	0.190476	0.219474	0.076087	0.0619195	0.0412371	0.05	0.0451613
up-R636S_WTC	DEPDC5:ENSG00000100150:E36.1-E37.1|ENSG00000100150:E35.1-E37.1	TRUE	inclusion	clu_9117	ENSG00000100150:E36.1	cassette-exon	chr22:32257419-32266576|chr22:32253539-32266576	(+)alt-coding, (+)AA:1581(ENSP00000266091)->1594(CAG27889.1)	FALSE	619	0.942029	0.870968	0.875	0.823529	0.923077	0.617021	0.769231	0.68	1	1	0.97619	0.923077	0.8875	1	0.955556	0.933333	1	0.945946	1	0.65625	0.926829
up-R636S_WTC	CSNK1E:ENSG00000213923:I4.1-E12.1|ENSG00000213923:E4.1-E5.1	TRUE	inclusion	clu_52624	ENSG00000213923:I4.1|ENSG00000213923:E12.1	intron-retention	chr22:38747005-38747004|chr22:38757404-38732711		FALSE	620	0	0.0508475	0.0238095	0	0.05	0	0	0	0.125	0.0277778	0.0357143	0.0833333	0.285714	0.215385	0.0576923	0.4	0	0.0140845	0.0769231	0.0263158	0.0240964
up-R636S_WTC	PRDM5:ENSG00000138738:E17.1-E19.1|ENSG00000138738:E18.1-E19.1	FALSE	exclusion	clu_27221	ENSG00000138738:E17.1	cassette-exon	chr4:121675708-121631568|chr4:121652773-121631568	(+)alt+N+terminus, (+)alt+C+terminus, (+)AA:312(AK314293+PEP)+>599(BAG73572.1)|(+)DOMAIN+SET, (+)SET_dom+IPR001214, (+)ZN_FING+C2H2+type 1, (+)ZN_FING+C2H2+type 14, (+)ZN_FING+C2H2+type 15, (+)ZN_FING+C2H2+type 16, (+)Znf_C2H2+IPR007087, (+)Znf_C2H2+like+IPR015880, (+)Znf_PRDM5+IPR017125	FALSE	621	0.72	0.686275	0.833333	0.000101	0.444444	0.731707	0.75	0.210526	0.000101	0.75	0.000101	0.880952	1	1	0.823529	0.909091	0.888889	0.837838	0.526316	1	0.575758
up-R636S_WTC	ZNF415:ENSG00000170954:E1.12-E4.2|ENSG00000170954:E1.12-E5.1	TRUE	inclusion	clu_42131	ENSG00000170954:E4.2	cassette-exon	chr19:53636109-53626908|chr19:53636109-53625996	(~)AA:109(ENSP00000472516)->109(ENSP00000472584)	FALSE	622	0.242991	0.0294118	0.0212766	0.204545	0.214286	0.0843373	0.181818	0.171875	0.45614	0.126984	0.21875	0.21875	0.311321	0.448276	0.0136986	0.133929	0.489362	0.00934579	0.0526316	0.0357143	0.0357143
up-R636S_WTC	PKIG:ENSG00000168734:E1.4-E5.1|ENSG00000168734:E3.2-E5.1	FALSE	inclusion	clu_41063	ENSG00000168734:E1.4	alt-C-term	chr20:43160619-43218438|chr20:43211372-43218438	(~)AA:64(ENSP00000361973)+>64(ENSP00000361978)	FALSE	623	0.203446	0.164667	0.198509	0.170886	0.322632	0.108205	0.127422	0.284245	0.185661	0.280255	0.448015	0.196875	0.338287	0.248576	0.257202	0.271106	0.189445	0.12921	0.159134	0.0851717	0.0905028
up-R636S_WTC	NDST2:ENSG00000166507:I12.1-E13.1|ENSG00000166507:E12.3-E13.1	TRUE	inclusion	clu_39751	ENSG00000166507:I12.1	intron-retention	chr10:75562535-75562534|chr10:75562730-75562534	(-)alt-C-terminus, (-)AA:456(AK310580-PEP)->509(BAG62232.1)|(-)DISULFID, (-)NP_BIND-PAPS, (-)P-loop_NTPase-IPR027417, (-)REGION-Heparan sulfate N-sulfotransferase 2, (-)Sulfotransferase_dom-IPR000863	FALSE	624	0	0.13	0.0446429	0	0	0	0	0	0	0	0.084507	0.157143	0.153846	0.0574713	0.253521	0.212766	0	0.00793651	0	0	0
up-R636S_WTC	TNK2:ENSG00000061938:E25.9-E27.1|ENSG00000061938:E26.2-E27.1	FALSE	inclusion	clu_3421	ENSG00000061938:E25.9	cassette-exon	chr3:195594232-195593887|chr3:195594040-195593887	(-)alt+N+terminus, (-)AA:1038(AAI56799.1)+>1040(AK225786+PEP)|(-)UBA+like+IPR009060, (+)DOMAIN-UBA, (+)UBA-like-IPR009060	FALSE	625	0.0675676	0	0.000101	0.0526316	0.0625	0.08	0.136364	0.0149254	0.0588235	0.157895	0.0555556	0.000101	0.0854701	0.0808314	0.166667	0.16092	0.0711462	0	0	0	0.0882353
up-R636S_WTC	ZNF658:ENSG00000196409:E2.2-E3.2|ENSG00000196409:E2.2-E3.1	FALSE	exclusion	clu_48939	ENSG00000196409:E3.2	alt-3'	chr9:40792005-40789323|chr9:40792005-40789480	(~)alt+coding, (~)AA:1059(ENSP00000366853)+>1059(BAF84839.1)	FALSE	626	0.855072	0.571429	1	0.363636	0.705882	0.928571	0.000101	0.678571	0.916667	0.928571	0.916667	1	0.925926	0.000101	1	0.966667	1	0.753623	0.882353	1	0.730769
up-R636S_WTC	NMRAL1:ENSG00000153406:E5.13-E5.15|ENSG00000153406:E5.9-E5.15	TRUE	inclusion	clu_33360	ENSG00000153406:E5.13	alt-5'	chr16:4524411-4524167|chr16:4524555-4524167		FALSE	627	0.44	0.304348	0.346154	0.217391	0.2	0.312925	0.16	0.396648	0.368421	0.466667	0.181818	0.666667	0.419048	0.475771	0.375	0.425	0.348315	0.117647	0.307692	0.285714	0.219512
up-R636S_WTC	SPEG:ENSG00000072195:E5.1-E6.2|ENSG00000072195:E5.1-E6.3	TRUE	inclusion	clu_4940	ENSG00000072195:E6.2	alt-3'	chr2:220307872-220308747|chr2:220307872-220308752	(-)alt-N-terminus, (-)alt-C-terminus, (-)AA:188(ENSP00000393134)->299(ENSP00000410986)|(-)COMPBIAS-Pro-rich, (-)MOD_RES-Phosphoserine	FALSE	628	0.3125	0.450704	0.264706	0.272727	0.25	0.273504	0.324675	0.395939	0.469169	0.371134	0.396825	0.631579	0.448276	0.379808	0.425	0.447761	0.293103	0.403226	0.333333	0.31746	0.389439
up-R636S_WTC	SPATS2L:ENSG00000196141:E2.4-E4.1|ENSG00000196141:E1.15-E4.1	TRUE	exclusion	clu_48738	ENSG00000196141:E2.4	alt-C-term	chr2:201171645-201194154|chr2:201171324-201194154	(~)AA:34(AK090703-PEP)->34(BC065817-PEP)	FALSE	629	0.530612	0.578947	0.535088	0.38835	0.537037	0.456311	0.626866	0.302752	0.49635	0.609375	0.608696	0.541667	0.561798	0.588571	0.678571	0.495798	0.688525	0.457895	0.513274	0.237374	0.373494
up-R636S_WTC	MEF2D:ENSG00000116604:E6.1-E8.1|ENSG00000116604:E5.1-E8.1	TRUE	inclusion	clu_17362	ENSG00000116604:E6.1	cassette-exon	chr1:156450626-156449588|chr1:156452229-156449588	(+)alt-coding, (+)AA:475(ENSP00000344705)->514(AAH40949.1)|(-)REGION-Beta domain, (-)SITE-Cleavage (Probable), (-)TF_MADSbox-IPR002100, (+)HJURP_C-IPR022102, (+)MOD_RES-Phosphoserine; by PKA, (+)TF_MADSbox-IPR002100	FALSE	630	0.884211	0.801724	0.541667	0.884615	0.795455	0.846847	0.806122	0.873016	0.923729	0.979167	0.925	0.000101	0.945148	0.910663	0.851852	0.967262	0.948207	0.666667	1	0.865854	0.788889
up-R636S_WTC	MBNL1:ENSG00000152601:E13.2-E14.1|ENSG00000152601:E13.2-E15.1	TRUE	exclusion	clu_33021	ENSG00000152601:E14.1	cassette-exon	chr3:152163328-152164493|chr3:152163328-152165409	(-)alt-N-terminus, (-)alt-C-terminus, (-)AA:342(AAP30727.1)->343(AAH50535.1)|(+)HELIX, (+)STRAND, (+)TURN, (+)ZN_FING-C3H1-type 1, (+)ZN_FING-C3H1-type 2, (+)Znf_CCCH-IPR000571	FALSE	631	0.362319	0.356688	0.330645	0.365854	0.404255	0.519685	0.277778	0.0555556	0.625	0.313725	0.580645	0.397436	0.47205	0.363636	0.418919	0.414179	0.405063	0.285714	0.0980392	0.298246	0.213333
up-R636S_WTC	SDC2:ENSG00000169439:E1.10-E9.1|ENSG00000169439:E6.1_97592607-E9.1	FALSE	exclusion	clu_41416	ENSG00000169439:E1.10	altPromoter	chr8:97506559-97605708|chr8:97592607-97605708	(+)alt-N-terminus, (+)AA:172(ENSP00000428256)->192(BAG60818.1)|(+)TOPO_DOM-Extracellular	FALSE	632	0.667883	0.780899	0.553648	0.539007	0.56087	0.759747	0.523256	0.638051	0.698324	0.60119	0.849057	0.714286	0.807851	0.650794	0.691318	0.790894	0.770053	0.601653	0.516129	0.707865	0.62724
up-R636S_WTC	LPIN3:ENSG00000132793:E14.2-I14.1|ENSG00000132793:E14.2-E15.1	TRUE	exclusion	clu_23522	ENSG00000132793:I14.1	intron-retention	chr20:39985828-39985829|chr20:39985828-39986001		FALSE	633	0.242424	0.444444	0	0.0769231	0.0588235	0.09375	0	0	0.000101	0	0.32	0.3125	0.458333	0.408451	0.346154	0.283582	0	0	0	0	0
up-R636S_WTC	SEPT11:ENSG00000138758:I18.1-E19.1|ENSG00000138758:E16.3-E19.1	TRUE	inclusion	clu_27246	ENSG00000138758:I18.1	intron-retention	chr4:77960895-77960896|chr4:77952123-77960896		TRUE	634	0.479452	0.463768	0.534483	0.607143	0.695652	0.565789	0.409091	0.25	0.789474	0.852459	1	0.886364	0.714286	0.111111	0.824742	0.757143	0.769231	0.551724	0.671053	0.390244	0.519048
up-R636S_WTC	FBXO46:ENSG00000177051:I2.1_46220523-E4.1|ENSG00000177051:E3.1-I3.1	FALSE	exclusion	clu_44545	ENSG00000177051:I2.1_46220523|ENSG00000177051:E4.1	intron-retention	chr19:46220523-46216831|chr19:46218027-46218026		FALSE	635	0.126866	0	0	0	0	0.047619	0.346154	0	0.210526	0.000101	0.222222	0	0.192771	0.163265	0.111111	0.261261	0.267241	0.1	0.000101	0	0
up-R636S_WTC	SLC25A29:ENSG00000197119:I5.1-I5.1|ENSG00000197119:E4.1-E9.1	TRUE	inclusion	clu_49600	ENSG00000197119:I5.1|ENSG00000197119:I5.1	intron-retention	chr14:100762883-100762882|chr14:100765179-100759714		FALSE	636	0	0	0	0	0	0	0	0	0.103448	0	0	0.78125	0.354167	0.32967	0	0.45	0	0	0.000101	0	0
up-R636S_WTC	C5orf46:ENSG00000178776:E3.1-E4.1|ENSG00000178776:E2.1-E5.1	TRUE	inclusion	clu_45056	ENSG00000178776:E3.1|ENSG00000178776:E4.1	cassette-exon	chr5:147276547-147272502|chr5:147281192-147269787	(~)alt-coding, (~)AA:87(BAF82092.1)->87(ENSP00000315370)|(+)SIGNAL	FALSE	637	0.260355	0.210117	0.141414	0.178082	0.102564	0.244828	0.340426	0.327586	0.357143	0.222222	0.6	0.166667	0.206897	0.37037	0.25	0.615385	0.384615	0.101695	0.26087	0.0833333	0.101156
up-R636S_WTC	CHCHD6:ENSG00000159685:E4.1-E6.2|ENSG00000159685:I4.1_126469920-E6.2	FALSE	exclusion	clu_35524	ENSG00000159685:E4.1		chr3:126452065-126571490|chr3:126469920-126571490	(+)nonsense_mediated_decay, (+)alt-C-terminus, (+)AA:140(ENSP00000427517)->192(ENST00000514908-PEP)|(+)COILED, (+)DUF737-IPR007964	FALSE	638	0.466019	0.518006	0.365812	0.439716	0.471698	0.338336	0.567816	0.474068	0.408228	0.393401	0.574932	0.523438	0.666667	0.52956	0.566474	0.637324	0.567594	0.258017	0.443662	0.465672	0.395983
up-R636S_WTC	MKNK2:ENSG00000099875:E11.1-E12.11|ENSG00000099875:E11.1-E12.7	TRUE	exclusion	clu_8852	ENSG00000099875:E12.11	alt-3'	chr19:2040133-2039855|chr19:2040133-2037828	(+)alt-N-terminus, (+)alt-C-terminus, (+)AA:405(BAG64449.1)->414(AAF17226.1)|(-)HELIX, (-)Kinase+like_dom+IPR011009, (-)MOD_RES+Phosphoserine, (-)MOTIF+MAP kinase binding, (-)Prot_kinase_cat_dom+IPR000719, (+)LipoPS_kinase-IPR010440, (+)NP_BIND-ATP, (+)REGION-Staurosporine binding, (+)STRAND	FALSE	639	0.553763	0.673913	0.470588	0.44	0.575758	0.459677	0.290909	0.404255	0.441558	0.558824	0.802198	0.000101	0.577236	0.605634	0.555556	0.566929	0.588235	0.392857	0.272727	0.270833	0.505882
up-R636S_WTC	ABCA8:ENSG00000141338:E1.4-E4.2|ENSG00000141338:E1.4-E5.1	TRUE	inclusion	clu_28420	ENSG00000141338:E4.2	cassette-exon	chr17:66951360-66938180|chr17:66951360-66937103	(-)alt-N-terminus, (-)alt-C-terminus, (-)AA:1056(BAG58673.1)->1103(BAG65144.1)|(-)TRANSMEM-Helical;, (+)AAA+_ATPase-IPR003593, (+)ABC_transporter-like-IPR003439, (+)P-loop_NTPase-IPR027417, (+)Ribosome_biogen_GTPase_RsgA-IPR004881, (+)TRANSMEM-Helical;	FALSE	640	0.877698	0.928571	0.666667	0.892857	0.68	0.5	0.000101	1	1	0.948454	1	0.9	0.861538	1	0.834783	0.921569	1	0.831169	0.800847	0.825	0.832192
up-R636S_WTC	GARNL3:ENSG00000136895:E3.2-E4.1|ENSG00000136895:I3.1_129998170-I3.1_129999432	FALSE	exclusion	clu_25957	ENSG00000136895:E3.2|ENSG00000136895:E4.1		chr9:129987682-130005358|chr9:129998170-129999432	(-)nonsense_mediated_decay, (-)alt-N-terminus, (-)alt-C-terminus, (-)AA:48(ENSP00000396319)->167(ENSP00000411329)	FALSE	641	0.12	0	0.025641	0.000101	0	0.102041	0.136364	0	0	0.0909091	0.153846	0.0740741	0.354839	0.0958904	0.2	0.194444	0.0952381	0.0444444	0	0	0.0588235
up-R636S_WTC	ZNF773:ENSG00000152439:E3.2-E5.1|ENSG00000152439:E3.2-E4.1	FALSE	exclusion	clu_32950	ENSG00000152439:E5.1	cassette-exon	chr19:58016768-58019888|chr19:58016768-58017726	(+)truncated, (-)AA:117(BAD18715.2)->441(BAB71382.1)|(+)Krueppel+associated_box+IPR001909, (-)Krueppel-associated_box-IPR001909, (-)ZN_FING-C2H2-type 1, (-)ZN_FING-C2H2-type 2, (-)ZN_FING-C2H2-type 3, (-)ZN_FING-C2H2-type 4, (-)ZN_FING-C2H2-type 5, (-)ZN_FING-C2H2-type 6, (-)ZN_FING-C2H2-type 7, (-)ZN_FING-C2H2-type 8, (-)ZN_FING-C2H2-type 9, (-)Znf_C2H2-IPR007087, (-)Znf_C2H2-like-IPR015880	FALSE	642	0	0	0	0	0.000101	0.0526316	0	0	0	0.181818	0.285714	0.151515	0.0384615	0.000101	0.434783	0.0645161	0	0	0.0540541	0.0769231	0.0470588
up-R636S_WTC	NPNT:ENSG00000168743:E3.2-E9.1|ENSG00000168743:E3.2-E7.5	FALSE	inclusion	clu_41069	ENSG00000168743:E9.1	cassette-exon	chr4:106819158-106848493|chr4:106819158-106833345	(-)alt+coding, (-)AA:582(BAG58596.1)+>595(BAG63765.1)|(-)DISULFID, (-)DOMAIN+EGF+like 1	FALSE	643	0.698947	0.715888	0.621859	0.647059	0.717857	0.660858	0.739669	0.7375	0.615789	0.80102	0.778626	0.701333	0.766571	0.783133	0.678019	0.749474	0.813793	0.652705	0.576837	0.64	0.672238
up-R636S_WTC	ATAD2B:ENSG00000119778:E19.1-E20.1|ENSG00000119778:E18.1-E20.1	TRUE	inclusion	clu_18570	ENSG00000119778:E19.1	cassette-exon	chr2:24050668-24046439|chr2:24051719-24046439	(+)alt-N-terminus, (+)alt-C-terminus, (+)AA:544(BAD18469.1)->626(BAG54237.1)|(-)P-loop_NTPase-IPR027417, (+)COMPBIAS-Poly-Ser, (+)HELIX, (+)MOD_RES-Phosphoserine	FALSE	644	0.186047	0.0555556	0.0714286	0.205882	0	0	0.0625	0	0	0.0909091	0.153846	0.391304	0.172414	0.210526	0.0958904	0.247059	0.264706	0.0412371	0.12987	0.0416667	0.028169
up-R636S_WTC	PPHLN1:ENSG00000134283:E20.1-I20.1|ENSG00000134283:E20.1-E21.3	TRUE	inclusion	clu_24205	ENSG00000134283:I20.1	intron-retention	chr12:42836543-42836544|chr12:42836543-42839775	(-)alt-N-terminus, (-)alt-C-terminus, (-)AA:172(LF385073-PEP)->434(BAJ20952.1)|(-)COMPBIAS-Ser-rich, (-)MOD_RES-N6-acetyllysine, (-)MOD_RES-Phosphoserine, (-)MOTIF-Nuclear localization signal	FALSE	645	0	0.0555556	0.0227273	0.000101	0	0.0416667	0	0	0.000101	0.272727	0	0.411765	0.136986	0	0.5	0.0363636	0	0	0	0	0
up-R636S_WTC	IQGAP1:ENSG00000140575:E29.1-I29.1_91025934|ENSG00000140575:E29.1-E30.2	TRUE	inclusion	clu_28092	ENSG00000140575:I29.1_91025934		chr15:91025513-91025934|chr15:91025513-91026593		FALSE	646	0.466019	0.235772	0.353846	0.0747664	0.368421	0.0538358	0.352941	0	0.0714286	0.615385	0.75	0.92	0.348485	0.000101	0.769231	0.479592	0.1	0.361111	0.215686	0.0314465	0.12766
up-R636S_WTC	SRSF11:ENSG00000116754:I4.1-E5.1|ENSG00000116754:E4.2-E7.9	TRUE	inclusion	clu_17471	ENSG00000116754:I4.1|ENSG00000116754:E5.1	intron-retention	chr1:70694892-70694893|chr1:70694238-70697951		FALSE	647	0.0831025	0.205607	0.0992366	0.0691057	0.0912162	0.107456	0	0	0.230769	0.144737	0.300699	0.30298	0.163953	0.0572917	0.402804	0.143617	0.0106383	0.104019	0.125	0.056	0.0543735
up-R636S_WTC	EPS15L1:ENSG00000127527:E23.1-E24.1|ENSG00000127527:I23.1_16484726-E24.1	FALSE	inclusion	clu_21176	ENSG00000127527:E23.1		chr19:16487933-16472795|chr19:16484726-16472795	(-)nonsense_mediated_decay, (-)alt-C-terminus, (-)AA:754(ENSP00000471981)->910(ENSP00000393313)|(-)COMPBIAS-Pro-rich, (-)MOD_RES-Phosphothreonine, (-)REGION-15 X 3 AA repeats of D-P-F, (-)REPEAT-12, (-)REPEAT-13, (-)REPEAT-15, (-)Ubiquitin-int_motif-IPR003903	FALSE	648	0.451667	0.451852	0.395683	0.358824	0.391304	0.505855	0.373832	0.327613	0.400485	0.444867	0.347222	0.513661	0.576705	0.608755	0.475783	0.461333	0.498008	0.383234	0.269231	0.411523	0.413681
up-R636S_WTC	SNAP47:ENSG00000143740:E5.5-E7.1|ENSG00000143740:E5.5-E8.1	TRUE	inclusion	clu_29577	ENSG00000143740:E7.1	cassette-exon	chr1:227923200-227935393|chr1:227923200-227946696	(-)alt-N-terminus, (-)alt-C-terminus, (-)AA:246(CU676318-PEP)->259(ENSP00000402730)	FALSE	649	0.603846	0.631579	0.493976	0.55914	0.685714	0.638596	0.564706	0.433255	0.662461	0.670455	0.454545	0.647059	0.785124	0.734082	0.714286	0.767606	0.654321	0.596685	0.516129	0.576389	0.614213
up-R636S_WTC	RECQL4:ENSG00000160957:I5.1-E6.1|ENSG00000160957:E5.3-E6.1	TRUE	inclusion	clu_36086	ENSG00000160957:I5.1	intron-retention	chr8:145740842-145740841|chr8:145741148-145740841		FALSE	650	0	0.0344828	0	0.0344828	0	0	0	0	0	0	0.172414	0.314815	0.235714	0	0.169014	0.0352941	0	0	0	0	0
up-R636S_WTC	TFPI:ENSG00000003436:E2.6-E7.1|ENSG00000003436:E2.6-E4.1	FALSE	inclusion	clu_141	ENSG00000003436:E7.1	cassette-exon	chr2:188418927-188368497|chr2:188418927-188394212	(+)truncated, (-)AA:106(ENSP00000408170)+>251(AAH15514.1)|(-)DISULFID, (-)DOMAIN+BPTI/Kunitz inhibitor 2, (-)HELIX, (-)Prot_inh_Kunz+m+IPR002223, (-)Prot_inhib_I2_TFPI+IPR008296, (-)SITE+Reactive bond, (-)STRAND, (-)TURN	FALSE	651	0.608696	0.681818	0.410256	0.302326	0.416667	0.655738	0.666667	0.000101	0.000101	0.000101	0.538462	0.791667	0.571429	1	0.528302	0.6	0.75	0.440678	0.485714	0.235294	0.458333
up-R636S_WTC	WDPCP:ENSG00000143951:E5.4-E8.1|ENSG00000143951:E6.1-E7.1	FALSE	inclusion	clu_29724	ENSG00000143951:E5.4|ENSG00000143951:E8.1	cassette-exon	chr2:63815331-63720074|chr2:63798509-63791758	(-)nonsense_mediated_decay, (+)truncated, (-)AA:46(ENSP00000411429)->649(ENST00000409835-PEP)|(-)REPEAT-WD 1, (-)REPEAT-WD 2, (-)WD40_repeat_dom-IPR017986	FALSE	652	0.554054	0.108696	0.22973	0.0967742	0.275862	0.29703	0.571429	0.52	0.375	0.295455	1	0.37037	0.677419	0.611111	0.230769	0.510638	0.575758	0.226415	0.0638298	0.041958	0.0992063
up-R636S_WTC	RBM27:ENSG00000091009:E8.1-E9.1|ENSG00000091009:E8.1-E10.1	TRUE	exclusion	clu_8093	ENSG00000091009:E9.1	cassette-exon	chr5:145616995-145631274|chr5:145616995-145634506	(-)alt-C-terminus, (-)AA:1027(ENST00000506502-PEP)->1060(ENSP00000265271)|(-)MOD_RES-Phosphoserine, (-)MOD_RES-Phosphothreonine	FALSE	653	0.948454	0.843373	0.849057	0.736842	0.833333	0.694737	0.826087	0.984615	0.809524	0.862069	0.944444	0.961538	0.821429	1	0.930556	0.968504	1	0.797753	0.819672	0.666667	0.83432
up-R636S_WTC	SUCO:ENSG00000094975:E13.1-E14.1|ENSG00000094975:E12.1-E14.1	TRUE	inclusion	clu_8467	ENSG00000094975:E13.1	cassette-exon	chr1:172546699-172546904|chr1:172544763-172546904	(-)alt-N-terminus, (-)AA:1254(CAB57360.1)->1405(AAF04619.1)|(+)DOMAIN-SUN, (+)Galactose-bd-like-IPR008979, (+)Sad1_UNC_C-IPR012919	FALSE	654	0.936	0.910714	0.904762	0.886076	0.953846	0.614737	0.790698	0.000101	1	0.988506	0.890909	0.986014	0.984252	1	0.983784	0.890295	0.96	0.921376	0.964392	0.712264	0.865342
up-R636S_WTC	PCDH7:ENSG00000169851:I1.3-E5.1|ENSG00000169851:I1.2-E4.1	FALSE	exclusion	clu_41590	ENSG00000169851:I1.3|ENSG00000169851:E5.1		chr4:30726218-30921775|chr4:30726218-30732375		FALSE	655	0.559264	0.462939	0.515596	0.271357	0.405018	0.315022	0.354286	0.596838	0.370044	0.525199	0.394161	0.566524	0.741667	0.604278	0.640449	0.628507	0.632323	0.461201	0.384513	0.421412	0.49505
up-R636S_WTC	HNRNPUL1:ENSG00000105323:E19.1-E20.2|ENSG00000105323:E19.1-E20.1	FALSE	inclusion	clu_12032	ENSG00000105323:E20.2	alt-3'	chr19:41810166-41811581|chr19:41810166-41811551	(-)alt+N+terminus, (-)AA:766(AK225850+PEP)+>767(BAH12504.1)|(-)COMPBIAS+Pro+rich, (-)REGION+Necessary for interaction with TP53	FALSE	656	0.867816	0.916129	0.774086	0.855346	0.726257	0.849802	0.852174	0.917635	0.899371	0.862385	0.848375	0.869281	0.890744	0.890018	0.908257	0.910714	0.912837	0.823529	0.780822	0.834101	0.793003
up-R636S_WTC	CDCA7:ENSG00000144354:E2.2-E4.1|ENSG00000144354:E2.2-E3.1	FALSE	inclusion	clu_29893	ENSG00000144354:E4.1	cassette-exon	chr2:174223565-174227954|chr2:174223565-174223983	(+)alt-N-terminus, (+)alt-C-terminus, (+)AA:278(CU693352-PEP)->298(BAG59725.1)|(+)REGION-Mediates transcriptional activity, (+)Znf-4CXXC_R1-IPR018866	FALSE	657	0.44	0.571429	0.534247	0.431818	0.268293	0.534091	0.233333	0.333333	0.666667	0.512195	0.489583	0.38961	0.48855	0.806452	0.415584	0.475806	0.545455	0.251799	0.327586	0.4	0.195876
up-R636S_WTC	HERC3:ENSG00000138641:E24.1-E25.1|ENSG00000138641:E23.2-E25.1	TRUE	inclusion	clu_27139	ENSG00000138641:E24.1	cassette-exon	chr4:89597392-89597485|chr4:89591403-89597485	(+)alt-N-terminus, (+)alt-C-terminus, (+)AA:278(ENSP00000421021)->494(BAG59064.1)|(-)HECT-IPR000569, (+)ACT_SITE-Glycyl thioester intermediate, (+)DOMAIN-HECT, (+)HECT-IPR000569	FALSE	658	0.229508	0.133333	0.395833	0.166667	0.388889	0.126316	0.25	0.05	0.444444	0.625	0.25	0.240741	0.204082	0.571429	0.255556	0.395349	0.348485	0.161538	0.305085	0.222222	0.184615
up-R636S_WTC	CARM1:ENSG00000142453:E15.1-E15.3|ENSG00000142453:E14.4-E15.3	TRUE	inclusion	clu_28905	ENSG00000142453:E15.1	cassette-exon	chr19:11032119-11032291|chr19:11031803-11032291		FALSE	659	0.928839	0.918605	0.797872	0.844156	0.966667	0.630719	0.853933	0.885	0.913793	0.962025	0.993506	0.973684	0.935345	0.984277	1	0.901024	0.981777	0.952381	0.97619	0.795181	0.862903
up-R636S_WTC	TNK2:ENSG00000061938:I16.1-E17.1|ENSG00000061938:E16.2-E17.2	TRUE	inclusion	clu_3424	ENSG00000061938:I16.1|ENSG00000061938:E17.1	intron-retention	chr3:195606358-195606357|chr3:195608922-195606046		FALSE	660	0.0120482	0	0.0344828	0.0517241	0	0.0491803	0.056338	0	0	0.019802	0.0821918	0.423841	0.121864	0.0512821	0.21118	0.178971	0.0262582	0	0	0	0
up-R636S_WTC	NMT2:ENSG00000152465:E14.2-E15.1|ENSG00000152465:E14.2-E16.1	TRUE	exclusion	clu_32969	ENSG00000152465:E15.1	alt-C-term	chr10:15151701-15151214|chr10:15151701-15148697	(-)alt-N-terminus, (-)alt-C-terminus, (-)AA:86(ENST00000486786-PEP)->310(BAG63483.1)|(-)Acyl_CoA_acyltransferase-IPR016181, (-)MyristoylCoA_TrFase_C-IPR022677, (-)MyristoylCoA_TrFase_N-IPR022676	FALSE	661	0.92381	0.777778	0.862069	0.892857	0.947368	0.818182	0.975	0.666667	0.868421	0.837838	0.893617	0.978261	1	0.894737	0.96	0.964912	1	0.845161	0.785714	0.806202	0.8
up-R636S_WTC	TRAK1:ENSG00000182606:E19.2-E20.1|ENSG00000182606:E19.3-E20.1	FALSE	inclusion	clu_46045	ENSG00000182606:E19.2	alt-5'	chr3:42251414-42260986|chr3:42251477-42260986	(+)alt-N-terminus, (+)alt-C-terminus, (+)AA:786(BAH12201.1)->849(ENST00000487159-PEP)|(-)COILED, (-)DOMAIN+HAP1 N+terminal, (-)HAP1_N+IPR006933, (+)Traffickng_kinesin-bd_prot_dom-IPR022154	FALSE	662	0.692593	0.592357	0.576923	0.583333	0.552941	0.593301	0.530973	0.62069	0.535211	0.644231	0.576087	0.698113	0.7173	0.636364	0.580882	0.683258	0.77305	0.563877	0.507463	0.515464	0.559633
up-R636S_WTC	GRIPAP1:ENSG00000068400:E25.1-I25.1|ENSG00000068400:E25.1-E26.1	TRUE	inclusion	clu_4284	ENSG00000068400:I25.1	intron-retention	chrX:48832430-48832429|chrX:48832430-48831721	(-)alt-N-terminus, (-)alt-C-terminus, (-)AA:398(BC110636-PEP)->461(AL136847-PEP)|(-)COILED	FALSE	663	0.0778443	0.182482	0.0535714	0	0.0307692	0.0595745	0	0	0	0	0.192308	0.454545	0.255814	0	0.446809	0.300518	0.0762712	0.0689655	0	0	0
up-R636S_WTC	METTL11B:ENSG00000203740:E3.1-E5.1_170135735|ENSG00000203740:I4.1_170131798-E5.1_170135735	FALSE	exclusion	clu_51357	ENSG00000203740:E3.1		chr1:170129834-170135735|chr1:170131798-170135735		FALSE	664	0.377049	0.419355	0.375	0.166667	0.230769	0.15873	0.121951	0	0.444444	0.265823	0.000101	0.181818	0.533333	0.529412	0.285714	0.382353	0.333333	0.236486	0	0.220779	0.223776
up-R636S_WTC	CHST10:ENSG00000115526:E1.5-E5.1|ENSG00000115526:E3.1-E5.1	FALSE	inclusion	clu_16837	ENSG00000115526:E1.5	altPromoter	chr2:101033836-101031573|chr2:101032685-101031573	(-)retained_intron, (-)alt+N+terminus, (-)alt+C+terminus, (-)AA:64(ENSP00000416831)+>77(ENST00000487860+PEP)|(+)TRANSMEM-Helical; Signal-anchor for type II membrane protein;	FALSE	665	0.27027	0.869565	0.789474	0.733333	0.000101	0.466667	0.56	0.76	0.8	0.615385	0.705882	0.000101	0.857143	0.886364	0.733333	0.90625	0.769231	0.384615	0.000101	0.647059	0.465116
up-R636S_WTC	PGS1:ENSG00000087157:E5.1-E6.1|ENSG00000087157:E4.2-E6.1	TRUE	inclusion	clu_7330	ENSG00000087157:E5.1	cassette-exon	chr17:76392466-76394333|chr17:76388746-76394333	(~)alt-N-terminus, (~)alt-C-terminus, (~)AA:269(BAH14776.1)->269(AK225030-PEP)|(-)ACT_SITE, (-)DOMAIN-PLD phosphodiesterase 1, (-)PLipase_D/transphosphatidylase-IPR001736, (+)DOMAIN-PLD phosphodiesterase 2	FALSE	666	0.636656	0.504348	0.589041	0.633333	0.490909	0.528986	0.402174	0.442857	0.593985	0.657143	0.574713	0.703704	0.641026	0.659236	0.608247	0.65445	0.501818	0.436533	0.565657	0.645455	0.528678
up-R636S_WTC	ACTR3C:ENSG00000106526:E6.1-E7.1|ENSG00000106526:E6.1_149986634-E7.1	TRUE	exclusion	clu_12720	ENSG00000106526:E6.1	alt-5'	chr7:149986539-149983629|chr7:149986634-149983629		FALSE	667	0.854167	1	0.9375	0.769231	0.85	0.795455	0.72	0.98	0.944444	0.787879	1	1	0.943396	1	1	0.973684	1	0.886792	0.914894	0.87931	0.840491
up-R636S_WTC	ACER3:ENSG00000078124:E1.12-E2.1|ENSG00000078124:E1.12-E3.1	TRUE	inclusion	clu_5994	ENSG00000078124:E2.1	cassette-exon	chr11:76572123-76579164|chr11:76572123-76637601	(-)nonsense_mediated_decay, (-)nonsense_mediated_decay, (-)alt-C-terminus, (-)AA:71(ENSP00000435048)->74(ENSP00000433368)|(-)Ceramidase-IPR008901, (-)TRANSMEM-Helical;, (+)Ceramidase-IPR008901	FALSE	668	0.234568	0.121951	0.133333	0.3125	0	0.1	0.192308	0.0909091	0.461538	0.290909	0.526316	0.216216	0	0.461538	0.16129	0.294118	0.319149	0.216216	0.15625	0	0.235294
up-R636S_WTC	CALD1:ENSG00000122786:E24.1-E25.2|ENSG00000122786:E23.6-E25.2	TRUE	inclusion	clu_19535	ENSG00000122786:E24.1	cassette-exon	chr7:134647685-134650057|chr7:134645379-134650057	(-)nonsense_mediated_decay, (-)alt-N-terminus, (-)alt-C-terminus, (-)AA:536(ENSP00000407522)->538(AAH40354.1)|(-)Caldesmon-IPR006017, (-)Caldesmon_LSP-IPR006018, (-)MOD_RES-Phosphoserine, (-)REGION-Weak actin-binding, (+)Caldesmon-IPR006017	FALSE	669	0.541087	0.340216	0.330798	0.0873855	0.5	0.0852434	0.170604	0.401914	0.25495	0.541284	0.417722	0.837121	0.207526	0.753086	0.623839	0.332317	0.588477	0.264621	0.42692	0.0731766	0.129288
up-R636S_WTC	TROAP:ENSG00000135451:E10.4-I10.1|ENSG00000135451:E10.1-E11.1	TRUE	inclusion	clu_24926	ENSG00000135451:E10.4|ENSG00000135451:I10.1	intron-retention	chr12:49723568-49723569|chr12:49723237-49723640		FALSE	670	0	0	0.142857	0	0	0	0	0	0	0.212766	0	0.353846	0.215385	0.08867	0.418301	0.144	0	0.152381	0.000101	0	0
up-R636S_WTC	ATP13A1:ENSG00000105726:E12.2-E13.2|ENSG00000105726:E12.2-E13.1	FALSE	exclusion	clu_12304	ENSG00000105726:E13.2	alt-3'	chr19:19765352-19764883|chr19:19765352-19764953	(+)retained_intron, (+)alt+N+terminus, (+)alt+C+terminus, (+)AA:90(ENST00000471063+PEP)+>94(ENST00000496082+PEP)|(+)ACT_SITE+4+aspartylphosphate intermediate, (+)Cation_transp_P_typ_ATPase+IPR001757	FALSE	671	0.107843	0.116279	0	0	0	0.0759494	0.0204082	0.0223464	0.0181818	0	0.132075	0.115385	0.280992	0.0549451	0.106383	0.244604	0.103604	0	0	0.0434783	0.037037
up-R636S_WTC	RICTOR:ENSG00000164327:E31.1-E33.1|ENSG00000164327:E31.1-E32.1	FALSE	exclusion	clu_38264	ENSG00000164327:E33.1	cassette-exon	chr5:38949814-38947543|chr5:38949814-38949529	(-)alt-coding, (-)AA:1708(AAS79796.1)->1732(AAI44510.1)|(+)ARM+type_fold+IPR016024	FALSE	672	0.788079	0.627778	0.728814	0.607143	0.545455	0.739583	0.68	0.73913	0.894737	0.694444	0.857143	0.736842	0.76	0.75	0.73913	0.685039	0.805556	0.682292	0.644172	0.69697	0.753086
up-R636S_WTC	PDGFC:ENSG00000145431:E1.5-E5.1|ENSG00000145431:E4.1-E5.1	FALSE	exclusion	clu_30433	ENSG00000145431:E1.5	alt-C-term	chr4:157891938-157771568|chr4:157782581-157771568	(+)alt+N+terminus, (+)alt+C+terminus, (+)AA:68(ENST00000512711+PEP)+>76(BC094746+PEP)|(+)SIGNAL	FALSE	673	0.654545	0.770492	0.641667	0.542373	0.771429	0.738764	0.694444	0.44	0.698113	0.805556	0.846154	0.730769	0.844444	0.727273	0.704918	0.814159	0.764706	0.778689	0.586207	0.689266	0.705394
up-R636S_WTC	DMD:ENSG00000198947:E90.1-E91.2|ENSG00000198947:E90.1-E92.1	TRUE	inclusion	clu_51270	ENSG00000198947:E91.2	cassette-exon	chrX:31152219-31144790|chrX:31152219-31140047	(-)alt-C-terminus, (-)AA:1225(AAI27104.2)->1230(BAI45295.1)|(-)Spectrin_repeat-IPR002017, (+)REPEAT-Spectrin 24	FALSE	674	0.595745	0.421569	0.5199	0.45614	0.422535	0.43804	0.350515	0.462733	0.588235	0.472222	0.571429	0.541176	0.333333	0.596491	0.593496	0.547529	0.581818	0.50361	0.4175	0.322884	0.409263
up-R636S_WTC	CIB2:ENSG00000136425:E1.7-E2.1|ENSG00000136425:E1.7-E4.1	TRUE	inclusion	clu_25616	ENSG00000136425:E2.1	cassette-exon	chr15:78423507-78416081|chr15:78423507-78403618	(+)alt-N-terminus, (+)alt-C-terminus, (+)AA:144(AAH33108.1)->147(ENSP00000452980)|(-)CA_BIND-2, (-)DOMAIN-EF-hand 1, (-)DOMAIN-EF-hand 3, (-)EF_hand_dom-IPR002048	FALSE	675	0.308333	0.403509	0.419355	0.559322	0.583333	0.186916	0.35443	0.375415	0.468571	0.516667	0.54717	0.466667	0.47191	0.534884	0.538462	0.541667	0.497297	0.504673	0.410256	0.322034	0.451613
up-R636S_WTC	HERC2:ENSG00000128731:E2.1-E4.1|ENSG00000128731:E2.1-E3.1	FALSE	exclusion	clu_21570	ENSG00000128731:E4.1	alt-C-term	chr15:28566508-28544662|chr15:28566508-28565610	(+)nonsense_mediated_decay, (+)alt+C+terminus, (+)AA:71(BC015486+PEP)+>80(ENSP00000456237)|(+)REPEAT+WD 1	FALSE	676	0.934363	0.79085	0.781022	0.565217	0.789474	0.880435	0.911392	1	0.989474	0.933333	0.967213	0.988235	0.958084	1	0.882682	0.923858	0.955556	0.82	0.920863	0.944444	0.860534
up-R636S_WTC	SLC44A2:ENSG00000129353:E22.3-E23.1|ENSG00000129353:E22.3-E23.3	TRUE	inclusion	clu_21848	ENSG00000129353:E23.1	alt-3'	chr19:10753127-10753573|chr19:10753127-10753955	(+)alt-C-terminus, (+)AA:706(BAG37158.1)->711(ENSP00000466664)|(-)Choline_transptr-like-IPR007603, (-)TOPO_DOM-Cytoplasmic, (+)Choline_transptr-like-IPR007603, (+)TOPO_DOM-Extracellular	TRUE	677	0.584677	0.245478	0.376543	0.26	0.572816	0.152504	0.461538	0.301455	0.399015	0.501976	0.5	0.543478	0.507092	0.567921	0.606557	0.403017	0.449573	0.424318	0.442177	0.182663	0.319805
up-R636S_WTC	PHLDB2:ENSG00000144824:E14.1-E15.1|ENSG00000144824:E14.1-E16.1	TRUE	inclusion	clu_30157	ENSG00000144824:E15.1	cassette-exon	chr3:111667922-111668549|chr3:111667922-111671419	(-)alt-N-terminus, (-)alt-C-terminus, (-)AA:99(ENST00000478733-PEP)->639(AK315050-PEP)|(-)COILED, (-)DOMAIN-PH, (-)MOD_RES-Phosphoserine, (-)MOD_RES-Phosphothreonine, (-)Pleckstrin_homology-IPR001849	FALSE	678	0.740741	0.540918	0.670554	0.308725	0.792453	0.349829	0.537634	0.609756	0.710744	0.708861	0.8125	0.662722	0.546185	0.818182	0.800948	0.594595	0.814286	0.605128	0.662835	0.352246	0.547893
up-R636S_WTC	C7orf10:ENSG00000175600:E11.1-E13.1|ENSG00000175600:I11.1_40387955-E13.1	FALSE	exclusion	clu_44138	ENSG00000175600:E11.1		chr7:40356454-40488886|chr7:40387955-40488886	(+)alt-N-terminus, (+)alt-C-terminus, (+)AA:180(ENSP00000395000)->421(ENSP00000393032)|(+)ACT_SITE-Nucleophile, (+)CoA-Trfase_III_dom-IPR023606, (+)CoA-Trfase_fam_III-IPR003673	FALSE	679	0.882716	0.882353	0.934211	0.892857	1	0.685039	0.830986	0.512821	1	0.887324	0.957447	0.97619	0.970588	1	1	0.918367	0.966292	0.775	0.967742	0.876289	0.863192
up-R636S_WTC	ARL6:ENSG00000113966:E1.5-E4.1|ENSG00000113966:E2.1-E4.1	FALSE	exclusion	clu_15995	ENSG00000113966:E1.5	altPromoter	chr3:97483821-97486925|chr3:97484933-97486925	(~)AA:186(BAF85647.1)+>186(AAH24239.1)	FALSE	680	0.531915	0.631579	0.9	0.000101	0.5	0.768116	0.583333	1	0.000101	0.833333	0.000101	0.933333	0.823529	1	0.875	0.777778	0.857143	0.893939	0.509091	0.681818	0.727273
up-R636S_WTC	NR2F2:ENSG00000185551:E3.3-E5.1|ENSG00000185551:E1.1-E5.1	TRUE	inclusion	clu_47322	ENSG00000185551:E3.3	cassette-exon	chr15:96875776-96877305|chr15:96869581-96877305	(+)alt-N-terminus, (+)alt-C-terminus, (+)AA:281(BAG63083.1)->351(AAA21479.1)|(-)COUP_TF-IPR003068, (-)HELIX, (-)Nucl_hormone_rcpt_ligand-bd-IPR008946, (-)Nucl_hrmn_rcpt_lig-bd_core-IPR000536, (-)REGION-Important for dimerization, (-)REGION-Ligand-binding, (-)Retinoid-X_rcpt/HNF4-IPR000003, (-)Str_hrmn_rcpt-IPR001723, (+)COMPBIAS-Poly-Gln, (+)DNA_BIND-Nuclear receptor, (+)Str_hrmn_rcpt-IPR001723, …	FALSE	681	0.000101	0.542857	0.555556	0.000101	0.000101	0.412791	0.173913	0.441558	0.472222	0.857143	1	0.208333	0.811765	0.825758	0.000101	0.872951	0.854545	0.888889	0.2	0.580645	0.388889
up-R636S_WTC	RP11-353N4.6:ENSG00000269501:E7.1-I7.1|ENSG00000269501:E3.7-E8.1	TRUE	inclusion	clu_57704	ENSG00000269501:E7.1|ENSG00000269501:I7.1	intron-retention	chr1:149581550-149581551|chr1:149576700-149591078		FALSE	682	0.0652174	0.37037	0.25	0.000101	0.000101	0.0483871	0.27907	0	0	0.372549	0.5625	0.285714	0.25	0.579439	0.6875	0.676056	0.172414	0.305263	0.0384615	0.206897	0.224138
up-R636S_WTC	GAS8:ENSG00000141013:E6.1-E8.1|ENSG00000141013:E6.1-E8.5	TRUE	inclusion	clu_28268	ENSG00000141013:E8.1	alt-3'	chr16:90094130-90097584|chr16:90094130-90097707	(-)alt-N-terminus, (-)alt-C-terminus, (-)AA:286(BX647947-PEP)->310(KJ896862-PEP)|(-)REGION-Microtubule-binding, (-)REGION-Regulates microtubule-binding	FALSE	683	0.0926829	0.0357143	0.290323	0.0833333	0.2	0.192771	0.112903	0.357143	0.666667	0.5625	0.230769	0.000101	0.0909091	0	0.000101	0.444444	0.4	0.125	0.157895	0	0.06
up-R636S_WTC	HMGXB4:ENSG00000100281:E1.5-E3.2|ENSG00000100281:E1.5-E4.2	TRUE	inclusion	clu_9279	ENSG00000100281:E3.2	cassette-exon	chr22:35653550-35658316|chr22:35653550-35659071	(~)alt-C-terminus, (~)AA:284(AAH17326.1)->284(BC033783-PEP)	FALSE	684	0.61039	0.466667	0.448276	0.423729	0.413043	0.325	0.410714	0.506849	0.546512	0.42	0.434783	0.735294	0.48366	0.381818	0.613636	0.566038	0.611111	0.327354	0.333333	0.420732	0.33908
up-R636S_WTC	P4HTM:ENSG00000178467:E7.2-I7.1|ENSG00000178467:E7.1-E8.2	TRUE	inclusion	clu_45002	ENSG00000178467:E7.2|ENSG00000178467:I7.1	intron-retention	chr3:49042603-49042604|chr3:49042479-49043210	(-)alt-coding, (-)AA:475(CAD28518.2)->502(AAO43431.1)|(-)DOMAIN-Fe2OG dioxygenase, (-)METAL-Iron, (-)Oxoglu/Fe-dep_dioxygenase-IPR005123	FALSE	685	0.0708447	0.254902	0.266667	0	0	0.100877	0.0248447	0.108974	0.0833333	0.19469	0.191083	0.32	0.446809	0.0387812	0.503067	0.289362	0.0879121	0.143713	0	0.015625	0.10566
up-R636S_WTC	MBOAT2:ENSG00000143797:E1.4-E3.1|ENSG00000143797:E1.4-E5.1	TRUE	inclusion	clu_29618	ENSG00000143797:E3.1	cassette-exon	chr2:9143669-9098771|chr2:9143669-9048846	(+)nonsense_mediated_decay, (-)truncated, (+)AA:46(ENSP00000420114)->401(BAH12219.1)|(+)MBOAT_fam-IPR004299, (+)TRANSMEM-Helical;	FALSE	686	0.701149	0.777778	0.728814	0.541667	0.789474	0.841463	0.000101	0.837838	0.000101	0.758621	1	1	0.888889	0.875	0.851064	0.945946	0.694444	0.581081	0.770833	0.925926	0.74026
up-R636S_WTC	ZNF740:ENSG00000139651:E4.2-I4.1|ENSG00000139651:E4.2-E5.1	TRUE	exclusion	clu_27707	ENSG00000139651:I4.1	intron-retention	chr12:53579260-53579261|chr12:53579260-53579738		FALSE	687	0.105263	0.212121	0.0333333	0	0	0	0	0	0	0.23	0	0.392157	0.176056	0.0761905	0.307143	0.204918	0.00934579	0	0.015625	0	0.034965
up-R636S_WTC	SYTL5:ENSG00000147041:E11.1-E12.1|ENSG00000147041:E11.1-E13.1	TRUE	inclusion	clu_31010	ENSG00000147041:E12.1	cassette-exon	chrX:37961687-37962279|chrX:37961687-37965846	(+)alt-coding, (+)AA:730(BAB88906.1)->752(AAI31586.1)	FALSE	688	0.909836	0.902507	0.805755	0.6	0.857143	0.681063	0.795918	0.782609	0.714286	0.927835	1	0.91453	0.888199	0.880503	0.940397	0.92029	0.956522	0.850467	0.86166	0.69496	0.865569
up-R636S_WTC	TRDN:ENSG00000186439:E11.1-E12.1|ENSG00000186439:E9.1-E12.1	TRUE	inclusion	clu_47713	ENSG00000186439:E11.1	cassette-exon	chr6:123818338-123786128|chr6:123824864-123786128	(+)alt-C-terminus, (+)AA:297(AAI39911.1)->327(BAF84556.1)|(+)DISULFID-Interchain	FALSE	689	0.423423	0.434389	0.422222	0.178571	0.346939	0.306931	0.560976	0.386139	0.423077	0.377193	0.666667	0.515337	0.566667	0.477124	0.45509	0.564987	0.494565	0.412186	0.461538	0.373134	0.474328
up-R636S_WTC	FAM157C:ENSG00000260528:E14.1-I14.1|ENSG00000260528:E13.1-E19.1	TRUE	inclusion	clu_57078	ENSG00000260528:E14.1|ENSG00000260528:I14.1	intron-retention	chr16:90228777-90228778|chr16:90225905-90244125		FALSE	690	0	0.0588235	0	0	0	0	0	0	0	0	0	0.1	0.288889	0.000101	0.32948	0.120253	0	0	0	0	0
up-R636S_WTC	GPR133:ENSG00000111452:E25.1-E26.1|ENSG00000111452:E22.1-E30.1	TRUE	inclusion	clu_14778	ENSG00000111452:E25.1|ENSG00000111452:E26.1	cassette-exon	chr12:131590410-131593269|chr12:131569208-131616270	(-)alt-N-terminus, (-)alt-C-terminus, (-)AA:192(BC047951-PEP)->228(ENSP00000334127)|(-)DOMAIN-GPS, (-)GPCR_2-like-IPR017981, (-)GPCR_2_secretin-like-IPR000832, (-)GPS_dom-IPR000203, (-)TOPO_DOM-Cytoplasmic, (-)TOPO_DOM-Extracellular, (-)TRANSMEM-Helical; Name=6;, (-)TRANSMEM-Helical; Name=7;	FALSE	691	0.835616	0.833333	0.6	0.000101	0.85	0.9375	0.903226	0.885714	0.942857	0.95	1	1	0.93617	0.952381	0.833333	0.932584	0.952381	0.868421	1	0.782609	0.857143
up-R636S_WTC	EXTL3:ENSG00000012232:E9.2-E11.1|ENSG00000012232:E3.2-E11.1	TRUE	exclusion	clu_1304	ENSG00000012232:E9.2	altPromoter	chr8:28559176-28570974|chr8:28480327-28570974	(-)alt-N-terminus, (-)AA:535(ENSP00000428691)->919(BAA24080.1)|(-)Exostosin-IPR004263, (-)TOPO_DOM-Cytoplasmic, (-)TOPO_DOM-Lumenal, (-)TRANSMEM-Helical; Signal-anchor for type II membrane protein;	FALSE	692	0.797222	0.712329	0.7875	0.804878	0.759259	0.69697	0.70297	0.581882	0.663212	0.74359	0.8	0.815789	0.818182	0.828054	0.79661	0.825532	0.85119	0.766393	0.692308	0.679612	0.699531
up-R636S_WTC	USP18:ENSG00000184979:E10.1-E11.1|ENSG00000184979:E10.1-U11.1_18669944	TRUE	exclusion	clu_46991	ENSG00000184979:E11.1	alt-3'	chr22:18656609-18659539|chr22:18656609-18669944		FALSE	693	1	0.75	0.578947	0.727273	1	0.976471	1	1	0.000101	1	1	1	0.000101	0.000101	1	1	1	0.659091	0.809524	0.75	0.921053
up-R636S_WTC	THOC2:ENSG00000125676:E28.1-E28.7|ENSG00000125676:E28.1-E28.3	FALSE	exclusion	clu_20491	ENSG00000125676:E28.7	altPromoter	chrX:122757638-122757134|chrX:122757638-122757560		FALSE	694	0.887255	0.714286	0.944444	0.9375	0.685714	0.759563	0.55	0.789474	0.96	0.848485	0.857143	0.801802	0.883562	0.960526	0.941176	0.882353	0.972973	0.842342	0.814394	0.790123	0.814103
up-R636S_WTC	EPN2:ENSG00000072134:I26.1-E27.1|ENSG00000072134:E26.2-E27.1	TRUE	inclusion	clu_4926	ENSG00000072134:I26.1	intron-retention	chr17:19237268-19237269|chr17:19235381-19237269		FALSE	695	0.01875	0.0422535	0	0	0	0	0	0	0	0	0.0344828	0.3	0.0865385	0.00549451	0.192308	0.135231	0.0177515	0	0	0.015625	0
up-R636S_WTC	MTMR1:ENSG00000063601:E7.1-E8.1|ENSG00000063601:E6.1-E8.1	TRUE	inclusion	clu_3540	ENSG00000063601:E7.1	cassette-exon	chrX:149883001-149887097|chrX:149881442-149887097	(+)alt-coding, (+)AA:132(ENSP00000389884)->149(ENSP00000414925)	FALSE	696	0.206186	0.196429	0.176471	0.170213	0.131579	0.0444444	0.025641	0.323529	0.0277778	0.236364	0.525	0.333333	0.388889	0.383333	0.356322	0.191176	0.218182	0.293478	0.141304	0.118812	0.139303
up-R636S_WTC	CLK4:ENSG00000113240:I6.1-E7.1|ENSG00000113240:E6.2-E7.1	TRUE	inclusion	clu_15668	ENSG00000113240:I6.1	intron-retention	chr5:178044436-178044435|chr5:178045557-178044435	(-)alt-N-terminus, (-)AA:301(BC063116-PEP)->373(AAI43548.1)|(-)MOD_RES-Phosphoserine, (-)NP_BIND-ATP	FALSE	697	0.129032	0.711443	0.189655	0.313433	0.105263	0.216561	0.0454545	0	0.000101	0.42	0.75	0.677852	0.27931	0	0.815182	0.418539	0.522727	0.167665	0.51049	0.1	0.118483
up-R636S_WTC	TEAD2:ENSG00000074219:E5.3-E6.1|ENSG00000074219:E5.3-E7.1	TRUE	exclusion	clu_5274	ENSG00000074219:E6.1	cassette-exon	chr19:49860509-49859227|chr19:49860509-49858676	(-)alt-coding, (-)AA:450(BAC04104.1)->451(AL832240-PEP)|(+)REGION-Transcriptional activation, (+)STRAND, (+)TEA/ATTS-IPR000818, (+)TEF-IPR016361, (-)COMPBIAS-Pro-rich, (-)TEA/ATTS-IPR000818	FALSE	698	0.686214	0.363636	0.476386	0.424242	0.437931	0.386555	0.4	0.396071	0.358447	0.561056	0.473354	0.596491	0.530534	0.606969	0.551532	0.56586	0.507623	0.453694	0.457732	0.307471	0.328988
up-R636S_WTC	EXO5:ENSG00000164002:E1.10-E2.4|ENSG00000164002:E1.10-E3.1	TRUE	inclusion	clu_37878	ENSG00000164002:E2.4	cassette-exon	chr1:40974580-40975123|chr1:40974580-40980187	(-)alt-C-terminus, (-)AA:161(ENSP00000413565)->226(ENSP00000398437)	FALSE	699	0.327586	0.000101	0.307692	0.000101	0.1875	0.333333	0	0	0.571429	0.380952	0.419355	0.166667	0.422222	0.375	0.307692	0.367347	0.228571	0.133333	0.388889	0.266667	0.212766
up-R636S_WTC	RP11-304M2.2:ENSG00000230724:E6.1-E7.1|ENSG00000230724:E2.1-ENSG00000254468:E2.1	TRUE	inclusion	clu_54043	ENSG00000230724:E6.1|ENSG00000230724:E7.1	trans-splicing	chr11:131467-131373|chr11:138047-121426	(~)AA:31(ENST00000527683-PEP)->31(ENST00000527683-PEP)	FALSE	700	0.62069	0.969231	0.785047	0.711111	0.842105	0.688525	0.829268	0.789474	0.641026	0.820513	0.957746	0.967153	0.929742	0.976852	0.935927	0.869231	0.891089	0.582781	0.652174	0.763889	0.897233
up-R636S_WTC	AC093838.4:ENSG00000152117:E10.1-I10.1|ENSG00000152117:E10.1-E11.1	TRUE	inclusion	clu_32838	ENSG00000152117:I10.1	intron-retention	chr2:132266181-132266182|chr2:132266181-132273175		FALSE	701	0	0	0	0	0	0	0	0	0	0	0.210526	0.000101	0.212121	0	0	0.097561	0.443182	0	0.000101	0.037037	0
up-R636S_WTC	ARSE:ENSG00000157399:E7.2-E9.1|ENSG00000157399:E7.2-I8.1_2870601	FALSE	exclusion	clu_34710	ENSG00000157399:E9.1	alt-C-term	chrX:2871184-2867768|chrX:2871184-2870601	(+)alt-N-terminus, (+)alt-C-terminus, (+)AA:41(ENST00000496095-PEP)->178(ENSP00000406528)|(+)ACT_SITE, (+)Alkaline_phosphatase_core-IPR017850, (+)BINDING-Substrate, (+)METAL-Calcium, (+)METAL-Calcium; via 3-oxoalanine, (+)MOD_RES-3-oxoalanine (Cys), (+)Phosphodiest/P_Trfase-IPR002591, (+)SIGNAL, (+)Sulfatase-IPR000917	FALSE	702	0.697674	0.000101	0.5	0.8	0.533333	0.730061	0.85	0.928571	0.933333	0.93617	0.75	0.956522	0.815789	0.882353	0.933333	0.885714	0.820225	0.728814	0.363636	0.847458	0.912281
up-R636S_WTC	PTPN4:ENSG00000088179:E14.2-E15.1|ENSG00000088179:E14.1-E15.1	TRUE	inclusion	clu_7479	ENSG00000088179:E14.2	alt-5'	chr2:120674266-120677645|chr2:120672818-120677645	(+)nonsense_mediated_decay, (+)nonsense_mediated_decay, (+)alt-N-terminus, (+)alt-C-terminus, (+)AA:121(ENSP00000411364)->135(ENSP00000395603)|(-)Band_41_domain-IPR019749, (-)Band_41_fam-IPR019750, (-)Ez/rad/moesin_like-IPR000798, (-)FERM_N-IPR018979, (-)FERM_central-IPR019748, (-)FERM_domain-IPR000299, (+)Band_41_fam-IPR019750, (+)Ez/rad/moesin_like-IPR000798, (+)FERM_PH-like_C-IPR018980, (+)FER…	FALSE	703	0.0810811	0.000101	0.2	0.0526316	0	0.142857	0	0	0.000101	0.129032	0.153846	0.166667	0.238095	0.000101	0.0588235	0.333333	0	0.0576923	0	0	0.0833333
up-R636S_WTC	GNB2L1:ENSG00000204628:E10.2-E10.2|ENSG00000204628:E9.3_180666517-E11.2_180664710	TRUE	inclusion	clu_51852	ENSG00000204628:E10.2|ENSG00000204628:E10.2	intron-retention	chr5:180665206-180665205|chr5:180666517-180664710		FALSE	704	0.6	1	0.827869	0.875	0.000101	0.707692	0.860759	0.853147	0.955556	0.859649	0.863636	0.97541	0.957895	1	0.976331	0.929577	0.962687	0.71831	0.941176	1	0.734177
up-R636S_WTC	ZNF16:ENSG00000170631:E1.3-E4.1|ENSG00000170631:E3.4-E4.1	FALSE	inclusion	clu_41986	ENSG00000170631:E1.3	alt-C-term	chr8:146176183-146171601|chr8:146173326-146171601	(~)AA:682(BAG54536.1)+>682(ENSP00000276816)	FALSE	705	0.924528	0.857143	0.8125	0.571429	0.7	0.875	1	0.8	0.86	1	0.909091	0.000101	0.946429	0.797468	0.000101	0.967213	1	0.625	0.642857	0.947368	0.64
up-R636S_WTC	GALNT7:ENSG00000109586:E6.1-E7.1|ENSG00000109586:E6.1-E7.4	TRUE	inclusion	clu_14059	ENSG00000109586:E7.1	alt-3'	chr4:174216994-174218946|chr4:174216994-174219266	(-)alt-N-terminus, (-)AA:454(ENSP00000427095)->657(CAB60270.1)|(-)Glyco_trans_2-IPR001173, (-)TRANSMEM-Helical; Signal-anchor for type II membrane protein;, (+)Glyco_trans_2-IPR001173, (+)REGION-Catalytic subdomain B	TRUE	706	0.527273	0.483051	0.407407	0.611111	0.157895	0.181818	0.416667	0.326087	0.631579	0.42	0.666667	0.684211	0.6	0.324324	0.464646	0.466667	0.69697	0.448819	0.419355	0.364162	0.469453
up-R636S_WTC	FARS2:ENSG00000145982:E1.4-E3.1|ENSG00000145982:E1.4-E4.1	TRUE	inclusion	clu_30660	ENSG00000145982:E3.1	cassette-exon	chr6:5261893-5368783|chr6:5261893-5404775	(~)AA:451(ENSP00000316335)->451(ENSP00000274680)	FALSE	707	0.808271	0.87234	0.623188	0.851064	0.714286	0.777778	0.818182	0.669725	0.72973	0.934211	0.704082	0.918367	0.926316	0.820628	0.867925	0.894737	0.958333	0.748428	0.742857	0.777778	0.828947
up-R636S_WTC	PCED1A:ENSG00000132635:E5.1-E6.1|ENSG00000132635:E5.1-E7.1	TRUE	inclusion	clu_23424	ENSG00000132635:E6.1	cassette-exon	chr20:2819242-2819124|chr20:2819242-2816960	(+)retained_intron, (+)alt-N-terminus, (+)AA:87(ENST00000487501-PEP)->403(ENSP00000349334)|(+)COMPBIAS-His-rich, (+)COMPBIAS-Poly-Pro	FALSE	708	0.617284	0.126866	0.319444	0.444444	0.357143	0.683938	0.368421	0.45045	0.575472	0.578947	0.630769	0.567901	0.542435	0.741313	0.382716	0.636792	0.616	0.65625	0.3	0.372093	0.477612
up-R636S_WTC	PTPRS:ENSG00000105426:E29.2-E30.1|ENSG00000105426:I26.2-E31.1	TRUE	inclusion	clu_12107	ENSG00000105426:E29.2|ENSG00000105426:E30.1		chr19:5218431-5216778|chr19:5218431-5215606	(+)alt-C-terminus, (+)AA:1501(ENSP00000327313)->1534(ENST00000588552-PEP)|(-)DOMAIN-Tyrosine-protein phosphatase 2, (-)HELIX, (-)Tyr/Dual-sp_Pase-IPR000387, (-)Tyr_Pase_cat-IPR003595, (-)Tyr_Pase_rcpt/non-rcpt-IPR000242	FALSE	709	0.387833	0.252174	0.220339	0.169811	0.235294	0.183333	0.114943	0.362745	0.200935	0.375	0.475177	0.491667	0.405109	0.343653	0.526846	0.299505	0.286096	0.470588	0.303571	0.198582	0.233051
up-R636S_WTC	PTPN13:ENSG00000163629:E27.1-E28.1|ENSG00000163629:E27.2-E28.1	FALSE	exclusion	clu_37455	ENSG00000163629:E27.1	alt-5'	chr4:87685877-87686548|chr4:87685892-87686548	(-)alt-coding, (-)AA:2485(BAA04750.1)->2490(ENSP00000394794)|(+)DOMAIN+PDZ 2, (+)PDZ+IPR001478, (+)STRAND, (+)Tyr_Pase_non+rcpt_typ+13+IPR012153, (-)PDZ-IPR001478, (-)Tyr_Pase_non-rcpt_typ-13-IPR012153	FALSE	710	0.716216	0.863636	0.652893	0.487179	0.638298	0.789474	0.814815	0.418605	0.884615	0.796296	0.833333	0.714286	0.75	0.821429	0.797468	0.778761	0.842105	0.791908	0.675	0.67033	0.701613
up-R636S_WTC	STAT6:ENSG00000166888:E3.8-E6.1|ENSG00000166888:E3.9-E6.1	FALSE	exclusion	clu_40002	ENSG00000166888:E3.8	altPromoter	chr12:57504912-57502082|chr12:57504893-57502082	(~)alt+coding, (~)AA:847(BAG35377.1)+>847(BAF83120.1)|(-)STAT_TF_DNA-bd-IPR013801, (-)p53-like_TF_DNA-bd-IPR008967	FALSE	711	0.79021	0.715517	0.698413	0.705128	0.55814	0.576233	0.815217	0.643519	0.825581	0.796875	0.901408	0.785714	0.759494	0.65896	0.75	0.785714	0.847826	0.765306	0.645161	0.713568	0.805556
up-R636S_WTC	COG5:ENSG00000164597:E18.1-E20.1|ENSG00000164597:E17.3-E20.1	TRUE	exclusion	clu_38384	ENSG00000164597:E18.1	cassette-exon	chr7:106897177-106888944|chr7:106898718-106888944	(+)alt-C-terminus, (+)AA:823(AAH68540.1)->839(AAC69276.1)|(-)Cog5-IPR019465, (-)Vps51-IPR014812	FALSE	712	0.842788	0.76616	0.819512	0.727273	0.785156	0.877598	0.804945	0.946429	0.825137	0.763274	0.836735	0.950249	0.856784	0.910053	0.89272	0.924812	0.939394	0.78941	0.832381	0.747671	0.773647
up-R636S_WTC	ESPL1:ENSG00000135476:I29.1-I2.1|ENSG00000135476:E1.11-I29.1_53691833	TRUE	exclusion	clu_24958	ENSG00000135476:I29.1|ENSG00000135476:I2.1	intron-retention	chr12:53691188-53691189|chr12:53689423-53691833		FALSE	713	0.646341	0.94186	0	0.518519	0.333333	0.651685	0.516129	0.000101	0.25	0.731707	0.706897	0.960784	0.852941	0.794118	0.955224	0.809524	0.000101	0.513514	0.323529	0.571429	0.47482
up-R636S_WTC	PPP3CC:ENSG00000120910:E15.1-E16.1|ENSG00000120910:E14.1-E16.1	TRUE	inclusion	clu_19002	ENSG00000120910:E15.1	cassette-exon	chr8:22397011-22398128|chr8:22390531-22398128	(+)alt-coding, (+)AA:502(AAG02563.1)->512(BAG10858.1)	FALSE	714	0.727273	0.551181	0.704167	0.393443	0.410256	0.238532	0.5	0.513158	0.563636	0.810811	0.72	0.583333	0.723577	0.821429	0.435294	0.672727	0.803279	0.621053	0.638298	0.390476	0.610778
up-R636S_WTC	DAB2IP:ENSG00000136848:E5.2-E10.1|ENSG00000136848:E6.1-E10.1	FALSE	inclusion	clu_25891	ENSG00000136848:E5.2	cassette-exon	chr9:124461737-124519292|chr9:124505200-124519292	(-)alt+N+terminus, (-)alt+C+terminus, (-)AA:1065(AAK50336.1)+>1069(ENSP00000362887)|(-)COMPBIAS+Poly+Ala, (-)DOMAIN+PH, (-)Pleckstrin_homology+IPR001849, (+)COILED, (+)DUF3498-IPR021887	FALSE	715	0.763158	0.4	0.47619	0.000101	0.000101	0.4625	0.368421	0.859259	0.703704	0.833333	0.6	0.454545	0.810345	0.834646	0.000101	0.831579	0.782946	0.461538	0.000101	0.454545	0.736842
up-R636S_WTC	CREB3L4:ENSG00000143578:E1.8-E3.1|ENSG00000143578:E1.7-E3.1	TRUE	inclusion	clu_29513	ENSG00000143578:E1.8	altPromoter	chr1:153940660-153940998|chr1:153940640-153940998	(~)AA:395(AAL13157.1)->395(BAC45035.1)	FALSE	716	0.180723	0.136364	0.0384615	0.0714286	0.235294	0.160494	0.0833333	0.34375	0.0857143	0.357143	0.333333	0.4	0.276596	0.227273	0.175439	0.258427	0.232877	0.229508	0	0.205128	0.15873
up-R636S_WTC	TRMT13:ENSG00000122435:E6.2-E6.7|ENSG00000122435:E6.2-E6.6	FALSE	exclusion	clu_19404	ENSG00000122435:E6.7	alt-3'	chr1:100606070-100606523|chr1:100606070-100606408	(-)alt-C-terminus, (-)AA:175(BAG57881.1)->273(BAG61041.1)|(+)COILED	FALSE	717	0.137405	0.209302	0.0363636	0.0434783	0.176471	0.0582524	0.153846	0	0.000101	0.162791	0.4	0.323529	0.037037	0.000101	0.303571	0.164384	0.153846	0.0941176	0.216667	0.0588235	0.166667
up-R636S_WTC	PXN:ENSG00000089159:E1.6-E8.1|ENSG00000089159:E5.7-E8.1	FALSE	inclusion	clu_7733	ENSG00000089159:E1.6	alt-C-term	chr12:120703420-120662180|chr12:120664165-120662180	(-)alt+N+terminus, (-)AA:589(BAG53822.1)+>591(AAI44411.1)|(-)DOMAIN+LIM zinc+binding 1, (-)HELIX, (-)MOTIF+LD motif 1, (-)Znf_LIM+IPR001781	FALSE	718	0.479508	0.572368	0.418605	0.231884	0.574074	0.320707	0.531915	0.6625	0.442396	0.525641	0.402174	0.583333	0.771654	0.60396	0.493827	0.694823	0.75	0.362205	0.197368	0.301587	0.48374
up-R636S_WTC	FAM168A:ENSG00000054965:E3.1-E4.1|ENSG00000054965:E3.1-E5.1	TRUE	inclusion	clu_2992	ENSG00000054965:E4.1	cassette-exon	chr11:73141735-73136093|chr11:73141735-73131044	(+)alt-coding, (+)AA:235(BAF84743.1)->244(BAG09691.1)	FALSE	719	0.832237	0.593985	0.215385	0.0980392	0.24	0.416667	0.268657	0.210526	0.345238	0.384615	0.779412	0.886957	0.647059	0.624113	0.649682	0.684444	0.713333	0.758621	0.351351	0.103093	0.586207
up-R636S_WTC	DOCK7:ENSG00000116641:E23.1-E24.1|ENSG00000116641:E23.1-E25.1	TRUE	inclusion	clu_17366	ENSG00000116641:E24.1	cassette-exon	chr1:63018403-63010710|chr1:63018403-63009416	(+)alt-coding, (+)AA:2109(AAI72250.1)->2129(ABC68221.1)|(-)DOMAIN-DHR-2, (-)MOD_RES-Phosphoserine	FALSE	720	0.741573	0.707071	0.719512	0.723077	0.836364	0.504902	0.522727	0.641026	0.642857	0.723684	0.826087	0.796875	0.705882	0.790123	0.794872	0.84472	0.837209	0.739812	0.752809	0.5	0.638191
up-R636S_WTC	ALS2CR8:ENSG00000138380:E2.4-E3.1|ENSG00000138380:E1.12-E3.1	TRUE	inclusion	clu_26967	ENSG00000138380:E2.4	cassette-exon	chr2:203777837-203782600|chr2:203777047-203782600	(~)alt-coding, (~)AA:649(BAG64929.1)->649(BAH14803.1)	FALSE	721	0.1125	0.0666667	0.0909091	0.133333	0.142857	0	0.000101	0.000101	0.000101	0.25	0.000101	0	0.212121	0.363636	0.118644	0.216216	0.583333	0.211009	0.123288	0.08	0.15
up-R636S_WTC	LRRFIP1:ENSG00000124831:I14.1-E15.1|ENSG00000124831:E13.1-E15.1	TRUE	inclusion	clu_20244	ENSG00000124831:I14.1	intron-retention	chr2:238647874-238647875|chr2:238643976-238647875		FALSE	722	0.0251046	0.229885	0.0196078	0	0	0.0429185	0	0	0	0.142857	0.454545	0.580645	0.272374	0	0.506494	0.101072	0.00454546	0.126582	0	0.04	0.125
up-R636S_WTC	PRKCE:ENSG00000171132:E27.1-E30.1|ENSG00000171132:E29.3-E30.1	FALSE	exclusion	clu_42209	ENSG00000171132:E27.1	altPromoter	chr2:46237656-46313347|chr2:46301137-46313347	(+)alt+N+terminus, (+)alt+C+terminus, (+)AA:134(ENST00000480633+PEP)+>737(BAG11426.1)|(+)AGC+kinase_C+IPR000961, (+)BINDING+ATP, (+)C2_Ca+dep+IPR000008, (+)C2_Ca/lipid+bd_dom_CaLB+IPR008973, (+)C2_membr_targeting+IPR018029, (+)DAG/PE+bd+IPR020454, (+)DOMAIN+AGC+kinase C+terminal, (+)DOMAIN+C2, (+)DOMAIN+Protein kinase, (+)Kinase+like_dom+IPR011009, (+)MOD_RES+Phosphoserine, (+)MOD_RES+Phosphoseri…	FALSE	723	0.888889	0.948276	1	0.606061	1	0.571429	0.000101	1	1	1	0.000101	1	1	1	1	1	1	0.918919	0.93617	0.740741	0.933333
up-R636S_Het_WTC	TOP3B:ENSG00000100038:E1.9-E2.6|ENSG00000100038:E1.11-E2.6	FALSE	exclusion	clu_9006	ENSG00000100038:E1.9	alt-5'	chr22:22337127-22330179|chr22:22336811-22330179	(~)alt+coding, (~)AA:862(AAD01614.1)+>862(AAH02432.1)|(+)Topo_IA_DNA+bd+IPR003602, (+)Topo_IA_cen+IPR013497, (+)Topo_IA_core_domain+IPR023405	FALSE	724	0.710714	0.731092	0.614035	0.556338	0.776316	0.612903	0.672316	0.598394	0.8	0.787565	0.893401	0.822785	0.88806	0.901639	0.729167	0.757143	0.697368	0.690632	0.805556	0.669065	0.736318
up-R636S_Het_WTC	PTPMT1:ENSG00000110536:E1.7-E2.1|ENSG00000110536:E1.7-E3.1	TRUE	exclusion	clu_14426	ENSG00000110536:E2.1	cassette-exon	chr11:47587538-47591252|chr11:47587538-47593023	(+)alt-N-terminus, (+)AA:131(ENST00000527079-PEP)->137(BAG57819.1)|(+)TRANSIT-Mitochondrion, (-)ACT_SITE-Phosphocysteine intermediate, (-)DOMAIN-Tyrosine-protein phosphatase, (-)Tyr/Dual-sp_Pase-IPR000387	FALSE	725	0.662366	0.596364	0.581864	0.586022	0.627803	0.648164	0.694444	0.683775	0.7	0.7	0.761905	0.715084	0.672087	0.765845	0.530864	0.579327	0.642981	0.657143	0.573099	0.583969	0.544348
up-R636S_Het_WTC	ZNF341:ENSG00000131061:I10.1_32360952-E11.1|ENSG00000131061:E10.1-E11.1	TRUE	inclusion	clu_22705	ENSG00000131061:I10.1_32360952		chr20:32360952-32369097|chr20:32358098-32369097		FALSE	726	0	0.000101	0	0	0	0	0	0.181818	0	0.181818	0.000101	0.000101	0.357143	0.304348	0.000101	0	0	0	0	0	0
up-R636S_Het_WTC	RP3-522D1.1:ENSG00000224167:E1.2-E3.1|ENSG00000224167:E1.2-ENSG00000226419:E2.1	TRUE	inclusion	clu_53297	ENSG00000224167:E3.1	trans-splicing	chr1:113393049-113420352|chr1:113393049-113503099	(-)alt-N-terminus, (-)alt-C-terminus, (-)AA:51(BAJ84075.1)->75(BC023568-PEP)	FALSE	727	0.680556	0.666667	0.727273	0.608696	0.642857	0.597826	0.000101	0.837838	0.875	0.780488	0.000101	0.000101	1	1	0.6875	0.64	0.8	0.72	0.473684	0.769231	0.754098
up-R636S_Het_WTC	INVS:ENSG00000119509:E11.2-I11.1_103003734|ENSG00000119509:E11.2-E12.1	TRUE	inclusion	clu_18390	ENSG00000119509:I11.1_103003734		chr9:103002522-103003734|chr9:103002522-103004852		TRUE	728	0.27907	0.321429	0.142857	0.25	0.000101	0.0673077	0	0.000101	0.705882	0.464286	0.000101	0.608696	0.5	0.000101	0.473684	0.375	0.272727	0.289855	0.464286	0.139535	0.263158
up-R636S_Het_WTC	CLUAP1:ENSG00000103351:E13.1-E13.3|ENSG00000103351:E13.1-E14.1	TRUE	inclusion	clu_11144	ENSG00000103351:E13.3	cassette-exon	chr16:3582841-3583099|chr16:3582841-3586122		FALSE	729	0.208571	0.238938	0.0857143	0.152174	0.243243	0.0506912	0.0847458	0.12	0.548387	0.294737	0.652174	0.436782	0.284091	0.34375	0.303279	0.286624	0.266667	0.220859	0.3	0.112069	0.243816
up-R636S_Het_WTC	PRPF39:ENSG00000185246:E3.2-I3.1|ENSG00000185246:E3.2-E5.1	TRUE	inclusion	clu_47137	ENSG00000185246:I3.1	intron-retention	chr14:45565431-45565432|chr14:45565431-45566090	(-)alt-N-terminus, (-)alt-C-terminus, (-)AA:459(BC028683-PEP)->604(AK307530-PEP)|(-)HAT-IPR003107, (-)REPEAT-HAT 1, (-)REPEAT-HAT 2, (-)REPEAT-HAT 3, (+)COMPBIAS-Poly-Pro	FALSE	730	0.088	0.422018	0.242105	0	0.25	0.1625	0	0	0.000101	0.516129	0.000101	0.388889	0.335106	0.5625	0.295858	0.267606	0	0.064	0.185185	0	0.0540541
up-R636S_Het_WTC	PIK3R1:ENSG00000145675:E11.3-E13.1|ENSG00000145675:E10.1-E13.1	TRUE	inclusion	clu_30487	ENSG00000145675:E11.3	altPromoter	chr5:67584579-67588087|chr5:67576834-67588087	(-)alt-N-terminus, (-)AA:424(AAO15359.1)->549(BAH13115.1)|(-)HELIX, (-)STRAND, (+)DOMAIN-SH2 2, (+)PI3kinase_P85-IPR001720, (+)SH2-IPR000980, (+)STRAND	FALSE	731	0.215054	0.163701	0.0769231	0.371981	0.370732	0.174863	0.333333	0.0703125	0.378378	0.565789	0.58209	0.311828	0.307229	0.659091	0.247191	0.203046	0.228571	0.28553	0.256952	0.230216	0.217045
up-R636S_Het_WTC	C12orf23:ENSG00000151135:E2.2-E4.2|ENSG00000151135:E1.5-E4.2	TRUE	inclusion	clu_32340	ENSG00000151135:E2.2	cassette-exon	chr12:107350927-107360889|chr12:107349843-107360889	(~)AA:116(BAG51112.1)->116(BAG51252.1)	FALSE	732	0.69863	0.554913	0.740157	0.68254	0.730337	0.702703	0.674419	0.716667	0.773585	0.825688	0.882353	0.915254	0.723502	0.864407	0.654676	0.697279	0.703349	0.72973	0.768041	0.816794	0.685552
up-R636S_Het_WTC	TERF1:ENSG00000147601:E7.2-E8.1|ENSG00000147601:E7.2-E9.2	TRUE	inclusion	clu_31239	ENSG00000147601:E8.1	cassette-exon	chr8:73939287-73942571|chr8:73939287-73944277	(+)alt-coding, (+)AA:419(AAB81137.1)->439(BAF85218.1)|(-)REGION-TRFH dimerization, (-)STRAND, (-)Telomere_rpt-bd_fac_dimer_dom-IPR013867, (+)COMPBIAS-Asp/Glu-rich (acidic), (+)MOD_RES-Phosphoserine, (+)REGION-Interaction with RLIM	FALSE	733	0.509174	0.442308	0.384127	0.345455	0.522876	0.326772	0.467742	0.410448	0.591716	0.528139	0.759036	0.636364	0.62623	0.54878	0.4791	0.3867	0.586022	0.476596	0.526814	0.545861	0.422452
up-R636S_Het_WTC	RP1-261D10.2:ENSG00000259146:E5.1-I5.1_71760997|ENSG00000259146:E5.1-I5.1_71760873	TRUE	inclusion	clu_56902	ENSG00000259146:I5.1_71760997		chr14:71761980-71760997|chr14:71761980-71760873		FALSE	734	0.0598291	0.08	0	0.114286	0	0.0655738	0.122449	0.0961538	0.36	0	0.2	0.384615	0.192308	0.347826	0.000101	0.181818	0	0.0232558	0.0384615	0	0.107914
up-R636S_Het_WTC	CFLAR:ENSG00000003402:E1.6-E6.5|ENSG00000003402:E4.4-E6.5	FALSE	exclusion	clu_139	ENSG00000003402:E1.6	altPromoter	chr2:201981204-201994452|chr2:201983624-201994452	(~)alt+coding, (~)AA:480(AAC15825.1)+>480(AAC16439.1)|(-)DEATH-like_dom-IPR011029, (-)DED-IPR001875, (-)DOMAIN-DED 2, (-)Pept_C14_ICE_p20-IPR001309, (-)Pept_C14_cat-IPR011600, (-)Pept_C14_p45_core-IPR015917, (-)REGION-Caspase, (-)REGION-Interaction with FADD, (-)REGION-Interaction with TRAF1 and TRAF2, (-)REGION-Interaction with caspase-3, (-)REGION-Interaction with caspase-8, (-)REGION-Interacti…	FALSE	735	0.300752	0.357143	0.317647	0.5	0.437037	0.30339	0.310345	0.27972	0.596154	0.454545	0.422414	0.550725	0.52459	0.534247	0.380952	0.359712	0.219858	0.508621	0.329787	0.409091	0.248996
up-R636S_Het_WTC	ARMC9:ENSG00000135931:E9.5-E10.1|ENSG00000135931:E9.5-E11.1	TRUE	exclusion	clu_25262	ENSG00000135931:E10.1	cassette-exon	chr2:232100094-232104656|chr2:232100094-232121299	(-)alt-N-terminus, (-)alt-C-terminus, (-)AA:209(ENSP00000392086)->508(BAB14153.1)|(-)ARM-type_fold-IPR016024, (-)COILED, (-)MOD_RES-Phosphoserine	FALSE	736	0.841026	0.890411	0.808511	0.882353	0.869565	0.859438	0.924528	0.830189	0.942308	0.948276	0.894737	0.875	0.984848	1	0.777778	0.788235	0.860465	0.794521	0.772727	0.915888	0.794118
up-R636S_Het_WTC	SFR1:ENSG00000156384:E1.7-E2.2|ENSG00000156384:E1.3-E2.2	TRUE	inclusion	clu_34355	ENSG00000156384:E1.7	altPromoter	chr10:105881954-105882723|chr10:105881912-105882723	(+)alt-N-terminus, (+)AA:232(AAI40836.1)->245(ENSP00000358742)	FALSE	737	0.375	0.333333	0.45	0.463768	0.518519	0.414634	0.533333	0.574468	0.627907	0.603774	0.692308	0.627907	0.652174	0.594937	0.584906	0.448819	0.567568	0.445714	0.631579	0.533333	0.46
up-R636S_Het_WTC	PTBP2:ENSG00000117569:E15.1-E16.2|ENSG00000117569:E15.1-E16.1	FALSE	exclusion	clu_17841	ENSG00000117569:E16.2	alt-3'	chr1:97278662-97278832|chr1:97278662-97278829	(-)alt-coding, (-)AA:536(AAM94625.1)->537(AAM94624.1)|(+)DOMAIN+RRM 4, (+)HnRNP+L_PTB+IPR006536, (+)RRM_dom+IPR000504, (-)HnRNP-L_PTB-IPR006536, (-)RRM_dom-IPR000504	FALSE	738	0.866142	0.701987	0.888889	0.829268	0.843373	0.866142	0.9	0.92	1	0.939024	1	0.96	0.9	0.952381	0.774359	0.830508	0.968254	0.846975	0.832215	0.84507	0.852941
up-R636S_Het_WTC	RP4-769N13.6:ENSG00000271147:E5.1-E6.1|ENSG00000271147:E4.1-E6.1	TRUE	inclusion	clu_57803	ENSG00000271147:E5.1	altPromoter	chrX:101967480-101968710|chrX:101860581-101968710	(+)alt-N-terminus, (+)alt-C-terminus, (+)AA:63(ENST00000602366-PEP)->838(BAG53967.1)	FALSE	739	0.106667	0.0434783	0.25	0.000101	0.222222	0.125	0.25	0.000101	0.277778	0.409091	0.4	0.000101	0.179487	0.4	0.266667	0.225806	0.162162	0.0853659	0	0.217391	0.121951
up-R636S_Het_WTC	HIST1H2AC:ENSG00000180573:E1.2-E2.1|ENSG00000180573:E1.4-E2.1	FALSE	exclusion	clu_45511	ENSG00000180573:E1.2	alt-5'	chr6:26124861-26138282|chr6:26124977-26138282	(~)AA:130(ENSP00000473534)+>130(BC017379+PEP)	FALSE	740	0.228916	0.170213	0.185393	0.245902	0.141304	0.212625	0.321101	0.383562	0.584906	0.357895	0.458333	0.296296	0.313433	0.362245	0.25	0.292453	0.316038	0.177122	0.287037	0.214876	0.227513
up-R636S_Het_WTC	PACSIN3:ENSG00000165912:E3.1-E5.3|ENSG00000165912:E1.6-E5.3	TRUE	inclusion	clu_39304	ENSG00000165912:E3.1	alt-C-term	chr11:47206817-47204620|chr11:47207900-47204620	(-)alt-C-terminus, (-)AA:142(ENSP00000435638)->148(ENSP00000434699)	FALSE	741	0.0952381	0	0	0.0789474	0	0.0833333	0.0142857	0.0882353	0.0545455	0.294118	0.177515	0.35	0.0617284	0.243781	0.0961538	0.0493827	0.092437	0.122807	0.0909091	0	0.0578947
up-R636S_Het_WTC	FMR1:ENSG00000102081:E15.3-E16.4|ENSG00000102081:E15.3-E16.2	FALSE	exclusion	clu_10585	ENSG00000102081:E16.4	alt-3'	chrX:147024846-147026464|chrX:147024846-147026389	(-)alt-coding, (-)AA:590(ENSP00000359501)->592(ENSP00000395923)|(+)DOMAIN+KH 2, (+)Frag_X_MRP_fam+IPR022034, (+)HELIX, (+)KH_dom+IPR004087, (+)KH_dom_type_1+IPR004088, (-)Frag_X_MRP_fam-IPR022034, (-)MOD_RES-Phosphoserine	FALSE	742	0.19398	0.27673	0.204724	0.160714	0.125	0.144531	0.14	0.0740741	0.212766	0.319328	0.292683	0.181818	0.21659	0.391304	0.165094	0.162437	0.2	0.137931	0.15407	0.135135	0.161597
up-R636S_Het_WTC	MSTO2P:ENSG00000203761:E10.5-E10.9|ENSG00000203761:I3.1_155582703-E10.9_155718260	TRUE	inclusion	clu_51362	ENSG00000203761:E10.5|ENSG00000203761:E10.9		chr1:155717687-155718191|chr1:155582703-155718260		FALSE	743	0.527778	0.233333	0.152542	0.7	0.000101	0.423077	0.000101	0.000101	1	0.785714	0.9	0.769231	0.85	0.857143	0.157895	0.773585	0.333333	0.888889	0.000101	0.297297	0.714286
up-R636S_Het_WTC	DCUN1D2:ENSG00000150401:E1.4-E4.3|ENSG00000150401:E1.4-E4.1	FALSE	exclusion	clu_32119	ENSG00000150401:E4.3	alt-3'	chr13:114144982-114138371|chr13:114144982-114138511	(-)nonsense_mediated_decay, (-)nonsense_mediated_decay, (-)alt-N-terminus, (-)AA:186(ENSP00000364552)->244(ENSP00000403543)	TRUE	744	0.277778	0.247191	0.297872	0.473684	0.313433	0.330882	0.306818	0.318182	0.435644	0.394231	0.528302	0.351852	0.325581	0.505618	0.212598	0.333333	0.326087	0.260766	0.24	0.221014	0.237398
up-R636S_Het_WTC	CYB561D1:ENSG00000174151:E2.1-E3.1|ENSG00000174151:E1.9-E3.1	TRUE	inclusion	clu_43578	ENSG00000174151:E2.1	cassette-exon	chr1:110037245-110037765|chr1:110036909-110037765	(~)AA:191(BAC86652.1)->191(BAC87612.1)	FALSE	745	0.285714	0.230769	0.533333	0.000101	0.416667	0.428571	0.363636	0.472222	0.4375	0.5	0.642857	0.000101	0.541667	0.608696	0.0909091	0.166667	0.216216	0.35	0.000101	0.18	0.394737
up-R636S_Het_WTC	PUM2:ENSG00000055917:E18.1-E20.1|ENSG00000055917:E19.1-E20.1	FALSE	exclusion	clu_3091	ENSG00000055917:E18.1	cassette-exon	chr2:20482708-20463221|chr2:20478344-20463221	(-)alt-N-terminus, (-)AA:987(ENSP00000326746)->1008(BAG65078.1)|(+)ARM+type_fold+IPR016024, (+)DOMAIN+PUM+HD, (+)HELIX, (+)Pumilio_RNA+bd_rpt+IPR001313, (+)REGION+Interaction with SNAPIN, (+)REPEAT+Pumilio 3, (-)ARM-type_fold-IPR016024, (-)COMPBIAS-Ser-rich, (-)MOD_RES-Phosphoserine, (-)Pumilio_RNA-bd_rpt-IPR001313	FALSE	746	0.404181	0.402778	0.202335	0.398438	0.406897	0.183932	0.365854	0.286765	0.511628	0.485549	0.442105	0.437186	0.494898	0.681818	0.483965	0.354772	0.347826	0.391176	0.425234	0.334483	0.391484
up-R636S_Het_WTC	NSUN5P2:ENSG00000106133:E1.5-I2.2|ENSG00000106133:E1.5-E6.1	TRUE	inclusion	clu_12553	ENSG00000106133:I2.2		chr7:72425164-72425018|chr7:72425164-72420735	(~)alt-coding, (~)AA:201(BC066297-PEP)->201(BC007488-PEP)|(+)BINDING-S-adenosyl-L-methionine	FALSE	747	0.72549	0.418605	0.4375	0.461538	0.697674	0.425197	0.4	0.441489	0.72043	0.8	0.735294	0.588235	0.807692	0.613636	0.538462	0.68984	0.470588	0.2	0.458333	0.514286	0.396825
up-R636S_Het_WTC	EIF4G3:ENSG00000075151:E11.1-E13.1|ENSG00000075151:E11.1-E15.1	TRUE	inclusion	clu_5395	ENSG00000075151:E13.1	cassette-exon	chr1:21329206-21324126|chr1:21329206-21307720	(+)alt-coding, (+)AA:504(BAG63474.1)->515(AAH30578.1)|(-)REGION-PABPC1-binding	FALSE	748	0.0543478	0.10628	0.0530973	0.106383	0.217391	0.039604	0.0821918	0.0714286	0.272727	0.179487	0.146667	0.275862	0.169231	0.142105	0.128655	0.189711	0.0909091	0.139706	0.0837989	0.0736434	0.113027
up-R636S_Het_WTC	RP11-659P15.1:ENSG00000255146:E1.1_57827371-E2.1|ENSG00000255146:E1.1-E3.1	TRUE	inclusion	clu_56306	ENSG00000255146:E1.1_57827371|ENSG00000255146:E2.1	cassette-exon	chr11:57827371-57825307|chr11:57827398-57815019		FALSE	749	0.37037	0.000101	0.125	0.0344828	0.0952381	0.358491	0.1875	0.000101	0.363636	0.5	0.222222	0.7	0.6	0.25	0.176471	0.129032	0.222222	0.360656	0.25	0.146341	0.165138
up-R636S_Het_WTC	ZSCAN32:ENSG00000140987:E5.2-E6.22|ENSG00000140987:E2.6-E6.1	TRUE	inclusion	clu_28244	ENSG00000140987:E5.2|ENSG00000140987:E6.22	cassette-exon	chr16:3440010-3434941|chr16:3447192-3434941	(~)nonsense_mediated_decay, (~)alt-N-terminus, (~)alt-C-terminus, (~)AA:186(ENSP00000459069)->186(ENSP00000458899)|(~)nonsense_mediated_decay, (~)alt+N+terminus, (~)alt+C+terminus, (~)AA:186(ENSP00000458899)+>186(ENSP00000459069)|(-)DOMAIN-SCAN box, (-)Retrov_capsid_C-IPR008916, (-)Tscrpt_reg_SCAN-IPR003309|(-)DOMAIN-SCAN box, (-)Retrov_capsid_C-IPR008916, (-)Tscrpt_reg_SCAN-IPR003309	FALSE	750	0.695652	0.44	0.578125	0.705882	0.45	0.442953	0.55	0.387097	0.666667	0.55	0.875	0.681818	0.722222	0.738095	0.6	0.42623	0.54	0.42623	0.2	0.43662	0.358209
up-R636S_Het_WTC	LIN54:ENSG00000189308:E3.2-E4.1|ENSG00000189308:E3.5-E4.1	FALSE	exclusion	clu_48687	ENSG00000189308:E3.2	alt-5'	chr4:83905977-83900159|chr4:83905314-83900159	(-)alt-C-terminus, (-)AA:528(BAF85458.1)->709(BAG57551.1)	FALSE	751	0.326923	0.388889	0.416667	0.421053	0.153846	0.0689655	0.000101	0.47619	0.000101	0.571429	0.8	0.428571	0.566038	0.000101	0.4	0.393939	0.5	0.182692	0.409091	0.333333	0.302326
up-R636S_Het_WTC	CDC42SE2:ENSG00000158985:E5.5-E6.1|ENSG00000158985:E5.5-E8.1	TRUE	inclusion	clu_35261	ENSG00000158985:E6.1	cassette-exon	chr5:130599859-130651669|chr5:130599859-130694902	(~)AA:84(BAG35319.1)->84(BC050430-PEP)	FALSE	752	0.596491	0.666667	0.547619	0.636364	0.730769	0.767442	0.789474	0.6	1	0.939394	1	0.766667	0.774648	1	0.621622	0.806122	0.857143	0.858696	0.739726	0.887097	0.713235
up-R636S_Het_WTC	HIST2H4A:ENSG00000183941:E1.4-E2.1|ENSG00000183941:E1.3-E2.1	TRUE	inclusion	clu_46592	ENSG00000183941:E1.4	alt-5'	chr1:149805430-149805701|chr1:149804678-149805701	(~)AA:103(ENSP00000358162)->103(ENSP00000376669)	FALSE	753	0.617886	0.541667	0.654545	0.55	0.56	0.55	0.378378	0.235294	0.666667	0.606061	0.884615	0.75	0.729167	0.652174	0.575758	0.5	0.663043	0.56875	0.576271	0.472727	0.505263
up-R636S_Het_WTC	MADD:ENSG00000110514:E27.1-E28.1|ENSG00000110514:E27.3-E28.1	FALSE	exclusion	clu_14418	ENSG00000110514:E27.1	alt-5'	chr11:47317118-47317448|chr11:47317130-47317448	(-)alt-coding, (-)AA:1541(BAF85131.1)->1545(AAL40268.1)|(+)DENN_dom+IPR001194, (-)COMPBIAS-Ser-rich, (-)DOMAIN-dDENN, (-)dDENN_dom-IPR005112	FALSE	754	0.478386	0.340426	0.457627	0.361111	0.493151	0.434066	0.491071	0.421875	0.4	0.582418	0.449153	0.615385	0.658537	0.60424	0.331897	0.422053	0.463519	0.478927	0.385621	0.410256	0.473262
up-R636S_Het_WTC	DBF4B:ENSG00000161692:E6.1-E7.1|ENSG00000161692:E6.1-E8.2	TRUE	inclusion	clu_36264	ENSG00000161692:E7.1	cassette-exon	chr17:42808383-42809546|chr17:42808383-42811458	(-)alt-N-terminus, (-)alt-C-terminus, (-)AA:431(AAH16158.1)->508(BC033660-PEP)|(+)BRCT_dom-IPR001357, (+)DOMAIN-BRCT	FALSE	755	0.455172	0.181818	0.311475	0.615385	0.125	0.416667	0.340426	0.0652174	0.491228	0.439024	0.546875	0.56	0.503759	0.56	0.251748	0.37561	0.385965	0.288889	0.333333	0.245614	0.256098
up-R636S_Het_WTC	TSC2:ENSG00000103197:E28.1-E30.4|ENSG00000103197:E28.1-E29.2	FALSE	exclusion	clu_11046	ENSG00000103197:E30.4	cassette-exon	chr16:2126586-2129036|chr16:2126586-2127599	(-)alt-N-terminus, (-)AA:1751(BAG58569.1)->1784(AAI50301.1)|(+)DOMAIN+Rap+GAP, (+)Rap_GAP_dom+IPR000331, (+)Tuberin+IPR003913, (+)Tuberin_N+IPR024584, (-)MOD_RES-Phosphoserine, (-)Tuberin_N-IPR024584	TRUE	756	0.435967	0.408377	0.323529	0.518519	0.396396	0.385496	0.35814	0.473581	0.441176	0.551724	0.596639	0.595745	0.46696	0.561605	0.434483	0.424242	0.482234	0.484211	0.314286	0.506849	0.438596
up-R636S_Het_WTC	ARAP1:ENSG00000186635:E5.3-E6.1|ENSG00000186635:E4.2-E6.1	TRUE	inclusion	clu_47793	ENSG00000186635:E5.3	altPromoter	chr11:72432895-72425366|chr11:72437665-72425366	(-)alt-N-terminus, (-)AA:1205(BAA34502.3)->1439(ENSP00000352332)|(-)DOMAIN-SAM, (-)MOD_RES-Phosphoserine, (-)Pleckstrin_homology-IPR001849, (-)SAM-IPR001660, (-)SAM/pointed-IPR013761, (-)SAM_2-IPR011510, (-)SAM_type1-IPR021129, (+)DOMAIN-PH 4, (+)Pleckstrin_homology-IPR001849	FALSE	757	0.324324	0.210526	0.0909091	0.000101	0.000101	0.234375	0.269231	0.126582	0.571429	0.7	0.5	0.000101	0.311475	0.404651	0.178571	0.180328	0.223464	0	0.000101	0.354839	0.625
up-R636S_Het_WTC	COL13A1:ENSG00000197467:E44.1-E45.1|ENSG00000197467:E44.1-E46.1	TRUE	inclusion	clu_49828	ENSG00000197467:E45.1	cassette-exon	chr10:71707098-71712638|chr10:71707098-71713704	(+)alt-N-terminus, (+)alt-C-terminus, (+)AA:72(ENST00000518052-PEP)->145(BC139913-PEP)|(+)Collagen-IPR008160	FALSE	758	0.724638	0.409639	0.457627	0.575758	0.606061	0.388889	0.697674	0.793103	0.676471	0.868852	0.825	0.9	0.754237	0.75	0.765957	0.659864	0.4	0.612903	0.6	0.454545	0.357143
up-R636S_Het_WTC	PIGN:ENSG00000197563:E1.9-E5.1|ENSG00000197563:E1.9-E3.1	FALSE	exclusion	clu_49903	ENSG00000197563:E5.1	cassette-exon	chr18:59854077-59828618|chr18:59854077-59830889	(+)truncated, (-)AA:189(ENSP00000468721)->931(AAD11432.1)|(-)Alkaline_phosphatase_core-IPR017850, (-)GPI_EtnP_transferase_1_C-IPR017852, (-)Phosphodiest/P_Trfase-IPR002591, (-)Sulfatase-IPR000917, (-)TOPO_DOM-Cytoplasmic, (-)TOPO_DOM-Lumenal, (-)TRANSMEM-Helical;	FALSE	759	0.48505	0.370787	0.442857	0.402597	0.401639	0.339806	0.369565	0.515152	0.532468	0.51087	0.645833	0.413462	0.58156	0.523179	0.283688	0.539474	0.4	0.466859	0.345725	0.389474	0.426724
up-R636S_Het_WTC	TRIO:ENSG00000038382:E57.2-E58.1|ENSG00000038382:E57.2_14497114-E58.1	TRUE	exclusion	clu_2208	ENSG00000038382:E57.2	alt-5'	chr5:14497126-14497956|chr5:14497114-14497956	(-)retained_intron, (-)alt-N-terminus, (-)alt-C-terminus, (-)AA:116(ENST00000508717-PEP)->596(ENSP00000339291)|(-)ACT_SITE, (-)COMPBIAS-Poly-Ser, (-)DISULFID, (-)DOMAIN-Ig-like C2-type, (-)DOMAIN-Protein kinase, (-)DOMAIN-SH3 2, (-)Ig-like_dom-IPR007110, (-)Ig_I-set-IPR013098, (-)Ig_sub-IPR003599, (-)Ig_sub2-IPR003598, (-)Kinase-like_dom-IPR011009, (-)LipoPS_kinase-IPR010440, (-)Prot_kinase_cat_d…	FALSE	760	0.738661	0.748889	0.737113	0.736111	0.705882	0.79442	0.792793	0.857143	0.8	0.8	0.8	0.831579	0.858357	1	0.6787	0.745455	0.72549	0.72459	0.796407	0.729373	0.788851
up-R636S_Het_WTC	FAN1:ENSG00000198690:E1.7-E2.2|ENSG00000198690:E1.6-E2.2	TRUE	inclusion	clu_50807	ENSG00000198690:E1.7	alt-5'	chr15:31196227-31196715|chr15:31196214-31196715	(~)alt-coding, (~)AA:533(BAF83676.1)->533(BX647391-PEP)	FALSE	761	0.331606	0.219512	0.365385	0.0740741	0.212766	0.280702	0.142857	0.275362	0.363636	0.307692	0.363636	0.290909	0.375	0.39	0.0930233	0.206612	0.255814	0.224299	0.254237	0.253012	0.225806
up-R636S_Het_WTC	IL11RA:ENSG00000137070:E5.6-E6.1|ENSG00000137070:E5.6-E7.1	TRUE	inclusion	clu_26042	ENSG00000137070:E6.1	cassette-exon	chr9:34655662-34656736|chr9:34655662-34657032	(-)retained_intron, (-)nonsense_mediated_decay, (-)alt-C-terminus, (-)AA:47(ENST00000478308-PEP)->68(ENSP00000451553)	FALSE	762	0.780374	0.790698	0.818182	0.84	0.769231	0.923077	0.854545	0.804009	0.905405	0.961538	1	1	0.903743	0.921687	0.85	0.873333	0.864865	0.692308	0.555556	0.880952	0.863014
up-R636S_Het_WTC	HIST2H4B:ENSG00000182217:E1.4-E2.1|ENSG00000182217:E1.3-E2.1	TRUE	inclusion	clu_45913	ENSG00000182217:E1.4	alt-5'	chr1:149831516-149831245|chr1:149832268-149831245	(~)AA:103(ENSP00000358153)->103(ENSP00000376663)	FALSE	763	0.678571	0.4	0.698113	0.55	0.541667	0.553191	0.361111	0.235294	0.666667	0.597015	0.875	1	0.703704	0.652174	0.575758	0.470588	0.663043	0.590604	0.576271	0.472727	0.439252
up-R636S_Het_WTC	MTUS1:ENSG00000129422:E21.3-E23.2|ENSG00000129422:E20.4-E23.2	TRUE	inclusion	clu_21859	ENSG00000129422:E21.3	altPromoter	chr8:17533785-17532761|chr8:17541837-17532761	(-)retained_intron, (-)alt-N-terminus, (-)AA:211(ENST00000517413-PEP)->240(BAB14894.1)	FALSE	764	0.591216	0.566596	0.554745	0.609589	0.575163	0.58125	0.6175	0.815315	0.79955	0.696468	0.782421	0.642562	0.700341	0.714074	0.602235	0.662426	0.560859	0.639726	0.487468	0.643388	0.590787
up-R636S_Het_WTC	LPXN:ENSG00000110031:E1.3-E2.1|ENSG00000110031:E1.4-E2.1	FALSE	exclusion	clu_14265	ENSG00000110031:E1.3	alt-5'	chr11:58345492-58338186|chr11:58345459-58338186	(+)alt+N+terminus, (+)AA:366(BAH12983.1)+>391(BAG62583.1)|(+)Leupaxin+IPR017305, (+)MOD_RES+Phosphoserine, (+)MOD_RES+Phosphotyrosine, (+)MOD_RES+Phosphotyrosine; by LYN, (+)MOTIF+LD motif 2	FALSE	765	0.346154	0.529412	0.4	0.416667	0.384615	0.325	0.000101	1	0.642857	0.608696	0.777778	0.000101	0.8	0.875	0.12	0.461538	0.285714	0.612245	0.321429	0.419355	0.426667
up-R636S_Het_WTC	RNF115:ENSG00000121848:E2.1-E5.1|ENSG00000121848:E4.1-E5.1	FALSE	inclusion	clu_19225	ENSG00000121848:E2.1	cassette-exon	chr1:145646173-145650483|chr1:145648067-145650483	(-)nonsense_mediated_decay, (+)truncated, (-)AA:55(ENSP00000444901)+>260(CU691082+PEP)	FALSE	766	0.909091	0.824	0.778894	0.858491	0.7	0.837423	0.777027	0.952381	0.884058	0.873563	0.929577	0.891304	0.987179	0.925926	0.787402	0.811659	0.804878	0.744344	0.697479	0.874317	0.771963
up-R636S_Het_WTC	GBA:ENSG00000177628:E1.5-E3.8|ENSG00000177628:E1.5-E3.7	FALSE	inclusion	clu_44740	ENSG00000177628:E3.8	alt-3'	chr1:155214297-155210952|chr1:155214297-155210971	(-)alt+N+terminus, (-)AA:536(BAF84600.1)+>621(BAH13365.1)|(+)Glyco_hydro_30-IPR001139, (+)Glycoside_hydrolase_SF-IPR017853	FALSE	767	0.0241935	0.0588235	0.192308	0.2	0.130435	0.223404	0.129032	0.255814	0.24	0.177778	0.181818	0.000101	0.283019	0.333333	0.0689655	0.0217391	0.0273973	0.142857	0.0714286	0	0.128205
up-R636S_Het_WTC	RP3-449O17.1:ENSG00000244627:E10.1-E13.1|ENSG00000244627:E10.1-E14.1	TRUE	inclusion	clu_55416	ENSG00000244627:E13.1	cassette-exon	chr22:38757404-38743590|chr22:38757404-38740746	(+)alt-N-terminus, (+)alt-C-terminus, (+)AA:22(ENST00000407491-PEP)->26(ENST00000428294-PEP)	FALSE	768	0.291667	0.26087	0.157895	0	0.000101	0.0967742	0.000101	0	0	0.000101	0.388889	0.282609	0.648649	0.530303	0.186047	0	0.142857	0.148936	0.000101	0	0.178571
up-R636S_Het_WTC	DNAJC2:ENSG00000105821:E4.1-E6.1|ENSG00000105821:E5.1-E6.1	FALSE	exclusion	clu_12361	ENSG00000105821:E4.1	cassette-exon	chr7:102968103-102967131|chr7:102967779-102967131	(~)AA:246(AAI25058.1)+>246(AL832847+PEP)	FALSE	769	0.842491	0.742138	0.894737	0.895238	0.752688	0.831967	0.622222	0.921053	1	0.987805	1	1	0.784314	1	0.752252	0.930556	0.813187	0.782609	0.895082	0.855932	0.86
up-R636S_Het_WTC	DPY19L2P1:ENSG00000189212:E21.2-E22.2|ENSG00000189212:E21.2-E23.2	TRUE	inclusion	clu_48657	ENSG00000189212:E22.2	cassette-exon	chr7:35131459-35130057|chr7:35131459-35121352		FALSE	770	0.1777	0.25	0.364198	0.195402	0.197917	0.251656	0.166667	0.306452	0.478261	0.282609	0.375	0.265873	0.326425	0.5625	0.296407	0.348178	0.264706	0.198198	0.220408	0.316327	0.251656
up-R636S_Het_WTC	HIST1H2BJ:ENSG00000124635:E1.3-E2.1|ENSG00000124635:E1.3-E3.1	TRUE	inclusion	clu_20166	ENSG00000124635:E2.1	cassette-exon	chr6:27100304-27095180|chr6:27100304-27094241	(-)alt-C-terminus, (-)AA:78(BC014312-PEP)->126(ENSP00000445633)|(-)CBFA_NFYB_domain-IPR003958, (-)CROSSLNK-Glycyl lysine isopeptide (Lys-Gly) (interchain with G-Cter in ubiquitin), (-)HELIX, (-)Histone-fold-IPR009072, (-)Histone_H2B-IPR000558, (-)Histone_core_D-IPR007125, (-)MOD_RES-N6-methyllysine, (-)MOD_RES-Phosphoserine; alternate, (-)STRAND	FALSE	771	0.429907	0.117647	0.0666667	0.169811	0.318182	0.285714	0.361702	0.112676	0.373494	0.390805	0.257143	0.555556	0.447368	0.346667	0.25	0.342105	0.212121	0.287129	0.117647	0.137931	0.1625
up-R636S_Het_WTC	KDM1B:ENSG00000165097:E8.2-E9.1|ENSG00000165097:E7.1-E11.1	TRUE	inclusion	clu_38775	ENSG00000165097:E8.2|ENSG00000165097:E9.1	cassette-exon	chr6:18186041-18188023|chr6:18171710-18197288	(+)alt-coding, (+)AA:591(ENSP00000380419)->823(ENSP00000373522)|(-)Amino_oxidase-IPR002937, (-)Pyr_nucl-diS_OxRdtase_FAD/NAD-IPR023753, (-)Znf_CW-IPR011124, (+)Amino_oxidase-IPR002937, (+)DOMAIN-SWIRM, (+)FAD-dep_OxRdtase-IPR006076, (+)HELIX, (+)Homeodomain-like-IPR009057, (+)MOD_RES-Phosphoserine, (+)STRAND, (+)SWIRM-IPR007526, (+)TURN, (+)ZN_FING-CW-type, (+)Znf_CW-IPR011124	FALSE	772	0.8	0.823529	0.5	0.000101	0.5	0.666667	0.777778	0.000101	1	0.941176	0.000101	1	0.727273	0.000101	0.545455	0.875	0.833333	0.59375	0.4375	0.347826	0.666667
up-R636S_Het_WTC	CEP57L1:ENSG00000183137:E15.1-E16.2|ENSG00000183137:E15.2-E16.2	FALSE	exclusion	clu_46297	ENSG00000183137:E15.1	alt-5'	chr6:109480305-109480472|chr6:109480356-109480472	(+)alt+N+terminus, (+)alt+C+terminus, (+)AA:166(ENSP00000429957)+>172(ENSP00000428682)|(+)COILED, (+)Cep57_MT+bd_dom+IPR024957, (-)Cep57_MT-bd_dom-IPR024957	FALSE	773	0.8	0.875	0.9	0.96	0.714286	0.849462	0.777778	1	1	0.939394	1	0.892857	0.931818	1	0.726316	0.91	0.722222	0.78125	0.847458	0.766667	0.8875
up-R636S_Het_WTC	FAM208B:ENSG00000108021:E17.1-E18.1|ENSG00000108021:E16.6-E18.1	TRUE	inclusion	clu_13354	ENSG00000108021:E17.1	cassette-exon	chr10:5777509-5781581|chr10:5773166-5781581	(+)alt-N-terminus, (+)alt-C-terminus, (+)AA:247(ENSP00000369623)->2005(BX649177-PEP)|(+)DUF3715-IPR022188, (+)MOD_RES-Phosphoserine	FALSE	774	0.752294	0.801802	0.892857	0.888889	0.783784	0.827869	0.826087	0.744681	0.904762	0.897436	1	0.897436	0.872093	1	0.916667	0.811475	0.62	0.839779	0.899441	0.811024	0.833856
up-R636S_Het_WTC	CD27-AS1:ENSG00000215039:E6.1-E7.1|ENSG00000215039:E6.1_6552709-E7.1	FALSE	exclusion	clu_52899	ENSG00000215039:E6.1	alt-5'	chr12:6552712-6548842|chr12:6552709-6548842		FALSE	775	0.907692	0.916667	0.8125	0.777778	0.923077	0.681818	0.923077	0.875	1	1	1	0.916667	1	1	0.913043	0.724138	1	0.818182	0.647059	0.857143	0.913043
up-R636S_Het_WTC	NPRL3:ENSG00000103148:E3.2-E6.1|ENSG00000103148:E2.1-E6.1	TRUE	inclusion	clu_11010	ENSG00000103148:E3.2	cassette-exon	chr16:174936-169254|chr16:180521-169254	(-)alt-N-terminus, (-)alt-C-terminus, (-)AA:491(BAH11706.1)->498(BC020392-PEP)|(-)NPR3-IPR005365, (+)NPR3-IPR005365	FALSE	776	0.203791	0.231884	0.213333	0.172414	0.168831	0.153846	0.107843	0.1133	0.226891	0.448	0.192	0.212766	0.306667	0.255814	0.181818	0.174603	0.165468	0.25	0.176471	0.216	0.182482
up-R636S_Het_WTC	LPHN3:ENSG00000150471:E9.1-E10.1|ENSG00000150471:E8.1-E10.1	TRUE	inclusion	clu_32141	ENSG00000150471:E9.1	cassette-exon	chr4:62596354-62598472|chr4:62542653-62598472		FALSE	777	0.666667	0.71875	0.852941	0.5625	0.000101	0.321429	0.000101	0.1	1	1	1	1	0.821429	0.000101	1	0.574468	0.68	0.630137	0.915254	0.525424	0.710744
up-R636S_Het_WTC	TTC23:ENSG00000103852:E14.1-I14.1_99690425|ENSG00000103852:E13.2-E16.7	TRUE	inclusion	clu_11338	ENSG00000103852:E14.1|ENSG00000103852:I14.1_99690425		chr15:99691498-99690425|chr15:99696353-99679604		FALSE	778	0.04	0	0.0612245	0	0	0.0564516	0	0	0.4	0.1	0.235294	0.0555556	0.0675676	0	0	0.0757576	0	0	0	0	0.0416667
up-R636S_Het_WTC	RP11-446H18.3:ENSG00000243701:E1.3-E5.1|ENSG00000243701:E1.3-E3.1	FALSE	exclusion	clu_55326	ENSG00000243701:E5.1	alt-C-term	chr3:106959934-107010609|chr3:106959934-106964855	(+)alt+N+terminus, (+)alt+C+terminus, (+)AA:51(AK055934+PEP)+>60(AK309100+PEP)	FALSE	779	0	0	0	0	0	0.08	0	0.000101	0.000101	0.000101	0.000101	0	0.234375	0.727273	0.272727	0	0	0	0.1	0.08	0.0638298
up-R636S_Het_WTC	CYP2J2:ENSG00000134716:E1.3-E2.1|ENSG00000134716:E1.4-E2.1	FALSE	inclusion	clu_24443	ENSG00000134716:E1.3	alt-5'	chr1:60392209-60381772|chr1:60392193-60381772	(-)alt+N+terminus, (-)alt+C+terminus, (-)AA:142(ENST00000468257+PEP)+>261(CU689440+PEP)|(-)Cyt_P450_E_grp+I+IPR002401, (-)Cyt_P450_E_grp+I_CYP2D+like+IPR008069, (-)Cyt_P450_E_grp+I_CYP2J+like+IPR008071	FALSE	780	0.83213	0.834016	0.867257	0.929688	0.878613	0.872428	0.921933	0.823529	0.909774	0.893617	1	0.871795	0.907407	0.940541	0.803571	0.78481	0.868932	0.828496	0.79	0.884211	0.867257
up-R636S_Het_WTC	VMP1:ENSG00000062716:E12.1-E15.4|ENSG00000062716:E15.2-E15.5	FALSE	exclusion	clu_3480	ENSG00000062716:E12.1|ENSG00000062716:E15.4	cassette-exon	chr17:57895134-57915656|chr17:57915573-57915673	(-)nonsense_mediated_decay, (-)alt-N-terminus, (-)alt-C-terminus, (-)AA:58(ENSP00000465911)->225(ENSP00000467350)|(-)SNARE_assoc-IPR015414, (-)TOPO_DOM-Cytoplasmic, (-)TOPO_DOM-Extracellular, (-)TRANSMEM-Helical;, (+)TRANSMEM-Helical;	FALSE	781	0.861357	0.755396	0.7	0.765714	0.691781	0.746707	0.705882	0.840659	0.865169	0.696629	0.892308	0.89	0.960265	0.986301	0.827338	0.62963	0.77907	0.811856	0.807692	0.77551	0.784014
up-R636S_Het_WTC	GOLGA6L9:ENSG00000197978:E4.1-E5.1|ENSG00000197978:E2.1-ENSG00000196648:E4.1	TRUE	inclusion	clu_50253	ENSG00000197978:E4.1|ENSG00000197978:E5.1	trans-splicing	chr15:82725098-82725763|chr15:82724150-83101543	(~)AA:250(AX721292-PEP)->250(AX721292-PEP)	FALSE	782	0.728682	0.754902	0.554545	0.538462	0.740741	0.688525	0.75	0.818182	1	0.733333	1	0.75	0.648318	1	0.678766	0.571429	0.634146	0.779904	0.751515	0.548673	0.609053
up-R636S_Het_WTC	TRDN:ENSG00000186439:E38.1-E39.1|ENSG00000186439:E37.1-E39.1	TRUE	exclusion	clu_47710	ENSG00000186439:E38.1	cassette-exon	chr6:123577012-123576270|chr6:123580769-123576270		FALSE	783	0.794872	0.839344	0.871795	0.818182	0.763889	0.875	0.869565	0.731707	0.9	0.868421	0.892857	0.870968	0.891026	0.88	0.796117	0.856322	0.688525	0.867133	0.766382	0.80198	0.733096
up-R636S_Het_WTC	ZNF559:ENSG00000188321:E6.2-E7.2|ENSG00000188321:E6.2-E7.1	FALSE	inclusion	clu_48374	ENSG00000188321:E7.2	alt-3'	chr19:9451860-9452371|chr19:9451860-9452293	(~)alt+N+terminus, (~)alt+C+terminus, (~)AA:148(ENSP00000474260)+>148(AK308517+PEP)|(-)ZN_FING+C2H2+type 1; degenerate, (-)ZN_FING+C2H2+type 2; degenerate, (-)ZN_FING+C2H2+type 3; degenerate, (-)ZN_FING+C2H2+type 4; degenerate, (-)Znf_C2H2+IPR007087, (+)Krueppel-associated_box-IPR001909	FALSE	784	0.347826	0.000101	0.578947	0.470588	0.000101	0.413793	0.111111	0.4	0.421053	0.478261	0.5	0.475	0.571429	0.666667	0.340659	0.333333	0.2	0.4	0.418605	0.2	0.157895
up-R636S_Het_WTC	BTBD9:ENSG00000183826:E2.1-E3.1|ENSG00000183826:E1.3-E3.1	TRUE	inclusion	clu_46528	ENSG00000183826:E2.1	cassette-exon	chr6:38580610-38565897|chr6:38607576-38565897	(~)AA:612(ENSP00000418751)->612(BAB67773.2)	FALSE	785	0.174603	0.24	0.25	0.285714	0	0.141026	0	0	0.3125	0.121951	0.333333	0.318182	0.46875	0.256098	0.225806	0.172043	0.204545	0.117117	0.043956	0.171875	0.186047
up-R636S_Het_WTC	ZNF853:ENSG00000236609:E2.1-E3.1|ENSG00000236609:I2.1_6657293-E3.1	FALSE	exclusion	clu_54713	ENSG00000236609:E2.1		chr7:6656938-6660753|chr7:6657293-6660753		FALSE	786	0.696203	0.809524	0.85	1	0.9375	0.771084	0.789474	0.758621	0.924731	1	0.945946	0.000101	1	0.972222	0.000101	0.831461	0.883929	0.888889	0.9	0.96	0.730769
up-R636S_Het_WTC	IDS:ENSG00000010404:E11.1-E12.1|ENSG00000010404:E10.4-E12.1	TRUE	inclusion	clu_1071	ENSG00000010404:E11.1	cassette-exon	chrX:148583605-148582568|chrX:148584842-148582568	(-)alt-N-terminus, (-)alt-C-terminus, (-)AA:339(BC040451-PEP)->343(ENSP00000359470)|(-)Alkaline_phosphatase_core-IPR017850, (-)METAL-Calcium, (-)METAL-Calcium; via 3-oxoalanine, (-)MOD_RES-3-oxoalanine (Cys), (-)Phosphodiest/P_Trfase-IPR002591, (-)SIGNAL, (-)Sulfatase-IPR000917, (+)Alkaline_phosphatase_core-IPR017850, (+)METAL-Calcium, (+)Phosphodiest/P_Trfase-IPR002591, (+)Sulfatase-IPR000917	FALSE	787	0.307175	0.345794	0.285714	0.264	0.278846	0.0962099	0.293233	0.265625	0.26087	0.379562	0.488372	0.365854	0.324201	0.416107	0.362694	0.306122	0.214286	0.254125	0.300885	0.23506	0.248244
up-R636S_Het_WTC	GOLGA2:ENSG00000167110:E8.1-E9.1|ENSG00000167110:E7.1-E9.1	TRUE	inclusion	clu_40138	ENSG00000167110:E8.1	cassette-exon	chr9:131029473-131028604|chr9:131029737-131028604	(+)alt-N-terminus, (+)alt-C-terminus, (+)AA:345(BC006381-PEP)->360(AK075055-PEP)|(+)CofA_tubulin-bd-IPR004226, (+)MOD_RES-Phosphoserine	FALSE	788	0.763305	0.584541	0.594488	0.545045	0.641026	0.55311	0.583333	0.531952	0.568093	0.76489	0.846154	0.824561	0.672165	0.804829	0.722034	0.612903	0.650927	0.75731	0.587131	0.511344	0.571171
up-R636S_Het_WTC	WRB:ENSG00000182093:E3.2-E4.1|ENSG00000182093:E1.5-E4.1	TRUE	inclusion	clu_45828	ENSG00000182093:E3.2	altPromoter	chr21:40759781-40762624|chr21:40752412-40762624	(~)retained_intron, (~)AA:69(ENST00000471468-PEP)->69(ENST00000466787-PEP)	FALSE	789	0.305801	0.229645	0.232895	0.34717	0.455882	0.235398	0.396714	0.295413	0.449462	0.458805	0.553719	0.437666	0.372793	0.397301	0.369231	0.35779	0.271762	0.426596	0.382514	0.397576	0.369482
up-R636S_Het_WTC	CBLB:ENSG00000114423:E18.2-E18.4|ENSG00000114423:E18.2-E19.1	TRUE	inclusion	clu_16176	ENSG00000114423:E18.4	cassette-exon	chr3:105400568-105400454|chr3:105400568-105397415		FALSE	790	0.527778	0.553191	0.54717	0.588235	0.48	0.603448	0.6	0.52381	0.742857	0.6875	0.509804	0.705882	0.560748	0.723684	0.615385	0.636364	0.535714	0.508065	0.611111	0.473684	0.484848
up-R636S_Het_WTC	ITPR1:ENSG00000150995:E12.1-E14.1|ENSG00000150995:E13.1-E14.1	FALSE	exclusion	clu_32293	ENSG00000150995:E12.1	cassette-exon	chr3:4693902-4699808|chr3:4695570-4699808	(~)alt+coding, (~)AA:2743(ENSP00000306253)+>2743(ENSP00000346595)|(+)MIR_motif+IPR016093, (-)DOMAIN-MIR 4, (-)MIR_motif-IPR016093	FALSE	791	0.302326	0.310345	0.166667	0.285714	0.000101	0.464286	0.181818	0.000101	0.000101	0.411765	0.666667	0.5625	0.25641	1	0.363636	0.132075	0.478261	0.463768	0.4	0.160377	0.344828
up-R636S_Het_WTC	SIPA1L1:ENSG00000197555:E7.2-E9.1|ENSG00000197555:E6.1-E13.1	TRUE	inclusion	clu_49880	ENSG00000197555:E7.2|ENSG00000197555:E9.1	cassette-exon	chr14:71880731-71884847|chr14:71867635-71979460	(~)alt-N-terminus, (~)alt-C-terminus, (~)AA:61(ENST00000554362-PEP)->61(ENST00000556780-PEP)	FALSE	792	0.078125	0	0.130435	0.0689655	0.0526316	0.108434	0.1	0.0694444	0.461538	0.097561	0.294118	0.272727	0.027027	0.25	0.0588235	0.230769	0	0.201923	0.0714286	0.0967742	0.0601093
up-R636S_Het_WTC	RP11-95P2.1:ENSG00000262468:E1.2-E4.1|ENSG00000262468:E1.2-E2.1	FALSE	inclusion	clu_57280	ENSG00000262468:E4.1	cassette-exon	chr16:4303648-4297062|chr16:4303648-4302035		FALSE	793	0.193548	0.0454545	0.075	0.2	0.0689655	0.161765	0.115385	0.016129	0.265823	0.184783	0.147059	0.115942	0.147727	0.272	0.0363636	0.0705128	0.0714286	0.0892857	0.125	0.123596	0.12426
up-R636S_Het_WTC	MKI67:ENSG00000148773:I7.1-E8.1|ENSG00000148773:E6.1-E9.1	TRUE	inclusion	clu_31641	ENSG00000148773:I7.1|ENSG00000148773:E8.1	intron-retention	chr10:129913613-129913612|chr10:129914755-129911866	(+)alt-coding, (+)AA:2896(ENSP00000357642)->3256(ENSP00000357643)|(+)MOD_RES-Phosphoserine, (+)MOD_RES-Phosphothreonine	FALSE	794	0.570093	0.766667	0.444444	0.5	0	0.670732	0.5	0.000101	0.000101	0.75	0.793651	0.733333	0.65445	0.763736	0.631818	0.60396	0.346154	0.486284	0.473684	0.392857	0.504065
up-R636S_Het_WTC	RASGRP3:ENSG00000152689:E3.1-E7.1|ENSG00000152689:E4.5-E7.1	FALSE	exclusion	clu_33039	ENSG00000152689:E3.1	alt-C-term	chr2:33683197-33736777|chr2:33701774-33736777	(+)retained_intron, (-)truncated, (+)AA:84(ENST00000482857+PEP)+>172(ENSP00000393866)|(+)DOMAIN+N+terminal Ras+GEF, (+)Ras+like_Gua+exchang_fac_N+IPR000651, (+)Ras_GEF_dom+IPR023578	FALSE	795	0.522936	0.447059	0.397436	0.507463	0.36	0.155303	0.654867	0.674699	0.594595	0.66113	0.858108	0.653061	0.716867	0.692308	0.560606	0.38488	0.546392	0.620056	0.529412	0.566802	0.637378
up-R636S_Het_WTC	FAM86C1:ENSG00000158483:E2.1-E3.2|ENSG00000158483:E2.1-E5.1	TRUE	inclusion	clu_35100	ENSG00000158483:E3.2	cassette-exon	chr11:71500891-71502785|chr11:71500891-71507063	(+)alt-coding, (+)AA:131(BAG37841.1)->158(ENSP00000391329)	FALSE	796	0.210526	0.25	0.117647	0.1875	0.166667	0.106383	0.117647	0.156863	0.52381	0.5	0.333333	0.000101	0.387097	0.114286	0.272727	0.0454545	0.176471	0.461538	0.157895	0.153846	0.27027
up-R636S_Het_WTC	CENPT:ENSG00000102901:E6.2-E7.2|ENSG00000102901:E1.5-E7.3	TRUE	inclusion	clu_10889	ENSG00000102901:E6.2|ENSG00000102901:E7.2	cassette-exon	chr16:67869441-67869203|chr16:67881483-67869198	(+)alt-N-terminus, (+)alt-C-terminus, (+)AA:65(ENSP00000454481)->67(ENST00000565436-PEP)|(-)MOD_RES-Phosphoserine	FALSE	797	0.22	0.19403	0.433333	0.133333	0.04	0.200758	0.119048	0.0569948	0.28125	0.000101	0.000101	1	0.166667	1	0.000101	0.3	0.470588	0.436364	0.333333	0.19403	0.164557
up-R636S_Het_WTC	ZNF174:ENSG00000103343:E2.1-E3.1|ENSG00000103343:E2.1-E2.3	FALSE	exclusion	clu_11143	ENSG00000103343:E3.1	cassette-exon	chr16:3454648-3458321|chr16:3454648-3454909		FALSE	798	0.601351	0.683333	0.811024	0.634921	0.770833	0.669421	0.714286	0.714286	0.772727	0.729167	0.897727	0.8	0.813725	0.864754	0.75	0.686441	0.688889	0.81407	0.694444	0.73494	0.808824
up-R636S_Het_WTC	TSTD3:ENSG00000228439:E1.1-E3.1|ENSG00000228439:E2.1-E3.1	FALSE	exclusion	clu_53801	ENSG00000228439:E1.1	altPromoter	chr6:99969023-99973940|chr6:99969676-99973940	(~)AA:97(ENST00000452647+PEP)+>97(BX647075+PEP)	FALSE	799	0.696774	0.542857	0.586207	0.695652	0.710526	0.644231	0.533333	0.558824	0.85	0.611111	0.75	0.888889	0.77027	0.8	0.619048	0.609756	0.75	0.787879	0.727273	0.680851	0.669903
up-R636S_Het_WTC	FGFR1OP2:ENSG00000111790:E6.2-E7.2|ENSG00000111790:E5.2-E7.2	TRUE	inclusion	clu_14985	ENSG00000111790:E6.2	cassette-exon	chr12:27113561-27116275|chr12:27110676-27116275	(+)alt-coding, (+)AA:215(AAR91611.1)->253(BAA91745.1)|(-)SIKE-IPR008555, (+)COILED, (+)DNA-bd_dom_put-IPR009061, (+)SIKE-IPR008555, (+)SITE-Breakpoint for translocation to form FGFR1OP2-FGFR1	FALSE	800	0.660232	0.559055	0.664516	0.863636	0.461538	0.457143	0.666667	0.655556	0.947368	0.724638	0.895833	0.674603	0.693431	0.955556	0.547486	0.69802	0.73913	0.548	0.573643	0.681416	0.791667
up-R636S_Het_WTC	PPIL2:ENSG00000100023:E26.5-I26.1|ENSG00000100023:E26.5-E27.4	TRUE	inclusion	clu_8963	ENSG00000100023:I26.1	intron-retention	chr22:22049785-22049786|chr22:22049785-22051036	(~)AA:520(CAG30434.1)->520(ENSP00000381812)	FALSE	801	0.541353	0.539568	0.514706	0.75	0.538462	0.497908	0.5	0.597087	0.666667	0.606557	0.684932	0.84	0.693642	0.602151	0.621053	0.670588	0.47619	0.602273	0.416667	0.428571	0.575163
up-R636S_Het_WTC	TBC1D3:ENSG00000174093:E9.2-E10.1|ENSG00000174093:E9.1-E10.1	TRUE	inclusion	clu_43558	ENSG00000174093:E9.2	alt-5'	chr17:36358797-36358395|chr17:36358842-36358395	(-)alt-N-terminus, (-)AA:208(BC067792-PEP)->263(AK125832-PEP)|(-)Peptidase_M1_N-IPR014782	FALSE	802	0.0994764	0.0904762	0.263889	0.26087	0.241379	0.177143	0.2	0.375	0.692308	0.301075	0.675	0.229508	0.247706	0.278689	0.182254	0.263158	0.166667	0.189349	0.157025	0.315217	0.187793
up-R636S_Het_WTC	KIAA1524:ENSG00000163507:E2.2-E3.1|ENSG00000163507:E1.4-E3.1	TRUE	inclusion	clu_37297	ENSG00000163507:E2.2	cassette-exon	chr3:108304513-108304059|chr3:108308121-108304059	(-)alt-N-terminus, (-)alt-C-terminus, (-)AA:746(ENSP00000419487)->787(AAH63433.1)|(-)ARM-type_fold-IPR016024, (+)COILED, (+)MOD_RES-Phosphoserine	FALSE	803	0.130769	0.223881	0	0.184211	0.1875	0.0793651	0.25	0	0.571429	0.293103	0.590909	0.301471	0.295522	0.139535	0.359712	0.261242	0.097561	0.237037	0.255319	0.222222	0.198347
up-R636S_Het_WTC	MGA:ENSG00000174197:E3.1-E6.1|ENSG00000174197:E4.3-E6.1	FALSE	exclusion	clu_43589	ENSG00000174197:E3.1	cassette-exon	chr15:41952723-41988273|chr15:41962156-41988273		FALSE	804	0.0505051	0.09375	0.138889	0.0454545	0.047619	0.020202	0	0	0.25	0.108696	0.0434783	0.333333	0.185714	0.136364	0	0.25	0	0.0710383	0.1	0.02	0.0625
up-R636S_Het_WTC	LSMD1:ENSG00000183011:U0.1_7788761-E2.1|ENSG00000183011:E1.2-E2.1	FALSE	exclusion	clu_46214	ENSG00000183011:U0.1_7788761	altPromoter	chr17:7788761-7786653|chr17:7788483-7786653		FALSE	805	0.47191	0.000101	1	0.000101	0.777778	0.272727	0.535714	0.455357	0.916667	0.894737	0.961538	0.000101	0.885714	0.627615	0.833333	0.4375	0.477419	0.333333	0.75	0.000101	0.342105
up-R636S_Het_WTC	HERC2P2:ENSG00000140181:E2.1-E3.2|ENSG00000140181:E2.1-I2.1_23374366	FALSE	inclusion	clu_27854	ENSG00000140181:E3.2		chr15:23377424-23356220|chr15:23377424-23374366		FALSE	806	0.842593	0.708333	0.707071	0.76	0.767442	0.866142	0.955556	0.925926	1	0.878788	0.90625	0.857143	0.862745	0.953488	0.761658	0.819048	0.794872	0.743494	0.841121	0.81295	0.827411
up-R636S_Het_WTC	DNAJC2:ENSG00000105821:E1.7-E2.3|ENSG00000105821:E1.7-E2.1	FALSE	exclusion	clu_12359	ENSG00000105821:E2.3	alt-3'	chr7:102985006-102982312|chr7:102985006-102982401	(+)alt+N+terminus, (+)alt+C+terminus, (+)AA:243(ENSP00000412611)+>246(AAI25058.1)|(+)DOMAIN+SANT 1, (+)DOMAIN+SANT 2, (+)HELIX, (+)Homeodomain+like+IPR009057, (+)Myb+like_dom+IPR017877, (+)SANT/Myb+IPR001005, (-)DOMAIN-J, (-)DnaJ_domain-IPR001623, (-)MOD_RES-Phosphoserine, (-)REGION-Epitope (recognized by CD8(-) cytotoxic T-lymphocytes)	FALSE	807	0.0144928	0	0.09375	0	0	0.016129	0.000101	0	0.000101	0.235294	0.000101	0.125	0.0535714	0.000101	0.0909091	0.0392157	0	0.0677966	0.0701754	0.157895	0.0298507
up-R636S_Het_WTC	C1orf85:ENSG00000198715:E5.2-E6.1|ENSG00000198715:E5.2-E7.1	TRUE	inclusion	clu_50842	ENSG00000198715:E6.1	cassette-exon	chr1:156261194-156260897|chr1:156261194-156260151		FALSE	808	0.188889	0.189189	0.407407	0	0	0.173469	0.0769231	0	0.666667	0.314286	0.307692	0.586207	0.68	0.0897436	0	0	0.409091	0.343284	0.272727	0.294118	0.272727
up-R636S_Het_WTC	C14orf93:ENSG00000100802:E1.7-E8.1|ENSG00000100802:E6.3-E8.3	FALSE	inclusion	clu_9805	ENSG00000100802:E1.7|ENSG00000100802:E8.1	altPromoter	chr14:23479310-23468611|chr14:23470168-23468365	(~)AA:358(CAD61930.1)->358(CAD61946.1)|(~)AA:358(CAD61946.1)+>358(CAD61930.1)	FALSE	809	0.553846	0.142857	0.382353	0.285714	0.4	0.657895	0.375	0.647059	0.561644	0.662791	0.75	0.352941	0.571429	0.626866	0.357143	0.309524	0.170732	0.300752	0.292683	0.423077	0.316176
up-R636S_Het_WTC	STIM2:ENSG00000109689:E14.1-E15.1|ENSG00000109689:E13.1-E15.1	TRUE	inclusion	clu_14120	ENSG00000109689:E14.1	cassette-exon	chr4:27009628-27010050|chr4:27009322-27010050	(-)alt-C-terminus, (-)AA:826(BAG53377.1)->833(ENSP00000237364)|(-)COILED, (-)COMPBIAS-Lys-rich, (-)TOPO_DOM-Cytoplasmic	FALSE	810	0.161616	0.308642	0.136364	0.217391	0.261905	0.142857	0.21875	0.130435	0.44	0.422222	0.290323	0.298969	0.202381	0.333333	0.303571	0.241935	0.177419	0.328467	0.296875	0.0795455	0.21875
up-R636S_Het_WTC	BTBD7:ENSG00000011114:E1.3-E3.2|ENSG00000011114:E1.3-I2.1_93791211	FALSE	exclusion	clu_1143	ENSG00000011114:E3.2		chr14:93799166-93762503|chr14:93799166-93791211	(+)nonsense_mediated_decay, (+)alt-N-terminus, (+)alt-C-terminus, (+)AA:26(ENSP00000347246)->1132(ENSP00000335615)|(+)BACK-IPR011705, (+)BTB/POZ-like-IPR000210, (+)BTB/POZ_fold-IPR011333, (+)BTB_POZ-IPR013069, (+)COMPBIAS-Poly-Ala, (+)COMPBIAS-Pro-rich, (+)DOMAIN-BTB 1, (+)DOMAIN-BTB 2, (+)MOD_RES-Phosphoserine	FALSE	811	0.306306	0.306122	0.488372	0.000101	0.380952	0.474747	0.000101	0.0294118	0.5	0.888889	1	0.4	0.681818	0.359375	0.478261	0.52459	0.275	0.346801	0.26	0.418367	0.565657
up-R636S_Het_WTC	FAM221A:ENSG00000188732:E2.1-E4.1|ENSG00000188732:E1.4-E4.1	TRUE	inclusion	clu_48495	ENSG00000188732:E2.1	cassette-exon	chr7:23724291-23728888|chr7:23719902-23728888	(+)alt-C-terminus, (+)AA:204(ENSP00000386631)->217(CU687660-PEP)	FALSE	812	0.777778	0.625	0.000101	0.636364	0.571429	0.696203	0.000101	0.153846	0.000101	0.761905	0.6875	0.933333	0.733333	1	0.625	0.576271	0.7	0.682927	0.676471	0.585366	0.630769
up-R636S_Het_WTC	TCOF1:ENSG00000070814:E16.2-E18.1|ENSG00000070814:E15.3-E18.1	TRUE	inclusion	clu_4731	ENSG00000070814:E16.2	cassette-exon	chr5:149762735-149767465|chr5:149759295-149767465	(~)alt-coding, (~)AA:1488(AAR87774.1)->1488(ENSP00000427484)|(-)TCS_treacle-IPR003993, (+)TCS_treacle-IPR003993, (+)Treacle-like_TCS-IPR017859	FALSE	813	0.0583333	0.0842105	0	0.0555556	0.116279	0.0934066	0	0.0954357	0.116788	0.157895	0.168831	0.259259	0.0928571	0.197479	0.0357143	0.0360825	0.0609137	0.193548	0	0.132075	0.18797
up-R636S_Het_WTC	PPIP5K2:ENSG00000145725:E33.1-E36.1|ENSG00000145725:E31.2-E36.1	TRUE	inclusion	clu_30527	ENSG00000145725:E33.1	cassette-exon	chr5:102523077-102526543|chr5:102520445-102526543	(-)alt-N-terminus, (-)alt-C-terminus, (-)AA:252(ENSP00000467099)->338(ENST00000507966-PEP)|(-)MOD_RES-Phosphoserine	FALSE	814	0.719212	0.633663	0.646154	0.58	0.685185	0.505747	0.5	0.253968	0.818182	0.73913	0.5625	0.865169	0.766129	0.826087	0.63	0.597403	0.636364	0.630252	0.704036	0.659091	0.621723
up-R636S_Het_WTC	AMY2B:ENSG00000240038:E12.4-E13.1|ENSG00000240038:E11.1-ENSG00000187733:E9.1	TRUE	exclusion	clu_54984	ENSG00000240038:E12.4|ENSG00000240038:E13.1	trans-splicing	chr1:104120467-104121933|chr1:104118162-104299646	(-)alt-C-terminus, (-)AA:248(CU676750-PEP)->370(BAG53093.1)|(-)ACT_SITE-Proton donor, (-)Alpha_amylase-IPR006046, (-)BINDING-Chloride, (-)Glyco_hydro_13_cat_dom-IPR006047, (-)Glyco_hydro_13_sub_cat_dom-IPR006589, (-)Glycoside_hydrolase_SF-IPR017853, (-)SITE-Transition state stabilizer	FALSE	815	0.554422	0.397959	0.613861	0.666667	0.333333	0.688525	0.000101	0.000101	1	0.528736	0.57732	0.605678	0.448087	1	0.290119	0.164163	0.000101	0.387205	0.412017	0.2625	0.358491
up-R636S_Het_WTC	AGXT2L2:ENSG00000175309:E10.4-E11.2|ENSG00000175309:E3.6-E12.1	TRUE	inclusion	clu_44055	ENSG00000175309:E10.4|ENSG00000175309:E11.2	cassette-exon	chr5:177649356-177642431|chr5:177656941-177641886	(-)nonsense_mediated_decay, (-)retained_intron, (-)alt-N-terminus, (-)alt-C-terminus, (-)AA:28(ENSP00000427444)->38(ENST00000510991-PEP)	TRUE	816	0.745455	0.84375	0.444444	0.333333	1	0.717742	0.625	0.851852	0.815789	0.692308	1	1	0.944444	1	0.705882	0.830986	0.681818	0.458333	0.000101	0.5	0.490566
up-R636S_Het_WTC	NOP14-AS1:ENSG00000249673:E3.1-E4.1|ENSG00000249673:I3.1-E4.1	FALSE	inclusion	clu_55758	ENSG00000249673:E3.1	intron-retention	chr4:2939869-2940420|chr4:2940419-2940420	(+)alt-N-terminus, (+)alt-C-terminus, (+)AA:72(ENST00000505731-PEP)->128(ENST00000512712-PEP)	FALSE	817	0.207207	0.30303	0.264706	0.325	0.323529	0.270492	0.166667	0.333333	0.333333	0.333333	0.270833	0.55102	0.27907	0.347222	0.153846	0.0967742	0.232558	0.133333	0.09375	0.25	0.25
up-R636S_Het_WTC	PLEKHM1:ENSG00000225190:E7.2-E9.1|ENSG00000225190:E6.5-E9.1	TRUE	inclusion	clu_53390	ENSG00000225190:E7.2	cassette-exon	chr17:43545575-43535805|chr17:43552466-43535805	(+)nonsense_mediated_decay, (+)alt-N-terminus, (+)alt-C-terminus, (+)AA:335(ENSP00000462160)->967(ENSP00000414352)|(-)DOMAIN-RUN, (-)Run-IPR004012, (+)DOMAIN-PH 1, (+)DOMAIN-PH 2, (+)MOD_RES-Phosphoserine, (+)Pleckstrin_homology-IPR001849, (+)Prot_Kinase_C-like_PE/DAG-bd-IPR002219, (+)Run-IPR004012, (+)ZN_FING-Phorbol-ester/DAG-type, (+)Znf_FYVE_PHD-IPR011011	FALSE	818	0.676923	0.5625	0.71875	0.913043	0.666667	0.734513	0.771429	0.661417	0.792453	0.805556	0.948718	0.944444	0.818182	0.791304	0.761905	0.787234	0.78	0.821429	0.705882	0.777778	0.663793
up-R636S_Het_WTC	RBMS2:ENSG00000076067:E16.1-E17.1|ENSG00000076067:E15.1-E17.1	TRUE	inclusion	clu_5603	ENSG00000076067:E16.1	cassette-exon	chr12:56982802-56982924|chr12:56982158-56982924		FALSE	819	0.712644	0.5	0.660131	0.754902	0.678571	0.749311	0.8	0.613953	0.822581	0.666667	0.878049	0.806452	0.881579	0.754386	0.615385	0.645833	0.613793	0.751553	0.737864	0.696809	0.772021
up-R636S_Het_WTC	RP11-159G9.5:ENSG00000229729:E4.1-E5.1|ENSG00000229729:E3.1-E6.1	TRUE	inclusion	clu_53922	ENSG00000229729:E4.1|ENSG00000229729:E5.1	cassette-exon	chr3:88175419-88177959|chr3:88162346-88178837		FALSE	820	0.641791	0.731707	0.76	0.846154	0.809524	0.894737	0.6	0.000101	1	0.866667	0.8	0.894737	0.885714	1	0.794118	0.813953	0.4	0.85	0.797468	0.625	0.822222
[truncated: 1,671 more rows]
