# Supplementary material for: Gain-of-function cardiomyopathic mutations in RBM20 rewire splicing regulation and re-distribute ribonucleoprotein granules within processing bodies
Source: Nat Commun. 2021 Nov 3;12:6324. doi: 10.1038/s41467-021-26623-y (PMC8566601; doi:10.1038/s41467-021-26623-y)
Supplement: Supplementary file 29 — Supplementary Data 23 [file 41467_2021_26623_MOESM29_ESM.xlsx]

## Sheet: Supp.Data.23
# Differentially expressed alterantive polyadenylation isoforms in differentiating WTC iPSC-CMs (dAPA>0.1, eBayes two-sided t-test p<0.05, FDR corrected)
Transcript ID	LogFold	eBayes t-test p	BH FDR p	avg later time-point	avg earlier time-point	Comparison
ENST00000258538;SLC41A2;chr12:105198913-105198929	0.600067	1.88029e-06	0.042534	0.6319	0.0318333	R636S-HMZ vs. R636S-HTZ
ENST00000261973;RBM25;chr14:73586513-73588020	0.166757	0.000336558	0.972166	0.186417	0.01966	R636S-HMZ vs. R636S-HTZ
ENST00000409673,ENST00000272732;SCRN3;chr2:175292623-175292960	0.36655	0.000693169	0.972166	0.499967	0.133417	R636S-HMZ vs. R636S-HTZ
ENST00000335749,ENST00000301624;TNRC6C;chr17:76100926-76104901	-0.284157	0.000867406	0.972166	0.705307	0.989463	R636S-HMZ vs. R636S-HTZ
ENST00000444201,ENST00000376730,ENST00000442371;GCNT1;chr9:79118584-79122332	0.245573	0.000987182	0.972166	0.245573	0	R636S-HMZ vs. R636S-HTZ
ENST00000367922;DDR2;chr1:162750036-162757190	0.39501	0.0010393	0.972166	0.84115	0.44614	R636S-HMZ vs. R636S-HTZ
ENST00000370898;FPGT;chr1:74671516-74672500	0.412128	0.00148272	0.972166	0.48926	0.0771317	R636S-HMZ vs. R636S-HTZ
ENST00000409673,ENST00000272732;SCRN3;chr2:175292623-175292988	-0.3284	0.00180917	0.972166	0.0167367	0.345137	R636S-HMZ vs. R636S-HTZ
ENST00000444201,ENST00000376730,ENST00000442371;GCNT1;chr9:79118584-79122246	-0.209222	0.0031477	0.972166	0.0234833	0.232705	R636S-HMZ vs. R636S-HTZ
ENST00000400191;EPHB2;chr1:23240363-23241818	0.142985	0.00318643	0.972166	0.54975	0.406765	R636S-HMZ vs. R636S-HTZ
ENST00000371847;SPATA6;chr1:48761900-48764384	0.122877	0.00368032	0.972166	0.157873	0.0349967	R636S-HMZ vs. R636S-HTZ
ENST00000400546;NCAM2;chr21:22910278-22912516	0.243967	0.00372893	0.972166	0.24972	0.00575333	R636S-HMZ vs. R636S-HTZ
ENST00000372524;ZNF503;chr10:77157755-77158506	0.173963	0.00378606	0.972166	0.193287	0.0193233	R636S-HMZ vs. R636S-HTZ
ENST00000295605,ENST00000489711;SLC15A2;chr3:121659854-121660087	0.361973	0.00386326	0.972166	0.361973	0	R636S-HMZ vs. R636S-HTZ
ENST00000489711;SLC15A2;chr3:121659854-121662949	-0.36323	0.0039228	0.972166	0.63677	1	R636S-HMZ vs. R636S-HTZ
ENST00000388824,ENST00000402693;MEX3D;chr19:1554783-1555329	0.421977	0.00410045	0.972166	0.496713	0.0747367	R636S-HMZ vs. R636S-HTZ
ENST00000402693,ENST00000388824;MEX3D;chr19:1554667-1555329	-0.421977	0.00410045	0.972166	0.503287	0.925263	R636S-HMZ vs. R636S-HTZ
ENST00000272091;SDE2;chr1:226172768-226173002	0.265757	0.0053247	0.972166	0.691277	0.42552	R636S-HMZ vs. R636S-HTZ
ENST00000373816;GMEB1;chr1:29041285-29044719	-0.239325	0.00568549	0.972166	0.16841	0.407735	R636S-HMZ vs. R636S-HTZ
ENST00000332797;CCDC28A;chr6:139113940-139114056	0.109167	0.00596193	0.972166	0.911467	0.8023	R636S-HMZ vs. R636S-HTZ
ENST00000332797;CCDC28A;chr6:139113940-139114456	-0.109167	0.00596193	0.972166	0.0885333	0.1977	R636S-HMZ vs. R636S-HTZ
ENST00000585916;PIAS2;chr18:44391635-44392395	0.111273	0.0063054	0.972166	0.126187	0.0149133	R636S-HMZ vs. R636S-HTZ
ENST00000335425;RIC3;chr11:8127639-8132244	0.147087	0.00642154	0.972166	0.18458	0.0374933	R636S-HMZ vs. R636S-HTZ
ENST00000566423;ARPP19;chr15:52843384-52844130	0.310022	0.00685947	0.972166	0.44829	0.138268	R636S-HMZ vs. R636S-HTZ
ENST00000350427;C7orf25;chr7:42948489-42949233	0.202833	0.00689841	0.972166	0.230897	0.0280633	R636S-HMZ vs. R636S-HTZ
ENST00000407653;GNA12;chr7:2769360-2770814	0.13019	0.00770543	0.972166	0.32381	0.19362	R636S-HMZ vs. R636S-HTZ
ENST00000369454;RAB39B;chrX:154489999-154490087	-0.390633	0.00793431	0.972166	0.238837	0.62947	R636S-HMZ vs. R636S-HTZ
ENST00000375213;MLTK;chr2:174131478-174132737	0.213807	0.00793964	0.972166	0.273383	0.0595767	R636S-HMZ vs. R636S-HTZ
ENST00000340990;ADIPOR1;chr1:202910632-202910700	0.119313	0.00834896	0.972166	0.730433	0.61112	R636S-HMZ vs. R636S-HTZ
ENST00000542267;FBXL17;chr5:107195630-107197420	0.353982	0.0086424	0.972166	0.486297	0.132315	R636S-HMZ vs. R636S-HTZ
ENST00000431388;C17orf89;chr17:79214816-79214995	-0.21792	0.00867497	0.972166	0.204333	0.422253	R636S-HMZ vs. R636S-HTZ
ENST00000431388;C17orf89;chr17:79214816-79214942	0.377527	0.00924611	0.972166	0.484213	0.106687	R636S-HMZ vs. R636S-HTZ
ENST00000454652;KLHL24;chr3:183397074-183402265	-0.164865	0.00950205	0.972166	0.279693	0.444558	R636S-HMZ vs. R636S-HTZ
ENST00000396408;ZNF765;chr19:53912380-53913953	0.214433	0.0101752	0.972166	0.272757	0.0583233	R636S-HMZ vs. R636S-HTZ
ENST00000396408;ZNF765;chr19:53912380-53915261	-0.214433	0.0101752	0.972166	0.727243	0.941677	R636S-HMZ vs. R636S-HTZ
ENST00000311388,ENST00000241051;DEPDC7;chr11:33055001-33055128	0.550637	0.010577	0.972166	0.601563	0.050926	R636S-HMZ vs. R636S-HTZ
ENST00000311388,ENST00000241051;DEPDC7;chr11:33055001-33055062	-0.550637	0.010577	0.972166	0.398437	0.949074	R636S-HMZ vs. R636S-HTZ
ENST00000507873;FRYL;chr4:48499584-48501438	-0.181272	0.0106685	0.972166	0.30059	0.481862	R636S-HMZ vs. R636S-HTZ
ENST00000400577;RBM11;chr21:15599614-15600493	0.301262	0.0118357	0.972166	0.397623	0.0963617	R636S-HMZ vs. R636S-HTZ
ENST00000265970;PIK3C2A;chr11:17110400-17111284	0.168123	0.0119888	0.972166	0.271133	0.10301	R636S-HMZ vs. R636S-HTZ
ENST00000370623,ENST00000218789,ENST00000426073,ENST00000375736;ARHGEF7;chr13:111955460-111955810	-0.240203	0.0121189	0.972166	0.151663	0.391867	R636S-HMZ vs. R636S-HTZ
ENST00000370623,ENST00000218789,ENST00000426073,ENST00000375736;ARHGEF7;chr13:111955460-111958079	0.240203	0.0121189	0.972166	0.848337	0.608133	R636S-HMZ vs. R636S-HTZ
ENST00000368089;KCNJ10;chr1:160007256-160011182	0.666333	0.013062	0.972166	0.666333	0	R636S-HMZ vs. R636S-HTZ
ENST00000368089;KCNJ10;chr1:160008050-160011182	-0.666333	0.013062	0.972166	0.333667	1	R636S-HMZ vs. R636S-HTZ
ENST00000262094;RAB27B;chr18:52556644-52557901	0.208097	0.0133162	0.972166	0.208097	0	R636S-HMZ vs. R636S-HTZ
ENST00000372904,ENST00000262605;TTPAL;chr20:43118182-43119147	0.238125	0.0136026	0.972166	0.304387	0.0662617	R636S-HMZ vs. R636S-HTZ
ENST00000571688;LITAF;chr16:11641855-11643492	-0.239578	0.0136439	0.972166	0.285057	0.524635	R636S-HMZ vs. R636S-HTZ
ENST00000515406;TIGD6;chr5:149374265-149374345	0.316827	0.0137095	0.972166	0.319353	0.00252667	R636S-HMZ vs. R636S-HTZ
ENST00000422582,ENST00000359593,ENST00000429084;AP4M1;chr7:99704505-99704767	0.31074	0.013731	0.972166	0.311143	0.000403333	R636S-HMZ vs. R636S-HTZ
ENST00000595461;ZNF43;chr19:21990082-21990408	0.322715	0.0140662	0.972166	0.322783	6.83333e-05	R636S-HMZ vs. R636S-HTZ
ENST00000304863;UQCRFS1;chr19:29698257-29698454	-0.116032	0.0142178	0.972166	0.205207	0.321238	R636S-HMZ vs. R636S-HTZ
ENST00000518748,ENST00000521988;TRIQK;chr8:93895862-93898849	-0.14701	0.0147563	0.972166	0.362013	0.509023	R636S-HMZ vs. R636S-HTZ
ENST00000447788,ENST00000374839;ZC4H2;chrX:64136298-64137643	-0.236528	0.0148499	0.972166	0.0929967	0.329525	R636S-HMZ vs. R636S-HTZ
ENST00000228437;PRDM4;chr12:108127919-108127986	0.112693	0.0148704	0.972166	0.112693	0	R636S-HMZ vs. R636S-HTZ
ENST00000453304;UNC5C;chr4:96083654-96090384	0.34778	0.0150968	0.972166	0.80933	0.46155	R636S-HMZ vs. R636S-HTZ
ENST00000453304;UNC5C;chr4:96089539-96090384	-0.34778	0.0150968	0.972166	0.19067	0.53845	R636S-HMZ vs. R636S-HTZ
ENST00000359715,ENST00000440854,ENST00000324228;ARFRP1;chr20:62330864-62331794	-0.264302	0.0152365	0.972166	0.100297	0.364598	R636S-HMZ vs. R636S-HTZ
ENST00000301324;FAM57A;chr17:644810-646081	-0.179822	0.0152725	0.972166	0.17982	0.359642	R636S-HMZ vs. R636S-HTZ
ENST00000229088;TBC1D30;chr12:65269568-65272078	0.31867	0.0153692	0.972166	0.327277	0.00860667	R636S-HMZ vs. R636S-HTZ
ENST00000447079,ENST00000430627;CDK12;chr17:37687569-37688526	0.152393	0.0158177	0.972166	0.475057	0.322663	R636S-HMZ vs. R636S-HTZ
ENST00000395894,ENST00000421016,ENST00000464847;ZNF286A;chr17:15620604-15620754	0.140113	0.0160131	0.972166	0.218277	0.0781633	R636S-HMZ vs. R636S-HTZ
ENST00000395894,ENST00000421016,ENST00000464847;ZNF286A;chr17:15620604-15624101	-0.140113	0.0160131	0.972166	0.781723	0.921837	R636S-HMZ vs. R636S-HTZ
ENST00000301919;MSANTD4;chr11:105878628-105880261	0.1724	0.0161977	0.972166	0.41919	0.24679	R636S-HMZ vs. R636S-HTZ
ENST00000395601;SNTB1;chr8:121550115-121551116	0.510143	0.0165122	0.972166	0.819413	0.30927	R636S-HMZ vs. R636S-HTZ
ENST00000454497;OTUD4;chr4:146058482-146058581	0.194317	0.0172301	0.972166	0.265643	0.0713267	R636S-HMZ vs. R636S-HTZ
ENST00000392657;ARHGAP32;chr11:128837864-128838801	0.138535	0.0173165	0.972166	0.156037	0.0175017	R636S-HMZ vs. R636S-HTZ
ENST00000394767;CXXC4;chr4:105389506-105393478	0.310182	0.0174318	0.972166	0.725847	0.415665	R636S-HMZ vs. R636S-HTZ
ENST00000532808,ENST00000263464;BIRC3;chr11:102207833-102208465	-0.684588	0.0174841	0.972166	0.0737833	0.758372	R636S-HMZ vs. R636S-HTZ
ENST00000532808;BIRC3;chr11:102207833-102210064	0.684588	0.0174841	0.972166	0.926217	0.241628	R636S-HMZ vs. R636S-HTZ
ENST00000392748;VWA5A;chr11:124016652-124016786	0.153627	0.01781	0.972166	0.637683	0.484057	R636S-HMZ vs. R636S-HTZ
ENST00000392748;VWA5A;chr11:124016652-124017619	-0.153627	0.01781	0.972166	0.362317	0.515943	R636S-HMZ vs. R636S-HTZ
ENST00000366620,ENST00000366621;KCNK1;chr1:233807276-233807984	-0.626078	0.0178863	0.972166	0.288397	0.914475	R636S-HMZ vs. R636S-HTZ
ENST00000322357;ZBTB7A;chr19:4047645-4047749	0.164295	0.0183382	0.972166	0.172253	0.00795833	R636S-HMZ vs. R636S-HTZ
ENST00000304381,ENST00000421369;TMC7;chr16:19073165-19073286	0.494977	0.0184689	0.972166	0.802733	0.307757	R636S-HMZ vs. R636S-HTZ
ENST00000515662,ENST00000345094,ENST00000452837;THUMPD3;chr3:9426372-9426554	-0.12539	0.0186053	0.972166	0.0559733	0.181363	R636S-HMZ vs. R636S-HTZ
ENST00000309166;NRIP3;chr11:9002122-9005091	-0.33545	0.0195593	0.972166	0.59369	0.92914	R636S-HMZ vs. R636S-HTZ
ENST00000309166;NRIP3;chr11:9004841-9005091	0.33545	0.0195593	0.972166	0.40631	0.07086	R636S-HMZ vs. R636S-HTZ
ENST00000545197,ENST00000535084,ENST00000307719,ENST00000539092,ENST00000541942,ENST00000518029,ENST00000517492;NAT1;chr8:18080429-18081198	0.104665	0.0199056	0.972166	0.144357	0.0396917	R636S-HMZ vs. R636S-HTZ
ENST00000545197,ENST00000535084,ENST00000307719,ENST00000539092,ENST00000541942,ENST00000518029,ENST00000517492;NAT1;chr8:18080429-18080835	-0.104665	0.0199056	0.972166	0.855643	0.960308	R636S-HMZ vs. R636S-HTZ
ENST00000522231,ENST00000522543;ANK1;chr8:41512810-41513245	-0.191167	0.0199986	0.972166	0.419647	0.610813	R636S-HMZ vs. R636S-HTZ
ENST00000360540;PCMTD1;chr8:52731072-52732910	0.104372	0.0200097	0.972166	0.350127	0.245755	R636S-HMZ vs. R636S-HTZ
ENST00000360540;PCMTD1;chr8:52730130-52732910	-0.104372	0.0200097	0.972166	0.649873	0.754245	R636S-HMZ vs. R636S-HTZ
ENST00000315215,ENST00000412232;GPR124;chr8:37699873-37701440	0.102305	0.0204538	0.972166	0.936423	0.834118	R636S-HMZ vs. R636S-HTZ
ENST00000412232,ENST00000315215;GPR124;chr8:37699873-37701504	-0.102305	0.0204538	0.972166	0.0635767	0.165882	R636S-HMZ vs. R636S-HTZ
ENST00000586622,ENST00000355954,ENST00000336509;MFSD11;chr17:74774434-74774899	-0.210212	0.0207092	0.972166	0.51744	0.727652	R636S-HMZ vs. R636S-HTZ
ENST00000586622,ENST00000593181,ENST00000336509;MFSD11;chr17:74774434-74774806	0.210212	0.0207092	0.972166	0.48256	0.272348	R636S-HMZ vs. R636S-HTZ
ENST00000371505;TCTE1;chr6:44246459-44247917	-0.503125	0.0207762	0.972166	0.33874	0.841865	R636S-HMZ vs. R636S-HTZ
ENST00000371503;TCTE1;chr6:44247903-44247917	0.503125	0.0207762	0.972166	0.66126	0.158135	R636S-HMZ vs. R636S-HTZ
ENST00000317402,ENST00000381254;GEN1;chr2:17963206-17963502	0.254933	0.0213288	0.972166	0.426557	0.171623	R636S-HMZ vs. R636S-HTZ
ENST00000540098;MPP7;chr10:28342037-28342993	0.165717	0.0218288	0.972166	0.172397	0.00668	R636S-HMZ vs. R636S-HTZ
ENST00000229340;RAB35;chr12:120533547-120535048	0.14954	0.0219949	0.972166	0.47626	0.32672	R636S-HMZ vs. R636S-HTZ
ENST00000421369;TMC7;chr16:19073165-19075258	-0.486488	0.0231822	0.972166	0.191227	0.677715	R636S-HMZ vs. R636S-HTZ
ENST00000249760,ENST00000479013;IVD;chr15:40710462-40711056	-0.17751	0.0235234	0.972166	0.296673	0.474183	R636S-HMZ vs. R636S-HTZ
ENST00000444870;SMIM1;chr1:3692485-3692519	0.190522	0.0236625	0.972166	0.790023	0.599502	R636S-HMZ vs. R636S-HTZ
ENST00000444870;SMIM1;chr1:3692485-3692546	-0.190522	0.0236625	0.972166	0.209977	0.400498	R636S-HMZ vs. R636S-HTZ
ENST00000361952;ZNF830;chr17:33289704-33290064	-0.281515	0.0236795	0.972166	0.01311	0.294625	R636S-HMZ vs. R636S-HTZ
ENST00000251582;ADAMTS2;chr5:178540852-178540867	0.36797	0.0238781	0.972166	0.581847	0.213877	R636S-HMZ vs. R636S-HTZ
ENST00000251582;ADAMTS2;chr5:178537851-178540867	-0.36797	0.0238781	0.972166	0.418153	0.786123	R636S-HMZ vs. R636S-HTZ
ENST00000314622;NSUN3;chr3:93845334-93845425	0.171975	0.0239062	0.972166	0.842677	0.670702	R636S-HMZ vs. R636S-HTZ
ENST00000375486;PADI2;chr1:17393255-17395538	-0.471283	0.0240375	0.972166	0.32514	0.796423	R636S-HMZ vs. R636S-HTZ
ENST00000380916;ZDHHC21;chr9:14615848-14618963	-0.209637	0.0240389	0.972166	0.0990567	0.308693	R636S-HMZ vs. R636S-HTZ
ENST00000295092;FAM84A;chr2:14774982-14778711	0.666667	0.0241107	0.972166	0.666667	0	R636S-HMZ vs. R636S-HTZ
ENST00000360187;ZNF605;chr12:133498018-133501958	-0.571068	0.0242003	0.972166	0.319093	0.890162	R636S-HMZ vs. R636S-HTZ
ENST00000392321,ENST00000360187;ZNF605;chr12:133498043-133501958	0.571068	0.0242003	0.972166	0.680907	0.109838	R636S-HMZ vs. R636S-HTZ
ENST00000533983,ENST00000303329;ARNT2;chr15:80886039-80886645	0.16458	0.0242391	0.972166	0.17886	0.01428	R636S-HMZ vs. R636S-HTZ
ENST00000533983,ENST00000303329;ARNT2;chr15:80886039-80890278	-0.16458	0.0242391	0.972166	0.82114	0.98572	R636S-HMZ vs. R636S-HTZ
ENST00000345127;PRICKLE1;chr12:42853034-42853610	0.123358	0.0243188	0.972166	0.152607	0.0292483	R636S-HMZ vs. R636S-HTZ
ENST00000380310,ENST00000471231,ENST00000338343;FBXL19;chr16:30958551-30960104	0.322302	0.0244358	0.972166	0.944623	0.622322	R636S-HMZ vs. R636S-HTZ
ENST00000565690,ENST00000380310,ENST00000471231,ENST00000338343;FBXL19;chr16:30958551-30959340	-0.322302	0.0244358	0.972166	0.0553767	0.377678	R636S-HMZ vs. R636S-HTZ
ENST00000263245;ARFGAP3;chr22:43192742-43193593	0.289695	0.0255622	0.972166	0.526403	0.236708	R636S-HMZ vs. R636S-HTZ
ENST00000380615;KATNAL1;chr13:30776861-30782676	-0.101007	0.0256537	0.972166	0.05427	0.155277	R636S-HMZ vs. R636S-HTZ
ENST00000380828,ENST00000510829,ENST00000284957;KCTD7;chr7:66274271-66276174	-0.142115	0.0268675	0.972166	0.13671	0.278825	R636S-HMZ vs. R636S-HTZ
ENST00000304332;H2AFY;chr5:134670207-134670665	-0.115905	0.0272746	0.972166	0.563607	0.679512	R636S-HMZ vs. R636S-HTZ
ENST00000341893,ENST00000327230;CEP97;chr3:101484395-101489406	-0.159018	0.0274361	0.972166	0.786857	0.945875	R636S-HMZ vs. R636S-HTZ
ENST00000409994,ENST00000344962;FAM221A;chr7:23741783-23742118	0.32154	0.0277155	0.972166	0.887513	0.565973	R636S-HMZ vs. R636S-HTZ
ENST00000409994,ENST00000344962;FAM221A;chr7:23741783-23742269	-0.32154	0.0277155	0.972166	0.112487	0.434027	R636S-HMZ vs. R636S-HTZ
ENST00000339697;SERINC1;chr6:122764493-122766188	-0.123217	0.0279339	0.972166	0.552563	0.67578	R636S-HMZ vs. R636S-HTZ
ENST00000339697;SERINC1;chr6:122765818-122766188	0.123217	0.0279339	0.972166	0.447437	0.32422	R636S-HMZ vs. R636S-HTZ
ENST00000407644;ADD2;chr2:70889260-70890556	0.160453	0.0284392	0.972166	0.18384	0.0233867	R636S-HMZ vs. R636S-HTZ
ENST00000262233;EML1;chr14:100406449-100407927	0.143765	0.0284493	0.972166	0.163807	0.0200417	R636S-HMZ vs. R636S-HTZ
ENST00000447788,ENST00000374839;ZC4H2;chrX:64136369-64137643	0.247272	0.0288534	0.972166	0.697223	0.449952	R636S-HMZ vs. R636S-HTZ
ENST00000348165;UBE3C;chr7:157060449-157061810	0.193863	0.0289156	0.972166	0.656263	0.4624	R636S-HMZ vs. R636S-HTZ
ENST00000266037;DOCK3;chr3:51418990-51421329	0.204565	0.0292951	0.972166	0.215053	0.0104883	R636S-HMZ vs. R636S-HTZ
ENST00000373233;CHD6;chr20:40030762-40033232	-0.161572	0.0293885	0.972166	0.00939667	0.170968	R636S-HMZ vs. R636S-HTZ
ENST00000451682,ENST00000252725;ARPC1B;chr7:98992112-98992277	0.331548	0.0295252	0.972166	0.55928	0.227732	R636S-HMZ vs. R636S-HTZ
ENST00000311180;PDE12;chr3:57545731-57547681	-0.34025	0.0296994	0.972166	0.06703	0.40728	R636S-HMZ vs. R636S-HTZ
ENST00000491415;DIEXF;chr1:210024792-210025422	0.121943	0.0298125	0.972166	0.250533	0.12859	R636S-HMZ vs. R636S-HTZ
ENST00000257963;ACVR1B;chr12:52387894-52390862	-0.208717	0.0299512	0.972166	0.28642	0.495137	R636S-HMZ vs. R636S-HTZ
ENST00000257963;ACVR1B;chr12:52387894-52390824	0.208717	0.0299512	0.972166	0.71358	0.504863	R636S-HMZ vs. R636S-HTZ
ENST00000409600;BZW1;chr2:201686901-201688569	-0.200835	0.0303994	0.972166	0.39073	0.591565	R636S-HMZ vs. R636S-HTZ
ENST00000409600;BZW1;chr2:201686901-201688392	0.200835	0.0303994	0.972166	0.60927	0.408435	R636S-HMZ vs. R636S-HTZ
ENST00000378578;DYNLT3;chrX:37698088-37699827	0.150845	0.0305389	0.972166	0.19347	0.042625	R636S-HMZ vs. R636S-HTZ
ENST00000431532;ZNHIT6;chr1:86119576-86119740	0.121555	0.0308722	0.972166	0.816867	0.695312	R636S-HMZ vs. R636S-HTZ
ENST00000460006;CDS2;chr20:5170880-5171101	0.114748	0.0310651	0.972166	0.774887	0.660138	R636S-HMZ vs. R636S-HTZ
ENST00000449592;TMEM120B;chr12:122213628-122219974	-0.295215	0.0311689	0.972166	0.564747	0.859962	R636S-HMZ vs. R636S-HTZ
ENST00000432901;PET117;chr20:18123001-18123813	-0.15682	0.0313874	0.972166	0.197013	0.353833	R636S-HMZ vs. R636S-HTZ
ENST00000432901;PET117;chr20:18123001-18123690	0.15682	0.0313874	0.972166	0.802987	0.646167	R636S-HMZ vs. R636S-HTZ
ENST00000340848;TBC1D16;chr17:77911747-77914657	0.126638	0.0318346	0.972166	0.155053	0.028415	R636S-HMZ vs. R636S-HTZ
ENST00000269554;PIP4K2B;chr17:36921941-36925943	0.176275	0.0318542	0.972166	0.749167	0.572892	R636S-HMZ vs. R636S-HTZ
ENST00000263776;ACCS;chr11:44105342-44105569	-0.31518	0.0320189	0.972166	0.60571	0.92089	R636S-HMZ vs. R636S-HTZ
ENST00000263776;ACCS;chr11:44105342-44105784	0.31518	0.0320189	0.972166	0.39429	0.07911	R636S-HMZ vs. R636S-HTZ
ENST00000301624,ENST00000335749,ENST00000588061,ENST00000588847;TNRC6C;chr17:76100926-76103544	0.134427	0.032076	0.972166	0.144963	0.0105367	R636S-HMZ vs. R636S-HTZ
ENST00000263212;PPM1F;chr22:22276612-22277464	0.105303	0.0320923	0.972166	0.105303	0	R636S-HMZ vs. R636S-HTZ
ENST00000290649;AMFR;chr16:56395892-56396820	0.139683	0.0322256	0.972166	0.347443	0.20776	R636S-HMZ vs. R636S-HTZ
ENST00000269228;NPC1;chr18:21111465-21112165	-0.305878	0.0324939	0.972166	0.303323	0.609202	R636S-HMZ vs. R636S-HTZ
ENST00000263035;DHTKD1;chr10:12162887-12163271	0.159718	0.0324946	0.972166	0.337903	0.178185	R636S-HMZ vs. R636S-HTZ
ENST00000343776;ZNF678;chr1:227843529-227848191	0.250512	0.0327064	0.972166	0.45137	0.200858	R636S-HMZ vs. R636S-HTZ
ENST00000449592;TMEM120B;chr12:122213628-122214159	0.292985	0.0327803	0.972166	0.433023	0.140038	R636S-HMZ vs. R636S-HTZ
ENST00000607016;NUDT3;chr6:34256132-34256529	0.16391	0.0333875	0.972166	0.783303	0.619393	R636S-HMZ vs. R636S-HTZ
ENST00000373509;PIM1;chr6:37141867-37143203	-0.15543	0.0334873	0.972166	0.08687	0.2423	R636S-HMZ vs. R636S-HTZ
ENST00000491143;ONECUT2;chr18:55143955-55158530	0.558223	0.03358	0.972166	0.925543	0.36732	R636S-HMZ vs. R636S-HTZ
ENST00000564571,ENST00000424560;MYO9A;chr15:72118915-72118920	0.22672	0.0336082	0.972166	0.36213	0.13541	R636S-HMZ vs. R636S-HTZ
ENST00000228955,ENST00000543341;GTF2H3;chr12:124144782-124145269	0.200355	0.0336418	0.972166	0.275623	0.0752683	R636S-HMZ vs. R636S-HTZ
ENST00000389759,ENST00000389757;PKP4;chr2:159537189-159537547	0.13369	0.0339973	0.972166	0.133703	1.33333e-05	R636S-HMZ vs. R636S-HTZ
ENST00000406462,ENST00000264126;GPSM2;chr1:109472562-109473044	0.27334	0.0340717	0.972166	0.487757	0.214417	R636S-HMZ vs. R636S-HTZ
ENST00000301042;ZNF641;chr12:48736324-48736755	0.149755	0.0340989	0.972166	0.187393	0.0376383	R636S-HMZ vs. R636S-HTZ
ENST00000299134;SVOP;chr12:109304705-109306310	-0.33914	0.0347641	0.972166	0.66086	1	R636S-HMZ vs. R636S-HTZ
ENST00000303391;MECP2;chrX:153287023-153295817	-0.10909	0.0350598	0.972166	0.0262833	0.135373	R636S-HMZ vs. R636S-HTZ
ENST00000259234;SAP130;chr2:128699143-128699579	-0.111843	0.035258	0.972166	0.36861	0.480453	R636S-HMZ vs. R636S-HTZ
ENST00000259234;SAP130;chr2:128698791-128699579	0.111843	0.035258	0.972166	0.63139	0.519547	R636S-HMZ vs. R636S-HTZ
ENST00000366862;FBXO28;chr1:224345448-224347196	0.112893	0.0356895	0.972166	0.223013	0.11012	R636S-HMZ vs. R636S-HTZ
ENST00000340694,ENST00000433881,ENST00000289495,ENST00000456331;PPP1R9A;chr7:94919615-94920930	0.184347	0.0358254	0.972166	0.28985	0.105503	R636S-HMZ vs. R636S-HTZ
ENST00000276681;MAL2;chr8:120255728-120255932	0.514123	0.0358537	0.972166	0.737083	0.22296	R636S-HMZ vs. R636S-HTZ
ENST00000441611;BLOC1S2;chr10:102034904-102035218	-0.183185	0.0361064	0.972166	0.333837	0.517022	R636S-HMZ vs. R636S-HTZ
ENST00000396200,ENST00000297598;PDP1;chr8:94935901-94938029	-0.411892	0.036245	0.972166	0.13134	0.543232	R636S-HMZ vs. R636S-HTZ
ENST00000389759,ENST00000389757;PKP4;chr2:159537189-159537941	0.135523	0.0362867	0.972166	0.5598	0.424277	R636S-HMZ vs. R636S-HTZ
ENST00000264157,ENST00000295238;CCNT2;chr2:135712218-135713397	0.169482	0.036321	0.972166	0.22054	0.0510583	R636S-HMZ vs. R636S-HTZ
ENST00000360359;ANKS1A;chr6:35056386-35058996	0.178265	0.0371406	0.972166	0.271643	0.0933783	R636S-HMZ vs. R636S-HTZ
ENST00000263228;UBE2R2;chr9:33917235-33917432	0.112667	0.0376078	0.972166	0.425543	0.312877	R636S-HMZ vs. R636S-HTZ
ENST00000361131;PPP1R14C;chr6:150569956-150570465	-0.202848	0.0376499	0.972166	0	0.202848	R636S-HMZ vs. R636S-HTZ
ENST00000361131;PPP1R14C;chr6:150569956-150571493	0.202848	0.0376499	0.972166	1	0.797152	R636S-HMZ vs. R636S-HTZ
ENST00000396081;HERPUD2;chr7:35672268-35673299	-0.257065	0.0378453	0.972166	0.261923	0.518988	R636S-HMZ vs. R636S-HTZ
ENST00000396081;HERPUD2;chr7:35672315-35673299	0.257065	0.0378453	0.972166	0.738077	0.481012	R636S-HMZ vs. R636S-HTZ
ENST00000291576;PWP2;chr21:45550653-45551021	0.21273	0.0379596	0.972166	0.877267	0.664537	R636S-HMZ vs. R636S-HTZ
ENST00000291576;PWP2;chr21:45550653-45551063	-0.21273	0.0379596	0.972166	0.122733	0.335463	R636S-HMZ vs. R636S-HTZ
ENST00000199448,ENST00000559325;EPDR1;chr7:37989998-37991428	-0.129997	0.0381191	0.972166	0.363663	0.49366	R636S-HMZ vs. R636S-HTZ
ENST00000329565;SNN;chr16:11770182-11772937	0.293332	0.0382407	0.972166	0.600217	0.306885	R636S-HMZ vs. R636S-HTZ
ENST00000329565;SNN;chr16:11770182-11773020	-0.293332	0.0382407	0.972166	0.399783	0.693115	R636S-HMZ vs. R636S-HTZ
ENST00000565488;SLC25A24;chr1:108677728-108679274	0.30094	0.0388787	0.972166	0.95442	0.65348	R636S-HMZ vs. R636S-HTZ
ENST00000342016;CIR1;chr2:175212927-175213224	0.105223	0.0390508	0.972166	0.145097	0.0398733	R636S-HMZ vs. R636S-HTZ
ENST00000252725,ENST00000451682;ARPC1B;chr7:98992112-98992347	-0.240412	0.039076	0.972166	0.292283	0.532695	R636S-HMZ vs. R636S-HTZ
ENST00000376752;PCSK5;chr9:78808268-78808491	-0.29223	0.0394842	0.972166	0.34479	0.63702	R636S-HMZ vs. R636S-HTZ
ENST00000337190;MXD4;chr4:2249158-2252270	-0.17864	0.0401362	0.972166	0.80728	0.98592	R636S-HMZ vs. R636S-HTZ
ENST00000337190;MXD4;chr4:2251956-2252270	0.17864	0.0401362	0.972166	0.19272	0.01408	R636S-HMZ vs. R636S-HTZ
ENST00000219315,ENST00000394266,ENST00000310682;SETD6;chr16:58552933-58553007	-0.202675	0.0402626	0.972166	0.40558	0.608255	R636S-HMZ vs. R636S-HTZ
ENST00000394266;SETD6;chr16:58552933-58554431	0.202675	0.0402626	0.972166	0.59442	0.391745	R636S-HMZ vs. R636S-HTZ
ENST00000367635;RALGPS2;chr1:178885494-178885844	0.103988	0.0404226	0.972166	0.130727	0.0267383	R636S-HMZ vs. R636S-HTZ
ENST00000264377;ADAM23;chr2:207482351-207485784	0.128783	0.0405044	0.972166	0.20286	0.0740767	R636S-HMZ vs. R636S-HTZ
ENST00000352981,ENST00000265164;CASP6;chr4:110609893-110610485	-0.314723	0.0405118	0.972166	0.3397	0.654423	R636S-HMZ vs. R636S-HTZ
ENST00000171887;TNS1;chr2:218668527-218669181	-0.130965	0.0406783	0.972166	0.25507	0.386035	R636S-HMZ vs. R636S-HTZ
ENST00000238633;NPC2;chr14:74946745-74946976	0.12944	0.0408416	0.972166	0.77142	0.64198	R636S-HMZ vs. R636S-HTZ
ENST00000488965,ENST00000371514;SCP2;chr1:53516376-53517103	0.36414	0.0409099	0.972166	0.529177	0.165037	R636S-HMZ vs. R636S-HTZ
ENST00000374212;SLC31A1;chr9:116022753-116023827	-0.178998	0.0410117	0.972166	0.0498233	0.228822	R636S-HMZ vs. R636S-HTZ
ENST00000242351;ZC3HAV1;chr7:138728261-138732339	0.24527	0.0410125	0.972166	0.392057	0.146787	R636S-HMZ vs. R636S-HTZ
ENST00000242351;ZC3HAV1;chr7:138728336-138732339	-0.24527	0.0410125	0.972166	0.607943	0.853213	R636S-HMZ vs. R636S-HTZ
ENST00000357085;TRIM38;chr6:25983915-25987384	-0.31586	0.0414595	0.972166	0.43047	0.74633	R636S-HMZ vs. R636S-HTZ
ENST00000216268;ZBED4;chr22:50280826-50283726	-0.13584	0.0415293	0.972166	0.0736167	0.209457	R636S-HMZ vs. R636S-HTZ
ENST00000285039;MYO5B;chr18:47349142-47352840	0.11591	0.0422407	0.972166	0.11591	0	R636S-HMZ vs. R636S-HTZ
ENST00000178638;CA12;chr15:63615731-63618483	0.379783	0.0425033	0.972166	0.49681	0.117027	R636S-HMZ vs. R636S-HTZ
ENST00000178638;CA12;chr15:63615982-63618483	-0.379783	0.0425033	0.972166	0.50319	0.882973	R636S-HMZ vs. R636S-HTZ
ENST00000370041,ENST00000565488;SLC25A24;chr1:108677441-108679274	-0.297585	0.0425544	0.972166	0.03644	0.334025	R636S-HMZ vs. R636S-HTZ
ENST00000284984;ADAMTS1;chr21:28208792-28209897	0.188708	0.0430392	0.972166	0.269383	0.080675	R636S-HMZ vs. R636S-HTZ
ENST00000366620,ENST00000366621;KCNK1;chr1:233807276-233808021	0.572315	0.0434184	0.972166	0.65784	0.085525	R636S-HMZ vs. R636S-HTZ
ENST00000502735,ENST00000416614,ENST00000398071;NOP14;chr4:2939841-2939939	-0.180255	0.0441375	0.972166	0.41295	0.593205	R636S-HMZ vs. R636S-HTZ
ENST00000502735,ENST00000416614;NOP14;chr4:2939650-2939997	0.180255	0.0441375	0.972166	0.58705	0.406795	R636S-HMZ vs. R636S-HTZ
ENST00000319170;RAPH1;chr2:204298541-204304159	0.57777	0.044166	0.972166	0.902453	0.324683	R636S-HMZ vs. R636S-HTZ
ENST00000437941;SSX2IP;chr1:85113024-85113115	0.20666	0.0445499	0.972166	0.675333	0.468673	R636S-HMZ vs. R636S-HTZ
ENST00000404049,ENST00000452825;KDM5C;chrX:53221467-53221925	0.320922	0.0445587	0.972166	0.547023	0.226102	R636S-HMZ vs. R636S-HTZ
ENST00000222567;TWISTNB;chr7:19736355-19737938	0.101632	0.0450004	0.972166	0.15554	0.0539083	R636S-HMZ vs. R636S-HTZ
ENST00000261425,ENST00000261426,ENST00000508137;KLHL5;chr4:39122686-39123829	0.10634	0.0452495	0.972166	0.17155	0.06521	R636S-HMZ vs. R636S-HTZ
ENST00000332438;CCR10;chr17:40830899-40831570	-0.47258	0.0454015	0.972166	0.27003	0.74261	R636S-HMZ vs. R636S-HTZ
ENST00000591765,ENST00000332438;CCR10;chr17:40831425-40831570	0.47258	0.0454015	0.972166	0.72997	0.25739	R636S-HMZ vs. R636S-HTZ
ENST00000333201,ENST00000291598;ZNF583;chr19:56935737-56935949	0.299635	0.0454782	0.972166	0.428263	0.128628	R636S-HMZ vs. R636S-HTZ
ENST00000219252;POLR2C;chr16:57505031-57505596	0.178152	0.0458229	0.972166	0.50669	0.328538	R636S-HMZ vs. R636S-HTZ
ENST00000219252;POLR2C;chr16:57505031-57505922	-0.178152	0.0458229	0.972166	0.49331	0.671462	R636S-HMZ vs. R636S-HTZ
ENST00000313578;AQP11;chr11:77320422-77320698	-0.161665	0.0458955	0.972166	0.71447	0.876135	R636S-HMZ vs. R636S-HTZ
ENST00000356290,ENST00000462284,ENST00000428863,ENST00000258149,ENST00000540827;MDM2;chr12:69233629-69237916	-0.146648	0.0460185	0.972166	0.11022	0.256868	R636S-HMZ vs. R636S-HTZ
ENST00000299335;COX11;chr17:53039439-53040093	0.15654	0.0467749	0.972166	0.17086	0.01432	R636S-HMZ vs. R636S-HTZ
ENST00000288757;C12orf43;chr12:121441301-121441955	0.181848	0.0470263	0.972166	0.266523	0.084675	R636S-HMZ vs. R636S-HTZ
ENST00000361328;ZSCAN20;chr1:33961076-33962107	0.157135	0.0472028	0.972166	0.52925	0.372115	R636S-HMZ vs. R636S-HTZ
ENST00000361328;ZSCAN20;chr1:33961076-33961253	-0.157135	0.0472028	0.972166	0.47075	0.627885	R636S-HMZ vs. R636S-HTZ
ENST00000279101;CABLES2;chr20:60965141-60966026	0.132395	0.0472328	0.972166	0.135963	0.00356833	R636S-HMZ vs. R636S-HTZ
ENST00000367612;TOR1AIP2;chr1:179813954-179815205	0.140282	0.0473269	0.972166	0.162473	0.0221917	R636S-HMZ vs. R636S-HTZ
ENST00000217289;FERMT1;chr20:6055935-6057819	-0.166672	0.0473447	0.972166	0.0723167	0.238988	R636S-HMZ vs. R636S-HTZ
ENST00000264158,ENST00000442034;RAB3GAP1;chr2:135926351-135927576	0.13824	0.0474815	0.972166	0.276683	0.138443	R636S-HMZ vs. R636S-HTZ
ENST00000352251;PROSER1;chr13:39584290-39585501	-0.109005	0.0476327	0.972166	0.22471	0.333715	R636S-HMZ vs. R636S-HTZ
ENST00000389759,ENST00000389757;PKP4;chr2:159537189-159537576	-0.24879	0.0477057	0.972166	0.279273	0.528063	R636S-HMZ vs. R636S-HTZ
ENST00000602063;ZNF615;chr19:52494586-52496132	0.502927	0.0477261	0.972166	0.846947	0.34402	R636S-HMZ vs. R636S-HTZ
ENST00000602063;ZNF615;chr19:52494748-52496132	-0.502927	0.0477261	0.972166	0.153053	0.65598	R636S-HMZ vs. R636S-HTZ
ENST00000453089,ENST00000278590;ZC3H12C;chr11:110036462-110041322	-0.137677	0.047752	0.972166	0.0255	0.163177	R636S-HMZ vs. R636S-HTZ
ENST00000221770,ENST00000392279,ENST00000585603;POP4;chr19:30106287-30106707	-0.15143	0.0479944	0.972166	0.228223	0.379653	R636S-HMZ vs. R636S-HTZ
ENST00000378230;CEP104;chr1:3731350-3731965	0.308363	0.0482505	0.972166	0.36698	0.0586167	R636S-HMZ vs. R636S-HTZ
ENST00000376560,ENST00000376557;PRR3;chr6:30530272-30530568	0.192933	0.048438	0.972166	0.507573	0.31464	R636S-HMZ vs. R636S-HTZ
ENST00000243344;TTC21B;chr2:166729870-166731264	0.134137	0.0484738	0.972166	0.298213	0.164077	R636S-HMZ vs. R636S-HTZ
ENST00000475153,ENST00000420008,ENST00000426851,ENST00000483892,ENST00000491174,ENST00000540950,ENST00000335901;ZNF398;chr7:148876893-148876973	0.155487	0.0485381	0.972166	0.155487	0	R636S-HMZ vs. R636S-HTZ
ENST00000427117;ZNF568;chr19:37470016-37470809	0.263293	0.0485905	0.972166	0.947417	0.684123	R636S-HMZ vs. R636S-HTZ
ENST00000586353;ZNF568;chr19:37470016-37471219	-0.263293	0.0485905	0.972166	0.0525833	0.315877	R636S-HMZ vs. R636S-HTZ
ENST00000341491,ENST00000366987;ATF3;chr1:212792897-212794117	-0.1578	0.0486944	0.972166	0.431887	0.589687	R636S-HMZ vs. R636S-HTZ
ENST00000341491,ENST00000366987;ATF3;chr1:212792897-212793989	0.1578	0.0486944	0.972166	0.568113	0.410313	R636S-HMZ vs. R636S-HTZ
ENST00000309446;KLF7;chr2:207943186-207945936	-0.185412	0.0495104	0.972166	0.14037	0.325782	R636S-HMZ vs. R636S-HTZ
ENST00000301919;MSANTD4;chr11:105878712-105880261	-0.292123	0.0495114	0.972166	0.0716167	0.36374	R636S-HMZ vs. R636S-HTZ
ENST00000193322;OSTM1;chr6:108365482-108365988	0.298452	0.049525	0.972166	0.495807	0.197355	R636S-HMZ vs. R636S-HTZ
ENST00000320345;INPP5K;chr17:1398903-1399116	0.213102	0.0495522	0.972166	0.755913	0.542812	R636S-HMZ vs. R636S-HTZ
ENST00000229854;MCM3;chr6:52129067-52129385	0.125625	0.0495583	0.972166	0.42515	0.299525	R636S-HMZ vs. R636S-HTZ
ENST00000229854,ENST00000596288;MCM3;chr6:52128806-52129385	-0.125625	0.0495583	0.972166	0.57485	0.700475	R636S-HMZ vs. R636S-HTZ
ENST00000435907;CHST15;chr10:125767917-125769664	0.28806	0.0497617	0.972166	0.38461	0.09655	R636S-HMZ vs. R636S-HTZ
ENST00000263168;CAPZA1;chr1:113212754-113214154	0.13336	0.0498155	0.972166	0.53788	0.40452	R636S-HMZ vs. R636S-HTZ
ENST00000263168;CAPZA1;chr1:113212754-113214241	-0.13336	0.0498155	0.972166	0.46212	0.59548	R636S-HMZ vs. R636S-HTZ
GeneID	LogFold	rawp	adjp	avg-RBM20	avg-WT	RBM20 vs. WT
ENST00000380283;PXDC1;chr6:3722912-3723852	0.275465	0.000142182	0.772882	0.507462	0.231997	RBM20 vs. WT
ENST00000380283;PXDC1;chr6:3722852-3723852	-0.275465	0.000142182	0.772882	0.492538	0.768003	RBM20 vs. WT
ENST00000371817;COL5A1;chr9:137734149-137736391	-0.12185	0.000212328	0.772882	0.447178	0.569029	RBM20 vs. WT
ENST00000422132,ENST00000491511;NXPE3;chr3:101540798-101544765	0.178328	0.000234817	0.772882	0.196853	0.018525	RBM20 vs. WT
ENST00000229913,ENST00000287152;KIF6;chr6:39303925-39304307	-0.296753	0.000526846	0.772882	0.0176354	0.314389	RBM20 vs. WT
ENST00000287152;KIF6;chr6:39297765-39304307	0.296753	0.000526846	0.772882	0.982365	0.685611	RBM20 vs. WT
ENST00000216489;ALKBH1;chr14:78139358-78140154	-0.201499	0.000554993	0.772882	0.137148	0.338646	RBM20 vs. WT
ENST00000536109,ENST00000413078,ENST00000538242;UMPS;chr3:124462931-124463037	-0.164915	0.000563645	0.772882	0.544968	0.709884	RBM20 vs. WT
ENST00000432464,ENST00000403579,ENST00000406900,ENST00000212015;SIRT1;chr10:69676350-69678147	-0.117622	0.000684299	0.772882	0.00997538	0.127598	RBM20 vs. WT
ENST00000284688;DHX32;chr10:127524905-127525255	-0.24319	0.000696704	0.772882	0.386615	0.629805	RBM20 vs. WT
ENST00000368721;DHX32;chr10:127525080-127525255	0.24319	0.000696704	0.772882	0.613385	0.370195	RBM20 vs. WT
ENST00000285208;RAB6B;chr3:133543078-133547631	0.20794	0.000774521	0.772882	0.573462	0.365522	RBM20 vs. WT
ENST00000265140;ANKRD32;chr5:94031017-94031605	-0.122115	0.000964453	0.772882	0.0774277	0.199543	RBM20 vs. WT
ENST00000296135;LZTFL1;chr3:45867397-45867805	-0.125295	0.000987651	0.772882	0.0516262	0.176921	RBM20 vs. WT
ENST00000240093;FZD3;chr8:28420528-28421422	-0.223592	0.0011112	0.772882	0.0790085	0.3026	RBM20 vs. WT
ENST00000574412;CXCL16;chr17:4637553-4637900	-0.623019	0.0011158	0.772882	0.0984685	0.721487	RBM20 vs. WT
ENST00000574412;CXCL16;chr17:4637826-4637900	0.623019	0.0011158	0.772882	0.901532	0.278513	RBM20 vs. WT
ENST00000336184,ENST00000261464,ENST00000427925;TRAF5;chr1:211546044-211546253	-0.276394	0.00118138	0.772882	0.0948838	0.371277	RBM20 vs. WT
ENST00000333396;MINA;chr3:97660826-97664027	0.104334	0.00121956	0.772882	0.204052	0.0997187	RBM20 vs. WT
ENST00000508457,ENST00000379205;C4orf46;chr4:159589369-159590764	-0.138617	0.00147527	0.772882	0.324558	0.463175	RBM20 vs. WT
ENST00000508457,ENST00000379205;C4orf46;chr4:159587829-159590764	0.138617	0.00147527	0.772882	0.675442	0.536825	RBM20 vs. WT
ENST00000244049;CDH26;chr20:58587785-58589132	-0.530749	0.00155483	0.772882	0.0486636	0.579412	RBM20 vs. WT
ENST00000261233;IRAK3;chr12:66641951-66647201	0.345489	0.00156576	0.772882	0.634925	0.289436	RBM20 vs. WT
ENST00000216489;ALKBH1;chr14:78139438-78140154	0.196	0.00156951	0.772882	0.767961	0.571961	RBM20 vs. WT
ENST00000239906;FAM53C;chr5:137682648-137685418	-0.127705	0.00159177	0.772882	0.257546	0.385251	RBM20 vs. WT
ENST00000305997;MBOAT2;chr2:8992819-8998808	0.106478	0.0017868	0.772882	0.334981	0.228502	RBM20 vs. WT
ENST00000347053;COG5;chr7:106841999-106843960	0.113137	0.00197235	0.772882	0.255966	0.142829	RBM20 vs. WT
ENST00000434271;CTSB;chr8:11701563-11702633	0.105519	0.0020401	0.772882	0.250248	0.144729	RBM20 vs. WT
ENST00000359933;ATG2B;chr14:96747594-96752091	0.117889	0.0022217	0.772882	0.514052	0.396162	RBM20 vs. WT
ENST00000369787,ENST00000413138,ENST00000438661;KCNC4;chr1:110775594-110775852	-0.173965	0.00222355	0.772882	0.145318	0.319284	RBM20 vs. WT
ENST00000369787,ENST00000413138,ENST00000438661;KCNC4;chr1:110775594-110776666	0.173965	0.00222355	0.772882	0.854682	0.680716	RBM20 vs. WT
ENST00000368324;SYT11;chr1:155851299-155854995	-0.200627	0.00230504	0.772882	0.0839354	0.284562	RBM20 vs. WT
ENST00000311322;LPL;chr8:19822821-19824409	0.162007	0.00232936	0.772882	0.179878	0.0178713	RBM20 vs. WT
ENST00000302274;ELOVL6;chr4:110970538-110972493	-0.159199	0.0023326	0.772882	0.0727531	0.231953	RBM20 vs. WT
ENST00000304328,ENST00000250066;USP6;chr17:5076273-5078329	-0.351984	0.00235175	0.772882	0.523552	0.875536	RBM20 vs. WT
ENST00000574788;USP6;chr17:5076273-5078286	0.351984	0.00235175	0.772882	0.476448	0.124464	RBM20 vs. WT
ENST00000298743;GAS1;chr9:89559355-89560656	0.194879	0.00252392	0.772882	0.929922	0.735043	RBM20 vs. WT
ENST00000298743;GAS1;chr9:89559266-89560656	-0.194879	0.00252392	0.772882	0.0700785	0.264958	RBM20 vs. WT
ENST00000526049;VIMP;chr15:101812388-101812975	-0.100981	0.00254895	0.772882	0.353832	0.454813	RBM20 vs. WT
ENST00000526049;VIMP;chr15:101812461-101812975	0.100981	0.00254895	0.772882	0.646168	0.545188	RBM20 vs. WT
ENST00000338820;DNAJB12;chr10:74092588-74095567	-0.32738	0.00262787	0.772882	0.486958	0.814338	RBM20 vs. WT
ENST00000558613;TTC23;chr15:99677748-99678214	0.146887	0.00264175	0.772882	0.386599	0.239712	RBM20 vs. WT
ENST00000439660;CISD3;chr17:36889708-36889942	-0.13044	0.00265472	0.772882	0.0610192	0.191459	RBM20 vs. WT
ENST00000359827,ENST00000321063;PLXNA4;chr7:131808098-131815237	-0.145903	0.00265622	0.772882	0.783092	0.928995	RBM20 vs. WT
ENST00000358502,ENST00000249066;APOL2;chr22:36622248-36623449	0.148033	0.00266949	0.772882	0.365338	0.217305	RBM20 vs. WT
ENST00000358502;APOL2;chr22:36622670-36623449	-0.148033	0.00266949	0.772882	0.634662	0.782695	RBM20 vs. WT
ENST00000355327,ENST00000261862;THSD4;chr15:72069713-72075722	-0.106924	0.00271279	0.772882	0.0905062	0.19743	RBM20 vs. WT
ENST00000374198,ENST00000374199;PRPF4;chr9:116053940-116055056	-0.263639	0.00273447	0.772882	0.196316	0.459955	RBM20 vs. WT
ENST00000382009,ENST00000465503;STIM2;chr4:27024618-27025588	0.121697	0.00281727	0.772882	0.733167	0.61147	RBM20 vs. WT
ENST00000382009;STIM2;chr4:27024618-27025806	-0.121697	0.00281727	0.772882	0.266833	0.38853	RBM20 vs. WT
ENST00000343245;ATG5;chr6:106634051-106634414	0.130635	0.00288081	0.772882	0.607258	0.476623	RBM20 vs. WT
ENST00000398576;LCP1;chr13:46700054-46701725	-0.447001	0.00289798	0.772882	0	0.447001	RBM20 vs. WT
ENST00000398576;LCP1;chr13:46700098-46701725	0.447001	0.00289798	0.772882	1	0.552999	RBM20 vs. WT
ENST00000338820;DNAJB12;chr10:74092666-74095567	0.304804	0.00296205	0.772882	0.490466	0.185663	RBM20 vs. WT
ENST00000391781;ZNF320;chr19:53381185-53383848	-0.147062	0.0029775	0.772882	0.351431	0.498493	RBM20 vs. WT
ENST00000391781;ZNF320;chr19:53379432-53383848	0.147062	0.0029775	0.772882	0.648569	0.501507	RBM20 vs. WT
ENST00000274217;FAM105A;chr5:14610423-14610829	0.296652	0.00299302	0.772882	0.722205	0.425553	RBM20 vs. WT
ENST00000398675;GXYLT1;chr12:42481044-42481587	-0.196836	0.00300364	0.772882	0.38918	0.586016	RBM20 vs. WT
ENST00000359933;ATG2B;chr14:96751084-96752091	-0.116865	0.00316314	0.798062	0.477631	0.594496	RBM20 vs. WT
ENST00000381346;RDH11;chr14:68143578-68145037	-0.149181	0.00317708	0.798062	0.100426	0.249608	RBM20 vs. WT
ENST00000357489,ENST00000370706;ZNF451;chr6:57033267-57034999	0.276965	0.00327568	0.798062	0.77037	0.493405	RBM20 vs. WT
ENST00000370706;ZNF451;chr6:57033267-57035105	-0.276965	0.00327568	0.798062	0.22963	0.506595	RBM20 vs. WT
ENST00000344138;GRAP2;chr22:40367088-40369165	-0.560727	0.00329739	0.798062	0.211102	0.771829	RBM20 vs. WT
ENST00000305997;MBOAT2;chr2:8998252-8998808	-0.100597	0.00337422	0.800298	0.665019	0.765616	RBM20 vs. WT
ENST00000394636,ENST00000320990;IRX5;chr16:54967785-54968397	-0.250509	0.0033942	0.800298	0.318358	0.568867	RBM20 vs. WT
ENST00000296121;KIAA1143;chr3:44790235-44794832	0.143179	0.0034717	0.800298	0.574707	0.431528	RBM20 vs. WT
ENST00000296121;KIAA1143;chr3:44794521-44794832	-0.143179	0.0034717	0.800298	0.425293	0.568473	RBM20 vs. WT
ENST00000267294;ZIC5;chr13:100616946-100617630	-0.214766	0.0036389	0.800298	0.570573	0.785339	RBM20 vs. WT
ENST00000368132,ENST00000295809,ENST00000368131,ENST00000340979,ENST00000359709,ENST00000430894;IFI16;chr1:159024691-159024945	-0.150434	0.00368459	0.800298	0.0673677	0.217801	RBM20 vs. WT
ENST00000448393;IFI16;chr1:159024691-159024890	0.150434	0.00368459	0.800298	0.932632	0.782199	RBM20 vs. WT
ENST00000332160,ENST00000548553;METTL7A;chr12:51323933-51326293	-0.203544	0.00368484	0.800298	0.2063	0.409844	RBM20 vs. WT
ENST00000374182,ENST00000374189;MAPK8;chr10:49643072-49643359	-0.208657	0.00369349	0.800298	0.00211462	0.210771	RBM20 vs. WT
ENST00000410087;CERKL;chr2:182401404-182402910	-0.331265	0.00370944	0.800298	0.207069	0.538334	RBM20 vs. WT
ENST00000242315;KIAA1045;chr9:34978108-34982011	-0.171463	0.0039217	0.821159	0.116022	0.287485	RBM20 vs. WT
ENST00000394607;ELOVL6;chr4:110970688-110972493	0.191229	0.00423223	0.841929	0.70171	0.510481	RBM20 vs. WT
ENST00000450241;ZNF780A;chr19:40575058-40580422	-0.335904	0.00435584	0.852197	0.424042	0.759946	RBM20 vs. WT
ENST00000290167;WNT4;chr1:22446439-22446542	-0.354415	0.00445671	0.856328	0.0694777	0.423893	RBM20 vs. WT
ENST00000408939;TTC30B;chr2:178414870-178415493	-0.173905	0.00454302	0.856328	0.286119	0.460024	RBM20 vs. WT
ENST00000408939;TTC30B;chr2:178413725-178415493	0.173905	0.00454302	0.856328	0.713881	0.539976	RBM20 vs. WT
ENST00000331222;CLN8;chr8:1728733-1734736	0.12794	0.00482738	0.877592	0.415712	0.287771	RBM20 vs. WT
ENST00000426431;SP1;chr12:53805024-53810245	0.140458	0.00495704	0.877592	0.94061	0.800153	RBM20 vs. WT
ENST00000373024,ENST00000373027;INPP5B;chr1:38327756-38327986	0.160366	0.00495863	0.877592	0.686424	0.526057	RBM20 vs. WT
ENST00000373023;INPP5B;chr1:38326368-38327986	-0.160366	0.00495863	0.877592	0.313576	0.473942	RBM20 vs. WT
ENST00000229088,ENST00000542120;TBC1D30;chr12:65269568-65269812	-0.302686	0.00516801	0.906239	0.310744	0.61343	RBM20 vs. WT
ENST00000265140;ANKRD32;chr5:94031017-94031251	0.105908	0.00528002	0.909821	0.829661	0.723753	RBM20 vs. WT
ENST00000367122,ENST00000355585;SYNJ2;chr6:158517396-158520208	-0.320475	0.00534075	0.909821	0.257135	0.57761	RBM20 vs. WT
ENST00000361556,ENST00000486942,ENST00000462759,ENST00000447887,ENST00000435686,ENST00000371714,ENST00000371710,ENST00000530544,ENST00000428468,ENST00000453295,ENST00000337809;OSBPL9;chr1:52253461-52253582	-0.154935	0.00537117	0.909821	0.503675	0.65861	RBM20 vs. WT
ENST00000378395;ARHGEF39;chr9:35661435-35661983	0.32011	0.00545747	0.909821	0.32011	0	RBM20 vs. WT
ENST00000378395;ARHGEF39;chr9:35659341-35661983	-0.32011	0.00545747	0.909821	0.67989	1	RBM20 vs. WT
ENST00000374212;SLC31A1;chr9:116022753-116023827	-0.172531	0.00579019	0.928649	0.117108	0.289639	RBM20 vs. WT
ENST00000303545;RNF139;chr8:125499885-125500143	-0.119507	0.00580041	0.928649	0.189248	0.308755	RBM20 vs. WT
ENST00000303545;RNF139;chr8:125499885-125500061	0.119507	0.00580041	0.928649	0.810752	0.691245	RBM20 vs. WT
ENST00000465289;SLC35A3;chr1:100487970-100492314	0.225456	0.005845	0.928649	0.735408	0.509953	RBM20 vs. WT
ENST00000515662,ENST00000345094,ENST00000452837;THUMPD3;chr3:9426372-9426554	-0.118094	0.00593817	0.933069	0.163302	0.281396	RBM20 vs. WT
ENST00000319211;F2R;chr5:76029328-76031606	-0.11119	0.00598354	0.933069	0.0450046	0.156195	RBM20 vs. WT
ENST00000315872;ROCK2;chr2:11319886-11323562	-0.113186	0.00601313	0.933069	0.462872	0.576058	RBM20 vs. WT
ENST00000417826,ENST00000412523,ENST00000331733;CCDC103;chr17:42982439-42982758	0.116762	0.00608182	0.934902	0.432001	0.315239	RBM20 vs. WT
ENST00000375826;AGMAT;chr1:15899237-15900145	0.287706	0.00615811	0.940523	0.938512	0.650806	RBM20 vs. WT
ENST00000422132,ENST00000477909,ENST00000491511,ENST00000273347;NXPE3;chr3:101540798-101541463	-0.201756	0.00625123	0.945103	0.147087	0.348842	RBM20 vs. WT
ENST00000355585,ENST00000367122;SYNJ2;chr6:158517396-158520150	0.289512	0.00626795	0.945103	0.617292	0.32778	RBM20 vs. WT
ENST00000540292,ENST00000311043,ENST00000360655,ENST00000396085,ENST00000349880,ENST00000527559;NAV2;chr11:20139804-20143145	-0.182956	0.00652346	0.958724	0.230102	0.413058	RBM20 vs. WT
ENST00000348332,ENST00000406961,ENST00000395856;NCOA1;chr2:24991260-24992112	-0.184512	0.00654929	0.958724	0.0719338	0.256446	RBM20 vs. WT
ENST00000540010;TRAF1;chr9:123666247-123667297	-0.238133	0.00659442	0.958724	0.218495	0.456629	RBM20 vs. WT
ENST00000380672;BNC2;chr9:16416403-16418986	-0.264689	0.00690539	0.958724	0.0940108	0.3587	RBM20 vs. WT
ENST00000380672;BNC2;chr9:16409500-16418986	0.264689	0.00690539	0.958724	0.905989	0.6413	RBM20 vs. WT
ENST00000280734;TMEM86A;chr11:18723556-18724657	-0.1432	0.00708427	0.958724	0.633498	0.776698	RBM20 vs. WT
ENST00000280734;TMEM86A;chr11:18723556-18726332	0.1432	0.00708427	0.958724	0.366502	0.223302	RBM20 vs. WT
ENST00000321990;ATAD5;chr17:29221931-29222873	-0.309025	0.00714681	0.958724	0.666364	0.975389	RBM20 vs. WT
ENST00000321990;ATAD5;chr17:29221931-29222103	0.309025	0.00714681	0.958724	0.333636	0.0246113	RBM20 vs. WT
ENST00000287908,ENST00000394622,ENST00000394629,ENST00000394632,ENST00000394626;STEAP2;chr7:89866279-89866719	0.321417	0.00753487	0.958724	0.967282	0.645865	RBM20 vs. WT
ENST00000394622,ENST00000287908,ENST00000394632,ENST00000394629,ENST00000394626;STEAP2;chr7:89866279-89866945	-0.321417	0.00753487	0.958724	0.0327185	0.354135	RBM20 vs. WT
ENST00000375826;AGMAT;chr1:15899924-15900145	-0.262382	0.00757206	0.958724	0.0614877	0.32387	RBM20 vs. WT
ENST00000468090,ENST00000291565,ENST00000467908;PDXK;chr21:45175944-45176137	-0.200209	0.00777455	0.958724	0.581338	0.781547	RBM20 vs. WT
ENST00000299167,ENST00000323584,ENST00000455779,ENST00000566044;PHKB;chr16:47733277-47733652	0.133704	0.00778752	0.958724	0.337675	0.203971	RBM20 vs. WT
ENST00000262903;HACE1;chr6:105175967-105177536	-0.131643	0.00785756	0.958724	0.0794792	0.211122	RBM20 vs. WT
ENST00000523638;ZNF260;chr19:37001595-37004901	-0.154952	0.00798225	0.958724	0.421038	0.57599	RBM20 vs. WT
ENST00000449653,ENST00000361682;COMT;chr22:19956259-19957498	0.449402	0.00801394	0.958724	0.503538	0.0541362	RBM20 vs. WT
ENST00000449653,ENST00000406520,ENST00000407537,ENST00000361682;COMT;chr22:19956259-19956552	-0.449402	0.00801394	0.958724	0.496462	0.945864	RBM20 vs. WT
ENST00000307864;AIFM2;chr10:71873736-71873933	-0.230128	0.00823438	0.958724	0.526515	0.756644	RBM20 vs. WT
ENST00000307864;AIFM2;chr10:71872026-71873933	0.230128	0.00823438	0.958724	0.473485	0.243356	RBM20 vs. WT
ENST00000373542,ENST00000373539;PHKA1;chrX:71800466-71800851	-0.201657	0.00830948	0.958724	0.414423	0.61608	RBM20 vs. WT
ENST00000222122;DBP;chr19:49133633-49134093	-0.171583	0.00834208	0.958724	0.0295654	0.201149	RBM20 vs. WT
ENST00000377799;TRDMT1;chr10:17188735-17191038	0.152151	0.00835239	0.958724	0.360324	0.208173	RBM20 vs. WT
ENST00000371352;TMEM255A;chrX:119392504-119394724	-0.44614	0.00840185	0.958724	0.227329	0.673469	RBM20 vs. WT
ENST00000371352;TMEM255A;chrX:119392587-119394724	0.44614	0.00840185	0.958724	0.772671	0.326531	RBM20 vs. WT
ENST00000377799;TRDMT1;chr10:17190876-17191038	-0.150095	0.00854512	0.958724	0.639676	0.789771	RBM20 vs. WT
ENST00000381813;CYS1;chr2:10196906-10198979	-0.496083	0.00856324	0.958724	0.111913	0.607996	RBM20 vs. WT
ENST00000305877;BCR;chr22:23657709-23660224	0.144297	0.00872159	0.958724	0.414982	0.270685	RBM20 vs. WT
ENST00000359540;BCR;chr22:23657709-23658136	-0.144297	0.00872159	0.958724	0.585018	0.729315	RBM20 vs. WT
ENST00000399451;ANKRD28;chr3:15711295-15711776	0.166388	0.00899023	0.958724	0.233699	0.0673113	RBM20 vs. WT
ENST00000374182,ENST00000374189;MAPK8;chr10:49643072-49647403	0.127863	0.00939822	0.958724	0.367143	0.23928	RBM20 vs. WT
ENST00000373545;PHKA1;chrX:71798663-71800851	0.155064	0.00970746	0.958724	0.506935	0.351871	RBM20 vs. WT
ENST00000307892,ENST00000515314,ENST00000512062,ENST00000561792;CYB5B;chr16:69496437-69496789	0.16068	0.0101115	0.958724	0.549652	0.388971	RBM20 vs. WT
ENST00000398675;GXYLT1;chr12:42475646-42481587	0.141611	0.0103023	0.958724	0.493261	0.35165	RBM20 vs. WT
ENST00000354268,ENST00000457823;SMARCAD1;chr4:95210685-95211850	0.111021	0.0104262	0.958724	0.2811	0.170079	RBM20 vs. WT
ENST00000302824;STARD5;chr15:81605105-81605596	0.255887	0.0104989	0.958724	0.947882	0.691995	RBM20 vs. WT
ENST00000361428;ZNF318;chr6:43303865-43304895	0.202252	0.0106388	0.958724	0.527987	0.325735	RBM20 vs. WT
ENST00000310430;TNKS;chr8:9634246-9639856	0.141929	0.0107204	0.958724	0.688748	0.546819	RBM20 vs. WT
ENST00000438257;DIO2;chr14:80667981-80669031	-0.368271	0.0107212	0.958724	0.0756208	0.443891	RBM20 vs. WT
ENST00000254616;TIMM10B;chr11:6503451-6504452	-0.113345	0.0108095	0.958724	0.184364	0.297709	RBM20 vs. WT
ENST00000392935,ENST00000022615;VDAC3;chr8:42262980-42263353	0.149651	0.0109307	0.958724	0.468693	0.319043	RBM20 vs. WT
ENST00000302824;STARD5;chr15:81605008-81605596	-0.246846	0.0111849	0.958724	0.0488492	0.295695	RBM20 vs. WT
ENST00000397333;DDX51;chr12:132622302-132623816	-0.127114	0.0113329	0.958724	0.113207	0.240321	RBM20 vs. WT
ENST00000295974,ENST00000543538;APBB2;chr4:40812044-40818108	0.155485	0.0115537	0.958724	0.211925	0.05644	RBM20 vs. WT
ENST00000370153,ENST00000370155,ENST00000465289;SLC35A3;chr1:100488032-100489015	-0.186482	0.0117722	0.958724	0.232752	0.419234	RBM20 vs. WT
ENST00000559717,ENST00000360468;MAN2A2;chr15:91463017-91464431	-0.15366	0.0118578	0.958724	0.611152	0.764813	RBM20 vs. WT
ENST00000393593;IRF2;chr4:185309052-185309911	0.131245	0.0119677	0.958724	0.836016	0.704771	RBM20 vs. WT
ENST00000393593;IRF2;chr4:185308866-185309911	-0.131245	0.0119677	0.958724	0.163984	0.295229	RBM20 vs. WT
ENST00000523308,ENST00000519811,ENST00000262585,ENST00000424248;DENND3;chr8:142204332-142205920	0.170069	0.0121217	0.958724	0.395567	0.225497	RBM20 vs. WT
ENST00000523308,ENST00000519811,ENST00000262585,ENST00000424248;DENND3;chr8:142204332-142204347	-0.170069	0.0121217	0.958724	0.604433	0.774502	RBM20 vs. WT
ENST00000429747;CPNE4;chr3:131253563-131254038	-0.153179	0.0121254	0.958724	0.739793	0.892972	RBM20 vs. WT
ENST00000512055;CPNE4;chr3:131252412-131254038	0.153179	0.0121254	0.958724	0.260207	0.107027	RBM20 vs. WT
ENST00000393132,ENST00000418040,ENST00000344924;BPGM;chr7:134363783-134364560	-0.182701	0.0121583	0.958724	0.366812	0.549514	RBM20 vs. WT
ENST00000344924,ENST00000393132,ENST00000418040;BPGM;chr7:134363783-134364471	0.182701	0.0121583	0.958724	0.633188	0.450486	RBM20 vs. WT
ENST00000252602,ENST00000602206;MRPL34;chr19:17417188-17417586	0.227422	0.0121669	0.958724	0.273442	0.04602	RBM20 vs. WT
ENST00000252602;MRPL34;chr19:17417188-17417647	-0.227422	0.0121669	0.958724	0.726558	0.95398	RBM20 vs. WT
ENST00000432464,ENST00000403579,ENST00000406900,ENST00000212015;SIRT1;chr10:69676350-69677254	0.155673	0.0123324	0.958724	0.340612	0.184939	RBM20 vs. WT
ENST00000381346;RDH11;chr14:68143623-68145037	0.134927	0.0125655	0.958724	0.842497	0.70757	RBM20 vs. WT
ENST00000369301;NHLRC2;chr10:115668295-115669199	0.13625	0.0129863	0.958724	0.97471	0.83846	RBM20 vs. WT
ENST00000398204,ENST00000398209,ENST00000315984;ADAM22;chr7:87825806-87826068	0.323914	0.0131053	0.958724	0.510739	0.186825	RBM20 vs. WT
ENST00000294409,ENST00000373816;GMEB1;chr1:29041285-29041419	-0.262563	0.0131498	0.958724	0.182252	0.444815	RBM20 vs. WT
ENST00000301765;VPS37C;chr11:60897819-60899291	-0.200074	0.0132204	0.958724	0.252275	0.452349	RBM20 vs. WT
ENST00000409673,ENST00000272732;SCRN3;chr2:175292623-175292960	-0.231385	0.0132907	0.958724	0.204584	0.435969	RBM20 vs. WT
ENST00000290167;WNT4;chr1:22443797-22446542	0.360442	0.0133951	0.958724	0.815882	0.45544	RBM20 vs. WT
ENST00000535902;MANSC1;chr12:12482197-12482960	-0.201509	0.0135388	0.958724	0.190172	0.391681	RBM20 vs. WT
ENST00000242315;KIAA1045;chr9:34978108-34980773	0.11938	0.0135553	0.958724	0.519181	0.399801	RBM20 vs. WT
ENST00000447234,ENST00000320736,ENST00000445522;MUC20;chr3:195460089-195460376	-0.279827	0.0135733	0.958724	0.0629446	0.342771	RBM20 vs. WT
ENST00000341105;GATA2;chr3:128198887-128199861	-0.168668	0.0136708	0.958724	0.0401908	0.208859	RBM20 vs. WT
ENST00000265272;JAKMIP2;chr5:146968128-146971228	0.391553	0.0136744	0.958724	0.666888	0.275335	RBM20 vs. WT
ENST00000265272;JAKMIP2;chr5:146970714-146971228	-0.391553	0.0136744	0.958724	0.333112	0.724665	RBM20 vs. WT
ENST00000375614,ENST00000375615,ENST00000525126,ENST00000436913;LAYN;chr11:111431183-111431695	-0.124703	0.0139779	0.958724	0.0468569	0.17156	RBM20 vs. WT
ENST00000288757;C12orf43;chr12:121441301-121441955	-0.167802	0.0140727	0.958724	0.111375	0.279178	RBM20 vs. WT
ENST00000360468,ENST00000559717;MAN2A2;chr15:91463017-91464540	0.111284	0.014271	0.958724	0.204808	0.0935238	RBM20 vs. WT
ENST00000261038;DIRC2;chr3:122598225-122598761	-0.123786	0.0145007	0.958724	0.323414	0.4472	RBM20 vs. WT
ENST00000291565,ENST00000467908,ENST00000468090;PDXK;chr21:45175944-45182188	0.154999	0.0145181	0.958724	0.338082	0.183084	RBM20 vs. WT
ENST00000313860,ENST00000381753,ENST00000396595;LIMCH1;chr4:41699202-41702061	-0.158617	0.0145819	0.958724	0.164108	0.322725	RBM20 vs. WT
ENST00000228865;CREBL2;chr12:12794932-12795242	0.151568	0.014649	0.958724	0.346408	0.19484	RBM20 vs. WT
ENST00000277575;USP6NL;chr10:11502967-11504439	0.146614	0.0146621	0.958724	0.281469	0.134855	RBM20 vs. WT
ENST00000319098;PSAPL1;chr4:7433988-7435040	-0.309655	0.0146999	0.958724	0.524878	0.834534	RBM20 vs. WT
ENST00000319098;PSAPL1;chr4:7432012-7435040	0.309655	0.0146999	0.958724	0.475122	0.165466	RBM20 vs. WT
ENST00000359793,ENST00000523787,ENST00000520883,ENST00000336977,ENST00000521522,ENST00000517392,ENST00000407272;CEP57L1;chr6:109484173-109485106	-0.122686	0.0149266	0.958724	0	0.122686	RBM20 vs. WT
ENST00000373204;AGO1;chr1:36385208-36389891	-0.138875	0.0150099	0.958724	0.380055	0.51893	RBM20 vs. WT
ENST00000438105,ENST00000309982;BAALC;chr8:104240327-104240569	-0.130961	0.0153187	0.958724	0.650959	0.78192	RBM20 vs. WT
ENST00000229214;KRR1;chr12:75891919-75893588	-0.144376	0.0153932	0.958724	0.0206915	0.165068	RBM20 vs. WT
ENST00000585474,ENST00000588162;TXNL4A;chr18:77733572-77733684	0.127569	0.0154599	0.958724	0.519578	0.392009	RBM20 vs. WT
ENST00000409117;DFNB59;chr2:179326001-179326117	-0.249073	0.0155999	0.958724	0.115312	0.364385	RBM20 vs. WT
ENST00000375129;DFNB59;chr2:179326001-179326014	0.249073	0.0155999	0.958724	0.884688	0.635615	RBM20 vs. WT
ENST00000434748;FBRSL1;chr12:133160364-133160899	-0.207909	0.0156857	0.958724	0.272451	0.48036	RBM20 vs. WT
ENST00000368324;SYT11;chr1:155851299-155854862	0.219266	0.0157118	0.958724	0.813784	0.594518	RBM20 vs. WT
ENST00000274629;KCNMB1;chr5:169801674-169805707	0.37197	0.0158845	0.958724	0.430642	0.0586725	RBM20 vs. WT
ENST00000274629;KCNMB1;chr5:169805170-169805707	-0.37197	0.0158845	0.958724	0.569358	0.941327	RBM20 vs. WT
ENST00000376862;SYNDIG1;chr20:24646140-24647252	0.11414	0.0159177	0.958724	0.136482	0.0223412	RBM20 vs. WT
ENST00000591344;ZNF850;chr19:37236237-37238668	0.129867	0.0159782	0.958724	0.568972	0.439105	RBM20 vs. WT
ENST00000591344;ZNF850;chr19:37234382-37238668	-0.129867	0.0159782	0.958724	0.431028	0.560895	RBM20 vs. WT
ENST00000298910;LRRK2;chr12:40761567-40762103	0.512703	0.015983	0.958724	0.773159	0.260456	RBM20 vs. WT
ENST00000298910;LRRK2;chr12:40761567-40763087	-0.512703	0.015983	0.958724	0.226841	0.739544	RBM20 vs. WT
ENST00000262051;SLC11A2;chr12:51373568-51375508	0.148003	0.0162037	0.958724	0.703383	0.55538	RBM20 vs. WT
ENST00000373218;EIF4EBP2;chr10:72181503-72181792	-0.12759	0.0162879	0.958724	0.369109	0.496699	RBM20 vs. WT
ENST00000399774;BID;chr22:18218127-18218345	-0.113519	0.0162986	0.958724	0.66847	0.781989	RBM20 vs. WT
ENST00000316399;SOX6;chr11:15989646-15994354	-0.100085	0.016307	0.958724	0.0131877	0.113272	RBM20 vs. WT
ENST00000561878;TMEM170A;chr16:75480916-75481455	0.158845	0.0163846	0.958724	0.191975	0.03313	RBM20 vs. WT
ENST00000398571;USP34;chr2:61414600-61415236	0.387583	0.0164179	0.958724	0.475443	0.08786	RBM20 vs. WT
ENST00000398571;USP34;chr2:61414665-61415236	-0.387583	0.0164179	0.958724	0.524557	0.91214	RBM20 vs. WT
ENST00000381344;IDI1;chr10:1085966-1087126	-0.116269	0.0164181	0.958724	0.301583	0.417853	RBM20 vs. WT
ENST00000290317,ENST00000279027;SLC13A3;chr20:45186469-45188660	0.25105	0.0166119	0.958724	0.381175	0.130125	RBM20 vs. WT
ENST00000472148,ENST00000279027;SLC13A3;chr20:45187057-45188660	-0.25105	0.0166119	0.958724	0.618825	0.869875	RBM20 vs. WT
ENST00000306433;POLR3D;chr8:22108031-22108679	-0.17522	0.0166761	0.958724	0.512979	0.688199	RBM20 vs. WT
ENST00000359793,ENST00000336977,ENST00000407272,ENST00000517392;CEP57L1;chr6:109484173-109485135	0.161505	0.0167168	0.958724	0.256714	0.0952087	RBM20 vs. WT
ENST00000301765;VPS37C;chr11:60897727-60899291	0.192833	0.0168073	0.958724	0.740484	0.547651	RBM20 vs. WT
ENST00000561311,ENST00000306829;TLN2;chr15:63132809-63133684	-0.144337	0.0168101	0.958724	0.418233	0.56257	RBM20 vs. WT
ENST00000389617;GXYLT2;chr3:73024310-73024369	0.140689	0.0168274	0.958724	0.687424	0.546735	RBM20 vs. WT
ENST00000563290;SCAPER;chr15:76640955-76640973	0.343365	0.0168363	0.958724	0.933021	0.589656	RBM20 vs. WT
ENST00000377205;NMNAT1;chr1:10042759-10044834	-0.162507	0.0169188	0.958724	0.147692	0.310199	RBM20 vs. WT
ENST00000379826;SMAD9;chr13:37420840-37422812	0.119699	0.017024	0.958724	0.32526	0.205561	RBM20 vs. WT
ENST00000399275;SMAD9;chr13:37418967-37422812	-0.119699	0.017024	0.958724	0.67474	0.794439	RBM20 vs. WT
ENST00000361565;IPO9;chr1:201845182-201845496	-0.101978	0.0170467	0.958724	0.382019	0.483998	RBM20 vs. WT
ENST00000310430;TNKS;chr8:9634246-9636411	-0.108298	0.0172195	0.958724	0.203453	0.311751	RBM20 vs. WT
ENST00000366518;KIF26B;chr1:245865908-245872733	0.13782	0.0173048	0.958724	0.44149	0.30367	RBM20 vs. WT
ENST00000397887;PTTG1IP;chr21:46269499-46271495	-0.107815	0.0173125	0.958724	0.278491	0.386306	RBM20 vs. WT
ENST00000540793,ENST00000544627,ENST00000536444,ENST00000261168;ATF7IP;chr12:14651007-14651183	-0.206519	0.0173843	0.958724	0.136724	0.343243	RBM20 vs. WT
ENST00000563290;SCAPER;chr15:76640633-76640973	-0.28869	0.0174566	0.958724	0.0470985	0.335789	RBM20 vs. WT
ENST00000373872,ENST00000373874;TGIF2;chr20:35219834-35222253	0.150682	0.0174739	0.958724	0.190778	0.0400962	RBM20 vs. WT
ENST00000373874,ENST00000373872;TGIF2;chr20:35219834-35222353	-0.150682	0.0174739	0.958724	0.809222	0.959904	RBM20 vs. WT
ENST00000374752;ACAD8;chr11:134134854-134135637	0.222398	0.017491	0.958724	0.659487	0.437089	RBM20 vs. WT
ENST00000409720,ENST00000356853;NHEJ1;chr2:219940695-219941041	-0.128069	0.0178351	0.958724	0.274738	0.402806	RBM20 vs. WT
ENST00000356853,ENST00000409720;NHEJ1;chr2:219940027-219941041	0.128069	0.0178351	0.958724	0.725262	0.597194	RBM20 vs. WT
ENST00000225235;TBC1D12;chr10:96292853-96293054	0.183602	0.017837	0.958724	0.709525	0.525924	RBM20 vs. WT
ENST00000397802;POLR3D;chr8:22108031-22112113	0.193698	0.0178627	0.958724	0.467554	0.273856	RBM20 vs. WT
ENST00000370132;DBT;chr1:100659634-100661810	0.178135	0.018035	0.958724	0.276954	0.0988187	RBM20 vs. WT
ENST00000375592;FBXO42;chr1:16576493-16577164	0.103105	0.0181841	0.958724	0.174921	0.0718162	RBM20 vs. WT
ENST00000367612;TOR1AIP2;chr1:179810054-179815205	-0.149438	0.0183849	0.958724	0.0267269	0.176165	RBM20 vs. WT
ENST00000367837;HBS1L;chr6:135286083-135286416	0.188222	0.0183952	0.958724	0.301499	0.113278	RBM20 vs. WT
ENST00000261233;IRAK3;chr12:66641951-66642421	-0.212718	0.0185016	0.958724	0.0932323	0.30595	RBM20 vs. WT
ENST00000361357;MAP3K3;chr17:61771137-61773664	0.12016	0.0186697	0.958724	0.761419	0.641259	RBM20 vs. WT
ENST00000370447,ENST00000340281;ZNF326;chr1:90493260-90493465	0.121772	0.0187395	0.958724	0.149625	0.0278538	RBM20 vs. WT
ENST00000064780;RELT;chr11:73106536-73108053	-0.159939	0.0187674	0.958724	0.107694	0.267632	RBM20 vs. WT
ENST00000526451,ENST00000312234;EIF1AD;chr11:65764015-65766069	0.113974	0.0189188	0.958724	0.415952	0.301978	RBM20 vs. WT
ENST00000529964,ENST00000526451;EIF1AD;chr11:65765895-65766069	-0.113974	0.0189188	0.958724	0.584048	0.698022	RBM20 vs. WT
ENST00000394909,ENST00000276816;ZNF16;chr8:146155768-146156123	-0.204557	0.0189319	0.958724	0.778431	0.982988	RBM20 vs. WT
ENST00000276816;ZNF16;chr8:146155743-146156123	0.204557	0.0189319	0.958724	0.221569	0.0170125	RBM20 vs. WT
ENST00000324198;ADRBK2;chr22:26118417-26125260	0.114248	0.0190474	0.958724	0.310424	0.196176	RBM20 vs. WT
ENST00000439660;CISD3;chr17:36889708-36891323	0.244147	0.019646	0.958724	0.408323	0.164176	RBM20 vs. WT
ENST00000263857,ENST00000409681;POLR1A;chr2:86253453-86254545	-0.176719	0.0196632	0.958724	0.257801	0.43452	RBM20 vs. WT
ENST00000533902;PRSS23;chr11:86662327-86663952	-0.210296	0.0198241	0.958724	0.242535	0.452831	RBM20 vs. WT
ENST00000556387;TM9SF1;chr14:24658348-24658620	-0.126352	0.0198656	0.958724	0.276418	0.40277	RBM20 vs. WT
ENST00000528669;TM9SF1;chr14:24658423-24658620	0.126352	0.0198656	0.958724	0.723582	0.59723	RBM20 vs. WT
ENST00000391411;C17orf51;chr17:21432043-21438560	-0.115943	0.0207139	0.958724	0.0369492	0.152892	RBM20 vs. WT
ENST00000354127;CATSPER2;chr15:43922803-43922898	0.480482	0.0207519	0.958724	0.728213	0.247731	RBM20 vs. WT
ENST00000536171,ENST00000227525;TMEM109;chr11:60689637-60690796	0.14298	0.0211197	0.958724	0.270862	0.127883	RBM20 vs. WT
ENST00000536171,ENST00000227525;TMEM109;chr11:60689637-60690915	-0.14298	0.0211197	0.958724	0.729138	0.872117	RBM20 vs. WT
ENST00000265087;STC2;chr5:172744048-172744849	-0.184418	0.0213355	0.958724	0.136612	0.32103	RBM20 vs. WT
ENST00000234739;BCL9;chr1:147096760-147098027	-0.197747	0.0216574	0.958724	0.358605	0.556351	RBM20 vs. WT
ENST00000354448;PDE10A;chr6:165740978-165746513	0.146119	0.021793	0.958724	0.555789	0.40967	RBM20 vs. WT
ENST00000216410;GNPNAT1;chr14:53241958-53245028	0.101356	0.0222066	0.958724	0.206013	0.104658	RBM20 vs. WT
ENST00000368073;DCAF8;chr1:160185504-160187381	0.161573	0.0229166	0.958724	0.685708	0.524135	RBM20 vs. WT
ENST00000263256;DESI1;chr22:41994031-41997100	0.23172	0.0229607	0.958724	0.562664	0.330944	RBM20 vs. WT
ENST00000263256;DESI1;chr22:41996878-41997100	-0.23172	0.0229607	0.958724	0.437336	0.669056	RBM20 vs. WT
ENST00000452191;C16orf45;chr16:15680686-15681941	0.101576	0.0231735	0.958724	0.112615	0.0110387	RBM20 vs. WT
ENST00000377939;RNF207;chr1:6279467-6281359	0.105412	0.0232771	0.958724	0.446272	0.34086	RBM20 vs. WT
ENST00000377939;RNF207;chr1:6279467-6280859	-0.105412	0.0232771	0.958724	0.553728	0.65914	RBM20 vs. WT
ENST00000211998,ENST00000372755,ENST00000417648;VCL;chr10:75877927-75878147	-0.116942	0.0234491	0.958724	0.128009	0.244951	RBM20 vs. WT
ENST00000370630;CTBS;chr1:85019303-85020681	0.107437	0.0239381	0.958724	0.278739	0.171302	RBM20 vs. WT
ENST00000274217;FAM105A;chr5:14610423-14611205	-0.153994	0.0239394	0.958724	0.0565808	0.210575	RBM20 vs. WT
ENST00000375077;CORO2A;chr9:100886841-100887055	-0.223635	0.0240114	0.958724	0.0708577	0.294492	RBM20 vs. WT
ENST00000265343;AFF4;chr5:132211070-132216750	-0.22222	0.0241906	0.958724	0.346938	0.569159	RBM20 vs. WT
ENST00000328306;SLC9A7;chrX:46464752-46466386	0.213639	0.0242617	0.958724	0.942235	0.728596	RBM20 vs. WT
ENST00000328306;SLC9A7;chrX:46466109-46466386	-0.213639	0.0242617	0.958724	0.0577646	0.271404	RBM20 vs. WT
ENST00000375213;MLTK;chr2:174131478-174131998	-0.249088	0.0243414	0.958724	0.525702	0.77479	RBM20 vs. WT
ENST00000392687,ENST00000305747;CERS6;chr2:169626172-169631647	-0.119904	0.0243536	0.958724	0.257014	0.376918	RBM20 vs. WT
ENST00000402866,ENST00000538510,ENST00000541709,ENST00000395209;DRP2;chrX:100515610-100519491	0.162425	0.0243865	0.958724	0.771012	0.608587	RBM20 vs. WT
ENST00000538510,ENST00000395209,ENST00000541709;DRP2;chrX:100515610-100517063	-0.162425	0.0243865	0.958724	0.228988	0.391412	RBM20 vs. WT
ENST00000248437,ENST00000392088;TUBA4A;chr2:220114432-220115073	0.116896	0.0246591	0.958724	0.25945	0.142554	RBM20 vs. WT
ENST00000301335;SLC43A2;chr17:1472560-1478897	0.32086	0.0247397	0.958724	0.721698	0.400838	RBM20 vs. WT
ENST00000315939,ENST00000340908,ENST00000537687,ENST00000535572;WNK1;chr12:1017958-1020420	0.100505	0.0247645	0.958724	0.38446	0.283955	RBM20 vs. WT
ENST00000361923,ENST00000377532;PER3;chr1:7902815-7902967	0.257254	0.024944	0.958724	0.7664	0.509146	RBM20 vs. WT
ENST00000338977;ZNF721;chr4:433777-435483	-0.269844	0.025212	0.958724	0.289128	0.558972	RBM20 vs. WT
ENST00000338977;ZNF721;chr4:433833-435483	0.269844	0.025212	0.958724	0.710872	0.441028	RBM20 vs. WT
ENST00000428046,ENST00000422466;ADAL;chr15:43644143-43644386	0.144622	0.0252258	0.958724	0.245869	0.101248	RBM20 vs. WT
ENST00000344691,ENST00000325074;RUNX1;chr21:36160097-36164431	-0.350793	0.0254243	0.958724	0.307235	0.658027	RBM20 vs. WT
ENST00000341937,ENST00000546334;ABLIM2;chr4:7968004-7968716	-0.149695	0.0255402	0.958724	0.0280092	0.177704	RBM20 vs. WT
ENST00000374979;MSANTD2;chr11:124636601-124637071	0.181786	0.0257099	0.958724	0.860031	0.678245	RBM20 vs. WT
ENST00000374979,ENST00000239614;MSANTD2;chr11:124636393-124637071	-0.181786	0.0257099	0.958724	0.139969	0.321755	RBM20 vs. WT
ENST00000368990,ENST00000368988,ENST00000368989,ENST00000433307;PLEKHA1;chr10:124189454-124191710	0.105007	0.0257243	0.958724	0.124917	0.01991	RBM20 vs. WT
ENST00000310343;ARHGAP32;chr11:128835153-128838801	0.226558	0.0259634	0.958724	0.702698	0.47614	RBM20 vs. WT
ENST00000373670;RC3H2;chr9:125606834-125611905	-0.10863	0.0261141	0.958724	0.856729	0.965359	RBM20 vs. WT
ENST00000542639,ENST00000338702;MAOA;chrX:43603760-43604019	0.304626	0.026147	0.958724	0.705571	0.400945	RBM20 vs. WT
ENST00000338702;MAOA;chrX:43603760-43606068	-0.304626	0.026147	0.958724	0.294429	0.599055	RBM20 vs. WT
ENST00000309620;ECHDC1;chr6:127610925-127611013	-0.106517	0.0262857	0.958724	0.0783531	0.18487	RBM20 vs. WT
ENST00000535481;CCDC132;chr7:92987748-92988111	0.152786	0.026335	0.958724	0.62901	0.476224	RBM20 vs. WT
ENST00000274811;RNF44;chr5:175953797-175956028	0.135689	0.0265297	0.958724	0.247278	0.111589	RBM20 vs. WT
ENST00000373640;C2orf72;chr2:231911736-231912512	-0.175685	0.0268153	0.958724	0.0705138	0.246199	RBM20 vs. WT
ENST00000589717;ZNF253;chr19:20003556-20004521	-0.156183	0.0270366	0.958724	0.121085	0.277268	RBM20 vs. WT
ENST00000520686,ENST00000523580,ENST00000520430,ENST00000517858;TRIQK;chr8:93897561-93898849	-0.104414	0.0271297	0.958724	0.0167738	0.121188	RBM20 vs. WT
ENST00000257245;TIMM10;chr11:57296017-57296189	0.102701	0.027306	0.958724	0.330688	0.227986	RBM20 vs. WT
ENST00000563934;DCUN1D3;chr16:20870971-20871207	-0.174588	0.0275816	0.958724	0.128785	0.303372	RBM20 vs. WT
ENST00000251993,ENST00000336156;KIAA0930;chr22:45591708-45593056	-0.173357	0.0275929	0.958724	0.259555	0.432912	RBM20 vs. WT
ENST00000407236,ENST00000262735,ENST00000396000;PPARA;chr22:46631277-46631785	0.114205	0.0276141	0.958724	0.192535	0.07833	RBM20 vs. WT
ENST00000367463;UST;chr6:149395252-149395371	-0.117018	0.0277118	0.958724	0.472129	0.589148	RBM20 vs. WT
ENST00000462683,ENST00000374622;YIPF6;chrX:67751841-67752012	0.101038	0.0277231	0.958724	0.278611	0.177572	RBM20 vs. WT
ENST00000437180;RUNX1;chr21:36160585-36164431	0.344167	0.027935	0.958724	0.686139	0.341973	RBM20 vs. WT
ENST00000321063;PLXNA4;chr7:131813016-131815237	0.11561	0.0280844	0.958724	0.186611	0.0710013	RBM20 vs. WT
ENST00000311177,ENST00000550387;HOXB9;chr17:46700234-46700261	0.302074	0.0281741	0.958724	0.333663	0.0315886	RBM20 vs. WT
ENST00000311177;HOXB9;chr17:46698503-46700261	-0.302074	0.0281741	0.958724	0.666337	0.968411	RBM20 vs. WT
ENST00000381854;CDC37L1;chr9:4706112-4706605	-0.110649	0.0283776	0.958724	0.135076	0.245725	RBM20 vs. WT
ENST00000467889,ENST00000562767,ENST00000448060,ENST00000395465,ENST00000540479;CALML4;chr15:68486139-68486352	-0.161816	0.0284472	0.958724	0.0334369	0.195252	RBM20 vs. WT
ENST00000349606;MYLIP;chr6:16146982-16148338	0.167554	0.0285094	0.958724	0.266515	0.0989613	RBM20 vs. WT
ENST00000261534;POMT2;chr14:77743370-77743718	-0.202792	0.0286369	0.958724	0.475238	0.67803	RBM20 vs. WT
ENST00000271375;SFT2D2;chr1:168211778-168222097	0.123449	0.0287994	0.958724	0.211323	0.0878738	RBM20 vs. WT
ENST00000378746;KIF3A;chr5:132031548-132032325	-0.224253	0.028805	0.958724	0.141942	0.366195	RBM20 vs. WT
ENST00000313860,ENST00000396595,ENST00000381753;LIMCH1;chr4:41699202-41702012	0.207688	0.0288508	0.958724	0.313462	0.105774	RBM20 vs. WT
ENST00000286307;LSM11;chr5:157182272-157187717	0.20683	0.0290533	0.958724	0.769215	0.562385	RBM20 vs. WT
ENST00000286307;LSM11;chr5:157182272-157182324	-0.20683	0.0290533	0.958724	0.230785	0.437615	RBM20 vs. WT
ENST00000327331,ENST00000373055;CDCA8;chr1:38174038-38175234	0.111194	0.0293415	0.958724	0.568012	0.456819	RBM20 vs. WT
ENST00000373055,ENST00000327331;CDCA8;chr1:38174038-38175391	-0.111194	0.0293415	0.958724	0.431988	0.543181	RBM20 vs. WT
ENST00000418390;TCEB3;chr1:24086063-24088566	0.12483	0.0294206	0.958724	0.393532	0.268703	RBM20 vs. WT
ENST00000569540;TMEM170A;chr16:75481012-75481455	-0.149445	0.0294983	0.958724	0.346646	0.496091	RBM20 vs. WT
ENST00000300091;C18orf54;chr18:51904616-51908312	0.2083	0.0295233	0.958724	0.469201	0.260901	RBM20 vs. WT
ENST00000373391,ENST00000287218;ZFAND3;chr6:38120165-38122258	0.13901	0.0296225	0.958724	0.345301	0.206291	RBM20 vs. WT
ENST00000503752,ENST00000515774,ENST00000314970,ENST00000512834;CCDC111;chr4:185615933-185616037	0.135113	0.0296986	0.958724	0.878089	0.742976	RBM20 vs. WT
ENST00000503752,ENST00000515774,ENST00000314970,ENST00000512834;CCDC111;chr4:185615933-185616106	-0.135113	0.0296986	0.958724	0.121911	0.257024	RBM20 vs. WT
ENST00000425673;PLEKHG2;chr19:39915934-39916254	-0.15322	0.0297747	0.958724	0.0648	0.21802	RBM20 vs. WT
ENST00000312561;KIAA1551;chr12:32145469-32145585	-0.146354	0.0299342	0.958724	0.517678	0.664031	RBM20 vs. WT
ENST00000336184,ENST00000261464,ENST00000427925;TRAF5;chr1:211546044-211546191	0.186984	0.0302146	0.958724	0.319814	0.13283	RBM20 vs. WT
ENST00000341893,ENST00000327230;CEP97;chr3:101484395-101489406	-0.107724	0.0302969	0.958724	0.848768	0.956492	RBM20 vs. WT
ENST00000539869;PDE10A;chr6:165745677-165746513	-0.126324	0.0303087	0.958724	0.402665	0.528989	RBM20 vs. WT
ENST00000462082,ENST00000286371;ATP1B3;chr3:141644543-141645002	0.124061	0.0306829	0.958724	0.476126	0.352065	RBM20 vs. WT
ENST00000376387;TM9SF2;chr13:100215012-100215086	-0.190812	0.0311041	0.958724	0.52229	0.713102	RBM20 vs. WT
ENST00000336967,ENST00000391771,ENST00000391770,ENST00000391769;MYADM;chr19:54377752-54379566	-0.172129	0.0311919	0.958724	0.317708	0.489837	RBM20 vs. WT
ENST00000268616;ZCCHC14;chr16:87443812-87443885	0.263522	0.0312923	0.958724	0.941735	0.678212	RBM20 vs. WT
ENST00000413748,ENST00000300175,ENST00000494364;SCG5;chr15:32988810-32989299	-0.148324	0.0313984	0.958724	0.154494	0.302818	RBM20 vs. WT
ENST00000413748,ENST00000497208,ENST00000300175,ENST00000494364;SCG5;chr15:32988810-32989098	0.148324	0.0313984	0.958724	0.845506	0.697183	RBM20 vs. WT
ENST00000474627;ATPAF2;chr17:17921323-17921862	0.307567	0.0315676	0.958724	0.658829	0.351262	RBM20 vs. WT
ENST00000474627;ATPAF2;chr17:17921579-17921862	-0.307567	0.0315676	0.958724	0.341171	0.648737	RBM20 vs. WT
ENST00000273064;RQCD1;chr2:219458999-219459627	-0.138978	0.0316037	0.958724	0.0392592	0.178237	RBM20 vs. WT
ENST00000371586;CC2D1B;chr1:52816264-52819190	0.125793	0.0316442	0.958724	0.325643	0.19985	RBM20 vs. WT
ENST00000343933;CORO2A;chr9:100883256-100887055	0.234158	0.0316827	0.958724	0.860161	0.626003	RBM20 vs. WT
ENST00000571688;LITAF;chr16:11641855-11643492	-0.12705	0.0317926	0.958724	0.428545	0.555595	RBM20 vs. WT
ENST00000424142;C7orf49;chr7:134850589-134851362	0.196911	0.0317965	0.958724	0.741205	0.544294	RBM20 vs. WT
ENST00000380122,ENST00000398155;TXLNG;chrX:16859889-16860092	-0.139588	0.0318903	0.958724	0.107558	0.247146	RBM20 vs. WT
ENST00000268616;ZCCHC14;chr16:87439851-87443885	-0.262868	0.0320466	0.958724	0.0566769	0.319545	RBM20 vs. WT
ENST00000357164;GM2A;chr5:150647012-150648799	-0.104525	0.0324033	0.958724	0.716688	0.821214	RBM20 vs. WT
ENST00000360831,ENST00000442241;NLE1;chr17:33459081-33459455	-0.200511	0.0325451	0.958724	0.45181	0.652321	RBM20 vs. WT
ENST00000442241;NLE1;chr17:33458365-33459455	0.200511	0.0325451	0.958724	0.54819	0.347679	RBM20 vs. WT
ENST00000311043,ENST00000360655,ENST00000396085,ENST00000349880,ENST00000527559,ENST00000540292;NAV2;chr11:20139804-20143101	0.17346	0.0325699	0.958724	0.620899	0.447439	RBM20 vs. WT
ENST00000432464,ENST00000212015,ENST00000406900,ENST00000403579;SIRT1;chr10:69676350-69678094	0.114387	0.0327341	0.958724	0.576391	0.462004	RBM20 vs. WT
ENST00000500728;LRPAP1;chr4:3514295-3514700	-0.113078	0.0331365	0.958724	0.816089	0.929168	RBM20 vs. WT
ENST00000243349;ACVR1C;chr2:158387001-158390429	-0.263458	0.0331689	0.958724	0.008627	0.272085	RBM20 vs. WT
ENST00000361737,ENST00000545242,ENST00000296372,ENST00000546334,ENST00000514025,ENST00000318888;ABLIM2;chr4:7967036-7968716	0.18108	0.0332572	0.958724	0.935985	0.754905	RBM20 vs. WT
ENST00000327827;C16orf72;chr16:9210769-9212933	-0.100447	0.0332758	0.958724	0.213719	0.314166	RBM20 vs. WT
ENST00000360302,ENST00000327483;CBFA2T3;chr16:88941265-88943383	0.114523	0.0333491	0.958724	0.163245	0.0487213	RBM20 vs. WT
ENST00000345057;TRADD;chr16:67188101-67188551	0.148077	0.0333864	0.958724	0.885736	0.737659	RBM20 vs. WT
ENST00000486556;TRADD;chr16:67188068-67188551	-0.148077	0.0333864	0.958724	0.114264	0.262341	RBM20 vs. WT
ENST00000400331;MACC1;chr7:20176997-20180568	0.179693	0.0335492	0.958724	0.96698	0.787288	RBM20 vs. WT
ENST00000400331;MACC1;chr7:20174277-20180568	-0.179693	0.0335492	0.958724	0.03302	0.212712	RBM20 vs. WT
ENST00000354336;CRKL;chr22:21304133-21307815	0.174691	0.0337096	0.958724	0.329615	0.154924	RBM20 vs. WT
ENST00000341948;PCDHB13;chr5:140596092-140596993	0.130177	0.0337688	0.958724	0.295286	0.165109	RBM20 vs. WT
ENST00000391411;C17orf51;chr17:21432491-21438560	0.30103	0.0338091	0.958724	0.39132	0.09029	RBM20 vs. WT
ENST00000394636,ENST00000320990;IRX5;chr16:54967785-54968336	0.206564	0.0339745	0.958724	0.484538	0.277974	RBM20 vs. WT
ENST00000258436;MFSD9;chr2:103334140-103334878	-0.1572	0.034129	0.958724	0.194222	0.351421	RBM20 vs. WT
ENST00000450241;ZNF780A;chr19:40575290-40580422	0.292198	0.0341639	0.958724	0.419469	0.127271	RBM20 vs. WT
ENST00000381854;CDC37L1;chr9:4706112-4706536	0.11675	0.0345202	0.958724	0.792585	0.675835	RBM20 vs. WT
ENST00000391411;C17orf51;chr17:21433291-21438560	-0.13656	0.0346497	0.958724	0.0844138	0.220974	RBM20 vs. WT
ENST00000394945;SPOCK1;chr5:136310986-136314342	0.133587	0.0346749	0.958724	0.852717	0.71913	RBM20 vs. WT
ENST00000394945;SPOCK1;chr5:136313942-136314342	-0.133587	0.0346749	0.958724	0.147283	0.28087	RBM20 vs. WT
ENST00000261534;POMT2;chr14:77741298-77743718	0.190098	0.0348627	0.958724	0.512068	0.32197	RBM20 vs. WT
ENST00000374199,ENST00000374198;PRPF4;chr9:116053940-116054988	0.179137	0.0349213	0.958724	0.429996	0.250859	RBM20 vs. WT
ENST00000244040;RAB22A;chr20:56934759-56935720	-0.103378	0.0349248	0.958724	0.677685	0.781064	RBM20 vs. WT
ENST00000533902;PRSS23;chr11:86662327-86663783	0.303029	0.0352588	0.958724	0.634795	0.331766	RBM20 vs. WT
ENST00000368690,ENST00000368687,ENST00000403433,ENST00000368694;CHTOP;chr1:153617745-153617946	-0.162128	0.0352597	0.958724	0.283522	0.44565	RBM20 vs. WT
ENST00000242108;EEPD1;chr7:36338815-36341153	0.118904	0.035375	0.958724	0.38069	0.261786	RBM20 vs. WT
ENST00000242108,ENST00000534978;EEPD1;chr7:36338815-36339335	-0.118904	0.035375	0.958724	0.61931	0.738214	RBM20 vs. WT
ENST00000281416,ENST00000392328;MFSD6;chr2:191364944-191367050	0.170972	0.0354099	0.958724	0.413005	0.242034	RBM20 vs. WT
ENST00000369651,ENST00000257770;NT5E;chr6:86203722-86204079	-0.283899	0.0354124	0.958724	0.008664	0.292563	RBM20 vs. WT
ENST00000417564,ENST00000318711;DIP2A;chr21:47987535-47989550	0.178701	0.0354515	0.958724	0.217251	0.03855	RBM20 vs. WT
ENST00000322611;BASP1;chr5:17276009-17276966	-0.14666	0.0356725	0.958724	0.507055	0.653715	RBM20 vs. WT
ENST00000322611;BASP1;chr5:17276009-17276829	0.14666	0.0356725	0.958724	0.492945	0.346285	RBM20 vs. WT
ENST00000540259;NMT2;chr10:15151093-15151193	0.263643	0.0357742	0.958724	0.961497	0.697854	RBM20 vs. WT
ENST00000394045,ENST00000348459;HELLS;chr10:96361379-96361879	0.113744	0.0358403	0.958724	0.337285	0.223541	RBM20 vs. WT
ENST00000306172,ENST00000545336,ENST00000539107,ENST00000381256,ENST00000381259;CCDC91;chr12:28702106-28702124	0.261452	0.0358489	0.958724	0.959095	0.697643	RBM20 vs. WT
ENST00000555453,ENST00000554050,ENST00000557451,ENST00000422617,ENST00000553708,ENST00000555167,ENST00000539237,ENST00000424781,ENST00000413692,ENST00000556759,ENST00000250373;NFATC4;chr14:24846911-24847262	-0.107512	0.0360229	0.958724	0.67939	0.786902	RBM20 vs. WT
ENST00000557451,ENST00000422617,ENST00000553708,ENST00000539237,ENST00000424781,ENST00000413692,ENST00000250373,ENST00000555167;NFATC4;chr14:24846911-24848819	0.107512	0.0360229	0.958724	0.32061	0.213097	RBM20 vs. WT
ENST00000263754;KAT2B;chr3:20194017-20195896	-0.12263	0.036179	0.958724	0.204435	0.327065	RBM20 vs. WT
ENST00000373886;BICC1;chr10:60588651-60591197	-0.208954	0.0363864	0.958724	0.558278	0.767231	RBM20 vs. WT
ENST00000373886;BICC1;chr10:60588651-60590883	0.208954	0.0363864	0.958724	0.441722	0.232769	RBM20 vs. WT
ENST00000265970;PIK3C2A;chr11:17110400-17111284	0.11335	0.0366058	0.958724	0.212945	0.099595	RBM20 vs. WT
ENST00000321037;ENPP4;chr6:46111377-46113127	0.196579	0.0366974	0.958724	0.484912	0.288332	RBM20 vs. WT
ENST00000261292;LIPG;chr18:47116892-47119157	0.218139	0.0367513	0.958724	0.956212	0.738074	RBM20 vs. WT
ENST00000406462;GPSM2;chr1:109472562-109476164	-0.176371	0.037038	0.958724	0.555423	0.731794	RBM20 vs. WT
ENST00000256413;CTIF;chr18:46385930-46389017	0.13428	0.0371235	0.958724	0.343539	0.209259	RBM20 vs. WT
ENST00000400788;TMEM242;chr6:157713607-157713932	-0.132167	0.0372399	0.958724	0.594218	0.726385	RBM20 vs. WT
ENST00000332160,ENST00000548553;METTL7A;chr12:51323933-51326218	0.234973	0.0373389	0.958724	0.621922	0.386949	RBM20 vs. WT
ENST00000220849;EIF3E;chr8:109213971-109214113	-0.248714	0.0375603	0.958724	0.0823069	0.331021	RBM20 vs. WT
ENST00000519030;EIF3E;chr8:109214028-109214113	0.248714	0.0375603	0.958724	0.917693	0.668979	RBM20 vs. WT
ENST00000287482;SASS6;chr1:100549274-100550883	0.26483	0.0376947	0.958724	0.499472	0.234641	RBM20 vs. WT
ENST00000287482;SASS6;chr1:100549129-100550883	-0.26483	0.0376947	0.958724	0.500528	0.765359	RBM20 vs. WT
ENST00000366878,ENST00000343846;SUSD4;chr1:223394160-223395533	-0.129509	0.0378916	0.958724	0.158608	0.288116	RBM20 vs. WT
ENST00000556883,ENST00000298894;MOAP1;chr14:93648524-93649531	-0.163923	0.0380914	0.958724	0.310949	0.474872	RBM20 vs. WT
ENST00000556883;MOAP1;chr14:93648558-93649531	0.163923	0.0380914	0.958724	0.689051	0.525127	RBM20 vs. WT
ENST00000566586,ENST00000570161,ENST00000219905,ENST00000389936,ENST00000545763;MGA;chr15:42059478-42062039	-0.127723	0.0384832	0.958724	0.0273815	0.155105	RBM20 vs. WT
ENST00000272065,ENST00000272067;ACP1;chr2:277304-278196	0.10727	0.0385133	0.958724	0.444485	0.337215	RBM20 vs. WT
ENST00000462082,ENST00000286371;ATP1B3;chr3:141644543-141645042	-0.115679	0.0388023	0.958724	0.484727	0.600406	RBM20 vs. WT
ENST00000232978;NKTR;chr3:42687467-42690234	-0.110962	0.0390216	0.958724	0.211189	0.322151	RBM20 vs. WT
ENST00000394767;CXXC4;chr4:105389464-105393478	-0.165009	0.0390903	0.958724	0.157984	0.322993	RBM20 vs. WT
ENST00000396037;ST8SIA1;chr12:22346323-22354485	-0.26753	0.0393261	0.958724	0.56583	0.83336	RBM20 vs. WT
ENST00000396037;ST8SIA1;chr12:22353944-22354485	0.26753	0.0393261	0.958724	0.43417	0.16664	RBM20 vs. WT
ENST00000460006;CDS2;chr20:5170880-5171101	-0.114608	0.0394302	0.958724	0.631801	0.746409	RBM20 vs. WT
ENST00000533603,ENST00000358171,ENST00000524558,ENST00000525876;SERPINH1;chr11:75283128-75283828	-0.156132	0.0395979	0.958724	0.514063	0.670195	RBM20 vs. WT
ENST00000533603,ENST00000358171,ENST00000524558,ENST00000525876;SERPINH1;chr11:75283128-75283778	0.156132	0.0395979	0.958724	0.485937	0.329805	RBM20 vs. WT
ENST00000398209,ENST00000398204;ADAM22;chr7:87825806-87827848	-0.139893	0.0398512	0.958724	0.109423	0.249316	RBM20 vs. WT
ENST00000535016,ENST00000265872;CCAR1;chr10:70551023-70551087	0.256306	0.0398853	0.958724	0.955267	0.698961	RBM20 vs. WT
ENST00000358007,ENST00000352940;DDX47;chr12:12982488-12982851	0.120206	0.0399104	0.958724	0.64502	0.524814	RBM20 vs. WT
ENST00000358007,ENST00000352940;DDX47;chr12:12982488-12982915	-0.120206	0.0399104	0.958724	0.35498	0.475186	RBM20 vs. WT
ENST00000381259,ENST00000306172,ENST00000539107,ENST00000381256,ENST00000545336;CCDC91;chr12:28702106-28703099	-0.171478	0.0399342	0.958724	0.03316	0.204637	RBM20 vs. WT
ENST00000380833;CLCN4;chrX:10201624-10202160	-0.121983	0.0399502	0.958724	0.146565	0.268547	RBM20 vs. WT
ENST00000258428,ENST00000393445;REV1;chr2:100016937-100017703	-0.107425	0.0401693	0.958724	0.210092	0.317516	RBM20 vs. WT
ENST00000393445;REV1;chr2:100017414-100017703	0.107425	0.0401693	0.958724	0.789908	0.682484	RBM20 vs. WT
ENST00000251691;KIAA1244;chr6:138657623-138658020	-0.210504	0.0401763	0.958724	0.00862231	0.219126	RBM20 vs. WT
ENST00000222803;FKBP14;chr7:30050202-30054350	0.106207	0.040797	0.958724	0.658492	0.552285	RBM20 vs. WT
ENST00000515662,ENST00000345094,ENST00000452837;THUMPD3;chr3:9426372-9426472	0.120839	0.0408396	0.958724	0.623348	0.502509	RBM20 vs. WT
ENST00000407010;ISPD;chr7:16130812-16131319	-0.198118	0.0409676	0.958724	0.383893	0.582011	RBM20 vs. WT
ENST00000407010;ISPD;chr7:16131124-16131319	0.198118	0.0409676	0.958724	0.616107	0.417989	RBM20 vs. WT
ENST00000367090;TMEM181;chr6:159052920-159056461	-0.14408	0.0410284	0.958724	0.535632	0.679713	RBM20 vs. WT
ENST00000286317,ENST00000420343;MED7;chr5:156565440-156565740	-0.110391	0.0410599	0.958724	0.0841015	0.194493	RBM20 vs. WT
ENST00000571732;YWHAE;chr17:1247885-1248740	0.223857	0.0410992	0.958724	0.274045	0.0501875	RBM20 vs. WT
ENST00000285238;ABCC3;chr17:48768561-48769062	-0.32987	0.0411426	0.958724	0.13731	0.46718	RBM20 vs. WT
ENST00000382751;URB1;chr21:33683328-33687228	0.143296	0.0411833	0.958724	0.391811	0.248515	RBM20 vs. WT
ENST00000334743,ENST00000350249,ENST00000328724,ENST00000422945;PPP2R5C;chr14:102391609-102393879	0.103238	0.0412675	0.958724	0.224429	0.121191	RBM20 vs. WT
ENST00000374762;NIPSNAP3B;chr9:107535354-107536291	0.142382	0.0412797	0.958724	0.406897	0.264515	RBM20 vs. WT
ENST00000537332;CITED2;chr6:139693719-139694268	-0.152141	0.0416522	0.958724	0.316795	0.468936	RBM20 vs. WT
ENST00000367996;ADAMTS4;chr1:161154096-161160927	0.171112	0.041787	0.958724	0.594531	0.423419	RBM20 vs. WT
ENST00000367996;ADAMTS4;chr1:161159539-161160927	-0.171112	0.041787	0.958724	0.405469	0.576581	RBM20 vs. WT
ENST00000355661;PLEKHA7;chr11:16809031-16810633	0.204475	0.041878	0.958724	0.487239	0.282764	RBM20 vs. WT
ENST00000448080;PLEKHA7;chr11:16809209-16810633	-0.204475	0.041878	0.958724	0.512761	0.717236	RBM20 vs. WT
ENST00000298125;WDFY2;chr13:52333905-52334149	-0.165582	0.0422723	0.958724	0.563049	0.728631	RBM20 vs. WT
ENST00000373816;GMEB1;chr1:29041285-29044719	0.142697	0.0423149	0.958724	0.388332	0.245635	RBM20 vs. WT
ENST00000597629,ENST00000248673;ZFP36;chr19:39899339-39900002	-0.26026	0.0423279	0.958724	0.114618	0.374879	RBM20 vs. WT
ENST00000535902;MANSC1;chr12:12482391-12482960	0.138301	0.0423348	0.958724	0.667164	0.528863	RBM20 vs. WT
ENST00000336156;KIAA0930;chr22:45588125-45593056	0.184279	0.042346	0.958724	0.533319	0.34904	RBM20 vs. WT
ENST00000292579;ZNF250;chr8:146102335-146106899	0.123354	0.0423484	0.958724	0.371282	0.247927	RBM20 vs. WT
ENST00000452462;RBMS3;chr3:30045353-30045528	-0.257173	0.0424802	0.958724	0.514135	0.771308	RBM20 vs. WT
ENST00000599531,ENST00000377655;PNMAL2;chr19:46995102-46995338	0.213427	0.0425235	0.958724	0.764559	0.551133	RBM20 vs. WT
ENST00000599531,ENST00000377655;PNMAL2;chr19:46994428-46995338	-0.213427	0.0425235	0.958724	0.235441	0.448867	RBM20 vs. WT
ENST00000287239,ENST00000372711;KAT6B;chr10:76790804-76792168	-0.113459	0.0425781	0.958724	0.0174023	0.130861	RBM20 vs. WT
ENST00000366518;KIF26B;chr1:245865908-245866556	-0.121431	0.0425788	0.958724	0.0834915	0.204923	RBM20 vs. WT
ENST00000291576;PWP2;chr21:45550653-45551021	-0.136127	0.0426755	0.958724	0.709243	0.84537	RBM20 vs. WT
ENST00000291576;PWP2;chr21:45550653-45551063	0.136127	0.0426755	0.958724	0.290757	0.15463	RBM20 vs. WT
ENST00000373622,ENST00000237530;RPN2;chr20:35869718-35869836	0.247515	0.0427502	0.958724	0.930245	0.68273	RBM20 vs. WT
ENST00000237530,ENST00000373622;RPN2;chr20:35869718-35870034	-0.247515	0.0427502	0.958724	0.0697546	0.31727	RBM20 vs. WT
ENST00000263923;KDR;chr4:55944643-55946107	-0.126972	0.0428699	0.958724	0.199205	0.326178	RBM20 vs. WT
ENST00000263923;KDR;chr4:55944740-55946107	0.126972	0.0428699	0.958724	0.800795	0.673822	RBM20 vs. WT
ENST00000311028,ENST00000395923;NCALD;chr8:102698769-102701536	0.135167	0.0429215	0.958724	0.473396	0.338229	RBM20 vs. WT
ENST00000301919;MSANTD4;chr11:105878628-105880261	-0.117061	0.0429226	0.958724	0.272212	0.389274	RBM20 vs. WT
ENST00000240328;TBX2;chr17:59485867-59486595	-0.170646	0.0431062	0.958724	0.242289	0.412935	RBM20 vs. WT
ENST00000382247;DCAF16;chr4:17802361-17805113	0.164347	0.0431191	0.958724	0.404432	0.240085	RBM20 vs. WT
ENST00000307439;RASSF6;chr4:74437367-74441951	0.222152	0.0434534	0.958724	0.996307	0.774154	RBM20 vs. WT
ENST00000342081;RASSF6;chr4:74440935-74441951	-0.222152	0.0434534	0.958724	0.00369333	0.225846	RBM20 vs. WT
ENST00000359079,ENST00000394686;SGMS2;chr4:108831709-108832109	0.144439	0.0434786	0.958724	0.544882	0.400442	RBM20 vs. WT
ENST00000367942;ATF6;chr1:161928444-161928815	-0.104188	0.0438553	0.958724	0.696889	0.801077	RBM20 vs. WT
ENST00000300091;C18orf54;chr18:51904616-51908403	-0.162192	0.043984	0.958724	0.0532308	0.215422	RBM20 vs. WT
ENST00000549970;VPS29;chr12:110929806-110929809	0.241273	0.0440296	0.958724	0.916802	0.675529	RBM20 vs. WT
ENST00000305866,ENST00000544910;CCDC132;chr7:92987748-92988338	-0.15404	0.0440843	0.958724	0.338056	0.492096	RBM20 vs. WT
ENST00000330287;F8;chrX:154065434-154065871	0.22763	0.0441111	0.958724	0.332528	0.104899	RBM20 vs. WT
ENST00000330287;F8;chrX:154064062-154065871	-0.22763	0.0441111	0.958724	0.667472	0.895101	RBM20 vs. WT
ENST00000370751;IFI44L;chr1:79107494-79111032	0.374327	0.0442362	0.958724	0.767541	0.393214	RBM20 vs. WT
ENST00000370751;IFI44L;chr1:79107494-79111830	-0.374327	0.0442362	0.958724	0.232459	0.606786	RBM20 vs. WT
ENST00000377988,ENST00000377991;TMEM8B;chr9:35853837-35854421	-0.138143	0.0444072	0.958724	0.0271546	0.165298	RBM20 vs. WT
ENST00000377991,ENST00000377988;TMEM8B;chr9:35853837-35854843	0.138143	0.0444072	0.958724	0.972845	0.834703	RBM20 vs. WT
ENST00000519560;SLIT3;chr5:168088744-168093458	0.195773	0.04445	0.958724	0.410738	0.214965	RBM20 vs. WT
ENST00000396954;MOCS2;chr5:52393891-52394431	-0.123126	0.044561	0.958724	0.01852	0.141646	RBM20 vs. WT
ENST00000378165;NMT2;chr10:15150561-15151193	-0.139171	0.0446541	0.958724	0.0178331	0.157004	RBM20 vs. WT
ENST00000357066;MOB3A;chr19:2071014-2073393	-0.180329	0.0450797	0.958724	0.268297	0.448626	RBM20 vs. WT
ENST00000376621;GNL1;chr6:30509153-30513848	0.207814	0.0451339	0.958724	0.357883	0.150069	RBM20 vs. WT
ENST00000265022;DGKG;chr3:185864989-185867878	-0.324623	0.0452787	0.958724	0.102183	0.426806	RBM20 vs. WT
ENST00000460625,ENST00000264234;UPK1B;chr3:118922814-118923990	-0.142291	0.0452852	0.958724	0.32414	0.466431	RBM20 vs. WT
ENST00000460625,ENST00000264234;UPK1B;chr3:118922814-118923137	0.142291	0.0452852	0.958724	0.67586	0.533569	RBM20 vs. WT
ENST00000339834;C10orf32;chr10:104622681-104622749	0.247972	0.0453449	0.958724	0.945645	0.697674	RBM20 vs. WT
ENST00000344683;MCPH1;chr8:6500570-6501145	0.108401	0.0454086	0.958724	0.325975	0.217574	RBM20 vs. WT
ENST00000344683;MCPH1;chr8:6500570-6500690	-0.108401	0.0454086	0.958724	0.674025	0.782426	RBM20 vs. WT
ENST00000309594;MRP63;chr13:21751364-21751650	-0.182391	0.0455139	0.958724	0.37255	0.554941	RBM20 vs. WT
ENST00000357816;AMER2;chr13:25735819-25743741	0.161593	0.0455963	0.958724	1	0.838407	RBM20 vs. WT
ENST00000357816;AMER2;chr13:25743059-25743741	-0.161593	0.0455963	0.958724	0	0.161593	RBM20 vs. WT
ENST00000368489;ATP8B2;chr1:154321594-154323614	-0.169122	0.046027	0.958724	0.239153	0.408275	RBM20 vs. WT
ENST00000374049;C9orf91;chr9:117405593-117407964	-0.140093	0.0460678	0.958724	0.0459208	0.186014	RBM20 vs. WT
ENST00000263856;CHMP3;chr2:86730553-86732926	0.244588	0.0461002	0.958724	0.480415	0.235826	RBM20 vs. WT
ENST00000255198;ZBED3;chr5:76369505-76372998	0.154213	0.0462005	0.958724	0.822121	0.667907	RBM20 vs. WT
ENST00000409727;CHMP3;chr2:86732642-86732926	-0.10947	0.0462628	0.958724	0.116921	0.226391	RBM20 vs. WT
ENST00000361822;ZNF277;chr7:111982784-111982957	0.165453	0.0465038	0.958724	0.741458	0.576005	RBM20 vs. WT
ENST00000336454;CDC14A;chr1:100983836-100985832	-0.162305	0.0465279	0.958724	0.0508785	0.213184	RBM20 vs. WT
ENST00000336454;CDC14A;chr1:100983836-100985733	0.162305	0.0465279	0.958724	0.949122	0.786816	RBM20 vs. WT
ENST00000396512,ENST00000216254;ACO2;chr22:41924617-41924806	-0.110247	0.0466392	0.958724	0	0.110247	RBM20 vs. WT
ENST00000216254,ENST00000396512;ACO2;chr22:41924617-41924993	0.110247	0.0466392	0.958724	1	0.889752	RBM20 vs. WT
ENST00000268679;CBFA2T3;chr16:88942163-88943383	-0.240927	0.0466658	0.958724	0.398615	0.639541	RBM20 vs. WT
ENST00000299084;SPRED1;chr15:38643865-38646250	-0.118553	0.0467205	0.958724	0.472492	0.591045	RBM20 vs. WT
ENST00000434074,ENST00000312040,ENST00000451945,ENST00000526508,ENST00000524625,ENST00000359513;ATG13;chr11:46693882-46694713	0.106059	0.046801	0.958724	0.214426	0.108368	RBM20 vs. WT
ENST00000381813;CYS1;chr2:10196967-10198979	0.442438	0.0470532	0.958724	0.692255	0.249816	RBM20 vs. WT
ENST00000555126,ENST00000553458;ALDH6A1;chr14:74527139-74527344	-0.155191	0.0472817	0.958724	0.130733	0.285924	RBM20 vs. WT
ENST00000393104,ENST00000280154;PDCD4;chr10:112657846-112657913	0.247425	0.0473873	0.958724	0.951172	0.703746	RBM20 vs. WT
ENST00000397887;PTTG1IP;chr21:46269553-46271495	0.117388	0.0474723	0.958724	0.375399	0.258011	RBM20 vs. WT
ENST00000291478,ENST00000428018;KALRN;chr3:124438317-124439657	-0.142745	0.0478483	0.958724	0.371612	0.514356	RBM20 vs. WT
ENST00000536067;SNX4;chr3:125166546-125166622	0.25159	0.0480995	0.958724	0.973024	0.721434	RBM20 vs. WT
ENST00000434693,ENST00000396583;RBMS3;chr3:30045353-30051882	0.22286	0.04814	0.958724	0.437415	0.214555	RBM20 vs. WT
ENST00000375579,ENST00000375576,ENST00000375587;CENPP;chr9:95375431-95375671	0.202542	0.0481641	0.958724	0.59161	0.389068	RBM20 vs. WT
ENST00000279839;CWC15;chr11:94696547-94696549	0.25124	0.048212	0.958724	0.972928	0.721689	RBM20 vs. WT
ENST00000418390;TCEB3;chr1:24086063-24086386	-0.132127	0.0483404	0.958724	0.409404	0.541531	RBM20 vs. WT
ENST00000369448;FAM46C;chr1:118166666-118167406	0.195459	0.04837	0.958724	0.234782	0.0393225	RBM20 vs. WT
ENST00000544113,ENST00000538157,ENST00000526597,ENST00000532485;ACER3;chr11:76731371-76731447	0.243564	0.0484671	0.958724	0.941177	0.697612	RBM20 vs. WT
ENST00000317201;HOXA3;chr7:27146911-27147533	0.427168	0.0485149	0.958724	0.573253	0.146085	RBM20 vs. WT
ENST00000261233;IRAK3;chr12:66641951-66648402	-0.13277	0.0485269	0.958724	0.271842	0.404612	RBM20 vs. WT
ENST00000270142,ENST00000389995;SOD1;chr21:33040891-33040907	0.240593	0.0486743	0.958724	0.929662	0.689069	RBM20 vs. WT
ENST00000407721;DHCR7;chr11:71145459-71146420	-0.133849	0.048712	0.958724	0.802431	0.93628	RBM20 vs. WT
ENST00000355527;DHCR7;chr11:71146005-71146420	0.133849	0.048712	0.958724	0.197569	0.06372	RBM20 vs. WT
ENST00000415362;IMMP2L;chr7:110303653-110303657	0.247046	0.0487126	0.958724	0.952131	0.705085	RBM20 vs. WT
ENST00000256010,ENST00000551529;NTS;chr12:86276153-86276341	-0.234511	0.048769	0.958724	0.0903017	0.324813	RBM20 vs. WT
ENST00000549578;VPS29;chr12:110929734-110929809	-0.21415	0.0488435	0.958724	0.0604308	0.274581	RBM20 vs. WT
ENST00000505658;LUC7L3;chr17:48828022-48830000	0.137322	0.0488733	0.958724	0.342323	0.205001	RBM20 vs. WT
ENST00000394900;DAK;chr11:61113975-61116230	0.128969	0.0488828	0.958724	0.297903	0.168934	RBM20 vs. WT
ENST00000394900;DAK;chr11:61113975-61114397	-0.128969	0.0488828	0.958724	0.702097	0.831066	RBM20 vs. WT
ENST00000360187;ZNF605;chr12:133498018-133501958	0.334824	0.0489234	0.958724	0.617264	0.28244	RBM20 vs. WT
ENST00000392321,ENST00000360187;ZNF605;chr12:133498043-133501958	-0.334824	0.0489234	0.958724	0.382736	0.71756	RBM20 vs. WT
ENST00000362003;PCGF3;chr4:759867-763875	0.109758	0.0489526	0.958724	0.393419	0.283661	RBM20 vs. WT
ENST00000543183,ENST00000216807;BRMS1L;chr14:36339683-36339873	-0.177862	0.0489663	0.958724	0.00621385	0.184076	RBM20 vs. WT
ENST00000220592;AGO2;chr8:141541874-141542142	-0.159894	0.0490047	0.958724	0.175045	0.334939	RBM20 vs. WT
ENST00000296603;LMBRD2;chr5:36103097-36104147	-0.134215	0.0491217	0.958724	0.118144	0.252359	RBM20 vs. WT
ENST00000354488;DDRGK1;chr20:3170995-3171298	0.227194	0.0491709	0.958724	0.467377	0.240182	RBM20 vs. WT
ENST00000354488;DDRGK1;chr20:3171167-3171298	-0.227194	0.0491709	0.958724	0.532623	0.759818	RBM20 vs. WT
ENST00000394631,ENST00000226796;GAR1;chr4:110745587-110745850	0.131898	0.0492565	0.958724	0.682907	0.551009	RBM20 vs. WT
ENST00000394631,ENST00000226796;GAR1;chr4:110745587-110745896	-0.131898	0.0492565	0.958724	0.317093	0.448991	RBM20 vs. WT
ENST00000368814;THEM4;chr1:151846533-151847363	-0.110075	0.0492584	0.958724	0.230929	0.341004	RBM20 vs. WT
ENST00000571163,ENST00000579855,ENST00000395575,ENST00000176643;ALDH3A2;chr17:19578938-19579055	-0.221868	0.0494188	0.958724	0.0324531	0.254321	RBM20 vs. WT
ENST00000428386;SLC4A7;chr3:27414987-27418254	0.188764	0.0496226	0.958724	0.653608	0.464844	RBM20 vs. WT
ENST00000544113,ENST00000538157,ENST00000526597,ENST00000532485;ACER3;chr11:76731371-76731633	-0.176363	0.0497539	0.958724	0.0225208	0.198884	RBM20 vs. WT
ENST00000380916;ZDHHC21;chr9:14611068-14618963	0.125422	0.0497923	0.958724	0.522953	0.397531	RBM20 vs. WT
ENST00000375011;GALNT12;chr9:101611374-101611664	0.259847	0.0498237	0.958724	0.537618	0.277771	RBM20 vs. WT
ENST00000375011;GALNT12;chr9:101611374-101612363	-0.259847	0.0498237	0.958724	0.462382	0.722229	RBM20 vs. WT
ENST00000525587;TIMM10;chr11:57296109-57296189	-0.106084	0.0498673	0.958724	0.596763	0.702847	RBM20 vs. WT
ENST00000212015,ENST00000406900,ENST00000403579,ENST00000432464;SIRT1;chr10:69676350-69677119	-0.152443	0.049925	0.958724	0.0730192	0.225463	RBM20 vs. WT
ENST00000279839;CWC15;chr11:94696508-94696549	-0.248488	0.0499754	0.958724	0.02168	0.270168	RBM20 vs. WT
GeneID	LogFold	rawp	adjp	avg-RBM20_Del_Homo	avg-R636S_Homo	RBM20-KO vs. R636S-HMZ
ENST00000368653;MKI67;chr10:129897408-129897453	0.993038	1.84797e-12	1.43982e-08	0.993038	0	RBM20-KO vs. R636S-HMZ
ENST00000344836;USP7;chr16:8987850-8987854	0.989208	1.97087e-12	1.43982e-08	0.989208	0	RBM20-KO vs. R636S-HMZ
ENST00000266481,ENST00000547312,ENST00000414834,ENST00000381000,ENST00000358214,ENST00000549701,ENST00000553257,ENST00000452533;DNM1L;chr12:32896344-32896399	0.988773	1.99489e-12	1.43982e-08	0.988773	0	RBM20-KO vs. R636S-HMZ
ENST00000327300,ENST00000492989;KHDRBS1;chr1:32508225-32508240	0.959967	2.60118e-12	1.43982e-08	0.959967	0	RBM20-KO vs. R636S-HMZ
ENST00000312957,ENST00000425221,ENST00000480456;JAM2;chr21:27086984-27087064	0.977375	2.0433e-11	9.04815e-08	0.977375	0	RBM20-KO vs. R636S-HMZ
ENST00000344836,ENST00000381886;USP7;chr16:8987629-8987854	-0.727136	1.75031e-08	6.45895e-05	0.0061375	0.733273	RBM20-KO vs. R636S-HMZ
ENST00000343526,ENST00000415680;TRIM24;chr7:138269696-138270092	0.283303	1.22528e-07	0.000305546	0.346222	0.06292	RBM20-KO vs. R636S-HMZ
ENST00000372215,ENST00000372208,ENST00000372211;UCK1;chr9:134399951-134400426	-0.533268	1.24885e-07	0.000305546	0.006735	0.540003	RBM20-KO vs. R636S-HMZ
ENST00000340857;H1F0;chr22:38202136-38203327	-0.255507	1.3961e-07	0.000305546	0	0.255507	RBM20-KO vs. R636S-HMZ
ENST00000340857;H1F0;chr22:38202136-38203443	0.255507	1.3961e-07	0.000305546	1	0.744493	RBM20-KO vs. R636S-HMZ
ENST00000229328,ENST00000541640,ENST00000540121;PRKAB1;chr12:120118130-120118516	-0.443359	1.656e-07	0.000305546	0.0114575	0.454817	RBM20-KO vs. R636S-HMZ
ENST00000541640,ENST00000229328;PRKAB1;chr12:120118130-120119440	0.443359	1.656e-07	0.000305546	0.988542	0.545183	RBM20-KO vs. R636S-HMZ
ENST00000029410;B4GALT7;chr5:177036696-177037274	-0.697433	2.46992e-07	0.000390618	0	0.697433	RBM20-KO vs. R636S-HMZ
ENST00000029410;B4GALT7;chr5:177036696-177037348	0.697433	2.46992e-07	0.000390618	1	0.302567	RBM20-KO vs. R636S-HMZ
ENST00000369085;BAG3;chr10:121436794-121437020	-0.446002	4.93404e-07	0.000674396	5e-06	0.446007	RBM20-KO vs. R636S-HMZ
ENST00000369085;BAG3;chr10:121436794-121437335	0.446002	4.93404e-07	0.000674396	0.999995	0.553993	RBM20-KO vs. R636S-HMZ
ENST00000415680;TRIM24;chr7:138269696-138270331	-0.270778	5.17805e-07	0.000674396	0.524125	0.794903	RBM20-KO vs. R636S-HMZ
ENST00000544428,ENST00000262374,ENST00000588623;ALG1;chr16:5134882-5135046	-0.501583	7.87098e-07	0.000917218	0	0.501583	RBM20-KO vs. R636S-HMZ
ENST00000262374,ENST00000588623;ALG1;chr16:5134882-5135395	0.501583	7.87098e-07	0.000917218	1	0.498417	RBM20-KO vs. R636S-HMZ
ENST00000327300;KHDRBS1;chr1:32508225-32508449	-0.682612	1.04726e-06	0.00115937	0.015985	0.698597	RBM20-KO vs. R636S-HMZ
ENST00000340491;DLGAP4;chr20:35155434-35155642	0.129413	2.24048e-06	0.00236222	0.129413	0	RBM20-KO vs. R636S-HMZ
ENST00000368654,ENST00000368653;MKI67;chr10:129894922-129897453	-0.320346	2.86529e-06	0.00264193	0.0034575	0.323803	RBM20-KO vs. R636S-HMZ
ENST00000367833;TIPRL;chr1:168169284-168169444	0.157009	2.97631e-06	0.00264193	0.294832	0.137823	RBM20-KO vs. R636S-HMZ
ENST00000367833;TIPRL;chr1:168169284-168169312	-0.157009	2.97631e-06	0.00264193	0.705167	0.862177	RBM20-KO vs. R636S-HMZ
ENST00000216268;ZBED4;chr22:50280826-50283726	0.182786	3.22025e-06	0.00264193	0.256402	0.0736167	RBM20-KO vs. R636S-HMZ
ENST00000416904;ZNF740;chr12:53581374-53584596	0.482474	3.32243e-06	0.00264193	0.975808	0.493333	RBM20-KO vs. R636S-HMZ
ENST00000416904;ZNF740;chr12:53581374-53581734	-0.482474	3.32243e-06	0.00264193	0.0241925	0.506667	RBM20-KO vs. R636S-HMZ
ENST00000372210,ENST00000372208,ENST00000372215;UCK1;chr9:134399888-134400426	0.631973	3.34104e-06	0.00264193	0.632722	0.00075	RBM20-KO vs. R636S-HMZ
ENST00000373852,ENST00000344795,ENST00000342422;C20orf24;chr20:35240626-35240846	0.317663	3.60552e-06	0.00265978	0.521933	0.20427	RBM20-KO vs. R636S-HMZ
ENST00000545648;TMEM66;chr8:29920673-29921403	0.161529	3.6636e-06	0.00265978	0.299413	0.137883	RBM20-KO vs. R636S-HMZ
ENST00000359680;TRAPPC2;chrX:13732429-13732525	0.577025	3.724e-06	0.00265978	0.604985	0.02796	RBM20-KO vs. R636S-HMZ
ENST00000360534;DPP4;chr2:162849734-162849792	0.842925	4.69133e-06	0.00314759	0.842925	0	RBM20-KO vs. R636S-HMZ
ENST00000360534;DPP4;chr2:162848750-162849792	-0.842925	4.69133e-06	0.00314759	0.157075	1	RBM20-KO vs. R636S-HMZ
ENST00000375119;C9orf156;chr9:100666802-100667014	-0.846642	5.86847e-06	0.00354425	0.125367	0.97201	RBM20-KO vs. R636S-HMZ
ENST00000375119;C9orf156;chr9:100666772-100667014	0.846642	5.86847e-06	0.00354425	0.874633	0.02799	RBM20-KO vs. R636S-HMZ
ENST00000602389;RSU1;chr10:16634963-16635392	0.183028	5.91655e-06	0.00354425	0.236235	0.0532067	RBM20-KO vs. R636S-HMZ
ENST00000332118;SRPR;chr11:126133171-126133810	-0.347487	6.0961e-06	0.00354425	0	0.347487	RBM20-KO vs. R636S-HMZ
ENST00000332118;SRPR;chr11:126132813-126133810	0.347487	6.0961e-06	0.00354425	1	0.652513	RBM20-KO vs. R636S-HMZ
ENST00000338272;TMEM167B;chr1:109637121-109638152	0.253074	6.46048e-06	0.00354425	0.277817	0.0247433	RBM20-KO vs. R636S-HMZ
ENST00000246672;NR1D1;chr17:38249206-38249335	-0.639827	6.56313e-06	0.00354425	0	0.639827	RBM20-KO vs. R636S-HMZ
ENST00000246672;NR1D1;chr17:38249039-38249335	0.639827	6.56313e-06	0.00354425	1	0.360173	RBM20-KO vs. R636S-HMZ
ENST00000571732;YWHAE;chr17:1247885-1248740	0.614869	6.89704e-06	0.00362205	0.680072	0.0652033	RBM20-KO vs. R636S-HMZ
ENST00000414154,ENST00000417410,ENST00000438528;SMIM19;chr8:42407751-42408050	0.19337	7.12566e-06	0.00362205	0.32734	0.13397	RBM20-KO vs. R636S-HMZ
ENST00000545748,ENST00000243050,ENST00000394824;NR4A1;chr12:52452728-52453291	0.31604	7.19796e-06	0.00362205	1	0.68396	RBM20-KO vs. R636S-HMZ
ENST00000392708;STT3A;chr11:125490705-125490819	-0.295488	1.06365e-05	0.00511964	0.626592	0.92208	RBM20-KO vs. R636S-HMZ
ENST00000357006;ZBTB14;chr18:5289810-5290856	-0.357473	1.10609e-05	0.00521064	0.474517	0.83199	RBM20-KO vs. R636S-HMZ
ENST00000375980;EFHD2;chr1:15755220-15756839	0.431177	1.13231e-05	0.00522301	0.48411	0.0529333	RBM20-KO vs. R636S-HMZ
ENST00000392708;STT3A;chr11:125490705-125490960	0.234692	1.22253e-05	0.00552411	0.279002	0.04431	RBM20-KO vs. R636S-HMZ
ENST00000229251;COPS7A;chr12:6840205-6840967	0.322288	1.34754e-05	0.00585018	0.578917	0.25663	RBM20-KO vs. R636S-HMZ
ENST00000357103;ADIPOR2;chr12:1895238-1895431	-0.454493	1.60477e-05	0.00634162	0	0.454493	RBM20-KO vs. R636S-HMZ
ENST00000357103;ADIPOR2;chr12:1895238-1897849	0.454493	1.60477e-05	0.00634162	1	0.545507	RBM20-KO vs. R636S-HMZ
ENST00000272298;CALM2;chr2:47387790-47387914	-0.204136	1.61485e-05	0.00634162	0.671037	0.875173	RBM20-KO vs. R636S-HMZ
ENST00000335997;ELF4;chrX:129198905-129200695	-0.848564	1.62612e-05	0.00634162	0.0004925	0.849057	RBM20-KO vs. R636S-HMZ
ENST00000335997;ELF4;chrX:129198848-129200695	0.848564	1.62612e-05	0.00634162	0.999507	0.150943	RBM20-KO vs. R636S-HMZ
ENST00000438704;HMGB2;chr4:174253218-174253230	-0.100257	1.65216e-05	0.00634162	0.81644	0.916697	RBM20-KO vs. R636S-HMZ
ENST00000216297;SUPT16H;chr14:21819630-21820831	0.125257	1.66124e-05	0.00634162	0.277508	0.15225	RBM20-KO vs. R636S-HMZ
ENST00000294383;USP24;chr1:55532031-55534717	-0.222061	1.79572e-05	0.00673881	0.524863	0.746923	RBM20-KO vs. R636S-HMZ
ENST00000337363;CCDC68;chr18:52571309-52571588	0.4779	1.82903e-05	0.00674944	0.4779	0	RBM20-KO vs. R636S-HMZ
ENST00000340848;TBC1D16;chr17:77911706-77914657	0.294006	1.959e-05	0.00704039	0.294023	1.66667e-05	RBM20-KO vs. R636S-HMZ
ENST00000415905;PPP6C;chr9:127911407-127911951	0.210444	1.97147e-05	0.00704039	0.419117	0.208673	RBM20-KO vs. R636S-HMZ
ENST00000368653;MKI67;chr10:129896138-129897453	-0.374864	2.01078e-05	0.00706676	0.0015425	0.376407	RBM20-KO vs. R636S-HMZ
ENST00000324306;ZKSCAN1;chr7:99631820-99635260	0.131823	2.04699e-05	0.00708164	0.131823	0	RBM20-KO vs. R636S-HMZ
ENST00000272298;CALM2;chr2:47387353-47387914	0.194391	2.25188e-05	0.00767061	0.272477	0.0780867	RBM20-KO vs. R636S-HMZ
ENST00000393801,ENST00000524904,ENST00000265637,ENST00000393800,ENST00000393799,ENST00000527403,ENST00000265636;PPP6R3;chr11:68380585-68382060	0.545503	2.53463e-05	0.00841932	0.545503	0	RBM20-KO vs. R636S-HMZ
ENST00000373218;EIF4EBP2;chr10:72181503-72181792	-0.29881	2.65076e-05	0.00841932	0.19873	0.49754	RBM20-KO vs. R636S-HMZ
ENST00000394894;KIF20A;chr5:137523102-137523271	-0.129616	2.66174e-05	0.00841932	0.732158	0.861773	RBM20-KO vs. R636S-HMZ
ENST00000375980;EFHD2;chr1:15755220-15755347	-0.271559	2.72666e-05	0.00841932	0.514977	0.786537	RBM20-KO vs. R636S-HMZ
ENST00000373044;YRDC;chr1:38269347-38269596	-0.469644	2.77048e-05	0.00841932	0.150113	0.619757	RBM20-KO vs. R636S-HMZ
ENST00000395601;SNTB1;chr8:121547984-121551116	0.285359	2.862e-05	0.0085632	0.392163	0.106803	RBM20-KO vs. R636S-HMZ
ENST00000262225;TMED2;chr12:124081276-124082687	0.129052	2.97153e-05	0.00877235	0.370165	0.241113	RBM20-KO vs. R636S-HMZ
ENST00000394642,ENST00000579849;TMEM98;chr17:31268011-31268661	0.409878	3.06996e-05	0.008908	0.981815	0.571937	RBM20-KO vs. R636S-HMZ
ENST00000311457,ENST00000559919;REC8;chr14:24649301-24649473	0.13959	3.17775e-05	0.008908	0.27616	0.13657	RBM20-KO vs. R636S-HMZ
ENST00000311457,ENST00000559919;REC8;chr14:24649301-24649365	-0.13959	3.17775e-05	0.008908	0.72384	0.86343	RBM20-KO vs. R636S-HMZ
ENST00000562684,ENST00000248098;HN1L;chr16:1748999-1749907	0.286558	3.29258e-05	0.008908	0.343775	0.0572167	RBM20-KO vs. R636S-HMZ
ENST00000532317;PICALM;chr11:85668714-85670088	0.132099	3.30463e-05	0.008908	0.298903	0.166803	RBM20-KO vs. R636S-HMZ
ENST00000340855;IDS;chrX:148561049-148564276	0.227694	3.34419e-05	0.008908	0.363337	0.135643	RBM20-KO vs. R636S-HMZ
ENST00000262225,ENST00000509052;TMED2;chr12:124081276-124081463	-0.130218	3.42185e-05	0.008908	0.624742	0.75496	RBM20-KO vs. R636S-HMZ
ENST00000317932;KCTD1;chr18:24035559-24035706	-0.163416	3.46246e-05	0.008908	0.659428	0.822843	RBM20-KO vs. R636S-HMZ
ENST00000379143;PCNA;chr20:5095875-5095928	-0.106378	3.46575e-05	0.008908	0.839215	0.945593	RBM20-KO vs. R636S-HMZ
ENST00000571732;YWHAE;chr17:1247914-1248740	-0.275486	3.4665e-05	0.008908	0.0066275	0.282113	RBM20-KO vs. R636S-HMZ
ENST00000525684,ENST00000422258;C11orf58;chr11:16776651-16776656	-0.181	3.50027e-05	0.008908	0.65161	0.83261	RBM20-KO vs. R636S-HMZ
ENST00000360768;VKORC1L1;chr7:65419287-65421548	0.17645	3.66369e-05	0.0090706	0.18354	0.00709	RBM20-KO vs. R636S-HMZ
ENST00000379019;GPCPD1;chr20:5527289-5528306	0.397702	3.75735e-05	0.0090706	0.586685	0.188983	RBM20-KO vs. R636S-HMZ
ENST00000564973,ENST00000330398;ATP6V0C;chr16:2569746-2570219	0.553709	3.83107e-05	0.0090706	0.993382	0.439673	RBM20-KO vs. R636S-HMZ
ENST00000564973,ENST00000330398;ATP6V0C;chr16:2569746-2570025	-0.553709	3.83107e-05	0.0090706	0.0066175	0.560327	RBM20-KO vs. R636S-HMZ
ENST00000323460;SENP5;chr3:196657794-196657981	-0.150948	3.85011e-05	0.0090706	0.516665	0.667613	RBM20-KO vs. R636S-HMZ
ENST00000550358;PTPRB;chr12:70915095-70915268	0.810948	3.85094e-05	0.0090706	0.810948	0	RBM20-KO vs. R636S-HMZ
ENST00000393220;SETX;chr9:135138101-135139625	0.1709	4.0188e-05	0.00914947	0.17478	0.00388	RBM20-KO vs. R636S-HMZ
ENST00000288304;DSCR3;chr21:38597703-38597844	-0.373731	4.04972e-05	0.00914947	0.301503	0.675233	RBM20-KO vs. R636S-HMZ
ENST00000360359;ANKS1A;chr6:35056386-35059190	0.552833	4.19113e-05	0.00927959	0.99261	0.439777	RBM20-KO vs. R636S-HMZ
ENST00000368324;SYT11;chr1:155851299-155854995	0.165582	4.26503e-05	0.00934971	0.165582	0	RBM20-KO vs. R636S-HMZ
ENST00000336032;PNRC1;chr6:89793915-89794443	0.361211	4.49089e-05	0.00974832	0.392637	0.0314267	RBM20-KO vs. R636S-HMZ
ENST00000499679,ENST00000367815,ENST00000367816,ENST00000367813;ATP1B1;chr1:169100793-169101257	-0.1393	4.66213e-05	0.00985038	0.64439	0.78369	RBM20-KO vs. R636S-HMZ
ENST00000375859;SPIN1;chr9:91090192-91093609	0.216933	4.67824e-05	0.00985038	0.534192	0.31726	RBM20-KO vs. R636S-HMZ
ENST00000381344;IDI1;chr10:1085966-1087126	-0.149618	4.81135e-05	0.00985038	0.207625	0.357243	RBM20-KO vs. R636S-HMZ
ENST00000394276;PGRMC2;chr4:129192052-129192470	0.193289	4.82093e-05	0.00985038	0.230472	0.0371833	RBM20-KO vs. R636S-HMZ
ENST00000415905;PPP6C;chr9:127911850-127911951	-0.232963	4.82831e-05	0.00985038	0.48438	0.717343	RBM20-KO vs. R636S-HMZ
ENST00000394642,ENST00000579849;TMEM98;chr17:31268011-31268367	-0.41371	4.87752e-05	0.00985038	0	0.41371	RBM20-KO vs. R636S-HMZ
ENST00000327435;ADI1;chr2:3502005-3502733	0.186021	5.19172e-05	0.0102735	0.264107	0.0780867	RBM20-KO vs. R636S-HMZ
ENST00000399568;C22orf39;chr22:19428397-19429166	0.378646	5.19683e-05	0.0102735	0.616502	0.237857	RBM20-KO vs. R636S-HMZ
ENST00000302243;DDX19A;chr16:70405889-70406552	0.172493	5.30364e-05	0.0103918	0.50671	0.334217	RBM20-KO vs. R636S-HMZ
ENST00000372218,ENST00000372224,ENST00000372217;KIF2C;chr1:45232851-45233439	-0.856784	5.54341e-05	0.0106476	0.0106325	0.867417	RBM20-KO vs. R636S-HMZ
ENST00000372224,ENST00000372218,ENST00000372217;KIF2C;chr1:45232851-45232880	0.856784	5.54341e-05	0.0106476	0.989367	0.132583	RBM20-KO vs. R636S-HMZ
ENST00000356245,ENST00000394123;G3BP1;chr5:151183652-151184943	0.246805	5.64251e-05	0.0106476	0.262235	0.01543	RBM20-KO vs. R636S-HMZ
ENST00000373852,ENST00000344795,ENST00000342422,ENST00000558530;C20orf24;chr20:35240626-35240798	-0.282703	5.72343e-05	0.0106476	0.41453	0.697233	RBM20-KO vs. R636S-HMZ
ENST00000261798;CSNK1A1;chr5:148876069-148876415	-0.130976	5.72548e-05	0.0106476	0.0001475	0.131123	RBM20-KO vs. R636S-HMZ
ENST00000461854;MPP2;chr17:41953508-41955174	-0.194677	5.93393e-05	0.0106476	0	0.194677	RBM20-KO vs. R636S-HMZ
ENST00000238616;NEK9;chr14:75549490-75551266	0.337548	5.97336e-05	0.0106476	0.391475	0.0539267	RBM20-KO vs. R636S-HMZ
ENST00000445922;BAG5;chr14:104024923-104026157	0.187546	6.01837e-05	0.0106476	0.192802	0.00525667	RBM20-KO vs. R636S-HMZ
ENST00000404583;CDPF1;chr22:46640419-46640988	0.206533	6.04527e-05	0.0106476	0.206533	0	RBM20-KO vs. R636S-HMZ
ENST00000404583;CDPF1;chr22:46639909-46640988	-0.206533	6.04527e-05	0.0106476	0.793467	1	RBM20-KO vs. R636S-HMZ
ENST00000301919;MSANTD4;chr11:105878628-105880261	-0.219078	6.06065e-05	0.0106476	0.200112	0.41919	RBM20-KO vs. R636S-HMZ
ENST00000500728;LRPAP1;chr4:3511629-3514700	0.104627	6.23454e-05	0.0106476	0.104627	0	RBM20-KO vs. R636S-HMZ
ENST00000292385;DBN1;chr5:176883998-176884433	0.367272	6.25874e-05	0.0106476	0.396215	0.0289433	RBM20-KO vs. R636S-HMZ
ENST00000368653;MKI67;chr10:129896871-129897453	-0.298852	6.37646e-05	0.0106476	0.000935	0.299787	RBM20-KO vs. R636S-HMZ
ENST00000379540;NFX1;chr9:33369976-33371155	0.220153	6.41368e-05	0.0106476	0.470282	0.25013	RBM20-KO vs. R636S-HMZ
ENST00000379540;NFX1;chr9:33369976-33370175	-0.220153	6.41368e-05	0.0106476	0.529717	0.74987	RBM20-KO vs. R636S-HMZ
ENST00000356554;MAN1A2;chr1:118065579-118071200	0.208599	6.41779e-05	0.0106476	0.242982	0.0343833	RBM20-KO vs. R636S-HMZ
ENST00000377793;NAA40;chr11:63721951-63722525	-0.283707	6.42565e-05	0.0106476	0	0.283707	RBM20-KO vs. R636S-HMZ
ENST00000380191;GDI2;chr10:5807820-5807968	-0.14214	6.44408e-05	0.0106476	0.00675	0.14889	RBM20-KO vs. R636S-HMZ
ENST00000313733,ENST00000358053,ENST00000439951;OSBPL2;chr20:60869013-60869170	-0.178473	6.5873e-05	0.0108037	0	0.178473	RBM20-KO vs. R636S-HMZ
ENST00000317370;SLC2A4;chr17:7189948-7191150	-0.330522	7.01656e-05	0.0111777	0.217565	0.548087	RBM20-KO vs. R636S-HMZ
ENST00000358196;GAD1;chr2:171716392-171717343	-0.479862	7.1409e-05	0.0111777	0.018575	0.498437	RBM20-KO vs. R636S-HMZ
ENST00000358196;GAD1;chr2:171716392-171717661	0.479862	7.1409e-05	0.0111777	0.981425	0.501563	RBM20-KO vs. R636S-HMZ
ENST00000393346;PICALM;chr11:85669873-85670088	-0.152778	7.17363e-05	0.0111777	0.497085	0.649863	RBM20-KO vs. R636S-HMZ
ENST00000281243;QDPR;chr4:17488548-17488753	-0.344672	7.18906e-05	0.0111777	0.328367	0.67304	RBM20-KO vs. R636S-HMZ
ENST00000506538;WDR36;chr5:110462581-110466137	0.11332	7.3291e-05	0.0111777	0.12123	0.00791	RBM20-KO vs. R636S-HMZ
ENST00000402050,ENST00000404984;IQCE;chr7:2649796-2654362	0.266998	7.34707e-05	0.0111777	0.534965	0.267967	RBM20-KO vs. R636S-HMZ
ENST00000327158;TIMM22;chr17:904328-904860	0.40247	7.35888e-05	0.0111777	0.40247	0	RBM20-KO vs. R636S-HMZ
ENST00000513610;MYO10;chr5:16665413-16666800	0.415599	7.50666e-05	0.011211	0.935482	0.519883	RBM20-KO vs. R636S-HMZ
ENST00000513610;MYO10;chr5:16666138-16666800	-0.415599	7.50666e-05	0.011211	0.0645175	0.480117	RBM20-KO vs. R636S-HMZ
ENST00000283179;HNRNPU;chr1:245016826-245017751	0.14964	7.54452e-05	0.011211	0.15231	0.00267	RBM20-KO vs. R636S-HMZ
ENST00000487418;IVD;chr15:40710462-40710966	-0.474263	7.64855e-05	0.0112898	0	0.474263	RBM20-KO vs. R636S-HMZ
ENST00000579973,ENST00000408011;KCTD1;chr18:24034922-24035706	0.113351	7.86176e-05	0.0115276	0.281647	0.168297	RBM20-KO vs. R636S-HMZ
ENST00000306954;C14orf142;chr14:93669238-93670032	-0.359246	7.9342e-05	0.0115573	0.207668	0.566913	RBM20-KO vs. R636S-HMZ
ENST00000343200,ENST00000512590,ENST00000265077,ENST00000342785;VCAN;chr5:82876253-82876647	-0.185133	8.23122e-05	0.0118342	0.2838	0.468933	RBM20-KO vs. R636S-HMZ
ENST00000320474;B3GALNT1;chr3:160802038-160803546	0.217516	8.31808e-05	0.0118662	0.217583	6.66667e-05	RBM20-KO vs. R636S-HMZ
ENST00000327435;ADI1;chr2:3502564-3502733	-0.515957	8.61549e-05	0.0118662	0	0.515957	RBM20-KO vs. R636S-HMZ
ENST00000255108;DPH2;chr1:44438211-44439041	0.49574	8.68803e-05	0.0118662	1	0.50426	RBM20-KO vs. R636S-HMZ
ENST00000396758,ENST00000255108;DPH2;chr1:44438211-44438450	-0.49574	8.68803e-05	0.0118662	0	0.49574	RBM20-KO vs. R636S-HMZ
ENST00000255559;SLC39A11;chr17:70642087-70643722	0.519449	8.77274e-05	0.0118662	0.968222	0.448773	RBM20-KO vs. R636S-HMZ
ENST00000373451;FTSJD2;chr6:37447921-37449307	0.339691	8.84301e-05	0.0118662	0.972908	0.633217	RBM20-KO vs. R636S-HMZ
ENST00000373451;FTSJD2;chr6:37447921-37448432	-0.339691	8.84301e-05	0.0118662	0.0270925	0.366783	RBM20-KO vs. R636S-HMZ
ENST00000398073;CTDSP2;chr12:58216039-58217384	0.149753	8.91494e-05	0.0118811	0.1871	0.0373467	RBM20-KO vs. R636S-HMZ
ENST00000395719;G3BP2;chr4:76569917-76570613	-0.296593	9.21781e-05	0.0120764	0	0.296593	RBM20-KO vs. R636S-HMZ
ENST00000405219;XBP1;chr22:29190644-29191533	0.27209	9.7353e-05	0.0123879	0.41412	0.14203	RBM20-KO vs. R636S-HMZ
ENST00000503872;PGRMC2;chr4:129192294-129192470	-0.301294	0.000103539	0.0129517	0.430843	0.732137	RBM20-KO vs. R636S-HMZ
ENST00000372187,ENST00000372185,ENST00000372181;FAM213A;chr10:82191855-82192451	-0.243192	0.0001043	0.0129736	0.545945	0.789137	RBM20-KO vs. R636S-HMZ
ENST00000542657,ENST00000357997;ANKLE2;chr12:133303695-133303827	-0.624259	0.000107998	0.0133586	0.0264275	0.650687	RBM20-KO vs. R636S-HMZ
ENST00000225388;NUFIP2;chr17:27590441-27591556	0.374942	0.000108804	0.0133835	0.469985	0.0950433	RBM20-KO vs. R636S-HMZ
ENST00000342628;FOXM1;chr12:2967420-2967803	-0.351557	0.000113149	0.0136898	0	0.351557	RBM20-KO vs. R636S-HMZ
ENST00000342628;FOXM1;chr12:2966848-2967803	0.351557	0.000113149	0.0136898	1	0.648443	RBM20-KO vs. R636S-HMZ
ENST00000356245,ENST00000394123;G3BP1;chr5:151183652-151183932	-0.19678	0.000116663	0.0139845	0	0.19678	RBM20-KO vs. R636S-HMZ
ENST00000539735,ENST00000538410,ENST00000534947,ENST00000534877,ENST00000229251,ENST00000543155;COPS7A;chr12:6840318-6840397	-0.57725	0.000116848	0.0139845	0.04468	0.62193	RBM20-KO vs. R636S-HMZ
ENST00000238831;YIPF4;chr2:32530695-32530729	-0.110511	0.000119058	0.0141724	0.770953	0.881463	RBM20-KO vs. R636S-HMZ
ENST00000391411;C17orf51;chr17:21435876-21438560	-0.469197	0.000123643	0.0144869	0.03015	0.499347	RBM20-KO vs. R636S-HMZ
ENST00000237654;CCNI;chr4:77968432-77969371	0.158415	0.000126001	0.0144869	0.158415	0	RBM20-KO vs. R636S-HMZ
ENST00000373271,ENST00000373272,ENST00000244007;PLCG1;chr20:39803149-39804361	0.54998	0.000126624	0.0144869	1	0.45002	RBM20-KO vs. R636S-HMZ
ENST00000373271,ENST00000373272,ENST00000244007;PLCG1;chr20:39803149-39803801	-0.54998	0.000126624	0.0144869	0	0.54998	RBM20-KO vs. R636S-HMZ
ENST00000340535,ENST00000344441,ENST00000344922,ENST00000344507;MIA3;chr1:222838969-222839045	-0.40534	0.000127926	0.0144869	0.33408	0.73942	RBM20-KO vs. R636S-HMZ
ENST00000589432,ENST00000285093;ACAA2;chr18:47309868-47310216	-0.302665	0.000128243	0.0144869	0.311975	0.61464	RBM20-KO vs. R636S-HMZ
ENST00000589432;ACAA2;chr18:47309939-47310216	0.302665	0.000128243	0.0144869	0.688025	0.38536	RBM20-KO vs. R636S-HMZ
ENST00000264335,ENST00000571732;YWHAE;chr17:1247821-1248740	-0.323752	0.000130579	0.0146418	0.295625	0.619377	RBM20-KO vs. R636S-HMZ
ENST00000359523,ENST00000392121;MPZL1;chr1:167757158-167759390	0.198373	0.000130937	0.0146418	0.22185	0.0234767	RBM20-KO vs. R636S-HMZ
ENST00000300571;GPRC5B;chr16:19868615-19871821	0.213893	0.000134989	0.0149884	0.48913	0.275237	RBM20-KO vs. R636S-HMZ
ENST00000304863;UQCRFS1;chr19:29698257-29698454	0.269373	0.000137505	0.0149912	0.47458	0.205207	RBM20-KO vs. R636S-HMZ
ENST00000454497;OTUD4;chr4:146058482-146058581	-0.260388	0.000141064	0.0149912	0.005255	0.265643	RBM20-KO vs. R636S-HMZ
ENST00000377084;SLITRK1;chr13:84451326-84453551	0.561695	0.000142001	0.0149912	0.606335	0.04464	RBM20-KO vs. R636S-HMZ
ENST00000377084;SLITRK1;chr13:84452379-84453551	-0.561695	0.000142001	0.0149912	0.393665	0.95536	RBM20-KO vs. R636S-HMZ
ENST00000480456,ENST00000312957,ENST00000425221;JAM2;chr21:27086984-27087200	-0.651225	0.000143388	0.0149912	0.005465	0.65669	RBM20-KO vs. R636S-HMZ
ENST00000368926;C1orf56;chr1:151022934-151023041	-0.120726	0.000143945	0.0149912	0.849568	0.970293	RBM20-KO vs. R636S-HMZ
ENST00000368926;C1orf56;chr1:151022934-151023896	0.120726	0.000143945	0.0149912	0.150432	0.0297067	RBM20-KO vs. R636S-HMZ
ENST00000397030,ENST00000375604,ENST00000375601;MCF2L;chr13:113751173-113752754	0.333808	0.000145726	0.0150572	0.619855	0.286047	RBM20-KO vs. R636S-HMZ
ENST00000520284,ENST00000517795,ENST00000518907,ENST00000518901,ENST00000520367,ENST00000518137;ENDOV;chr17:78409998-78410345	-0.502173	0.000146213	0.0150572	0	0.502173	RBM20-KO vs. R636S-HMZ
ENST00000344111;COX19;chr7:1005718-1009013	-0.13874	0.000148731	0.0150745	0.16608	0.30482	RBM20-KO vs. R636S-HMZ
ENST00000395458,ENST00000451378,ENST00000326912,ENST00000326925;NDUFAF3;chr3:49060605-49060632	-0.210283	0.000151255	0.0150995	0.557617	0.7679	RBM20-KO vs. R636S-HMZ
ENST00000400904;CTNNBIP1;chr1:9910168-9910775	0.494197	0.000151715	0.0150995	0.51854	0.0243433	RBM20-KO vs. R636S-HMZ
ENST00000524931;PTS;chr11:112104278-112104533	-0.198722	0.000152467	0.0150995	0.0939575	0.29268	RBM20-KO vs. R636S-HMZ
ENST00000317370;SLC2A4;chr17:7189948-7191338	0.29096	0.000153556	0.0150995	0.68963	0.39867	RBM20-KO vs. R636S-HMZ
ENST00000329565;SNN;chr16:11770182-11772937	-0.529337	0.000154323	0.0150995	0.07088	0.600217	RBM20-KO vs. R636S-HMZ
ENST00000329565;SNN;chr16:11770182-11773020	0.529337	0.000154323	0.0150995	0.92912	0.399783	RBM20-KO vs. R636S-HMZ
ENST00000327300;KHDRBS1;chr1:32508225-32509497	-0.277353	0.000154649	0.0150995	0.02405	0.301403	RBM20-KO vs. R636S-HMZ
ENST00000356501;ADPRHL1;chr13:114076295-114077136	0.380735	0.000154807	0.0150995	0.641345	0.26061	RBM20-KO vs. R636S-HMZ
ENST00000341060;TDP2;chr6:24650336-24651015	0.163241	0.000156352	0.0151833	0.267458	0.104217	RBM20-KO vs. R636S-HMZ
ENST00000431388;C17orf89;chr17:79214816-79215081	0.458115	0.000157742	0.0152514	0.769565	0.31145	RBM20-KO vs. R636S-HMZ
ENST00000278505;ENDOD1;chr11:94862743-94863193	-0.257073	0.000159283	0.015267	0	0.257073	RBM20-KO vs. R636S-HMZ
ENST00000278505;ENDOD1;chr11:94862743-94865809	0.257073	0.000159283	0.015267	1	0.742927	RBM20-KO vs. R636S-HMZ
ENST00000350498;PDAP1;chr7:98993610-98994304	0.481463	0.000160708	0.01529	0.89347	0.412007	RBM20-KO vs. R636S-HMZ
ENST00000350498;PDAP1;chr7:98994066-98994304	-0.497494	0.000162057	0.01529	0.0609625	0.558457	RBM20-KO vs. R636S-HMZ
ENST00000396987;AGPAT6;chr8:41478520-41478814	-0.413623	0.000162184	0.01529	0.0554275	0.46905	RBM20-KO vs. R636S-HMZ
ENST00000372733;SDC4;chr20:43953931-43955903	0.287308	0.000162285	0.01529	0.663545	0.376237	RBM20-KO vs. R636S-HMZ
ENST00000393220;SETX;chr9:135139282-135139625	-0.404784	0.000163472	0.0153366	0.0316825	0.436467	RBM20-KO vs. R636S-HMZ
ENST00000251047;LMAN1;chr18:56998197-56998324	-0.359158	0.000165239	0.015393	0.447235	0.806393	RBM20-KO vs. R636S-HMZ
ENST00000547312;DNM1L;chr12:32896344-32896492	-0.507963	0.000165582	0.015393	0	0.507963	RBM20-KO vs. R636S-HMZ
ENST00000395711;SDAD1;chr4:76871779-76871902	-0.113279	0.000166854	0.015393	0.760047	0.873327	RBM20-KO vs. R636S-HMZ
ENST00000356260;SDAD1;chr4:76871058-76871902	0.113279	0.000166854	0.015393	0.239953	0.126673	RBM20-KO vs. R636S-HMZ
ENST00000396445,ENST00000376451,ENST00000376452,ENST00000376462,ENST00000376454,ENST00000458595;KIAA1217;chr10:24835253-24835428	-0.45393	0.000167732	0.0154097	0	0.45393	RBM20-KO vs. R636S-HMZ
ENST00000288304;DSCR3;chr21:38597523-38597844	0.138001	0.000168766	0.0154407	0.145787	0.00778667	RBM20-KO vs. R636S-HMZ
ENST00000369291;RNF115;chr1:145688220-145688805	0.139401	0.000170826	0.0154781	0.198887	0.0594867	RBM20-KO vs. R636S-HMZ
ENST00000288235;MYO1E;chr15:59428564-59429578	0.434517	0.000171754	0.0154781	0.86451	0.429993	RBM20-KO vs. R636S-HMZ
ENST00000392038;AKT2;chr19:40738711-40739778	-0.241675	0.000173932	0.0154781	0.008745	0.25042	RBM20-KO vs. R636S-HMZ
ENST00000220751;RIPK2;chr8:90802644-90802836	0.11154	0.000174496	0.0154781	0.11154	0	RBM20-KO vs. R636S-HMZ
ENST00000315322;RABL5;chr7:100958069-100958414	-0.279712	0.000175092	0.0154781	0.475695	0.755407	RBM20-KO vs. R636S-HMZ
ENST00000401000;RPRD2;chr1:150445810-150447835	0.118123	0.000176745	0.0154781	0.1183	0.000176667	RBM20-KO vs. R636S-HMZ
ENST00000539605;ANKLE2;chr12:133302253-133303827	0.651382	0.000177122	0.0154781	0.973572	0.32219	RBM20-KO vs. R636S-HMZ
ENST00000325110;HMGCS1;chr5:43290857-43291232	0.194323	0.000178263	0.0154781	0.62902	0.434697	RBM20-KO vs. R636S-HMZ
ENST00000418342;LUZP1;chr1:23415078-23415387	-0.447327	0.000180057	0.0155728	0	0.447327	RBM20-KO vs. R636S-HMZ
ENST00000314797;COPG1;chr3:128996267-128996386	-0.248066	0.000183029	0.0156336	0.579368	0.827433	RBM20-KO vs. R636S-HMZ
ENST00000314797;COPG1;chr3:128996267-128996616	0.248066	0.000183029	0.0156336	0.420633	0.172567	RBM20-KO vs. R636S-HMZ
ENST00000394115,ENST00000394109,ENST00000548274,ENST00000266971,ENST00000356124;SUOX;chr12:56398811-56399144	-0.395897	0.000184056	0.0156336	0.01709	0.412987	RBM20-KO vs. R636S-HMZ
ENST00000301318;ZFP28;chr19:57066761-57067244	0.34586	0.000184063	0.0156336	1	0.65414	RBM20-KO vs. R636S-HMZ
ENST00000456324;ZNF146;chr19:36728221-36729566	0.262767	0.000186191	0.0157346	0.32894	0.0661733	RBM20-KO vs. R636S-HMZ
ENST00000433060,ENST00000317829,ENST00000317837;AMOTL1;chr11:94603960-94609375	0.468914	0.000192727	0.0161636	0.511088	0.0421733	RBM20-KO vs. R636S-HMZ
ENST00000358075;MAGT1;chrX:77084087-77084716	0.224286	0.000195782	0.0162977	0.292652	0.0683667	RBM20-KO vs. R636S-HMZ
ENST00000521264;ATOX1;chr5:151123599-151125885	0.573283	0.000196535	0.0162977	0.640413	0.06713	RBM20-KO vs. R636S-HMZ
ENST00000521264;ATOX1;chr5:151122384-151125885	-0.573283	0.000196535	0.0162977	0.359588	0.93287	RBM20-KO vs. R636S-HMZ
ENST00000361337;TOP1;chr20:39751937-39752487	-0.125468	0.000200468	0.0165618	0.540122	0.66559	RBM20-KO vs. R636S-HMZ
ENST00000266085;TIMP3;chr22:33255364-33255469	-0.564027	0.000202941	0.0166149	0.03835	0.602377	RBM20-KO vs. R636S-HMZ
ENST00000231198;THG1L;chr5:157166490-157166980	0.201737	0.000203148	0.0166149	0.201737	0	RBM20-KO vs. R636S-HMZ
ENST00000323224,ENST00000323274;TYMS;chr18:672997-673501	0.112493	0.000203362	0.0166149	0.29622	0.183727	RBM20-KO vs. R636S-HMZ
ENST00000171887;TNS1;chr2:218664511-218669181	-0.197038	0.000206129	0.0167176	0.398985	0.596023	RBM20-KO vs. R636S-HMZ
ENST00000413393,ENST00000436190,ENST00000300249,ENST00000538170,ENST00000589699;MAPRE2;chr18:32720333-32721577	-0.208032	0.000209332	0.0168444	0.361765	0.569797	RBM20-KO vs. R636S-HMZ
ENST00000394203,ENST00000506597,ENST00000338517,ENST00000394205;SCOC;chr4:141302258-141303314	0.108945	0.000209807	0.0168444	0.233995	0.12505	RBM20-KO vs. R636S-HMZ
ENST00000331758;SS18L1;chr20:60754264-60757445	0.299922	0.000209975	0.0168444	0.564723	0.2648	RBM20-KO vs. R636S-HMZ
ENST00000285518;AGPAT5;chr8:6614909-6615059	-0.344545	0.000212696	0.0169926	0.252675	0.59722	RBM20-KO vs. R636S-HMZ
ENST00000225388;NUFIP2;chr17:27591002-27591556	-0.458407	0.000213357	0.0169926	0	0.458407	RBM20-KO vs. R636S-HMZ
ENST00000577866,ENST00000359783,ENST00000392720,ENST00000580753,ENST00000359904,ENST00000577273,ENST00000577985;AMZ2;chr17:66253110-66253156	-0.269877	0.000220819	0.0172972	0.48391	0.753787	RBM20-KO vs. R636S-HMZ
ENST00000354396;ARNT;chr1:150784398-150784496	-0.364312	0.000222214	0.0172972	0.368395	0.732707	RBM20-KO vs. R636S-HMZ
ENST00000264710;RAB10;chr2:26357890-26357976	-0.144789	0.000222991	0.0172972	0.695617	0.840407	RBM20-KO vs. R636S-HMZ
ENST00000381000,ENST00000452533;DNM1L;chr12:32896344-32898486	-0.140807	0.000223457	0.0172972	0.00414	0.144947	RBM20-KO vs. R636S-HMZ
ENST00000300935;RAB8A;chr19:16243114-16244443	0.299436	0.000224017	0.0172972	0.308462	0.00902667	RBM20-KO vs. R636S-HMZ
ENST00000251047;LMAN1;chr18:56998157-56998324	0.215468	0.000224213	0.0172972	0.268745	0.0532767	RBM20-KO vs. R636S-HMZ
ENST00000566157;OGFOD1;chr16:56510117-56510709	0.130931	0.00022554	0.0173048	0.147957	0.0170267	RBM20-KO vs. R636S-HMZ
ENST00000398514;DPYSL3;chr5:146772937-146773597	0.174992	0.000226028	0.0173048	0.174992	0	RBM20-KO vs. R636S-HMZ
ENST00000427025;NHSL1;chr6:138744285-138745217	-0.526128	0.000227799	0.0173048	0.022905	0.549033	RBM20-KO vs. R636S-HMZ
ENST00000311117,ENST00000257745,ENST00000334877;KMT2E;chr7:104753780-104753901	-0.346644	0.000231481	0.0173048	0.452973	0.799617	RBM20-KO vs. R636S-HMZ
ENST00000397030,ENST00000375604,ENST00000375601;MCF2L;chr13:113751173-113752864	-0.407641	0.000231985	0.0173048	0.268883	0.676523	RBM20-KO vs. R636S-HMZ
ENST00000378883,ENST00000378896,ENST00000265187;MCM8;chr20:5975037-5975583	-0.284912	0.000232528	0.0173048	0.407495	0.692407	RBM20-KO vs. R636S-HMZ
ENST00000378896,ENST00000265187;MCM8;chr20:5975037-5975852	0.284912	0.000232528	0.0173048	0.592505	0.307593	RBM20-KO vs. R636S-HMZ
ENST00000258098;RAB11FIP5;chr2:73300509-73302648	0.214147	0.000233867	0.0173048	0.914107	0.69996	RBM20-KO vs. R636S-HMZ
ENST00000258098;RAB11FIP5;chr2:73301707-73302648	-0.214147	0.000233867	0.0173048	0.0858925	0.30004	RBM20-KO vs. R636S-HMZ
ENST00000261438;KLF3;chr4:38698884-38702418	0.192806	0.000234226	0.0173048	0.320783	0.127977	RBM20-KO vs. R636S-HMZ
ENST00000520284,ENST00000517795,ENST00000518907,ENST00000518901,ENST00000520367,ENST00000518137;ENDOV;chr17:78409998-78411881	0.484968	0.00023562	0.0173048	0.982795	0.497827	RBM20-KO vs. R636S-HMZ
ENST00000332438;CCR10;chr17:40830899-40831570	0.72997	0.000237028	0.0173048	1	0.27003	RBM20-KO vs. R636S-HMZ
ENST00000591765,ENST00000332438;CCR10;chr17:40831425-40831570	-0.72997	0.000237028	0.0173048	0	0.72997	RBM20-KO vs. R636S-HMZ
ENST00000311117,ENST00000257745,ENST00000334877;KMT2E;chr7:104753780-104754533	0.347008	0.000237469	0.0173048	0.547027	0.20002	RBM20-KO vs. R636S-HMZ
ENST00000330514,ENST00000590758;GJC1;chr17:42881566-42881994	-0.416193	0.000237634	0.0173048	0	0.416193	RBM20-KO vs. R636S-HMZ
ENST00000338272;TMEM167B;chr1:109637121-109637435	-0.473586	0.000241193	0.0174295	0.230478	0.704063	RBM20-KO vs. R636S-HMZ
ENST00000282041;EPG5;chr18:43430612-43432431	0.154613	0.000242115	0.0174295	0.631092	0.47648	RBM20-KO vs. R636S-HMZ
ENST00000282041;EPG5;chr18:43427573-43432431	-0.15489	0.000242459	0.0174295	0.36863	0.52352	RBM20-KO vs. R636S-HMZ
ENST00000256682;ARF3;chr12:49329993-49332729	0.350789	0.000246372	0.0175365	0.596692	0.245903	RBM20-KO vs. R636S-HMZ
ENST00000361952;ZNF830;chr17:33289704-33290064	0.46075	0.000246665	0.0175365	0.47386	0.01311	RBM20-KO vs. R636S-HMZ
ENST00000377921;RSU1;chr10:16635296-16635392	-0.129093	0.000252615	0.0175365	0.71761	0.846703	RBM20-KO vs. R636S-HMZ
ENST00000343818;PYCR2;chr1:226107577-226108154	0.316629	0.000252818	0.0175365	0.638752	0.322123	RBM20-KO vs. R636S-HMZ
ENST00000343818;PYCR2;chr1:226107984-226108154	-0.316629	0.000252818	0.0175365	0.361247	0.677877	RBM20-KO vs. R636S-HMZ
ENST00000417037,ENST00000396334;MYD88;chr3:38182777-38184418	-0.598612	0.000253374	0.0175365	0.0574475	0.65606	RBM20-KO vs. R636S-HMZ
ENST00000417037,ENST00000396334;MYD88;chr3:38182777-38184513	0.598612	0.000253374	0.0175365	0.942553	0.34394	RBM20-KO vs. R636S-HMZ
ENST00000310942;CBX2;chr17:77758841-77761368	-0.712688	0.000253436	0.0175365	0.0057625	0.71845	RBM20-KO vs. R636S-HMZ
ENST00000310942;CBX2;chr17:77758841-77761782	0.712688	0.000253436	0.0175365	0.994237	0.28155	RBM20-KO vs. R636S-HMZ
ENST00000455781,ENST00000393360,ENST00000452135;MAPK9;chr5:179661838-179663383	0.223587	0.00025353	0.0175365	0.248488	0.0249	RBM20-KO vs. R636S-HMZ
ENST00000530849,ENST00000300650,ENST00000531452;RNF214;chr11:117155867-117156404	0.113669	0.000256351	0.0175365	0.300752	0.187083	RBM20-KO vs. R636S-HMZ
ENST00000544216;LSM14A;chr19:34718293-34718392	-0.161457	0.00025832	0.0175365	0.73801	0.899467	RBM20-KO vs. R636S-HMZ
ENST00000267116;ANKRD52;chr12:56631590-56636925	-0.194849	0.000258994	0.0175365	0.429748	0.624597	RBM20-KO vs. R636S-HMZ
ENST00000480456;JAM2;chr21:27086984-27089886	-0.202953	0.000259444	0.0175365	0.00655	0.209503	RBM20-KO vs. R636S-HMZ
ENST00000280362,ENST00000524931;PTS;chr11:112104278-112104482	0.188712	0.000259782	0.0175365	0.888555	0.699843	RBM20-KO vs. R636S-HMZ
ENST00000235090;WDR77;chr1:111983823-111983851	-0.140352	0.000263472	0.0175813	0.640707	0.78106	RBM20-KO vs. R636S-HMZ
ENST00000541182,ENST00000540651,ENST00000272102;ARF1;chr1:228285714-228286824	-0.132401	0.000265218	0.0175813	0.0055125	0.137913	RBM20-KO vs. R636S-HMZ
ENST00000302922;SEPSECS;chr4:25122625-25125552	0.174776	0.000268418	0.0175813	0.194593	0.0198167	RBM20-KO vs. R636S-HMZ
ENST00000507528,ENST00000264933;PDCD6;chr5:314630-314993	0.225052	0.000270391	0.0175813	0.474322	0.24927	RBM20-KO vs. R636S-HMZ
ENST00000393784;ERGIC1;chr5:172377819-172379688	0.709573	0.000270933	0.0175813	0.93751	0.227937	RBM20-KO vs. R636S-HMZ
ENST00000490331,ENST00000417410,ENST00000414154,ENST00000438528;SMIM19;chr8:42407751-42407867	-0.160557	0.000270964	0.0175813	0.56882	0.729377	RBM20-KO vs. R636S-HMZ
ENST00000380518;COL2A1;chr12:48366747-48367189	0.100968	0.00027135	0.0175813	0.350135	0.249167	RBM20-KO vs. R636S-HMZ
ENST00000380518;COL2A1;chr12:48366981-48367189	-0.100968	0.00027135	0.0175813	0.649865	0.750833	RBM20-KO vs. R636S-HMZ
ENST00000447989;ALDH7A1;chr5:125880549-125880656	-0.114477	0.000271582	0.0175813	0.74017	0.854647	RBM20-KO vs. R636S-HMZ
ENST00000541150,ENST00000325542,ENST00000325486;CEP57;chr11:95564420-95564706	-0.22117	0.000272081	0.0175813	0.34997	0.57114	RBM20-KO vs. R636S-HMZ
ENST00000332582;GPR173;chrX:53106925-53108753	-0.235712	0.000272815	0.0175813	0.472008	0.70772	RBM20-KO vs. R636S-HMZ
ENST00000332582;GPR173;chrX:53106925-53109797	0.235712	0.000272815	0.0175813	0.527992	0.29228	RBM20-KO vs. R636S-HMZ
ENST00000396987;AGPAT6;chr8:41478520-41479452	0.291985	0.000273207	0.0175813	0.739845	0.44786	RBM20-KO vs. R636S-HMZ
ENST00000227507;CCND1;chr11:69466050-69467840	-0.273253	0.00027441	0.0175813	0	0.273253	RBM20-KO vs. R636S-HMZ
ENST00000397728;LSS;chr21:47610660-47611017	0.114235	0.000274844	0.0175813	0.397605	0.28337	RBM20-KO vs. R636S-HMZ
ENST00000330914,ENST00000396389,ENST00000327892,ENST00000396384;TUBB;chr6:30692174-30692353	-0.300008	0.000279017	0.0175813	0.583975	0.883983	RBM20-KO vs. R636S-HMZ
ENST00000330914,ENST00000396389,ENST00000327892,ENST00000396384;TUBB;chr6:30692174-30693203	0.300008	0.000279017	0.0175813	0.416025	0.116017	RBM20-KO vs. R636S-HMZ
ENST00000282541;GPD1L;chr3:32207402-32210201	0.197437	0.000279722	0.0175813	0.502167	0.30473	RBM20-KO vs. R636S-HMZ
ENST00000282541;GPD1L;chr3:32207402-32207605	-0.197437	0.000279722	0.0175813	0.497833	0.69527	RBM20-KO vs. R636S-HMZ
ENST00000541269,ENST00000340855,ENST00000537071;IDS;chrX:148564071-148564276	-0.259752	0.000279877	0.0175813	0.400855	0.660607	RBM20-KO vs. R636S-HMZ
ENST00000382533,ENST00000607003;SAP18;chr13:21721481-21721554	0.137181	0.00028014	0.0175813	0.170088	0.0329067	RBM20-KO vs. R636S-HMZ
ENST00000289968;ARHGAP17;chr16:24931046-24931450	-0.427643	0.000281249	0.0175813	0.13673	0.564373	RBM20-KO vs. R636S-HMZ
ENST00000303665,ENST00000289968;ARHGAP17;chr16:24930706-24931450	0.427643	0.000281249	0.0175813	0.86327	0.435627	RBM20-KO vs. R636S-HMZ
ENST00000347982,ENST00000361032,ENST00000354179;NSD1;chr5:176722460-176722763	-0.392663	0.000282668	0.0175813	0.01122	0.403883	RBM20-KO vs. R636S-HMZ
ENST00000376810;UBIAD1;chr1:11346188-11346257	-0.547677	0.000282685	0.0175813	0	0.547677	RBM20-KO vs. R636S-HMZ
ENST00000355999;STK39;chr2:168811826-168812005	-0.14728	0.00028846	0.0178902	0.57612	0.7234	RBM20-KO vs. R636S-HMZ
ENST00000423591;FAM120AOS;chr9:96208775-96209892	0.214075	0.000293719	0.01816	0.404265	0.19019	RBM20-KO vs. R636S-HMZ
ENST00000456842;SMIM12;chr1:35320876-35321299	-0.352483	0.000294451	0.01816	0.05786	0.410343	RBM20-KO vs. R636S-HMZ
ENST00000238633;NPC2;chr14:74946745-74946976	-0.184155	0.000298145	0.0183367	0.587265	0.77142	RBM20-KO vs. R636S-HMZ
ENST00000229201;TIMELESS;chr12:56811177-56811499	-0.298165	0.000299288	0.018356	0.313475	0.61164	RBM20-KO vs. R636S-HMZ
ENST00000322030,ENST00000372692;SET;chr9:131456943-131457814	0.255835	0.000302737	0.0185163	0.444635	0.1888	RBM20-KO vs. R636S-HMZ
ENST00000295121;WDR92;chr2:68358356-68358369	-0.477697	0.00030559	0.0185416	0.0356525	0.51335	RBM20-KO vs. R636S-HMZ
ENST00000326282;EID2B;chr19:40022181-40022956	-0.303181	0.000305663	0.0185416	0.0353425	0.338523	RBM20-KO vs. R636S-HMZ
ENST00000326282;EID2B;chr19:40021607-40022956	0.303181	0.000305663	0.0185416	0.964657	0.661477	RBM20-KO vs. R636S-HMZ
ENST00000262854;HUWE1;chrX:53560138-53560269	-0.19832	0.000309251	0.0186358	0.56959	0.76791	RBM20-KO vs. R636S-HMZ
ENST00000401525,ENST00000288828;WIPI2;chr7:5270578-5271155	0.212445	0.000311421	0.0186567	0.391705	0.17926	RBM20-KO vs. R636S-HMZ
ENST00000327064;CARM1;chr19:11032433-11033447	0.623047	0.000313778	0.0186567	0.999897	0.37685	RBM20-KO vs. R636S-HMZ
ENST00000327064,ENST00000344150;CARM1;chr19:11032433-11032556	-0.623047	0.000313778	0.0186567	0.0001025	0.62315	RBM20-KO vs. R636S-HMZ
ENST00000453664;USP19;chr3:49145552-49145844	-0.413911	0.000315561	0.0186567	0.352222	0.766133	RBM20-KO vs. R636S-HMZ
ENST00000398896,ENST00000398898,ENST00000417901;USP19;chr3:49145463-49145844	0.413911	0.000315561	0.0186567	0.647778	0.233867	RBM20-KO vs. R636S-HMZ
ENST00000400217;CSNK2A1;chr20:464424-464604	-0.588363	0.000316602	0.0186567	0	0.588363	RBM20-KO vs. R636S-HMZ
ENST00000229340;RAB35;chr12:120533547-120535048	-0.35523	0.000318015	0.0186567	0.12103	0.47626	RBM20-KO vs. R636S-HMZ
ENST00000443950;HNRNPF;chr10:43881296-43882084	0.110567	0.000318413	0.0186567	0.122717	0.01215	RBM20-KO vs. R636S-HMZ
ENST00000217130;ZNF512B;chr20:62589734-62591240	-0.462627	0.000320227	0.0186567	0	0.462627	RBM20-KO vs. R636S-HMZ
ENST00000217130,ENST00000369888;ZNF512B;chr20:62588054-62591240	0.462627	0.000320227	0.0186567	1	0.537373	RBM20-KO vs. R636S-HMZ
ENST00000376440;UBAC2;chr13:100037589-100037891	-0.365568	0.000321401	0.0186567	0.035395	0.400963	RBM20-KO vs. R636S-HMZ
ENST00000376440;UBAC2;chr13:100037589-100038682	0.365568	0.000321401	0.0186567	0.964605	0.599037	RBM20-KO vs. R636S-HMZ
ENST00000216442,ENST00000554236,ENST00000555431;ATP6V1D;chr14:67805269-67805337	-0.109495	0.000322226	0.0186567	0.535095	0.64459	RBM20-KO vs. R636S-HMZ
ENST00000377044;TMEM2;chr9:74298474-74300112	-0.139429	0.000326937	0.0188508	0.658547	0.797977	RBM20-KO vs. R636S-HMZ
ENST00000330938,ENST00000445724;PTTG1IP;chr21:46270718-46271281	0.225155	0.00032811	0.0188693	0.225155	0	RBM20-KO vs. R636S-HMZ
ENST00000295121;WDR92;chr2:68357767-68358369	0.522608	0.000333997	0.0191581	0.854428	0.33182	RBM20-KO vs. R636S-HMZ
ENST00000256682;ARF3;chr12:49332475-49332729	-0.492326	0.000335377	0.0191876	0.0408975	0.533223	RBM20-KO vs. R636S-HMZ
ENST00000415822,ENST00000392813,ENST00000264266;MFSD1;chr3:158546771-158546919	-0.139217	0.000337927	0.0192095	0.760883	0.9001	RBM20-KO vs. R636S-HMZ
ENST00000262854;HUWE1;chrX:53559757-53560269	0.194538	0.000341217	0.0192095	0.421125	0.226587	RBM20-KO vs. R636S-HMZ
ENST00000395443;QRICH1;chr3:49067309-49067884	0.178571	0.000342489	0.0192095	0.364638	0.186067	RBM20-KO vs. R636S-HMZ
ENST00000354618;THRAP3;chr1:36769618-36770170	-0.314393	0.000343776	0.0192095	0	0.314393	RBM20-KO vs. R636S-HMZ
ENST00000354618;THRAP3;chr1:36769618-36770962	0.314393	0.000343776	0.0192095	1	0.685607	RBM20-KO vs. R636S-HMZ
ENST00000261483;MAN2A1;chr5:109202699-109202858	0.308897	0.000344233	0.0192095	0.67833	0.369433	RBM20-KO vs. R636S-HMZ
ENST00000261483;MAN2A1;chr5:109202699-109202782	-0.308897	0.000344233	0.0192095	0.32167	0.630567	RBM20-KO vs. R636S-HMZ
ENST00000373824;TAF12;chr1:28929769-28930050	0.241226	0.000344436	0.0192095	0.328912	0.0876867	RBM20-KO vs. R636S-HMZ
ENST00000263150,ENST00000358220;WDR37;chr10:1175284-1175626	0.15576	0.000345859	0.0192404	0.49066	0.3349	RBM20-KO vs. R636S-HMZ
ENST00000311124;SLC19A1;chr21:46935048-46935571	-0.35119	0.00034706	0.0192551	0	0.35119	RBM20-KO vs. R636S-HMZ
ENST00000369483;IGSF3;chr1:117117029-117119933	0.260177	0.00034915	0.0192551	1	0.739823	RBM20-KO vs. R636S-HMZ
ENST00000369483;IGSF3;chr1:117119381-117119933	-0.260177	0.00034915	0.0192551	0	0.260177	RBM20-KO vs. R636S-HMZ
ENST00000318988;CTDNEP1;chr17:7147157-7147503	-0.639243	0.000350472	0.0192551	0.12163	0.760873	RBM20-KO vs. R636S-HMZ
ENST00000573600,ENST00000574322;CTDNEP1;chr17:7146905-7147503	0.639243	0.000350472	0.0192551	0.87837	0.239127	RBM20-KO vs. R636S-HMZ
ENST00000293218,ENST00000589666;UNK;chr17:73820498-73821880	0.566757	0.000358659	0.0194009	1	0.433243	RBM20-KO vs. R636S-HMZ
ENST00000589666,ENST00000293218;UNK;chr17:73820498-73820588	-0.566757	0.000358659	0.0194009	0	0.566757	RBM20-KO vs. R636S-HMZ
ENST00000569479,ENST00000300571;GPRC5B;chr16:19870292-19871821	-0.35955	0.000360474	0.0194009	0.27751	0.63706	RBM20-KO vs. R636S-HMZ
ENST00000371828;STAU1;chr20:47729875-47731414	0.132033	0.000361431	0.0194009	0.38228	0.250247	RBM20-KO vs. R636S-HMZ
ENST00000263245;ARFGAP3;chr22:43192625-43193593	0.357712	0.000363989	0.0194009	0.420895	0.0631833	RBM20-KO vs. R636S-HMZ
ENST00000438793,ENST00000348126;PAM;chr5:102364769-102365210	0.110135	0.000364091	0.0194009	0.110135	0	RBM20-KO vs. R636S-HMZ
ENST00000273075;DNPEP;chr2:220238775-220239013	0.138432	0.000364791	0.0194009	0.189875	0.0514433	RBM20-KO vs. R636S-HMZ
ENST00000373972,ENST00000273075;DNPEP;chr2:220238915-220239013	-0.138432	0.000364791	0.0194009	0.810125	0.948557	RBM20-KO vs. R636S-HMZ
ENST00000286307;LSM11;chr5:157182272-157187717	0.360328	0.000365393	0.0194009	0.955597	0.59527	RBM20-KO vs. R636S-HMZ
ENST00000286307;LSM11;chr5:157182272-157182324	-0.360328	0.000365393	0.0194009	0.0444025	0.40473	RBM20-KO vs. R636S-HMZ
ENST00000457828,ENST00000397728;LSS;chr21:47609038-47611017	-0.143291	0.00036969	0.0195767	0.520933	0.664223	RBM20-KO vs. R636S-HMZ
ENST00000536133;CXorf56;chrX:118672823-118673689	0.173384	0.000370472	0.0195767	0.182668	0.00928333	RBM20-KO vs. R636S-HMZ
ENST00000256854;NARS;chr18:55268814-55268883	-0.130133	0.000373701	0.0197003	0.64442	0.774553	RBM20-KO vs. R636S-HMZ
ENST00000379019;GPCPD1;chr20:5525084-5528306	-0.318765	0.000374615	0.0197016	0.413315	0.73208	RBM20-KO vs. R636S-HMZ
ENST00000358697;ZXDA;chrX:57931866-57934454	0.642969	0.000376509	0.0197407	0.962132	0.319163	RBM20-KO vs. R636S-HMZ
ENST00000356634,ENST00000542151,ENST00000400181;KDM1A;chr1:23409857-23410193	0.138781	0.000378832	0.0197407	0.417397	0.278617	RBM20-KO vs. R636S-HMZ
ENST00000400181,ENST00000356634,ENST00000542151;KDM1A;chr1:23409857-23410125	-0.138781	0.000378832	0.0197407	0.582603	0.721383	RBM20-KO vs. R636S-HMZ
ENST00000266085;TIMP3;chr22:33255364-33256467	0.244487	0.000378927	0.0197407	0.317117	0.07263	RBM20-KO vs. R636S-HMZ
ENST00000238633;NPC2;chr14:74946666-74946976	0.192759	0.000382801	0.0198958	0.315072	0.122313	RBM20-KO vs. R636S-HMZ
ENST00000316059;ZFP91;chr11:58385179-58385269	-0.403334	0.000384584	0.0199416	0.0563025	0.459637	RBM20-KO vs. R636S-HMZ
ENST00000354179,ENST00000439151,ENST00000361032;NSD1;chr5:176722460-176727216	0.40295	0.000387112	0.0200258	0.98878	0.58583	RBM20-KO vs. R636S-HMZ
ENST00000227507;CCND1;chr11:69466050-69468219	0.433897	0.000388196	0.0200351	0.71404	0.280143	RBM20-KO vs. R636S-HMZ
ENST00000280098;SPOPL;chr2:139326650-139329881	-0.160412	0.000395552	0.0203623	0.221915	0.382327	RBM20-KO vs. R636S-HMZ
ENST00000479013,ENST00000249760;IVD;chr15:40710462-40713521	0.262127	0.000396376	0.0203623	0.48193	0.219803	RBM20-KO vs. R636S-HMZ
ENST00000266481,ENST00000414834,ENST00000381000,ENST00000358214,ENST00000549701,ENST00000553257,ENST00000452533;DNM1L;chr12:32896344-32896586	-0.306354	0.000400274	0.0204872	0.0049325	0.311287	RBM20-KO vs. R636S-HMZ
ENST00000361671;NAA35;chr9:88636875-88637145	-0.321418	0.000400658	0.0204872	0.0903225	0.41174	RBM20-KO vs. R636S-HMZ
ENST00000323460;SENP5;chr3:196657794-196659192	0.118606	0.00040221	0.0205192	0.213952	0.0953467	RBM20-KO vs. R636S-HMZ
ENST00000321319,ENST00000282059;C18orf25;chr18:43843081-43846849	0.309155	0.000403236	0.0205243	0.530705	0.22155	RBM20-KO vs. R636S-HMZ
ENST00000377157,ENST00000343090;UBE4B;chr1:10240014-10241297	0.437218	0.000413531	0.0208091	0.666955	0.229737	RBM20-KO vs. R636S-HMZ
ENST00000356770;PBRM1;chr3:52580246-52582078	0.224794	0.000416307	0.0209012	0.237698	0.0129033	RBM20-KO vs. R636S-HMZ
ENST00000498875;KLHL8;chr4:88082697-88084670	0.309729	0.000417495	0.0209026	0.327692	0.0179633	RBM20-KO vs. R636S-HMZ
ENST00000344626;SMARCA4;chr19:11172492-11172735	0.380594	0.000418221	0.0209026	0.439758	0.0591633	RBM20-KO vs. R636S-HMZ
ENST00000409074,ENST00000247618;APOPT1;chr14:104056623-104057234	-0.102148	0.000427313	0.0211863	0.115742	0.21789	RBM20-KO vs. R636S-HMZ
ENST00000334464;PDZD8;chr10:119042149-119042778	0.199807	0.000427524	0.0211863	0.199807	0	RBM20-KO vs. R636S-HMZ
ENST00000340990;ADIPOR1;chr1:202910174-202910700	0.132112	0.000430078	0.0211863	0.257255	0.125143	RBM20-KO vs. R636S-HMZ
ENST00000541412,ENST00000229563;TMEM14C;chr6:10730899-10731123	0.183724	0.000430534	0.0211863	0.398298	0.214573	RBM20-KO vs. R636S-HMZ
ENST00000541412,ENST00000229563;TMEM14C;chr6:10730899-10730984	-0.183724	0.000430534	0.0211863	0.601703	0.785427	RBM20-KO vs. R636S-HMZ
ENST00000451728;CNBP;chr3:128888742-128889295	0.151062	0.00043276	0.0211863	0.170783	0.01972	RBM20-KO vs. R636S-HMZ
ENST00000344956,ENST00000403059,ENST00000425690;PVR;chr19:45165078-45166850	0.33	0.000435381	0.0211863	1	0.67	RBM20-KO vs. R636S-HMZ
ENST00000425690,ENST00000344956,ENST00000403059;PVR;chr19:45165078-45165508	-0.33	0.000435381	0.0211863	0	0.33	RBM20-KO vs. R636S-HMZ
ENST00000402874,ENST00000360718,ENST00000376929,ENST00000389805,ENST00000510187;SQSTM1;chr5:179263657-179263679	-0.588557	0.000438127	0.0212732	0.0308425	0.6194	RBM20-KO vs. R636S-HMZ
ENST00000293328;STAT5B;chr17:40353640-40353755	-0.579363	0.00044083	0.0212844	0.0407575	0.62012	RBM20-KO vs. R636S-HMZ
ENST00000293328;STAT5B;chr17:40351185-40353755	0.579363	0.00044083	0.0212844	0.959242	0.37988	RBM20-KO vs. R636S-HMZ
ENST00000577866,ENST00000359783,ENST00000392720,ENST00000580753,ENST00000359904,ENST00000577273,ENST00000577985;AMZ2;chr17:66253110-66253219	0.257996	0.000441242	0.0212844	0.340552	0.0825567	RBM20-KO vs. R636S-HMZ
ENST00000361671;NAA35;chr9:88636875-88637100	0.295605	0.00044923	0.0215757	0.640625	0.34502	RBM20-KO vs. R636S-HMZ
ENST00000359726,ENST00000354192;APP;chr21:27252841-27253980	0.142126	0.000450414	0.0215858	0.251692	0.109567	RBM20-KO vs. R636S-HMZ
ENST00000591446,ENST00000300952;MIDN;chr19:1257271-1259149	0.39624	0.000452765	0.0216039	0.92319	0.52695	RBM20-KO vs. R636S-HMZ
ENST00000394481;FAM107A;chr3:58550858-58552314	-0.669337	0.000452805	0.0216039	0.05035	0.719687	RBM20-KO vs. R636S-HMZ
ENST00000418342;LUZP1;chr1:23411459-23415387	0.320244	0.000454597	0.0216039	0.634358	0.314113	RBM20-KO vs. R636S-HMZ
ENST00000425819;SCRN1;chr7:29963475-29963572	-0.533986	0.000458285	0.0216039	0.0280475	0.562033	RBM20-KO vs. R636S-HMZ
ENST00000426154;SCRN1;chr7:29959718-29963572	0.533986	0.000458285	0.0216039	0.971952	0.437967	RBM20-KO vs. R636S-HMZ
ENST00000476258;HN1;chr17:73131342-73132196	0.339259	0.000458599	0.0216039	0.494943	0.155683	RBM20-KO vs. R636S-HMZ
ENST00000470924,ENST00000356033,ENST00000476258;HN1;chr17:73132084-73132096	-0.339259	0.000458599	0.0216039	0.505058	0.844317	RBM20-KO vs. R636S-HMZ
ENST00000335255;FOXK2;chr17:80559375-80560287	-0.391779	0.000463763	0.0217589	0.166687	0.558467	RBM20-KO vs. R636S-HMZ
ENST00000355485,ENST00000369510;VANGL1;chr1:116234000-116235808	-0.321137	0.000463855	0.0217589	0	0.321137	RBM20-KO vs. R636S-HMZ
ENST00000446026,ENST00000521580;SMIM12;chr1:35320636-35321299	0.317991	0.000466605	0.0218417	0.783127	0.465137	RBM20-KO vs. R636S-HMZ
ENST00000366609;IRF2BP2;chr1:234741511-234742882	0.288791	0.000468361	0.0218776	0.430737	0.141947	RBM20-KO vs. R636S-HMZ
ENST00000295951,ENST00000295952,ENST00000428312,ENST00000449503;SLMAP;chr3:57913115-57913454	-0.499683	0.000474306	0.0220521	0	0.499683	RBM20-KO vs. R636S-HMZ
ENST00000428424;SMEK1;chr14:91924484-91925102	-0.108502	0.000476016	0.0220521	0.653685	0.762187	RBM20-KO vs. R636S-HMZ
ENST00000580248;TMCO1;chr1:165696681-165697259	0.103381	0.00047608	0.0220521	0.132977	0.0295967	RBM20-KO vs. R636S-HMZ
ENST00000392288;ZNF493;chr19:21607786-21610375	0.222303	0.000481737	0.0221699	1	0.777697	RBM20-KO vs. R636S-HMZ
ENST00000392288,ENST00000355504;ZNF493;chr19:21607786-21609564	-0.222303	0.000481737	0.0221699	0	0.222303	RBM20-KO vs. R636S-HMZ
ENST00000344824;TPM4;chr19:16212156-16212305	-0.242179	0.000485563	0.0221699	0.381667	0.623847	RBM20-KO vs. R636S-HMZ
ENST00000408919;SH3BP5;chr3:15297500-15297592	-0.451333	0.000486554	0.0221699	0.05345	0.504783	RBM20-KO vs. R636S-HMZ
ENST00000358784;GNB5;chr15:52414402-52414953	0.144762	0.000487516	0.0221699	0.225785	0.0810233	RBM20-KO vs. R636S-HMZ
ENST00000423591;FAM120AOS;chr9:96209799-96209892	-0.209298	0.000488514	0.0221699	0.595735	0.805033	RBM20-KO vs. R636S-HMZ
ENST00000377107,ENST00000218348;USP11;chrX:47107329-47107383	-0.544793	0.000490152	0.0221699	0.1969	0.741693	RBM20-KO vs. R636S-HMZ
ENST00000218348,ENST00000377107;USP11;chrX:47107329-47107727	0.544793	0.000490152	0.0221699	0.8031	0.258307	RBM20-KO vs. R636S-HMZ
ENST00000359866;DDA1;chr19:17430465-17430688	-0.538463	0.000490833	0.0221699	0.11529	0.653753	RBM20-KO vs. R636S-HMZ
ENST00000294753;ZNF496;chr1:247460713-247463820	0.125668	0.000491395	0.0221699	0.289115	0.163447	RBM20-KO vs. R636S-HMZ
ENST00000519067;SLC45A4;chr8:142217264-142222289	-0.152665	0.000492594	0.0221699	0.592985	0.74565	RBM20-KO vs. R636S-HMZ
ENST00000409155;ALAD;chr9:116150492-116150579	-0.509513	0.000495712	0.0222058	0.357038	0.86655	RBM20-KO vs. R636S-HMZ
ENST00000409155;ALAD;chr9:116148593-116150579	0.509513	0.000495712	0.0222058	0.642962	0.13345	RBM20-KO vs. R636S-HMZ
ENST00000306726;PTPN9;chr15:75760918-75761109	-0.445288	0.000498536	0.0222058	0.028095	0.473383	RBM20-KO vs. R636S-HMZ
ENST00000239938;EGR1;chr5:137803770-137804789	-0.54802	0.000499288	0.0222058	0	0.54802	RBM20-KO vs. R636S-HMZ
ENST00000449653,ENST00000361682;COMT;chr22:19956259-19957498	-0.787003	0.000499458	0.0222058	0.0716475	0.85865	RBM20-KO vs. R636S-HMZ
ENST00000449653,ENST00000406520,ENST00000407537,ENST00000361682;COMT;chr22:19956259-19956552	0.787003	0.000499458	0.0222058	0.928353	0.14135	RBM20-KO vs. R636S-HMZ
ENST00000301905;PBK;chr8:27667517-27667821	-0.143441	0.000501413	0.0222481	0.705333	0.848773	RBM20-KO vs. R636S-HMZ
ENST00000225504;SUPT4H1;chr17:56423505-56423606	-0.101398	0.000509432	0.0224482	0.815743	0.91714	RBM20-KO vs. R636S-HMZ
ENST00000265271;RBM27;chr5:145665593-145665972	-0.271263	0.000510939	0.0224482	0.342828	0.61409	RBM20-KO vs. R636S-HMZ
ENST00000426263;SLC2A1;chr1:43391830-43392711	0.253672	0.0005115	0.0224482	0.552585	0.298913	RBM20-KO vs. R636S-HMZ
ENST00000443351;DYNC1LI2;chr16:66757543-66757624	-0.182685	0.000512008	0.0224482	0.657185	0.83987	RBM20-KO vs. R636S-HMZ
ENST00000420415;TFRC;chr3:195776204-195778812	0.206898	0.000513108	0.022452	0.266068	0.05917	RBM20-KO vs. R636S-HMZ
ENST00000373365;GLO1;chr6:38644885-38645070	-0.165964	0.000515141	0.0224666	0.425413	0.591377	RBM20-KO vs. R636S-HMZ
ENST00000300933;TPM4;chr19:16212156-16212825	0.272938	0.000515471	0.0224666	0.563155	0.290217	RBM20-KO vs. R636S-HMZ
ENST00000379016,ENST00000303296;HIPK3;chr11:33375114-33377052	0.231157	0.000519699	0.0225957	0.253738	0.02258	RBM20-KO vs. R636S-HMZ
ENST00000531349,ENST00000538023,ENST00000398543;ANO1;chr11:70034110-70035358	0.488867	0.000520894	0.0225957	0.52179	0.0329233	RBM20-KO vs. R636S-HMZ
ENST00000285518;AGPAT5;chr8:6614909-6615528	0.198515	0.00052231	0.0225957	0.211665	0.01315	RBM20-KO vs. R636S-HMZ
ENST00000379731;B4GALT1;chr9:33110634-33113451	-0.450121	0.000523534	0.0225957	0.471183	0.921303	RBM20-KO vs. R636S-HMZ
ENST00000379731;B4GALT1;chr9:33112591-33113451	0.450121	0.000523534	0.0225957	0.528818	0.0786967	RBM20-KO vs. R636S-HMZ
ENST00000258243;URB2;chr1:229795044-229795946	0.338062	0.000531023	0.0228299	0.483712	0.14565	RBM20-KO vs. R636S-HMZ
ENST00000369151;CACUL1;chr10:120444069-120445639	0.130886	0.000532956	0.0228686	0.172402	0.0415167	RBM20-KO vs. R636S-HMZ
ENST00000539644,ENST00000337815,ENST00000538932,ENST00000392404;ZNF664;chr12:124497477-124498445	-0.284939	0.00054247	0.0230534	0.0357675	0.320707	RBM20-KO vs. R636S-HMZ
ENST00000539644,ENST00000337815,ENST00000538932,ENST00000392404;ZNF664;chr12:124497477-124499986	0.284939	0.00054247	0.0230534	0.964233	0.679293	RBM20-KO vs. R636S-HMZ
ENST00000373713;FABP3;chr1:31838504-31838732	-0.128848	0.000550258	0.0231093	0.802805	0.931653	RBM20-KO vs. R636S-HMZ
ENST00000373713;FABP3;chr1:31838471-31838732	0.128848	0.000550258	0.0231093	0.197195	0.0683467	RBM20-KO vs. R636S-HMZ
ENST00000393565;DBN1;chr5:176884225-176884433	-0.473217	0.000550722	0.0231093	0	0.473217	RBM20-KO vs. R636S-HMZ
ENST00000382452;WDR1;chr4:10076105-10077001	0.180641	0.00055187	0.0231093	0.244718	0.0640767	RBM20-KO vs. R636S-HMZ
ENST00000299138;VPS35;chr16:46694132-46694383	-0.119333	0.000552382	0.0231093	0	0.119333	RBM20-KO vs. R636S-HMZ
ENST00000311180;PDE12;chr3:57545731-57547681	0.462562	0.000552872	0.0231093	0.529593	0.06703	RBM20-KO vs. R636S-HMZ
ENST00000373044;YRDC;chr1:38269309-38269596	0.340757	0.000553259	0.0231093	0.526018	0.18526	RBM20-KO vs. R636S-HMZ
ENST00000515193,ENST00000514633,ENST00000506259,ENST00000504898,ENST00000355836,ENST00000506339;HNRNPAB;chr5:177637624-177637718	-0.369205	0.000555911	0.0231093	0.390905	0.76011	RBM20-KO vs. R636S-HMZ
ENST00000267425;NOP9;chr14:24774301-24777378	0.18482	0.000557365	0.0231093	0.39326	0.20844	RBM20-KO vs. R636S-HMZ
ENST00000376795,ENST00000602402;DNAJC3;chr13:96443284-96443301	-0.156631	0.000559761	0.0231093	0.720472	0.877103	RBM20-KO vs. R636S-HMZ
ENST00000171887;TNS1;chr2:218668527-218669181	0.26618	0.000559787	0.0231093	0.52125	0.25507	RBM20-KO vs. R636S-HMZ
ENST00000356245,ENST00000394123;G3BP1;chr5:151183652-151184249	0.339245	0.000561949	0.0231093	0.389015	0.04977	RBM20-KO vs. R636S-HMZ
ENST00000324932;NUP98;chr11:3697110-3697388	-0.488524	0.00056499	0.0231093	0.0121325	0.500657	RBM20-KO vs. R636S-HMZ
ENST00000431388;C17orf89;chr17:79214816-79214942	-0.484213	0.000568352	0.0231093	0	0.484213	RBM20-KO vs. R636S-HMZ
ENST00000499810;ETF1;chr5:137841783-137843993	0.11185	0.000569449	0.0231093	0.35154	0.23969	RBM20-KO vs. R636S-HMZ
ENST00000231512;C5orf15;chr5:133292398-133292549	-0.142017	0.00057001	0.0231093	0.560002	0.70202	RBM20-KO vs. R636S-HMZ
ENST00000453526;NREP;chr5:111066452-111066617	0.13716	0.000572344	0.0231093	0.17054	0.03338	RBM20-KO vs. R636S-HMZ
ENST00000551457;TMCC3;chr12:94963904-94965210	-0.557059	0.000573171	0.0231093	0.170178	0.727237	RBM20-KO vs. R636S-HMZ
ENST00000300176;AGFG2;chr7:100162614-100163623	0.409331	0.000573498	0.0231093	0.722257	0.312927	RBM20-KO vs. R636S-HMZ
ENST00000515662,ENST00000345094,ENST00000452837;THUMPD3;chr3:9426372-9426554	0.160734	0.000577302	0.0231093	0.216707	0.0559733	RBM20-KO vs. R636S-HMZ
ENST00000261313;PEBP1;chr12:118582608-118583400	0.455382	0.000581513	0.0231093	0.979585	0.524203	RBM20-KO vs. R636S-HMZ
ENST00000261313;PEBP1;chr12:118582608-118582955	-0.455382	0.000581513	0.0231093	0.020415	0.475797	RBM20-KO vs. R636S-HMZ
ENST00000423118,ENST00000262304;PKD1;chr16:2138710-2139727	0.241506	0.000581559	0.0231093	0.875733	0.634227	RBM20-KO vs. R636S-HMZ
ENST00000262304;PKD1;chr16:2139258-2139727	-0.241506	0.000581559	0.0231093	0.124268	0.365773	RBM20-KO vs. R636S-HMZ
ENST00000508305;ARAP3;chr5:141032967-141033516	0.248293	0.00058342	0.0231093	1	0.751707	RBM20-KO vs. R636S-HMZ
ENST00000508305;ARAP3;chr5:141033126-141033516	-0.248293	0.00058342	0.0231093	0	0.248293	RBM20-KO vs. R636S-HMZ
ENST00000349606;MYLIP;chr6:16146982-16147057	-0.644997	0.000583607	0.0231093	0.11845	0.763447	RBM20-KO vs. R636S-HMZ
ENST00000396856,ENST00000396859,ENST00000396858;GAPDH;chr12:6647336-6647485	-0.181002	0.000585535	0.0231093	0.426525	0.607527	RBM20-KO vs. R636S-HMZ
ENST00000396861,ENST00000396856,ENST00000229239,ENST00000396859,ENST00000396858;GAPDH;chr12:6647336-6647537	0.181002	0.000585535	0.0231093	0.573475	0.392473	RBM20-KO vs. R636S-HMZ
ENST00000255641;CSNK1G2;chr19:1980202-1980501	-0.430088	0.000588387	0.0231145	0.0558125	0.4859	RBM20-KO vs. R636S-HMZ
ENST00000291574;TRAPPC10;chr21:45523412-45525775	0.208955	0.00059309	0.0231145	0.247865	0.03891	RBM20-KO vs. R636S-HMZ
ENST00000468090,ENST00000291565,ENST00000467908;PDXK;chr21:45175944-45178827	0.110696	0.000594088	0.0231145	0.140072	0.0293767	RBM20-KO vs. R636S-HMZ
ENST00000242108,ENST00000534978;EEPD1;chr7:36338815-36339335	-0.239481	0.000595786	0.0231145	0.440802	0.680283	RBM20-KO vs. R636S-HMZ
ENST00000242108;EEPD1;chr7:36338815-36341153	0.239481	0.000595786	0.0231145	0.559198	0.319717	RBM20-KO vs. R636S-HMZ
ENST00000376769,ENST00000376773,ENST00000376772,ENST00000376765,ENST00000376763,ENST00000376758;PPP1R11;chr6:30037083-30038110	0.535287	0.000595847	0.0231145	0.86685	0.331563	RBM20-KO vs. R636S-HMZ
ENST00000376772,ENST00000376773,ENST00000376769,ENST00000376765,ENST00000376763,ENST00000376758;PPP1R11;chr6:30037083-30037101	-0.535287	0.000595847	0.0231145	0.13315	0.668437	RBM20-KO vs. R636S-HMZ
ENST00000354200;TBC1D20;chr20:416929-419229	0.252225	0.000596106	0.0231145	0.445345	0.19312	RBM20-KO vs. R636S-HMZ
ENST00000477973;RYBP;chr3:72423800-72427535	0.384977	0.000600672	0.0232103	0.66186	0.276883	RBM20-KO vs. R636S-HMZ
ENST00000394456;GTF2F1;chr19:6380188-6380291	-0.14376	0.000605303	0.0233407	0	0.14376	RBM20-KO vs. R636S-HMZ
ENST00000268699;GAS8;chr16:90109753-90111383	0.526566	0.000609172	0.0233407	0.915362	0.388797	RBM20-KO vs. R636S-HMZ
ENST00000536122,ENST00000268699;GAS8;chr16:90109753-90109880	-0.526566	0.000609172	0.0233407	0.0846375	0.611203	RBM20-KO vs. R636S-HMZ
ENST00000542058;GNS;chr12:65110334-65110520	-0.147369	0.000612357	0.0233407	0.398718	0.546087	RBM20-KO vs. R636S-HMZ
ENST00000322088,ENST00000462990;PPP2R1A;chr19:52729234-52729602	-0.279691	0.000612408	0.0233407	0.530393	0.810083	RBM20-KO vs. R636S-HMZ
ENST00000322088,ENST00000462990;PPP2R1A;chr19:52729234-52729678	0.278518	0.000614407	0.0233739	0.467975	0.189457	RBM20-KO vs. R636S-HMZ
ENST00000377044;TMEM2;chr9:74299222-74300112	0.114956	0.00061883	0.0233927	0.274992	0.160037	RBM20-KO vs. R636S-HMZ
ENST00000261534;POMT2;chr14:77741298-77743718	0.467775	0.000619127	0.0233927	0.777035	0.30926	RBM20-KO vs. R636S-HMZ
ENST00000261534;POMT2;chr14:77743370-77743718	-0.467775	0.000619127	0.0233927	0.222965	0.69074	RBM20-KO vs. R636S-HMZ
ENST00000396802,ENST00000267425;NOP9;chr14:24774301-24774422	-0.394671	0.000621022	0.0234221	0.222663	0.617333	RBM20-KO vs. R636S-HMZ
ENST00000343213,ENST00000222693;CAV2;chr7:116146213-116146552	-0.464687	0.000622023	0.0234221	0.2231	0.687787	RBM20-KO vs. R636S-HMZ
ENST00000367287;TIMM17A;chr1:201938682-201939286	0.144758	0.000630196	0.0236494	0.245785	0.101027	RBM20-KO vs. R636S-HMZ
ENST00000375926;ARGLU1;chr13:107196293-107196343	-0.118118	0.0006327	0.0236655	0.755302	0.87342	RBM20-KO vs. R636S-HMZ
ENST00000361556,ENST00000486942,ENST00000462759,ENST00000447887,ENST00000435686,ENST00000371714,ENST00000371710,ENST00000530544,ENST00000428468,ENST00000453295,ENST00000337809;OSBPL9;chr1:52253461-52253582	-0.267445	0.000632994	0.0236655	0.363115	0.63056	RBM20-KO vs. R636S-HMZ
ENST00000360938,ENST00000360214;ETS2;chr21:40194813-40196879	0.356035	0.000634899	0.0236655	0.573305	0.21727	RBM20-KO vs. R636S-HMZ
ENST00000358713,ENST00000360315,ENST00000404158,ENST00000252577;GATAD2A;chr19:19616283-19618092	0.21575	0.00064113	0.0237954	0.32935	0.1136	RBM20-KO vs. R636S-HMZ
ENST00000269216;GATA6;chr18:19780786-19781654	-0.521527	0.000641681	0.0237954	0.05579	0.577317	RBM20-KO vs. R636S-HMZ
ENST00000380250;FRY;chr13:32869597-32870711	0.43696	0.000642683	0.0237954	0.64605	0.20909	RBM20-KO vs. R636S-HMZ
ENST00000607003,ENST00000382533;SAP18;chr13:21721481-21721501	-0.165595	0.000645709	0.0238539	0.724815	0.89041	RBM20-KO vs. R636S-HMZ
ENST00000288304;DSCR3;chr21:38595710-38597844	0.286402	0.000647371	0.0238539	0.551485	0.265083	RBM20-KO vs. R636S-HMZ
ENST00000303436;ARF4;chr3:57557840-57557938	-0.262813	0.000647495	0.0238539	0.327348	0.59016	RBM20-KO vs. R636S-HMZ
ENST00000327158;TIMM22;chr17:904328-904812	-0.374943	0.000651035	0.0238675	0.33817	0.713113	RBM20-KO vs. R636S-HMZ
ENST00000264926;RAD18;chr3:8922934-8923040	-0.177292	0.000654347	0.0238675	0.639405	0.816697	RBM20-KO vs. R636S-HMZ
ENST00000269216;GATA6;chr18:19780786-19781943	0.494478	0.000654688	0.0238675	0.859355	0.364877	RBM20-KO vs. R636S-HMZ
ENST00000333090,ENST00000527881;TSKU;chr11:76507722-76509201	0.293503	0.000657673	0.0238675	1	0.706497	RBM20-KO vs. R636S-HMZ
ENST00000264720,ENST00000359541;GTF3C2;chr2:27548715-27549541	0.405839	0.000657864	0.0238675	0.981513	0.575673	RBM20-KO vs. R636S-HMZ
ENST00000359541;GTF3C2;chr2:27549194-27549541	-0.405839	0.000657864	0.0238675	0.0184875	0.424327	RBM20-KO vs. R636S-HMZ
ENST00000369516;TSPAN2;chr1:115592990-115593110	-0.123011	0.000657904	0.0238675	0.717723	0.840733	RBM20-KO vs. R636S-HMZ
ENST00000370623,ENST00000218789,ENST00000426073,ENST00000375736;ARHGEF7;chr13:111955460-111955810	0.387624	0.000658646	0.0238675	0.539288	0.151663	RBM20-KO vs. R636S-HMZ
ENST00000370623,ENST00000218789,ENST00000426073,ENST00000375736;ARHGEF7;chr13:111955460-111958079	-0.387624	0.000658646	0.0238675	0.460713	0.848337	RBM20-KO vs. R636S-HMZ
ENST00000276431;TNFRSF10B;chr8:22879950-22880183	-0.387785	0.000660651	0.0239011	0.022695	0.41048	RBM20-KO vs. R636S-HMZ
ENST00000304786;SRP9;chr1:225977061-225978001	-0.230817	0.00066246	0.0239274	0.04	0.270817	RBM20-KO vs. R636S-HMZ
ENST00000350592;C1orf43;chr1:154179309-154179928	0.275153	0.000669066	0.0240875	0.3985	0.123347	RBM20-KO vs. R636S-HMZ
ENST00000395323;LBH;chr2:30480487-30480621	-0.109821	0.000672116	0.024158	0.581793	0.691613	RBM20-KO vs. R636S-HMZ
ENST00000232607,ENST00000413078,ENST00000538242,ENST00000536109;UMPS;chr3:124462931-124463110	0.244629	0.000677252	0.0242524	0.262763	0.0181333	RBM20-KO vs. R636S-HMZ
ENST00000537332,ENST00000367651;CITED2;chr6:139693381-139694268	0.470313	0.000677563	0.0242524	0.897033	0.42672	RBM20-KO vs. R636S-HMZ
ENST00000379819,ENST00000309615,ENST00000379817;APTX;chr9:32972758-32973495	0.184249	0.000683112	0.0242849	0.280932	0.0966833	RBM20-KO vs. R636S-HMZ
ENST00000162330,ENST00000393422;BCAR1;chr16:75262927-75263408	0.497026	0.000683324	0.0242849	0.917192	0.420167	RBM20-KO vs. R636S-HMZ
ENST00000162330,ENST00000538440;BCAR1;chr16:75262980-75263408	-0.497026	0.000683324	0.0242849	0.0828075	0.579833	RBM20-KO vs. R636S-HMZ
ENST00000217289;FERMT1;chr20:6056671-6057819	-0.289796	0.000685772	0.0242957	0.182257	0.472053	RBM20-KO vs. R636S-HMZ
ENST00000405015;EHBP1;chr2:63272635-63272732	-0.642118	0.000687202	0.0243012	0.141203	0.78332	RBM20-KO vs. R636S-HMZ
ENST00000373391,ENST00000287218;ZFAND3;chr6:38120165-38122258	0.169472	0.000688174	0.0243012	0.505405	0.335933	RBM20-KO vs. R636S-HMZ
ENST00000258198;DYNC1LI2;chr16:66754795-66757624	0.106967	0.000692891	0.02439	0.245067	0.1381	RBM20-KO vs. R636S-HMZ
ENST00000521346;UBE2V2;chr8:48973388-48974053	0.108554	0.000700128	0.0246056	0.119828	0.0112733	RBM20-KO vs. R636S-HMZ
ENST00000158149;C17orf85;chr17:3715544-3716337	-0.468477	0.000703943	0.0247005	0.158752	0.62723	RBM20-KO vs. R636S-HMZ
ENST00000269228;NPC1;chr18:21111672-21112165	-0.489875	0.000717116	0.0250005	0.093795	0.58367	RBM20-KO vs. R636S-HMZ
ENST00000449592;TMEM120B;chr12:122213628-122214159	-0.423521	0.000717236	0.0250005	0.0095025	0.433023	RBM20-KO vs. R636S-HMZ
ENST00000211998,ENST00000372755,ENST00000417648;VCL;chr10:75877927-75878147	-0.214096	0.000717569	0.0250005	0.0061375	0.220233	RBM20-KO vs. R636S-HMZ
ENST00000418210;TMEM64;chr8:91635821-91637898	0.177217	0.000719269	0.0250005	0.2417	0.0644833	RBM20-KO vs. R636S-HMZ
ENST00000381918,ENST00000265113;SLC1A3;chr5:36686371-36686459	-0.398939	0.000723977	0.0250854	0.171877	0.570817	RBM20-KO vs. R636S-HMZ
ENST00000409673,ENST00000272732;SCRN3;chr2:175292623-175292960	-0.410169	0.000733564	0.0253243	0.0897975	0.499967	RBM20-KO vs. R636S-HMZ
ENST00000263904;STAM2;chr2:152975112-152977087	0.1302	0.000734302	0.0253243	0.20026	0.07006	RBM20-KO vs. R636S-HMZ
ENST00000299213;LARP6;chr15:71123891-71124390	0.477938	0.000744463	0.025595	0.719117	0.24118	RBM20-KO vs. R636S-HMZ
ENST00000420696;PBX1;chr1:164815913-164816308	-0.449229	0.000754266	0.0257719	0.0106675	0.459897	RBM20-KO vs. R636S-HMZ
ENST00000305786;CYCS;chr7:25162509-25163319	0.116121	0.000759272	0.0258807	0.140127	0.0240067	RBM20-KO vs. R636S-HMZ
ENST00000381918,ENST00000265113;SLC1A3;chr5:36686371-36688436	0.437801	0.000759787	0.0258807	0.785327	0.347527	RBM20-KO vs. R636S-HMZ
ENST00000389100;RNF180;chr5:63665641-63666925	-0.186317	0.000767125	0.0260505	0.55324	0.739557	RBM20-KO vs. R636S-HMZ
ENST00000389100;RNF180;chr5:63665641-63668696	0.186317	0.000767125	0.0260505	0.44676	0.260443	RBM20-KO vs. R636S-HMZ
ENST00000316851;NCAM1;chr11:113146109-113147714	0.292135	0.000768747	0.0260656	0.302425	0.01029	RBM20-KO vs. R636S-HMZ
ENST00000543086,ENST00000397203,ENST00000589028;ERC1;chr12:1599396-1605099	-0.379257	0.000774552	0.0261568	0.57077	0.950027	RBM20-KO vs. R636S-HMZ
ENST00000543086,ENST00000589028,ENST00000397203;ERC1;chr12:1599396-1604002	0.379257	0.000774552	0.0261568	0.42923	0.0499733	RBM20-KO vs. R636S-HMZ
ENST00000338074,ENST00000373946,ENST00000441639;EPB41L1;chr20:34817262-34820721	-0.218661	0.000776325	0.0261623	0.347552	0.566213	RBM20-KO vs. R636S-HMZ
ENST00000330843;RAB11FIP1;chr8:37718187-37720412	0.153153	0.000782367	0.0262307	0.24855	0.0953967	RBM20-KO vs. R636S-HMZ
ENST00000330843;RAB11FIP1;chr8:37716464-37720412	-0.153153	0.000782367	0.0262307	0.75145	0.904603	RBM20-KO vs. R636S-HMZ
ENST00000281243;QDPR;chr4:17488307-17488753	0.20777	0.000783815	0.0262307	0.3466	0.13883	RBM20-KO vs. R636S-HMZ
ENST00000525141;SMCO4;chr11:93212003-93212175	-0.225123	0.000784279	0.0262307	0	0.225123	RBM20-KO vs. R636S-HMZ
ENST00000298966,ENST00000525141;SMCO4;chr11:93211637-93212175	0.225123	0.000784279	0.0262307	1	0.774877	RBM20-KO vs. R636S-HMZ
ENST00000427263,ENST00000324079;TDRP;chr8:439946-441571	0.21703	0.000788191	0.0262808	0.42734	0.21031	RBM20-KO vs. R636S-HMZ
ENST00000249760,ENST00000479013;IVD;chr15:40710462-40711056	0.221397	0.000788946	0.0262808	0.51807	0.296673	RBM20-KO vs. R636S-HMZ
ENST00000258607,ENST00000378037,ENST00000490903;CKAP2;chr13:53049276-53049298	-0.113323	0.000789337	0.0262808	0.63577	0.749093	RBM20-KO vs. R636S-HMZ
ENST00000341947,ENST00000357486;COL11A2;chr6:33130457-33131454	0.30885	0.000792954	0.0262826	0.92732	0.61847	RBM20-KO vs. R636S-HMZ
ENST00000357486;COL11A2;chr6:33130656-33131454	-0.30885	0.000792954	0.0262826	0.07268	0.38153	RBM20-KO vs. R636S-HMZ
ENST00000481247;BTBD9;chr6:38139170-38142760	-0.522193	0.000794806	0.0262834	0.1867	0.708893	RBM20-KO vs. R636S-HMZ
ENST00000295101;KCNJ3;chr2:155711825-155714866	-0.203725	0.000805684	0.0265062	0.796275	1	RBM20-KO vs. R636S-HMZ
ENST00000295101;KCNJ3;chr2:155711825-155712970	0.203725	0.000805684	0.0265062	0.203725	0	RBM20-KO vs. R636S-HMZ
ENST00000264926;RAD18;chr3:8922703-8923040	0.115072	0.000810071	0.0265155	0.205682	0.09061	RBM20-KO vs. R636S-HMZ
ENST00000301324;FAM57A;chr17:644810-644953	-0.345963	0.000810279	0.0265155	0.25973	0.605693	RBM20-KO vs. R636S-HMZ
ENST00000254941,ENST00000254940;NIP7;chr16:69375555-69375991	0.102782	0.000813824	0.0265765	0.117703	0.01492	RBM20-KO vs. R636S-HMZ
ENST00000366522;EFCAB2;chr1:245285250-245286293	-0.394452	0.000821154	0.026737	0.370428	0.76488	RBM20-KO vs. R636S-HMZ
ENST00000366522;EFCAB2;chr1:245285250-245290466	0.394452	0.000821154	0.026737	0.629572	0.23512	RBM20-KO vs. R636S-HMZ
ENST00000334121;SREK1;chr5:65474696-65476492	0.118252	0.0008255	0.0267997	0.167962	0.04971	RBM20-KO vs. R636S-HMZ
ENST00000300176;AGFG2;chr7:100162614-100163308	-0.431143	0.000829358	0.0268456	0.19346	0.624603	RBM20-KO vs. R636S-HMZ
ENST00000409547,ENST00000409196,ENST00000409451,ENST00000373563,ENST00000373566;GIGYF2;chr2:233721570-233721690	-0.131795	0.000834608	0.0268982	0.648855	0.78065	RBM20-KO vs. R636S-HMZ
ENST00000535434,ENST00000396705,ENST00000229270;TPI1;chr12:6979547-6979769	-0.105707	0.000841774	0.0269721	0.578823	0.68453	RBM20-KO vs. R636S-HMZ
ENST00000301919;MSANTD4;chr11:105878712-105880261	0.348621	0.000846746	0.0270918	0.420237	0.0716167	RBM20-KO vs. R636S-HMZ
ENST00000374987;APEX2;chrX:55033868-55034203	-0.192607	0.000851492	0.0270918	0.70823	0.900837	RBM20-KO vs. R636S-HMZ
ENST00000374987;APEX2;chrX:55033868-55035490	0.192607	0.000851492	0.0270918	0.29177	0.0991633	RBM20-KO vs. R636S-HMZ
ENST00000310512,ENST00000414441;MEPCE;chr7:100031177-100031323	-0.101197	0.000853933	0.0270918	0.752923	0.85412	RBM20-KO vs. R636S-HMZ
ENST00000310512,ENST00000414441;MEPCE;chr7:100031177-100031749	0.101197	0.000853933	0.0270918	0.247078	0.14588	RBM20-KO vs. R636S-HMZ
ENST00000548125;C12orf23;chr12:107365169-107366434	-0.139365	0.000860859	0.0272626	0.016165	0.15553	RBM20-KO vs. R636S-HMZ
ENST00000316851;NCAM1;chr11:113146109-113146629	-0.382268	0.000862765	0.0272626	0.040305	0.422573	RBM20-KO vs. R636S-HMZ
ENST00000444881,ENST00000396809,ENST00000258412;TMBIM1;chr2:219138914-219140197	0.192592	0.000864385	0.0272626	0.495995	0.303403	RBM20-KO vs. R636S-HMZ
ENST00000445635;TMBIM1;chr2:219140064-219140197	-0.192592	0.000864385	0.0272626	0.504005	0.696597	RBM20-KO vs. R636S-HMZ
ENST00000235090;WDR77;chr1:111982896-111983851	0.16006	0.000866302	0.0272842	0.23132	0.07126	RBM20-KO vs. R636S-HMZ
ENST00000217402;CHMP4B;chr20:32441366-32441636	-0.401165	0.00087488	0.0274377	0.294875	0.69604	RBM20-KO vs. R636S-HMZ
ENST00000217402;CHMP4B;chr20:32441366-32442172	0.401165	0.00087488	0.0274377	0.705125	0.30396	RBM20-KO vs. R636S-HMZ
ENST00000579002,ENST00000245539;MRPS7;chr17:73262004-73262395	0.517277	0.000875956	0.0274377	0.6397	0.122423	RBM20-KO vs. R636S-HMZ
ENST00000379333;SLC23A2;chr20:4837511-4837617	0.123122	0.000876132	0.0274377	0.548185	0.425063	RBM20-KO vs. R636S-HMZ
ENST00000228425,ENST00000318304,ENST00000537927;PPFIBP1;chr12:27845815-27846278	0.162961	0.000878885	0.0274463	0.213688	0.0507267	RBM20-KO vs. R636S-HMZ
ENST00000238616;NEK9;chr14:75548823-75551266	-0.201012	0.000882012	0.0275051	0.608525	0.809537	RBM20-KO vs. R636S-HMZ
ENST00000337755;MGAT4B;chr5:179224596-179225044	0.496607	0.000885249	0.0275285	1	0.503393	RBM20-KO vs. R636S-HMZ
ENST00000337755;MGAT4B;chr5:179224708-179225044	-0.496607	0.000885249	0.0275285	0	0.496607	RBM20-KO vs. R636S-HMZ
ENST00000366956;PTPN14;chr1:214531005-214531264	-0.374787	0.000890652	0.0275825	0.0182925	0.39308	RBM20-KO vs. R636S-HMZ
ENST00000366956;PTPN14;chr1:214522038-214531264	0.374787	0.000890652	0.0275825	0.981707	0.60692	RBM20-KO vs. R636S-HMZ
ENST00000228425,ENST00000318304,ENST00000537927;PPFIBP1;chr12:27845815-27846085	-0.134642	0.00089336	0.0275825	0.494375	0.629017	RBM20-KO vs. R636S-HMZ
ENST00000371503;TCTE1;chr6:44247903-44247917	-0.66126	0.000894036	0.0275825	0	0.66126	RBM20-KO vs. R636S-HMZ
ENST00000371505;TCTE1;chr6:44246459-44247917	0.66126	0.000894036	0.0275825	1	0.33874	RBM20-KO vs. R636S-HMZ
ENST00000328434;COA3;chr17:40949884-40950078	-0.240062	0.000894461	0.0275825	0.054835	0.294897	RBM20-KO vs. R636S-HMZ
ENST00000451516;PTPRB;chr12:70910984-70915268	-0.7629	0.000895899	0.0275884	0.09293	0.85583	RBM20-KO vs. R636S-HMZ
ENST00000254616;TIMM10B;chr11:6503451-6504452	0.122244	0.000915708	0.0281202	0.233728	0.111483	RBM20-KO vs. R636S-HMZ
ENST00000299167,ENST00000323584,ENST00000455779,ENST00000566044;PHKB;chr16:47733277-47733652	0.174289	0.000923046	0.0282784	0.414212	0.239923	RBM20-KO vs. R636S-HMZ
ENST00000607373;BNIP2;chr15:59956136-59956267	-0.11551	0.000923413	0.0282784	0.7903	0.90581	RBM20-KO vs. R636S-HMZ
ENST00000323013;RRP7A;chr22:42906942-42908915	0.171274	0.000925203	0.0282941	0.416417	0.245143	RBM20-KO vs. R636S-HMZ
ENST00000358007,ENST00000352940;DDX47;chr12:12982488-12982915	-0.197957	0.000933795	0.0284297	0.22919	0.427147	RBM20-KO vs. R636S-HMZ
ENST00000358007,ENST00000352940;DDX47;chr12:12982488-12982851	0.197957	0.000933795	0.0284297	0.77081	0.572853	RBM20-KO vs. R636S-HMZ
ENST00000454658;FAM60A;chr12:31435589-31435645	-0.10621	0.000936055	0.0284297	0.72307	0.82928	RBM20-KO vs. R636S-HMZ
ENST00000337682,ENST00000539409;FAM60A;chr12:31433516-31435645	0.10621	0.000936055	0.0284297	0.27693	0.17072	RBM20-KO vs. R636S-HMZ
ENST00000394510,ENST00000394518;AKAP13;chr15:86287908-86288654	-0.146817	0.000941207	0.0285117	0	0.146817	RBM20-KO vs. R636S-HMZ
ENST00000393094;CUL5;chr11:107975111-107975735	0.151875	0.000942518	0.0285117	0.151875	0	RBM20-KO vs. R636S-HMZ
ENST00000324932;NUP98;chr11:3696301-3697388	0.395088	0.000951974	0.0285566	0.773595	0.378507	RBM20-KO vs. R636S-HMZ
ENST00000265271;RBM27;chr5:145665593-145666755	0.137159	0.000952625	0.0285566	0.227492	0.0903333	RBM20-KO vs. R636S-HMZ
ENST00000381750,ENST00000381730;RCL1;chr9:4860275-4860433	-0.187331	0.000956873	0.0285929	0.562383	0.749713	RBM20-KO vs. R636S-HMZ
ENST00000392121,ENST00000359523;MPZL1;chr1:167757158-167757340	-0.207822	0.000957231	0.0285929	0.494947	0.70277	RBM20-KO vs. R636S-HMZ
ENST00000455387;DYRK1A;chr21:38884834-38884849	-0.438371	0.000958219	0.0285929	0.106103	0.544473	RBM20-KO vs. R636S-HMZ
ENST00000519561;C8orf44;chr8:67592189-67592714	0.229141	0.000964265	0.028696	0.657438	0.428297	RBM20-KO vs. R636S-HMZ
ENST00000519561;C8orf44;chr8:67592189-67593369	-0.229141	0.000964265	0.028696	0.342562	0.571703	RBM20-KO vs. R636S-HMZ
ENST00000359866;DDA1;chr19:17430465-17431098	0.4775	0.000965781	0.0287025	0.74102	0.26352	RBM20-KO vs. R636S-HMZ
ENST00000355640,ENST00000371199;XIAP;chrX:123041031-123041491	-0.121027	0.000974155	0.0287654	2.5e-06	0.12103	RBM20-KO vs. R636S-HMZ
ENST00000345102;SMEK2;chr2:55775510-55777046	0.145732	0.000975099	0.0287654	0.829555	0.683823	RBM20-KO vs. R636S-HMZ
ENST00000272313;SMEK2;chr2:55774427-55777046	-0.145732	0.000975099	0.0287654	0.170445	0.316177	RBM20-KO vs. R636S-HMZ
ENST00000255641;CSNK1G2;chr19:1980202-1980619	0.47961	0.000975693	0.0287654	0.76367	0.28406	RBM20-KO vs. R636S-HMZ
ENST00000350997;FADS1;chr11:61567096-61569882	0.238427	0.000981498	0.0287735	0.36426	0.125833	RBM20-KO vs. R636S-HMZ
ENST00000271277;CTTNBP2NL;chr1:113000034-113000994	-0.214824	0.000987847	0.0287735	0.0215025	0.236327	RBM20-KO vs. R636S-HMZ
ENST00000361234,ENST00000392465;RNF34;chr12:121861379-121861869	-0.407189	0.000989407	0.0287735	0.0368975	0.444087	RBM20-KO vs. R636S-HMZ
ENST00000361234,ENST00000392465;RNF34;chr12:121861379-121862151	0.407189	0.000989407	0.0287735	0.963102	0.555913	RBM20-KO vs. R636S-HMZ
ENST00000426263;SLC2A1;chr1:43392471-43392711	-0.404134	0.000989912	0.0287735	0.0111025	0.415237	RBM20-KO vs. R636S-HMZ
ENST00000353267,ENST00000432329,ENST00000430624,ENST00000374397;CREB1;chr2:208461782-208461868	-0.19998	0.000992012	0.0287735	0.56196	0.76194	RBM20-KO vs. R636S-HMZ
ENST00000267425;NOP9;chr14:24774301-24778330	0.209857	0.000992307	0.0287735	0.38408	0.174223	RBM20-KO vs. R636S-HMZ
ENST00000239938;EGR1;chr5:137803770-137805004	0.50271	0.000992861	0.0287735	0.95469	0.45198	RBM20-KO vs. R636S-HMZ
ENST00000337322,ENST00000299204;BAG5;chr14:104025955-104026157	-0.152436	0.000997217	0.0288092	0.0196175	0.172053	RBM20-KO vs. R636S-HMZ
ENST00000340491,ENST00000339266,ENST00000373913,ENST00000373907,ENST00000401952;DLGAP4;chr20:35155434-35155485	-0.454837	0.000997997	0.0288092	0	0.454837	RBM20-KO vs. R636S-HMZ
ENST00000432185;CCDC68;chr18:52568794-52571588	-0.451122	0.00100767	0.0290507	0.458215	0.909337	RBM20-KO vs. R636S-HMZ
ENST00000368240,ENST00000348159;MEF2D;chr1:156433509-156437436	0.146498	0.00101235	0.0291476	0.300638	0.15414	RBM20-KO vs. R636S-HMZ
ENST00000381271;KLHL42;chr12:27951099-27955905	0.514042	0.00101857	0.0292886	0.564305	0.0502633	RBM20-KO vs. R636S-HMZ
ENST00000229340;RAB35;chr12:120532898-120535048	0.516227	0.00102868	0.0294229	0.87897	0.362743	RBM20-KO vs. R636S-HMZ
ENST00000269347;RAB40B;chr17:80614942-80615738	0.425939	0.00103025	0.0294229	0.872513	0.446573	RBM20-KO vs. R636S-HMZ
ENST00000296861;TNFRSF21;chr6:47200214-47200500	-0.31184	0.0010312	0.0294229	0.28472	0.59656	RBM20-KO vs. R636S-HMZ
ENST00000372064,ENST00000372077,ENST00000372067;VEGFA;chr6:43752299-43753600	-0.482853	0.00103446	0.0294395	0.08981	0.572663	RBM20-KO vs. R636S-HMZ
ENST00000526072,ENST00000263645;CD81;chr11:2418096-2418579	0.142245	0.00103767	0.0294434	0.204175	0.06193	RBM20-KO vs. R636S-HMZ
ENST00000339468;YPEL1;chr22:22055345-22055417	-0.195857	0.00104042	0.0294434	0.63653	0.832387	RBM20-KO vs. R636S-HMZ
ENST00000372064,ENST00000372077,ENST00000372067;VEGFA;chr6:43752299-43754017	0.273152	0.00104474	0.0295047	0.539515	0.266363	RBM20-KO vs. R636S-HMZ
ENST00000344111;COX19;chr7:1008353-1009013	0.211767	0.00105019	0.0295867	0.215888	0.00412	RBM20-KO vs. R636S-HMZ
ENST00000326857;DCBLD2;chr3:98517906-98518215	-0.314256	0.00105032	0.0295867	0.0123975	0.326653	RBM20-KO vs. R636S-HMZ
ENST00000452191;C16orf45;chr16:15680686-15681941	0.225686	0.00105315	0.029594	0.254692	0.0290067	RBM20-KO vs. R636S-HMZ
ENST00000219439;HSDL1;chr16:84156322-84158234	0.19075	0.00105473	0.029594	0.23914	0.04839	RBM20-KO vs. R636S-HMZ
ENST00000349004;NDRG3;chr20:35281827-35281922	-0.454572	0.00105497	0.029594	0.0647775	0.51935	RBM20-KO vs. R636S-HMZ
ENST00000374257;PTBP3;chr9:114986066-114986130	-0.123463	0.00105593	0.029594	0.724707	0.84817	RBM20-KO vs. R636S-HMZ
ENST00000304141;SDPR;chr2:192699027-192700648	0.355557	0.00105821	0.0296055	0.48304	0.127483	RBM20-KO vs. R636S-HMZ
ENST00000266085;TIMP3;chr22:33255364-33259031	0.351996	0.00105901	0.0296055	0.638543	0.286547	RBM20-KO vs. R636S-HMZ
ENST00000394894,ENST00000508792;KIF20A;chr5:137523102-137523349	0.113179	0.00106949	0.0297006	0.238143	0.124963	RBM20-KO vs. R636S-HMZ
ENST00000290244,ENST00000445393,ENST00000381540,ENST00000381554;CRYZL1;chr21:34962016-34962096	-0.125594	0.00107063	0.0297006	0.716703	0.842297	RBM20-KO vs. R636S-HMZ
ENST00000352981,ENST00000265164;CASP6;chr4:110609893-110610485	0.38597	0.00107539	0.0297006	0.72567	0.3397	RBM20-KO vs. R636S-HMZ
ENST00000360009,ENST00000236342,ENST00000526219;DHDDS;chr1:26795622-26795735	-0.523527	0.00107595	0.0297006	0	0.523527	RBM20-KO vs. R636S-HMZ
ENST00000037869;FAM136A;chr2:70523107-70524420	0.417585	0.00107706	0.0297006	0.634605	0.21702	RBM20-KO vs. R636S-HMZ
ENST00000430566;FAM136A;chr2:70524404-70524420	-0.417585	0.00107706	0.0297006	0.365395	0.78298	RBM20-KO vs. R636S-HMZ
ENST00000389629;RTF1;chr15:41772885-41773042	-0.16435	0.00107717	0.0297006	0.60204	0.76639	RBM20-KO vs. R636S-HMZ
ENST00000397821;SH3KBP1;chrX:19554187-19554534	-0.137757	0.00108063	0.0297035	0.44303	0.580787	RBM20-KO vs. R636S-HMZ
ENST00000356290,ENST00000462284,ENST00000428863,ENST00000258149,ENST00000540827;MDM2;chr12:69233629-69237916	0.132535	0.00108243	0.0297035	0.242755	0.11022	RBM20-KO vs. R636S-HMZ
ENST00000338745;SATB1;chr3:18389687-18390661	0.342436	0.00108619	0.0297035	0.456423	0.113987	RBM20-KO vs. R636S-HMZ
ENST00000355167,ENST00000367895;EYA4;chr6:133849943-133852140	0.245456	0.00108666	0.0297035	0.248353	0.00289667	RBM20-KO vs. R636S-HMZ
ENST00000355167,ENST00000367895;EYA4;chr6:133849943-133853258	-0.245456	0.00108666	0.0297035	0.751648	0.997103	RBM20-KO vs. R636S-HMZ
ENST00000334705;FAM91A1;chr8:124824944-124825081	-0.163617	0.00109702	0.0298983	0.648203	0.81182	RBM20-KO vs. R636S-HMZ
ENST00000378090;C12orf73;chr12:104345032-104345300	0.110694	0.00110044	0.0299211	0.135988	0.0252933	RBM20-KO vs. R636S-HMZ
ENST00000263805;ZNF106;chr15:42705020-42709501	-0.25694	0.00110138	0.0299211	0.58758	0.84452	RBM20-KO vs. R636S-HMZ
ENST00000383791;SH3BP5;chr3:15296357-15297592	0.423373	0.00110741	0.0300481	0.63537	0.211997	RBM20-KO vs. R636S-HMZ
ENST00000264866;TBC1D19;chr4:26756569-26756969	0.197899	0.00111651	0.0302577	0.291143	0.0932433	RBM20-KO vs. R636S-HMZ
ENST00000375749;POFUT1;chr20:30822464-30825870	0.185525	0.00111895	0.0302869	0.734525	0.549	RBM20-KO vs. R636S-HMZ
ENST00000369838;SH3BGRL2;chr6:80409226-80409408	-0.147801	0.00112851	0.0304024	0.731653	0.879453	RBM20-KO vs. R636S-HMZ
ENST00000225964;COL1A1;chr17:48261465-48262862	0.186112	0.00113083	0.0304024	0.279335	0.0932233	RBM20-KO vs. R636S-HMZ
ENST00000360428;DSC3;chr18:28573755-28574140	0.262942	0.00113847	0.0305367	0.288285	0.0253433	RBM20-KO vs. R636S-HMZ
ENST00000354098,ENST00000316694;SHMT1;chr17:18231837-18232063	-0.398554	0.00114195	0.0305367	0.0117925	0.410347	RBM20-KO vs. R636S-HMZ
ENST00000306058,ENST00000375687;ASXL1;chr20:31025141-31026167	0.308839	0.00114323	0.0305367	0.319142	0.0103033	RBM20-KO vs. R636S-HMZ
ENST00000265375,ENST00000374706,ENST00000374704,ENST00000339497;CCNY;chr10:35858098-35858670	-0.547992	0.00114394	0.0305367	0.0590475	0.60704	RBM20-KO vs. R636S-HMZ
ENST00000378814;KIF13A;chr6:17760664-17761087	-0.532254	0.00114423	0.0305367	0.0628925	0.595147	RBM20-KO vs. R636S-HMZ
ENST00000402874,ENST00000360718,ENST00000376929,ENST00000389805,ENST00000510187;SQSTM1;chr5:179263657-179263759	0.472432	0.00115358	0.0307009	0.710215	0.237783	RBM20-KO vs. R636S-HMZ
ENST00000375433;RCC2;chr1:17735350-17735585	-0.110617	0.00116387	0.0307521	0.56596	0.676577	RBM20-KO vs. R636S-HMZ
ENST00000266069;GID8;chr20:61576264-61576996	0.568675	0.00116392	0.0307521	0.856575	0.2879	RBM20-KO vs. R636S-HMZ
ENST00000266069;GID8;chr20:61576264-61576760	-0.568675	0.00116392	0.0307521	0.143425	0.7121	RBM20-KO vs. R636S-HMZ
ENST00000420696;PBX1;chr1:164815913-164821067	0.349954	0.00116538	0.0307541	0.566057	0.216103	RBM20-KO vs. R636S-HMZ
ENST00000216297;SUPT16H;chr14:21820765-21820831	-0.12441	0.00116794	0.0307849	0.68405	0.80846	RBM20-KO vs. R636S-HMZ
ENST00000273047;RAB5A;chr3:20025315-20025993	-0.152037	0.00117137	0.0308386	0.334763	0.4868	RBM20-KO vs. R636S-HMZ
ENST00000324593,ENST00000555044,ENST00000334521;ZNF410;chr14:74398244-74398982	-0.27779	0.00117395	0.0308579	0.53616	0.81395	RBM20-KO vs. R636S-HMZ
ENST00000330165,ENST00000369307;RBM8A;chr1:145509211-145509368	-0.15213	0.00117723	0.0308608	0.763	0.91513	RBM20-KO vs. R636S-HMZ
ENST00000266542;C1RL;chr12:7247627-7248986	-0.434364	0.00117943	0.0308608	0.121552	0.555917	RBM20-KO vs. R636S-HMZ
ENST00000445593;LAPTM4B;chr8:98863702-98864839	0.23505	0.00118058	0.0308608	0.8059	0.57085	RBM20-KO vs. R636S-HMZ
ENST00000445593;LAPTM4B;chr8:98863702-98864095	-0.23505	0.00118058	0.0308608	0.1941	0.42915	RBM20-KO vs. R636S-HMZ
ENST00000322652,ENST00000580398;SUZ12;chr17:30326022-30326355	-0.102642	0.00120477	0.0311949	0.411865	0.514507	RBM20-KO vs. R636S-HMZ
ENST00000322652;SUZ12;chr17:30326022-30328064	0.102642	0.00120477	0.0311949	0.588135	0.485493	RBM20-KO vs. R636S-HMZ
ENST00000361927;COLGALT2;chr1:183907819-183907894	-0.233565	0.00120794	0.0311949	0.425175	0.65874	RBM20-KO vs. R636S-HMZ
ENST00000367521,ENST00000361927;COLGALT2;chr1:183904967-183907894	0.233565	0.00120794	0.0311949	0.574825	0.34126	RBM20-KO vs. R636S-HMZ
ENST00000360595;MEF2D;chr1:156437249-156437436	-0.117414	0.00120885	0.0311949	0.699362	0.816777	RBM20-KO vs. R636S-HMZ
ENST00000380822;TAF9;chr5:68647621-68647887	0.132136	0.00121077	0.031196	0.240872	0.108737	RBM20-KO vs. R636S-HMZ
ENST00000360009;DHDDS;chr1:26795622-26797785	0.53118	0.00121548	0.0312204	1	0.46882	RBM20-KO vs. R636S-HMZ
ENST00000374586;TMEM245;chr9:111777536-111782739	0.10982	0.00121916	0.0312785	0.1839	0.07408	RBM20-KO vs. R636S-HMZ
ENST00000515662,ENST00000345094,ENST00000452837;THUMPD3;chr3:9426372-9426472	-0.155705	0.00122565	0.0313264	0.584265	0.73997	RBM20-KO vs. R636S-HMZ
ENST00000396703;UBE2E2;chr3:23631322-23632070	0.257169	0.00123075	0.0313264	0.367252	0.110083	RBM20-KO vs. R636S-HMZ
ENST00000378746;KIF3A;chr5:132031548-132032325	-0.16313	0.00123095	0.0313264	0	0.16313	RBM20-KO vs. R636S-HMZ
ENST00000345093;RNF41;chr12:56599970-56600230	-0.38208	0.00123163	0.0313264	0	0.38208	RBM20-KO vs. R636S-HMZ
ENST00000367884,ENST00000367883,ENST00000367886,ENST00000367885,ENST00000367889;MGST3;chr1:165624741-165624767	-0.101375	0.00123234	0.0313264	0.796985	0.89836	RBM20-KO vs. R636S-HMZ
ENST00000367884,ENST00000367886,ENST00000367883,ENST00000367885,ENST00000367889;MGST3;chr1:165624741-165624857	0.101375	0.00123234	0.0313264	0.203015	0.10164	RBM20-KO vs. R636S-HMZ
ENST00000300935;RAB8A;chr19:16243114-16244347	-0.29049	0.00123488	0.0313548	0.5899	0.88039	RBM20-KO vs. R636S-HMZ
ENST00000350997;FADS1;chr11:61569748-61569882	-0.241242	0.00123805	0.0313635	0.629985	0.871227	RBM20-KO vs. R636S-HMZ
ENST00000373255;H2AFY2;chr10:71871439-71871763	-0.502062	0.00124422	0.0314478	0.0686975	0.57076	RBM20-KO vs. R636S-HMZ
ENST00000373255;H2AFY2;chr10:71871439-71872036	0.502062	0.00124422	0.0314478	0.931303	0.42924	RBM20-KO vs. R636S-HMZ
ENST00000359675,ENST00000349004;NDRG3;chr20:35280168-35281922	0.319593	0.00125308	0.0315669	0.56983	0.250237	RBM20-KO vs. R636S-HMZ
ENST00000393359;TGFBRAP1;chr2:105882172-105883839	-0.286939	0.00125416	0.0315669	0.0004575	0.287397	RBM20-KO vs. R636S-HMZ
ENST00000223369,ENST00000496112;YKT6;chr7:44251881-44252057	-0.113141	0.0012565	0.0315669	0.675253	0.788393	RBM20-KO vs. R636S-HMZ
ENST00000375370;TFDP1;chr13:114294582-114295132	-0.324892	0.00125746	0.0315669	0.292237	0.61713	RBM20-KO vs. R636S-HMZ
ENST00000297438,ENST00000451899;OSGIN2;chr8:90937760-90937816	-0.144219	0.00125749	0.0315669	0.464587	0.608807	RBM20-KO vs. R636S-HMZ
ENST00000443185;ZNF516;chr18:74074204-74074452	-0.576803	0.00126313	0.0316359	0	0.576803	RBM20-KO vs. R636S-HMZ
ENST00000349606;MYLIP;chr6:16146982-16148338	0.402068	0.0012653	0.0316359	0.521525	0.119457	RBM20-KO vs. R636S-HMZ
ENST00000222693;CAV2;chr7:116146175-116146827	0.356552	0.00126595	0.0316359	0.480195	0.123643	RBM20-KO vs. R636S-HMZ
ENST00000374707,ENST00000374710;FSD1L;chr9:108308764-108313040	0.135848	0.00127719	0.031773	0.136148	0.0003	RBM20-KO vs. R636S-HMZ
ENST00000393896;ACLY;chr17:40023827-40024062	-0.101989	0.00127761	0.031773	0.708618	0.810607	RBM20-KO vs. R636S-HMZ
ENST00000336648;HLCS;chr21:38124352-38126546	0.293092	0.00128469	0.031773	0.335815	0.0427233	RBM20-KO vs. R636S-HMZ
ENST00000279242;MRPL49;chr11:64893344-64893508	-0.376966	0.00128937	0.031773	0.0744575	0.451423	RBM20-KO vs. R636S-HMZ
ENST00000279242;MRPL49;chr11:64893344-64894843	0.376966	0.00128937	0.031773	0.925543	0.548577	RBM20-KO vs. R636S-HMZ
ENST00000351989,ENST00000383024,ENST00000407755;DGCR8;chr22:20097631-20099400	0.377043	0.00129059	0.031773	0.89406	0.517017	RBM20-KO vs. R636S-HMZ
ENST00000407755,ENST00000383024,ENST00000351989;DGCR8;chr22:20097631-20099028	-0.377043	0.00129059	0.031773	0.10594	0.482983	RBM20-KO vs. R636S-HMZ
ENST00000338121,ENST00000377051;GZF1;chr20:23351078-23352806	0.379013	0.00129355	0.031773	0.38067	0.00165667	RBM20-KO vs. R636S-HMZ
ENST00000361589;NLGN1;chr3:173999093-173999452	-0.355753	0.00129397	0.031773	0.153158	0.50891	RBM20-KO vs. R636S-HMZ
ENST00000324593,ENST00000555044,ENST00000334521;ZNF410;chr14:74398244-74398797	0.276769	0.00129556	0.031773	0.458352	0.181583	RBM20-KO vs. R636S-HMZ
ENST00000371953;PTEN;chr10:89725229-89725296	-0.125598	0.00129645	0.031773	0.698932	0.82453	RBM20-KO vs. R636S-HMZ
ENST00000443185;ZNF516;chr18:74070146-74074452	0.30746	0.0012987	0.031773	0.54374	0.23628	RBM20-KO vs. R636S-HMZ
ENST00000373795;SRSF4;chr1:29474399-29474921	-0.214777	0.00130056	0.0317833	0.35028	0.565057	RBM20-KO vs. R636S-HMZ
ENST00000535434,ENST00000396705,ENST00000229270;TPI1;chr12:6979547-6980037	0.101697	0.0013054	0.0318313	0.406768	0.30507	RBM20-KO vs. R636S-HMZ
ENST00000375486;PADI2;chr1:17393255-17395538	0.61551	0.00131178	0.0319518	0.94065	0.32514	RBM20-KO vs. R636S-HMZ
ENST00000598810;TEAD2;chr19:49844019-49844580	-0.313362	0.00131571	0.031977	0.496765	0.810127	RBM20-KO vs. R636S-HMZ
ENST00000598810;TEAD2;chr19:49843851-49844580	0.313362	0.00131571	0.031977	0.503235	0.189873	RBM20-KO vs. R636S-HMZ
ENST00000392920,ENST00000402714;EVL;chr14:100610075-100610573	0.431249	0.00131904	0.0319879	0.746762	0.315513	RBM20-KO vs. R636S-HMZ
ENST00000402714,ENST00000392920;EVL;chr14:100610075-100610279	-0.431249	0.00131904	0.0319879	0.253238	0.684487	RBM20-KO vs. R636S-HMZ
ENST00000340990;ADIPOR1;chr1:202910632-202910700	-0.235678	0.00132082	0.0319959	0.494755	0.730433	RBM20-KO vs. R636S-HMZ
ENST00000295951,ENST00000295952;SLMAP;chr3:57913115-57914895	0.512702	0.00132291	0.0320115	0.989663	0.47696	RBM20-KO vs. R636S-HMZ
ENST00000211998,ENST00000372755;VCL;chr10:75877927-75879924	0.246468	0.00132826	0.0321025	0.678617	0.43215	RBM20-KO vs. R636S-HMZ
ENST00000358495;RAD52;chr12:1021254-1022556	0.146836	0.00133002	0.0321025	0.338002	0.191167	RBM20-KO vs. R636S-HMZ
ENST00000304046;ORMDL3;chr17:38077293-38078802	0.232088	0.00133247	0.0321025	0.635328	0.40324	RBM20-KO vs. R636S-HMZ
ENST00000394169;ORMDL3;chr17:38078527-38078802	-0.232088	0.00133247	0.0321025	0.364673	0.59676	RBM20-KO vs. R636S-HMZ
ENST00000359644,ENST00000422190,ENST00000533801,ENST00000513801,ENST00000328560,ENST00000507488,ENST00000504381;ATP2C1;chr3:130735091-130735479	0.152957	0.00133573	0.032146	0.160977	0.00802	RBM20-KO vs. R636S-HMZ
ENST00000322030,ENST00000372692;SET;chr9:131456943-131457609	-0.228047	0.00133775	0.0321598	0.07486	0.302907	RBM20-KO vs. R636S-HMZ
ENST00000534358;KMT2A;chr11:118392887-118396396	-0.341097	0.00133926	0.0321611	4e-05	0.341137	RBM20-KO vs. R636S-HMZ
ENST00000001008;FKBP4;chr12:2912424-2912517	-0.351844	0.00134641	0.0322244	0.512783	0.864627	RBM20-KO vs. R636S-HMZ
ENST00000001008;FKBP4;chr12:2912424-2913124	0.351844	0.00134641	0.0322244	0.487218	0.135373	RBM20-KO vs. R636S-HMZ
ENST00000376621;GNL1;chr6:30509153-30513848	0.509188	0.00134716	0.0322244	0.699365	0.190177	RBM20-KO vs. R636S-HMZ
ENST00000158149;C17orf85;chr17:3715003-3716337	0.402275	0.00134771	0.0322244	0.775045	0.37277	RBM20-KO vs. R636S-HMZ
ENST00000396398;NAGA;chr22:42455770-42456282	-0.322186	0.00136269	0.032521	0.319057	0.641243	RBM20-KO vs. R636S-HMZ
ENST00000436816;MFAP3;chr5:153433273-153435050	0.194131	0.00136306	0.032521	0.234487	0.0403567	RBM20-KO vs. R636S-HMZ
ENST00000262605,ENST00000372904;TTPAL;chr20:43118182-43119242	0.254612	0.00136539	0.0325414	0.276025	0.0214133	RBM20-KO vs. R636S-HMZ
ENST00000334808;CTBP2;chr10:126677703-126678086	-0.23493	0.00137199	0.0325912	0.05076	0.28569	RBM20-KO vs. R636S-HMZ
ENST00000231512;C5orf15;chr5:133291189-133292549	0.115965	0.00137593	0.0325912	0.413945	0.29798	RBM20-KO vs. R636S-HMZ
ENST00000373841,ENST00000276079,ENST00000535149;NONO;chrX:70519926-70521018	0.167594	0.00137658	0.0325912	0.554717	0.387123	RBM20-KO vs. R636S-HMZ
ENST00000373841,ENST00000373856,ENST00000276079,ENST00000535149;NONO;chrX:70519926-70520118	-0.167594	0.00137658	0.0325912	0.445283	0.612877	RBM20-KO vs. R636S-HMZ
ENST00000251047;LMAN1;chr18:56995036-56998324	0.107306	0.00137778	0.0325912	0.240122	0.132817	RBM20-KO vs. R636S-HMZ
ENST00000229201;TIMELESS;chr12:56810958-56811499	0.283064	0.00139114	0.0328158	0.520197	0.237133	RBM20-KO vs. R636S-HMZ
ENST00000378078;RGP1;chr9:35752871-35753049	-0.441277	0.00139577	0.0328416	0.147803	0.58908	RBM20-KO vs. R636S-HMZ
ENST00000352981;CASP6;chr4:110609942-110610485	-0.409743	0.00140606	0.0330134	0.19068	0.600423	RBM20-KO vs. R636S-HMZ
ENST00000265636,ENST00000393801,ENST00000524904,ENST00000265637,ENST00000534534,ENST00000393800,ENST00000393799,ENST00000527403;PPP6R3;chr11:68380585-68381273	-0.327957	0.00140846	0.0330347	0	0.327957	RBM20-KO vs. R636S-HMZ
ENST00000585421;TIMP2;chr17:76849058-76851748	0.644191	0.00141098	0.0330444	0.925547	0.281357	RBM20-KO vs. R636S-HMZ
ENST00000373218;EIF4EBP2;chr10:72181503-72181871	0.141662	0.00141186	0.0330444	0.332182	0.19052	RBM20-KO vs. R636S-HMZ
ENST00000371558,ENST00000371569;UBE2A;chrX:118717218-118718385	0.136857	0.00143087	0.0333834	0.308748	0.17189	RBM20-KO vs. R636S-HMZ
ENST00000371558,ENST00000371569,ENST00000346330;UBE2A;chrX:118717218-118717328	-0.136857	0.00143087	0.0333834	0.691253	0.82811	RBM20-KO vs. R636S-HMZ
ENST00000541774,ENST00000269571,ENST00000540147,ENST00000406381;ERBB2;chr17:37884297-37884923	0.365733	0.00144218	0.0334787	0.565192	0.19946	RBM20-KO vs. R636S-HMZ
ENST00000263256;DESI1;chr22:41994031-41997100	0.536399	0.00144403	0.0334787	0.855842	0.319443	RBM20-KO vs. R636S-HMZ
ENST00000263256;DESI1;chr22:41996878-41997100	-0.536399	0.00144403	0.0334787	0.144157	0.680557	RBM20-KO vs. R636S-HMZ
ENST00000445626,ENST00000418734;ALG3;chr3:183960210-183960301	-0.193381	0.00145257	0.0336064	0.750282	0.943663	RBM20-KO vs. R636S-HMZ
ENST00000418734,ENST00000397676;ALG3;chr3:183960120-183960301	0.193381	0.00145257	0.0336064	0.249718	0.0563367	RBM20-KO vs. R636S-HMZ
ENST00000379671;NREP;chr5:111066500-111066617	-0.153273	0.00145748	0.0336497	0.57606	0.729333	RBM20-KO vs. R636S-HMZ
ENST00000310421;VCPIP1;chr8:67545470-67546735	0.142134	0.00146209	0.0337209	0.161218	0.0190833	RBM20-KO vs. R636S-HMZ
ENST00000317881;SLC25A5;chrX:118605021-118605282	-0.195838	0.00146492	0.033751	0.388605	0.584443	RBM20-KO vs. R636S-HMZ
ENST00000336665,ENST00000409538,ENST00000304032;AGAP1;chr2:237032766-237035201	0.283925	0.00148837	0.0341139	0.283925	0	RBM20-KO vs. R636S-HMZ
ENST00000356245,ENST00000543466,ENST00000394123;G3BP1;chr5:151183652-151183779	-0.497814	0.00149218	0.0341331	0.0251525	0.522967	RBM20-KO vs. R636S-HMZ
ENST00000392807,ENST00000311893;ISCU;chr12:108962692-108962868	-0.291389	0.00149229	0.0341331	0.401628	0.693017	RBM20-KO vs. R636S-HMZ
ENST00000357186,ENST00000402310;MPV17;chr2:27532359-27532744	0.290283	0.00150064	0.0341476	0.92413	0.633847	RBM20-KO vs. R636S-HMZ
ENST00000405983,ENST00000402310,ENST00000380044;MPV17;chr2:27532536-27532744	-0.290283	0.00150064	0.0341476	0.07587	0.366153	RBM20-KO vs. R636S-HMZ
ENST00000375820;COL4A1;chr13:110802447-110802709	-0.446042	0.00150724	0.0341848	0.078415	0.524457	RBM20-KO vs. R636S-HMZ
ENST00000480908,ENST00000393000,ENST00000273480;RNF7;chr3:141464119-141464544	0.136304	0.00150845	0.0341848	0.458958	0.322653	RBM20-KO vs. R636S-HMZ
ENST00000219204;ARL2BP;chr16:57286179-57287471	0.290683	0.00152635	0.0345197	0.304843	0.01416	RBM20-KO vs. R636S-HMZ
ENST00000257821;PHF21A;chr11:45954240-45955518	0.37146	0.00153547	0.0346906	0.6796	0.30814	RBM20-KO vs. R636S-HMZ
ENST00000532791;FGFR1;chr8:38268748-38271145	0.193767	0.0015389	0.0347328	0.22876	0.0349933	RBM20-KO vs. R636S-HMZ
ENST00000396703,ENST00000425792;UBE2E2;chr3:23631322-23631445	-0.280161	0.00154047	0.0347328	0.589322	0.869483	RBM20-KO vs. R636S-HMZ
ENST00000540200;POLDIP2;chr17:26674207-26675142	-0.163818	0.00154354	0.0347665	0.148305	0.312123	RBM20-KO vs. R636S-HMZ
ENST00000450349;TRIM33;chr1:114940261-114940269	-0.119611	0.00154886	0.0348509	0.711673	0.831283	RBM20-KO vs. R636S-HMZ
ENST00000439957,ENST00000305850;CENPN;chr16:81062256-81062924	0.220231	0.00155279	0.0348658	0.384508	0.164277	RBM20-KO vs. R636S-HMZ
ENST00000352511;ACVR2B;chr3:38524823-38534082	0.315875	0.00155417	0.0348658	0.362825	0.04695	RBM20-KO vs. R636S-HMZ
ENST00000366578;ACTN2;chr1:236925919-236926494	0.344678	0.00155425	0.0348658	0.511835	0.167157	RBM20-KO vs. R636S-HMZ
ENST00000216962;PYGB;chr20:25277158-25277963	-0.168027	0.00155937	0.0348882	0.145283	0.31331	RBM20-KO vs. R636S-HMZ
ENST00000216962;PYGB;chr20:25277158-25278650	0.168027	0.00155937	0.0348882	0.854718	0.68669	RBM20-KO vs. R636S-HMZ
ENST00000260803;DBR1;chr3:137880215-137880730	-0.214015	0.00155997	0.0348882	0.612055	0.82607	RBM20-KO vs. R636S-HMZ
ENST00000344749;TCF3;chr19:1610949-1611705	0.558876	0.00156191	0.0348963	0.639173	0.0802967	RBM20-KO vs. R636S-HMZ
ENST00000349038,ENST00000394601,ENST00000356948,ENST00000350092;PTBP1;chr19:810826-810908	-0.570449	0.0015659	0.0349502	0.135027	0.705477	RBM20-KO vs. R636S-HMZ
ENST00000317881;SLC25A5;chrX:118605021-118605199	0.196887	0.00157066	0.0349541	0.608777	0.41189	RBM20-KO vs. R636S-HMZ
ENST00000291839,ENST00000373142,ENST00000373144,ENST00000373141;ST6GALNAC6;chr9:130647599-130648750	-0.453838	0.00157081	0.0349541	0.362875	0.816713	RBM20-KO vs. R636S-HMZ
ENST00000373141,ENST00000373142,ENST00000373144;ST6GALNAC6;chr9:130647791-130648750	0.453838	0.00157081	0.0349541	0.637125	0.183287	RBM20-KO vs. R636S-HMZ
ENST00000492627,ENST00000481687,ENST00000526072;CD81;chr11:2418096-2418213	-0.163343	0.00157631	0.0350412	0.704878	0.86822	RBM20-KO vs. R636S-HMZ
ENST00000367264;KDM5B;chr1:202696609-202698163	0.118178	0.00158507	0.0351302	0.165925	0.0477467	RBM20-KO vs. R636S-HMZ
ENST00000227157,ENST00000422447,ENST00000540430,ENST00000396222,ENST00000379412;LDHA;chr11:18428923-18429397	-0.121879	0.00158857	0.0351511	0.308088	0.429967	RBM20-KO vs. R636S-HMZ
ENST00000543538;APBB2;chr4:40815318-40818108	0.217689	0.00159327	0.0351733	0.217713	2.33333e-05	RBM20-KO vs. R636S-HMZ
ENST00000173527;ISOC1;chr5:128448694-128448800	-0.293901	0.00160191	0.0352563	0.451603	0.745503	RBM20-KO vs. R636S-HMZ
ENST00000507528,ENST00000505221,ENST00000264933;PDCD6;chr5:314630-314922	-0.383873	0.00160508	0.0352616	0.0708475	0.45472	RBM20-KO vs. R636S-HMZ
ENST00000264433,ENST00000379346;FNIP2;chr4:159825696-159826042	-0.158326	0.00160533	0.0352616	0.428457	0.586783	RBM20-KO vs. R636S-HMZ
ENST00000373824;TAF12;chr1:28929867-28930050	-0.294516	0.00160846	0.0352953	0.497648	0.792163	RBM20-KO vs. R636S-HMZ
ENST00000381638;ZZEF1;chr17:3909315-3910183	-0.371625	0.00161267	0.0353527	0.193025	0.56465	RBM20-KO vs. R636S-HMZ
ENST00000395098,ENST00000263559,ENST00000373382,ENST00000546041;VPS26A;chr10:70931025-70931242	-0.157359	0.00161714	0.0354154	0.620077	0.777437	RBM20-KO vs. R636S-HMZ
ENST00000357006;ZBTB14;chr18:5289676-5290856	0.225493	0.0016321	0.0356022	0.28982	0.0643267	RBM20-KO vs. R636S-HMZ
ENST00000450717,ENST00000358026,ENST00000344626,ENST00000429416,ENST00000413806;SMARCA4;chr19:11172492-11172636	-0.602428	0.00164163	0.0356824	0.224222	0.82665	RBM20-KO vs. R636S-HMZ
ENST00000557154,ENST00000553521,ENST00000394366;SRSF5;chr14:70238178-70238744	0.150693	0.00164222	0.0356824	0.21273	0.0620367	RBM20-KO vs. R636S-HMZ
ENST00000426548;GJC1;chr17:42881485-42881994	0.278794	0.00164448	0.0356951	0.338857	0.0600633	RBM20-KO vs. R636S-HMZ
ENST00000405944;DERL1;chr8:124027512-124027686	-0.360008	0.00165045	0.035756	0.030275	0.390283	RBM20-KO vs. R636S-HMZ
ENST00000309594;MRP63;chr13:21751364-21752152	0.15266	0.00165953	0.0358825	0.17539	0.02273	RBM20-KO vs. R636S-HMZ
ENST00000263245;ARFGAP3;chr22:43192686-43193593	-0.220197	0.00166375	0.0359386	0	0.220197	RBM20-KO vs. R636S-HMZ
ENST00000298125;WDFY2;chr13:52333905-52334149	-0.182894	0.00167563	0.0360933	0.522352	0.705247	RBM20-KO vs. R636S-HMZ
ENST00000327435;ADI1;chr2:3501677-3502733	0.162336	0.00169461	0.0363108	0.237343	0.0750067	RBM20-KO vs. R636S-HMZ
ENST00000374198,ENST00000374199;PRPF4;chr9:116053940-116055056	-0.267375	0.00169644	0.0363108	0.061265	0.32864	RBM20-KO vs. R636S-HMZ
ENST00000342190,ENST00000395435,ENST00000434526,ENST00000275607;SUMF2;chr7:56147564-56147593	-0.491023	0.00169881	0.0363108	0	0.491023	RBM20-KO vs. R636S-HMZ
ENST00000434526,ENST00000342190,ENST00000275607;SUMF2;chr7:56147564-56148363	0.491023	0.00169881	0.0363108	1	0.508977	RBM20-KO vs. R636S-HMZ
ENST00000373840;RAB14;chr9:123941982-123943673	0.157547	0.00171176	0.0363108	0.19394	0.0363933	RBM20-KO vs. R636S-HMZ
ENST00000268042;ARRDC4;chr15:98514417-98515305	-0.202624	0.0017139	0.0363108	0.234403	0.437027	RBM20-KO vs. R636S-HMZ
ENST00000268042;ARRDC4;chr15:98514417-98517072	0.202624	0.0017139	0.0363108	0.765598	0.562973	RBM20-KO vs. R636S-HMZ
ENST00000372164,ENST00000429989;TSPAN14;chr10:82277732-82282387	0.18409	0.00171458	0.0363108	0.35546	0.17137	RBM20-KO vs. R636S-HMZ
ENST00000296181;ITGB5;chr3:124482011-124482469	-0.487188	0.00171463	0.0363108	0.013045	0.500233	RBM20-KO vs. R636S-HMZ
ENST00000296181;ITGB5;chr3:124481796-124482469	0.487188	0.00171463	0.0363108	0.986955	0.499767	RBM20-KO vs. R636S-HMZ
ENST00000368465,ENST00000368463;PBXIP1;chr1:154916552-154917499	0.342561	0.00171519	0.0363108	0.572558	0.229997	RBM20-KO vs. R636S-HMZ
ENST00000353788;SNX16;chr8:82711816-82713731	0.200539	0.00171519	0.0363108	0.364102	0.163563	RBM20-KO vs. R636S-HMZ
ENST00000336089,ENST00000429673;IFRD2;chr3:50325163-50325621	0.155149	0.00171542	0.0363108	0.239443	0.0842933	RBM20-KO vs. R636S-HMZ
ENST00000336089;IFRD2;chr3:50325540-50325621	-0.155149	0.00171542	0.0363108	0.760557	0.915707	RBM20-KO vs. R636S-HMZ
ENST00000309733;C4orf32;chr4:113108094-113108109	-0.205767	0.0017244	0.03636	0.409073	0.61484	RBM20-KO vs. R636S-HMZ
ENST00000359644,ENST00000422190,ENST00000513801,ENST00000393221,ENST00000533801,ENST00000328560,ENST00000507488,ENST00000504381;ATP2C1;chr3:130735091-130735223	-0.126922	0.00172455	0.03636	0.665475	0.792397	RBM20-KO vs. R636S-HMZ
ENST00000534358;KMT2A;chr11:118392887-118395448	0.150193	0.00172657	0.03636	0.206093	0.0559	RBM20-KO vs. R636S-HMZ
ENST00000378090;C12orf73;chr12:104345260-104345300	-0.115291	0.00172759	0.03636	0.842603	0.957893	RBM20-KO vs. R636S-HMZ
ENST00000033079;FAM13B;chr5:137273718-137275913	0.233887	0.00172951	0.0363658	0.257607	0.02372	RBM20-KO vs. R636S-HMZ
ENST00000436913;LAYN;chr11:111431183-111432236	-0.624802	0.00173581	0.0364289	0.134565	0.759367	RBM20-KO vs. R636S-HMZ
ENST00000243326;RIF1;chr2:152331585-152332331	0.179932	0.00173844	0.0364415	0.204185	0.0242533	RBM20-KO vs. R636S-HMZ
ENST00000395601;SNTB1;chr8:121550115-121551116	-0.390498	0.00174484	0.0365146	0.428915	0.819413	RBM20-KO vs. R636S-HMZ
ENST00000377051,ENST00000338121;GZF1;chr20:23351078-23351554	-0.30272	0.00175463	0.0366007	0	0.30272	RBM20-KO vs. R636S-HMZ
ENST00000368575;RAB13;chr1:153954126-153954574	0.172426	0.00175847	0.0366007	0.285023	0.112597	RBM20-KO vs. R636S-HMZ
ENST00000368069;COPA;chr1:160259546-160259946	0.131312	0.00175887	0.0366007	0.666095	0.534783	RBM20-KO vs. R636S-HMZ
ENST00000368069,ENST00000241704;COPA;chr1:160259062-160259946	-0.131312	0.00175887	0.0366007	0.333905	0.465217	RBM20-KO vs. R636S-HMZ
ENST00000023939,ENST00000395881;RTFDC1;chr20:55093321-55093943	0.105215	0.00177626	0.0368587	0.339985	0.23477	RBM20-KO vs. R636S-HMZ
ENST00000424236;DCTN4;chr5:150089386-150090710	0.122922	0.0017856	0.0369831	0.123095	0.000173333	RBM20-KO vs. R636S-HMZ
ENST00000257821;PHF21A;chr11:45955214-45955518	-0.453293	0.00180035	0.0372189	0	0.453293	RBM20-KO vs. R636S-HMZ
ENST00000355113,ENST00000602720;SRP68;chr17:74035647-74035786	0.308522	0.00181001	0.0373489	0.388493	0.07997	RBM20-KO vs. R636S-HMZ
ENST00000360831,ENST00000442241;NLE1;chr17:33459081-33459455	-0.458003	0.00182336	0.0375196	0.187	0.645003	RBM20-KO vs. R636S-HMZ
ENST00000442241;NLE1;chr17:33458365-33459455	0.458003	0.00182336	0.0375196	0.813	0.354997	RBM20-KO vs. R636S-HMZ
ENST00000542104;RASSF3;chr12:65088692-65089097	-0.342086	0.00183212	0.0375602	0.0448675	0.386953	RBM20-KO vs. R636S-HMZ
ENST00000276431;TNFRSF10B;chr8:22877644-22880183	0.142908	0.00184602	0.0377752	0.590455	0.447547	RBM20-KO vs. R636S-HMZ
ENST00000380516;SLTM;chr15:59171624-59172197	0.194003	0.00185669	0.0379326	0.50063	0.306627	RBM20-KO vs. R636S-HMZ
ENST00000216416;CNIH;chr14:54894281-54894531	-0.232759	0.00186923	0.0381093	0.486808	0.719567	RBM20-KO vs. R636S-HMZ
ENST00000373816;GMEB1;chr1:29041285-29044719	0.35576	0.00187159	0.0381222	0.52417	0.16841	RBM20-KO vs. R636S-HMZ
ENST00000416420;THRB;chr3:24164197-24164374	0.202041	0.00187407	0.0381269	0.218337	0.0162967	RBM20-KO vs. R636S-HMZ
ENST00000258341;LAMC1;chr1:183111925-183114661	0.165717	0.00188099	0.038128	0.506648	0.34093	RBM20-KO vs. R636S-HMZ
ENST00000314404,ENST00000435680;MTMR10;chr15:31233437-31233441	-0.220335	0.00188221	0.038128	0.377445	0.59778	RBM20-KO vs. R636S-HMZ
ENST00000435680;MTMR10;chr15:31231143-31233672	0.220335	0.00188221	0.038128	0.622555	0.40222	RBM20-KO vs. R636S-HMZ
ENST00000343813;ICMT;chr1:6283694-6285139	0.149444	0.0018854	0.0381578	0.202038	0.0525933	RBM20-KO vs. R636S-HMZ
ENST00000395404,ENST00000292114;TMEM199;chr17:26688274-26688500	-0.431638	0.00188856	0.038185	0.077865	0.509503	RBM20-KO vs. R636S-HMZ
ENST00000361756,ENST00000545854;RNF121;chr11:71707361-71708641	0.110113	0.00189019	0.038185	0.2807	0.170587	RBM20-KO vs. R636S-HMZ
ENST00000263697;DNAJC8;chr1:28527067-28527758	-0.188832	0.00189922	0.0382625	0.302138	0.49097	RBM20-KO vs. R636S-HMZ
ENST00000263697;DNAJC8;chr1:28527391-28527758	0.188832	0.00189922	0.0382625	0.697863	0.50903	RBM20-KO vs. R636S-HMZ
ENST00000301785;HNRNPUL2;chr11:62482554-62482770	-0.235332	0.00190566	0.0383226	0.622415	0.857747	RBM20-KO vs. R636S-HMZ
ENST00000542575;SLC1A5;chr19:47278139-47278766	0.318832	0.00191573	0.038351	0.733415	0.414583	RBM20-KO vs. R636S-HMZ
ENST00000542575;SLC1A5;chr19:47278684-47278766	-0.318832	0.00191573	0.038351	0.266585	0.585417	RBM20-KO vs. R636S-HMZ
ENST00000321545;ZNF543;chr19:57840633-57842136	0.419994	0.00192245	0.0384161	0.846058	0.426063	RBM20-KO vs. R636S-HMZ
ENST00000321545;ZNF543;chr19:57840633-57841619	-0.419994	0.00192245	0.0384161	0.153943	0.573937	RBM20-KO vs. R636S-HMZ
ENST00000541222,ENST00000316856,ENST00000586534;RAD23A;chr19:13063863-13064005	0.213239	0.00193935	0.0386456	0.245032	0.0317933	RBM20-KO vs. R636S-HMZ
ENST00000538711,ENST00000515359,ENST00000308775,ENST00000541308,ENST00000539901,ENST00000545947;DAG1;chr3:49570632-49573057	0.404047	0.00194103	0.0386456	1	0.595953	RBM20-KO vs. R636S-HMZ
ENST00000515359,ENST00000308775,ENST00000541308,ENST00000539901,ENST00000545947,ENST00000538711;DAG1;chr3:49570632-49571105	-0.404047	0.00194103	0.0386456	0	0.404047	RBM20-KO vs. R636S-HMZ
ENST00000353704;CREB3;chr9:35736723-35737009	0.396475	0.00194616	0.0386456	0.556415	0.15994	RBM20-KO vs. R636S-HMZ
ENST00000353704;CREB3;chr9:35736723-35736856	-0.396475	0.00194616	0.0386456	0.443585	0.84006	RBM20-KO vs. R636S-HMZ
ENST00000587090,ENST00000454580;SPINT2;chr19:38782646-38782724	-0.46688	0.00194903	0.0386614	0	0.46688	RBM20-KO vs. R636S-HMZ
ENST00000239906;FAM53C;chr5:137682648-137685328	0.340249	0.00195263	0.0386614	0.800153	0.459903	RBM20-KO vs. R636S-HMZ
ENST00000262102;MTUS1;chr8:17502926-17503434	-0.264257	0.00195394	0.0386614	0.01803	0.282287	RBM20-KO vs. R636S-HMZ
ENST00000544260;MTUS1;chr8:17501307-17503434	0.264257	0.00195394	0.0386614	0.98197	0.717713	RBM20-KO vs. R636S-HMZ
ENST00000219439;HSDL1;chr16:84155885-84158234	-0.142272	0.0019573	0.0386782	0.364387	0.50666	RBM20-KO vs. R636S-HMZ
ENST00000344157;YTHDC1;chr4:69179722-69179816	-0.245785	0.00196262	0.0387294	0.488315	0.7341	RBM20-KO vs. R636S-HMZ
ENST00000230085;SNX3;chr6:108533042-108533352	-0.143461	0.00196514	0.0387447	0.291533	0.434993	RBM20-KO vs. R636S-HMZ
ENST00000578921;RAB31;chr18:9859322-9859624	-0.41378	0.00197074	0.0388205	0.01372	0.4275	RBM20-KO vs. R636S-HMZ
ENST00000378814;KIF13A;chr6:17759565-17761087	0.33823	0.00197682	0.0389056	0.52391	0.18568	RBM20-KO vs. R636S-HMZ
ENST00000404049,ENST00000452825;KDM5C;chrX:53221467-53221925	-0.522186	0.0019802	0.0389375	0.0248375	0.547023	RBM20-KO vs. R636S-HMZ
ENST00000228938,ENST00000539261;MGP;chr12:15034826-15035072	0.124515	0.00199723	0.0392376	0.249355	0.12484	RBM20-KO vs. R636S-HMZ
ENST00000378509;SLC35B4;chr7:133979361-133979584	-0.364933	0.00200365	0.0392938	0.27197	0.636903	RBM20-KO vs. R636S-HMZ
ENST00000523872,ENST00000336483,ENST00000396611,ENST00000320694,ENST00000521381,ENST00000521657,ENST00000274335;PIK3R1;chr5:67593429-67594189	-0.3892	0.00201227	0.0393982	0.1342	0.5234	RBM20-KO vs. R636S-HMZ
ENST00000260363,ENST00000352331,ENST00000559279;KIF23;chr15:69740146-69740684	0.146412	0.0020168	0.0393982	0.196585	0.0501733	RBM20-KO vs. R636S-HMZ
ENST00000039989;TTC17;chr11:43515454-43515596	-0.145557	0.00202134	0.0393982	0.59539	0.740947	RBM20-KO vs. R636S-HMZ
ENST00000039989;TTC17;chr11:43515454-43516483	0.145557	0.00202134	0.0393982	0.40461	0.259053	RBM20-KO vs. R636S-HMZ
ENST00000579690,ENST00000355665;YTHDC1;chr4:69179042-69179816	0.235842	0.00202394	0.0393982	0.486805	0.250963	RBM20-KO vs. R636S-HMZ
ENST00000371817;COL5A1;chr9:137734149-137735511	0.237918	0.00202758	0.0394141	0.394298	0.15638	RBM20-KO vs. R636S-HMZ
ENST00000331581;CADM1;chr11:115047125-115047193	-0.306418	0.00203229	0.039471	0.480382	0.7868	RBM20-KO vs. R636S-HMZ
ENST00000325301,ENST00000404569,ENST00000402881;SMCR7L;chr22:39911378-39911699	-0.30278	0.0020438	0.0396251	0	0.30278	RBM20-KO vs. R636S-HMZ
ENST00000220531,ENST00000568816;BLOC1S6;chr15:45898712-45901846	0.280533	0.00206139	0.0397908	0.309372	0.02884	RBM20-KO vs. R636S-HMZ
ENST00000543137,ENST00000278756,ENST00000263574;APLP2;chr11:130013343-130014641	0.301396	0.0020661	0.0397908	0.618513	0.317117	RBM20-KO vs. R636S-HMZ
ENST00000544863,ENST00000282077;PDK1;chr2:173460697-173460778	-0.103518	0.00206614	0.0397908	0.772645	0.876163	RBM20-KO vs. R636S-HMZ
ENST00000356057,ENST00000261247,ENST00000425728,ENST00000554271;JKAMP;chr14:59970790-59970860	-0.125136	0.00206732	0.0397908	0.704427	0.829563	RBM20-KO vs. R636S-HMZ
ENST00000261247,ENST00000356057,ENST00000425728,ENST00000554271;JKAMP;chr14:59970790-59971446	0.125136	0.00206732	0.0397908	0.295573	0.170437	RBM20-KO vs. R636S-HMZ
ENST00000451378,ENST00000326912,ENST00000326925,ENST00000395458;NDUFAF3;chr3:49060605-49060721	0.126461	0.00207224	0.0397908	0.184677	0.0582167	RBM20-KO vs. R636S-HMZ
ENST00000367879;UCK2;chr1:165877060-165877182	-0.266865	0.00207247	0.0397908	0.517955	0.78482	RBM20-KO vs. R636S-HMZ
ENST00000367879;UCK2;chr1:165877060-165877346	0.266865	0.00207247	0.0397908	0.482045	0.21518	RBM20-KO vs. R636S-HMZ
ENST00000366645,ENST00000360394;EXOC8;chr1:231468459-231471313	0.555482	0.00207319	0.0397908	0.649035	0.0935533	RBM20-KO vs. R636S-HMZ
ENST00000367188;PPP1R15B;chr1:204373673-204375219	0.142737	0.00207351	0.0397908	0.161158	0.01842	RBM20-KO vs. R636S-HMZ
ENST00000336967,ENST00000391771,ENST00000391770,ENST00000391769;MYADM;chr19:54377752-54379689	0.584003	0.00207369	0.0397908	0.92747	0.343467	RBM20-KO vs. R636S-HMZ
ENST00000287594;MPV17L;chr16:15501893-15507137	-0.396508	0.00208268	0.0397908	0.503915	0.900423	RBM20-KO vs. R636S-HMZ
ENST00000354177,ENST00000361547,ENST00000374315;SEPN1;chr1:26142209-26143228	-0.3934	0.00208309	0.0397908	0	0.3934	RBM20-KO vs. R636S-HMZ
ENST00000354177,ENST00000361547,ENST00000374315;SEPN1;chr1:26142209-26144715	0.3934	0.00208309	0.0397908	1	0.6066	RBM20-KO vs. R636S-HMZ
ENST00000259234;SAP130;chr2:128698791-128699579	-0.178762	0.00208325	0.0397908	0.452628	0.63139	RBM20-KO vs. R636S-HMZ
ENST00000259234;SAP130;chr2:128699143-128699579	0.178762	0.00208325	0.0397908	0.547373	0.36861	RBM20-KO vs. R636S-HMZ
ENST00000379716;SH3KBP1;chrX:19553517-19554534	0.124761	0.00208385	0.0397908	0.496378	0.371617	RBM20-KO vs. R636S-HMZ
ENST00000332624;TRAK2;chr2:202244941-202245265	-0.344488	0.0020847	0.0397908	0.0207525	0.36524	RBM20-KO vs. R636S-HMZ
ENST00000377475,ENST00000336714,ENST00000262544,ENST00000377465;SEC23B;chr20:18541384-18541542	-0.127369	0.00209811	0.0398787	0.735248	0.862617	RBM20-KO vs. R636S-HMZ
ENST00000216281;HSP90AA1;chr14:102547931-102548048	-0.124279	0.00210118	0.0398787	0.656767	0.781047	RBM20-KO vs. R636S-HMZ
ENST00000425345,ENST00000199448,ENST00000559325;EPDR1;chr7:37989998-37990120	-0.289027	0.00210281	0.0398787	0.25943	0.548457	RBM20-KO vs. R636S-HMZ
ENST00000397906;TTC28;chr22:28374114-28378208	0.274438	0.00210731	0.0398787	0.679998	0.40556	RBM20-KO vs. R636S-HMZ
ENST00000541629;SPIN1;chr9:91090192-91090289	-0.172748	0.00212323	0.0400791	0.372645	0.545393	RBM20-KO vs. R636S-HMZ
ENST00000269095,ENST00000377184;MPP2;chr17:41952724-41955174	0.285313	0.00212614	0.0400791	1	0.714687	RBM20-KO vs. R636S-HMZ
ENST00000310823;ADAM17;chr2:9628583-9630305	0.100343	0.00214876	0.0403868	0.100343	0	RBM20-KO vs. R636S-HMZ
ENST00000458050;DEDD;chr1:161091112-161091936	0.134264	0.00215477	0.0404655	0.297567	0.163303	RBM20-KO vs. R636S-HMZ
ENST00000367287;TIMM17A;chr1:201938682-201938945	-0.241014	0.00215861	0.0405032	0.225062	0.466077	RBM20-KO vs. R636S-HMZ
ENST00000473285,ENST00000417187;B3GALNT1;chr3:160802770-160803546	-0.161812	0.00216755	0.0406347	0.327455	0.489267	RBM20-KO vs. R636S-HMZ
ENST00000307602;HOOK3;chr8:42873641-42885688	0.174378	0.00217126	0.0406347	0.231685	0.0573067	RBM20-KO vs. R636S-HMZ
ENST00000525069;TMEM9B;chr11:8969594-8969866	-0.324835	0.0021726	0.0406347	0.256115	0.58095	RBM20-KO vs. R636S-HMZ
ENST00000441698;MSRA;chr8:10285822-10285875	-0.173451	0.00217634	0.0406347	0.651663	0.825113	RBM20-KO vs. R636S-HMZ
ENST00000528246,ENST00000317173,ENST00000382490;MSRA;chr8:10285822-10286410	0.173451	0.00217634	0.0406347	0.348338	0.174887	RBM20-KO vs. R636S-HMZ
ENST00000336349;SPTY2D1;chr11:18629093-18631407	0.17287	0.00218286	0.0406824	0.19814	0.02527	RBM20-KO vs. R636S-HMZ
ENST00000371711;B4GALT5;chr20:48252371-48252848	-0.162874	0.00219155	0.0407507	0.457033	0.619907	RBM20-KO vs. R636S-HMZ
ENST00000371711;B4GALT5;chr20:48249481-48252848	0.162874	0.00219155	0.0407507	0.542968	0.380093	RBM20-KO vs. R636S-HMZ
ENST00000255380;CHRM3;chr1:240072524-240078752	0.434554	0.00219205	0.0407507	0.845908	0.411353	RBM20-KO vs. R636S-HMZ
ENST00000251582;ADAMTS2;chr5:178540852-178540867	-0.487854	0.00219881	0.0407793	0.0939925	0.581847	RBM20-KO vs. R636S-HMZ
ENST00000251582;ADAMTS2;chr5:178537851-178540867	0.487854	0.00219881	0.0407793	0.906007	0.418153	RBM20-KO vs. R636S-HMZ
ENST00000290649;AMFR;chr16:56395363-56396820	0.535183	0.00219911	0.0407793	0.923323	0.38814	RBM20-KO vs. R636S-HMZ
ENST00000377482;ERRFI1;chr1:8071778-8073269	0.255516	0.00220396	0.040835	0.522933	0.267417	RBM20-KO vs. R636S-HMZ
ENST00000261366;LMNB1;chr5:126171956-126172140	-0.128057	0.00221244	0.0409237	0.69395	0.822007	RBM20-KO vs. R636S-HMZ
ENST00000261366;LMNB1;chr5:126171956-126172712	0.128057	0.00221244	0.0409237	0.30605	0.177993	RBM20-KO vs. R636S-HMZ
ENST00000263856;CHMP3;chr2:86730553-86732926	0.573317	0.00221508	0.0409383	0.81644	0.243123	RBM20-KO vs. R636S-HMZ
ENST00000295461;NIPAL1;chr4:48038189-48042190	0.189305	0.00223135	0.041136	0.189305	0	RBM20-KO vs. R636S-HMZ
ENST00000295461;NIPAL1;chr4:48038189-48042094	-0.189305	0.00223135	0.041136	0.810695	1	RBM20-KO vs. R636S-HMZ
ENST00000199448,ENST00000559325;EPDR1;chr7:37989998-37991428	0.283084	0.00223843	0.0412321	0.646748	0.363663	RBM20-KO vs. R636S-HMZ
ENST00000166139;FSTL3;chr19:681708-682107	0.112952	0.00225217	0.0414309	0.112952	0	RBM20-KO vs. R636S-HMZ
ENST00000367033;PLXNA2;chr1:208195605-208200587	0.390691	0.00225436	0.0414309	0.926968	0.536277	RBM20-KO vs. R636S-HMZ
ENST00000381077;HDHD1;chrX:6966960-6968336	0.168597	0.00225807	0.0414309	1	0.831403	RBM20-KO vs. R636S-HMZ
ENST00000412827;HDHD1;chrX:6967713-6968336	-0.168597	0.00225807	0.0414309	0	0.168597	RBM20-KO vs. R636S-HMZ
ENST00000353258;GDE1;chr16:19512995-19514791	-0.104804	0.00225955	0.0414309	0.183282	0.288087	RBM20-KO vs. R636S-HMZ
ENST00000264657;STAT3;chr17:40465432-40467762	0.158587	0.00226352	0.0414309	0.22769	0.0691033	RBM20-KO vs. R636S-HMZ
ENST00000539261;MGP;chr12:15034975-15035072	-0.125211	0.00226416	0.0414309	0.747962	0.873173	RBM20-KO vs. R636S-HMZ
ENST00000335255;FOXK2;chr17:80559375-80560352	0.130988	0.00226419	0.0414309	0.163025	0.0320367	RBM20-KO vs. R636S-HMZ
ENST00000310827,ENST00000415273;DCAF7;chr17:61666534-61666623	-0.267352	0.00227763	0.0416424	0.423125	0.690477	RBM20-KO vs. R636S-HMZ
ENST00000372088,ENST00000224756;CCSER2;chr10:86274023-86274163	-0.213326	0.0022855	0.0417175	0.324107	0.537433	RBM20-KO vs. R636S-HMZ
ENST00000366672;GALNT2;chr1:230415204-230417867	0.136889	0.00231681	0.0420583	0.719923	0.583033	RBM20-KO vs. R636S-HMZ
ENST00000437379,ENST00000295757;HDAC11;chr3:13546183-13547916	0.445559	0.00232125	0.0420583	0.965793	0.520233	RBM20-KO vs. R636S-HMZ
ENST00000433119,ENST00000437379,ENST00000295757;HDAC11;chr3:13546183-13546834	-0.445559	0.00232125	0.0420583	0.0342075	0.479767	RBM20-KO vs. R636S-HMZ
ENST00000369308;LIX1L;chr1:145498778-145498922	-0.496056	0.00232127	0.0420583	0.0619975	0.558053	RBM20-KO vs. R636S-HMZ
ENST00000359120;SH3RF2;chr5:145442264-145442331	-0.434484	0.00232689	0.0420912	0.343653	0.778137	RBM20-KO vs. R636S-HMZ
ENST00000359120;SH3RF2;chr5:145442264-145442879	0.434484	0.00232689	0.0420912	0.656347	0.221863	RBM20-KO vs. R636S-HMZ
ENST00000367188;PPP1R15B;chr1:204374142-204375219	0.146088	0.0023344	0.0421626	0.146088	0	RBM20-KO vs. R636S-HMZ
ENST00000306901;CHRNA7;chr15:32460659-32464722	0.459017	0.00235049	0.042183	1	0.540983	RBM20-KO vs. R636S-HMZ
ENST00000455693;CHRNA7;chr15:32460659-32461099	-0.459017	0.00235049	0.042183	0	0.459017	RBM20-KO vs. R636S-HMZ
ENST00000337225,ENST00000512158;CXCL14;chr5:134906368-134907542	0.320228	0.00235785	0.042183	0.350345	0.0301167	RBM20-KO vs. R636S-HMZ
ENST00000337225;CXCL14;chr5:134907383-134907542	-0.320228	0.00235785	0.042183	0.649655	0.969883	RBM20-KO vs. R636S-HMZ
ENST00000367033;PLXNA2;chr1:208200173-208200587	-0.400103	0.00235927	0.042183	0.06354	0.463643	RBM20-KO vs. R636S-HMZ
ENST00000430297;FAM134A;chr2:220047351-220048212	-0.384694	0.00235973	0.042183	0.183202	0.567897	RBM20-KO vs. R636S-HMZ
ENST00000265563;PRKAR2A;chr3:48784730-48789017	-0.10031	0.00236228	0.042183	0.08431	0.18462	RBM20-KO vs. R636S-HMZ
ENST00000282512;NADK2;chr5:36193814-36195245	0.121637	0.00236342	0.042183	0.152078	0.03044	RBM20-KO vs. R636S-HMZ
ENST00000338745;SATB1;chr3:18390068-18390661	-0.420781	0.00238598	0.0425052	0.394512	0.815293	RBM20-KO vs. R636S-HMZ
ENST00000377482;ERRFI1;chr1:8073153-8073269	-0.331953	0.00238625	0.0425052	0.14904	0.480993	RBM20-KO vs. R636S-HMZ
ENST00000403744;PACSIN2;chr22:43266971-43267362	-0.414888	0.00239942	0.0426531	0.0323125	0.4472	RBM20-KO vs. R636S-HMZ
ENST00000407585,ENST00000263246;PACSIN2;chr22:43265778-43267362	0.414888	0.00239942	0.0426531	0.967688	0.5528	RBM20-KO vs. R636S-HMZ
ENST00000263150,ENST00000358220;WDR37;chr10:1175284-1178127	-0.181706	0.00240293	0.042665	0.440578	0.622283	RBM20-KO vs. R636S-HMZ
ENST00000541182,ENST00000540651,ENST00000272102;ARF1;chr1:228285714-228286913	0.629841	0.00241417	0.0428302	0.873358	0.243517	RBM20-KO vs. R636S-HMZ
ENST00000306071;CHRNB1;chr17:7360042-7361027	0.137178	0.00242952	0.0429819	0.212245	0.0750667	RBM20-KO vs. R636S-HMZ
ENST00000306071;CHRNB1;chr17:7360042-7360931	-0.137178	0.00242952	0.0429819	0.787755	0.924933	RBM20-KO vs. R636S-HMZ
ENST00000300571;GPRC5B;chr16:19869267-19871821	0.145653	0.00243049	0.0429819	0.23336	0.0877067	RBM20-KO vs. R636S-HMZ
ENST00000395098,ENST00000263559,ENST00000373382;VPS26A;chr10:70931025-70931476	0.107707	0.00243646	0.0430531	0.107707	0	RBM20-KO vs. R636S-HMZ
ENST00000430297;FAM134A;chr2:220047351-220048445	0.211356	0.00244181	0.0431133	0.463483	0.252127	RBM20-KO vs. R636S-HMZ
ENST00000369541;BCAS2;chr1:115110418-115110750	0.132722	0.00245757	0.0432679	0.153042	0.02032	RBM20-KO vs. R636S-HMZ
ENST00000437398,ENST00000314328;SPECC1L;chr22:24810591-24813241	0.220344	0.00245838	0.0432679	0.877868	0.657523	RBM20-KO vs. R636S-HMZ
ENST00000293860;POLR3K;chr16:97173-97429	-0.231837	0.00246484	0.0433128	0.56098	0.792817	RBM20-KO vs. R636S-HMZ
ENST00000293860;POLR3K;chr16:96987-97429	0.231837	0.00246484	0.0433128	0.43902	0.207183	RBM20-KO vs. R636S-HMZ
ENST00000349038,ENST00000394601,ENST00000356948,ENST00000350092;PTBP1;chr19:810826-811012	0.238063	0.00247442	0.0434122	0.38835	0.150287	RBM20-KO vs. R636S-HMZ
ENST00000376586;FARP1;chr13:99100571-99101992	0.246557	0.00250823	0.0438831	0.2569	0.0103433	RBM20-KO vs. R636S-HMZ
ENST00000462082,ENST00000286371;ATP1B3;chr3:141644543-141645042	-0.182624	0.00251354	0.0439244	0.348593	0.531217	RBM20-KO vs. R636S-HMZ
ENST00000382451;WDR1;chr4:10076779-10077001	-0.360354	0.00252934	0.0440783	0.364422	0.724777	RBM20-KO vs. R636S-HMZ
ENST00000315758,ENST00000443006,ENST00000432020;MDH2;chr7:75695728-75695811	-0.205183	0.00253031	0.0440783	0.5901	0.795283	RBM20-KO vs. R636S-HMZ
ENST00000334743,ENST00000350249,ENST00000328724,ENST00000422945;PPP2R5C;chr14:102391609-102393879	0.154923	0.00253674	0.0441368	0.28056	0.125637	RBM20-KO vs. R636S-HMZ
ENST00000592875,ENST00000333234;C18orf21;chr18:33558969-33559010	-0.145263	0.00253786	0.0441368	0.73418	0.879443	RBM20-KO vs. R636S-HMZ
ENST00000346436;CLCN6;chr1:11900280-11900943	-0.171522	0.00257274	0.0445719	0.003875	0.175397	RBM20-KO vs. R636S-HMZ
ENST00000346436;CLCN6;chr1:11900280-11903201	0.171522	0.00257274	0.0445719	0.996125	0.824603	RBM20-KO vs. R636S-HMZ
ENST00000404395,ENST00000264657;STAT3;chr17:40467576-40467762	-0.404423	0.00258153	0.0446893	0.282618	0.68704	RBM20-KO vs. R636S-HMZ
ENST00000407627;ELAVL1;chr19:8028315-8028366	-0.557902	0.00258998	0.0447656	0.111495	0.669397	RBM20-KO vs. R636S-HMZ
ENST00000542267;FBXL17;chr5:107195630-107197420	-0.246549	0.00259335	0.0447888	0.239748	0.486297	RBM20-KO vs. R636S-HMZ
ENST00000355105;GPBP1L1;chr1:46093844-46093927	-0.124859	0.00262161	0.0449651	0.678098	0.802957	RBM20-KO vs. R636S-HMZ
ENST00000402050,ENST00000404984;IQCE;chr7:2649796-2649911	-0.228098	0.00262245	0.0449651	0.426825	0.654923	RBM20-KO vs. R636S-HMZ
ENST00000416967;TXN2;chr22:36863082-36863850	0.404832	0.00262386	0.0449651	0.887815	0.482983	RBM20-KO vs. R636S-HMZ
ENST00000416967;TXN2;chr22:36863402-36863850	-0.404832	0.00262386	0.0449651	0.112185	0.517017	RBM20-KO vs. R636S-HMZ
ENST00000372269;FAM78A;chr9:134135469-134136208	0.201887	0.0026296	0.0450044	0.283178	0.08129	RBM20-KO vs. R636S-HMZ
ENST00000301905;PBK;chr8:27667413-27667821	0.137815	0.00263022	0.0450044	0.160005	0.02219	RBM20-KO vs. R636S-HMZ
ENST00000367836;GPR161;chr1:168054492-168054768	-0.119459	0.00264226	0.0451372	0.0200475	0.139507	RBM20-KO vs. R636S-HMZ
ENST00000367838;GPR161;chr1:168053996-168054768	0.119459	0.00264226	0.0451372	0.979953	0.860493	RBM20-KO vs. R636S-HMZ
ENST00000375370;TFDP1;chr13:114294582-114295801	0.187326	0.00265624	0.0453095	0.255453	0.0681267	RBM20-KO vs. R636S-HMZ
ENST00000316804;GRB2;chr17:73316212-73316448	-0.290113	0.00265831	0.04531	0.34383	0.633943	RBM20-KO vs. R636S-HMZ
ENST00000350249,ENST00000334743,ENST00000328724,ENST00000422945;PPP2R5C;chr14:102391609-102391690	-0.425142	0.00268322	0.0456292	0.235195	0.660337	RBM20-KO vs. R636S-HMZ
ENST00000427117;ZNF568;chr19:37470016-37470809	-0.353729	0.00268888	0.0456554	0.593688	0.947417	RBM20-KO vs. R636S-HMZ
ENST00000586353;ZNF568;chr19:37470016-37471219	0.353729	0.00268888	0.0456554	0.406313	0.0525833	RBM20-KO vs. R636S-HMZ
ENST00000369005,ENST00000260733,ENST00000369000,ENST00000369001,ENST00000334433,ENST00000358010,ENST00000513429,ENST00000369004,ENST00000360561;TACC2;chr10:124013571-124014057	0.189947	0.00269709	0.0456888	0.39979	0.209843	RBM20-KO vs. R636S-HMZ
ENST00000373044;YRDC;chr1:38268614-38269596	0.127777	0.00269776	0.0456888	0.278158	0.15038	RBM20-KO vs. R636S-HMZ
ENST00000342085;PDPK1;chr16:2647768-2652821	-0.476962	0.00270706	0.0456998	0.051075	0.528037	RBM20-KO vs. R636S-HMZ
ENST00000589334;TMEM101;chr17:42088555-42089295	0.430392	0.00271028	0.0456998	0.975975	0.545583	RBM20-KO vs. R636S-HMZ
ENST00000589334;TMEM101;chr17:42089156-42089295	-0.430392	0.00271028	0.0456998	0.024025	0.454417	RBM20-KO vs. R636S-HMZ
ENST00000344843;MRPL20;chr1:1337329-1337462	0.104072	0.00271769	0.0456998	0.243135	0.139063	RBM20-KO vs. R636S-HMZ
ENST00000330263;MRTO4;chr1:19585324-19585940	0.130207	0.00271833	0.0456998	0.14983	0.0196233	RBM20-KO vs. R636S-HMZ
ENST00000304863;UQCRFS1;chr19:29698297-29698454	-0.265159	0.0027235	0.0457519	0.388458	0.653617	RBM20-KO vs. R636S-HMZ
ENST00000361952;ZNF830;chr17:33289704-33290005	-0.500668	0.00272929	0.0458145	0.282155	0.782823	RBM20-KO vs. R636S-HMZ
ENST00000296490;WDR82;chr3:52290383-52291505	0.147456	0.00274128	0.0459809	0.213482	0.0660267	RBM20-KO vs. R636S-HMZ
ENST00000372447;C9orf78;chr9:132589846-132590439	-0.510312	0.00275225	0.0460624	0.0807575	0.59107	RBM20-KO vs. R636S-HMZ
ENST00000370920;ZRANB2;chr1:71529021-71530756	0.188301	0.00275661	0.0460624	0.305188	0.116887	RBM20-KO vs. R636S-HMZ
ENST00000239461;PRRX1;chr1:170705327-170708560	0.263919	0.00275862	0.0460624	0.380883	0.116963	RBM20-KO vs. R636S-HMZ
ENST00000239461;PRRX1;chr1:170705327-170705370	-0.263919	0.00275862	0.0460624	0.619117	0.883037	RBM20-KO vs. R636S-HMZ
ENST00000405409;RBFOX2;chr22:36134782-36140241	0.3754	0.00276354	0.0460958	0.64423	0.26883	RBM20-KO vs. R636S-HMZ
ENST00000299213;LARP6;chr15:71124213-71124390	-0.449519	0.00276521	0.0460958	0.106328	0.555847	RBM20-KO vs. R636S-HMZ
ENST00000434074,ENST00000312040,ENST00000451945,ENST00000526508,ENST00000524625,ENST00000359513;ATG13;chr11:46693882-46694713	0.218465	0.00276687	0.0460958	0.340845	0.12238	RBM20-KO vs. R636S-HMZ
ENST00000260526;ARHGAP29;chr1:94638687-94639424	0.131165	0.00277166	0.0461061	0.145235	0.01407	RBM20-KO vs. R636S-HMZ
ENST00000264657;STAT3;chr17:40467210-40467762	0.300852	0.00277417	0.0461087	0.425795	0.124943	RBM20-KO vs. R636S-HMZ
ENST00000348035;RAC1;chr7:6442077-6443608	0.501712	0.00278561	0.0461994	0.856395	0.354683	RBM20-KO vs. R636S-HMZ
ENST00000348035;RAC1;chr7:6442077-6442247	-0.501712	0.00278561	0.0461994	0.143605	0.645317	RBM20-KO vs. R636S-HMZ
ENST00000265350;MED20;chr6:41873091-41874809	0.28431	0.00279983	0.0464004	0.98719	0.70288	RBM20-KO vs. R636S-HMZ
ENST00000361952;ZNF830;chr17:33289704-33290144	0.127264	0.00280718	0.0464876	0.143327	0.0160633	RBM20-KO vs. R636S-HMZ
ENST00000374866;COL5A2;chr2:189897311-189898795	0.138464	0.00281758	0.0466249	0.204778	0.0663133	RBM20-KO vs. R636S-HMZ
ENST00000406775,ENST00000342771;AUTS2;chr7:70255982-70257452	-0.486877	0.00283668	0.0468094	0.01393	0.500807	RBM20-KO vs. R636S-HMZ
ENST00000217244;CSNK2A1;chr20:463440-464604	0.288975	0.00283799	0.0468094	0.295425	0.00645	RBM20-KO vs. R636S-HMZ
ENST00000392748;VWA5A;chr11:124016652-124016786	-0.244921	0.00283901	0.0468094	0.392763	0.637683	RBM20-KO vs. R636S-HMZ
ENST00000392748;VWA5A;chr11:124016652-124017619	0.244921	0.00283901	0.0468094	0.607237	0.362317	RBM20-KO vs. R636S-HMZ
ENST00000399075;C4orf3;chr4:120219705-120219933	-0.362107	0.0028393	0.0468094	0.05266	0.414767	RBM20-KO vs. R636S-HMZ
ENST00000371554,ENST00000371646,ENST00000353801;HSP90AB1;chr6:44221335-44221623	0.110826	0.00284823	0.0468868	0.374182	0.263357	RBM20-KO vs. R636S-HMZ
ENST00000371554,ENST00000371646,ENST00000353801;HSP90AB1;chr6:44221335-44221514	-0.110826	0.00284823	0.0468868	0.625818	0.736643	RBM20-KO vs. R636S-HMZ
ENST00000561530;CARHSP1;chr16:8948769-8949020	-0.220195	0.00286495	0.0470289	0.611985	0.83218	RBM20-KO vs. R636S-HMZ
ENST00000396593;CARHSP1;chr16:8946798-8949020	0.220195	0.00286495	0.0470289	0.388015	0.16782	RBM20-KO vs. R636S-HMZ
ENST00000373095;FAM102A;chr9:130702857-130705470	0.162593	0.00287178	0.0470289	0.213232	0.05064	RBM20-KO vs. R636S-HMZ
ENST00000272342;ETAA1;chr2:67637170-67637677	0.137165	0.00288579	0.0470289	0.146955	0.00979	RBM20-KO vs. R636S-HMZ
ENST00000272342;ETAA1;chr2:67637170-67637533	-0.137165	0.00288579	0.0470289	0.853045	0.99021	RBM20-KO vs. R636S-HMZ
ENST00000426155;SNX3;chr6:108532716-108533352	0.127667	0.00288982	0.0470289	0.654467	0.5268	RBM20-KO vs. R636S-HMZ
ENST00000367160;DSTYK;chr1:205111632-205116685	0.432806	0.00289146	0.0470289	0.871463	0.438657	RBM20-KO vs. R636S-HMZ
ENST00000393860;RAB5C;chr17:40277550-40277800	0.184385	0.00289389	0.0470289	0.184385	0	RBM20-KO vs. R636S-HMZ
ENST00000308677,ENST00000590853;PRKACA;chr19:14203356-14203388	0.29876	0.00289444	0.0470289	0.40311	0.10435	RBM20-KO vs. R636S-HMZ
ENST00000308677;PRKACA;chr19:14202499-14203923	-0.29876	0.00289444	0.0470289	0.59689	0.89565	RBM20-KO vs. R636S-HMZ
ENST00000202028,ENST00000373950;EPB41L1;chr20:34817262-34818263	0.258802	0.0028951	0.0470289	0.562705	0.303903	RBM20-KO vs. R636S-HMZ
ENST00000348943,ENST00000325495;HNRNPM;chr19:8553738-8553843	-0.318491	0.00290274	0.0470686	0.355913	0.674403	RBM20-KO vs. R636S-HMZ
ENST00000348943,ENST00000325495;HNRNPM;chr19:8553738-8553998	0.318491	0.00290274	0.0470686	0.644088	0.325597	RBM20-KO vs. R636S-HMZ
ENST00000351231;CDC25A;chr3:48199973-48200434	-0.417502	0.00291684	0.0470686	0.0916375	0.50914	RBM20-KO vs. R636S-HMZ
ENST00000302506;CDC25A;chr3:48198670-48200434	0.417502	0.00291684	0.0470686	0.908362	0.49086	RBM20-KO vs. R636S-HMZ
ENST00000298125;WDFY2;chr13:52333905-52334621	0.179612	0.00291767	0.0470686	0.263935	0.0843233	RBM20-KO vs. R636S-HMZ
ENST00000281187;VPS26B;chr11:134115484-134117684	0.445323	0.00291988	0.0470686	0.66574	0.220417	RBM20-KO vs. R636S-HMZ
ENST00000349699;DDX52;chr17:35974184-35974340	-0.153048	0.00292813	0.0470686	0.707662	0.86071	RBM20-KO vs. R636S-HMZ
ENST00000315264;KIF26A;chr14:104646127-104646933	-0.518497	0.00293126	0.0470686	0	0.518497	RBM20-KO vs. R636S-HMZ
ENST00000315264;KIF26A;chr14:104646127-104647231	0.518497	0.00293126	0.0470686	1	0.481503	RBM20-KO vs. R636S-HMZ
ENST00000366794;PARP1;chr1:226548784-226549160	0.169102	0.00293542	0.0470686	0.480485	0.311383	RBM20-KO vs. R636S-HMZ
ENST00000548125,ENST00000280756;C12orf23;chr12:107365169-107367762	0.352972	0.00293917	0.0470686	0.519255	0.166283	RBM20-KO vs. R636S-HMZ
ENST00000490035;LSAMP;chr3:115526233-115529163	-0.222837	0.0029397	0.0470686	0.48335	0.706187	RBM20-KO vs. R636S-HMZ
ENST00000389622,ENST00000182096;CRYBG3;chr3:97662158-97663807	0.457804	0.00294337	0.0470686	0.987738	0.529933	RBM20-KO vs. R636S-HMZ
ENST00000389622,ENST00000182096;CRYBG3;chr3:97662158-97662378	-0.457804	0.00294337	0.0470686	0.0122625	0.470067	RBM20-KO vs. R636S-HMZ
ENST00000449592;TMEM120B;chr12:122213628-122219974	0.382033	0.00294401	0.0470686	0.94678	0.564747	RBM20-KO vs. R636S-HMZ
ENST00000262394;WSB1;chr17:25639395-25640658	0.109762	0.00294431	0.0470686	0.380202	0.27044	RBM20-KO vs. R636S-HMZ
ENST00000348811,ENST00000262394;WSB1;chr17:25639395-25639612	-0.109762	0.00294431	0.0470686	0.619798	0.72956	RBM20-KO vs. R636S-HMZ
ENST00000295666;IGFBP7;chr4:57897356-57897482	-0.110206	0.00297632	0.0474433	0.754217	0.864423	RBM20-KO vs. R636S-HMZ
ENST00000379361;PTCHD1;chrX:23412302-23416040	0.21178	0.00298464	0.047449	0.21178	0	RBM20-KO vs. R636S-HMZ
ENST00000429383;TBC1D5;chr3:17201981-17202454	-0.262144	0.00298525	0.047449	0.0099125	0.272057	RBM20-KO vs. R636S-HMZ
ENST00000374409;STPG1;chr1:24683488-24685032	0.458373	0.00299556	0.0475446	1	0.541627	RBM20-KO vs. R636S-HMZ
ENST00000374409;STPG1;chr1:24684588-24685032	-0.458373	0.00299556	0.0475446	0	0.458373	RBM20-KO vs. R636S-HMZ
ENST00000317025;WHSC1L1;chr8:38133028-38133158	-0.252014	0.00300168	0.0475905	0.245032	0.497047	RBM20-KO vs. R636S-HMZ
ENST00000369308;LIX1L;chr1:145498778-145501669	0.524602	0.00300424	0.0475905	0.938002	0.4134	RBM20-KO vs. R636S-HMZ
ENST00000457408;TMED4;chr7:44617571-44619077	0.122753	0.00300513	0.0475905	0.167752	0.045	RBM20-KO vs. R636S-HMZ
ENST00000264380;PIKFYVE;chr2:209220029-209221933	-0.230002	0.00300705	0.0475905	0.105615	0.335617	RBM20-KO vs. R636S-HMZ
ENST00000445724,ENST00000397887;PTTG1IP;chr21:46270803-46271281	-0.18006	0.00300933	0.0475926	0.01441	0.19447	RBM20-KO vs. R636S-HMZ
ENST00000246117;NCLN;chr19:3207686-3209573	0.143967	0.00302449	0.047715	0.27079	0.126823	RBM20-KO vs. R636S-HMZ
ENST00000229251,ENST00000539735,ENST00000538410,ENST00000534947,ENST00000534877,ENST00000543155;COPS7A;chr12:6840318-6841041	0.254966	0.0030247	0.047715	0.376402	0.121437	RBM20-KO vs. R636S-HMZ
ENST00000288670;FMNL2;chr2:153504419-153506341	0.270086	0.00307136	0.0481291	0.543223	0.273137	RBM20-KO vs. R636S-HMZ
ENST00000288670;FMNL2;chr2:153504419-153504724	-0.270086	0.00307136	0.0481291	0.456778	0.726863	RBM20-KO vs. R636S-HMZ
ENST00000396908;C19orf55;chr19:36259447-36259466	-0.570678	0.00307152	0.0481291	0.188855	0.759533	RBM20-KO vs. R636S-HMZ
ENST00000396908;C19orf55;chr19:36259447-36260090	0.570678	0.00307152	0.0481291	0.811145	0.240467	RBM20-KO vs. R636S-HMZ
ENST00000220592;AGO2;chr8:141541263-141542142	0.280959	0.00307725	0.0481799	0.570233	0.289273	RBM20-KO vs. R636S-HMZ
ENST00000372733;SDC4;chr20:43955257-43955903	-0.383673	0.00307911	0.0481799	0.24009	0.623763	RBM20-KO vs. R636S-HMZ
ENST00000367454;UCHL5;chr1:192985271-192985480	-0.151524	0.00310058	0.0484473	0.681963	0.833487	RBM20-KO vs. R636S-HMZ
ENST00000263384;FAM32A;chr19:16301766-16302857	0.124773	0.00311001	0.048492	0.41508	0.290307	RBM20-KO vs. R636S-HMZ
ENST00000589852,ENST00000588367;FAM32A;chr19:16301766-16301949	-0.124773	0.00311001	0.048492	0.58492	0.709693	RBM20-KO vs. R636S-HMZ
ENST00000397991,ENST00000499676;TFDP2;chr3:141671322-141671354	-0.11539	0.00313501	0.0485654	0.77799	0.89338	RBM20-KO vs. R636S-HMZ
ENST00000359562;HAND2;chr4:174447638-174448427	0.100394	0.00313555	0.0485654	0.146748	0.0463533	RBM20-KO vs. R636S-HMZ
ENST00000359562;HAND2;chr4:174447765-174448427	-0.100394	0.00313555	0.0485654	0.853252	0.953647	RBM20-KO vs. R636S-HMZ
ENST00000219313;PSMD7;chr16:74339631-74340186	0.247383	0.00313581	0.0485654	0.526972	0.27959	RBM20-KO vs. R636S-HMZ
ENST00000540379;PSMD7;chr16:74339631-74339697	-0.247383	0.00313581	0.0485654	0.473027	0.72041	RBM20-KO vs. R636S-HMZ
ENST00000368850;SLC16A10;chr6:111543438-111552397	-0.39024	0.00314423	0.0485654	0.20831	0.59855	RBM20-KO vs. R636S-HMZ
ENST00000171111;KEAP1;chr19:10597289-10597327	-0.169733	0.0031445	0.0485654	0.67876	0.848493	RBM20-KO vs. R636S-HMZ
ENST00000171111;KEAP1;chr19:10596795-10597327	0.169733	0.0031445	0.0485654	0.32124	0.151507	RBM20-KO vs. R636S-HMZ
ENST00000557451,ENST00000422617,ENST00000553708,ENST00000539237,ENST00000424781,ENST00000413692,ENST00000250373,ENST00000555167;NFATC4;chr14:24846911-24848819	0.26569	0.00314475	0.0485654	0.49154	0.22585	RBM20-KO vs. R636S-HMZ
ENST00000555453,ENST00000554050,ENST00000557451,ENST00000422617,ENST00000553708,ENST00000555167,ENST00000539237,ENST00000424781,ENST00000413692,ENST00000556759,ENST00000250373;NFATC4;chr14:24846911-24847262	-0.26569	0.00314475	0.0485654	0.50846	0.77415	RBM20-KO vs. R636S-HMZ
ENST00000373365;GLO1;chr6:38644720-38645070	0.102612	0.0031528	0.0486115	0.212875	0.110263	RBM20-KO vs. R636S-HMZ
ENST00000409098;EIF4E2;chr2:233445653-233448354	0.241606	0.0031654	0.0486932	0.561823	0.320217	RBM20-KO vs. R636S-HMZ
ENST00000265607;RNGTT;chr6:89320653-89322437	0.202582	0.00317451	0.0487156	0.272083	0.0695	RBM20-KO vs. R636S-HMZ
ENST00000546208,ENST00000366578;ACTN2;chr1:236925919-236925988	-0.638131	0.00317564	0.0487156	0.0808425	0.718973	RBM20-KO vs. R636S-HMZ
ENST00000310827;DCAF7;chr17:61666534-61671628	0.321784	0.00317818	0.0487156	0.489428	0.167643	RBM20-KO vs. R636S-HMZ
ENST00000336967,ENST00000391771,ENST00000391770,ENST00000391769;MYADM;chr19:54377752-54379566	-0.31889	0.00318143	0.0487156	0.07253	0.39142	RBM20-KO vs. R636S-HMZ
ENST00000366862;FBXO28;chr1:224345448-224347290	0.12948	0.00318188	0.0487156	0.12948	0	RBM20-KO vs. R636S-HMZ
ENST00000374012;PHF20;chr20:34535549-34538303	0.16909	0.00318986	0.0487156	0.48495	0.31586	RBM20-KO vs. R636S-HMZ
ENST00000301785;HNRNPUL2;chr11:62480101-62482770	0.111049	0.00319283	0.0487156	0.245202	0.134153	RBM20-KO vs. R636S-HMZ
ENST00000395211,ENST00000375175,ENST00000259365;TMOD1;chr9:100361980-100362438	0.195228	0.00319446	0.0487156	0.263005	0.0677767	RBM20-KO vs. R636S-HMZ
ENST00000357529,ENST00000538135;RIMKLB;chr12:8926380-8928331	0.266068	0.00319475	0.0487156	0.497748	0.23168	RBM20-KO vs. R636S-HMZ
ENST00000394830;PBRM1;chr3:52581860-52582078	-0.475701	0.00321021	0.0488765	0.151062	0.626763	RBM20-KO vs. R636S-HMZ
ENST00000393000,ENST00000480908,ENST00000273480;RNF7;chr3:141464119-141464345	-0.161977	0.00321193	0.0488765	0.470952	0.63293	RBM20-KO vs. R636S-HMZ
ENST00000367609,ENST00000296932,ENST00000367608,ENST00000230173;GPR126;chr6:142764652-142765092	-0.196068	0.00321846	0.0489422	0.237885	0.433953	RBM20-KO vs. R636S-HMZ
ENST00000375201,ENST00000375203;ATF6B;chr6:32083040-32083515	0.633974	0.00324055	0.0490785	0.992167	0.358193	RBM20-KO vs. R636S-HMZ
ENST00000375201;ATF6B;chr6:32083313-32083515	-0.633974	0.00324055	0.0490785	0.0078325	0.641807	RBM20-KO vs. R636S-HMZ
ENST00000340648;RRP1B;chr21:45113264-45113330	-0.51663	0.00324659	0.0491002	0.22411	0.74074	RBM20-KO vs. R636S-HMZ
ENST00000340648;RRP1B;chr21:45113264-45115960	0.51663	0.00324659	0.0491002	0.77589	0.25926	RBM20-KO vs. R636S-HMZ
ENST00000234160,ENST00000452526;GORASP2;chr2:171822640-171823013	-0.34163	0.00325989	0.0492006	0.01431	0.35594	RBM20-KO vs. R636S-HMZ
ENST00000537866,ENST00000394420;RSPRY1;chr16:57272887-57273228	-0.179765	0.00326235	0.0492042	0.572495	0.75226	RBM20-KO vs. R636S-HMZ
ENST00000397898,ENST00000332859;SUMO3;chr21:46225531-46226819	0.377205	0.00326908	0.0492347	0.775415	0.39821	RBM20-KO vs. R636S-HMZ
ENST00000369787,ENST00000413138,ENST00000438661;KCNC4;chr1:110775594-110776666	0.171493	0.0032765	0.0492347	0.989	0.817507	RBM20-KO vs. R636S-HMZ
ENST00000369787,ENST00000413138,ENST00000438661;KCNC4;chr1:110775594-110775852	-0.171493	0.0032765	0.0492347	0.011	0.182493	RBM20-KO vs. R636S-HMZ
ENST00000369144;EIF3A;chr10:120794553-120795550	0.165073	0.00327961	0.0492347	0.252142	0.08707	RBM20-KO vs. R636S-HMZ
ENST00000405409,ENST00000449924;RBFOX2;chr22:36140092-36140241	-0.465496	0.00328081	0.0492347	0.256698	0.722193	RBM20-KO vs. R636S-HMZ
ENST00000234160;GORASP2;chr2:171822640-171823655	0.278463	0.00328162	0.0492347	0.44176	0.163297	RBM20-KO vs. R636S-HMZ
ENST00000290649;AMFR;chr16:56395892-56396820	-0.270766	0.00328168	0.0492347	0.0766775	0.347443	RBM20-KO vs. R636S-HMZ
ENST00000374023;C6orf106;chr6:34555061-34558341	-0.287949	0.00328217	0.0492347	0.452047	0.739997	RBM20-KO vs. R636S-HMZ
ENST00000259467;PDCL;chr9:125582208-125582363	-0.12449	0.0032886	0.0492974	0.7599	0.88439	RBM20-KO vs. R636S-HMZ
ENST00000344111;COX19;chr7:1008398-1009013	-0.186592	0.00329221	0.0492974	0.0349275	0.22152	RBM20-KO vs. R636S-HMZ
ENST00000360797;PCGF2;chr17:36890150-36891475	0.320705	0.0033001	0.049306	0.409605	0.0889	RBM20-KO vs. R636S-HMZ
ENST00000541222,ENST00000592268,ENST00000586534;RAD23A;chr19:13063863-13063974	-0.184922	0.00330437	0.0493339	0.555295	0.740217	RBM20-KO vs. R636S-HMZ
ENST00000261263;RAB21;chr12:72179453-72180528	0.189507	0.00331996	0.0494333	0.224337	0.03483	RBM20-KO vs. R636S-HMZ
ENST00000398030,ENST00000216714,ENST00000555414,ENST00000557054;APEX1;chr14:20925667-20925874	-0.160527	0.00332573	0.0494751	0.329462	0.48999	RBM20-KO vs. R636S-HMZ
ENST00000263847;OSBP;chr11:59341871-59344049	-0.16198	0.00332724	0.0494751	0.06454	0.22652	RBM20-KO vs. R636S-HMZ
ENST00000394456;GTF2F1;chr19:6379556-6380291	0.531005	0.00334069	0.0495408	0.942615	0.41161	RBM20-KO vs. R636S-HMZ
ENST00000376572;KIAA2013;chr1:11979647-11980371	0.108434	0.00334073	0.0495408	0.218337	0.109903	RBM20-KO vs. R636S-HMZ
ENST00000376572;KIAA2013;chr1:11980116-11980371	-0.108434	0.00334073	0.0495408	0.781663	0.890097	RBM20-KO vs. R636S-HMZ
ENST00000329433;HNRNPH1;chr5:179041178-179041841	0.170716	0.00334706	0.0495408	0.309893	0.139177	RBM20-KO vs. R636S-HMZ
ENST00000329433;HNRNPH1;chr5:179041416-179041841	-0.170716	0.00334706	0.0495408	0.690107	0.860823	RBM20-KO vs. R636S-HMZ
ENST00000269141;CDH2;chr18:25530929-25532116	0.132987	0.00334956	0.0495408	0.36024	0.227253	RBM20-KO vs. R636S-HMZ
ENST00000399380;CDH2;chr18:25531529-25532116	-0.132987	0.00334956	0.0495408	0.63976	0.772747	RBM20-KO vs. R636S-HMZ
ENST00000327268;SLC16A6;chr17:66264904-66265236	-0.48042	0.00335978	0.0496527	0.08919	0.56961	RBM20-KO vs. R636S-HMZ
ENST00000394395,ENST00000225396;TADA2A;chr17:35837087-35837217	-0.360865	0.00336515	0.0496527	0.330065	0.69093	RBM20-KO vs. R636S-HMZ
ENST00000239944,ENST00000487153;SERP1;chr3:150262137-150262201	-0.101951	0.00336569	0.0496527	0.776432	0.878383	RBM20-KO vs. R636S-HMZ
ENST00000338272;TMEM167B;chr1:109637121-109639556	0.220508	0.00336815	0.0496527	0.491705	0.271197	RBM20-KO vs. R636S-HMZ
ENST00000537403;SEC23A;chr14:39501122-39502442	0.20582	0.00337511	0.0496527	0.4113	0.20548	RBM20-KO vs. R636S-HMZ
ENST00000304786;SRP9;chr1:225977061-225978084	0.251297	0.00337577	0.0496527	0.37796	0.126663	RBM20-KO vs. R636S-HMZ
ENST00000392238,ENST00000303116;FAM117B;chr2:203630487-203631165	-0.436174	0.00338645	0.0496527	0.0934225	0.529597	RBM20-KO vs. R636S-HMZ
ENST00000392238,ENST00000303116;FAM117B;chr2:203630487-203634480	0.436174	0.00338645	0.0496527	0.906578	0.470403	RBM20-KO vs. R636S-HMZ
ENST00000588874,ENST00000588462,ENST00000408905,ENST00000390652,ENST00000407086,ENST00000589222;BCAS3;chr17:59469486-59470199	0.486213	0.00339524	0.0496527	0.84692	0.360707	RBM20-KO vs. R636S-HMZ
ENST00000390652,ENST00000588874,ENST00000588462,ENST00000408905,ENST00000407086,ENST00000589222;BCAS3;chr17:59469486-59469766	-0.486213	0.00339524	0.0496527	0.15308	0.639293	RBM20-KO vs. R636S-HMZ
ENST00000354200;TBC1D20;chr20:419130-419229	-0.406739	0.0034011	0.0497055	0.0338275	0.440567	RBM20-KO vs. R636S-HMZ
ENST00000457913,ENST00000441147;ZNF462;chr9:109773311-109773763	0.150942	0.00340664	0.0497269	0.200975	0.0500333	RBM20-KO vs. R636S-HMZ
ENST00000261721;BTBD1;chr15:83685172-83686818	-0.188316	0.00340706	0.0497269	0.663848	0.852163	RBM20-KO vs. R636S-HMZ
ENST00000433529;TIA1;chr2:70437868-70439850	-0.130812	0.00342623	0.0499738	0.030965	0.161777	RBM20-KO vs. R636S-HMZ
ENST00000262965;TCF3;chr19:1611168-1611705	-0.499863	0.00343074	0.0499848	0.10773	0.607593	RBM20-KO vs. R636S-HMZ
ENST00000492354,ENST00000401089,ENST00000401088;SZRD1;chr1:16721635-16722864	0.242213	0.0034315	0.0499848	0.27878	0.0365667	RBM20-KO vs. R636S-HMZ
ENST00000393810,ENST00000393812;SLC35B2;chr6:44221837-44222442	0.289433	0.00343667	0.0499943	0.98639	0.696957	RBM20-KO vs. R636S-HMZ
ENST00000393810;SLC35B2;chr6:44222841-44223301	-0.289433	0.00343667	0.0499943	0.01361	0.303043	RBM20-KO vs. R636S-HMZ
ENST00000259400;STX17;chr9:102730955-102732623	0.227207	0.00344638	0.0500706	0.62813	0.400923	RBM20-KO vs. R636S-HMZ
ENST00000358117;MPPED2;chr11:30431848-30433014	-0.172545	0.0034473	0.0500706	0.584235	0.75678	RBM20-KO vs. R636S-HMZ
ENST00000455342,ENST00000340281,ENST00000370447;ZNF326;chr1:90493260-90493393	-0.233422	0.00345243	0.0500919	0.511045	0.744467	RBM20-KO vs. R636S-HMZ
ENST00000536189;TIMP2;chr17:76851626-76851748	-0.500208	0.00346637	0.0502612	0.0654525	0.56566	RBM20-KO vs. R636S-HMZ
ENST00000372281;TMEM254;chr10:81850673-81852313	0.258594	0.00347596	0.0503344	0.596348	0.337753	RBM20-KO vs. R636S-HMZ
ENST00000344099;ZNF14;chr19:19821567-19822160	-0.284106	0.00348528	0.0504034	0.200118	0.484223	RBM20-KO vs. R636S-HMZ
ENST00000263856;CHMP3;chr2:86732725-86732926	-0.51547	0.00348755	0.0504034	0	0.51547	RBM20-KO vs. R636S-HMZ
ENST00000395863;BMP7;chr20:55745532-55746014	-0.265003	0.00349496	0.050443	0.31094	0.575943	RBM20-KO vs. R636S-HMZ
ENST00000395863;BMP7;chr20:55743803-55746014	0.265003	0.00349496	0.050443	0.68906	0.424057	RBM20-KO vs. R636S-HMZ
ENST00000238961;FAM178A;chr10:102721669-102723476	-0.102042	0.00353025	0.0507883	0.137478	0.23952	RBM20-KO vs. R636S-HMZ
ENST00000356406;ACOX3;chr4:8368333-8368687	-0.12686	0.00354943	0.0509812	0	0.12686	RBM20-KO vs. R636S-HMZ
ENST00000259512;DERL1;chr8:124025588-124027686	0.370855	0.00355275	0.0509812	0.624675	0.25382	RBM20-KO vs. R636S-HMZ
ENST00000396200,ENST00000297598;PDP1;chr8:94935901-94938029	0.415222	0.00355343	0.0509812	0.546562	0.13134	RBM20-KO vs. R636S-HMZ
ENST00000533177,ENST00000527034,ENST00000343638;UBTF;chr17:42283960-42284551	-0.546699	0.00355747	0.0509812	0.129908	0.676607	RBM20-KO vs. R636S-HMZ
ENST00000302904;UBTF;chr17:42282400-42284609	0.546699	0.00355747	0.0509812	0.870093	0.323393	RBM20-KO vs. R636S-HMZ
ENST00000321341,ENST00000382927;ME2;chr18:48473554-48473627	-0.100044	0.00356415	0.0510439	0.666282	0.766327	RBM20-KO vs. R636S-HMZ
ENST00000539137;SRP68;chr17:74035689-74035786	-0.416027	0.00357794	0.0510889	0.16423	0.580257	RBM20-KO vs. R636S-HMZ
ENST00000320345;INPP5K;chr17:1398903-1399116	-0.430186	0.00358083	0.0510889	0.325728	0.755913	RBM20-KO vs. R636S-HMZ
ENST00000559753,ENST00000326005,ENST00000560258;OAZ2;chr15:64980663-64980902	-0.200921	0.00358333	0.0510889	0.402342	0.603263	RBM20-KO vs. R636S-HMZ
ENST00000326005,ENST00000560258;OAZ2;chr15:64979776-64980902	0.200921	0.00358333	0.0510889	0.597657	0.396737	RBM20-KO vs. R636S-HMZ
ENST00000369135;OTUD7B;chr1:149912003-149915755	0.114535	0.00358344	0.0510889	0.114645	0.00011	RBM20-KO vs. R636S-HMZ
ENST00000447079,ENST00000430627;CDK12;chr17:37687569-37688526	-0.352659	0.0035903	0.0511149	0.122398	0.475057	RBM20-KO vs. R636S-HMZ
ENST00000252115,ENST00000348657;POLDIP3;chr22:42979726-42981796	0.2843	0.0035945	0.0511149	0.71969	0.43539	RBM20-KO vs. R636S-HMZ
ENST00000451060,ENST00000252115;POLDIP3;chr22:42981655-42981796	-0.2843	0.0035945	0.0511149	0.28031	0.56461	RBM20-KO vs. R636S-HMZ
ENST00000367467;SASH1;chr6:148869694-148873186	0.313323	0.00360851	0.0511421	0.967782	0.65446	RBM20-KO vs. R636S-HMZ
ENST00000367467;SASH1;chr6:148869694-148870529	-0.313323	0.00360851	0.0511421	0.0322175	0.34554	RBM20-KO vs. R636S-HMZ
ENST00000251527;ESYT2;chr7:158526747-158526897	-0.258969	0.0036119	0.0511421	0.608607	0.867577	RBM20-KO vs. R636S-HMZ
ENST00000396987;AGPAT6;chr8:41478520-41482520	0.1281	0.00361209	0.0511421	0.20327	0.07517	RBM20-KO vs. R636S-HMZ
ENST00000286827;TIAM1;chr21:32492470-32492685	-0.42352	0.00361259	0.0511421	0	0.42352	RBM20-KO vs. R636S-HMZ
ENST00000286827;TIAM1;chr21:32490733-32492685	0.42352	0.00361259	0.0511421	1	0.57648	RBM20-KO vs. R636S-HMZ
ENST00000524591;KIAA1456;chr8:12879553-12882300	-0.207682	0.00363067	0.0513531	0.0706975	0.27838	RBM20-KO vs. R636S-HMZ
ENST00000370952;LRRC40;chr1:70610986-70611482	-0.236354	0.00364157	0.0513654	0.641413	0.877767	RBM20-KO vs. R636S-HMZ
ENST00000357065;HNRNPF;chr10:43881943-43882084	-0.348733	0.00364455	0.0513654	0.3615	0.710233	RBM20-KO vs. R636S-HMZ
ENST00000301318;ZFP28;chr19:57066761-57068179	-0.227727	0.0036446	0.0513654	0	0.227727	RBM20-KO vs. R636S-HMZ
ENST00000366607;TOMM20;chr1:235272806-235275378	0.153938	0.0036502	0.0513789	0.207415	0.0534767	RBM20-KO vs. R636S-HMZ
ENST00000421807;INPP5K;chr17:1397864-1399116	0.189646	0.00365581	0.0514252	0.317373	0.127727	RBM20-KO vs. R636S-HMZ
ENST00000396373;ETV6;chr12:12043980-12044597	-0.319737	0.00367158	0.0515384	0.24889	0.568627	RBM20-KO vs. R636S-HMZ
ENST00000396373;ETV6;chr12:12043980-12046697	0.319737	0.00367158	0.0515384	0.75111	0.431373	RBM20-KO vs. R636S-HMZ
ENST00000369758,ENST00000308824;PCMTD2;chr20:62904953-62907022	0.315505	0.00367317	0.0515384	0.529395	0.21389	RBM20-KO vs. R636S-HMZ
ENST00000326857;DCBLD2;chr3:98517492-98518215	0.210791	0.00368813	0.0516214	0.241198	0.0304067	RBM20-KO vs. R636S-HMZ
ENST00000393328;SPOP;chr17:47676782-47677739	-0.332074	0.00369007	0.0516214	0.0083125	0.340387	RBM20-KO vs. R636S-HMZ
ENST00000372396;KDM4A;chr1:44170041-44171137	-0.376834	0.00370917	0.0518137	0.380032	0.756867	RBM20-KO vs. R636S-HMZ
ENST00000372396;KDM4A;chr1:44170041-44171186	0.376834	0.00370917	0.0518137	0.619968	0.243133	RBM20-KO vs. R636S-HMZ
ENST00000156471;AQR;chr15:35148923-35148992	-0.170094	0.00371771	0.0519003	0.610003	0.780097	RBM20-KO vs. R636S-HMZ
ENST00000375630;ATP11A;chr13:113536378-113541135	-0.581198	0.00372516	0.0519715	0.229545	0.810743	RBM20-KO vs. R636S-HMZ
ENST00000396445,ENST00000376451,ENST00000458595,ENST00000376454,ENST00000376462,ENST00000376452;KIAA1217;chr10:24835253-24836603	0.38061	0.00374291	0.0521061	0.65009	0.26948	RBM20-KO vs. R636S-HMZ
ENST00000331789;ACTB;chr7:5567300-5567378	-0.44403	0.00374422	0.0521061	0.3835	0.82753	RBM20-KO vs. R636S-HMZ
ENST00000373391,ENST00000287218;ZFAND3;chr6:38120165-38120402	-0.457249	0.00375457	0.0521845	0.141478	0.598727	RBM20-KO vs. R636S-HMZ
ENST00000370952;LRRC40;chr1:70610487-70611482	0.237414	0.00375928	0.0522171	0.358588	0.121173	RBM20-KO vs. R636S-HMZ
ENST00000545823;FAF1;chr1:50906938-50907111	-0.101967	0.00376808	0.0523066	0.82958	0.931547	RBM20-KO vs. R636S-HMZ
ENST00000462082,ENST00000286371;ATP1B3;chr3:141644543-141645002	0.170414	0.00379816	0.0525923	0.607428	0.437013	RBM20-KO vs. R636S-HMZ
ENST00000322897;NAPG;chr18:10550217-10550355	-0.109892	0.0038358	0.0530141	0.712815	0.822707	RBM20-KO vs. R636S-HMZ
ENST00000541549;EIF3A;chr10:120795472-120795550	-0.201284	0.00384441	0.0530853	0.659672	0.860957	RBM20-KO vs. R636S-HMZ
ENST00000265560;USP4;chr3:49315556-49315725	-0.264258	0.00384815	0.0530853	0.155175	0.419433	RBM20-KO vs. R636S-HMZ
ENST00000351842;USP4;chr3:49315263-49315725	0.264258	0.00384815	0.0530853	0.844825	0.580567	RBM20-KO vs. R636S-HMZ
ENST00000406337;KAT6A;chr8:41789661-41789722	-0.284053	0.00387663	0.0533922	0	0.284053	RBM20-KO vs. R636S-HMZ
ENST00000317089;DNAJA2;chr16:46990300-46990940	0.139352	0.00387734	0.0533922	0.352552	0.2132	RBM20-KO vs. R636S-HMZ
ENST00000306385;BMP1;chr8:22069241-22069839	0.224	0.00388813	0.0534283	1	0.776	RBM20-KO vs. R636S-HMZ
ENST00000306385;BMP1;chr8:22069241-22069632	-0.224	0.00388813	0.0534283	0	0.224	RBM20-KO vs. R636S-HMZ
ENST00000298281;PCF11;chr11:82895936-82896247	0.135103	0.00388991	0.0534283	0.14568	0.0105767	RBM20-KO vs. R636S-HMZ
ENST00000303436;ARF4;chr3:57557803-57557938	0.22772	0.00390256	0.0535233	0.48871	0.26099	RBM20-KO vs. R636S-HMZ
ENST00000345125;CTSB;chr8:11702078-11702633	-0.286254	0.00392187	0.0536676	0.234432	0.520687	RBM20-KO vs. R636S-HMZ
ENST00000409098;EIF4E2;chr2:233445653-233445872	-0.196612	0.00393465	0.0537849	0.438177	0.63479	RBM20-KO vs. R636S-HMZ
ENST00000244364;DST;chr6:56323680-56323802	-0.393113	0.00393773	0.0537849	0.07064	0.463753	RBM20-KO vs. R636S-HMZ
ENST00000366794;PARP1;chr1:226548996-226549160	-0.180447	0.00397391	0.0542255	0.42535	0.605797	RBM20-KO vs. R636S-HMZ
ENST00000350033,ENST00000373608;COPS7B;chr2:232672355-232673958	0.208979	0.00397537	0.0542255	0.283913	0.0749333	RBM20-KO vs. R636S-HMZ
ENST00000393784;ERGIC1;chr5:172377819-172377975	-0.53471	0.00398652	0.0543172	0.06248	0.59719	RBM20-KO vs. R636S-HMZ
ENST00000375175,ENST00000395211,ENST00000259365;TMOD1;chr9:100361980-100362166	-0.256647	0.00399021	0.0543341	0.487432	0.74408	RBM20-KO vs. R636S-HMZ
ENST00000243344;TTC21B;chr2:166729870-166731264	-0.142986	0.00399418	0.0543548	0.155227	0.298213	RBM20-KO vs. R636S-HMZ
ENST00000562871;ZNF423;chr16:49524514-49525185	0.191932	0.00400069	0.054355	0.257625	0.0656933	RBM20-KO vs. R636S-HMZ
ENST00000394284,ENST00000356692;PPP4R2;chr3:73114873-73115005	-0.220755	0.00400222	0.054355	0.507385	0.72814	RBM20-KO vs. R636S-HMZ
ENST00000252997;GATA5;chr20:61038552-61039891	0.409318	0.00400402	0.054355	0.888127	0.47881	RBM20-KO vs. R636S-HMZ
ENST00000252997;GATA5;chr20:61039140-61039891	-0.409318	0.00400402	0.054355	0.111872	0.52119	RBM20-KO vs. R636S-HMZ
ENST00000395392;KIF23;chr15:69740146-69740469	-0.205113	0.0040234	0.0545462	0.623008	0.82812	RBM20-KO vs. R636S-HMZ
ENST00000393784;ERGIC1;chr5:172377819-172379239	-0.172317	0.00402549	0.0545462	1e-05	0.172327	RBM20-KO vs. R636S-HMZ
ENST00000360938;ETS2;chr21:40194813-40195389	-0.52151	0.00404061	0.0546841	0	0.52151	RBM20-KO vs. R636S-HMZ
ENST00000261263;RAB21;chr12:72179453-72180357	-0.421478	0.004061	0.0547969	0.029305	0.450783	RBM20-KO vs. R636S-HMZ
ENST00000318443;CD276;chr15:74005297-74005534	-0.252763	0.00406131	0.0547969	0.43577	0.688533	RBM20-KO vs. R636S-HMZ
ENST00000318424,ENST00000318443;CD276;chr15:74005297-74006859	0.252763	0.00406131	0.0547969	0.56423	0.311467	RBM20-KO vs. R636S-HMZ
ENST00000262061;COPZ1;chr12:54744307-54745633	0.129491	0.00408132	0.0549662	0.435557	0.306067	RBM20-KO vs. R636S-HMZ
ENST00000549116,ENST00000262061;COPZ1;chr12:54744307-54744659	-0.129491	0.00408132	0.0549662	0.564442	0.693933	RBM20-KO vs. R636S-HMZ
ENST00000377475,ENST00000336714,ENST00000262544,ENST00000377465;SEC23B;chr20:18541384-18541599	0.112519	0.00408583	0.0549676	0.163123	0.0506033	RBM20-KO vs. R636S-HMZ
ENST00000344768,ENST00000554167,ENST00000395718,ENST00000356218;FRMD6;chr14:52194747-52195673	-0.125585	0.00408843	0.0549676	0.269065	0.39465	RBM20-KO vs. R636S-HMZ
ENST00000373833;RCC1;chr1:28864519-28865812	0.105155	0.00408887	0.0549676	0.118875	0.01372	RBM20-KO vs. R636S-HMZ
ENST00000334464;PDZD8;chr10:119042605-119042778	-0.221573	0.0040972	0.0550094	0.373717	0.59529	RBM20-KO vs. R636S-HMZ
ENST00000376810;UBIAD1;chr1:11346188-11348491	0.513173	0.00410192	0.0550094	0.920972	0.4078	RBM20-KO vs. R636S-HMZ
ENST00000424158;SYBU;chr8:110586394-110587134	0.813835	0.00411704	0.0550852	0.813835	0	RBM20-KO vs. R636S-HMZ
ENST00000533895;SYBU;chr8:110586691-110587134	-0.813835	0.00411704	0.0550852	0.186165	1	RBM20-KO vs. R636S-HMZ
ENST00000538975;CLUH;chr17:2592679-2593887	0.373833	0.00412691	0.0551442	0.9704	0.596567	RBM20-KO vs. R636S-HMZ
ENST00000435359;CLUH;chr17:2593674-2593887	-0.373833	0.00412691	0.0551442	0.0296	0.403433	RBM20-KO vs. R636S-HMZ
ENST00000554659;VTI1B;chr14:68117863-68118101	0.158694	0.0041424	0.0552982	0.591257	0.432563	RBM20-KO vs. R636S-HMZ
[truncated: 8,815 more rows]
