# Supplementary material for: Gain-of-function cardiomyopathic mutations in RBM20 rewire splicing regulation and re-distribute ribonucleoprotein granules within processing bodies
Source: Nat Commun. 2021 Nov 3;12:6324. doi: 10.1038/s41467-021-26623-y (PMC8566601; doi:10.1038/s41467-021-26623-y)
Supplement: Supplementary file 32 — Source Data [file 41467_2021_26623_MOESM32_ESM.xlsx]

## Sheet: Fig.3D
#Frequency of observed reproducible CLIP-Seq peaks in different gene regions
RBP	cds	5' peak	introns	3' peak
RBM20-R636S	0.0253989	0.00979174	0.234455	0.730354
RBM20-WT	0.235799	0.0211361	0.706737	0.0363276
AKAP1-K562	0.0317019	0.0105673	0.25584	0.701891
UPF1-K562	0.0312634	0.00827561	0.198615	0.761846
FUBP3-HepG2	0.00626856	0.00296932	0.192346	0.798416
UPF1-HepG2	0.0495654	0.0127048	0.186727	0.751003
AKAP1-HepG2	0.0411091	0.00703545	0.183749	0.768106
ZC3H11A-HepG2	0.107062	0.00835232	0.192103	0.692483
FAM120A-K562	0.0194973	0.0213252	0.309368	0.64981
ZC3H11A-K562	0.116095	0.00329815	0.187335	0.693272
CPEB4-K562	0.0194175	0.038835	0.320388	0.621359
PUM2-K562	0.123968	0.0128892	0.156553	0.706589
DDX6-K562	0.137931	0.0685737	0.29663	0.496865
DDX55-HepG2	0.140764	0.018206	0.154973	0.686057
TIA1-HepG2	0.0502564	0.0174359	0.338462	0.593846
NOLC1-K562	0.179421	0.0475698	0.284902	0.488108
SUB1-HepG2	0.201896	0.0542209	0.171038	0.572845
PABPC4-K562	0.240302	0.0639669	0.160647	0.535085
DDX55-K562	0.255293	0.0514217	0.195402	0.497883
PCBP1-HepG2	0.22263	0.123439	0.288758	0.365173
IGF2BP1-K562	0.270878	0.0233028	0.20326	0.502559
DDX6-HepG2	0.0813953	0.0332226	0.42691	0.458472
APOBEC3C-K562	0.290737	0.0635565	0.194726	0.45098
LSM11-HepG2	0.283369	0.0215871	0.264518	0.430526
IGF2BP3-HepG2	0.312043	0.0312708	0.166001	0.490685
LARP4-K562	0.263069	0.112985	0.273187	0.350759
LARP4-HepG2	0.309721	0.0409177	0.19087	0.458491
PCBP1-K562	0.266194	0.0995811	0.286175	0.34805
SLBP-K562	0.347619	0.047619	0.147619	0.457143
TIAL1-HepG2	0.0380171	0.014536	0.539322	0.408125
IGF2BP2-K562	0.346083	0.0582935	0.19897	0.396653
TIA1-K562	0.0488998	0.0345355	0.542023	0.374542
IGF2BP1-HepG2	0.358264	0.0178162	0.247839	0.37608
FUS-5252	0.346242	0.0518131	0.245979	0.355966
GRSF1-HepG2	0.272999	0.124907	0.318624	0.28347
CPSF6-K562	0.353383	0.0300752	0.299812	0.316729
STAU2-HepG2	0.0156062	0.0120048	0.692677	0.279712
YBX3-HepG2	0.360987	0.0504484	0.297459	0.291106
PABPN1-HepG2	0.474631	0.0145891	0.153023	0.357757
HNRNPC-K562	0.0123457	0.0282187	0.726631	0.232804
PCBP2-HepG2	0.0943757	0.0618775	0.617064	0.226683
CSTF2-HepG2	0.0110793	0.0132237	0.793424	0.182273
DHX30-HepG2	0.292857	0.107143	0.357143	0.242857
LSM11-K562	0.0784314	0.0427171	0.701681	0.177171
LIN28B-HepG2	0.482816	0.0262819	0.197574	0.293328
LIN28B-K562	0.444315	0.043111	0.240703	0.271871
GNL3-K562	0.0416667	0	0.833333	0.125
CDC40-HepG2	0.0834553	0.0483163	0.719619	0.148609
TARDBP-K562	0.023738	0.0175781	0.841647	0.117037
KHSRP-HepG2	0.018172	0.0107953	0.860921	0.110112
AGGF1-HepG2	0.0750128	0.0204813	0.781874	0.122632
FAM120A-HepG2	0.0213379	0.0657439	0.79331	0.119608
HNRNPA1-HepG2	0.0126582	0	0.898734	0.0886076
HNRNPA1-K562	0.0236686	0.0414201	0.83432	0.100592
WDR3-K562	0	0	0.923077	0.0769231
XRCC6-HepG2	0.0227273	0.0113636	0.886364	0.0795455
KHDRBS1-K562	0.0103093	0.00343643	0.91638	0.069874
HNRNPL-HepG2	0.0203803	0.00409883	0.911192	0.0643288
EIF4G2-K562	0.014719	0.0260928	0.888492	0.0706958
XPO5-HepG2	0.0393236	0.0393236	0.836593	0.0847596
KHSRP-K562	0.0241246	0.00824402	0.90463	0.0630017
HNRNPK-K562	0.129109	0.0521173	0.697957	0.120817
DDX52-HepG2	0.109589	0.0616438	0.712329	0.116438
ILF3-K562	0.0345066	0.0286404	0.864734	0.0721187
QKI-K562	0.0602141	0.0115968	0.859946	0.0682426
PTBP1-K562	0.0169707	0.0158393	0.915571	0.0516193
ILF3-HepG2	0.00472144	0.0217186	0.927605	0.0459553
HNRNPL-K562	0.0275651	0.0109112	0.911753	0.0497703
PTBP1-HepG2	0.013917	0.0134412	0.927917	0.0447246
HNRNPK-HepG2	0.0753017	0.0402253	0.802735	0.0817377
HNRNPUL1-K562	0.0108696	0.0163043	0.929348	0.0434783
QKI-HepG2	0.0200292	0.00777832	0.932426	0.0397667
RBFOX2-K562	0.0696269	0.0383605	0.817656	0.0743563
LARP7-K562	0.0120482	0.0240964	0.921687	0.0421687
AGGF1-K562	0.0418126	0.0111646	0.898424	0.0485989
RBM22-K562	0.0243902	0.0140713	0.920263	0.0412758
DKC1-HepG2	0.0138947	0.0265263	0.919158	0.0404211
RBFOX2-HepG2	0.0465145	0.043771	0.846864	0.0628507
MATR3-K562	0.00935189	0.00782949	0.95585	0.0269682
HNRNPC-HepG2	0.00552127	0.0110425	0.956804	0.026632
RBM5-HepG2	0.0572755	0.0371517	0.845201	0.0603715
FUS-K562	0.0420344	0.0538783	0.843939	0.0601486
MATR3-HepG2	0.00534528	0.00491188	0.976741	0.013002
FUS-HepG2	0.0229299	0.0458599	0.89172	0.0394904
HNRNPU-K562	0.00534759	0.0588235	0.898396	0.0374332
SUGP2-HepG2	0.0090245	0.004369	0.97751	0.00909612
HNRNPM-HepG2	0.00725953	0.0180732	0.960375	0.0142922
AKAP8L-K562	0.0354897	0.0727763	0.836029	0.0557053
EXOSC5-K562	0.00486941	0.00920761	0.978752	0.00717131
BCCIP-HepG2	0.0159681	0.0279441	0.936128	0.0199601
DROSHA-HepG2	0.0392927	0.0564833	0.859037	0.0451866
TAF15-HepG2	0.00886263	0.0236337	0.958641	0.00886263
HNRNPM-K562	0.0210461	0.0414732	0.914113	0.0233674
SFPQ-HepG2	0.006	0.0244	0.9632	0.0064
POLR2G-HepG2	0	0.0204082	0.979592	0
CSTF2T-K562	0.0303831	0.0782034	0.845002	0.0464113
AATF-K562	0.040275	0.0687623	0.844794	0.046169
HNRNPU-HepG2	0	0.0355872	0.957295	0.00711744
RBM22-HepG2	0.0429206	0.0379872	0.889492	0.0296004
LARP7-HepG2	0.0229885	0.045977	0.908046	0.0229885
TAF15-K562	0.0197239	0.0473373	0.911243	0.0216963
SAFB-HepG2	0.0392157	0	0.955882	0.00490196
EWSR1-K562	0.0203878	0.0464266	0.915235	0.0179501
EXOSC5-HepG2	0.0344371	0.0529801	0.884768	0.0278146
SSB-K562	0.0625	0.0446429	0.857143	0.0357143
GTF2F1-K562	0.0435746	0.101366	0.798191	0.0568685
CSTF2T-HepG2	0.0232328	0.0622678	0.891219	0.0232799
TROVE2-K562	0.249433	0.0680272	0.537415	0.145125
HNRNPUL1-HepG2	0.0141643	0.0453258	0.932011	0.00849858
DDX52-K562	0.0376055	0.0629317	0.868764	0.0306984
XRCC6-K562	0.182573	0.0860996	0.610996	0.120332
SMNDC1-HepG2	0.0764331	0.0541401	0.824841	0.044586
ZC3H8-K562	0.0613208	0.0660377	0.830189	0.0424528
NONO-K562	0.0238175	0.0675948	0.887873	0.0207145
FASTKD2-K562	0.0755337	0.119869	0.72578	0.0788177
SAFB2-K562	0.1153	0.00658858	0.844802	0.0333089
NKRF-HepG2	0.0310268	0.0854469	0.850776	0.0327506
FKBP4-HepG2	0.0263666	0.0745981	0.877814	0.0212219
SLTM-K562	0.104043	0.0387334	0.814249	0.0429743
U2AF1-HepG2	0.258164	0.064695	0.534812	0.142329
PHF6-K562	0.0619195	0.0696594	0.831269	0.0371517
DDX59-HepG2	0.124367	0.0787845	0.719471	0.0773776
ZRANB2-K562	0.110831	0.0755668	0.748111	0.0654912
TROVE2-HepG2	0.274074	0.0296296	0.57037	0.125926
SRSF7-HepG2	0.183505	0.0680412	0.649485	0.0989691
SSB-HepG2	0.0714286	0.0714286	0.821429	0.0357143
DGCR8-K562	0.100365	0.0885036	0.75	0.0611314
GTF2F1-HepG2	0.0464756	0.131681	0.767235	0.0546088
YWHAG-K562	0.172539	0.0243013	0.742406	0.0607533
DGCR8-HepG2	0.0607261	0.0877888	0.821122	0.030363
NSUN2-K562	0.0909091	0.0454545	0.845455	0.0181818
SMNDC1-K562	0.147403	0.0555195	0.738961	0.0581169
PPIL4-K562	0.197403	0.0025974	0.748052	0.0519481
DDX42-K562	0.108527	0.100775	0.728682	0.0620155
WDR43-K562	0.264516	0.0516129	0.56129	0.122581
SLTM-HepG2	0.110478	0.0662865	0.787598	0.0356379
UTP18-K562	0.0756303	0.109244	0.773109	0.0420168
NPM1-K562	0.395833	0.0208333	0.416667	0.166667
U2AF2-HepG2	0.261624	0.0462625	0.580989	0.111124
SAFB-K562	0.202073	0.015544	0.73057	0.0518135
XRN2-HepG2	0.0596379	0.120873	0.790735	0.028754
PRPF8-K562	0.220148	0.0425755	0.658226	0.0790511
U2AF1-K562	0.317622	0.0653928	0.462845	0.15414
UTP18-HepG2	0.333333	0.0714286	0.428571	0.166667
SBDS-K562	0	0.142857	0.857143	0
YBX3-K562	0.509326	0.0686714	0.190293	0.23171
EFTUD2-K562	0.215412	0.0455197	0.667384	0.0716846
SF3B4-HepG2	0.213339	0.054602	0.657298	0.074761
EFTUD2-HepG2	0.168933	0.0705904	0.706091	0.0543863
NIPBL-K562	0.25	0.0544872	0.599359	0.0961538
TBRG4-K562	0.165217	0.057971	0.736232	0.0405797
XRN2-K562	0.0772702	0.12916	0.765369	0.0282008
PRPF4-HepG2	0.118217	0.133913	0.68607	0.0617993
SF3A3-HepG2	0.264026	0.050935	0.586614	0.0984252
DDX51-K562	0.053719	0.14876	0.774793	0.0227273
WRN-K562	0.169643	0.0892857	0.678571	0.0625
DDX21-K562	0.133333	0.133333	0.666667	0.0666667
NOLC1-HepG2	0.235955	0.0539326	0.636704	0.0734082
AQR-K562	0.251385	0.0466162	0.626971	0.0750279
U2AF2-K562	0.32771	0.0554496	0.483497	0.133343
SUPV3L1-HepG2	0.216393	0.0754098	0.652459	0.0557377
HLTF-HepG2	0.337526	0.0241273	0.544148	0.0941992
SF3B4-K562	0.310478	0.0516434	0.538655	0.0992233
SUPV3L1-K562	0.285714	0.0571429	0.571429	0.0857143
DHX30-K562	0.197183	0.0976526	0.655399	0.0497653
DROSHA-K562	0.110961	0.163522	0.692273	0.0332435
METAP2-K562	0.529847	0.067756	0.198039	0.204357
SRSF9-HepG2	0.301339	0.0736607	0.522321	0.102679
GPKOW-K562	0.352623	0.0532889	0.478768	0.115321
ABCF1-K562	0.2	0.1	0.666667	0.0333333
UTP3-K562	0.133333	0.133333	0.733333	0
SRSF7-K562	0.431818	0.078877	0.312834	0.176471
PUM1-K562	0.543137	0.0615196	0.214461	0.180882
RBM15-HepG2	0.440866	0.124308	0.232511	0.202315
SND1-K562	0.615753	0.0296525	0.186255	0.16834
NIP7-HepG2	0.25	0.109155	0.580986	0.0598592
PRPF8-HepG2	0.361523	0.0574282	0.483741	0.0973083
BUD13-K562	0.376668	0.0573003	0.457539	0.108492
FASTKD2-HepG2	0.266029	0.0985646	0.577033	0.0583732
AQR-HepG2	0.329763	0.0749356	0.504367	0.0909342
RPS11-K562	0.181818	0.136364	0.681818	0
G3BP1-HepG2	0.601877	0.0405017	0.19504	0.162581
SND1-HepG2	0.654284	0.024166	0.167077	0.154473
PPIG-HepG2	0.535552	0.0569587	0.248878	0.158612
SF3B1-K562	0.172414	0.206897	0.551724	0.0689655
BUD13-HepG2	0.388662	0.0633299	0.443693	0.104316
GRWD1-K562	0.550049	0.0606786	0.229762	0.15951
MTPAP-K562	0.40832	0.0508475	0.440678	0.100154
EIF3H-HepG2	0.609093	0.0842077	0.132365	0.174334
ZNF800-K562	0.583607	0.051198	0.211349	0.153846
BCLAF1-HepG2	0.604449	0.0474055	0.197387	0.150758
TRA2A-K562	0.590802	0.0475629	0.21423	0.147406
DDX24-K562	0.545547	0.0592875	0.247519	0.147646
HLTF-K562	0.548913	0.0326087	0.293478	0.125
AARS-K562	0.264706	0.117647	0.588235	0.0294118
TRA2A-HepG2	0.512447	0.0649666	0.282332	0.140255
FXR2-HepG2	0.696552	0.023412	0.15735	0.122686
UCHL5-K562	0.564326	0.0636956	0.22942	0.142559
ZNF622-K562	0.582172	0.0700204	0.200246	0.147561
GRWD1-HepG2	0.565323	0.0776912	0.210962	0.146024
RBM15-K562	0.464397	0.107353	0.268228	0.160022
FXR1-K562	0.688923	0.0268083	0.170966	0.113303
ZNF800-HepG2	0.630302	0.0512588	0.193241	0.125198
RPS3-K562	0.530406	0.105223	0.205905	0.158466
UCHL5-HepG2	0.572813	0.0823494	0.205268	0.13957
RPS3-HepG2	0.562333	0.112016	0.190588	0.135063
SDAD1-HepG2	0.626536	0.0778051	0.19656	0.0990991
WDR43-HepG2	0.555066	0.0881057	0.251101	0.105727
SRSF1-K562	0.441508	0.118084	0.315992	0.124415
NOL12-HepG2	0.532764	0.119658	0.219373	0.128205
TBRG4-HepG2	0.903509	0.00877193	0.0877193	0
FXR2-K562	0.652121	0.0930599	0.167192	0.0876271
FMR1-K562	0.591417	0.0995207	0.21228	0.0967816
SRSF1-HepG2	0.439119	0.131153	0.30149	0.128238
FTO-K562	0.190833	0.264167	0.511667	0.0333333
PUS1-K562	0.272727	0.181818	0.545455	0
EIF3D-HepG2	0.396245	0.12747	0.38834	0.0879447
FTO-HepG2	0.333333	0.214286	0.275	0.177381
SDAD1-K562	0.254902	0.294118	0.45098	0
NCBP2-K562	0.182527	0.399376	0.388456	0.0296412
NCBP2-HepG2	0.182816	0.48221	0.330431	0.00454201
GEMIN5-K562	0.245204	0.331406	0.389225	0.0341656
DDX3X-HepG2	0.288651	0.450863	0.247259	0.0132264
EIF3G-K562	0.292111	0.445629	0.24307	0.0191898
DDX3X-K562	0.31419	0.431771	0.241081	0.0129579
SERBP1-K562	0.335196	0.318436	0.290503	0.0558659

## Sheet: Fig.3F
# Heatmap of differentially expressed genes at each timepoint of iPS-CM differentiation relative to the piror time-point organized with MarkerFinder (fold>2, eBayes t-test p<0.05, FDR corrected)
UID	D000:A_Sample_CR3_D00.bed	D000:B_Sample_CR5_D00.bed	D000:C_Sample_MJS21a_D00.bed	D001:A_Sample_CR3_D01.bed	D001:B_Sample_CR5_D01.bed	D001:C_Sample_MJS21a_D01.bed	D002:A_Sample_CR3_D02.bed	D002:B_Sample_CR5_D02.bed	D002:C_Sample_MJS21a_D02.bed	D003:A_Sample_CR3_D03.bed	D003:B_Sample_CR5_D03.bed	D003:C_Sample_MJS21a_D03.bed	D004:A_Sample_CR3_D04.bed	D004:B_Sample_CR5_D04.bed	D004:C_Sample_MJS21a_D04.bed	D005:A_Sample_CR3_D05.bed	D005:B_Sample_CR5_D05.bed	D005:C_Sample_MJS21a_D05.bed	D006:A_Sample_CR3_D06.bed	D006:B_Sample_CR5_D06.bed	D006:C_Sample_MJS21a_D06.bed	D008:A_Sample_CR3_D08.bed	D008:B_Sample_CR5_D08.bed	D008:C_Sample_MJS21a_D08.bed	D015:A_Sample_CR3_D15.bed	D015:B_Sample_CR5_D15.bed	D015:C_Sample_MJS21a_D15.bed	D030:A_Sample_CR3_D30.bed	D030:B_Sample_CR5_D30.bed	D030:C_Sample_MJS21a_D30.bed	D060:A_Sample_CR3_D60.bed	D060:B_Sample_CR5_D60.bed	D060:C_Sample_MJS21a_D60.bed
D000:ENSG00000169045 HNRNPH1	0.0432424	0.406474	0.187129	0.223733	0.153111	-0.221074	-0.0036677	-0.0298463	0.23823	0.224016	0.214056	-0.072797	0.0762236	0.069333	0.162865	0.26268	-0.153152	0.125444	0.356402	0.17901	0.0934289	0	-0.203207	-0.104204	-0.358898	-0.533333	-0.275517	-1.18058	-0.560531	-0.702802	-0.054126	-0.420287	-0.443484
D000:ENSG00000147535 PPAPDC1B	0.221539	0.431916	0.0384441	-0.221364	-0.250913	-0.189384	0.0185674	0	-0.212577	0.0674246	0.0850728	-0.385023	0.147507	0.0741399	0.240249	0.195375	0.281932	0.0685273	0.738068	-0.258062	-0.103308	0.0707936	-0.34715	-0.105571	-0.0892877	-0.452042	-0.48754	-0.90876	-1.0146	-1.26207	0.0448285	0.0363965	-0.480715
D000:ENSG00000196411 EPHB4	0.322808	0.356288	0.0773441	0.0820266	-0.317561	-0.430979	0	-0.0332001	0.0603654	-0.060203	-0.0176564	-0.201856	0.230783	0.175957	0.274045	0.268995	0.347293	0.0202625	0.163289	0.184068	-0.0612684	0.258464	0.181674	-0.0135797	-0.276535	-0.790394	-0.519841	-1.39162	0.35057	-1.04102	-0.69778	-0.747325	-0.834092
D000:ENSG00000198865 CCDC152	0.721236	0.3612	0.730497	0.302277	0	0.747873	0.318697	0.0716322	0.657887	0.218706	-0.125146	0.552786	0.446726	-0.17939	1.04519	0.540448	-0.0481866	0.84308	0.951637	-0.325178	0.414297	-0.340961	-0.529449	-0.262287	-1.10085	-1.1677	-0.864185	-1.27032	-1.14481	-1.11704	-1.27051	-1.23651	-1.30183
D000:ENSG00000088247 KHSRP	0.543623	0.656781	0.282031	0.295827	-0.357187	-0.20315	0.104207	0.0190742	0.248406	0.087031	0.197952	-0.284551	0.123956	-0.33623	0.178414	0	-0.126867	-0.191486	0.281385	0.0888596	-0.278099	0.142443	0.0668257	-0.391346	-0.41516	-0.527664	-0.558586	-0.960787	1.5425	-1.0341	-0.325622	-0.582697	-1.0227
D000:ENSG00000198211 TUBB3	0.655229	1.502	1.22382	1.93788	1.61033	0.738616	1.52662	1.40662	1.66047	0.257361	-0.140103	-0.149546	0.207727	0.302235	0.350443	-1.06441	-0.792892	-1.03149	0.498696	-0.32249	-0.170858	0.452905	0	0.572571	-0.262777	-1.33336	-0.0641671	-2.14958	-1.0478	-0.924028	-1.76987	-1.10241	-1.13393
D000:ENSG00000107014 RLN2	0.594598	0.182505	0.186585	0.285135	0.301512	0.347436	-0.084269	0.158711	0.168852	-0.185727	-0.133928	-0.12773	0.281026	0.188381	0.054017	-0.348427	-0.471917	-0.299614	0.621634	-0.241523	0.0527766	0.422401	0	0.334697	-0.164346	-1.12276	0.219803	-1.32202	-1.03727	-1.04486	-1.25117	-1.30235	-1.25157
D000:ENSG00000113552 GNPDA1	0.215052	0.285863	0.322699	0.163466	0.269466	0.298268	0	-0.0308383	0.0343517	0.0680918	-0.0941118	-0.21246	0.257447	-0.438271	0.164051	0.391497	0.191391	0.0286613	0.400424	0.0728287	-0.261266	-0.0329077	-0.194236	0.0671887	-0.525588	-0.749333	-0.631419	-1.30817	-1.97595	-1.4243	-1.55146	-1.37776	-1.58545
D000:ENSG00000137942 FNBP1L	-0.0681265	0.691513	0.462822	0.0702366	0.336368	0.496258	0.353445	0.204049	0	0.194292	0.36464	-0.203259	0.161665	-0.0890202	0.466554	0.297006	-0.0472457	0.211732	0.643371	-0.300646	0.320151	0.0713462	-0.66962	-0.141299	-0.563749	-1.06547	-0.151491	-1.46376	-1.08555	-1.26102	-0.896093	-0.694461	-0.762024
D000:ENSG00000142945 KIF2C	0.481941	0.194687	0.169264	0.407486	-0.11137	-0.09632	-0.300634	0.0481313	0.312886	-0.180463	-0.115553	0	0.0788019	0.268956	0.105502	0.165928	-0.0422174	-0.0803165	0.361715	0.255039	0.000669136	0.117107	0.213056	-0.0388127	-0.987884	-1.3852	-0.567965	-1.57509	0.109962	-0.568222	-1.37202	-1.17595	-1.60192
D000:ENSG00000117724 CENPF	0	0.734132	0.264971	-0.0282941	0.155386	0.318048	-0.118982	0.315118	0.380741	-0.248044	0.109106	-0.289912	0.0786318	0.0298577	0.370027	0.452872	-0.222857	0.523686	0.343316	0.304273	0.182768	0.108184	-0.125194	-0.172065	-1.18813	-1.41109	-0.625448	-1.45886	-0.180368	-0.642936	-0.679724	-0.921342	-1.45377
D000:ENSG00000112877 CEP72	0.249087	0.216096	0.227816	-0.186081	-0.0712687	0	0.11941	-0.0111399	0.0392658	0.146197	0.232707	-0.18235	0.210116	0.0192466	0.300054	0.0690177	0.313453	0.122302	0.215501	0.222606	0.0263547	-0.192757	-0.17976	-0.158025	-0.723689	-0.971601	-0.520174	-1.10661	-1.02819	-0.958355	-0.962338	-0.97151	-1.07781
D000:ENSG00000188725 SMIM15	0.0995307	0.360103	0.454008	0.308908	0.362535	0	0.264236	0.0355902	-0.028403	0.24877	0.0530925	-0.169183	0.351916	-0.20526	0.200012	0.218336	0.232263	-0.101875	0.575776	-0.00533241	0.15957	-0.111164	-0.235058	0.12674	-0.319754	-0.39463	-0.0270203	-0.589514	-1.26363	-0.629357	-0.85917	-0.248179	-0.415589
D000:ENSG00000104332 SFRP1	1.17813	1.11104	0.889035	-1.43072	-1.46808	-1.5546	0.702947	0.70042	-0.242198	0.983738	0.977084	0.893745	0.47038	0.173439	0.774101	0	-0.0207318	0.426806	0.0158308	-0.569117	-0.703579	-0.913063	-0.655884	-0.939324	-0.691508	-0.0796474	-0.74644	-0.394131	2.20377	-0.679919	1.11758	0.183206	-0.289155
D000:ENSG00000228716 DHFR	0.282491	0.641657	0.823987	0.482062	0.730404	0.258044	-0.0950655	-0.0590127	0.0972902	0.249414	0.074662	0.234455	0.681571	-0.29711	0.823096	0.759055	0	0.22025	1.10673	0.309425	-0.0300303	-0.234431	-0.36033	-0.291186	-0.781056	-1.13369	-0.445877	-1.15846	-1.35573	-0.136864	-0.733249	-1.08297	-1.04368
D000:ENSG00000142273 CBLC	0.652893	0	0.473902	-0.296679	-0.390002	-0.0780288	0.440229	0.310796	0.165242	-0.195419	-0.185379	0.184969	0.313157	0.0752771	0.0320566	0.185204	0.592077	0.104337	0.324878	-0.0735971	-0.189539	0.427571	0.214239	0.370808	-0.410331	-1.5703	-0.400607	-1.86109	-1.26294	-1.59123	-1.61101	-1.80681	-1.671
D000:ENSG00000260537 DDX19B	0.0708106	0.732319	0.0220846	0.341356	0.148187	-0.100674	0.0605068	0.0643097	0	-0.0881806	-0.0165017	-0.430397	0.234562	-0.288796	0.256451	0.0576146	0.0111863	-0.207558	0.517451	0.251671	-0.0557121	0.252652	0.0252244	-0.00536851	-0.132494	-0.527248	-0.284194	-0.759223	0.415367	-0.636598	-0.626841	-0.797613	-0.803122
D000:ENSG00000160917 CPSF4	0.131092	0.363037	0.215579	0.037282	-0.050126	-0.119374	0.241101	0.0246629	0.180347	0.00855173	-0.0185474	0.00401965	0.253203	0.0658996	0.270242	0.297717	0.195236	-0.0245196	0.12811	0	-0.229226	0.0969847	-0.0423589	-0.143695	-0.312137	-0.616264	-0.380109	-0.969424	-0.313942	-1.15108	-0.742476	-0.901189	-1.08725
D000:ENSG00000163159 VPS72	0.436563	0.156529	0.105956	0.0419665	-0.136056	0.236837	-0.238937	-0.194475	-0.0726394	0.0541567	0.325397	-0.357461	0.0513194	0.169768	0.216721	0.180767	-0.0832533	0.167904	0.230193	0	0.28482	0.219689	-0.17839	0.0695241	-0.361372	-0.405105	-0.222902	-0.785069	-1.04639	-0.780337	-0.484055	-0.700117	-0.596434
D000:ENSG00000198554 WDHD1	0.199975	0.668323	0.268711	0.248983	0.264677	0.419193	0.164137	0.115238	0.10472	0.255964	0.413227	0	0.343111	-0.0908852	0.596647	0.254151	-0.0261768	0.207965	0.48814	-0.248688	-0.0786526	-0.309124	-0.624975	-0.478207	-1.00337	-1.11929	-0.671281	-1.30401	-1.1987	-1.20968	-0.865149	-1.08218	-1.30451
D000:ENSG00000092140 G2E3	-0.101595	0.317007	0.479249	0.228562	0.101046	0.250698	0	0.0234073	0.103319	0.0097313	0.225806	-0.204361	-0.0564953	-0.0964898	0.08097	0.278858	-0.134663	0.17153	0.297272	-0.126458	0.203511	0.0193722	-0.187375	0.0441116	-0.665597	-0.852412	-0.176963	-0.726436	-1.08349	-0.626147	-0.494439	-0.453568	-0.758418
D000:ENSG00000197045 GMFB	-0.0693196	0.615866	0.319665	-0.032715	0.0564118	0.341081	0.15572	0	0.152914	0.176063	0.294491	-0.181648	0.239342	-0.19858	0.53699	0.129244	-0.282763	0.074989	0.223731	-0.192008	0.14997	0.240759	-0.345349	0.044241	-0.372573	-0.491315	-0.110966	-1.02331	-1.19736	-0.86801	-0.707387	-0.464237	-0.784371
D000:ENSG00000182544 MFSD5	0.229746	0.304272	0.192352	-0.00065576	-0.00994455	-0.294942	0.290182	-0.0410163	-0.00415032	0.283841	0.256263	0.0646018	0.164015	0.151151	0.138037	0	-0.386319	-0.216575	0.0383664	-0.362914	-0.0552559	0.106857	-0.274715	0.211672	0.0194328	-0.154323	-0.298128	-0.674289	-1.25808	-0.583636	-0.14318	0.109492	0.256415
D000:ENSG00000134222 PSRC1	0.377585	0.233579	0.423535	-0.106361	-0.153052	-0.0725018	-0.21454	0.0937971	0.423698	-0.217121	0.0230015	0.017399	0.127635	0.544752	0.108349	0.192719	0.126148	0.269183	0.232506	0.0117838	0.0926178	-0.0751375	0	-0.130176	-1.2566	-1.85925	-0.771938	-2.35424	-1.8531	-1.60485	-1.96528	-1.68186	-1.85435
D000:ENSG00000100526 CDKN3	0.532681	0.0466686	0.346509	0.111225	-0.213246	0.275169	-0.511574	-0.205647	0.343575	-0.476334	-0.294446	0.342438	-0.194334	0.0413719	-0.172317	-0.175869	-0.523272	0.00545429	0	0.150259	0.274752	0.232534	0.0978039	0.370432	-1.28312	-1.6483	0.128608	-1.22377	-2.00223	0.127753	-1.10097	-0.974637	-1.15722
D000:ENSG00000109805 NCAPG	0.752564	0.370062	0.260983	0.566779	0.225813	0.289049	-0.0685605	0.307459	0.755431	-0.0857007	0.189246	0.111609	-0.0220649	0.413389	0.259599	-0.0221726	-0.209371	0.0453657	0.478887	0.206747	0.156784	0	-0.0345833	-0.272733	-1.1928	-1.66583	-0.7706	-1.67606	-1.69535	-0.886241	-1.34654	-1.44103	-1.4737
D000:ENSG00000140553 UNC45A	0.117535	0.352554	0.136236	0.0856741	0.0180366	0.112198	0.119359	0.0253573	0.163805	-0.143455	0.0288986	-0.226817	-0.0986678	0.0771428	0.0903388	0.00728568	0	0.042603	-0.0345141	-0.0831473	-0.111817	0.128646	-0.103426	0.226312	-0.477435	-0.857828	-0.237318	-1.10957	-0.873887	-0.965094	-0.618185	-0.814211	-0.744027
D000:ENSG00000108424 KPNB1	0.794822	0.643272	0.365231	0.711907	-0.0192195	-0.0461568	0.110244	0.0820284	0.294351	0.145892	0.255877	0.0581522	0.0285951	-0.137037	0.0626521	-0.181872	-0.35457	-0.50232	0.222845	0	-0.290555	0.100713	0.140349	-0.317683	-0.408008	-0.626756	-0.610358	-1.16656	1.52024	-0.73433	-0.595285	-0.479533	-0.764228
D000:ENSG00000101040 ZMYND8	0.349018	0.708964	0.401844	-0.545622	-0.662603	-0.0549932	0.0332303	0.212781	0	0.262263	0.363461	0.100254	0.231137	-0.0225875	0.358894	0.133573	-0.0149049	0.230445	0.390858	0.101167	0.0259887	-0.181113	-0.105826	-0.357977	-0.633763	-0.695496	-0.501211	-1.02197	1.20283	-0.61332	-0.286586	-0.626311	-0.840717
D000:ENSG00000138092 CENPO	0.203574	0.464357	0.15936	0.196888	0.163466	0.194806	-0.190308	-0.169381	0.158006	-0.0845673	0.328587	-0.370883	0.0670017	0.174608	0.246957	0.230601	0.0298765	0.225399	0.0454759	0	0.0688403	-0.0772243	-0.167746	-0.324405	-0.724359	-0.937627	-0.473773	-1.21265	-0.934308	-0.96506	-0.904257	-0.805674	-0.952039
D000:ENSG00000051596 THOC3	0.528621	0.211863	0.239323	0.378721	0.181261	-0.242689	0	0.0448788	-0.0262573	-0.108491	-0.123062	-0.144879	0.344627	0.228347	0.164119	0.250168	0.237663	-0.116919	0.383874	0.241705	-0.395713	0.0905483	0.168345	-0.044167	-0.388491	-0.650568	-0.363702	-0.661876	0.320339	-0.815742	-0.508191	-0.836161	-0.840041
D000:ENSG00000188612 SUMO2	0.263226	0.389074	0.157267	-0.0782966	-0.132835	-0.0100824	0.0350111	0.0707306	0.175773	0.0279673	0.000344619	0.0538439	0.0793755	-0.0626696	0.237656	0.156568	-0.0452648	0.240162	0.266539	-0.0251489	0.115867	0.1627	-0.194621	0	-0.480745	-0.580509	-0.450964	-1.09753	-1.68921	-1.04569	-0.689196	-0.838304	-0.826194
D000:ENSG00000167130 DOLPP1	0.1458	0.82031	-0.11815	0.114603	0.148528	0.00533445	0.189493	0.0258298	0.154232	0.203518	0.417993	-0.320721	-0.0495726	0.0116209	0.370531	0.105059	-0.268943	0.0346597	0.0496427	0	0.203895	-0.0488447	-0.567156	-0.475655	-0.980134	-0.79514	-0.662144	-1.76458	-0.937131	-1.53659	-0.863763	-0.989225	-1.1608
D000:ENSG00000167674 HDGFRP2	0.354981	0.514748	0.10073	0.0253976	-0.506529	-0.332059	0.140525	0.232024	0.30905	-0.21966	-0.0317433	-0.341958	0.0436954	0.224872	0.372517	-0.168269	-0.142172	0	0.179051	0.0207408	-0.0162878	0.263072	0.213604	0.0119343	-0.396288	-0.747275	-0.280024	-1.00283	0.601218	-0.809611	-0.480963	-0.788169	-0.787982
D000:ENSG00000111196 MAGOHB	0.775176	0.358598	0.0845739	0.237557	0.261464	0	-0.0376189	-0.0767248	0.273667	0.40423	0.363553	0.0816799	0.0938833	0.388281	0.224172	-0.0573198	-0.616547	-0.0434645	0.321102	-0.212942	0.533099	0.192331	-0.343275	0.0148431	-1.15005	-0.810988	-0.425703	-1.46226	-2.27478	-1.06859	-0.775991	-0.878486	-1.04139
D000:ENSG00000105750 ZNF85	-0.128905	0.654093	0.402814	0.0241306	0.106103	0.264195	0.330157	-0.0713904	0.146966	0.266397	0.154845	0.0100373	0	-0.174478	0.389634	0.312024	-0.0940575	0.221707	0.221321	-0.102258	0.28232	0.104805	-0.345406	-0.0885566	-0.530716	-0.538127	-0.188286	-0.917671	-0.625025	-0.689221	-0.374171	-0.532763	-0.528236
D000:ENSG00000076382 SPAG5	0.0311591	0.587975	0.312545	0.106107	0.146284	0.135564	-0.0439383	-0.0219757	0.0597739	0.0993172	0.268013	-0.207821	-0.0470952	0	0.220918	0.100794	0.102103	0.174005	0.322755	-0.0820412	0.0918535	0.129596	-0.179468	-0.12554	-1.103	-1.18974	-0.535377	-1.52299	-0.637846	-0.95783	-1.16222	-1.26952	-1.20157
D000:ENSG00000123179 EBPL	0.696791	0	0.149976	0.0872762	-0.215308	-0.378556	0.0853275	-0.198996	-0.178852	0.156632	0.108017	0.16795	0.280026	0.430036	-0.229051	0.0496611	0.408362	0.00304374	0.0363077	-0.0281296	0.175517	-0.100438	0.109065	0.0816581	-0.574155	-0.459786	-0.18495	-0.854785	-0.930481	-0.467688	-0.769325	-0.743415	-0.842961
D000:ENSG00000066117 SMARCD1	0.0755194	0.761458	0.332701	0.3187	-0.0168516	0.291716	0.108084	-0.0308925	0.374985	0	0.390349	-0.378595	0.175178	-0.118699	0.468972	0.196739	-0.0111304	0.0804468	0.221172	0.0791936	0.0734547	0.0156987	-0.37408	-0.110091	-1.04702	-1.24132	-0.973833	-1.85804	-0.120609	-1.59665	-0.933193	-1.17576	-1.42391
D000:ENSG00000270136 NBL1	1.08385	0	0.143093	0.229571	0.39757	0.20176	-0.366284	-0.340786	-0.182905	-0.254536	-0.513529	-0.201217	-0.730113	-0.410231	-0.584001	-0.745577	-1.08676	-0.767439	-0.0763589	-0.95788	-0.21594	0.189027	0.0697759	0.147729	0.0333048	0.189572	0.446217	0.184828	-1.7298	0.731009	0.447307	0.0757708	0.432577
D000:ENSG00000215021 PHB2	1.22046	0.516625	0.496871	0.891129	0.410712	0.123629	0.122443	0.137329	0.158131	0.00142621	-0.0953116	0.215782	0	0.190065	-0.239911	-0.13958	-0.0578497	-0.495858	0.215906	0.0324793	-0.289603	-0.00235383	0.351059	-0.087056	-0.0377838	-0.073782	-0.4682	-0.466299	1.68688	-0.530366	-0.152207	-0.247981	-0.423106
D000:ENSG00000211450 C11orf31	0.71545	0.17517	0.326074	0.0691627	0.207451	-0.100983	0.0937879	0.0792373	-0.0253667	0.341207	0.260079	0.349611	0.142916	0.495969	-0.0380428	0	-0.101031	-0.135891	0.4373	-0.448759	0.242787	0.279761	-0.159189	0.391511	-0.332661	-0.411017	-0.427035	-0.697043	-2.49656	-0.655467	-0.770583	-0.472826	-0.631024
D000:ENSG00000187049 TMEM216	0.193237	0.71736	0.461671	-0.324581	-0.349591	0.347301	0	0.164991	0.139619	0.258866	0.332183	0.00732576	0.373547	-0.100203	0.614365	0.313482	0.31215	0.0625506	0.565252	0.0788857	-0.0840947	-0.200508	-0.491648	-0.249635	-0.447	-0.959709	-0.918366	-1.65004	-1.93445	-1.62517	-1.16101	-1.18852	-1.26036
D000:ENSG00000182944 EWSR1	0.254736	0.61473	0.2483	0.0907146	0.249449	0.0779146	0.159073	-0.0127581	0.100715	0.165852	0.136414	-0.00274126	-0.0369886	-0.00151149	0.248303	0.296997	0	0.491633	0.180805	-0.184378	0.316136	0.0333449	-0.39057	-0.0630633	-0.335636	-0.723177	-0.376143	-1.37443	-1.7604	-1.10144	-0.493614	-0.748253	-0.927057
D000:ENSG00000166582 CENPV	0.798475	0.477058	0.2229	0.701243	0.0338439	0.102576	-0.0138075	-0.0309512	-0.134435	0.180514	0.260239	0.401333	0.177156	0.286826	-0.0119925	-0.167646	0	-0.290554	0.280941	0.0252579	-0.0951361	0.00185698	0.103365	-0.0315724	-1.43782	-1.31644	-1.23491	-1.94775	0.563814	-2.43188	-2.11366	-1.89647	-2.50687
D000:ENSG00000230795 HLA-K	0.604545	0.664526	1.00209	0.25929	0.427044	0.32176	0.169654	0.418949	0.915682	0.14618	-0.103015	0.315117	0.411257	-0.00918838	-0.218821	0	-0.171093	-0.161779	-0.619755	0.0783563	-0.195089	0.102811	-0.441766	0.0217325	-0.393812	-0.363701	-0.00488761	-0.680607	1.59781	-0.242302	-0.361107	-0.114562	-0.361971
D000:ENSG00000213300 RP11-642N14.1	1.03487	0.826012	0.487024	0.0181446	1.35199	0.169445	-0.389647	-0.347776	-0.0727476	-0.0616687	0.0807616	0.539024	0.374304	0.0255416	1.11167	0.219572	1.04138	-0.190667	0.202077	-0.0276026	0.713042	-0.161061	-0.0781466	-0.233772	0	-0.306267	-0.331585	-0.204812	-0.438288	-0.0521998	0.25664	-0.437983	-0.377774
D000:ENSG00000104884 ERCC2	0.268779	0.530934	0.215807	0.00717322	-0.274137	0.0906867	-0.223715	-0.194547	-0.279073	-0.303008	-0.102361	-0.14651	0.0473268	-0.094393	0.238763	0.0169493	0.0681406	0.0632996	0.0602186	0.0528992	0.066768	0.18431	0.0719454	0	-0.364724	-0.648654	-0.207321	-0.78859	0.856933	-0.961061	-0.387381	-0.810224	-0.882233
D000:ENSG00000175567 UCP2	0.599988	0.907062	1.0302	0.0100115	-0.159685	-0.223414	0.504153	0.49174	0.484033	0.550233	0.261206	0.69064	0.341719	0.126135	0.58042	-0.0413694	-0.0511538	-0.187979	0.603997	-0.320484	-0.296311	0.00275717	0	-0.195191	-0.44564	-0.932609	-0.295073	-0.807361	1.70663	-0.490079	-0.75182	-0.898774	-0.87155
D000:ENSG00000162613 FUBP1	0.693469	0.32312	0.10029	0.296488	-0.205397	-0.356375	-0.402417	-0.304931	0.112015	-0.071721	0.103977	0.0849882	0	0.20702	0.117046	0.0513424	-0.0965496	0.0728023	0.484612	0.0922553	0.101734	0.0663421	-0.0491515	-0.104896	-0.690675	-1.11886	-0.421848	-0.950335	0.727395	-0.592915	-0.209511	-0.618578	-0.895302
D000:ENSG00000170089 RP11-423H2.1	0.521724	0.238657	0.258778	0.297573	0.150008	-0.245432	0.0472677	0	-0.0411996	-0.136201	-0.15878	-0.171379	0.384982	0.207265	0.154609	0.267165	0.210685	-0.141602	0.377879	0.296266	-0.407137	0.0597925	0.112376	-0.0537027	-0.332393	-0.639808	-0.35529	-0.622863	0.160362	-0.793908	-0.458971	-0.807374	-0.934196
D000:ENSG00000073111 MCM2	0.473869	1.0368	0.784956	0.674868	0.900847	-0.113882	0	0.00940144	0.268961	0.33128	-0.0569423	-0.0264541	0.819079	0.106362	0.745168	0.505816	0.545438	0.0984961	1.10801	0.469487	-0.202508	-0.242087	-0.264701	-0.353606	-1.16971	-1.48018	-1.15754	-1.74121	-1.71395	-1.22832	-1.00988	-1.30913	-1.44582
D000:ENSG00000149636 DSN1	0.280794	0.803392	0.0490674	0.210529	0.229572	0.342293	0.0862275	0.187825	0.349744	0.16915	0.226531	0	0.111121	-0.133655	0.4318	0.0910333	-0.342893	0.195173	0.311462	-0.279403	-0.137134	-0.165156	-0.511905	-0.677616	-0.755108	-1.06379	-0.46852	-1.3776	-1.52402	-1.0537	-0.143031	-0.757026	-0.655041
D000:ENSG00000213024 NUP62	0.110457	0.855236	0.256558	0.243913	0.111793	0.174179	-0.0263438	0.0450727	-0.00977844	0.290517	0.395487	0	0.268375	0.0886428	0.56764	0.223065	-0.0994347	0.170691	0.48525	-0.0310451	0.146158	-0.0368799	-0.366804	-0.273989	-0.652301	-0.680268	-0.429622	-0.987038	-0.508778	-0.899055	-0.224963	-0.998752	-0.925251
D000:ENSG00000139146 FAM60A	-0.0384199	1.00725	0.454659	0.130169	0.274114	0.150433	0.0562714	0	0.0989601	0.137939	0.263369	-0.362745	0.20967	-0.46498	0.572663	0.427193	-0.00391278	0.257754	0.675343	0.0835447	0.0329549	-0.0629404	-0.764416	-0.377329	-0.785369	-1.0702	-1.05218	-1.97419	-1.47078	-1.87569	-1.75615	-2.08624	-2.0715
D000:ENSG00000160746 ANO10	0.0994942	0.864667	0.232645	0.133861	0.144577	0.179347	0.284311	0.177983	-0.0841578	0.32336	0.185095	-0.222493	0.318216	0.188982	0.296517	0.363034	0.11074	0.171786	-0.00481251	-0.194979	-0.154206	-0.0939205	-0.25906	0	-0.607794	-1.03228	-0.325487	-1.44995	-1.70792	-0.950478	-1.3937	-0.905643	-1.01719
D000:ENSG00000144231 POLR2D	0.151639	0.802887	0.208425	0.335317	0.219545	0.186436	0	-0.0483433	0.152528	0.41803	0.420026	-0.253419	0.211184	-0.249379	0.589911	0.20434	-0.411605	0.06274	0.147465	-0.277747	0.0667901	0.0614603	-0.509699	-0.28257	-0.53431	-0.602873	-0.462053	-0.803784	-0.773328	-0.793654	-0.0411038	-0.754651	-0.658339
D000:ENSG00000116212 LRRC42	0.494652	0.234631	0.107952	0.0356787	-0.08264	0	0.0472875	0.179795	0.18728	-0.00254948	0.108177	-0.159809	0.134941	0.146019	0.255606	-0.176268	-0.19267	-0.0694098	0.0451492	-0.211918	-0.0560799	0.0919125	0.0397132	0.23901	-0.022378	-0.28911	0.183488	-0.730136	-1.29386	-0.465627	-0.571631	-0.548495	-0.322023
D000:ENSG00000069275 NUCKS1	0.253362	0.633289	0.331285	0.265306	-0.144084	0.26215	0.0465774	0.255218	0.172868	0.0893502	0.174386	0.309342	0.250945	-0.111879	0.559451	-0.12447	-0.348147	0	0.277633	0.236883	-0.314793	-0.130393	0.1816	-0.270757	-0.745932	-1.02971	-0.53878	-1.18465	-0.0135285	-0.89081	-0.784152	-0.758189	-0.831085
D000:ENSG00000123485 HJURP	0.203606	0.677947	0.546833	0.327516	0.0363766	-0.0124694	-0.36766	0.0371652	0.523748	-0.15724	0.245761	-0.556444	0.240685	0.163829	0.353135	0.239655	-0.16493	0.0930284	0.26016	0.31723	0.29248	0	-0.249957	-0.203587	-1.49657	-1.81762	-0.674223	-2.11186	-1.53696	-1.12676	-1.59679	-1.68232	-1.77226
D000:ENSG00000136908 DPM2	0.927818	0.408285	-0.0726638	0.225255	0.0684947	0.59048	0.0614055	0	0.106397	0.240286	0.3766	-0.00291484	0.0807557	-0.00701327	0.100997	0.0192105	-0.019154	0.0236582	0.745791	-0.0877132	-0.176196	0.134303	-0.0189022	-0.158716	-0.045229	-0.111175	0.0304686	-0.787672	-0.868023	-0.733418	-0.020363	-0.403129	-0.422627
D000:ENSG00000159063 ALG8	0.267711	0.39887	0.306775	0.165594	0.0127348	0.262591	0.12026	-0.0182573	0.0535162	0.202603	0.326535	0.0465458	0	0.121198	0.178768	0.115283	-0.0938875	-0.123933	0.21683	-0.137199	0.206728	-0.0658725	-0.330371	-0.251921	-0.453954	-0.578129	-0.472419	-0.776687	-1.1366	-0.830723	-0.754997	-0.64264	-1.09675
D000:ENSG00000133275 CSNK1G2	0.615911	0.61214	0.378734	0.42749	-0.149857	-0.232335	0.0738278	0.0646963	0.14282	0.0978342	0.176195	0.13787	0.0660958	0	0.129543	-0.076832	0.00295501	-0.103148	0.0407598	-0.00773884	-0.259279	-0.022897	0.139657	-0.201245	-0.285293	-0.789395	-0.418197	-1.08797	1.23981	-0.737846	-0.380284	-0.589813	-0.437898
D000:ENSG00000004487 KDM1A	0.614401	0.387884	0.298754	0.482586	-0.290848	0.000951918	-0.391159	-0.171172	-0.086499	-0.33624	-0.163852	-0.177289	-0.0619586	0.0272546	0.101483	0.0609739	0.207355	0.00181861	0.435868	0.293883	0.0971764	0.238235	0.263399	0	-0.577716	-0.898753	-0.550447	-1.42529	0.582941	-1.14698	-0.841771	-1.10983	-1.52445
D000:ENSG00000111602 TIMELESS	0.104839	0.805792	0.454636	0.172594	0.111047	0	-0.0459908	0.0111612	0.10148	0.114592	0.111652	-0.280963	0.322773	-0.139951	0.605888	0.237134	0.299129	0.237544	0.382649	0.103479	-0.334133	-0.230381	-0.297703	-0.316429	-1.19374	-1.47941	-1.15459	-2.01093	-0.928068	-1.77276	-1.56764	-1.72849	-1.69965
D000:ENSG00000177352 CCDC71	0.111699	0.61664	0.14913	-0.318449	-0.200877	0	0.084465	0.00664461	0.0929963	0.15884	0.0105061	-0.116135	0.0907651	-0.119714	0.302203	0.233518	-0.0678034	0.187685	0.232078	-0.288256	0.0365176	0.13278	-0.321698	-0.167558	-0.0185308	0.0243972	-0.0926639	-0.606018	-1.44653	-0.893838	-0.00361236	-0.459783	-0.450402
D000:ENSG00000236675 MTX1P1	0.836912	0.272348	0.000453353	0.543518	-0.0518091	-0.146789	0.0415657	0.112346	0.0450266	0.0403718	0.0110253	0.254263	0.242107	0.189421	-0.173588	-0.333019	0.117529	-0.106159	0.285823	-0.146701	-0.327968	0	0.479183	0.22106	-0.294412	-0.557205	-0.470059	-1.18813	-0.615596	-1.01531	-0.453056	-0.293366	-0.455764
D000:ENSG00000166851 PLK1	0.683687	0.52982	0.26535	0.203674	-0.279229	-0.309867	-0.289666	0.0923708	0.426941	-0.288459	0.138376	-0.157841	0.0369545	0.518609	0.0301971	0	-0.0731101	-0.321924	0.365164	0.479555	0.0128077	0.123906	0.325662	-0.159295	-1.20016	-1.68431	-0.94107	-2.02036	0.391034	-1.11608	-1.34782	-1.5786	-1.91248
D000:ENSG00000254986 DPP3	0.29152	0.793865	0.603502	0.566941	0.583997	-0.227694	0.218747	0.371314	0.461905	0.217906	-0.0141626	0.0829289	0.38072	0	0.311755	-0.17775	-0.643538	-0.751364	0.606027	0.0779631	-0.499501	0.331338	-0.0313122	0.334433	-0.448551	-0.828338	-0.0300843	-1.53699	-0.411063	-1.0112	-1.14989	-1.37908	-1.18291
D000:ENSG00000071564 TCF3	0.490317	0.693614	0.177157	0.372061	-0.10896	-0.248341	0.125298	0.0879767	0	0.11271	0.295054	-0.150219	0.204887	0.03517	0.153654	0.0504022	-0.00206328	-0.171278	0.182874	0.0500076	-0.0996196	0.0412592	-0.0247157	-0.195081	-0.844132	-1.06702	-0.79314	-1.80179	0.718811	-1.70539	-1.04407	-1.15745	-1.49148
D000:ENSG00000253729 PRKDC	0.00101717	0.670999	0.445517	0.161858	0.268904	0.320372	0	-0.185652	0.15652	0.14288	0.418967	-0.140119	0.132851	-0.326065	0.378294	0.0793018	-0.351536	0.0903989	0.0651735	-0.178266	0.00729818	-0.297478	-0.489332	-0.333679	-1.07757	-0.998238	-0.618996	-1.20516	0.229718	-1.23427	-0.650661	-0.700593	-1.2447
D000:ENSG00000196230 TUBB	0.283946	0.584716	0.356046	0.203567	0.0602649	0.25075	0.00725232	-0.14345	0.405054	0.126458	-0.0238117	0.0637701	0.237709	-0.249366	0.253098	0.124524	-0.336868	-0.263058	0.165767	0	0.0821594	-0.0995033	0.0361926	-0.0871057	-1.37822	-1.40591	-0.414983	-1.86504	-1.08041	-1.01515	-1.68952	-1.41066	-1.5741
D000:ENSG00000175063 UBE2C	0.685031	0.443738	0.486597	0.376916	0.040507	-0.172546	-0.114308	0.284086	0.621118	-0.167929	0.010808	0.139261	0.0690177	0.483549	0.0860509	0.0278312	-0.0924916	-0.207387	0.46353	0.347096	0.0442743	0	-0.141005	-0.101995	-1.46286	-2.26184	-0.947341	-2.52045	-1.71235	-0.929732	-1.92465	-1.97867	-2.29546
D000:ENSG00000125821 DTD1	0.385361	0.371844	0.24131	0.0590813	0.0202376	0.382295	-0.0779167	0.0436036	0.340233	-0.143312	-0.114131	0.317954	-0.179451	-0.0819005	0.223628	-0.0626028	-0.260023	0.0226177	0	0.0573662	0.290125	0.213219	0.0619106	0.00775809	-0.728343	-0.667838	-0.413867	-1.14738	-0.477141	-0.572705	-0.572947	-0.511498	-0.660232
D000:ENSG00000084073 ZMPSTE24	0.123252	0.625935	0.228684	-0.117544	0.0865792	0.171113	0.0506576	-0.17283	0.17672	0.141714	0.129098	-0.321642	0.0516567	-0.201019	0.270563	0.154016	-0.411571	0.0464038	0.0458779	0	0.362652	0.122561	-0.43715	-0.0555043	-0.416855	-0.677658	-0.0635654	-1.31911	-1.50197	-0.930093	-0.577296	-0.253585	-0.576548
D000:ENSG00000198246 SLC29A3	0.423939	0.721596	0.227325	-0.414744	-0.431853	-0.393901	0.140015	0.121805	-0.143036	0.325416	0.388278	-0.271976	0.253852	0.200814	0.437326	0.320798	0.413604	0.0964721	0.403883	0.262796	0.291017	0	-0.168403	-0.177048	-0.500225	-0.696599	-0.545622	-1.16895	-0.802331	-0.946391	-1.01028	-1.03921	-1.04443
D000:ENSG00000134294 SLC38A2	0.162581	0.806133	0.550415	-0.414493	-0.407676	-0.733983	-0.205123	-0.299779	-0.149378	-0.191281	-0.276951	-1.01518	0.165694	-0.573365	0.339959	0.473266	-0.0377421	0.42188	0.392388	0.151417	-0.353926	0.355956	-0.345305	0.219994	0.784924	0.173305	0	-0.495803	-0.456066	-0.164571	0.111696	0.373979	0.388219
D000:ENSG00000161618 ALDH16A1	0.186976	0.512932	0.584763	0.0192189	-0.360151	-0.224856	0.386659	0	0.260663	0.192477	0.0738205	0.244667	0.196588	0.304977	0.377631	-0.296452	-0.0876992	0.117018	-0.0281378	-0.0439529	0.280161	-0.0950826	0.322401	0.000369611	-0.738715	-0.96108	-0.498175	-1.4074	-1.42667	-1.35747	-0.774671	-0.752212	-0.96167
D000:ENSG00000049656 CLPTM1L	1.03895	0.735254	0.237865	0.7116	-0.0989148	0	-0.304206	-0.185092	0.0162398	-0.258424	-0.151771	-0.276639	-0.074521	-0.136005	-0.00278648	-0.438091	-0.385319	-0.500946	0.139062	0.121732	-0.159192	0.450131	0.384102	0.123999	0.147826	0.185563	-0.130314	-0.610156	1.3552	-0.267529	0.153041	0.490076	0.240141
D000:ENSG00000173653 RCE1	0.557251	0.645195	0.106568	0.319542	0.185655	-0.237225	0.299723	0.0156536	0.114977	0.16885	0.122936	0.0356093	0.253748	0.196207	0.124125	-0.0719639	0	-0.171194	0.140971	-0.0821009	-0.17153	-0.0766802	-0.113078	-0.359539	-0.290253	-0.653928	-0.512811	-1.16759	0.838541	-0.92215	-0.492233	-0.699145	-0.578559
D000:ENSG00000116661 FBXO2	0.852606	0.665325	0.361404	-0.873405	-0.84801	-0.807068	0.600033	0.47901	-0.293612	0.0656429	0.0932803	0.514492	0	-0.0396414	0.146581	-0.0541432	0.299015	0.43851	-0.196361	-0.807045	-0.621198	-0.242735	-0.297874	-0.348718	0.840759	-0.278581	0.563971	0.106685	0.795812	0.172529	-0.00421439	-0.493556	-0.326468
D000:ENSG00000162702 ZNF281	0.0511794	0.736761	0.463544	-0.375413	0.0542027	0.0156763	0.25547	0	0.143313	0.341577	0.307542	0.131186	0.124456	-0.161058	0.315321	0.238521	-0.217178	0.515559	0.170936	-0.529561	0.145068	-0.0484434	-0.747986	-0.291663	-0.42915	-0.691058	-0.248127	-1.15602	-1.95418	-1.15194	-0.669405	-0.711586	-0.572676
D000:ENSG00000087586 AURKA	0.22627	0.699218	0.422321	0.3625	0.179247	0.0883684	-0.0785585	0.181329	0.426998	-0.0987477	0.171572	-0.402622	-0.205462	0.265436	0.0955491	0.202894	-0.22571	-0.0270732	0.309882	0.237624	0.193235	0.245991	-0.126046	0	-1.27371	-1.16088	-0.428815	-1.38127	-0.458591	-0.508743	-0.942707	-1.22222	-1.48037
D000:ENSG00000176619 LMNB2	0.465213	0.641161	0.217813	0.407611	0.165448	0	-0.0439521	0.204484	0.340864	-0.0306493	0.216333	0.0805977	0.177567	0.076057	0.276798	-0.0166256	-0.195308	-0.237851	0.278264	0.106595	0.13116	0.05102	-0.0572736	-0.149275	-0.846955	-1.12644	-0.705708	-1.58721	-0.0127976	-1.23508	-1.02159	-1.15576	-1.36408
D000:ENSG00000060688 SNRNP40	0.699063	0.424808	0.19984	0.565546	0.132627	0.0954606	-0.127527	0	0.0558639	0.168395	0.333068	0.00331148	0.201053	0.152696	0.225614	0.173564	-0.175568	-0.155998	0.446627	0.0239733	-0.0531493	-0.181846	-0.270842	-0.300546	-1.0101	-1.05622	-0.707005	-1.32073	-0.702283	-1.32533	-0.960362	-1.32094	-1.27566
D000:ENSG00000137513 NARS2	0.692343	0.361707	0.0848294	0.436289	-0.031264	0.10046	0.258714	0.158354	-0.0354081	0.0505513	0	-0.144344	-0.0153874	-0.268235	0.0773657	0.0717347	-0.104581	0.033898	0.553707	0.0340323	-0.27187	0.086266	0.186914	-0.259	-0.202938	-0.311708	-0.135912	-0.470151	0.415411	-0.729247	-0.54221	-0.918339	-0.561667
D000:ENSG00000160211 G6PD	0.287215	0.590351	0.674157	0.425349	0.318583	-0.147246	0	0.0312544	0.4057	-0.0215189	-0.299741	-0.388529	0.277542	0.20299	0.32923	-0.0118165	-0.118653	-0.012588	0.146828	0.41264	0.00270549	0.0402336	0.0172839	0.375327	-0.826359	-1.25171	-0.83421	-2.45597	-1.85556	-1.89129	-1.46034	-0.866696	-1.25037
D000:ENSG00000162961 DPY30	0.457939	0.356653	0.355064	-0.174779	-0.0174141	0.0786426	0.0743573	0.124251	-0.0612565	-0.148418	-0.112915	-0.0870274	0.121078	0.0094852	0.261466	0	0.126447	0.149797	0.395708	0.119732	0.203568	0.0384636	-0.0864835	0.0907445	-0.350952	-0.824542	-0.269318	-0.899296	-1.85102	-0.928004	-1.11457	-1.34319	-1.18468
D000:ENSG00000120837 NFYB	0.2999	0.446718	0.278295	0.218258	-0.0435122	0.313566	-0.195173	0.0436076	0.220515	-0.177667	-0.0778352	-0.0935398	0.0613164	0	0.343993	0.024472	-0.1555	0.134805	0.295824	-0.0221525	0.126211	0.1008	-0.161408	-0.247741	0.0945356	-0.259933	0.187641	-0.818747	-0.439282	-0.718901	-0.669458	-0.717995	-0.823426
D000:ENSG00000111445 RFC5	0.496269	0.784794	0.499102	0.564333	0.380386	0.315896	-0.0854598	-0.10371	0.201076	0.467264	0.60228	0.170856	0.261916	-0.12948	0.502685	0.13931	0	-0.00326029	0.536815	0.044867	0.266207	-0.265463	-0.235705	-0.237326	-1.03306	-1.13254	-0.563346	-1.44128	-1.31299	-1.28499	-0.998984	-0.952082	-1.09697
D000:ENSG00000269943 LIMK1	0.537798	0.736681	0.436723	0.426176	0	0.120054	0.224896	0.224763	0.369699	0.0207202	0.115098	0.0576464	0.200202	0.0172748	0.210411	-0.0522971	-0.118685	-0.108269	-0.0807296	-0.0643554	-0.240112	0.177692	-0.0125332	-0.0586911	-0.0833954	-0.624655	-0.570519	-1.56177	1.07506	-0.962249	-0.736203	-0.80024	-0.900467
D000:ENSG00000258472 RP11-192H23.4	0.6067	0.306709	0.270733	0.358742	-0.111154	-0.07319	-0.0817113	0.0764433	0.0852898	-0.187154	-0.0409175	0.0862699	0.143644	0.296129	0.0788131	-0.0611941	0.143517	-0.0572052	0.292186	0.224761	0	0.139505	0.242032	-0.138805	-0.663944	-1.12994	-0.401405	-1.24192	0.0128628	-0.696393	-0.536439	-0.981011	-1.10435
D000:ENSG00000250917 RP4-785G19.5	0.89542	0.166948	0.146343	0.243215	0.0804834	0.22702	0.0887523	0.20674	0.455231	-0.0630099	-0.13247	0.0242399	0.163655	0.154464	-0.0470523	-0.139975	0.222848	0.113335	-0.126703	-0.108523	0.040616	0.0504693	0	-0.0521464	-0.448631	-0.0315112	-0.183044	-0.49598	-0.389043	-1.23295	-1.14152	-0.79549	-1.87071
D000:ENSG00000011201 KAL1	0.333326	1.42387	1.27561	0.347171	0.372606	0.914322	0.240846	0.383115	0.971025	0.224457	0.198698	0.603908	-0.439187	-0.554967	0	-0.21819	-0.4748	-0.0469482	-0.089308	-0.242697	-0.269743	-0.118544	-0.253737	-0.288948	-0.256507	-0.270873	-0.300131	-0.279966	1.81765	-0.200898	0.499874	0.711809	0.13188
D000:ENSG00000114346 ECT2	-0.00492429	0.638364	0.539232	-0.00162178	0.19021	0.20129	-0.0294871	0	0.362631	0.125063	0.133655	-0.118799	0.161906	-0.239406	0.289685	0.253044	-0.466524	0.129908	0.271458	0.0747913	0.245705	0.145477	-0.170223	0.00896716	-0.567869	-0.794953	-0.0885738	-0.554043	-0.952643	-0.427165	-0.537595	-0.770467	-0.802517
D000:ENSG00000165280 VCP	0.792618	0.476855	0.472775	0.508945	-0.0419765	-0.293315	0.287181	0.109095	0.143911	-0.113584	0.014101	0.0710957	0	0.0040192	-0.0519761	-0.363875	-0.350931	-0.606134	0.20558	-0.0157749	-0.243735	0.309459	0.472534	0.0827122	-0.137473	-0.426355	-0.1338	-0.898427	1.11412	-0.495676	-0.309072	0.125243	-0.461984
D000:ENSG00000013810 TACC3	0.484741	0.632644	0.526255	0.376511	0.297389	0.11697	-0.205349	0.0175204	0.356098	0	0.0889509	0.151026	0.0791972	0.43806	0.0937311	0.101516	-0.361702	-0.0380023	0.169378	-0.0458655	0.178368	-0.0437859	-0.285533	-0.0646594	-1.56859	-2.40332	-0.762148	-2.6334	-2.2508	-1.20683	-1.8	-1.92598	-2.06567
D000:ENSG00000136450 SRSF1	1.07793	0.129716	0.641701	0.806832	-0.506351	-0.044416	0	-0.0138547	0.534472	-0.453099	0.398639	0.300291	0.363278	0.524709	-0.423539	0.463928	0.167121	0.284244	0.544028	0.359158	0.233671	-0.610609	0.100617	-0.0427336	-0.452477	-0.670373	-0.416704	-0.840338	-0.0315323	-0.397785	-0.426254	-0.533831	-0.674909
D000:ENSG00000133665 DYDC2	0.749291	0.248874	0.470447	0.342216	0.202507	0.259328	0.266076	0.255688	0.224732	0.290047	0.229917	0.207077	0.349489	0.106709	0.285428	-0.017409	-0.0735054	0	0.117766	-0.446362	-0.19828	-0.577565	-0.599741	-0.488311	-1.05026	-1.10609	-0.875139	-1.10891	-1.16817	-1.15393	-1.03195	-1.16817	-1.16817
D000:ENSG00000136527 TRA2B	0.662049	0.482989	0.175116	0.44191	0.0229272	0	-0.000571015	0.115445	0.253088	0.180064	0.195191	0.281	0.188379	0.135913	0.238745	-0.0391201	-0.255619	-0.135335	0.28113	0.153448	0.102823	-0.0261689	-0.089691	-0.158214	-0.672377	-0.608015	-0.612204	-1.52291	-0.745447	-0.95396	-0.781161	-0.767871	-0.605254
D000:ENSG00000011304 PTBP1	0.349425	0.805179	0.301407	0.0820077	0.0519508	0.161547	-0.112185	-0.216639	0.164355	0.203549	0.378616	0.0291019	0	0.0382211	0.285712	0.0818722	-0.247575	0.180427	0.1374	-0.285156	0.166673	-0.293235	-0.77008	-0.588666	-1.34825	-1.90225	-1.17995	-2.92305	-1.386	-2.4907	-1.70816	-1.6345	-1.94924
D000:ENSG00000104889 RNASEH2A	0.864093	0.49537	0.424113	0.425772	0.137433	-0.0462175	0.202267	0.301254	0.348166	0.238125	0.117936	0.394084	0.161637	0.162271	0.294596	-0.160627	0.0506309	-0.256692	0.5953	0	-0.28228	-0.397429	-0.203956	-0.43043	-1.21838	-1.82264	-1.30932	-1.96864	-1.56092	-1.54149	-1.66585	-1.92372	-1.70152
D000:ENSG00000072849 DERL2	0.472629	0.442499	0.136774	0.11454	0.0416167	-0.159174	0.137858	-0.0371407	0.0145216	0.17955	0.149546	-0.119874	0.102727	0	0.119563	-0.0395549	-0.158008	-0.138962	0.374306	-0.180055	0.102762	0.0539535	-0.15679	0.073305	-0.165261	-0.227099	-0.129666	-0.814756	-0.792129	-0.409201	-0.231219	0.534049	-0.078569
D000:ENSG00000101457 DNTTIP1	0.388038	0.404027	0.355083	0.194443	-0.0103857	-0.100434	-0.046407	-0.051235	0.376149	-0.220417	0.048606	-0.0982941	0	0.17695	0.0809029	-0.0524187	0.152806	-0.157159	0.136316	0.0958638	0.45683	0.274679	0.117505	0.24805	-0.132028	-0.171269	0.0124629	-0.584972	-1.20993	-0.329088	-0.436277	-0.200246	-0.253905
D000:ENSG00000265303 CTD-2510F5.6	0.302536	0.551108	0.449545	0.526585	0.118261	0.0913152	0.0593582	0.26197	0.451337	-0.354938	0.112456	0.212321	-0.147502	0	-0.075974	0.0833413	-0.316148	0.0505011	0.0181076	-0.0624659	0.297769	-0.0919818	-0.0406803	0.085024	-0.743269	-1.1176	-0.530967	-0.955768	-0.256191	-0.144488	-0.419092	-0.908033	-0.791312
D000:ENSG00000106399 RPA3	0.968325	0.0753363	0.456646	0.114533	0.287808	0.222113	0.138681	0.178072	0.130056	0	-0.13321	0.167055	0.337035	0.239299	0.271747	-0.0417229	0.0784888	0.0785317	0.450577	-0.38568	-0.0422099	-0.333014	-0.36148	-0.135701	-0.80329	-1.11908	-0.343442	-1.01141	-2.74488	-0.504516	-1.52519	-1.42231	-1.14344
D000:ENSG00000196591 HDAC2	0.471987	0.313722	0.653345	0.286412	0.375574	-0.0790956	0.0845083	-0.157806	0.0118051	-0.227368	-0.394375	-0.178633	0.284901	-0.0139429	0.065211	0.468518	0.0860351	0.333458	0.442994	0.268765	0.171714	0	-0.0777311	0.298317	-0.273347	-0.513198	-0.0963042	-0.722235	-0.75657	-0.542957	-0.994144	-0.785767	-0.817681
D000:ENSG00000241484 ARHGAP8	0.420538	0.565334	0.625111	0.244575	0.303447	0.0728487	-0.498056	-0.42967	-0.303827	-0.170077	-0.367257	-0.445957	0.172203	-0.0947475	0	0.286238	0.0563515	-0.0891939	0.495029	0.217871	0.0769132	0.294386	-0.075517	0.448803	0.463245	-0.507554	0.344128	-1.06136	-1.11665	-0.632575	-1.27904	-1.25348	-1.23933
D000:ENSG00000015133 CCDC88C	0.31804	0.502666	0.233846	0.125118	0.0046865	0.0564215	0.274781	0.173894	-0.0307889	0.261405	0.245403	0.0914117	0.0945186	0.0751947	0.0671071	-0.0272425	0.0262804	-0.111637	0.186983	0	-0.0976778	-0.0423522	-0.140084	-0.23165	-0.497208	-0.715232	-0.354381	-0.871997	-0.423866	-0.747996	-0.776085	-0.731511	-0.760111
D000:ENSG00000167461 RAB8A	0.504678	0.451373	0.149929	0.10842	0.244611	0.216415	-0.0219053	-0.04291	0.0443455	0.15413	0.291227	-0.0423426	-0.119374	0.11752	0.0338791	0.00197072	-0.342626	0	0.260652	-0.304564	0.305618	0.194196	-0.205298	-0.001935	-0.0918958	-0.182203	0.241591	-0.680094	-1.17955	-0.471409	-0.179752	-0.118066	-0.180858
D000:ENSG00000186185 KIF18B	0.392288	0.547971	0.587409	0.310455	-0.0581482	-0.133976	-0.348287	-0.176732	0.21131	-0.0123413	0.243312	-0.142196	0	0.365975	0.220283	0.266635	0.154066	0.186296	0.362086	0.202262	0.283492	0.0633849	-0.0422981	-0.149356	-0.776283	-1.04378	-0.336643	-1.28623	0.42611	-0.57884	-0.750635	-0.878474	-1.23805
D000:ENSG00000158483 FAM86C1	0.217744	0.619813	0.311711	0.182728	0.179503	0.349033	0.360029	0.025672	0.159152	0.259125	0.113042	-0.00765682	0.160045	-0.202898	0.387113	0.0485503	-0.246636	0.00516693	-0.128913	-0.0733585	0	0.0427776	-0.194677	-0.0814118	-0.527954	-0.43159	-0.27553	-0.567539	-0.63835	-0.820294	-0.398454	-0.61213	-0.525624
D000:ENSG00000139318 DUSP6	0.73908	0.250886	0.531763	-0.0993317	-0.627015	-0.371173	0.139875	-0.0959638	0.205822	0.153626	0.216291	0	0.106919	-0.12199	-0.097525	0.171139	0.16222	0.442138	-0.345427	0.500672	0.680744	0.216052	0.115373	0.31239	-0.369096	-0.337966	-0.51445	-0.887792	-0.68393	-0.723471	-0.676214	-0.674148	-0.390974
D000:ENSG00000128973 CLN6	0.311876	0.860646	0.404737	0.46312	0.0329317	-0.113863	-0.0562765	-0.0864972	0.150166	0.186454	0.564323	0.0625053	0.259803	0	0.311108	0.0544027	0.126832	-0.399539	0.414506	0.18973	-0.186331	-0.173835	-0.262321	-0.477342	-0.745228	-0.554498	-0.883143	-0.938068	0.620869	-0.756158	-0.196237	-0.46948	-0.637319
D000:ENSG00000121766 ZCCHC17	0.382982	0.672729	0.241708	0.50846	0.11669	0.162708	-0.0799471	0.0161033	0.191204	-0.130457	-0.109062	-0.394085	0.115354	-0.202205	0.423878	0	-0.209291	-0.139533	0.263394	0.176751	-0.130746	0.219791	0.287032	0.0867361	-0.304054	-0.543985	0.0690765	-0.853698	-0.409063	-0.632319	-0.460634	-0.870859	-0.895046
D000:ENSG00000123416 TUBA1B	0.30582	0.638293	0.570488	0.350016	0.256977	-0.129234	-0.257553	-0.0971582	0.188265	-0.0472281	0.15606	0	0.281607	-0.190164	0.116329	0.0543119	-0.312604	-0.336721	0.465074	0.365715	-0.21636	0.224719	0.0103228	0.0269127	-1.11684	-1.53656	-0.466892	-1.41237	0.229748	-0.407636	-0.675156	-1.4113	-1.25597
D000:ENSG00000224877 C17orf89	0.86068	0.413369	0.670295	0.218337	-0.11467	-0.00713128	-0.475794	-0.676018	-0.177581	-0.285449	-0.123897	0.166746	-0.600928	0	-0.588567	-0.745405	-0.509996	-0.57663	-0.39767	-0.390745	-0.354227	0.246738	0.640017	0.354016	-0.0113723	0.582771	0.719146	0.36098	0.301286	0.481159	0.308048	0.513475	0.327122
D000:ENSG00000158773 USF1	0.409763	0.912258	0.115299	0.442045	0	-0.103263	-0.33832	-0.097118	0.096964	-0.20814	-0.106773	-0.839526	0.0691286	-0.0167239	0.29284	0.16545	-0.0614416	-0.062485	0.328627	0.348608	0.30436	0.537406	0.103712	0.0945863	-0.0483111	-0.141436	0.0374115	-0.749153	-0.980991	-0.463797	0.114883	-0.63451	-0.60167
D000:ENSG00000091732 ZC3HC1	0.518533	0.618694	0.0982507	0.266491	0.0323555	-0.0970483	0.0366738	0.145102	0.270284	0.172978	0.405921	-0.382364	0.0727114	0	0.34946	-0.0296619	-0.468163	0.113544	-0.0139434	-0.0126668	0.0564384	0.291328	-0.119584	-0.126342	-0.415665	-0.531349	-0.412146	-0.588672	-1.06968	-0.690891	0.165422	-0.565268	-0.476622
D000:ENSG00000145386 CCNA2	0.55446	0.498625	0.31238	0.403935	-0.0575532	0	-0.4041	-0.313253	0.0924468	-0.132734	0.0504672	-0.326752	0.0826399	0.046547	0.192796	0.144194	-0.382418	0.0528762	-0.0342321	0.0320949	0.0808575	0.283777	0.109801	-0.228738	-0.871458	-1.058	-0.408692	-1.1828	0.603672	-0.635602	-0.981201	-0.859245	-1.06245
D000:ENSG00000131242 RAB11FIP4	0.370496	0.427571	0.211994	-0.0127199	0.0485976	-0.0257178	-0.213052	-0.195488	-0.0716663	-0.0770282	0	-0.168003	0.125636	-0.0292751	0.0357111	0.234897	0.178859	0.0358737	0.267914	0.0595076	0.112113	0.161689	0.0986638	0.118715	-0.242413	-0.598785	-0.0465054	-0.686437	0.0835637	-0.604526	-0.725204	-0.820438	-0.674766
D000:ENSG00000130751 NPAS1	0.480293	0.532785	0.422061	-0.641985	-0.824415	-0.509254	0.237305	0.124562	-0.175844	0.102144	0.142891	0.309334	-0.0781125	-0.256958	0.437504	-0.161639	-0.176854	0.234163	0.643141	-0.1167	-0.0615198	-0.0444032	0.192539	0	0.133073	0.42205	0.0239433	-0.00650468	0.208942	-0.547038	-0.0128402	-0.0385999	-0.323482
D000:ENSG00000051523 CYBA	0.612948	0.478247	0.632208	-0.0251184	-0.18965	-0.298533	0.047008	0.195048	-0.0610771	0.394289	0.166095	0.115861	0.385576	-0.00867281	0.326216	0.0353349	0.317374	-0.163435	-0.0294336	0.252887	-0.207573	0	0.271159	0.300937	0.0925607	-0.336647	-0.0935472	-1.09641	-2.33491	-0.814504	-1.93695	-1.91916	-1.52354
D000:ENSG00000115207 GTF3C2	0.505994	0.507869	0.482269	0.221518	0.254935	-0.340952	0	-0.100537	0.0239948	0.0135678	-0.162851	-0.284573	0.398243	-0.0725656	0.178519	0.259237	0.00445602	-0.127838	0.520911	0.131212	-0.279345	0.11317	-0.156262	0.0590503	-0.276337	-0.45138	-0.452575	-0.677068	0.760064	-0.764358	-0.472284	-0.637298	-0.632379
D000:ENSG00000104824 HNRNPL	0.692125	0.38722	0.201087	0.44941	-0.0916091	0.0631147	-0.26143	-0.107678	0.345945	-0.257329	-0.128789	-0.158276	0.0243965	0.0914064	0.0603511	0.0335023	-0.115487	-0.145499	0.194129	0.211394	0.141867	0.197792	0.187364	0	-0.47642	-0.676051	-0.406971	-1.25345	0.264805	-0.341091	-0.572602	-0.992454	-0.893838
D000:ENSG00000042088 TDP1	0.524273	0.535734	0.338341	0.311444	0.153717	0.27605	0.102806	0.0699948	0.00209458	-0.0087571	0.0417261	-0.247235	0.175362	-0.0550497	0.176892	0.26973	0.00183627	0	0.137946	0.113598	-0.052694	-0.0294902	-0.162598	-0.0796209	-0.71858	-0.840849	-0.677466	-1.25877	-1.00257	-1.36227	-1.16103	-1.21297	-1.50434
D000:ENSG00000141349 G6PC3	0.477407	0.591506	0.488267	0.365763	-0.142633	-0.369316	0.138102	0.105987	0.307535	-0.0223334	-0.153583	0.06699	0.179755	0	0.0536951	-0.153972	-0.176404	-0.371781	0.111818	0.219498	-0.381792	0.0762508	0.217062	0.0741367	-0.336037	-0.563718	-0.359552	-0.919678	0.907007	-0.549741	-0.474442	-0.740775	-0.774084
D000:ENSG00000117676 RPS6KA1	0.676422	0.607589	0.396389	0.64756	0.226164	0.118464	0.254832	0.103165	0.272158	-0.0487699	0.109032	0	0.134756	0.128226	0.243295	-0.0368911	-0.0712205	-0.0686001	-0.125021	-0.204757	-0.152662	0.152031	0.228747	-0.0257605	-0.110189	-0.449647	-0.112902	-0.685008	0.763974	-1.01849	-0.689622	-0.901375	-0.827206
D000:ENSG00000188206 HNRNPU-AS1	1.10571	0.48981	0.26913	0.714795	-0.201047	-0.1101	-0.0297432	0.233694	0.289427	0.120579	0.180708	0.348888	0.250427	0.491634	0.219685	-0.117393	0.194526	-0.167833	0.539187	0.494918	-0.0149251	-0.0190364	0.250261	-0.0956869	-0.449445	-0.653788	-0.736613	-1.14906	0	-0.733424	-0.61562	-0.816356	-0.876022
D000:ENSG00000143621 ILF2	0.76514	0.352225	0.377508	0.146799	-0.0220419	-0.215985	-0.149844	-0.107616	0.251916	0.119745	0.197222	-0.151974	0.157504	0.337139	0.163105	0.152325	-0.0453291	-0.013271	0.292826	0	0.328052	0.334171	0.00970594	0.346469	-0.454841	-0.398769	-0.409923	-1.24137	-1.38776	-0.843098	-0.933764	-0.729855	-0.806838
D000:ENSG00000078140 UBE2K	0.184347	0.53605	0.406901	0.180424	0.228262	0	0.0353524	-0.0517908	0.204211	-0.12979	-0.127999	-0.45513	0.162431	-0.30816	0.168299	0.0754873	-0.152125	-0.0566684	0.32584	0.0239415	0.0750917	0.00996427	-0.246457	0.113762	-0.334579	-0.796995	0.0317121	-0.861132	-0.836021	-0.413877	-0.997526	-0.761091	-0.82465
D000:ENSG00000008018 PSMB1	0.516081	0.378476	0.550553	0.385194	0.399936	0.0360709	0.0076838	0.00571894	0.145518	-0.216247	-0.388556	-0.10066	0.0913765	-0.0517208	0.0193584	-0.103184	-0.175582	-0.309989	0.336621	0.162606	0	0.0868364	0.179382	0.390094	-0.261323	-0.65006	-0.154293	-0.931876	-2.24388	-0.451883	-1.14417	-0.914608	-0.729866
D000:ENSG00000167747 C19orf48	1.11975	0.607179	0.35085	0.0534448	0.41782	0.323542	0.161493	0.0703302	0.336601	0.279115	0.186764	0.511384	0.134938	0	0.204135	-0.0693993	0.00186781	-0.145092	1.02007	-0.138145	-0.167666	-0.435109	-0.352236	-0.326192	-0.96305	-0.747305	-0.812191	-1.71313	-1.92229	-1.77441	-1.56781	-0.978056	-1.39981
D000:ENSG00000173848 NET1	0.212873	0.962511	0.702896	0.502683	0.541351	0	0.29243	0.0361487	0.494562	-0.0944366	-0.0913095	-0.21867	0.414687	-0.16116	0.459234	0.349822	0.134832	0.0395157	0.456378	0.430895	-0.19293	0.0192221	-0.0834861	-0.0256035	-0.260099	-0.900395	-0.286	-1.27866	-0.291858	-1.19966	-0.913124	-0.760313	-0.980502
D000:ENSG00000005156 LIG3	0.644623	0.65473	0.243853	0.292919	-0.0469326	-0.0407154	-0.100003	-0.097565	-0.0261587	0.0997329	0.202959	-0.00426258	0.0852179	0	0.256285	0.0884831	0.103931	0.0835847	0.467465	0.0415712	0.14622	0.110998	-0.020192	-0.114345	-0.573092	-0.543796	-0.562993	-0.974204	0.720702	-0.876306	-0.361062	-0.761082	-0.947081
D000:ENSG00000035687 ADSS	0.820423	0.639935	0.551935	0.676154	0.270983	0.393012	0.112788	-0.0514693	0.595828	-0.169111	-0.150974	-0.0920881	0.262319	-0.153256	0.29943	0.288069	0.0635141	0	1.02611	0.0560494	0.0711482	0.0975107	-0.235977	-0.113798	-0.238906	-0.611957	-0.565453	-0.823744	-0.48952	-0.784747	-0.392297	-0.306842	-0.466313
D000:ENSG00000134057 CCNB1	0.361938	0.870259	0.530122	0.279066	0.37786	0.0212405	-0.149022	0.172335	0.486054	-0.182327	-0.0663307	-0.272525	0.128359	0	0.160568	0.131152	-0.434918	-0.115934	0.377371	0.238126	0.0118164	0.170467	-0.175518	0.130811	-1.26303	-1.86155	-0.61299	-2.12061	-1.57121	-0.757422	-1.68855	-1.71565	-1.86178
D000:ENSG00000157895 C12orf43	0.160189	0.730884	0.307766	0.131891	0.103725	0.172775	0.0314129	0	-0.00857394	0.187106	0.258838	-0.15192	0.0889495	-0.0813974	0.340927	0.112089	-0.0468195	0.119284	0.323605	0.0819712	0.138536	-0.0220088	-0.314384	-0.0145038	-0.241047	-0.128971	-0.31986	-0.703519	-0.740933	-0.840025	-0.674922	-0.371697	-0.512512
D000:ENSG00000032444 PNPLA6	0.931437	0.445536	0.585133	0.395388	0.127549	0.12661	0.739814	0.47864	-0.0454962	0.0885327	-0.0802398	0	0.247312	0.0888825	0.0822474	-0.0117752	0.185538	0.0127106	0.270377	-0.352961	-0.430183	-0.164533	-0.1975	-0.265968	-0.296358	-0.753081	-0.632411	-0.774193	0.990667	-0.810793	-0.230347	-0.426889	-0.439234
D000:ENSG00000179361 ARID3B	0.571051	0.744317	0.615013	0.18318	0.509347	0.196765	-0.197892	-0.270479	0.143509	-0.219349	-0.34577	-0.237774	-0.145098	-0.358239	0.0318136	0.204481	0.0373918	0.596282	0.661428	0	0.0871888	0.0519611	0.0547796	0.0343842	-0.759696	-0.618649	-0.562192	-1.73352	-0.840387	-1.88728	-2.19159	-2.86078	-2.58754
D000:ENSG00000149503 INCENP	0.270565	0.782952	0.494499	0.134635	0.0523683	-0.0999885	-0.310565	-0.154787	0.292033	-0.269657	0	-0.300222	0.235103	0.239604	0.318395	0.231776	-0.14908	0.165781	0.447261	0.223204	0.063237	0.125519	0.10117	-0.025742	-0.924414	-1.30542	-0.479791	-1.70249	-0.384295	-0.642501	-0.930527	-0.883689	-1.11671
D000:ENSG00000268119 CTD-2561J22.5	0.997663	0.738883	0.539311	0.47379	0.36875	0.569111	0.415003	0.0920645	0.0789865	0.183617	0.145247	0	0.146137	-0.28989	-0.0925873	0.30359	-0.190043	-0.0485891	1.22569	-0.233634	0.0519079	0.0194776	-0.460374	-0.350143	-0.810609	-0.983038	-0.384132	-0.998547	-0.788253	-1.02978	-0.66075	-1.07846	-1.15865
D000:ENSG00000135829 DHX9	0.277698	1.44929	0.552791	0.548016	0.0483414	0.672768	-0.135822	0	0.732331	0.21556	0.599154	-0.45929	-0.0155717	-0.415505	0.731281	0.165742	-0.286253	-0.20613	0.226582	0.678226	0.190624	0.11936	-0.121548	-0.214586	-0.563268	-0.56175	-0.775971	-1.51501	0.13245	-1.35123	-0.74941	-0.482605	-1.0547
D000:ENSG00000141480 ARRB2	0.395638	0.741238	0.299268	0.185568	-0.0472097	0.14871	-0.0391056	-0.0997153	0.105842	0.0503254	0.169014	-0.28002	0.11712	0.0236633	0.362468	0.128227	0	0.0809414	0.433319	0.016592	0.0551403	-0.0598664	-0.292536	-0.296267	-0.729909	-1.02271	-0.620433	-1.17361	-0.354286	-1.41922	-0.66198	-1.36962	-1.04054
D000:ENSG00000142230 SAE1	0.586779	0.469778	0.192542	0.220543	0.207997	-0.0255447	0.0178752	0.037662	0.233236	0.106556	0.164603	-0.139568	0.0417592	0.152907	0.204531	-0.0494927	-0.24462	-0.179456	0.140587	-0.155215	0	0.167896	-0.215161	0.132878	-0.354628	-0.574972	-0.3177	-1.08996	-1.27843	-0.677912	-0.680037	-0.747295	-0.71294
D000:ENSG00000101868 POLA1	0	1.10763	0.845272	0.317509	0.315359	0.697155	-0.284833	-0.172346	0.461891	0.170177	0.431908	0.0334071	0.154175	0.0776989	0.626557	0.293392	-0.161416	0.381802	-0.329434	0.0297531	0.463212	-0.19717	-0.340744	-0.163844	-0.786364	-0.822387	-0.391581	-0.855291	-1.11343	-0.874879	-0.537992	-0.662264	-0.602932
D000:ENSG00000185798 WDR53	0.416767	0.609378	0.227757	-0.062631	0.385391	0.338827	0.0166481	0.0223515	0.00407542	0.193208	0.233562	-0.0628366	-0.0621493	0.0887769	0.207644	-0.0410325	-0.0173955	0.0889807	0	-0.250564	0.24422	-0.175228	-0.158011	0.00612255	-0.160902	-0.294369	0.0278598	-0.64837	-1.4307	-0.714025	-0.518792	-0.383156	-0.285137
D000:ENSG00000169093 ASMTL	0.511834	0.588575	0.497604	0.433953	0.302857	0.197752	0.433399	0.408123	0.0147746	-0.0840638	-0.19933	0.214597	0.29842	-0.0655762	0.41816	-0.0209389	-0.152556	0.0744816	0.332782	-0.219768	-0.164235	0.0486933	0	-0.0776465	-0.0398614	-0.674571	-0.108913	-0.842901	0.223454	-0.655266	-0.553855	-0.611642	-0.744209
D000:ENSG00000198093 ZNF649	0.752772	0.737182	0.290808	-0.0138072	0.31562	0.549429	0.440338	0.273643	0.297744	0.291876	0.281724	-0.125467	0	-0.369121	0.352628	0.0752967	-0.327841	0.156811	0.69292	-0.307677	0.0928166	-0.0155714	-0.599929	-0.372838	-0.675271	-0.535368	-0.154984	-0.574114	-0.11867	-0.790553	0.0435519	-0.557781	-0.699371
D000:ENSG00000160877 NACC1	0.703859	0.864859	0.372905	0.513556	0.281908	-0.0794814	0.254898	0.081738	0.333821	0.153072	0.22755	0.0415116	0.224387	-0.143974	0.143315	0	-0.0761107	-0.187885	0.111414	-0.110979	-0.268564	0.131003	-0.0994046	-0.176135	-0.386496	-0.55948	-0.272694	-0.853985	1.05008	-0.735058	-0.485243	-0.721373	-0.642772
D000:ENSG00000204519 ZNF551	0.0625833	0.597125	0.558004	0.0615911	0.197933	0.204073	-0.113493	-0.0280442	0.0664994	0.0421426	0.109881	-0.0111632	0.209342	-0.163918	0.471172	0.176251	0.0333616	0.0407401	0.261035	0	0.00964583	-0.234229	-0.356082	-0.220055	-0.552396	-0.370528	-0.390324	-0.541707	-0.861575	-0.525357	-0.563141	-0.635585	-0.53812
D000:ENSG00000143549 TPM3	0.937592	0.439957	0.325953	0.549552	0.183995	0.103003	0.0162474	0.0251816	0.237139	-0.181759	-0.111385	-0.175818	0.245493	0.122907	0.0731454	0.119861	-0.100389	-0.266783	0.630842	-0.0499254	0.177416	0.0296966	-0.133161	0	-0.634683	-1.14333	-0.592187	-1.66398	-0.153711	-1.09719	-0.926198	-0.900645	-0.98284
D000:ENSG00000104835 SARS2	0.753998	0.695437	0.496159	0.373917	0.050662	-0.0405536	0.0332705	-0.1043	0	-0.0368627	-0.00596105	0.0352822	0.0489076	0.129072	0.150913	0.0165429	0.293244	-0.158045	0.209985	-0.0684271	-0.0910398	-0.0371553	0.258246	-0.255719	-0.47117	-0.579191	-0.509318	-0.733291	1.16045	-0.482645	0.0220279	-0.547415	-0.578911
D000:ENSG00000167315 ACAA2	0.758639	0.275467	0.28335	0.265656	-0.116224	-0.191676	0.0399523	0	0.00788442	-0.124801	-0.177701	-0.0206432	0.122964	-0.0893195	-0.0423909	0.0102684	-0.148014	-0.200096	0.290282	0.149511	-0.116465	0.361081	0.348999	0.118301	0.367754	-0.21489	0.121697	-0.430804	0.327101	-0.251591	-0.30768	-0.730272	-0.698922
D000:ENSG00000204371 EHMT2	0.640745	0.670812	0.628028	0.0556105	-0.151102	-0.198045	-0.032164	-0.126642	-0.0565905	-0.184398	0	-0.195451	0.0540441	0.131763	0.167348	0.259829	0.366753	0.304193	0.475595	0.0622496	-0.0641061	0.225861	0.230011	0.176598	-0.4619	-0.169214	-0.306492	-0.420252	1.03957	-0.778672	-0.123151	-0.742405	-0.711396
D000:ENSG00000143748 NVL	0.518776	0.661524	0.0814758	0.216581	0.0794823	0.32971	0	-0.116156	0.0912967	0.0540224	0.191064	-0.247804	0.010577	-0.0571253	0.188798	0.197983	-0.186477	0.168441	0.333263	-0.111541	0.201356	0.0290474	-0.0624105	-0.348352	-0.412485	-0.653398	-0.157923	-0.811926	-0.624166	-0.62207	-0.110746	-0.146295	-0.678048
D000:ENSG00000147536 GINS4	0.546553	0.727218	0.546721	0.353237	0.366493	0.184854	0.0816732	0.0981961	0.492923	0.174474	0.157221	0.175829	0.257942	-0.0273943	0.440221	-0.0589499	-0.129666	0.0849144	0.312818	0	-0.20373	-0.262019	-0.389	-0.311913	-0.96245	-1.05195	-0.788629	-1.29427	-1.2245	-1.09097	-0.749775	-0.997425	-1.06149
D000:ENSG00000112081 SRSF3	0.574017	0.510554	0.377541	0	0.218774	0.0472997	0.0603222	-0.0339523	0.278717	0.250833	0.14072	0.206051	0.110627	-0.0509237	0.175458	0.037626	-0.237034	0.0212572	0.151236	-0.332778	0.00164863	-0.193369	-0.581161	-0.391597	-0.560552	-0.897662	-0.561266	-1.40706	-2.28668	-1.01868	-0.47288	-0.834566	-1.05067
D000:ENSG00000159055 MIS18A	0.675933	0.358202	0.42909	0.19084	-0.005015	0.0382684	0.163944	0.370961	0.0737336	0.0426013	0.238798	0.312836	0.272205	0.276209	0	0.112447	-0.10115	0.0159607	0.258402	-0.103502	-0.234799	-0.0304861	-0.137087	-0.42812	-0.5368	-0.693472	-0.648777	-0.78536	-0.16805	-0.79219	-0.953519	-0.699942	-0.848247
D000:ENSG00000183684 ALYREF	1.25281	0.515761	0.315455	0.830182	0.196799	0	-0.0365417	0.1724	0.262835	0.164925	0.155413	0.500151	0.121244	0.388577	0.0845081	-0.396398	-0.268167	-0.554532	0.339264	0.0723244	-0.0572654	-0.0504507	0.0832413	-0.148019	-1.0427	-1.1753	-0.895832	-1.95268	-0.221581	-1.14141	-1.36251	-1.20555	-1.23638
D000:ENSG00000102977 ACD	1.05919	0.56184	0.358938	0.600141	0.120788	0.126823	0.138794	0.0864803	0.174597	0.0348872	-0.0059749	0.225725	0.0613935	0.173203	0.138521	-0.34298	-0.0755801	-0.188446	0.300727	-0.175265	-0.0743388	-0.0482201	0	-0.0235014	-0.379134	-0.73659	-0.341228	-0.806295	1.05585	-0.489575	-0.322165	-0.438433	-0.665149
D000:ENSG00000110107 PRPF19	0.809113	0.596807	0.172361	0.434891	0.0371305	0.032523	-0.281379	-0.208461	0.056537	0.132666	0.265609	0.12799	0	0.178985	0.051667	-0.109638	0.0360784	-0.482098	0.424926	0.0671588	-0.0938711	-0.187261	-0.0310237	-0.330637	-0.658393	-0.762622	-0.809696	-1.47037	0.192442	-1.44073	-1.15867	-0.952531	-1.09692
D000:ENSG00000221829 FANCG	0.757165	0.635926	0.431383	0.306807	-0.0137592	0.0030533	0.178855	0.100205	0.354445	-0.00259655	0.0358111	0.0355489	0.333271	0.134529	0.435002	-0.0928821	0	-0.129466	0.655298	0.216638	-0.0729067	-0.0939891	0.138407	-0.161832	-0.777971	-1.15783	-0.600151	-1.30666	-0.0182684	-1.05451	-0.698403	-0.810374	-0.960966
D000:ENSG00000213430 HSPD1P1	0.757451	1.19085	0.939594	0.892127	0.552865	0.378714	-0.0369422	0	0.504762	-0.0155552	0.00795951	-0.271749	0.019676	-0.481926	0.202256	-0.0462592	-0.107299	-0.384538	0.0607428	0.258713	-0.148914	0.241882	0.0871168	0.0755214	-0.239016	-0.0498633	-0.273059	-0.449633	1.55336	-0.391374	-0.499973	-0.256037	-0.678532
D000:ENSG00000121152 NCAPH	0.463515	0.96575	0.886968	0.384862	0.437851	0.0563485	-0.0535216	0.0537666	0.433361	0	0.0362775	0.0639868	0.410044	-0.0138376	0.565858	0.212747	-0.144453	0.00571567	0.872213	0.195674	-0.122715	-0.135231	-0.244253	-0.0394756	-1.18011	-1.63765	-0.698904	-2.04048	-1.04616	-0.96665	-1.40723	-1.45999	-1.84278
D000:ENSG00000171792 RHNO1	0.156086	0.796029	0.608136	0.187919	0.109748	0.202945	-0.06832	0.0386768	0.211878	-0.120696	-0.0501841	-0.29349	0.0550308	-0.086678	0.461709	0.0461928	0.145851	0.0787432	0.411624	0.320805	0.0351783	0	-0.227712	-0.0561593	-0.524744	-0.849384	-0.413837	-0.999842	-0.0504309	-0.738822	-0.747115	-0.973806	-1.07309
D000:ENSG00000205981 DNAJC19	0.816028	0.355916	0.611759	0.364863	0.464393	0.196333	-0.0720774	-0.0754992	-0.06554	-0.00289185	-0.176273	0.0723563	0.259002	0.189347	0.0188141	0.134032	0.165198	0	0.561958	-0.0265162	0.0821116	0.0958479	-0.0224507	0.375995	-0.171261	-0.418644	-0.0559902	-0.496425	-2.40779	-0.407344	-0.801172	-0.829172	-0.453681
D000:ENSG00000189403 HMGB1	0.51249	0.745192	0.692786	0.472228	0.355231	0.164288	-0.0103964	0.14002	0.492202	0.145537	0.0905978	-0.104164	0.234329	0	0.372408	0.122287	-0.228013	-0.099243	0.312505	0.298255	0.125728	-0.127604	-0.342152	-0.137351	-1.06437	-1.10498	-0.775195	-1.40815	-1.73519	-0.830363	-0.903705	-1.05727	-0.900801
D000:ENSG00000108604 SMARCD2	0.708438	0.602425	0.461499	0.536106	-0.182419	0.0337002	-0.0428706	0.173112	0.343266	-0.0522248	0.00170896	-0.0299776	0.191983	0.0869081	0.207302	-0.171485	0	-0.282317	0.113406	0.0962806	-0.178559	0.241121	0.102638	-0.0368549	-0.634204	-1.22768	-0.767855	-1.53691	0.309548	-1.24864	-0.870454	-1.10524	-1.37874
D000:ENSG00000129460 NGDN	0.567823	0.557789	0.152168	0.277261	0.123238	0.157483	-0.166805	-0.0870635	0.0623013	-0.044545	0.289335	-0.25187	0.100886	0.150276	0.0892671	0.00970013	0.0193861	0.108185	0.118554	-0.0232785	0.245557	0	-0.160348	-0.118199	-0.370069	-0.336926	-0.370419	-0.708358	-1.31279	-0.834376	-0.544125	-0.195476	-0.332167
D000:ENSG00000138668 HNRNPD	0.655588	0.795511	0.460862	0.583194	0.065948	0.170213	-0.109001	-0.02585	0.369458	-0.01946	0	-0.0524908	0.213864	0.00210353	0.373329	0.106324	-0.182359	-0.147726	0.289315	0.43674	0.129231	0.0633376	0.0538776	-0.0956162	-0.789799	-1.22421	-0.817645	-1.45533	-0.0479788	-0.944977	-0.765225	-1.28754	-1.32815
D000:ENSG00000140990 NDUFB10	0.738884	0.486815	0.411882	0.180891	-0.0919714	-0.168941	0	0.0188635	-0.0257744	-0.178065	-0.0810463	0.0298563	-0.187413	-0.104638	-0.20295	-0.550645	-0.504257	-0.568159	-0.259451	-0.303556	-0.0840555	0.181987	0.277358	0.278928	-0.0210061	0.184294	0.237749	0.49004	-0.195746	0.529429	0.235321	0.123036	0.619424
D000:ENSG00000122566 HNRNPA2B1	0.654519	0.657638	0.335659	0.524928	0.120447	0.117299	-0.0724462	0.0290635	0.253911	-0.231183	-0.119657	-0.233707	0.0651413	0.146676	0.261415	0.0565938	-0.262539	-0.109469	0.283955	0.350281	0.194295	0	0.0463347	-0.113812	-0.691296	-1.19992	-0.496688	-1.23128	-0.434226	-0.562984	-0.587953	-1.14075	-1.13427
D000:ENSG00000131389 SLC6A6	0.352451	0.980981	0.586458	0.343479	0.351501	0.358441	0.386241	0.156332	0.206209	0.325455	0.603184	0.0284485	0.275376	-0.0580541	0.401479	0.100896	-0.0683964	0	0.0182381	-0.342286	-0.226252	-0.242892	-0.508531	-0.443417	-0.0573467	-0.781614	-0.669073	-1.19766	-0.093815	-1.00812	-0.969457	-0.918253	-0.635308
D000:ENSG00000198498 TMA16	0.662189	0.629248	0.3576	0.0104052	0.0570847	0.554078	-0.200361	0.0772611	0.182774	0.244752	0.126412	0.357868	0.106747	-0.0489117	0.25987	0.278308	-0.0359501	0.376464	0	-0.147196	0.126112	-0.0115327	-0.277481	-0.315031	-0.648147	-0.539144	-0.379719	-0.828874	-0.817682	-0.983882	-0.228538	-0.623896	-0.861549
D000:ENSG00000162062 C16orf59	0.795592	0.853911	0.649656	0.483934	-0.00130836	0.437196	0.235085	0.203422	0.269515	0.168815	0.260405	0.310555	0.264821	0.0648942	0.470417	-0.188838	-0.0547443	-0.125741	0.57159	-0.0365116	0.123274	-0.103893	0	-0.271082	-1.19348	-1.52691	-0.72634	-1.6916	-1.66754	-1.64815	-1.2515	-1.63297	-1.58068
D000:ENSG00000101412 E2F1	0.752403	1.43795	0.553514	0.459505	0.181856	-0.00224908	-0.165482	-0.108826	0	0.266749	0.209938	0.293685	0.245296	-0.216821	0.726833	0.113596	-0.0156829	0.0646218	0.160669	-0.058739	-0.0980499	-0.503354	-0.295943	-0.646076	-0.623864	-0.778827	-0.469434	-0.635673	1.12427	-0.316214	1.13869	0.0371593	-0.0117822
D000:ENSG00000116221 MRPL37	1.4217	0.645958	0.490413	0.866763	0.196863	0.217632	0.157373	0.339484	0.252009	-0.221265	-0.140281	0.252851	-0.0503095	0.00663646	-0.167892	-0.447215	-0.240197	-0.525541	0.106816	0	-0.336752	0.18183	0.497731	0.0362871	-0.197404	-0.458431	-0.472802	-0.474905	1.27269	-0.149762	-0.139418	-0.0816166	-0.406461
D000:ENSG00000173473 SMARCC1	0.94261	0.509721	0.389351	0.490596	0	0.271149	-0.0181977	-0.028637	0.0436339	-0.0214876	0.168623	0.29376	0.142172	0.239797	0.130329	-0.0143949	0.106629	-0.067085	0.379132	0.147068	-0.0365871	-0.0168739	0.437855	-0.138421	-0.509759	-0.708867	-0.470268	-0.850231	0.639762	-0.793987	-0.264344	-0.0539843	-0.541669
D000:ENSG00000166922 SCG5	1.12024	0.856077	0.821327	-0.313759	-0.395338	0	-0.504894	-0.364351	-0.371239	-0.0787667	0.213639	0.26976	0.428574	0.460901	0.578457	0.0154718	0.182424	0.0919554	1.34833	-0.0518612	0.0755876	0.596501	-0.00827443	0.538189	-0.427005	-1.01274	-0.153608	-0.783088	0.116609	-1.2271	-1.13372	-0.963201	-0.99332
D000:ENSG00000178999 AURKB	0.739928	1.01724	0.611219	0.543272	0.35992	0.119437	-0.41452	0.0746117	0.568536	-0.231568	0.0926505	0	-0.152886	0.239133	0.250794	0.0767645	-0.191704	0.117032	0.507218	-0.0249672	0.0780387	0.0735686	-0.405394	-0.248559	-1.71582	-2.45871	-1.06738	-2.81004	-2.73565	-1.67823	-1.98106	-2.27322	-2.55005
D000:ENSG00000196290 NIF3L1	0.611849	0.467553	0.340805	0.478371	0.15524	0.0253005	-0.0775886	0.155333	0.246845	-0.0185913	0	-0.0788621	0.161465	0.0287668	0.258592	0.172393	0.0684048	-0.108277	0.453186	0.0769288	-0.247272	0.0771134	-0.00370036	-0.105715	-0.12103	-0.357945	-0.42785	-0.714331	-0.096336	-0.417589	-0.516663	-0.546454	-0.566317
D000:ENSG00000165934 CPSF2	0.309605	0.846804	0.557706	0.190305	0.19058	0.541197	0.0483251	-0.016888	0.0662087	0.0444541	0.475516	-0.488663	0	-0.248954	0.294276	0.191479	-0.307022	0.203573	-0.00668974	-0.154883	0.294367	0.0985774	-0.326801	0.0663617	-0.593631	-0.534006	-0.229734	-0.715012	-1.14167	-0.921405	-0.68762	-0.649974	-0.795413
D000:ENSG00000120948 TARDBP	0.226133	0.982791	0.510303	0.2193	-0.203984	0.335321	-0.297937	0.130503	0	-0.106715	0.325862	-0.30146	-0.0608376	-0.070772	0.425963	0.283955	0.21519	0.0853518	0.426692	0.143717	0.466166	0.0997409	-0.0851574	-0.202348	-0.27192	-0.532424	-0.0171628	-0.51707	-1.07138	-0.631431	0.0954166	-0.27363	-0.491488
D000:ENSG00000052344 PRSS8	0.912242	0.468546	0.608027	-0.271721	-0.567386	-0.451858	0.327632	0.136227	0.0942123	0.0506421	-0.0333515	0.0491004	0.280396	0.253028	0.146239	0	0.092319	-0.329503	0.664887	-0.483614	-0.480957	0.259643	-0.142975	0.0709399	0.352202	-1.01244	-0.072118	-1.61945	-0.455712	-1.16302	-1.56	-1.73104	-1.45071
D000:ENSG00000204315 FKBPL	0.632345	0.744289	0.225179	0.185657	0.156442	-0.0703706	0	0.264233	0.178633	0.264939	0.417798	0.157446	-0.165049	0.224045	0.304113	-0.151036	-0.287492	-0.293016	0.273935	0.0726642	0.338708	0.122548	-0.164902	-0.141795	-0.406383	-0.60316	-0.602941	-0.762319	-0.44951	-0.819116	-0.559161	-0.447576	-0.669829
D000:ENSG00000141401 IMPA2	0.863404	0.605113	0.544574	0.600586	0.107917	-0.00514903	-0.068864	-0.00425085	-0.0489823	0.0537839	-0.104801	0.057156	0.0802047	-0.0429449	0.116903	0.0579012	0.159186	0.0946587	0	0.218117	0.0257537	0.156594	0.348962	-0.163566	-0.164535	-1.05888	-0.745427	-1.63334	-1.34433	-1.54376	-1.71244	-1.87713	-1.73777
D000:ENSG00000242474 AC093627.9	0.449758	0.614265	0.473357	0.0854976	0.106771	0.514983	0	-0.177255	0.0991315	0.0821608	0.328404	0.0531586	0.106222	-0.152645	0.315488	0.159241	-0.209739	-0.060678	0.127625	0.0229847	0.246668	-0.315794	-0.508877	-0.355487	-0.622049	-0.626911	-0.599345	-0.815716	-0.929461	-0.659452	-0.583232	-0.72984	-0.584404
D000:ENSG00000106348 IMPDH1	0.776902	0.906763	0.642492	0.772449	0.190382	0.222916	0.22585	0.102009	0.208003	-0.0918057	0.00557328	0.0638724	-0.0407299	-0.106613	0.226794	-0.149881	-0.131052	-0.27862	-0.0580716	-0.256612	-0.215271	-0.304572	-0.18656	-0.331426	-0.460372	-0.481473	-0.325686	-0.246782	1.22916	0.0139219	0.123251	0	0.0345248
D000:ENSG00000164087 POC1A	0.658276	0.737982	0.52993	0.35275	0.161075	0.323292	0.192114	0.176324	0.274064	0.149719	0.303133	-0.0342096	0.0814036	0.199572	0.170532	-0.0538301	-0.222544	-0.121142	0.126012	0.00892426	0	-0.0687991	-0.203359	-0.152889	-1.28332	-1.43019	-0.751933	-1.61402	-1.20799	-0.734534	-1.20389	-1.4136	-1.27804
D000:ENSG00000175707 C1orf172	0.564721	0.8111	0.616935	-0.00618111	0.281612	0.295802	0.414857	0.0878968	0.0435523	0.342973	0.23944	-9.90407e-05	0.0575595	0.165514	0.223926	0.159462	-0.0100681	-0.267621	0.591445	-0.378839	0	0.137234	-0.427476	-0.147794	-0.388256	-0.977307	-0.268764	-1.27305	-1.08929	-0.975773	-1.26113	-1.11059	-1.23428
D000:ENSG00000213988 ZNF90	0.64111	0.523973	0.299713	0.237032	0.208958	0.244041	0.140121	0.128532	0.0518919	-0.0460851	0.00390174	0	-0.0727381	0.038069	0.0579855	0.228641	0.135134	0.318129	0.37828	-0.180375	-0.181126	-0.30647	-0.419522	-0.382669	-0.63421	-0.580093	-0.523144	-0.651887	-0.786475	-0.756205	-0.40787	-0.681313	-0.680993
D000:ENSG00000176049 JAKMIP2	0.717325	0.376755	0.613605	0.299897	0.154858	0	0.271099	0.213929	0.30236	0.169264	0.0671165	0.0920251	0.196278	0.099147	0.341317	-0.24317	-0.270416	0.167395	0.126802	-0.486966	-0.458873	-0.289958	-0.258534	-0.495395	-0.965884	-0.918952	-0.262171	-1.01366	-0.130127	-0.798608	-1.2011	-1.19171	-1.17847
D000:ENSG00000116455 WDR77	1.07742	0.531457	0.551433	0.472333	-0.0579013	-0.289977	-0.421062	-0.391658	-0.0502805	0.321907	0.369251	0.0746787	0	0.190131	0.0142083	-0.0508719	-0.0951438	-0.371175	0.217804	0.272969	0.444701	0.522522	0.487912	0.202148	-0.3375	-0.433655	-0.258346	-0.398202	0.895788	-0.326798	-0.0400081	-0.364621	-0.344999
D000:ENSG00000092199 HNRNPC	0.586897	0.724138	0.306248	0.263407	-0.0304186	0	-0.071488	0.134986	0.285922	0.0635802	0.172804	-0.12383	0.0249223	0.153735	0.325146	0.0472197	-0.219891	0.186316	0.0269396	-0.177054	0.0862758	0.206685	-0.251265	-0.11449	-0.787518	-0.720452	-0.629337	-1.0499	-0.784273	-1.00782	-0.375212	-1.2322	-1.16562
D000:ENSG00000075624 ACTB	0.641253	0.792913	0.751819	0.435567	0.431235	0.0814398	0	-0.128895	0.45026	0.213241	-0.0689724	0.230383	0.0404166	-0.565253	0.154537	0.0127351	0.0628978	-0.0548649	0.332161	0.519525	0.224438	-0.00696237	-0.458347	-0.0572125	-0.0401099	-1.36409	-0.418851	-2.51361	-1.39786	-1.44123	-1.43271	-0.826494	-0.690956
D000:ENSG00000177058 SLC38A9	0.252186	0.793462	0.372185	0.145766	0.105347	-0.0453525	0.159649	-0.0403694	0.194478	0.0865953	0.0967594	-0.142072	0.257823	-0.0135297	0.407554	0.118636	-0.244641	0.000499755	0.322365	0.199269	0.244887	0	-0.192973	-0.037155	-0.259185	-0.377013	-0.13136	-0.798993	-0.419873	-0.591457	-0.3888	-0.296077	-0.429939
D000:ENSG00000185664 PMEL	1.0007	0.942426	0.77956	0.531315	0.313264	0.113179	-0.495618	-0.66015	-0.0118843	-0.663932	-0.563716	-0.142443	-0.336874	-0.576149	-0.126991	0.061776	0.329805	0.515473	0.660922	0.200771	0.136188	-0.212524	-0.135205	0	0.127836	0.658	-0.0514296	-0.139191	0.7347	-1.0777	-0.123519	1.11033	-0.7954
D000:ENSG00000142453 CARM1	0.874112	0.810255	0.570267	0.707403	0.113926	0.413424	0.109446	0.0983001	0.287181	-0.0441125	0.0868727	-0.0673253	0.0171602	0.0718129	0.0248029	0	-0.0415927	-0.157473	-0.0748783	0.0695551	-0.259125	0.154539	-0.0819944	-0.0188573	-0.351637	-0.69504	-0.475657	-0.920521	1.07241	-0.74373	-0.174166	-0.657093	-0.741146
D000:ENSG00000167840 ZNF232	0.384074	0.666167	0.489976	0.012903	0.205125	-0.070462	-0.128246	-0.187048	-0.058315	0.122004	0.139446	-0.141139	0.260441	0.0196525	0.405375	0.0392539	0	0.307231	0.420845	0.00905746	0.302315	0.160819	-0.356521	-0.0533006	-0.368823	-0.18154	-0.105581	-0.604618	-0.761537	-0.672256	-0.290877	-0.651088	-0.775485
D000:ENSG00000160710 ADAR	0.46571	0.832694	0.492088	0.247165	0.272711	0.339641	0.0718564	-0.00620432	0.190101	-0.0167278	0.098321	-0.0975684	0	-0.132855	0.219153	0.112784	-0.269348	0.152047	0.250283	-0.243624	0.0741127	0.0908188	-0.218871	-0.160733	-0.372113	-0.556387	-0.221309	-1.00629	0.634011	-1.07991	-0.776483	-0.591218	-0.973382
D000:ENSG00000089094 KDM2B	0.509414	0.771699	0.630032	0	0.0170597	0.028584	0.192886	0.100038	0.346312	0.0132733	0.21978	-0.0640483	0.0948187	-0.110379	0.266527	0.105427	-0.0232268	0.289841	0.261114	-0.212544	-0.118245	-0.183932	-0.329046	-0.314565	-0.547374	-0.588994	-0.413341	-0.857328	0.835282	-0.807157	-0.752121	-0.899182	-0.875665
D000:ENSG00000177889 UBE2N	0.631981	0.618729	0.534873	0.331639	0.366443	0.250899	-0.0649202	0	0.140366	0.228911	0.33632	0.00683453	0.0535464	-0.0798633	0.153124	-0.0579088	-0.17533	-0.176232	0.224192	-0.0813903	0.264241	0.0553139	-0.215921	0.0758523	-0.605505	-0.786475	-0.336471	-1.20432	-1.53622	-0.677908	-1.01164	-0.829137	-0.751756
D000:ENSG00000119203 CPSF3	0.935971	0.435634	0.256886	0.525194	0.0435087	0.122281	0.0209901	0.00883026	-0.0112966	-0.0272451	0.0178098	0.0576544	0.107579	0.0599058	0.190302	-0.0654917	-0.0505143	-0.0890585	0.415659	0.0589215	-0.0649128	0	0.245383	-0.123962	-0.391653	-0.544274	-0.397312	-0.848132	-0.569498	-0.66531	-0.719237	-0.748626	-1.09031
D000:ENSG00000135446 CDK4	0.603397	0.732818	0.377314	0.398849	0.154476	0.207361	-0.268398	-0.10897	0.0510735	0.230655	0.338586	0.181204	-0.0426277	-0.0448459	0.264057	0.0295499	-0.105765	-0.0965987	0.602444	0.0117186	0.174628	0.228169	-0.112857	0	-0.41331	-0.267962	-0.565741	-0.819372	-0.635395	-0.994869	-0.313858	-0.0909446	-0.283977
D000:ENSG00000101407 TTI1	0.38829	0.966406	0.460229	0.265961	-0.00806332	0.194152	-0.149977	0	0.0879413	0.0809516	0.324525	-0.406323	0.151824	-0.0912691	0.63729	0.207345	0.361528	0.352677	0.460501	0.105435	-0.0136234	0.0218903	-0.287943	-0.198156	-0.191044	-0.101018	-0.203206	-0.763492	-0.127195	-0.426704	-0.12638	-0.727319	-0.57033
D000:ENSG00000184428 TOP1MT	0.711605	0.897641	0.462113	0.518196	0.224648	0.232105	0.199743	0.143869	0.218261	0.216134	0.432242	0.0730247	0	0.0758686	0.0948869	0.0692568	0.0827251	-0.0837223	-0.171798	-0.246272	-0.635991	-0.425434	-0.730742	-0.600695	-0.945009	-1.11416	-1.23509	-1.87786	-1.18978	-2.15239	-1.23338	-1.18399	-1.56218
D000:ENSG00000143368 SF3B4	0.540254	0.877871	0.477321	0.453002	0.392438	0.201194	0.258284	0.178648	0.365415	0.155393	0.0933238	0	0.276827	-0.0995449	0.248618	-0.0204856	0.0383582	-0.214505	0.444817	0.181328	-0.082842	-0.0760111	-0.193814	-0.0299693	-0.312543	-0.567884	-0.510142	-1.16497	-0.229313	-0.966382	-0.81096	-0.528281	-0.73794
D000:ENSG00000227879 PSPC1P1	0.685629	0.564827	0.183632	0.0754947	-0.10743	-0.458719	0.175517	0	-0.175971	0.0871935	-0.0780526	0.165728	0.166173	-0.102359	0.0983253	0.124338	0.292774	0.104719	-0.0155388	0.290316	-0.454341	-0.0409755	0.0126539	-0.306484	0.328269	-0.355527	-0.554683	-0.801655	-1.01472	-0.228496	-0.0999038	-0.319173	0.138239
D000:ENSG00000112578 BYSL	0.828679	0.692832	0.344789	0.656298	0.317507	0.0528982	-0.065616	-0.104887	0.216804	0.231172	0.247266	-0.0235187	0.187629	0.227587	0.0860945	-0.0376298	-0.160565	-0.185044	0.0925773	0.129044	0	0.156027	-0.068392	-0.132291	-0.148431	-0.212159	-0.323625	-0.564769	0.667033	-0.897674	-0.364843	-0.529175	-0.509567
D000:ENSG00000100890 KIAA0391	0.27501	0.753944	0.238849	0.200208	0.0462754	0.0158267	0.140264	0.0504089	-0.0695279	0.0382109	0.143513	-0.265361	0.0203346	-0.385842	0.222696	-0.0373226	-0.403196	-0.20561	0.171148	0	-0.263492	0.287202	0.0233027	0.0182931	-0.112706	-0.321973	-0.133771	-0.842812	-0.555544	-0.545473	-0.271976	-0.581233	-0.778076
D000:ENSG00000105732 ZNF574	0.360275	0.701839	0.300188	0.0784177	0.0374413	0	0.0893875	0.137307	-0.091445	0.338763	0.414605	-0.278696	-0.092562	0.086603	0.22248	0.0295683	-0.156206	0.194855	0.0309354	-0.317224	0.110665	0.0776768	-0.320282	-0.27099	-0.293919	-0.324366	-0.191409	-0.443218	-1.15341	-0.465993	-0.01323	-0.355121	-0.128334
D000:ENSG00000151500 THYN1	0.970391	0.368816	0.222825	0.487633	0.247697	0.14484	0.0877253	0.0480813	-0.119384	0.0992636	0.129631	-0.0426543	0	0.331928	0.0415749	-0.154233	-0.169748	-0.084052	0.224639	-0.264914	0.0988955	0.093643	0.00250023	-0.0426967	-0.637556	-0.2157	-0.200843	-0.467341	-0.408202	-0.749431	-0.177156	-0.841487	-0.766885
D000:ENSG00000063244 U2AF2	0.482604	0.846617	0.636866	0.306603	0	-0.383626	-0.0672283	0.0191351	0.541325	0.102239	0.190108	-0.215117	0.106942	0.0310925	0.276867	0.00384238	-0.0939492	-0.117646	0.561352	0.313529	0.163046	0.0129967	-0.264801	-0.043389	-0.601861	-0.705375	-0.841326	-1.5015	-0.578934	-1.29437	-0.62867	-0.867442	-0.987646
D000:ENSG00000248405 PRR5-ARHGAP8	0.834559	0.821937	0.791949	0.548288	0.179007	0.0509217	-0.563041	-0.553855	-0.306325	-0.296016	-0.517084	-0.519232	0.152433	0.05929	-0.0271174	0.221779	0.113486	-0.42321	0.568703	0.296963	-0.0378018	0.424656	0	0.431248	0.785244	-0.631827	0.269947	-1.23264	-0.210273	-0.940368	-1.36422	-1.63645	-1.83068
D000:ENSG00000117399 CDC20	1.12007	1.02646	0.873385	0.889645	0.535412	0.271889	-0.00728652	0.288189	0.474134	-0.172425	-0.0568085	-0.125256	0.165682	0.51737	0.236885	0.289502	0	-0.104684	0.621157	0.393414	0.129379	-0.00559495	-0.0155178	0.0336476	-1.59423	-2.42932	-1.13444	-2.87615	-2.03969	-1.61007	-2.50948	-2.23985	-2.93105
D000:ENSG00000115368 WDR75	0.578281	0.675431	0.528929	0.235591	0.22465	0.464872	0.126261	0.110744	0.399821	-0.0208628	0	-0.420949	0.198693	-0.128033	0.450617	0.382387	0.156401	0.23118	0.230036	-0.207102	0.142457	-0.136582	-0.372637	-0.20788	-0.558754	-0.495822	-0.159526	-0.376389	-0.685192	-0.529186	-0.201811	-0.642768	-0.682617
D000:ENSG00000119969 HELLS	1.00059	1.15963	0.738956	0.426775	0.404406	0.14513	-0.155482	0	-0.0447171	0.204867	0.307793	-0.139746	0.52338	-0.0719012	0.755127	0.692837	0.263293	0.459638	0.578227	0.300253	0.336881	-0.350677	-0.432578	-0.604349	-1.53408	-1.74465	-1.08308	-1.82465	-1.79474	-1.40975	-1.45967	-1.62126	-1.73844
D000:ENSG00000127054 CPSF3L	0.488222	0.760391	0.251259	0.370646	0.241319	0.123033	0.342525	0.293921	0.180803	0.0527579	0.154864	-0.21966	0.0352863	-0.105878	0.176283	0.0328759	0	-0.0107901	0.284597	-0.0423327	-0.143279	-0.0276785	-0.266589	-0.228948	-0.312816	-0.322546	-0.329316	-0.690297	-0.642434	-0.687754	0.170905	-0.144067	-0.255154
D000:ENSG00000206053 HN1L	0.500708	1.1035	0.649441	0.418759	0.296724	0.397859	-0.0374579	0.0920936	0.299919	0.59234	0.647683	0.0606279	0.10592	-0.135905	0.408104	-0.0555115	-0.285957	-0.0636788	0.322623	-0.0427479	0.112298	0.124592	-0.40819	0	-0.45781	-0.754817	-0.197032	-1.05973	-0.783504	-0.99274	-0.700041	-1.09724	-0.890769
D000:ENSG00000243207 PPAN-P2RY11	1.0078	1.22352	0.862301	0.73501	0.733754	-0.231657	-0.0860983	-0.0964062	0.0462973	0.0912733	0	0.0233642	0.128189	-0.283146	0.0251121	0.0953529	-0.167889	-0.446416	0.45952	0.192343	-0.356521	-0.19163	-0.0706958	-0.0281507	-0.334084	-0.00899421	-0.236154	-0.289594	1.56434	0.0366087	0.0367451	-0.186167	-0.368933
D000:ENSG00000172590 MRPL52	0.909369	0.288711	0.697294	0.340533	0.331396	0.178368	0.00748646	0	0.00913571	-0.108221	-0.290288	0.313458	-0.0488844	-0.0613305	-0.133117	-0.284296	-0.0989401	-0.238174	0.206576	0.179919	0.140669	0.136051	0.324796	0.447232	-0.302007	-0.59362	0.0196388	-0.534861	-2.674	-0.328307	-1.11739	-0.606428	-0.415483
D000:ENSG00000143436 MRPL9	0.780473	0.4383	0.29765	0.409529	0.0707832	0.214857	-0.022497	0.0935604	0.0914566	-0.073597	0	-0.239893	-0.1129	0.0543681	0.00146736	0.0583777	0.0458865	-0.184661	0.440289	-0.0615391	0.13133	0.176177	-0.0012117	0.00662797	-0.390396	-0.287849	-0.383743	-0.947807	-0.355878	-0.970985	-0.402201	-0.440858	-0.684945
D000:ENSG00000198917 C9orf114	0.61878	0.701435	0.307038	0.206726	-0.0458224	0.180355	0.215003	0.146987	0.0159083	0.25929	0.337666	0.154042	0.176725	0.19941	0.366755	-0.0383818	-0.0346119	0.0311864	0.177	-0.157905	0	-0.376478	-0.0845535	-0.359699	-0.533616	-0.702914	-0.183031	-0.921671	-0.613317	-0.790059	-0.259632	-0.625127	-0.48321
D000:ENSG00000100479 POLE2	0.484816	1.2963	0.886395	0.456236	0.282918	0.409831	-0.0463989	0.168895	0	0.315492	0.420338	-0.102096	0.264674	-0.05386	0.641654	0.358783	0.262513	0.47598	0.493234	-0.126305	0.247324	-0.298242	-0.526086	-0.368799	-1.40274	-1.70539	-0.827617	-1.65007	-1.92806	-1.34912	-0.735391	-1.17704	-1.29641
D000:ENSG00000113758 DBN1	0.570475	0.826218	0.423453	-0.36444	-0.264533	-0.553762	-0.0825408	-0.194058	0.0673384	-0.0105568	0	-0.259468	0.286026	0.175341	0.365202	0.214883	0.0544622	-0.0130669	0.572834	0.195336	0.0870931	0.361508	0.146417	0.271031	-0.00272295	-0.372298	-0.397202	-1.2532	-0.226729	-0.813227	-0.272902	0.267317	-0.120821
D000:ENSG00000112699 GMDS	1.02754	0.246494	0.184304	0.504898	0.0839896	0.0646201	-0.191125	0.0261814	0.184898	-0.0966669	-0.10241	0.11213	0.0646787	0.128936	0.0239361	0	0.143117	-0.133329	-0.266655	-0.165617	-0.315282	-0.00662373	0.205856	-0.323725	-0.737378	-0.357611	-0.484467	-0.576332	-0.104076	-0.340595	0.106889	0.0135282	-0.33209
D000:ENSG00000013573 DDX11	0.802897	0.694619	0.543225	0.340439	0.0396548	0.200048	-0.129039	-0.222534	0.091201	0.140688	0.0704525	-0.119221	0.412654	-0.0395971	0.43652	0.359819	0.194601	0	0.530582	0.156272	-0.057115	-0.274266	-0.324728	-0.512834	-0.801043	-1.17023	-0.535306	-1.25338	0.153852	-0.931079	-0.21934	-1.06153	-0.836226
D000:ENSG00000130748 TMEM160	0.768041	0.791846	0.414485	0.533342	0.0298395	0.408479	0.286278	0.286516	0.422834	0	0.256748	-0.274616	-0.0617813	0.355101	0.111148	-0.51561	-0.540131	-0.348927	-0.190652	-0.237627	-0.145654	0.247072	0.0913948	0.0950966	-0.22841	-0.574905	0.0512193	-0.786629	-2.16525	-0.324903	-0.157122	-0.521101	-0.377642
D000:ENSG00000102384 CENPI	0.480089	0.718327	0.625291	0.214511	0.285038	0.0328864	0.0161221	0.0858672	0.2738	0.171306	0.230326	0.161222	0.169757	-0.00596572	0.484659	0	-0.27567	-0.0363451	0.515976	-0.284864	0.0922138	-0.286935	-0.24588	-0.100426	-0.712415	-0.831777	-0.48812	-0.894497	-0.758032	-0.684642	-0.520133	-0.649807	-0.667681
D000:ENSG00000129354 AP1M2	1.09392	0.856362	0.837506	0.497715	0.354971	0.60246	-0.0696575	0.0187265	0	0.226365	0.210383	-0.331162	0.382675	0.387648	0.124444	0.099496	0.11887	-0.667307	0.586379	-0.386919	-0.164608	0.0212881	-0.397008	-0.203726	-0.782524	-2.47166	-0.707008	-3.51762	-2.92441	-2.52388	-3.65885	-3.65522	-3.52745
D000:ENSG00000171421 MRPL36	1.15476	0.64935	0.631415	0.220176	0.0287978	-0.171355	-0.450663	-0.34907	-0.336321	-0.11274	-0.184102	-0.221391	-0.511425	-0.376275	-0.50105	-0.524533	-0.501193	-0.594313	0	-0.413467	-0.0183682	0.208603	0.511988	0.221749	0.285129	0.602808	0.542249	0.823061	-1.32604	0.60438	0.115049	0.280976	0.1544
D000:ENSG00000076003 MCM6	0.889485	1.01055	0.603114	0.513	0.185598	0.0807119	0.124291	0.380193	0.309468	0.243408	0.263775	0.151995	0.217086	-0.230293	0.621838	0.0564336	-0.275579	0	0.810473	-0.239952	-0.190138	-0.386049	-0.743672	-0.696302	-0.948854	-1.42942	-0.95813	-1.63165	-1.2652	-1.17405	-0.692816	-1.0662	-1.15772
D000:ENSG00000188038 NRN1L	0.929582	1.40987	1.07821	0	0.327207	-0.127204	0.717276	0.620194	0.234875	0.500524	0.383838	0.982772	0.126743	-0.0400993	0.523868	0.289044	0.163786	0.446492	1.40317	-0.798546	-0.29461	-0.820872	-0.698874	-0.769875	-0.950657	-1.0579	-0.847324	-0.0940303	-0.486231	-0.652042	-0.0184555	-0.483848	-0.385204
D000:ENSG00000172009 THOP1	0.711453	0.549297	0.280943	0.290735	-0.00432825	0	-0.0606975	0.027713	0.164787	0.0838286	0.267781	0.179631	0.0671691	0.123088	0.178987	-0.112294	-0.170807	-0.148519	0.231937	-0.062824	0.026096	-0.0861221	0.0232054	-0.217848	-0.592842	-0.737035	-0.747069	-1.25089	0.0579944	-0.881816	-0.347519	-0.603511	-0.447476
D000:ENSG00000110063 DCPS	0.444731	0.812393	0.756801	0.354962	0.192423	-0.379329	0.390342	0.484367	0.232348	0.362533	-0.17836	0.15399	0.421779	-0.0244879	0.541552	-0.0725859	0.329643	-0.158757	0.534137	-0.0396864	-0.684149	-0.0689429	0.102436	0.0584632	-0.223584	-0.0932402	-0.189335	-0.555176	-0.363235	-0.365207	-0.392557	0	-0.130637
D000:ENSG00000133265 HSPBP1	0.588025	0.789342	0.329274	0.387408	0.315383	0.277499	-0.143834	-0.0325613	0.294269	0.237543	0.229525	0.0687642	-0.347869	0.125999	0.0448511	-0.359507	-0.503237	-0.159581	-0.0320751	-0.437959	0.0894274	0.348488	-0.0949378	0	-0.164799	-0.112754	-0.124619	-0.29424	-0.853773	-0.459534	0.485652	-0.0491567	0.0762929
D000:ENSG00000102390 PBDC1	0.790393	0.584152	0.289866	0.106355	0.20229	-0.184877	-0.0134805	0.0415871	-0.0365482	0.209985	0.149657	0.0558631	0.107293	0.18824	0.0650408	0.120962	0.0293257	-0.11166	0.582667	-0.209796	0.121036	0	-0.211789	-0.114183	-0.529075	-0.407522	-0.472916	-0.887445	-1.31474	-0.752914	-0.324766	-0.420549	-0.445286
D000:ENSG00000165283 STOML2	0.782795	0.728089	0.373096	0.624254	0.136212	0.194845	-0.0621502	0.27205	-0.0911003	-0.133202	0.254959	0	-0.132976	0.175656	0.128193	0.00753423	0.0519869	-0.387234	0.575065	-0.0900127	-0.013863	0.193105	0.250646	-0.145546	-0.163147	-0.19902	-0.354567	-0.474105	0.0653	-1.01973	-0.749704	-0.433788	-0.69128
D000:ENSG00000198618 PPIAP22	0.878867	0.834931	0.827919	0.515692	0.156751	-0.306589	0	0.268179	0.590794	0.461269	-0.277698	-0.0553536	0.216316	-0.154126	0.361122	-0.309973	0.302656	-0.41261	0.451523	0.262508	-0.450502	0.266289	0.440178	0.590761	-0.292295	-0.566709	-0.367163	-1.22641	-2.49121	-0.528298	-1.24223	-0.755966	-0.587408
D000:ENSG00000124541 RRP36	1.01509	0.558692	0.394628	0.719358	0.139781	-0.0263269	0.182279	0.131128	0.208136	0.185649	-0.0121387	0.487167	0.105862	0.0641613	-0.045066	-0.296947	-0.404783	-0.427967	0.102949	-0.0357503	0.103549	0	0.253684	-0.219639	-0.255161	-0.687917	-0.169598	-0.674325	0.35039	-0.727121	-0.387237	-0.645357	-0.599752
D000:ENSG00000188529 SRSF10	0.145769	0.695444	0.56293	0.250868	0.134325	-0.0443937	-0.0612741	-0.070146	0.253134	0.0820846	0.0650241	-0.0905831	0.0848344	-0.308817	0.237929	0.198803	-0.200614	0.128909	0.223835	0.107025	0.203674	0	-0.23466	0.0140434	-0.470436	-0.448494	-0.166818	-0.692257	-0.771041	-0.415028	-0.150169	-0.3491	-0.297489
D000:ENSG00000114491 UMPS	0.908069	0.684138	0.385129	0.523605	0.068345	0.25298	0.0787783	-0.103362	0.026765	0.185887	0.417887	-0.187895	0.259352	-0.0425486	0.127425	0.111994	0	-0.0445706	0.341715	0.00384756	0.242483	-0.165782	-0.281084	-0.173611	-0.90631	-0.672048	-0.741593	-1.178	-0.72507	-0.913445	-0.844126	-0.867952	-0.854278
D000:ENSG00000062582 MRPS24	0.469064	0.79855	0.373558	0.259111	0.185035	0.363676	0.0582131	0.0135085	-0.20253	0.128646	0.341602	-0.0909928	-0.41869	-0.0252131	0	-0.560045	-0.508606	-0.371164	-0.296593	-0.576154	-0.394351	0.0872688	-0.0513657	-0.112256	-0.172373	0.267587	-0.160927	0.0123743	-0.807079	-0.409295	0.391512	0.233266	0.237968
D000:ENSG00000109084 TMEM97	0.223929	1.39563	0.807116	0.500227	0.244341	0.342965	-0.0670653	-0.0276863	0.0418539	0.313842	0.518723	-0.396372	-0.00621947	-0.268037	0.287932	0.148183	-0.262343	0.00897809	0.342174	0.0291864	0.0219737	-0.0263698	-0.444534	-0.255065	-0.894707	-0.439585	0	-1.38918	0.721538	-1.58739	-0.472053	-0.838515	-1.48025
D000:ENSG00000104147 OIP5	0.693256	0.720607	0.566875	0.683355	0.0119104	-0.177853	0.123391	0.205377	0.148754	0	-0.000595669	0.174766	0.335738	0.0661395	0.233596	0.0604544	-0.0833429	0.0872362	0.339113	0.0878816	-0.240249	-0.0923277	-0.0781936	-0.242003	-0.833581	-1.10863	-0.334432	-0.605495	-0.87451	-0.725976	-0.652657	-1.0607	-0.997594
D000:ENSG00000143842 SOX13	0.701217	0.597648	0.610677	-0.143903	-0.284422	-0.305872	0.309829	0.221559	0.0770482	0.304395	0.381638	0.160091	0.164583	0.107911	0	-0.0193541	0.0526335	-0.171184	0.301001	-0.0647832	-0.17877	0.0884259	0.029533	-0.143899	-0.156992	-0.507512	-0.30646	-0.511861	0.812118	-0.485489	-0.413535	-0.60402	-0.597469
D000:ENSG00000127564 PKMYT1	0.725608	0.909228	0.717035	0.636291	0.206288	0.0762969	0.0243822	0.196918	0.424603	0.133887	0.316744	0.32209	0.316254	0.0631279	0.466389	-0.0419215	0	-0.0679311	0.380003	-0.192282	-0.177629	-0.251325	-0.328951	-0.384304	-0.890135	-1.38084	-0.772211	-1.37064	-0.922218	-1.09044	-0.847893	-1.06475	-1.15498
D000:ENSG00000149418 ST14	0.827235	1.14813	0.699924	0.295435	-0.132395	-0.0493142	-0.549221	-0.52619	-0.437323	-0.279084	-0.05503	-0.559263	0.511414	0.53678	0.0909288	-0.149655	0	-0.531211	0.768457	0.280529	0.232739	0.61513	0.119087	0.307711	0.58407	-0.570503	0.494408	-0.836443	0.636377	-0.241823	-0.733655	-0.630755	-0.754744
D000:ENSG00000204574 ABCF1	0.916766	1.06399	0.505474	0.59314	0.366576	0.446452	-0.0986093	0	0.139463	0.0771994	0.216963	0.17545	-0.0259904	-0.0579916	0.201603	-0.202295	-0.194284	-0.103594	0.0716139	-0.0800319	-0.103389	-0.0857004	0.00176523	-0.241926	-0.42074	-0.379987	-0.175925	-0.614546	1.18578	-0.243272	0.222344	0.0934763	-0.0476249
D000:ENSG00000116030 SUMO1	0.695332	0.643094	0.421557	0.303555	0.227539	0.209523	0	0.199155	0.269939	0.0274554	-0.0312641	-0.199147	-0.0232643	0.0232818	0.285701	0.0708973	-0.390794	0.0877066	0.193372	-0.257111	0.21502	0.114484	-0.433131	-0.100862	-0.515596	-0.713482	-0.270882	-1.00181	-1.64103	-0.573712	-0.332713	-0.745286	-0.573703
D000:ENSG00000176386 CDC26	0.862619	0.389846	0.693082	0.268233	0.166128	-0.207774	0.228124	0.148648	0.175716	-0.120936	-0.377678	0	0.544135	0.0643856	0.0965065	0.0991911	0.0318881	-0.185286	0.477137	0.0184069	-0.172731	-0.145907	-0.0121794	0.0773204	-0.224638	-0.639904	-0.0209034	-0.554723	-2.11251	-0.292131	-0.93732	-0.729863	-0.681933
D000:ENSG00000214736 TOMM6	0.395291	0.614421	0.635114	0.449293	0.337771	-0.140958	0	0.213504	0.23143	0.0442212	-0.264176	0.0698731	0.267864	-0.0872007	0.186467	-0.0529572	-0.302549	-0.218722	0.330695	0.226407	-0.297375	0.16132	0.0686311	0.193393	-0.136931	-0.349954	-0.193998	-0.451967	-0.0585602	-0.322957	-0.447279	-0.759301	-0.57296
D000:ENSG00000204745 AC083899.3	0.876	0.538188	0.527956	0.529653	-0.0502452	0.237688	0.0811721	0.104254	0.142059	0.0127027	-0.0917544	0.178719	0.281118	0.024336	-0.101105	-0.0821693	0.0171798	-0.191682	0.201172	0.18098	-0.564987	-0.115247	0	-0.244637	-0.333016	-0.533242	-0.5221	-0.902604	0.693113	-0.470287	-0.581872	-0.520285	-0.776288
D000:ENSG00000100804 PSMB5	0.984083	0.418765	0.222173	0.516982	0.0764163	-0.0108019	0.217791	0.18196	0.283665	0.0958434	0.18175	0.0874238	-0.0301362	0.287476	-0.112873	-0.354341	-0.13565	-0.259895	0.00197149	-0.121153	0	0.00621606	0.149997	0.0235929	-0.171771	-0.345934	-0.170627	-0.781811	-0.472145	-0.337526	-0.520611	-0.168579	-0.360249
D000:ENSG00000248367 CTB-129O4.1	1.10082	0.460813	0.316332	-0.090913	0.140844	0.41029	-0.077112	0.332112	0.276968	-0.604577	-0.627084	-0.400475	-0.144737	-0.943264	-0.334137	-0.204109	-0.105428	0.325193	-0.469344	-0.428735	-0.267757	0.0168019	0.175574	0.0722832	0.117575	0.249623	0	0.285966	0.248355	-0.395851	-0.0634854	-0.329398	0.301705
D000:ENSG00000160072 ATAD3B	1.12658	0.921503	0.633753	0.524624	0.107632	-0.127851	-0.302989	-0.282522	-0.00821881	-0.0518369	-0.0700153	-0.10579	-0.0379856	0.0231797	0	-0.161816	0.0661971	-0.147708	0.258853	0.0158344	0.0452488	0.0012651	0.13812	-0.154595	-0.147314	-0.143705	-0.0566049	-0.339036	1.33829	-0.171321	0.604496	0.0977608	0.111463
D000:ENSG00000149136 SSRP1	0.976152	0.638166	0.503313	0.392047	-0.278513	0.314866	-0.347681	0.0502263	0.225499	-0.180256	0	0.13164	0.100199	0.077393	0.203323	-0.0130746	-0.0484254	-0.151951	0.27999	0.207576	-0.157611	0.155738	0.30343	-0.124235	-0.590252	-0.660513	-0.734192	-1.26183	0.668252	-1.02359	-0.512779	-0.483218	-0.950163
D000:ENSG00000122965 RBM19	0.894408	0.896359	0.537239	0.701333	0.33186	0.0976203	-0.135863	-0.124666	0.221265	0.0165292	0.170754	-0.0227256	-0.103882	0.0780595	-0.113139	-0.218322	-0.126336	-0.354346	0.254855	0.0699926	0.0309961	0	0.0701519	-0.173349	-0.437236	-0.623805	-0.187534	-0.692895	1.03171	-0.415726	0.217886	-0.0798918	-0.513751
D000:ENSG00000187772 LIN28B	0.38929	1.26645	0.940788	0.341715	0.593302	0.515232	0	-0.0378435	0.254862	0.0972921	0.382109	-0.08012	0.166268	-0.0864997	0.422545	0.23468	-0.0652441	0.44346	0.0295218	0.102206	0.241996	-0.259741	-0.491868	-0.0317595	-0.937646	-1.00322	-0.681358	-1.27881	-1.16625	-1.35733	-1.36768	-1.43161	-1.46188
D000:ENSG00000213214 ARHGEF35	1.61733	1.09469	1.03716	0.286836	1.08612	0.329365	0.799255	0.666761	0.569599	0.515307	-0.115178	-0.274798	0.902439	0.128642	0.497879	0.0942155	0.118249	-0.129415	1.32331	0	-0.408324	-0.0959055	-0.371691	-0.369615	-0.160164	-0.756662	-0.19373	-1.0711	-1.24463	-0.897503	-0.998172	-0.958715	-1.11364
D000:ENSG00000130332 LSM7	1.26544	0.188664	0.842814	0.238389	0.612356	0.368315	0.095527	0.0036705	0.17076	0.211488	0.164692	0.320406	0	0.42343	-0.299307	-0.0791613	-0.187284	-0.153016	0.133852	-0.522682	0.166675	-0.0679314	-0.134226	0.277117	-0.518519	-0.662249	-0.193944	-0.797812	-2.99594	-0.599252	-0.898267	-0.605747	-0.568793
D000:ENSG00000050555 LAMC3	0.838724	0.712183	0.933714	0.525223	0.275158	0.48763	0.438986	0.382115	0.619499	0.242747	0.156862	0.71972	-0.0616135	-0.0671934	-0.0596628	-0.0954229	0.0573356	-0.165922	-0.428744	-0.317211	-0.417844	-0.184453	0.0248925	-0.233625	-0.174795	0	-0.313533	-0.299813	0.847848	-0.3455	-0.0581701	0.127322	-0.380978
D000:ENSG00000153767 GTF2E1	0.247714	0.985799	0.796815	0.419064	0.544158	0.110205	0.182899	0.177411	0.193999	-0.0879568	-0.257216	-0.60581	0.391408	-0.12678	0.281869	0.22678	-0.0763491	0	0.210886	0.2877	-0.247194	0.0153059	-0.204194	0.194268	-0.124538	-0.356387	-0.122078	-0.624844	-0.804499	-0.478134	-0.77444	-0.809959	-0.629225
D000:ENSG00000068831 RASGRP2	2.58993	0.968222	0.997863	-0.257721	-0.330041	-0.374181	-0.158601	-0.188518	-0.336053	-0.501978	-0.625376	-0.431897	-0.238232	-0.357394	-0.305955	-0.0207699	0.0901924	-0.291845	-0.215811	-0.134589	0	0.370957	0.364525	0.268759	0.786851	0.906745	1.18561	1.23561	0.460202	1.2841	1.17387	0.51324	1.07135
D000:ENSG00000134824 FADS2	1.20708	1.0936	0.854314	0.307645	-0.25426	-0.258704	-0.0613994	-0.0222553	0.371703	-0.00685337	0.101526	-0.252697	0.0560316	0.0837155	0.15656	0	-0.194239	-0.240788	0.478297	0.177829	0.0988517	0.329876	0.0461022	0.189281	-1.00234	-1.03834	-0.507023	-1.69184	1.46941	-1.21473	-0.422164	-0.68842	-1.00329
D000:ENSG00000139546 TARBP2	0.633061	0.603591	0.356463	0.0902782	0.125898	0.104858	-0.0392747	0	0.105446	0.0314058	0.0725225	0.113164	-0.0921481	0.117456	0.124905	-0.0715543	-0.135349	0.109829	0.0570958	-0.243322	0.0908355	0.0353447	-0.222831	-0.060217	-0.405007	-0.557304	-0.410631	-1.06902	-1.01167	-0.813086	-0.959134	-0.969044	-1.08818
D000:ENSG00000179409 GEMIN4	0.379537	0.907517	0.527469	0.462512	0.433377	0.172429	0.0647339	-0.00952526	0	0.322185	0.396442	-0.00885392	0.146821	0.0264876	0.300126	0.175887	-0.0297454	0.17818	0.357058	-0.00469709	0.115625	-0.0189696	-0.224541	-0.0841717	-0.145831	-0.208754	-0.271646	-0.300234	-0.653992	-0.564188	-0.32761	-0.241345	-0.196201
D000:ENSG00000183439 TRIM61	0.894079	0.548998	0.292911	0.104579	0.172497	-0.0131012	0.0310482	-0.0454053	-0.0982318	0.110202	0.14533	-0.113841	0.16487	0.169957	0.0896266	0.268674	0.152984	-0.137176	0.685417	0.051517	0.0465676	-0.0770541	-0.0510527	0	-0.227482	-0.516377	-0.280024	-0.563936	-0.554773	-0.454649	-0.417176	-0.426527	-0.588373
D000:ENSG00000130713 EXOSC2	0.529569	0.975777	0.579268	0.585074	0.369883	0.164547	0	-0.0463188	0.232797	0.0449836	0.0674259	-0.226748	0.163029	-0.122245	0.344353	0.225635	0.0682539	0.167764	0.582034	0.219611	-0.02402	-0.151321	-0.373552	-0.271013	-0.3911	-0.320525	-0.424358	-0.553687	-0.746015	-0.757099	-0.239163	-0.709981	-0.837827
D000:ENSG00000006451 RALA	0.508623	0.415949	0.479752	0.314662	0.213187	0.122716	0.0206237	-0.0999288	0.062427	-0.12	-0.0649573	-0.0785967	0.198382	-0.0262854	-0.0148025	0.196188	-0.0161648	-0.194863	0.359423	0	0.0874781	0.223456	0.0291629	0.153921	-0.109319	-0.371378	-0.114281	-0.569913	-0.524927	-0.533631	-0.33911	-0.034642	0.123872
D000:ENSG00000107371 EXOSC3	1.1065	0.511678	0.285982	0.654708	0.245964	0.104584	0.111498	0.156792	0.286236	0.264823	0.0500118	0.0687523	0.14079	0.174611	0.0513141	-0.154052	-0.154099	-0.31754	0.366704	-0.0694963	-0.158249	0	-0.176265	-0.128149	-0.392589	-0.503209	-0.444237	-0.503245	-0.232263	-0.522946	-0.499743	-0.305107	-0.543124
D000:ENSG00000126457 PRMT1	0.898379	1.08654	0.336811	0.468325	0.00172089	0.0722542	0.158938	0.231747	0.652786	0.131249	0.428439	-0.111578	-0.117425	-0.196912	0.366484	-0.19349	-0.326039	-0.047374	0.000909375	0.149213	-0.010191	0.253618	0.00643539	0	-0.486309	-0.252022	-0.886226	-1.16057	-0.740606	-1.2677	-0.772513	-1.30446	-1.09839
D000:ENSG00000206557 TRIM71	0.278331	0.845309	0.440863	-0.0296012	-0.0492578	0.00179016	0.0578835	0.00152212	0.194368	0.188751	0.381001	-0.00199922	0.194374	-0.0177429	0.420297	0.163065	0.0893317	0.195259	0.152286	-0.0568694	-0.000326893	0	-0.0960532	-0.0757633	-0.251435	-0.305539	-0.254772	-0.463817	0.0510418	-0.473218	-0.462406	-0.514579	-0.476538
D000:ENSG00000138621 PPCDC	0.78059	0.648329	0.459129	0.162842	0.153785	0.465856	-0.0185561	0.123511	0.21551	0.0831704	0.0323118	0.246791	0.210168	-0.119525	0.230024	-0.197469	-0.0489273	-0.332056	0.582988	0.00709612	-0.00467894	0.033472	-0.108769	0	-0.45499	-0.570357	-0.368866	-0.779498	-0.64622	-0.673931	-0.419606	-0.679075	-0.523648
D000:ENSG00000105255 FSD1	0.943042	0.841413	0.783469	0.265791	0	0.0812792	0.357782	0.284115	0.52226	-0.273564	-0.136442	0.0741872	0.195405	0.140126	0.414183	-0.0744109	-0.0484683	0.07406	0.535612	0.0815625	0.167808	-0.275344	-0.221018	-0.18421	-0.778052	-1.36729	-0.747974	-1.81138	-0.946489	-1.50928	-1.86041	-1.83542	-1.58034
D000:ENSG00000173928 SWSAP1	0.338529	0.830202	0.776501	0.14967	0.382797	-0.52019	0.23504	0.119722	0.281073	0.171698	-0.138624	0.0768525	0.404277	0.102591	0.22178	0	-0.0418001	-0.454762	0.426317	0.276966	-0.109114	-0.149298	-0.160347	0.238752	-0.185623	-0.018165	-0.214276	-0.560384	-0.849367	-0.797664	-0.614437	-0.456992	-0.341892
D000:ENSG00000136231 IGF2BP3	0.482082	0.59079	0.527381	-0.012364	-0.219849	0.130844	-0.102948	-0.0378272	-0.0157181	-0.1044	-0.0491296	-0.0153285	0.0780764	-0.217454	0.0737319	0.167673	-0.0448957	0.29127	0.309709	0.147663	0.18101	0.355552	0.0379271	0.181023	0	-0.290093	0.0554844	-0.656545	0.367335	-0.474815	-0.389059	-0.547242	-0.596379
D000:ENSG00000174871 CNIH2	1.20163	0.896258	0.425369	0.454754	0.0186268	0.136412	0.0302173	0.0559342	0.414925	-0.241317	-0.218892	0.145658	0.0338972	-0.125957	0.131106	-0.307512	-0.268261	-0.0714601	0.508558	0.153347	-0.224636	0.0455949	0	-0.165952	-0.531943	-0.511848	-0.371207	-0.518125	1.13275	-0.320487	-0.289271	-0.196132	-0.44112
D000:ENSG00000110958 PTGES3	0.755472	0.594629	0.999987	0.639548	0.439409	0.233686	-0.154755	0	0.280003	-0.0991157	-0.216901	-0.0202302	0.544277	-0.236301	0.166359	0.420798	-0.0731155	-0.1604	0.547812	0.309307	0.0331447	0.207309	0.0591448	0.369128	-0.424406	-0.525669	-0.107554	-0.542455	-0.376188	-0.315657	-0.673864	-0.799703	-0.602985
D000:ENSG00000171793 CTPS1	0.727289	0.824543	0.384009	0.538433	0.135421	0.0206509	-0.384693	-0.242227	0.166953	0.154071	0.354909	0.206168	0.0498122	-0.12701	0.255095	0.0248293	-0.18438	-0.0637303	0.234749	0	0.0528776	-0.125582	-0.353951	-0.420657	-0.380573	-0.586172	-0.622805	-1.34332	0.0256731	-0.904511	-0.668209	-0.580363	-0.977174
D000:ENSG00000106263 EIF3B	1.41653	0.824433	0.583239	0.937207	0.299461	0.232701	0	0.140279	0.224154	0.102707	0.11425	0.310127	-0.032154	0.113713	-0.0552253	-0.223423	-0.154476	-0.358708	0.175666	0.0504411	-0.234364	-0.0579727	0.196353	-0.297755	-0.283679	-0.25898	-0.334459	-0.596375	1.14091	-0.340214	-0.013851	-0.16852	-0.449376
D000:ENSG00000261385 RP11-388M20.2	1.20773	0.573521	0.545858	-0.216924	-0.173963	-0.175378	0.286961	0.380151	-0.016156	-0.193951	0.320511	0.643021	0.100402	0.381761	0.0184786	-0.0377434	-0.0481173	0	0.316568	-0.706619	-0.212669	0.384558	0.0796981	0.367203	0.0691526	-0.629942	0.245119	-0.869865	-0.662851	-0.391169	-0.627173	-0.775811	-0.751426
D000:ENSG00000139921 TMX1	0.635677	1.04735	0.844904	0.447686	0.426692	0.299828	-0.0113254	0	-0.0503699	0.291276	0.379505	0.0193122	0.379978	-0.0992175	0.418663	0.46643	-0.151198	0.351263	0.57973	0.099608	0.421803	-0.0209931	-0.338534	-0.166435	-0.618185	-0.356164	-0.411586	-0.883677	-0.857844	-0.90734	-0.807725	-0.57127	-0.758539
D000:ENSG00000153187 HNRNPU	0.899455	0.65513	0.42526	0.505555	-0.10291	-0.0762964	-0.0107271	-0.0170009	0.228877	0	0.136407	0.176051	0.127993	0.231557	0.168651	-0.00690989	0.0269309	-0.0367091	0.457887	0.264985	0.04631	-0.0250283	0.0781551	-0.185717	-0.553431	-0.706571	-0.533686	-1.05604	0.131594	-0.760881	-0.379728	-0.425404	-0.756878
D000:ENSG00000028839 TBPL1	0.532341	0.529722	0.505431	0.0304019	-0.093364	0.148458	-0.0593979	-0.181061	-0.0715287	0	0.0783246	-0.129817	0.0704355	-0.0525123	0.240313	0.165442	0.00889654	0.0260292	0.532289	-0.0745447	0.237403	0.0445985	0.137932	0.0123425	-0.388299	-0.4132	-0.402598	-0.595678	-0.537959	-0.404048	-0.750565	-0.481025	-0.402629
D000:ENSG00000165512 ZNF22	0.572036	1.03784	0.74615	-0.845483	-0.352531	0.563456	-0.173026	-0.0589154	0.163462	0.0410659	0.213563	0.232939	0.173393	-0.431282	0.615574	0.376165	-0.103467	0.578751	0.0748409	0.0433561	0.057515	0	-0.279605	0.0128712	-0.392951	-0.521426	-0.434757	-1.02341	-1.20042	-0.912911	-0.510225	-0.79921	-0.704009
D000:ENSG00000175193 PARL	1.01385	0.741634	0.28477	0.547857	0.274486	0.213279	0.224005	0	-0.192471	0.108397	0.126449	-0.129755	0.0399492	0.150833	0.216337	-0.0576155	-0.324392	-0.0839343	0.522049	-0.0900172	0.24123	0.269033	0.0686644	-0.0584739	-0.312722	-0.17909	-0.0544622	-0.590844	-1.17096	-0.608631	-0.199771	-0.302723	-0.512679
D000:ENSG00000174243 DDX23	0.355664	0.751735	0.402594	0.0427768	0.06029	-0.259423	-0.189479	-0.208876	0.00133571	-0.113415	-0.278745	-0.303354	0.180735	0.120652	0.244621	0.0809795	0.147754	0	0.427483	0.191498	-0.0255455	-0.104895	-0.115874	0.0877245	-0.255308	-0.446322	0.041958	-0.625186	0.053077	-0.669565	-0.479633	-0.515697	-0.564029
D000:ENSG00000113460 BRIX1	0.790719	0.693834	0.490636	0.167524	0.357388	0.397317	-0.0377353	0.0268561	0.0847941	0.212059	0.210125	0	0.247849	-0.0642169	0.309618	0.125945	-0.257772	-0.0511113	0.408179	0.102978	0.180119	-0.140337	-0.39108	-0.237848	-0.499408	-0.52591	-0.418781	-0.754648	-0.808657	-0.724486	-0.757179	-0.550969	-0.681354
D000:ENSG00000134954 ETS1	0.54612	1.11054	0.872931	0.201274	0.420654	-0.0564612	-0.303962	-0.31643	-0.360978	-0.311474	-0.3591	-0.325925	-0.278554	-0.404345	-0.253054	0.454947	-0.00293895	-0.370146	0.32513	0.152692	0.446229	0.741639	0.0202295	0.388234	-0.379177	-0.0490552	-0.0877424	-0.524528	0.432752	0.0203564	0	0.585073	0.620561
D000:ENSG00000104833 TUBB4A	0.899285	0.859507	1.13964	-0.425475	-0.361187	-0.365284	-0.427349	-0.583055	0.0268641	-0.647054	-0.826144	-0.338242	0	-0.442345	0.117437	0.305222	0.411103	0.333971	-0.241506	-0.0844892	0.293224	0.526186	0.195206	0.578651	-0.383749	-0.453482	1.02937	-0.0969732	0.791202	0.355128	0.262376	-0.438995	-0.21696
D000:ENSG00000108344 PSMD3	1.05566	0.811844	0.400193	0.64879	0.209064	0.414704	0	0.114127	0.622972	-0.203637	-0.0213691	-0.217378	-0.0789833	0.0385616	0.068844	-0.325942	-0.391388	-0.445571	-0.0874235	0.150167	-0.0903088	0.380495	0.331678	0.0793384	-0.284452	-0.374187	-0.335772	-0.783811	0.475355	-0.458671	0.00406635	-0.435464	-0.534978
D000:ENSG00000088035 ALG6	0.324018	0.770158	0.910883	0.0651145	0	-0.0110661	0.214623	0.13802	0.247729	0.260254	0.102172	0.00162055	0.315133	-0.179047	0.286723	0.360503	-0.0309019	0.175908	0.334726	-0.102386	-0.308557	-0.0676978	-0.368097	0.0418871	-0.393553	-0.537916	-0.0349268	-0.818878	-1.17422	-0.773401	-0.694773	-0.739259	-0.598088
D000:ENSG00000257921 RP11-571M6.15	0.566903	0.729571	0.700634	0.43477	0.217703	0.416322	-0.201431	-0.094447	-0.0399574	-0.119535	0	-0.0957197	0.179487	-0.298733	0.228579	-0.195131	0.119423	-0.304553	0.299384	0.286763	-0.0872517	0.173299	0.324596	0.246301	0.0906508	-0.11027	0.178985	-0.0507273	-1.5308	-0.509175	-0.75466	-0.242841	-0.327193
D000:ENSG00000159377 PSMB4	1.38197	0.392893	0.522712	0.652557	0.214289	0.174366	0.0995688	0.284809	0.213058	-0.0232519	0.0921882	0.540358	-0.237443	0.415664	-0.285733	-0.450138	-0.181612	-0.535883	0.0213916	-0.40234	0	0.123646	0.36568	0.00792019	-0.0505683	-0.538142	-0.104017	-0.453144	-0.466648	-0.0617366	-0.346958	-0.107918	-0.163789
D000:ENSG00000176092 AIM1L	1.04453	0.589776	0.487134	0	-0.178615	0.0102412	-0.314436	-0.25727	0.273585	0.119246	0.0321803	-0.141434	0.350005	0.138438	0.500511	0.0624825	0.121137	-0.0106054	0.454303	-0.135988	-0.0409701	0.0678918	-0.135239	0.132514	0.13188	-0.709427	-0.051825	-0.978441	-0.785622	-0.786329	-0.880648	-1.00531	-0.831166
D000:ENSG00000050327 ARHGEF5	1.46227	0.833129	0.740377	0.265781	0.625609	0.201215	0.572929	0.371137	0.388241	0.281894	0.10207	-0.209728	0.206732	0.075172	0.232259	0.00340729	0	-0.213023	0.995217	-0.327687	-0.386298	-0.0404986	-0.401451	-0.287945	-0.0533856	-1.00899	-0.252604	-1.38074	-1.0592	-1.15421	-1.29755	-1.39861	-1.25335
D000:ENSG00000152284 TCF7L1	1.52546	1.45673	1.29042	-0.703342	-0.361721	-0.586449	0.874466	0.763539	0.500834	0.371245	0.21134	0.637049	0.316636	0.267935	0.337755	0.334024	0.228598	0	0.965736	-0.0158294	-0.0676263	-0.0933857	-0.126852	-0.401892	-0.198351	-0.67424	-0.780351	-1.31535	1.75082	-0.915862	-0.733205	-0.485478	-0.700172
D000:ENSG00000099783 HNRNPM	0.921949	1.14556	0.431095	0.430236	0.231804	-0.0193371	-0.0947047	0.0230706	0.566814	0.225423	0.296308	0.0192787	-0.086936	0.52004	0.0916172	0.140547	-0.498659	0	0.349953	0.121195	0.287145	-0.053836	-0.312753	-0.240971	-0.871476	-1.01778	-0.682059	-1.5841	-0.610174	-1.07036	-0.575976	-0.918967	-1.08786
D000:ENSG00000088836 SLC4A11	0.757705	1.18295	0.886222	0.282268	-0.0156597	-0.0689718	0.663635	0.323284	0.146846	0.259135	0.0588462	-0.243214	0.691716	0.274405	0.370728	0.589878	0.505855	0.204445	-0.228369	0	-0.153081	0.0801048	-0.305753	-0.20667	-0.859619	-1.02004	-0.88269	-1.1454	-0.804818	-1.13057	-1.07275	-0.785256	-1.01307
D000:ENSG00000240720 LRRD1	0.836364	1.07386	1.02909	0.644095	0.218816	0.315181	0	0.0113712	0.402701	-0.0939732	-0.169363	-0.150743	-0.330774	-0.464351	-0.277696	-0.08703	-0.394638	-0.104445	-0.334434	0.000542656	-0.059088	-0.0235134	-0.0405219	0.0476852	-0.304499	-0.00908796	0.194949	-0.363319	1.27353	0.148672	0.43019	0.567642	0.293623
D000:ENSG00000155115 GTF3C6	0.413562	0.880236	0.94296	0.341394	0.209473	-0.959708	0.124748	0.0569412	0.118552	0.0680764	-0.703792	-0.278318	0.688888	0.194375	0.247981	0.0500394	-0.0944547	-0.438348	0.0977835	0.182021	-0.556995	0	-0.0312547	0.36991	-0.30556	-0.302692	-0.0486534	-0.701707	-1.22737	-0.196303	-0.927474	-0.737771	-0.610364
D000:ENSG00000186298 PPP1CC	0.648165	0.921799	0.681766	0.677369	0.247081	0.409596	0.376871	0.109563	0.409201	-0.182301	0.245026	-0.137242	0.106336	-0.0580875	0.250007	0.20627	0.137582	0.0738515	-0.077456	-0.0972633	-0.180844	0	-0.0046496	-0.132151	-0.167061	-0.0877729	-0.174027	-0.110788	0.788913	-0.309115	-0.432061	-0.203416	-0.351963
D000:ENSG00000122674 CCZ1	0.634722	0.363187	0.783654	0.487215	0.200167	0.0770084	0.126809	-0.0785374	0.101907	-0.0784497	-0.176556	-0.112557	0.108562	0.0552872	0	-0.178653	0.0317457	-0.28812	0.148577	-0.391933	0.0588762	-0.153705	-0.213603	0.325883	-0.361392	-0.640823	0.252654	-0.394919	-1.14156	-0.254552	-0.950672	-0.181752	0.000855389
D000:ENSG00000124243 BCAS4	0.907105	0.771644	0.52742	-0.444659	-0.5096	-0.231522	0.011974	-0.0220832	-0.0457026	-0.7613	-0.815004	-0.283116	0	-0.123831	0.380009	-0.0157664	0.0724448	0.175255	0.426238	-0.109086	0.169793	0.432124	0.362877	0.448867	0.37212	-0.185872	0.423968	-0.174962	-0.559247	0.121814	0.313399	-0.399166	-0.374744
D000:ENSG00000068323 TFE3	1.09851	1.33193	1.18753	-0.146444	-0.394277	-0.174873	-0.202456	0.0863375	0.349457	-0.315682	-0.142365	-0.131194	-0.128448	-0.112403	0	-0.100601	-0.0535026	-0.120209	0.0528159	0.0803574	0.0114654	0.336539	0.188599	0.211748	0.319165	-0.0692026	0.288545	-0.35814	1.72615	-0.110941	0.365287	0.189754	-0.0709629
D000:ENSG00000063241 ISOC2	0.609578	0.598582	0.789263	0.209249	0.288773	0.062266	0	-0.14961	0.0393849	-0.196644	-0.224608	0.0352181	-0.480062	-0.336595	-0.394042	-0.616727	-0.65446	-0.464532	-0.612458	-0.278667	0.0986141	0.0242815	-0.134337	0.215069	-0.201329	0.130137	0.219908	-0.108275	-1.33886	0.225901	-0.0384088	0.441489	0.559668
D000:ENSG00000074071 MRPS34	1.59482	1.49898	1.16936	0.991785	0.522481	0.543305	-0.0622922	-0.0278879	0.361277	0.0652707	-0.0526775	0.249028	0.162024	0	0.175928	-0.357861	-0.270349	-0.570251	-0.0562358	0.0815554	-0.114407	0.141973	0.197115	0.115888	-0.556892	-0.0114814	-0.0544402	-0.466969	1.90339	-0.379028	-0.363988	-0.609795	-0.404788
D000:ENSG00000170638 TRABD	0.521907	0.768198	0.428357	0.529652	0.174157	0.111562	0.0420397	0.0762528	0	-0.164569	0.0346653	-0.371859	0.0447357	-0.0588977	0.00477996	0.0480172	0.113656	0.313223	-0.0529414	0.127452	-0.0485654	-0.0168787	-0.0652527	-0.11129	-0.47635	-0.592274	-0.345708	-0.557183	-0.645897	-0.789394	0.201308	-0.420676	-0.398987
D000:ENSG00000168439 STIP1	0.934151	1.03538	0.530822	0.742122	-0.0230736	-0.0655589	-0.266627	-0.03277	0.35882	0	0.105207	-0.169374	0.0128446	0.0560483	0.288953	-0.0044653	-0.229607	-0.00747389	0.264594	0.445124	0.056053	0.454604	0.356106	0.252245	-0.124814	-0.181237	-0.44662	-0.842094	0.687389	-0.751795	-0.215833	-0.506648	-0.57749
D000:ENSG00000166394 CYB5R2	1.4744	1.35206	0.88158	0.731465	0.713798	0.654739	0.936382	0.904214	0.250927	0.645133	0.641382	0.0561031	0.150463	0.0694164	0.00687178	0	-0.239598	-0.375073	0.412461	-0.267133	-0.402736	-0.196373	-0.708789	-0.373638	-0.919912	-1.4217	-1.11364	-2.19153	-1.31722	-1.69538	-1.37896	-1.383	-1.99729
D000:ENSG00000167862 ICT1	1.02458	0.739682	0.569204	0.485616	0.335679	0.197869	-0.145241	-0.0206405	0.314355	-0.279397	-0.218785	-0.176747	0.0472596	-0.0170365	0.0862641	-0.0564014	-0.183705	-0.419038	0.178328	-0.100849	-0.0889299	0.307005	0.415548	0.311665	-0.101512	-0.200042	0	-0.496364	0.94146	-0.0741244	-0.207363	0.0183891	0.0145709
D000:ENSG00000141499 WRAP53	0.995443	0.57954	0.496322	0.424126	0.204559	0.125865	0.195139	0.211507	0.273271	0.084515	0.0940336	0.264743	0	0.275543	-0.0384609	-0.0533046	-0.186851	-0.0152372	0.130118	-0.179265	-0.0167541	0.0385757	0.00654692	-0.0342135	-0.593992	-0.703896	-0.321056	-0.746607	-0.0659108	-0.730602	-0.863395	-1.14409	-0.958349
D000:ENSG00000166508 MCM7	1.12398	1.12431	0.689313	0.651856	0.431652	0.390104	-0.160646	-0.0819312	0.271567	0.13695	0.136233	0.356776	0.288202	0.109331	0.447997	-0.111439	0.0442471	0	0.642468	0.0439665	-0.0202531	-0.209603	-0.327206	-0.498507	-0.894485	-1.52733	-1.26749	-1.98043	-1.39113	-1.33843	-0.974306	-1.31962	-1.31196
D000:ENSG00000135624 CCT7	0.920586	0.583043	0.35087	0.359717	0.235605	0.387341	-0.0492	0.0454371	0.209105	-0.016342	0.0963874	-0.101498	-0.0711317	0	0.00209721	-0.035973	-0.176703	0.0030289	0.21957	-0.0806953	0.250455	0.294324	0.0882683	0.255147	-0.0928048	-0.0872555	-0.172962	-0.687485	-0.586386	-0.551709	-0.538422	-0.531889	-0.529013
D000:ENSG00000109586 GALNT7	0.261233	1.05897	0.657891	0.178406	-0.0369991	-0.0605366	0	0.00911251	0.127907	0.153614	0.31975	-0.093756	0.112354	-0.0263435	0.244934	0.108046	-0.125392	0.120018	0.407578	-0.0296684	0.351152	0.282353	-0.197416	0.00755328	-0.393398	-0.511997	-0.128835	-0.855474	-0.145427	-0.696443	-0.627105	-0.495427	-0.663893
D000:ENSG00000264545 RP11-145E5.5	0.755401	1.00097	0.733287	0.465545	0.30633	0.452609	-0.0678444	0.0232967	-0.281344	0.00476407	0.709357	0.0963468	-0.0587835	0.00873298	0.318585	0.386319	0	-0.119675	0.514875	-0.253053	0.338591	0.147721	-0.315887	-0.337008	-0.562196	-0.79203	-0.329721	-0.494312	-0.344933	-1.1655	-0.461019	-0.50649	-0.847237
D000:ENSG00000179271 GADD45GIP1	1.3347	0.927945	0.375185	0.725886	0.23278	0.223145	-0.0356436	0.149746	0.255996	-0.248457	-0.214972	0.0692428	-0.169256	0.130404	0.0996962	-0.581179	-0.350433	-0.403238	0	-0.189224	-0.138488	0.207355	0.443984	-0.0557131	-0.0605123	-0.0879544	0.222467	-0.386125	0.982043	-0.0365765	0.219238	-0.182716	-0.0810196
D000:ENSG00000211460 TSN	0.501598	0.75694	0.545709	0.282214	0.318569	0.0811717	0.115433	-0.0625658	0.268813	-0.00615291	0	-0.256718	0.156809	-0.277561	0.0570662	0.0486155	-0.427107	-0.26731	0.266428	0.156553	0.0512993	0.017857	-0.212116	0.0410896	-0.41661	-0.648454	-0.210547	-0.705315	-1.23204	-0.755376	-0.696034	-0.399351	-0.521413
D000:ENSG00000241370 RPP21	0.621822	0.584625	0.409786	0.0460884	0.130023	-0.185304	-0.0315523	0.00750138	-0.079738	0.23728	0.125351	-0.0886223	0.135361	0.181324	0.131353	0.0612433	0.0498755	-0.149147	0.296559	0.0047211	-0.181947	0.0505803	0	-0.0379391	-0.453239	-0.410414	-0.407447	-0.730097	-1.38969	-0.467155	-0.0437959	-0.408766	-0.247274
D000:ENSG00000164434 FABP7	3.17739	1.9278	1.06797	0.551155	0.424962	0	0.648693	0.60158	0.349392	0.412502	0.361432	0.370126	0.088461	0.259098	0.392677	-0.25946	0.056734	-0.223554	2.59995	-0.0818294	-0.703786	-0.600958	-0.317576	-0.857195	-0.721767	-0.592775	-0.742546	-0.682654	-0.836225	-0.745472	-0.681367	-0.584216	-0.863398
D000:ENSG00000166347 CYB5A	1.23818	0.544257	1.02878	0.00685267	-0.319679	0	-1.29835	-1.24235	-0.729722	-0.890203	-0.608136	-0.781667	-0.0547008	-0.0445063	-0.364425	0.0381884	0.237885	-0.375133	-0.0976141	0.0564345	-0.193548	0.216056	0.519043	0.147675	0.329248	0.512597	0.745354	0.485398	-0.836644	0.603626	-0.0920273	-0.208145	0.183117
D000:ENSG00000108559 NUP88	1.2913	0.374702	0.402206	0.582512	0.0416709	0.0745313	-0.113487	0.0268244	0.339178	-0.143328	-0.0709826	0	-0.0821954	0.141764	0.0862026	-0.164428	-0.239911	-0.26023	0.294117	0.035574	0.0281282	0.0871051	0.159857	-0.0575433	-0.360667	-0.551496	-0.294918	-0.551326	0.315457	-0.369944	-0.110479	-0.397378	-0.433993
D000:ENSG00000076248 UNG	0.989962	1.25528	0.703901	0.618615	0.136393	0.252405	-0.0556259	0.0496606	0.0555317	0.486064	0.532053	0.322963	0.421346	-0.14158	0.542975	0.16942	0.220483	-0.0779639	0.505559	-0.181707	-0.317047	-0.395408	-0.509587	-0.775036	-0.786309	-0.838161	-0.868882	-1.26083	0	-1.5194	-0.832615	-1.53479	-1.43349
D000:ENSG00000141456 PELP1	0.958807	0.809424	0.635224	0.624312	0.435947	-0.0107549	0.0435557	0.0327657	0.0782148	-0.0118685	-0.203787	-0.0194537	0.251648	-0.0984758	0.15123	0.0417345	0.126398	-0.166458	0.532309	0.0664421	-0.519783	0	0.0167322	-0.107189	-0.0329687	-0.449449	-0.479608	-0.539819	0.81375	-0.552048	-0.116936	-0.506773	-0.542564
D000:ENSG00000197798 FAM118B	0.659186	0.687623	0.352359	0.325285	0.253272	0.0697988	-0.101175	0	0.103131	0.197859	0.142524	0.0344624	-0.0678994	0.142921	0.298418	-0.0871012	-0.187759	0.0332059	0.204216	-0.169325	0.178497	0.229729	-0.22863	-0.0566054	-0.279766	-0.266932	-0.0981193	-0.798537	-0.60822	-0.597758	-0.207626	-0.50656	-0.240297
D000:ENSG00000082516 GEMIN5	0.889775	0.824716	0.550596	0.680855	0.312433	0.168585	0.0872926	-0.0956233	0.160435	0.0889765	0.0140056	0	0.0343738	-0.191965	0.178714	0.0199237	-0.0420766	-0.0338344	0.141022	0.060626	-0.137359	-0.0653932	-0.181318	-0.226977	-0.350121	-0.241094	-0.312262	-0.396261	0.866689	-0.609369	-0.0476216	-0.191811	-0.410184
D000:ENSG00000196363 WDR5	0.888565	0.777726	0.545069	0.434031	-0.118689	0	-0.160921	-0.0211795	0.0371034	0.13435	0.183293	-0.180969	0.155126	0.185481	0.251908	0.103699	-0.120562	-0.247053	0.322166	0.232865	0.128315	-0.00314124	-0.160737	0.00109105	-0.454784	-0.642247	-0.228345	-0.728998	0.725652	-0.917702	-0.155555	-0.544934	-0.629701
D000:ENSG00000109971 HSPA8	1.53228	0.990109	0.949521	1.27265	0.309839	0.273865	-0.0821232	0.162241	0.315826	0.598868	0.799788	0.559105	-0.341967	0.280576	-0.272315	-0.0294491	-0.114381	-0.0558422	0.429386	-0.118474	0.247944	0.290702	-0.174577	0	-0.190742	-0.23967	-0.564277	-1.19993	-0.87137	-1.36167	-0.35114	0.0719227	-0.31478
D000:ENSG00000087191 PSMC5	0.862125	0.86536	0.348352	0.48316	0.20589	0.225561	-0.168324	-0.0197214	0.287534	0	0.125166	-0.178302	-0.0781352	0.0243825	0.19038	-0.258713	-0.426479	-0.374287	0.268009	0.105262	0.137336	0.235012	0.0471474	0.000697573	-0.512329	-0.511176	-0.362455	-1.25941	-1.02023	-0.572469	-0.222881	-0.492316	-0.53407
D000:ENSG00000254858 MPV17L2	0.532473	0.853771	0.817416	0.486263	0.246799	0.0552141	-0.235847	-0.514913	0.113702	-0.165454	-0.360828	0.0598111	-0.112202	-0.124429	0.287438	-0.45555	-0.324214	0	-0.410857	-0.132179	0.304527	0.165343	0.688989	0.101962	-0.0272038	0.194694	0.384872	-0.650267	-0.156213	-0.224771	-0.376127	0.307173	-0.140725
D000:ENSG00000204959 RP4-798C17.5	1.49692	0.835416	0.741055	0.342765	0.544869	0.216317	0.562954	0.350226	0.415363	0.215425	0.160094	-0.197047	0.211337	0	0.146047	-0.0253978	0.08039	-0.187247	1.01004	-0.129833	-0.325864	0.0221318	-0.299418	-0.169801	-0.00503414	-0.765948	-0.256569	-1.00091	-0.556339	-0.843433	-0.988416	-1.00298	-0.928232
D000:ENSG00000104327 CALB1	1.78776	2.02066	1.74589	0.920744	1.20612	1.30592	0.7569	0.826264	1.26189	0.408934	0.265116	0.533638	0.059324	-0.33273	0.298987	-0.571181	-0.664945	-0.421422	-0.102179	-0.693779	-0.455595	-0.821309	-0.771118	-0.640242	0	-0.0221641	2.06719	-0.66071	-0.638544	0.858864	-0.821953	-0.907366	-0.671702
D000:ENSG00000152056 AP1S3	0.270532	1.25844	0.80553	0.239046	0.202495	0.652703	-0.834764	-0.763885	-0.343582	0	0.262537	-0.458819	-0.0672126	0.0569468	-0.0155836	0.119302	-0.35376	-0.0325674	0.0245932	-0.419653	0.0962183	0.116229	-0.422052	-0.0126092	0.217474	-0.250501	0.381521	-0.597634	-0.213654	-0.12129	0.382945	0.174346	-0.275993
D000:ENSG00000091409 ITGA6	0.691203	0.970103	0.825842	0.135024	0.0760903	0.408011	0.133414	0.0631979	-0.0778214	0.480556	0.508188	0.301148	-0.316795	-0.349835	-0.315645	-0.464493	-0.611538	-0.669736	0.10043	-0.406197	-0.0900062	0.404434	-0.147646	0.0446118	0.597321	-0.443713	0	-0.576016	0.582271	-0.38559	-0.523833	-0.530826	-0.188136
D000:ENSG00000160200 CBS	0.975153	0.858749	0.839891	0.557997	0.39566	0.318396	0.107509	-0.11256	0	0.219816	0.241676	0.0863946	0.228076	-0.00816447	0.137288	0.126122	-0.0254409	0.109375	0.380989	-0.103089	0.11626	-0.161447	-0.282371	-0.139581	-0.895075	-0.622127	-0.619152	-1.96921	-0.927342	-1.94056	-1.3895	-0.660882	-1.2141
D000:ENSG00000184697 CLDN6	1.04812	1.27182	0.821102	-0.0890652	0.00654953	0	0.182629	0.252342	0.517581	0.452502	0.382031	0.396248	0.0549316	-0.246169	0.272761	-0.237916	-0.365279	-0.52855	0.613662	-0.395787	-0.10412	0.226499	-0.358153	-0.0152222	0.749148	-0.107764	0.254906	-1.13637	-1.01715	-0.910286	-1.6611	-2.0237	-2.62016
D000:ENSG00000267748 CTB-102L5.4	1.62018	0.674231	0.686632	0.121168	-0.143256	0.0128271	0.0923038	0.229475	-0.315642	0.366785	0.181024	0.317441	0.237253	0.354844	0.00374853	0	0.0598967	-0.357643	-0.102218	-0.43607	-0.391882	-0.15127	-0.145128	-0.0885248	0.94867	-0.375257	0.192967	-1.22832	-0.21191	-0.28128	-1.18369	-1.59941	-1.64027
D000:ENSG00000129195 FAM64A	1.03401	1.52509	1.0767	0.714731	0.549806	0.502289	-0.667314	-0.230402	0.182312	-0.0882	0.00934827	0	0.175818	0.227288	0.54271	0.246565	-0.0184647	0.105197	0.712404	0.490827	0.422448	-0.152497	-0.454934	-0.196908	-2.13722	-2.35712	-1.46612	-2.74939	-1.92581	-1.81972	-2.25051	-1.93674	-2.21384
D000:ENSG00000113645 WWC1	0.792893	0.719963	0.421211	0.311338	0.00729159	0.162081	-0.334231	-0.373335	-0.115277	-0.093234	0.0712539	-0.101756	-0.0365361	-0.0245557	0.00741318	-0.11659	-0.0728285	-0.171038	0.199496	0.0947609	0	0.301883	0.0453788	0.129484	0.504324	-0.0968153	0.316734	-0.46541	0.482487	-0.125272	-0.534632	-0.544865	-0.369231
D000:ENSG00000146955 RAB19	0.353171	1.1397	0.661686	0.145891	0.0868173	0.210124	0	0.160783	-0.00525123	-0.370334	-0.396914	-0.15899	0.191745	-0.219628	0.474193	0.065014	0.0693716	0.272052	0.452315	0.217117	-0.122577	0.184911	-0.0355885	0.0842842	-0.170911	-0.60244	-0.140196	-0.593908	-0.587834	-0.494791	-0.641987	-0.587562	-0.533641
D000:ENSG00000101452 DHX35	0.424032	1.16946	0.883157	0.424737	0.636567	0.229178	0.0238177	-0.137719	0	0.17694	-0.0749078	-0.3523	0.386092	-0.444671	0.59841	0.434377	0.0540037	0.184979	0.458637	0.227977	-0.100468	-0.179938	-0.379168	0.0177717	-0.337058	-0.313148	-0.20522	-0.25725	-0.489494	-0.527743	-0.0403217	-0.0188861	-0.293533
D000:ENSG00000196781 TLE1	0.94391	0.954258	0.67046	-0.53996	-0.883916	-0.280829	0.0434937	0.0764887	0	-0.0771054	-0.0229996	-0.00353581	0.308883	0.177433	0.13545	0.169805	0.0483775	-0.595663	0.574831	0.0678537	-0.208131	0.285396	-0.124009	0.0454719	0.0098235	-1.01747	0.374231	-1.77605	-0.760529	-1.28267	-1.57007	-1.07299	-1.48372
D000:ENSG00000265590 AP000275.65	1.32756	0.881742	0.517712	0.766702	0.137001	0.138224	-0.0882086	0.0361	0.233967	0.264057	0.332876	0.0428706	0.249496	0.33386	0.140516	-0.470871	-0.502749	-0.76707	0.447475	-0.127034	-0.400175	0	0.0562951	-0.105407	-0.466318	-0.902766	-0.710645	-1.22415	-0.0506721	-0.870887	-1.02778	-1.01019	-0.952868
D000:ENSG00000153406 NMRAL1	1.27399	0.961233	0.809319	0.581471	0.467624	0.184225	0.684412	0.546029	0.509907	0.0840308	0.0446079	0	0.397622	0.0872514	0.524723	-0.189517	0.104801	-0.323794	0.816077	-0.0813307	-0.313255	-0.0975088	-0.134845	-0.166253	-0.0993058	-0.566093	-0.483387	-0.848682	-0.791842	-0.64091	-0.571577	-0.603168	-0.682831
D000:ENSG00000197785 ATAD3A	1.26503	0.959264	0.693496	0.598886	0.104494	-0.0689586	-0.582449	-0.219915	-0.0214629	-0.200057	-0.212858	-0.150173	-0.194945	0	-0.101586	-0.391358	-0.0915407	-0.359318	0.311005	0.12269	0.239364	0.179002	0.444713	-0.00711639	-0.0952398	0.047428	0.047813	-0.275664	1.21035	-0.382377	0.267947	0.168853	0.00146895
D000:ENSG00000171222 SCAND1	0.866972	0.657247	0.656962	0.570807	0.267766	-0.0423134	0.179353	0.0452692	0.0117986	-0.0379582	0.0208417	0.0710953	-0.121045	-0.0850762	-0.168071	-0.183241	0.156664	-0.13	0.365066	0.0912781	0.173267	-0.0697613	0.21476	0.267776	-0.0493914	-0.0990428	0	-0.411805	-2.0026	-0.286982	-0.854539	-0.601188	-0.388421
D000:ENSG00000159164 SV2A	0.590824	0.868125	0.697018	0.0156255	-0.144236	-0.151808	0.132995	0.136396	0.34163	-0.0030427	0.0453628	-0.0909907	0.0207033	0	0.395331	0.147439	-0.0995863	0.260746	0.487596	-0.14613	0.288619	0.23074	-0.0977764	0.0831427	-0.0493328	-0.802712	-0.228087	-1.05518	-0.445197	-0.844585	-0.364616	-0.606047	-0.663111
D000:ENSG00000130177 CDC16	0.732026	1.12087	0.526913	0.336554	-0.0537459	0.004019	0.0495394	0.165148	0	0.135148	0.398545	-0.0905602	-0.0850642	-0.123489	0.125823	-0.279808	-0.233284	-0.390364	0.371077	-0.127461	-0.213026	0.0371189	-0.0260809	-0.231716	-0.0870262	-0.289735	-0.297385	-0.5835	0.87594	-0.626117	0.343279	0.20985	0.0295879
D000:ENSG00000164045 CDC25A	0.922088	0.680104	0.469434	0.596965	0.226302	0.0986752	-0.0850444	-0.170465	0.134512	0.217471	0.219205	0.0151014	0.208294	-0.163311	0.226873	0.224579	0.271631	0	0.337276	0.137682	-0.0691526	-0.00619701	-0.174883	-0.0758464	-0.160524	-0.380516	-0.196188	-0.578133	-0.0274942	-0.58305	-0.383302	-0.61432	-0.522169
D000:ENSG00000159753 RLTPR	1.12725	0.821028	0.71794	0.55617	0.285205	0.293001	0.495719	0.255749	0	0.506116	0.360227	0.35598	0.319188	0.398232	0.331684	-0.135871	0.00512098	-0.109769	0.399066	-0.257143	-0.185527	-0.201534	-0.270499	-0.268113	-0.454563	-0.583519	-0.271465	-0.721011	-0.247522	-0.654804	-0.594001	-0.668105	-0.731464
D000:ENSG00000160284 SPATC1L	0.931812	0.933068	0.687032	0.181368	0.0605965	0.160223	0.177431	0.175661	-0.0119288	-0.176083	-0.147065	-0.0686048	-0.242168	-0.160342	0	-0.0765641	0.020227	0.287303	-0.0702075	-0.17127	0.0993755	0.206683	0.250661	0.0767154	-0.13239	0.163274	-0.115657	-0.356805	1.12764	-0.508464	-0.0702618	-0.300005	-0.460015
D000:ENSG00000087077 TRIP6	0.737798	0.69053	0.65266	0.141714	0.104983	-0.0240956	0.127054	0	0.223968	-0.110815	0.040689	-0.138098	0.171303	-0.109462	0.197773	-0.15151	-0.0214741	-0.19567	0.171565	0.010593	0.244141	0.257051	0.0296866	0.354897	-0.116389	-0.505113	-0.0952872	-1.14357	-1.49854	-0.59615	-0.715444	-0.484346	-0.736279
D000:ENSG00000077549 CAPZB	0.683797	0.391217	0.577206	0.0965516	0.272804	0.262669	0.0454085	-0.0813751	-0.0548875	0.095804	0.141867	-0.0974096	-0.152115	-0.112353	0	0.0168069	-0.0963067	0.027844	0.423636	-0.153696	0.225233	0.174926	-0.10732	0.138025	0.0777443	-0.204277	-0.0580733	-0.699336	-0.794578	-0.154146	-0.0450128	-0.0170826	-0.182555
D000:ENSG00000130726 TRIM28	1.26496	0.799285	0.800093	0.324007	-0.33664	-0.202351	-0.14271	0.0261185	0.159741	-0.106268	-0.0150191	0.407263	0.0566249	0.126236	0.000219224	-0.099645	0.125309	-0.14818	0.335808	0	-0.183533	0.212507	0.326169	0.0115635	-0.257976	-0.557828	-0.760047	-1.13017	1.08665	-1.12125	-0.430472	-0.352625	-0.669224
D000:ENSG00000233223 AC113189.5	1.55285	0.548275	0.406095	0.201905	0.393603	0.347099	0.0424638	0.150879	0.348312	0.061787	0.229872	0.0647586	-0.127581	-0.0781881	-0.00230197	-0.0436541	-0.18709	0.130664	0.552535	-0.249987	-0.150596	0.163227	-0.026852	-0.0762182	-0.427052	-0.000447163	-0.22036	0	-0.616991	0.101022	-0.590943	-0.327879	-0.116486
D000:ENSG00000033011 ALG1	1.15126	0.71222	0.437023	0.467673	0.214581	0	0.291222	0.166245	0.192965	0.383307	0.241278	0.397102	0.380366	0.204994	0.229643	-0.0639065	-0.18852	-0.209591	0.255439	-0.0132397	-0.103593	-0.0648938	0.0383376	-0.0415773	-0.371061	-0.596172	-0.369378	-0.698285	-0.129335	-0.596735	-0.326932	-0.393446	-0.372954
D000:ENSG00000077348 EXOSC5	1.45195	0.824705	0.707602	0.869997	0.677905	0.13486	-0.356465	-0.435241	0.100129	0.320438	0.363915	0.0950177	0.208712	0.248904	0.212863	-0.0191022	-0.022033	0	0.646696	-0.0245089	-0.0669933	-0.0560264	-0.0602562	-0.228946	-0.0166268	0.46288	-0.454885	0.347558	-1.26493	-0.26945	-0.153876	-0.265769	-0.29739
D000:ENSG00000102900 NUP93	0.877241	0.524519	0.451624	0.323452	0.0659825	-0.00308554	-0.281028	-0.127828	0.0938393	-0.151904	-0.159617	-0.0846335	0	0.0946145	0.144478	0.133102	-0.0209423	0.00466376	0.186476	0.287522	0.00194181	0.200063	0.408507	-0.017134	-0.149141	-0.199201	-0.216482	-0.603783	0.373024	-0.369382	-0.183844	-0.628859	-0.528871
D000:ENSG00000154217 PITPNC1	1.09153	0.514905	0.466768	0.435931	0.143608	-0.0233271	0.250899	0.284938	0.203642	-0.0203719	-0.141145	0.15179	-0.0305012	0.102106	-0.104598	-0.0393593	0.034368	-0.222622	0.553962	0.0736736	0	0.232029	0.163758	-0.0357981	-0.2621	-0.423657	-0.262759	-0.370916	0.386162	-0.0599362	-0.172439	-0.265398	-0.200612
D000:ENSG00000162910 MRPL55	1.01457	0.637013	0.546087	0.520098	0.575212	-0.0214483	0.114582	0	-0.264532	0.094074	0.0532956	0.251112	0.104408	0.0566075	-0.030461	-0.25866	-0.231424	-0.41199	0.267977	-0.11411	-0.06995	0.012599	0.122775	0.0895197	-0.153405	-0.167893	0.107834	-0.415034	-1.9087	-0.0554289	-0.175807	-0.258624	-0.207001
D000:ENSG00000019582 CD74	1.32991	0.710921	0.465715	0.259567	0.342568	0.0285273	0.0925612	0.0289219	-0.0631371	-0.124866	-0.129838	0	-0.0729461	0.0153201	0.0251924	0.125647	0.269806	0.30738	0.57815	0.0444008	-0.128607	0.154451	-0.22675	-0.576181	-0.18511	-0.799439	-0.0728318	-0.977771	-0.431757	-0.715471	-1.06305	-1.17278	-1.05109
D000:ENSG00000101850 GPR143	1.23531	0.691823	0.337663	0.320954	0.0784724	0.16813	-0.115393	0.147867	0.1	0.104094	0	0.457735	-0.157054	-0.105953	0.278725	-0.00697827	-0.125593	0.0412493	0.440866	-0.119188	-0.0156258	-0.0415948	-0.0397083	0.269745	0.135707	-0.0230314	0.0402068	-0.778646	-0.469456	-0.499017	-0.84844	-0.541462	-0.335107
D000:ENSG00000125753 VASP	0.728603	0.925087	0.498285	0.17217	0.0362404	-0.226124	0.336933	0.154635	0.554752	-0.159121	-0.300529	-0.272704	0.0236929	-0.102117	0.276795	-0.124838	-0.34741	-0.253375	-0.080043	0	0.228637	0.354556	0.135242	0.028089	0.18208	-0.417123	-0.294387	-1.40337	0.0842707	-0.690934	-0.107292	-0.348064	-0.406261
D000:ENSG00000108106 UBE2S	1.14642	1.08692	0.66488	0.581814	0.0568715	0.0518441	0.173492	0.50834	0.562819	-0.0888299	0.115085	-0.128158	0.169933	0.187378	0.367767	-0.0966612	-0.171768	-0.146106	-0.128221	0.378036	0	0.295409	0.107253	-0.0573134	-0.754441	-1.29735	-0.778234	-1.79122	-0.629018	-0.574153	-0.931313	-1.29843	-1.15998
D000:ENSG00000172172 MRPL13	0.718157	0.720824	0.730522	0.328562	0.258973	0.505349	-0.206183	-0.0532236	0.0153478	-0.0141828	-0.0508729	0.170955	0	-0.0739468	0.0673127	-0.0330428	-0.0998682	-0.0274187	0.227373	-0.0308687	0.218179	0.380302	0.294979	0.396759	0.0668252	-0.204138	0.380017	-0.222328	-1.06505	-0.133025	-0.551154	-0.422146	-0.364121
D000:ENSG00000163467 TSACC	1.03968	0.517303	0.504806	0.410818	0.0751404	0	0.172736	0.00195039	0.0421849	0.374315	0.377566	0.0983092	-0.0621825	-0.0321195	0.16881	0.054255	-0.157241	-0.231224	0.552158	-0.119419	-0.0921933	0.16086	-0.0149492	-0.0129478	-0.209142	-0.031629	-0.0226718	-0.102614	0.0275458	-0.298361	-0.80388	-0.372141	-0.404393
D000:ENSG00000236094 LINC00545	2.91555	1.67975	1.53005	1.35316	1.20621	1.8206	0.642722	1.46715	0.958579	0.838023	0.946109	1.28181	0.201299	0.0313562	0.713111	0	-0.239396	-0.461613	0.397933	-0.672202	-0.570432	-0.812024	-0.766592	-0.848316	-0.21043	-0.831996	-0.321615	-0.816892	-0.874569	-0.577102	-0.874569	-0.874569	-0.874569
D000:ENSG00000159079 C21orf59	1.09012	0.727503	0.462647	0.535329	0.0598654	0.264445	0	-0.0217884	0.22249	0.328827	0.467592	0.145143	0.24319	0.459773	-0.101633	-0.310569	-0.263178	-0.355894	0.26675	0.0779524	-0.0837114	0.0999571	-0.0294864	0.00950776	-0.267926	-0.471343	-0.306198	-0.615431	-0.0783433	-0.293648	-0.374576	-0.454234	-0.267099
D000:ENSG00000175792 RUVBL1	1.0609	0.801422	0.526136	0.515049	0.0140854	0.418275	-0.208269	0.0921452	0.292203	0.00953012	0.0728008	0.0055698	0.0771275	-0.190504	0.159357	-0.0221114	-0.140323	0	-0.109202	0.168352	-0.0718613	0.00192159	0.178269	-0.157271	-0.737257	-0.538304	-0.365206	-1.0581	-0.293923	-0.881245	-1.03634	-1.23614	-1.24703
D000:ENSG00000198331 HYLS1	1.19425	0.838528	1.11421	0.527062	0.571141	0.710155	0.494003	0.434054	0.679359	0.170905	0.2703	-0.0304344	-0.015235	0.176897	0	-0.204915	-0.41369	-0.175829	0.873097	-0.241498	0.332589	0.0865212	-0.079756	0.0272119	-0.451583	-0.412761	-0.0430264	-0.501708	-0.976959	-0.394255	-0.394306	-0.281645	-0.364684
D000:ENSG00000114867 EIF4G1	0.805093	1.16466	0.713552	0.739803	0.478137	0.213426	-0.0402298	-0.0132277	0.356957	0.141215	0.189855	-0.0813738	-0.0034064	-0.0371721	0.188278	-0.00696219	-0.216	-0.198997	0.365736	0	0.1692	0.211531	-0.0836707	-0.0183219	-0.119027	-0.146882	-0.131515	-0.73966	0.845359	-0.629756	0.0369161	0.0871275	-0.238879
D000:ENSG00000168393 DTYMK	0.843674	0.660633	0.509662	0.169149	-0.0651913	-0.0532925	-0.211985	-0.0925841	0.0701494	0.325244	0.177779	0.259955	-0.00598187	0	0.223595	0.0597197	-0.260299	0.000674799	0.214709	0.0352367	0.0281655	0.235512	-0.168108	0.041303	-0.508107	-0.81994	-0.173601	-0.8848	-0.957587	-0.663312	-0.279529	-0.705959	-0.579987
D000:ENSG00000094804 CDC6	1.16294	1.09617	0.919637	0.621772	0.504303	0.36361	0.0424708	0.056585	0.443921	0.187601	0.161588	0.288106	0.433019	0	0.682436	-0.157993	-0.262758	-0.0745772	0.276943	-0.375838	0.0417395	-0.357439	-0.598574	-0.634363	-1.23685	-1.25356	-0.930518	-1.63272	-1.26731	-1.10913	-1.07632	-1.0152	-1.10809
D000:ENSG00000181924 COA4	0.834924	0.728557	0.584058	0.32987	0.431624	0.327042	-0.11548	-0.151445	-0.261503	0.381947	0.351855	0.217255	-0.182997	0.0355489	0.0343549	-0.2686	-0.344244	-0.0629902	0	-0.197069	0.154775	0.258755	0.0879026	0.151845	-0.297986	-0.0728013	0.110345	-0.46078	-1.03067	-0.547816	-0.176149	-0.413706	-0.549417
D000:ENSG00000181896 ZNF101	0.855349	0.658992	0.826486	0.0861918	-0.057875	0.258127	0.438444	0.1309	0.260249	0.278237	-0.0854583	0.0727991	0.275205	-0.223461	0.296655	0	-0.421882	-0.0687803	-0.0511849	-0.301052	-0.389066	-0.357205	-0.250678	-0.464878	-0.385084	-0.728038	0.0186916	-0.341466	-0.628156	0.101238	0.688012	-0.0188842	0.363806
D000:ENSG00000085449 WDFY1	0.218654	1.15642	0.810714	0.0781559	0.243971	0.392094	0.240228	0.0610993	0	0.185692	0.354696	-0.325254	0.0227956	-0.33866	0.267748	0.11552	-0.196483	0.135883	-0.0221895	-0.172161	-0.264016	-0.000596065	-0.37668	-0.186391	-0.375204	-0.422425	-0.400251	-0.736303	0.175628	-0.967509	-0.183796	0.110431	-0.300258
D000:ENSG00000260469 RP11-8P11.3	1.63139	1.11479	0.484958	0.0348119	0.173476	0.454128	0.189102	0.72598	0.515104	-0.19357	0.0444503	-0.201202	0.409708	0	0.625007	0.502285	0.559913	0.661657	0.437482	-0.202273	-0.361248	-0.27619	-0.254145	-0.0676288	-0.43703	-0.353695	-0.370975	-0.390572	-0.323539	-0.251021	-0.213685	-0.43703	-0.43703
D000:ENSG00000126878 AIF1L	0.993058	1.1944	0.914593	0.400623	0.24233	0.110038	-0.0380733	0.180437	0.027754	0.196096	0.458614	-0.0983524	0.170794	0	0.506042	0.128059	-0.0159692	-0.0758779	0.598106	0.145807	0.238678	-0.14227	-0.331698	-0.212467	-0.775768	-1.21724	-1.03864	-1.95911	-1.46854	-1.71762	-1.14544	-1.33703	-1.6471
D000:ENSG00000076604 TRAF4	0.600718	0.779696	0.585753	0.26316	0.0782234	-0.122389	3.43061e-05	-0.339614	-0.0666117	-0.0713731	0.062184	0	0.118539	0.0703077	0.0987668	0.049142	0.147312	-0.15167	0.0728558	0.0263811	-0.00539381	0.188008	-0.131213	-0.0281072	-0.186168	-0.613729	-0.256726	-1.15547	0.0475544	-1.07729	-0.799784	-0.866566	-0.992598
D000:ENSG00000100167 SEPT3	0.359349	0.936071	0.622007	0.163467	0.0328987	0.0875731	0.120027	-0.0482603	0.0719456	0.0595045	0.121644	0	-0.0193107	-0.0394385	0.181183	0.0773281	-0.0122153	0.125388	0.115566	-0.0166673	0.241109	-0.147085	-0.289436	-0.145907	-0.611766	-0.525205	-0.43391	-0.511948	0.279236	-0.656193	-0.552424	-0.722112	-0.66693
D000:ENSG00000008323 PLEKHG6	0.760298	0.731326	0.517867	0.45242	0.161619	0.242367	0.25813	0.142549	0.270665	-0.0344107	0.014615	0.278738	-0.0908629	-0.15957	-0.0147406	-0.144091	-0.0756774	-0.234402	0.111878	-0.239785	-0.281598	0.0431052	0	0.143805	0.0709156	-0.501799	0.239371	-0.666373	-0.0546998	-0.411269	-0.650866	-0.644296	-0.52963
D000:ENSG00000233631 RP11-457M11.2	0.240054	0.838954	1.30137	0.0842289	0.0958274	0.819186	0.00331516	-0.00267695	0.261776	0	0.0921004	0.389103	-0.0947471	-0.0546344	0.121692	0.0237917	-0.129915	0.0254805	-0.22354	-0.147442	-0.198819	0.0489937	-0.0936695	0.249804	-0.227851	-0.191408	-0.208362	-0.227583	-0.273131	-0.273131	-0.143386	-0.273131	0.184225
D000:ENSG00000228944 AC004485.3	0.72722	0.837537	1.75783	0.233932	-0.00930884	1.29211	0.189138	0.102298	0.554402	0.122592	0.0206287	0.0590655	0.051444	0	0.0111177	-0.00930884	-0.00930884	0.0128142	0.0404587	0.0422527	-0.00930884	-0.00930884	-0.00930884	-0.00930884	-0.00930884	-0.00930884	-0.00930884	-0.00930884	-0.00930884	-0.00930884	-0.00930884	-0.00930884	-0.00930884
D000:ENSG00000179958 DCTPP1	1.03796	0.596579	0.668451	0.499872	0.415758	0.0250936	-0.274554	-0.0452618	0.0914445	0.214408	0.0219965	-0.171617	0.117946	0.0540015	0	-0.182626	-0.0806082	-0.342447	0.140651	0.0865992	0.0566911	0.0207267	-0.290071	0.039791	-0.223501	-0.174309	-0.0756878	-0.625208	-1.70721	-0.588628	-0.80367	-1.13519	-0.778707
D000:ENSG00000124787 RPP40	1.39387	0.997856	0.766505	0.831055	0.457	0.408236	0.146093	-0.0646227	0.0919932	0.243558	0.53483	-0.0411401	0	0.237311	0.199485	-0.132692	-0.227975	-0.0263938	0.329226	-0.00207246	0.346287	0.1254	-0.137586	0.0521059	-0.826852	-0.501184	-0.449273	-0.898428	-1.47566	-1.41962	-0.8687	-0.66895	-1.10854
D000:ENSG00000013306 SLC25A39	0.822863	1.05531	0.99623	0.809535	0.271498	0.345986	-0.23011	-0.0158189	0.135314	0	-0.0963318	0.254362	0.0325333	-0.254954	0.215709	-0.184312	-0.263836	-0.340368	0.0589629	0.105432	-0.3081	0.221263	0.276106	0.222589	-0.229069	-0.370368	-0.262023	-0.738655	0.885148	-0.683595	-0.587883	-0.704077	-0.500796
D000:ENSG00000143179 UCK2	0.839137	0.926667	0.479229	0.626454	0.169419	0.100169	-0.077142	0.0851983	0.194515	0.0945845	0.11638	0.118306	0.118174	0	0.326233	-0.0217404	-0.121775	-0.133362	0.214516	0.0756233	-0.248599	-0.226803	-0.325566	-0.523607	-0.19117	-0.328192	-0.530407	-0.862251	0.363243	-0.184174	-0.327248	-0.670689	-0.629107
D000:ENSG00000100344 PNPLA3	0.625332	0.737753	0.724213	0.461456	0.0488597	0.0108471	0.498946	0.260427	0.187023	0.448558	0.123053	0.170593	0.0875213	-0.0999174	0.11007	0.0443911	-0.156591	-0.154658	0.0428778	-0.0219072	-0.0795775	-0.0701231	-0.119748	0	-0.334583	-0.279382	-0.10363	-0.432349	-0.285934	-0.46709	-0.5926	-0.631008	-0.520999
D000:ENSG00000174567 GOLT1A	1.52515	1.2556	1.4513	-0.0485529	-0.409833	0.251882	-0.538116	-0.563555	-0.332967	-0.028098	-0.184035	-0.0695649	0.606955	0.33893	0.638624	0.333076	0.586578	-0.0385298	0.907542	-0.0643081	0.224643	0.919385	0.458655	0.784341	0.488339	0	1.3065	-0.735686	-0.860271	-0.0849654	-1.12839	-1.30729	-0.375256
D000:ENSG00000187051 RPS19BP1	0.780357	0.762258	0.69405	0.429005	0.162854	0.198093	-0.0980163	-0.0603844	0.0338432	0.0782965	0.244079	-0.051005	-0.0690799	-0.00309663	-0.0513296	-0.197103	-0.26181	-0.359226	0	0.0168976	0.230202	0.243363	0.230569	0.350265	-0.132583	-0.375152	0.0133386	-0.48869	-2.34703	-0.395648	-0.552482	-0.387788	0.0577706
D000:ENSG00000100162 CENPM	0.919508	0.81773	0.97188	0.107819	0.0199975	0.149237	-0.252286	0.072651	0.261582	0.255643	0.173816	0.591263	0.143934	0.0824066	0.285457	0	0.0815559	-0.0119198	0.290818	-0.103956	-0.34798	-0.337414	-0.241238	-0.395537	-1.081	-1.23459	-0.738482	-1.39138	-1.45151	-0.790452	-0.96848	-1.05198	-1.14158
D000:ENSG00000138442 WDR12	1.07235	0.996886	0.705449	0.318173	0.304717	0.640465	-0.333368	-0.332936	-0.168934	0.0250403	0.096562	-0.315956	-0.0124446	-0.181569	0	0.17995	0.284984	-0.117561	0.15411	0.0678428	0.14689	-0.0317344	-0.0468761	-0.0758323	-0.344509	0.265113	-0.280929	0.274843	0.991794	-0.190151	-0.213091	-0.373946	-0.382515
D000:ENSG00000136270 TBRG4	0.791366	1.26484	0.817059	0.828861	0.586294	-0.100466	-0.18732	-0.0857405	0.0417139	-0.0601609	-0.23637	-0.412143	0.0448268	-0.206543	0.107147	0.109911	0.146197	-0.196727	0.351298	0.241329	-0.397436	0.0606149	0	-0.0299206	0.118828	0.227762	-0.190948	-0.109323	0.849232	-0.078074	-0.025927	-0.426919	-0.449556
D000:ENSG00000104518 GSDMD	1.28282	1.09114	1.19646	0.491921	0.478808	0.546148	0.751946	0.571422	0.632936	0.310032	-0.0420932	0.605551	0.14534	-0.0366989	0.253828	-0.0511474	0.202349	0.217717	0	-0.246296	-0.246196	0.0555811	-0.111556	-0.0621304	-0.795564	-1.15111	-0.368633	-1.51317	-1.5482	-1.17614	-1.04656	-1.33259	-0.623593
D000:ENSG00000144120 TMEM177	1.18877	0.769382	0.429227	-0.536159	-0.299496	-0.264703	0.154046	-0.0431661	-0.0762161	0.0621751	0.133546	-0.146389	0.357605	0.0497751	0.467835	0.280343	0.164065	0.28572	0.204964	0.00165791	-0.109058	0.0519364	-0.0522085	0.228199	-0.283078	-0.295066	0	-0.369077	-0.664907	-0.785611	-0.171985	-0.94665	-0.670314
D000:ENSG00000228623 ZNF883	1.32152	1.22138	0.992956	0.455096	0.418945	0.687169	0.177826	0.160739	-0.0785887	0.0178949	0.0210802	-0.162211	0.391436	-0.307148	0	0.454984	0.42723	0.244929	1.22767	-0.183442	-0.383338	-0.0679953	-0.139355	-0.354393	-0.392611	-0.251645	-0.445168	-0.137962	0.459547	-0.835261	-0.387949	-0.757623	-0.722068
D000:ENSG00000165349 SLC7A3	2.73353	1.29592	1.1335	-0.0108449	-0.599671	-0.284397	0.124117	0.120668	0.387806	0.177485	0.0916184	1.15267	0.139799	0	1.06601	-0.0444514	0.105013	0.242842	0.781636	0.0402895	0.780626	-0.615234	-0.687166	-0.056781	-1.30871	-1.53706	-1.81945	-2.41686	-1.57254	-2.36169	-2.32054	-1.8879	-2.38867
D000:ENSG00000084774 CAD	1.21471	0.901026	0.889603	0.604026	0.265264	0.347863	0	0.0406871	0.242457	0.26859	0.355941	0.235025	0.188126	-0.0667138	0.242215	0.0580257	-0.0516819	-0.113373	0.244105	-0.355466	-0.382179	-0.470147	-0.433966	-0.516954	-0.489988	-0.443924	-0.68601	-0.803561	0.865171	-0.962557	-0.182547	-0.583802	-0.872812
D000:ENSG00000143466 IKBKE	1.69629	0.599837	0.65117	-0.098278	-0.254308	-0.282954	0.0145313	0	0.16349	-0.0679175	-0.0413859	-0.0372258	0.00740155	-0.101636	0.076792	-0.225448	-0.125408	-0.234116	-0.0411108	-0.330492	-0.379834	-0.0361537	0.318632	-0.122748	0.31154	0.517628	0.442201	-0.215407	0.634437	0.331985	0.104379	0.145283	0.232591
D000:ENSG00000173436 MINOS1	1.69191	0.953652	0.726114	0.607718	0.652186	0.778134	-0.074932	-0.132865	0.0375899	-0.113174	-0.19642	0.0713329	-0.442612	-0.0620291	-0.143438	-0.253254	-0.349291	0.250092	-0.146494	-0.582394	0.0452887	-0.0257523	0	0.0962675	-0.285266	-0.311647	0.414165	-0.255657	-0.606322	0.307544	0.704694	0.195194	0.606229
D000:ENSG00000142632 ARHGEF19	1.17261	1.0453	0.978515	0.0467447	-0.082368	0.0210575	-0.493399	-0.353429	-0.095368	-0.593773	-0.326809	-0.1958	0.475266	0.25999	0.304028	0.297211	0.560259	0.0319645	0.88659	0.0781197	0.245812	0.0608693	0.0766808	0	-0.788205	-1.27772	-0.939252	-1.40956	-0.685856	-0.883034	-1.21804	-1.09453	-1.10058
D000:ENSG00000123297 TSFM	0.761917	0.713638	0.575472	0.205045	0.263518	0.395871	-0.271972	-0.0392727	-0.176876	-0.0315169	0.192402	0.0561065	-0.0984562	0	0.136574	-0.180952	-0.0392992	-0.251526	0.15297	-0.117587	0.110533	0.276204	0.323231	0.112967	0.144322	-0.11846	0.145342	-0.0521608	-1.21899	-0.514881	-0.51026	-0.098287	-0.106867
D000:ENSG00000103067 ESRP2	0.741702	0.778977	0.650116	0.21039	-0.0395602	-0.0309466	-0.0910126	-0.171171	-0.246632	0.28609	0.367892	-0.0215984	0.0667969	0.0299431	0.177308	0	-0.143043	-0.235398	0.17963	0.0140612	0.000531906	0.256545	-0.129532	0.0594974	0.315973	-0.320485	-0.0811529	-0.657077	0.575513	-0.356238	-0.215512	-0.717439	-0.646491
D000:ENSG00000213339 QTRT1	0.781254	0.681402	0.565605	0.454738	0.225423	-0.172701	-0.0947061	-0.162375	0.229251	0.223595	0.0866076	-0.0322853	0.0956828	0.074029	0	-0.334413	0.0111036	-0.537543	0.385831	0.178483	-0.314804	-0.037954	0.24782	-0.0783913	-0.33853	-0.473666	-0.317901	-0.334061	-0.425915	0.0424053	0.210415	-0.430062	-0.417156
D000:ENSG00000101945 SUV39H1	0.593032	0.892794	0.51255	0.111586	0.298935	0.458499	0.152222	-0.138533	0.166213	0.0944543	0.0773254	-0.037443	-0.0322257	0	0.18279	0.119205	-0.0723594	0.0287695	0.275275	-0.143635	0.187883	0.00496733	-0.0855509	-0.0922421	-0.256318	-0.579042	-0.41157	-0.696842	-0.518932	-0.422292	-0.302808	-0.154507	-0.296898
D000:ENSG00000205220 PSMB10	1.55354	1.12496	1.0394	0.738596	0.550437	0.442275	-0.532096	-0.473065	-0.419162	0.0794927	-0.167881	0.110762	-0.464816	-0.303889	-0.555517	-0.582343	-0.716604	-0.787803	-0.21785	-0.327436	-0.274968	0	0.177452	-0.0638543	-0.555804	0.657953	0.12655	0.978408	-0.379827	0.576589	0.643546	0.512878	0.570803
D000:ENSG00000222017 AC011997.1	0.960042	1.03193	0.772591	-0.041528	0.486815	0.615978	0.217483	0.253986	0.18243	-0.221879	0.283441	-0.07853	0.313236	-0.0379813	0.411873	-0.188271	0	0.775227	-0.0868922	-0.176305	0.0239247	-0.128315	-0.244971	0.35017	-0.208055	-0.162369	0.344324	-0.0670508	-0.549629	0.475721	-0.312356	-0.138543	-0.196753
D000:ENSG00000145907 G3BP1	0.4845	1.14315	0.981012	0.160543	0.25554	0.33959	-0.159737	-0.11384	0.132274	0.198155	0.337325	-0.0278542	0.192609	-0.170023	0.451207	0.467321	0	0.454213	0.182787	0.0358115	0.279373	-0.10554	-0.383259	-0.0349057	-0.550704	-0.253408	-0.189632	-0.599398	-0.655742	-0.715202	-0.43358	-0.404563	-0.59839
D000:ENSG00000181392 SYNE4	1.63639	0.794416	1.12933	0.528316	0.107159	0.316678	0.228495	0.183565	-0.0813839	-0.139344	-0.0628492	0.277365	0.174289	0.0364726	0.0940934	-0.140214	0.20736	0	0.890365	-0.0273661	-0.159834	0.179952	-0.0172697	0.0564497	-0.884226	-1.0675	-0.70237	-1.70386	-1.19769	-1.48782	-1.76053	-2.04066	-1.87291
D000:ENSG00000130935 NOL11	0.67492	1.10085	0.727192	0.471829	0.454634	0.0765218	-0.138636	-0.122587	0.121222	0.0512045	-0.0681274	-0.210879	0.231678	-0.197157	0.330957	0.284788	-0.116085	0	0.645655	0.335948	0.0301374	0.143616	-0.152023	0.107661	-0.0897312	-0.159026	-0.122744	-0.407771	-0.880525	-0.386442	-0.167722	-0.226263	-0.404787
D000:ENSG00000250534 RP11-475D8.1	1.55543	0.843141	0.75352	0.509767	0.692207	0.448876	0.0868379	-0.116916	0.356389	0.0790601	0.0769634	0.293637	0	0.131924	0.10701	0.113686	-0.0471005	0.0912402	0.88007	-0.183375	-0.23272	-0.327948	-0.36829	-0.313744	-0.397236	-0.331762	-0.397236	-0.397236	-0.397236	-0.346997	-0.21998	-0.307428	-0.397236
D000:ENSG00000261183 RP11-532F12.5	1.19221	0.825597	0.715308	0.343476	0.312239	0.0961954	0.106743	0.301653	-0.0380571	-0.0324385	-0.313586	0.177512	0.109669	0.135771	0	-0.0500718	0.10724	-0.368159	0.782748	-0.106658	-0.382868	0.265817	-0.0225669	0.173007	-0.135258	-0.705646	0.212197	-0.430279	-0.533578	-0.260837	-0.786065	-0.952911	-0.719839
D000:ENSG00000227751 RP1-20B21.4	1.64327	0.981359	0.712968	0.459233	0.210281	0.182232	0.310374	0.471197	0.488971	0.47479	0.00290501	0.670554	0	0.51939	-0.0847294	-0.506965	-0.227018	-0.371587	0.0105092	-0.12667	-0.0449301	-0.272284	0.022806	0.016732	-0.460258	-0.889754	-0.551568	-0.706496	-0.986455	-0.425461	-0.957525	-0.741361	-0.958274
D000:ENSG00000174173 TRMT10C	0.994617	1.20126	0.665983	0.411011	0.501424	0.476492	0.0663582	-0.0289076	0.26404	0.41674	0.626716	0.203756	0	-0.230984	0.069249	-0.13997	-0.28028	0.164565	0.00348272	-0.452677	0.196056	0.264307	-0.301937	-0.186352	-0.127366	-0.28033	-0.341506	-0.535854	-1.63	-0.51089	-0.0786095	-0.543802	-0.371912
D000:ENSG00000105427 CNFN	1.00014	1.25932	1.53371	0.779725	0.530882	0.194107	0.313077	0.555694	0.192031	-0.0554403	-0.375052	0.449028	0.415203	0.0646504	0.400735	0.0834344	0.360467	-0.0198274	-0.261096	-0.15136	-1.00686	-0.26301	0	0.0648215	-1.00255	-1.70028	-0.505521	-1.85993	-0.92978	-1.64177	-2.12452	-2.35259	-2.06819
D000:ENSG00000154473 BUB3	0.939438	0.93631	1.05866	0.320036	0.604791	0.330395	0	-0.0746241	0.290844	0.0981177	0.236281	-0.254773	0.217579	0.355038	0.173896	0.00911984	-0.0218665	0.0787626	0.306199	-0.033227	0.196485	-0.293085	-0.487309	-0.339841	-0.802487	-0.803388	-0.394953	-1.14061	-1.1564	-1.02854	-1.09038	-0.903681	-1.02719
D000:ENSG00000161057 PSMC2	1.0836	0.969348	0.455123	0.64658	0.341471	0.256799	-0.0619377	-0.0168742	0.268734	-0.152683	0	-0.234637	-0.217706	-0.211187	-0.00966912	-0.383469	-0.534939	-0.46663	0.354759	-0.0405794	0.206493	0.453221	0.221182	0.10292	0.00884035	-0.340166	0.108372	-0.68288	-0.285963	-0.103841	0.10121	0.0295586	-0.100286
D000:ENSG00000168259 DNAJC7	0.822312	0.733828	0.40256	0.41843	0.283106	0.265976	0.0478267	0.140659	0.284715	0.0347704	-0.014718	-0.0963085	-0.18779	-0.0411653	0.023753	-0.124404	-0.48621	-0.172206	0.196342	-0.0552971	0.136617	0.149566	0.0400695	0	-0.201489	-0.21914	-0.06696	-0.632596	-0.235384	-0.394768	0.0542342	-0.344502	-0.475031
D000:ENSG00000092964 DPYSL2	1.09629	1.14016	0.992641	0.282747	-0.0864396	-0.212511	-0.0680332	-0.0380211	0.241158	0.087478	0.127711	-0.101319	-5.70944e-05	-0.143644	0.0911071	0.0792078	-0.271386	0.120726	0.55769	0.0344999	-0.0458252	0.123286	0.0167488	-0.0648579	-0.423862	-0.341951	-0.169145	-1.06753	1.25358	-0.334622	-0.449201	0.0386091	0
D000:ENSG00000133935 C14orf1	0.427047	1.24042	1.06267	0.297528	-0.0530714	-0.30106	0.209757	0.278227	0.353415	0.243101	0.00902593	-0.279761	-0.0451211	-0.383947	0.149137	-0.222315	-0.35678	-0.288118	0.184178	0.498506	0	0.127416	0.0130096	0.0138857	-0.525109	-0.649829	-0.186125	-1.23106	0.206466	-1.09236	-0.346921	-0.711171	-1.09434
D000:ENSG00000135549 PKIB	1.14717	1.11163	2.01755	0.878384	0.562855	1.19423	-0.14794	-0.0433093	0.467587	0	-0.106295	0.173367	0.123541	-0.41101	0.602506	0.0586513	-0.241868	0.636591	-0.145742	-0.0760964	0.432547	-0.0613663	-0.106435	0.655501	-0.434883	-0.932827	0.465899	-0.37204	-1.10094	0.302732	-0.455757	-0.390725	-0.160798
D000:ENSG00000147955 SIGMAR1	0.820169	1.21226	1.04917	0.831576	0.225366	0.405482	-0.00292772	-0.047013	0.45602	-0.125601	0.114587	0.0585565	0.120647	0.0841699	0.131096	-0.0279407	-0.0289243	-0.0533797	-0.141232	0.149571	0	0.163042	0.134972	-0.0117637	-0.22655	-0.207134	-0.0634041	-0.518286	1.01271	-0.382155	-0.303467	-0.247358	-0.250855
D000:ENSG00000157778 PSMG3	0.793178	0.592362	0.711749	0.0394343	0.44637	-0.119906	-0.0535409	-0.0450155	0.0753302	0.0248727	-0.185514	0.0810727	0.155384	0	0.00652	0.0996389	-0.107593	-0.204264	0.250674	-0.0616813	-0.344753	0.145758	0.0518124	0.307006	-0.0418488	-0.349568	0.222092	-0.550851	-1.2798	-0.201275	-0.426273	-0.567831	-0.176453
D000:ENSG00000187522 HSPA14	0.671799	0.855777	0.578871	0.24894	0.526986	0.226343	-0.0915639	-0.13247	0.173118	0	-0.0656637	-0.0726458	0.256065	-0.193783	0.335711	0.101332	-0.229409	0.034796	0.262654	0.184887	0.17677	0.0696394	-0.0697123	0.221607	-0.128637	-0.385131	-0.0399276	-0.329537	-0.310376	-0.411459	-0.283702	-0.225172	-0.489991
D000:ENSG00000204352 C9orf129	1.0091	1.46372	0.638082	0.707734	0.846802	0.149023	-0.127761	-0.0726738	0.125841	0.0559722	0	-0.168846	-0.0136903	0.0989472	-0.153265	-0.163633	-0.0779215	-0.177692	-0.122469	-0.102549	-0.186047	-0.0829439	-0.139036	-0.0184765	-0.0294742	0.050362	0.13097	0.00802199	0.621066	0.1601	0.708264	0.329476	-0.0270544
D000:ENSG00000179051 RCC2	1.11778	1.4568	1.13628	0.666276	0.319013	0.365764	0.506875	0.252572	0.598205	0.4919	0.458375	0.344581	0.132083	-0.0998236	0.3819	-0.00999453	-0.146269	-0.0766848	0.23467	-0.135576	0	-0.131996	-0.403184	-0.500546	-0.971124	-1.26371	-0.926802	-1.78129	0.145566	-1.71192	-1.29825	-1.62474	-1.61214
D000:ENSG00000256269 HMBS	0.739252	0.608586	0.786354	0.335438	0.18445	-0.0347208	0.12761	0.0914926	0.127114	-0.00830717	-0.216148	0	0.101341	-0.243541	0.157833	-0.0913821	0.0929749	-0.11822	0.205299	0.087146	-0.272598	0.0883049	0.100147	0.133705	-0.361034	-0.407697	-0.269075	-0.609578	-0.565573	-0.843978	-0.678837	-0.853664	-0.842997
D000:ENSG00000262660 SLC25A10	0.87292	0.779715	0.53405	0.226628	-0.0604783	0	-0.477375	-0.303563	-0.068084	-0.110908	-0.142344	0.154008	-0.221834	-0.314744	-0.0990203	-0.213377	-0.38229	-0.368638	-0.065226	-0.170542	-0.0696533	0.345785	0.328765	0.222126	0.0428295	0.248318	0.0542972	0.188292	0.586464	0.124293	0.240807	-0.126417	0.224459
D000:ENSG00000182481 KPNA2	0.859842	1.39111	0.919637	0.297026	-0.0425656	0.280696	-0.571533	-0.158973	0.42752	-0.180161	0.15756	-0.217676	-0.0819399	0.012769	0.517677	0.122811	-0.315567	-0.0170908	0.429852	0.468899	0.253459	0.488853	0.0213163	0.116862	-0.600965	-1.01992	-0.222614	-1.6496	0	-0.40991	-0.739428	-1.03296	-1.4539
D000:ENSG00000144401 METTL21A	0.797483	0.659775	0.480922	0.361563	0.222818	0.129099	0.0350043	-0.0692858	-0.177638	-0.103202	-0.15537	-0.238855	0.0237065	-0.168989	-0.0930496	-0.108595	-0.120892	0.0230852	0.485934	0	0.0780801	0.195206	0.0163037	0.125982	0.165676	-0.162813	0.248356	-0.271636	-0.106397	-0.506052	-0.0880229	-0.587466	-0.385603
D000:ENSG00000173457 PPP1R14B	1.57007	1.34366	1.06984	1.26111	0.497893	0.369177	0.00143477	0.182489	0.48696	0	-0.0473786	0.31783	-0.129887	-0.160677	-0.0810689	-0.593765	-0.385175	-0.632564	-0.00683703	0.118732	-0.0870291	0.425499	0.640452	0.243398	0.022739	-0.256124	-0.129397	-1.05476	0.977721	-0.672597	-0.324297	-0.157275	-0.490651
D000:ENSG00000160688 FLAD1	0.969586	0.950862	0.574942	0.677433	0.436375	-0.0160784	-0.166031	-0.0838173	0	0.191883	0.0276517	-0.0440132	0.160908	0.0882098	0.203172	-0.129445	0.0156262	-0.141539	0.374742	0.113918	-0.0617955	0.0942693	0.0812665	0.118145	-0.332644	-0.129993	-0.185006	-0.517447	-0.527185	-0.454339	-0.4072	-0.726735	-0.848086
D000:ENSG00000123395 C12orf44	0.748935	0.878818	0.661472	0.61267	0.401053	0.0726759	0.0297439	-0.000589458	0.175734	0.158287	-0.0107796	-0.0904664	0.0708341	-0.278271	0.193572	-0.196511	-0.0810872	-0.283566	0.353675	0.136962	-0.261616	0.0882569	-0.0205196	0.054664	0.239291	-0.119499	-0.0907781	-0.59528	-0.842882	-0.339	-0.446968	0	-0.00276037
D000:ENSG00000103490 PYCARD	0.999201	0.775874	0.903828	0.433624	0.291909	0.083063	0.564177	0.383773	0.178685	0.172309	0.0845719	0.374129	0.575569	0.290418	0.234622	-0.164447	0	-0.309664	-0.200138	-0.306915	-0.354067	-0.431893	-0.149106	-0.105989	-0.438169	-0.517081	-0.467192	-0.266052	-0.242083	-0.392877	-0.548123	-0.497147	0.00408211
D000:ENSG00000165271 NOL6	1.01532	1.0357	0.576318	0.474488	0.155964	0.034946	-0.402067	-0.608145	-0.198422	0	0.0388852	-0.218881	0.000852299	-0.368453	-0.11377	0.0302412	-0.199145	-0.200229	0.19375	0.00311055	-0.185249	0.010657	-0.209183	-0.0955889	0.0372428	-0.0472648	-0.141673	-0.595006	0.912408	-0.638207	0.118717	0.158878	-0.25958
D000:ENSG00000013275 PSMC4	1.16004	1.02457	0.552633	0.68948	0.248417	0.177663	-0.353456	-0.0941965	0.343152	-0.151151	0.075004	-0.17201	-0.148166	0	0.0826558	-0.302979	-0.419933	-0.386741	0.329975	0.291149	0.313494	0.465497	0.32045	0.229317	-0.136035	-0.108753	-0.039251	-0.694857	0.420195	-0.163903	-0.0720804	-0.099724	-0.188571
D000:ENSG00000196141 SPATS2L	1.5279	1.16545	0.952411	-0.337304	-0.35272	-0.155782	0.234675	0.250018	0.968223	-0.103729	-0.0997135	0.356156	-0.383785	-0.398504	-0.109916	-0.230515	-0.483158	-0.474969	0.362017	-0.235212	-0.290311	0.718632	0.341774	0.594329	0.317488	-0.327407	0.33261	-0.873013	0.858101	-0.216395	0	0.0832462	0.00500285
D000:ENSG00000160606 TLCD1	1.05789	0.949851	0.904009	0.574368	0.25722	0	0.317875	0.203499	0.769139	0.250856	0.157098	0.238855	0.0568455	0.0127639	0.101374	-0.174525	-0.357324	0.133362	0.279709	-0.370731	-0.279161	-0.294987	-0.336158	-0.201119	-0.451117	-0.68662	-0.373966	-0.842142	-0.295519	-0.802153	-0.683671	-0.842523	-0.653518
D000:ENSG00000111319 SCNN1A	1.07054	1.21687	0.797116	-0.0464612	0	0.196104	-0.0427874	0.203194	0.561522	0.365401	0.696295	0.181693	0.194558	0.476025	0.144648	0.117131	0.170637	-0.301012	0.0875886	-0.186142	-0.313746	0.252821	-0.227665	-0.374899	-0.599202	-1.1545	-0.249247	-1.00024	-1.03119	-0.75859	-0.378086	-0.721382	-0.613592
D000:ENSG00000116649 SRM	1.98663	1.4353	1.37532	1.31715	0.619467	0.385159	-0.207988	-0.125765	0.257924	0.145057	0.0887697	0.4198	-0.0824615	-0.151414	-0.046326	-0.358243	-0.241214	-0.74544	0.275565	0.0197717	-0.300382	0.283952	0.639368	0.165868	-0.486885	-0.2717	-0.474352	-1.01726	1.56689	-0.450421	-0.270939	0	-0.40367
D000:ENSG00000132142 ACACA	0.966931	1.41253	1.10805	0.635818	0.526049	0.801916	-0.183707	-0.106277	0.290519	-0.152154	-0.0447859	0	-0.424816	-0.448979	0.00989766	-0.0939486	-0.244739	0.145449	0.0112557	-0.0920336	-0.0100726	0.164457	0.12692	0.119779	-0.15072	-0.103876	0.208151	-0.357634	1.13687	-0.403236	0.0832908	-0.170286	-0.538755
D000:ENSG00000164985 PSIP1	1.56095	1.37584	1.08523	0.694608	0.222112	0.543113	0.502511	0.492295	0.466756	0.242071	0.15989	0.436479	0.393289	0.437804	0.602854	-0.00920744	-0.126356	0	0.297416	-0.458388	-0.460795	-0.710561	-0.435124	-0.932378	-1.55037	-1.97623	-1.14151	-2.00973	-0.45364	-1.35227	-1.33813	-1.20244	-1.57264
D000:ENSG00000162729 IGSF8	1.82912	1.24883	0.74075	1.10291	0.657463	0.3364	0.338602	0.309927	0.257687	0.0279106	0	0.224655	-0.255652	-0.0557124	0.00399855	-0.667555	-0.360102	-0.650742	-0.206547	-0.389811	-0.508401	-0.0393089	0.059848	-0.155392	-0.168439	-0.741945	0.0228559	-0.523759	0.773445	-0.186446	-0.0584359	0.0196667	-0.310228
D000:ENSG00000067064 IDI1	0.623892	1.03746	0.981145	0.563888	0.34826	0.399668	-0.239496	-0.0157958	0.171605	0.0781865	-0.0381064	-0.207918	-0.41262	-0.513724	0	-0.0531318	-0.519537	0.170461	0.18212	-0.0684864	0.408096	0.21606	-0.0894029	0.302555	-0.359966	-0.231241	0.61964	-0.34391	-0.0457159	-0.0332218	0.0684706	0.185579	-0.128981
D000:ENSG00000147383 NSDHL	0.598756	0.957573	0.775438	0.289418	0.0906472	-0.167142	-0.24846	-0.126145	0.29305	0.0614603	0	-0.021329	-0.603595	-0.358123	-0.290029	-0.586941	-0.752982	-0.284378	-0.357586	-0.32179	0.0448817	0.165605	-0.0865971	0.231003	-0.344321	0.0958474	0.190452	-0.314318	0.397433	-0.387245	0.412821	0.258851	0.106446
D000:ENSG00000167670 CHAF1A	1.2615	1.31439	1.04666	0.591615	0.523743	0.442062	0.130495	-7.99084e-05	0.411303	0.237292	0.260236	0.416712	0.20706	0.130066	0.400502	-0.0163128	0	0.115742	0.247095	-0.480159	-0.143928	-0.717463	-0.653856	-0.839981	-1.38397	-1.95036	-1.10136	-2.00802	-1.3416	-1.19577	-0.769769	-0.974492	-1.03736
D000:ENSG00000158457 TSPAN33	1.12239	0.523542	0.634888	0.194704	-0.0125229	0.288426	0.0597999	0.0747938	0.208087	0	0.113416	0.188072	0.270397	0.21192	0.216862	0.0196284	-0.105303	-0.265174	0.359931	-0.0931798	-0.0948959	0.0383622	-0.139934	-0.180762	-0.364341	-0.497606	-0.361735	-0.496528	-0.0159595	-0.506833	-0.415889	-0.451132	-0.560714
D000:ENSG00000253683 CTB-79E8.3	1.85204	1.50056	1.55961	0.789475	0.731614	0.762118	-0.694498	0.661459	-1.31669	-0.510529	-0.262493	-0.00216787	-0.982718	0.784723	-0.137783	-1.2622	-0.594151	0.339654	0.101394	0	0.377599	1.35689	0.0691349	1.08213	-0.658689	-0.422863	-0.362327	-0.851479	-1.31669	0.551985	-0.487741	0.335927	-1.00715
D000:ENSG00000130731 C16orf13	0.894897	0.913209	0.795715	0.457915	0	-0.047107	-0.0461986	0.0560722	0.0916792	-0.347097	-0.186249	0.0170227	-0.0857658	-0.0561831	-0.07358	-0.482574	-0.0848421	-0.695385	0.0472888	-0.221643	-0.431075	0.215493	0.365196	-0.00820367	0.000414082	-0.229982	0.247751	-0.0793419	0.838141	0.271131	0.234846	-0.177461	0.0127324
D000:ENSG00000091073 DTX2	1.11382	0.832177	0.652185	0.439323	-0.239913	-0.0827605	0.00906726	0	0.166564	-0.0174053	0.207253	-0.109302	0.240779	0.273179	0.0457524	0.10881	0.142911	-0.0811164	0.336631	-0.0642733	-0.173639	0.236043	0.0231625	-0.163846	-0.0867595	-0.394214	-0.237661	-0.633083	0.733517	-0.544547	-0.118747	-0.436128	-0.456023
D000:ENSG00000035141 FAM136A	0.620766	0.91312	0.900354	0.493335	0.673463	-0.138197	-0.0498884	-0.0908333	0.169774	0.285366	-0.289322	0.132403	0.196269	0.0397278	0.00275103	-0.0876482	-0.0647322	-0.352638	0.0511837	-0.201584	-0.253611	0	-0.128141	0.33762	-0.138187	0.0153217	0.151565	0.177977	-0.587055	-0.0746493	-0.385398	-0.518034	-0.24708
D000:ENSG00000249736 RP11-83M16.5	3.02508	2.08297	1.45402	1.61984	0.833389	0.833658	-0.337811	-0.538989	0.357472	0.291806	-0.556795	0.884131	-0.599625	-0.404177	-0.494572	-0.470942	-0.0626982	0	-0.473066	-1.59736	-0.551581	0.123385	0.0801299	-0.968208	-0.270323	-0.444086	0.458385	-0.533735	-0.994329	1.10256	1.55628	0.832142	1.33786
D000:ENSG00000100075 SLC25A1	1.08418	0.835809	0.867936	0.293484	-0.327402	-0.338863	0.0978694	0.268373	0.216184	0.286886	0.416095	0	0.131504	0.0728564	0.243267	-0.23717	-0.28591	-0.292646	-0.165559	-0.164763	-0.139175	0.274071	0.33753	0.0409684	-0.413346	-0.631789	-0.236537	-1.14251	0.427705	-1.06353	-0.436391	-0.782913	-0.81317
D000:ENSG00000124299 PEPD	1.00958	0.672402	0.508174	0.36434	0.0592394	0.0801446	0.0675751	-0.0402064	0.274387	-0.00203831	0.0710153	-0.147299	0.018174	0.108711	0.117604	-0.287475	-0.143472	-0.642774	0.193886	-0.0864866	0	0.0635977	0.0375967	0.0693818	-0.299827	-0.650611	-0.239301	-0.793965	-0.430609	-0.484576	-0.615499	-0.471241	-0.410346
D000:ENSG00000135127 CCDC64	1.21981	0.623013	0.564259	0.530966	0.0313769	0.117376	0.171417	0.14729	0.457315	-0.0258871	0.0598178	0.154023	0.231592	0.300456	0.242551	-0.0607159	0	-0.0198684	-0.00810944	-0.200094	-0.0176278	-0.0161492	0.0108254	-0.216242	-0.253541	-0.285297	-0.137466	-0.299453	0.0867135	-0.294138	-0.308915	-0.278769	-0.261512
D000:ENSG00000058453 CROCC	0.669311	0.973629	0.867422	0.168798	-0.196908	0.00481896	0.0642954	-0.0131124	0	0.158592	0.11749	0.108534	0.0429263	0.0982271	0.184819	0.063151	0.278483	0.213321	0.316648	-0.152569	-0.15753	-0.266943	-0.153281	-0.369377	-0.937531	-0.941167	-0.664365	-0.93814	-0.0824763	-1.06825	-0.419697	-0.751954	-0.764939
D000:ENSG00000160213 CSTB	0.928692	0.616509	0.741402	0.336133	0.113686	-0.0743379	0	-0.0247429	0.107695	-0.0319892	-0.206681	-0.0465589	-0.214883	-0.262492	-0.171972	-0.351025	-0.308781	-0.4997	0.278399	0.0261216	0.0576161	0.252733	0.238848	0.373084	0.190716	-0.020829	0.0554278	-0.294355	-0.750521	-0.38895	-0.221453	0.322845	0.333146
D000:ENSG00000153395 LPCAT1	1.11284	0.851635	0.849129	0.384806	0.199706	0.361196	0.257709	0.0603872	0.363184	0.01726	0.178194	0.202426	0.0658788	-0.142833	0.0164876	-0.17483	-0.032425	0	0.293527	-0.343286	-0.228475	-0.155815	-0.228729	-0.174793	-0.287183	-0.848766	-0.191067	-1.17199	0.221267	-0.966165	-0.850956	-1.04454	-0.972282
D000:ENSG00000269858 EGLN2	0.694199	0.842197	0.297734	-0.0584219	-0.0410939	-0.280743	-0.0293263	0.0301683	0	0.0616834	0.184636	-0.161956	-0.173487	0.0964741	0.0806698	-0.110887	-0.16573	0.0222024	0.123356	0.0471363	0.153408	0.197995	0.118715	0.00117704	0.103365	-0.0880965	-0.0289293	-0.669013	-0.687818	-0.525764	-0.0783008	-0.0221053	-0.149698
D000:ENSG00000104635 SLC39A14	0.83857	1.49699	0.928779	0.249819	0.167987	-0.0538508	0.173171	-0.13979	-0.304741	0.420833	0.440016	-0.19891	0.327462	0.10515	0.383313	0.297076	-0.0331728	-0.101002	-0.382154	-0.627675	0.00776871	-0.0705439	-0.700621	-0.392222	-0.555485	-0.0951891	-0.41726	-0.269306	0	-0.427584	0.735665	0.587504	0.367032
D000:ENSG00000227057 WDR46	1.46156	1.04992	0.694219	0.867035	0.538706	0.264764	-0.0442618	-0.00818599	0.269917	0.133852	0.0813034	0.0792112	0	0.23116	-0.0268624	-0.0840947	-0.144288	-0.282422	0.422251	0.123694	-0.0232056	0.104134	0.1417	-0.0257321	-0.027405	-0.444965	-0.401911	-0.884231	0.214248	-0.776844	-0.347849	-0.340566	-0.549435
D000:ENSG00000189067 LITAF	1.20151	1.19442	0.613083	0.11016	0.229797	-0.185881	0	-0.0955294	-0.211687	-0.236485	-0.0931066	-0.152493	0.0744547	-0.424753	0.0749574	0.146735	0.157026	0.226462	0.428219	-0.120715	-0.116858	0.0501658	-0.465917	0.149821	0.885307	-0.689736	0.394769	-0.677427	-0.530811	-0.455929	-0.407205	0.0950668	-0.317892
D000:ENSG00000105605 CACNG7	1.12416	1.12926	1.27068	0.0689381	-0.0902125	0.0893731	0.278404	0.41329	0.737335	-0.0608183	0	0.416628	0.24035	0.0759741	0.697016	0.320904	0.359169	1.02426	0.325474	-0.0638958	-0.0338805	-0.217003	-0.215771	-0.321741	-0.364285	-0.377512	-0.358429	-0.364205	-0.260034	-0.321849	-0.263789	-0.292793	-0.384153
D000:ENSG00000155368 DBI	1.03769	0.804835	0.997845	0.443283	0.43579	0	0.119622	0.245743	0.100752	0.0971973	0.0521039	-0.0180019	0.155654	0.369143	-0.0439105	-0.414029	-0.613344	-0.575909	-0.0675995	-0.224456	-0.182828	0.00794719	-0.0404739	0.298077	-0.599788	-1.16537	0.0408138	-0.896976	-1.32017	0.0429058	-0.509497	-0.886553	-0.157138
D000:ENSG00000143799 PARP1	1.6178	1.26482	1.19568	0.529028	0.0677574	0.469174	-0.296714	-0.0971977	0.321736	-0.354029	-0.289807	0.106688	0.00255547	-0.0167576	0.0982472	-0.174469	-0.180112	-0.196259	0.490702	-0.079188	-0.248502	0	0.22282	0.00418112	-0.0627276	-0.460586	-0.103442	-0.322081	1.46244	0.095709	0.515825	-0.378145	-0.368245
D000:ENSG00000104549 SQLE	0.906912	0.891792	0.991523	0.558652	0.00390132	0.0591365	0	-0.00722027	0.164882	0.161808	0.20688	0.16783	-0.174175	-0.273965	-0.0880172	-0.0324423	-0.232274	-0.120319	-0.00761629	-0.0540075	-0.0550909	0.103155	0.0533218	0.205045	-0.212921	-0.0685365	-0.0529671	-0.519938	0.957959	-0.314374	0.0856565	0.276027	-0.115957
D000:ENSG00000242485 MRPL20	1.17682	0.816793	0.520123	0.404573	0.257945	0.173547	-0.195348	-0.0479122	0.0405461	0.136218	0.151105	0.298172	-0.30589	-0.0550228	0	-0.288184	-0.60002	-0.0776902	0.0071923	-0.301219	0.118777	0.162284	-0.137508	-0.0948401	-0.209659	-0.124451	-0.0788224	-0.237448	-1.36003	-0.0603782	0.357937	0.0135692	0.171275
D000:ENSG00000135723 FHOD1	1.18445	0.748378	0.814443	0.621507	0.0567728	0.0918044	-0.180789	-0.163014	0.0789685	-0.124253	-0.250308	-0.178158	0.0377807	0.077304	-0.106054	-0.164889	-0.128314	-0.222589	0.0685232	-0.114636	0	0.174057	0.181878	0.247385	-0.237891	-0.363378	-0.17295	-0.532431	0.797593	-0.12547	0.215578	-0.0901777	0.335704
D000:ENSG00000178445 GLDC	1.44611	1.28012	1.05469	0.897897	0.0597238	0.518112	-0.378824	-0.0699817	0.170509	0.226232	0.330964	0.224921	0	0.0341243	0.0626131	-0.262729	-0.339916	-0.885786	0.0761024	-0.0591518	-0.386133	0.472017	0.107861	0.12514	-0.389021	-1.36538	-0.137059	-1.82653	-0.595163	-1.39675	-1.79732	-1.87158	-1.88384
D000:ENSG00000041802 LSG1	0.888624	0.929728	0.558909	0.575766	0.437209	0.166334	0.00535251	-0.0782474	0.060795	0.400595	0.37925	-0.0683881	0.125499	-0.0809479	0.113638	0.0194361	-0.298511	-0.100118	0.411738	-0.0948106	0	-0.0711706	-0.115843	-0.120339	-0.231658	-0.0214947	-0.116768	-0.243024	0.00676966	-0.452728	0.0458922	-0.114494	-0.048069
D000:ENSG00000204922 C11orf83	1.09061	0.95031	0.783238	-0.49446	-0.401779	0.703974	-0.612029	-0.156547	0.0998131	-0.23907	-0.259863	0.296277	0.136502	-0.266917	0.361051	0.0762389	0	0.0891077	0.137541	0.093007	-0.0879552	0.189762	0.218966	0.139412	-0.240738	-0.162441	0.0534964	-0.448422	-1.62582	-0.592957	-0.425499	-0.582058	-0.450518
D000:ENSG00000089220 PEBP1	1.18629	0.837407	0.882749	0.663082	0.418537	0.490537	-0.100531	-0.189292	0.0111114	-0.134948	-0.0100193	-0.0626274	-0.0541702	-0.0581861	-0.161358	-0.273385	-0.333814	-0.515892	0.0575368	0.0588098	-0.0139267	0.304481	0.32102	0.412649	0.250211	-0.124924	0.366257	0	0.670003	0.0509389	-0.0296199	-0.125494	-0.0313255
D000:ENSG00000165821 SALL2	0.611415	1.15451	0.960534	-0.0262622	0.0192864	-0.0386737	0.313325	0.267473	0.447668	0.0776297	0.0259213	0.126817	0	-0.251789	0.28739	0.0206195	0.0902812	0.146107	0.410885	-0.0730998	-0.116987	0.0720369	-0.159824	-0.046343	-0.532837	-0.558315	-0.421426	-0.700547	-0.132317	-0.76123	-0.701997	-0.783489	-0.905148
D000:ENSG00000004478 FKBP4	1.85891	1.25683	1.17944	1.35277	0.392529	0.468351	0.0245303	0.168441	0.560814	-0.041897	-0.014658	0.298098	-0.0381048	-0.0271385	0.207641	-0.0831254	0.0846065	-0.0422693	-0.228058	-0.263177	-0.255572	-0.0053823	0.113737	-0.0707303	0.0980871	0.075292	-0.364955	-0.328332	0.997473	-0.610255	0	-0.173762	-0.324929
D000:ENSG00000079462 PAFAH1B3	1.0224	0.921071	0.974243	-0.0768355	-0.209329	-0.236205	-0.011012	-0.0210368	-0.0264062	0.0947677	0.100075	0.0250392	0	0.0796036	0.105583	0.0578567	0.0541579	-0.0666632	0.501247	0.135287	0.194496	0.245048	0.391892	0.447179	-0.35455	-0.668126	-0.534889	-1.02903	-1.17289	-0.786794	-0.899462	-1.02861	-0.68478
D000:ENSG00000170891 CYTL1	2.51472	1.32149	1.48955	0.825099	0.485628	0.788967	0.948949	1.25146	0.931453	-0.0166663	0.189194	0.477435	-0.0248558	0	-0.0211007	-0.12242	-0.103307	-0.0163678	0.443809	-0.137997	-0.181909	-0.121077	-0.173756	0.0766901	-0.247081	-0.0534395	-0.110976	-0.027607	-0.13982	-0.113515	0.340973	0.935833	0.541625
D000:ENSG00000125912 NCLN	1.38885	0.970901	0.673195	0.465359	-0.0241488	0.0569507	-0.0599492	-0.00143488	0.0440426	0.246132	0.244312	0.310111	0.104263	0.161567	0.0611933	-0.129922	-0.12139	-0.286988	0.330205	0	-0.0781574	0.0941186	0.142231	-0.120183	-0.457881	-0.643651	-0.343955	-0.974147	0.702592	-0.616585	-0.123447	-0.415575	-0.519583
D000:ENSG00000259048 CTD-2058B24.2	3.67104	3.89131	3.02799	2.56477	2.63176	2.78799	2.99492	2.00768	2.75021	1.20315	1.18537	2.03683	-0.0440746	-0.149196	0.826311	0.108073	0.113314	-0.449409	-0.463619	-0.359873	-0.420007	-0.516801	-0.499337	-0.510279	-0.540291	-0.540291	0	-0.540291	-0.540291	-0.0287863	0.200417	-0.540291	-0.540291
D000:ENSG00000164265 SCGB3A2	4.73912	3.47922	3.80596	2.79975	3.237	2.48884	3.05764	2.87977	3.43334	0.741572	0.304794	2.01682	-0.126827	0.324791	0.67897	-0.0689451	-0.408037	-0.401	0.639594	-0.716612	-0.567776	-0.718252	-0.712608	-0.172516	-0.413002	-0.76437	-0.101085	-0.502852	0.467896	-0.512455	0	-0.637949	-0.0620928
D000:ENSG00000163931 TKT	1.52416	1.48042	1.27209	0.654972	0.358514	0.45744	0.458923	0.441003	0.499221	0.246143	0.404741	0.436746	0	0.051804	0.202951	-0.0328635	0.0947153	0.125429	-0.194663	-0.179571	-0.267903	-0.323336	-0.352492	-0.253586	-1.38575	-2.31573	-1.42205	-3.0063	-1.17526	-2.54296	-2.40304	-2.23783	-2.5286
D000:ENSG00000170606 HSPA4	1.54576	0.806745	0.857326	0.88861	0.332204	0.344912	-0.0045287	0.0155137	0.0998542	-0.0539317	-0.215048	0.178071	0.0474505	0	0.0607754	-0.265057	-0.292501	-0.26932	0.0915297	-0.0802808	0.00105758	0.103818	0.158508	-0.0618811	-0.32773	-0.5958	-0.173157	-0.713181	0.262816	-0.47849	-0.494462	-0.299458	-0.652161
D000:ENSG00000125454 SLC25A19	1.00124	0.90668	0.629731	0.532986	0.281527	0.151254	-0.591159	-0.519776	-0.212201	-0.194212	0	-0.158312	-0.279532	-0.353481	-0.0765432	-0.041737	-0.0766358	-0.24102	0.15521	0.070522	0.144332	0.174404	-0.0265688	0.0529661	-0.106893	0.307798	-0.0260937	0.2128	0.110075	-0.0324855	0.474488	-0.14644	0.427514
D000:ENSG00000131037 EPS8L1	1.05572	1.16518	1.12481	0.513718	0.30338	0.480923	0.391176	0.393808	0.4476	-0.0138599	0.0323524	0.0768313	0	-0.100353	0.340017	-0.263931	-0.391631	-0.292907	0.264053	-0.668464	-0.297897	0.106556	-0.241051	-0.260118	0.574553	-0.461717	0.665249	-0.750215	-0.441704	-0.156362	-0.524825	-0.820787	-0.413254
D000:ENSG00000180304 OAZ2	1.34355	0.79529	0.624962	-0.104932	-0.101843	0.00256772	0.200861	0.0267712	0.0266104	-0.282168	-0.412499	0.0770763	-0.213995	-0.201137	-0.135544	-0.29676	-0.204525	-0.309079	0.0856072	-0.0410819	-0.259936	0.166118	0.286763	0	0.0421569	-0.318049	-0.00729	-0.186224	0.808771	0.0982407	0.328495	0.0816051	-0.0901372
D000:ENSG00000167644 C19orf33	2.18301	1.31738	1.45326	0.33462	0.542084	0.314991	0.307094	0.459126	-0.205832	0.602242	0.263182	0.601155	0.240989	0.168609	0	-0.0133213	-0.124493	-0.533251	-0.33603	-0.672505	-0.991737	-1.01778	-1.15974	-0.531911	1.30153	-0.168072	0.359071	-1.4531	-2.14788	0.188084	-1.5467	-1.99148	-2.16517
D000:ENSG00000257940 RP11-248E9.6	1.0097	0.555443	1.19566	0.362467	0.0837258	-0.140188	-0.255374	0.0404234	-0.643179	-0.43402	-0.468208	0.0382331	0.0926842	-0.327545	-0.220667	-0.236315	0.105132	-0.13609	0.161462	-0.349151	-0.353048	-0.0180595	-0.614236	0.273761	0.00939806	0.244649	0.167948	-0.620446	-0.40552	0.289751	0.643185	0	-0.0197535
D000:ENSG00000167291 TBC1D16	0.435963	1.1569	0.790976	0.307761	0.216964	0.213204	0.105171	0.190096	0.0154457	-0.00762319	0.245775	0.042353	-0.0474586	-0.107132	0.224413	0.0187196	-0.00323511	-0.137515	0.196862	-0.135488	-0.005934	-0.00987314	0	-0.0787975	-0.0787231	-0.257691	0.0160431	-0.409746	0.446593	-0.514028	-0.378896	-0.131145	-0.348158
D000:ENSG00000008083 JARID2	1.14293	1.36427	1.17404	-0.197211	-0.315063	-0.263069	0.638159	0.5363	0.466042	0.381209	0.342564	0.197756	0.293518	0	0.504397	0.192125	0.153246	0.265145	0.174705	-0.0855265	-0.301944	-0.221677	-0.401772	-0.4756	-0.919259	-0.735077	-0.74802	-1.32272	0.266805	-0.87639	-0.923011	-1.37322	-1.31311
D000:ENSG00000148291 SURF2	1.02281	1.09043	0.791486	0.629767	0.416335	0.20265	-0.277478	-0.161819	0	0.166307	0.135584	0.174547	-0.421907	-0.141557	-0.268613	-0.748643	-0.517614	-0.691553	-0.315154	-0.347142	-0.342055	-0.425823	-0.257936	-0.389418	-0.72039	0.0703605	-0.639921	0.138571	0.138878	0.341411	0.265926	0.0555316	0.371952
D000:ENSG00000232015 RP11-181C21.6	0.962072	0.791947	1.23701	0.610956	0.317204	0.462744	0.0447584	-0.448591	0.450075	-0.0939655	0.3575	-0.0232322	-0.0638475	0.118807	0.496904	-0.151451	-0.216899	-0.531682	0.257552	0.193456	0.0621987	-0.333422	0.175079	0	-0.196652	-0.261177	-0.36007	-0.525237	-0.188834	0.118433	-0.563686	-0.186902	-0.403326
D000:ENSG00000107872 FBXL15	1.30799	0.997846	0.716449	0.939394	0.357716	-0.094527	0.0309671	0.128197	-0.0101402	-0.0349611	0.073186	-0.290556	-0.246458	0.362493	-0.0312375	-0.120573	-0.230466	-0.157556	0.177795	-0.21862	0.117266	0.34947	0.113477	0.0312122	-0.259857	0.0698864	0	-0.261286	-0.691523	-0.184051	0.061681	-0.287067	-0.173082
D000:ENSG00000185928 PAGR1	1.12861	0.743969	0.732552	-0.0150913	-0.180426	-0.165858	0.0998942	0.0866102	0.274971	-0.0273314	-0.0443411	0.289049	0	0.188287	-0.0117953	-0.232229	-0.0236855	-0.0974394	-0.0616584	0.0632489	0.10916	0.0864223	0.187516	0.163816	-0.299354	-0.398425	0.0629158	-0.652522	0.757449	-0.183631	0.104321	-0.353273	-0.397758
D000:ENSG00000106305 AIMP2	1.0461	0.661497	0.552382	0.388624	0.404624	0.0498595	-0.159743	-0.026405	0.0279056	0.154056	0.00868836	0.145478	0.0219819	-0.226206	-0.0652723	-0.122178	-0.20942	-0.466838	0.353454	0.060227	-0.106158	0	0.0267214	-0.0763027	-0.180501	0.181364	-0.166599	-0.137294	-0.576473	-0.309756	-0.47866	0.0625542	-0.164395
D000:ENSG00000136891 TEX10	1.04729	1.30573	0.727171	0.925673	0.118389	0.438282	0.0611435	0.0698762	0.225045	0.196894	0.312197	-0.0912183	-0.110995	-0.0644405	0.192966	-0.058379	-0.21289	-0.160887	0.148086	0.00480171	0	0.0415995	-0.118808	-0.223734	-0.317815	-0.423239	-0.249679	-0.529168	0.0127724	-0.59762	-0.270179	-0.330988	-0.596344
D000:ENSG00000188566 NDOR1	0.63706	1.18618	0.841922	0.517362	0.0263422	0.0389669	-0.128487	-0.190558	0.127113	0	-0.12789	-0.262528	0.124181	-0.17674	0.348543	-0.154921	-0.161695	-0.160845	0.390911	0.109493	0.0609262	0.0693874	-0.0707845	0.160484	-0.210226	-0.511676	0.0481926	-0.73789	0.295493	-0.736236	-0.0799303	-0.381486	-0.677916
D000:ENSG00000101361 NOP56	1.52329	1.70631	1.0612	1.0241	0.697734	0.505421	0	0.0748039	0.484119	0.406953	0.293647	0.372531	0.370402	0.109116	0.486766	-0.0990575	-0.0902034	-0.181196	0.585235	0.299143	-0.0645417	-0.16714	-0.223592	-0.239851	-0.701033	-0.66362	-0.710714	-1.2404	-0.530158	-1.32741	-0.609567	-0.819608	-0.870014
D000:ENSG00000244479 RP4-798C17.6	3.15009	1.61253	1.69727	1.04961	0.955676	1.12453	0.580276	0.375065	0.811001	0.0367752	-0.0890529	0.289359	0.219065	-0.234797	-0.0126492	-0.255852	-0.111302	0.150778	0.329274	-0.0792563	-0.439022	-0.036649	-0.180093	-0.25709	0.166792	-0.412215	0	-0.274721	-0.585916	-0.106724	0.10696	-0.361195	-0.183191
D000:ENSG00000182134 TDRKH	0.783335	0.78913	0.906334	0.362674	0.296082	0.417545	0.408963	0.276371	0.471668	0	-0.140967	-0.137057	-0.150379	-0.0704311	0.116311	-0.197426	-0.299112	-0.160273	0.188645	-0.250757	-0.0620283	0.169624	0.0837556	0.241077	-0.182715	-0.210864	0.122517	-0.296577	-0.3679	-0.381336	0.0473223	-0.352128	-0.0924374
D000:ENSG00000235688 AC116614.1	3.00108	1.68386	1.80088	0.564135	0.163812	1.16145	0.277268	0.71697	1.1507	0.309024	0	1.46626	0.0376649	0.272891	0.620136	-0.302831	-0.0358116	0.305773	0.262797	-1.16727	-0.520465	-1.17037	-1.29231	-0.897827	-1.29231	-1.25891	-1.05027	-1.29231	-1.29231	-1.29231	-1.29231	-1.09934	-1.29231
D000:ENSG00000136504 KAT7	1.50207	2.10876	1.71988	0.825522	0.641186	1.06517	1.15502	0.980364	0.92114	0.525336	0.418107	0.717903	0	-0.261012	0.206644	0.107706	-0.18312	-0.124025	0.505132	-0.300031	-0.086018	-0.103545	-0.26795	-0.311958	-0.449555	-0.552073	-0.234035	-0.492305	1.26841	-0.514066	-0.101498	-0.196965	-0.380463
D000:ENSG00000100297 MCM5	1.53058	1.5326	1.22076	0.553252	0.6349	0.485343	0.00469932	0.0568824	0.274609	0.299323	0.208474	0.189447	0.465922	0	0.607078	-0.0364336	0.193638	-0.0312422	0.401005	-0.130316	-0.0694286	-0.819363	-0.722741	-0.669603	-1.61253	-2.03161	-1.33881	-2.21218	-2.15607	-1.32328	-1.33071	-1.32122	-1.36898
D000:ENSG00000114631 PODXL2	1.52607	1.06531	0.845042	0.555585	0.114542	0	-0.0495208	0.0377479	0.166294	-0.211445	-0.373094	0.0215584	-0.205922	-0.0808107	-0.0393013	-0.305655	0.0407329	-0.620117	0.699107	0.177386	0.191869	0.335849	0.441235	0.128435	-0.464634	-0.263412	0.0124817	-1.03168	-0.105147	-0.927594	-0.773986	-0.800887	-0.984386
D000:ENSG00000108830 RND2	1.14647	1.12908	0.893501	0.149855	-0.0524739	-0.20347	0.249768	0.243959	0.0361793	0.131065	-0.0719215	-0.00891999	0.16123	0.0241898	0.308544	0	-0.200125	0.197272	0.279825	-0.287265	-0.0950536	0.148898	0.00955993	0.225962	-0.493341	-0.74467	-0.194812	-1.23536	-0.788435	-1.07698	-1.47513	-1.58045	-1.46824
D000:ENSG00000163923 RPL39L	3.35196	2.266	1.7809	1.52561	1.66158	1.39292	0.90781	0.754327	1.29295	0.225533	0	0.605802	0.398681	-0.0474762	0.163544	-0.0937116	-0.02712	-0.11931	0.276104	-0.375659	-0.467805	-0.241293	-0.422371	0.0428874	-0.630638	-0.869646	-0.255939	-0.899794	-0.752563	0.166525	-1.05039	-1.00143	-0.887561
D000:ENSG00000167508 MVD	1.4551	1.4829	2.06009	0.599023	0.315978	0	-0.385153	-0.238041	0.220703	-0.0925178	-0.400872	-0.110463	-0.969601	-0.442868	-0.837028	-0.834714	-1.15703	-0.567177	-0.120157	-0.559387	0.0121452	0.33321	0.331666	0.726519	-0.217157	0.0446179	1.10246	-0.274241	-0.0148453	0.361973	1.10799	1.08662	0.58344
D000:ENSG00000144524 COPS7B	2.34962	1.46771	1.07401	1.23117	0.875188	0.686296	0.00565039	0.0023208	0.180925	-0.166634	-0.343954	-0.0898103	0	-0.270263	0.182592	-0.0398062	-0.0821739	0.150258	0.192025	-0.202565	-0.369502	0.0675391	-0.137819	-0.126195	-0.37832	-0.866554	-0.413705	-0.873668	0.317089	-0.183899	0.0846004	-0.451658	0.0199573
D000:ENSG00000149782 PLCB3	1.48768	1.38319	1.05079	0.580569	0.0956117	0.143571	0.480376	0.437663	0.476433	0.298905	0.228282	0.106687	0.373115	0.43867	0.518916	0	-0.000833084	-0.0239155	-0.00123814	0.0661815	-0.0652452	-0.160206	-0.0499348	-0.300239	-0.829986	-1.42321	-0.835032	-1.76602	-0.0319368	-1.46062	-1.03078	-0.970456	-1.0661
D000:ENSG00000244198 RP4-545C24.1	3.84515	2.27134	2.28503	1.62419	1.48994	1.60674	0.855847	0.726678	1.266	0.366812	0.0650584	0.764376	0.513511	0.067477	0.206712	-0.028668	-0.0906563	-0.115689	0.80562	-0.0251283	-0.279276	-0.0646767	-0.0678632	-0.144852	-0.108141	-0.398747	0	-0.395667	-0.408102	-0.349069	-0.110001	-0.620527	-0.265106
D000:ENSG00000132768 DPH2	1.14425	0.907561	0.604447	0.618859	0.267617	0.293488	0	-0.154775	0.0289762	0.104352	0.203181	-0.0534508	0.0302498	0.242992	-0.0277446	-0.111054	-0.0704168	-0.164478	0.268933	-0.0620169	-0.0980456	-0.0767008	-0.223506	-0.162583	-0.00248769	0.0706553	-0.186303	-0.0615872	0.607915	-0.461964	0.11583	0.0747013	-0.131698
D000:ENSG00000261884 CTC-479C5.12	1.83719	1.19451	1.29582	0.901431	0.77083	0.553017	-0.68472	-0.53717	-0.135512	0.0961409	0	0.28775	-0.37656	-0.35702	-0.555368	-0.726473	-0.745094	-0.877256	-0.156342	-0.592869	-0.373761	-0.105949	0.120759	0.0129897	-0.691318	0.441783	-0.0625535	0.89573	-0.391298	0.236305	0.409208	0.461872	0.262486
D000:ENSG00000169710 FASN	1.36789	1.3615	1.47559	0.674351	0.0923466	0.0844841	0.0864365	0.0249673	0.347476	0.250522	0.361685	0.113514	-0.312353	-0.411735	-0.295353	0.0279439	-0.0802506	0.11436	-0.161585	-0.092812	-0.0370116	0	-0.0442268	0.104995	-1.10447	-1.01451	-0.562964	-1.8815	1.19262	-1.88352	-0.910723	-1.08551	-1.41004
D000:ENSG00000156475 PPP2R2B	0.99915	1.33258	1.04554	0	-0.197199	-0.222741	-0.0916243	-0.159989	-0.085491	-0.0758579	-0.0422745	-0.105572	0.11295	0.139007	0.26441	-0.2766	-0.208835	-0.187411	0.450257	-0.311814	-0.303218	-0.30508	-0.348249	-0.352913	0.364354	0.394882	0.253381	0.0516416	1.01449	0.196851	0.367127	0.193813	0.440146
D000:ENSG00000149926 FAM57B	1.00098	1.0883	0.750378	0.569622	0.40332	0.457461	0.538066	0.346304	0.499247	0.00849391	0	0.0980092	0.00156217	-0.050535	0.0794173	-0.0562982	0.0371912	0.00289433	0.249141	-0.17365	-0.132116	-0.183659	-0.177549	-0.16691	-0.245433	-0.250034	-0.244928	-0.276369	-0.238669	-0.245606	-0.169073	-0.248461	-0.281541
D000:ENSG00000137460 FHDC1	0.621412	1.33795	0.982195	0.491565	0.512742	0.387136	-0.0191209	0	0.152139	-0.0405666	0.0885847	-0.0801182	-0.0581778	-0.14431	0.0583463	0.141403	0.181123	-0.0525184	0.241446	0.177029	-0.084681	0.465745	0.0811518	0.204593	-0.228298	-0.368206	-0.275009	-0.399044	-0.350671	-0.364094	-0.367824	-0.307243	-0.367951
D000:ENSG00000236924 RP11-390F4.6	1.88645	1.20997	1.84582	1.1211	0.714678	1.01166	0.586577	0.488232	0.504648	0.227675	-0.080837	0.0575245	0.00357152	-0.069622	0	0.13225	-0.0359342	-0.440534	0.11081	-0.362522	-0.733271	-0.0787571	-0.045421	0.41678	-0.0617504	-0.738971	0.811199	-1.15142	-1.3031	-1.17833	-0.917584	-1.19045	-1.17293
D000:ENSG00000164626 KCNK5	1.09049	0.87203	0.640962	0.157486	-0.0657639	0.0418088	0.140071	0.153545	0.155409	0.316252	0.298199	0.0453145	0.346881	0.400974	0.330068	0	0.203428	0.0163963	-0.00409977	-0.168283	-0.173745	-0.36201	-0.328273	-0.306651	-0.407145	-0.379975	-0.38508	-0.413858	-0.383937	-0.413858	-0.413858	-0.413858	-0.309539
D000:ENSG00000015475 BID	1.10379	1.21923	0.672216	0.0214673	-0.0928622	-0.722889	-0.379844	-0.468531	-0.267543	0.0430602	0.0360058	-0.121705	0.258162	0	0.302903	0.169853	0.197681	-0.119572	0.400138	0.0586492	0.340676	0.367415	-0.0176169	0.153532	0.142163	-0.179977	-0.168555	-0.600759	-0.491379	-1.02634	-0.560722	-0.81137	-0.885188
D000:ENSG00000113161 HMGCR	0.782569	1.34378	1.51368	0.557078	0.227633	0.293589	0	0.0793329	0.514181	0.522917	0.547365	-0.129776	-0.280849	-0.298594	0.100458	0.0761366	-0.366245	0.321692	-0.148687	-0.172613	0.208314	0.0577299	-0.37525	0.139354	-0.803453	-0.584007	-0.0400297	-1.23544	-0.949744	-0.974367	-0.247894	-0.0995001	-0.837488
D000:ENSG00000135525 MAP7	1.16379	1.69387	1.22649	0.446604	0.447992	0.677382	0.177278	0.0896709	0.199279	0.193414	0.154217	-0.140753	0.0858682	-0.0823182	0.217706	0.126014	-0.125722	-0.383717	0.620209	-0.33344	-0.203019	0.121276	-0.432342	0	-0.381886	-1.23066	-0.350365	-1.81108	-1.30169	-1.55364	-1.72442	-1.9166	-1.53294
D000:ENSG00000170231 FABP6	3.11699	2.06437	1.76352	1.56624	1.53653	1.51656	0.704118	0.416896	0.540166	0.145964	0.00108641	0	-0.0156646	0.0347824	-0.121074	-0.0286404	-0.106487	-0.221302	0.306971	-0.243057	-0.179646	-0.220097	-0.185163	-0.275025	-0.430551	-0.469816	-0.347535	0.0817321	-0.16321	1.00714	-0.343642	-0.404081	0.0985975
D000:ENSG00000105737 GRIK5	1.40427	1.23408	1.17069	0.388419	0	0.279937	0.42205	0.238832	0.772351	0.107546	0.108492	0.408148	0.248031	0.0859253	0.489657	-0.147332	-0.105324	-0.00317301	0.729131	-0.357626	-0.101281	-0.116599	-0.244017	-0.205943	-0.437702	-0.814675	-0.294654	-0.894675	0.714036	-0.550588	-0.343511	-0.587931	-0.631656
D000:ENSG00000228300 C19orf24	1.26307	1.17942	0.841073	0.549208	0.579354	0.474688	0.563786	0.610323	0.196275	0.287709	0.221326	0	0.128985	-0.135961	0.0883456	-0.422646	-0.480774	-0.630366	-0.0343181	-0.312513	-0.61129	-0.0580036	-0.060607	-0.0634655	-0.0194226	0.237949	-0.0809032	-0.00109276	0.179145	-0.309037	-0.123546	-0.0973929	0.0111728
D000:ENSG00000135316 SYNCRIP	0.908264	1.22495	0.956716	0.596296	0.365265	0.316411	-0.173335	0	0.147442	0.119912	0.320284	-0.0323559	0.00442569	-0.178077	0.317746	0.0436195	-0.0611726	-0.234019	0.394881	0.0550925	0.192268	0.0466639	-0.122871	-0.0786141	-0.508184	-0.574387	-0.322622	-1.02374	-0.367513	-0.799904	-0.688938	-0.338939	-0.595994
D000:ENSG00000109113 RAB34	1.22434	0.856482	0.942658	0.65635	0.470314	0.248617	0.0687254	0.0201798	0.426454	-0.0919777	-0.182822	0.226372	-0.127939	0	-0.372181	-0.432237	-0.335666	-0.444813	0.0863321	-0.177826	-0.125088	0.136184	0.203527	0.178252	0.228195	-0.427338	0.00145259	-0.924723	-0.481296	-0.45389	-0.440705	-0.0680955	-0.0383715
D000:ENSG00000214706 IFRD2	1.11718	0.893024	0.686631	0.523587	0.21979	0.180567	-0.206681	-0.425344	-0.101453	-0.10648	0.151717	0.143981	-0.0893648	-0.130562	-0.0735736	-0.405134	-0.189149	-0.501157	0.00407781	-0.192231	-0.070145	-0.0260516	0.0766531	0	0.0469033	-0.0461353	0.0626753	-0.0170634	0.616106	-0.0775082	0.212755	0.352503	0.27336
D000:ENSG00000187017 ESPN	0.580806	0.961051	1.13323	0.083146	0.0952665	0.266089	0.0031861	0.0484544	-0.0107586	0.00161194	0.0642554	-0.00269876	-0.0494432	0	-0.0222595	-0.0410174	0.262689	-0.0262045	-0.0829099	-0.197841	-0.0713944	0.0618355	0.273913	0.171256	-0.0377768	0.1012	0.772581	-0.287972	-0.259956	-0.101281	-0.300072	-0.454497	-0.335653
D000:ENSG00000156970 BUB1B	1.22741	1.18541	1.17251	0.6522	0.313323	0.546318	-0.174096	-0.0512351	0.305157	-0.0336222	0.14874	-0.264965	0.0376926	0	0.149931	0.251051	-0.116183	-0.0460139	0.427018	0.214726	0.0446982	0.194847	0.0714881	-0.131362	-0.988676	-1.2964	-0.190204	-1.3406	-0.430844	-0.3359	-0.838245	-0.925616	-1.40222
D000:ENSG00000100304 TTLL12	1.68478	1.26016	1.13087	0.0525144	-0.193456	0.0350119	0.173764	0.0497959	0.394791	0.0233996	0.194677	0.109809	0.0856534	0.0572268	0.0969552	-0.0922992	-0.0582454	-0.209087	0.278745	0	-0.0942137	-0.0122768	-0.0228983	-0.0407802	-0.474283	-0.256034	-0.453357	-0.34382	1.34741	-0.669474	-0.290111	-0.426931	-0.728401
D000:ENSG00000160190 SLC37A1	1.08324	0.961897	0.583247	0.0409607	0.0329367	0.176726	0.282213	0.219011	-0.00085635	0.255139	-0.0436837	-0.0547926	0.14058	-0.146705	0	-0.135802	-0.228765	-0.304927	0.0951252	-0.269185	-0.21834	0.223847	-0.215695	0.0309353	0.405202	-0.0674785	0.346842	-0.508294	0.215272	-0.364437	-0.649403	-0.535233	-0.473225
D000:ENSG00000164362 TERT	1.14277	0.831392	0.744321	0.544893	0.0945143	0.450712	-0.0452328	0.1037	0.0723943	0.123286	0.121329	0.147388	0.0500029	-0.0538106	0.0948251	0.060095	0.0254204	-0.0861792	0.28995	0	-0.0688919	-0.286267	-0.163243	-0.259625	-0.458973	-0.467497	-0.469555	-0.477224	-0.443077	-0.477224	-0.461551	-0.477224	-0.461611
D000:ENSG00000103024 NME3	1.0005	0.915797	0.963661	-0.349703	-0.380672	-0.109734	0.0658608	0.043651	-0.513177	0	-0.0469707	0.286011	0.0124153	-0.216731	0.0765646	-0.0353643	0.139645	0.26058	-0.250214	-0.491464	-0.377317	-0.252413	-0.0418792	-0.0424693	0.29459	-0.0875477	0.394592	0.309208	-1.47499	0.0751812	0.545278	-0.0738456	0.234769
D000:ENSG00000067533 RRP15	1.20073	1.06676	0.519071	0.534467	0.44437	0.36265	-0.0150686	-0.080554	-0.0112628	0.158814	0.298239	0.304137	-0.0168867	-0.0473978	0.0525949	-0.16404	-0.265353	-0.00628217	0.285873	-0.0903865	0.211807	0.061327	0	-0.12821	-0.305629	-0.0517398	-0.136971	-0.178272	0.351116	-0.113167	0.146317	0.197605	-0.0919256
D000:ENSG00000204065 TCEAL5	1.45768	1.88228	1.36017	0.466802	0	0.186293	0.202509	0.473301	0.66916	-0.452001	-0.508535	0.0893884	0.448526	-0.0202373	0.50196	0.158426	-0.221436	0.0393251	1.05516	0.362623	-0.0835163	0.339133	-0.152573	-0.28488	-0.922007	-0.960778	-0.902022	-1.61622	-1.27683	-1.6005	-1.30565	-1.51753	-1.68808
D000:ENSG00000131473 ACLY	0.859047	1.41594	1.22219	0.404274	0.28236	0.115903	-0.0594927	0.0124381	0.291951	0.040763	0.106491	-0.154252	0.010994	-0.110136	0.161836	0.0336895	-0.358616	0	-0.0136996	-0.19878	0.0154911	0.0159383	-0.358484	-0.0163468	-1.11032	-1.0403	-0.51275	-1.77996	0.585746	-1.4009	-0.708317	-0.844812	-1.07616
D000:ENSG00000075702 WDR62	1.01402	1.28423	1.01876	0.804653	0.648922	0.10163	-0.0588659	0.0355662	0.296963	0.0172725	-0.115008	0.0726043	0.134937	0	0.406213	-0.0476056	-0.0329216	-0.0519009	0.350856	0.0705945	-0.12064	0.0158468	-0.126419	-0.122034	-0.487578	-0.682376	0.180981	-0.752745	-0.0195465	-0.210059	-0.430771	-0.487388	-0.600472
D000:ENSG00000198720 ANKRD13B	1.75983	1.38445	1.33668	1.04139	0.706792	0.573012	0.0820924	0.0149997	0.314498	-0.238469	-0.146426	-0.219561	-0.155975	-0.12887	-0.0556417	-0.213191	-0.00382726	-0.195128	0.493162	-0.151783	-0.107757	-0.24897	0	-0.133022	-0.0644524	-0.172403	0.0353393	0.0276404	1.28971	-0.093533	0.144583	0.175991	0.209532
D000:ENSG00000109606 DHX15	0.761722	0.84619	0.702266	0.296393	0.410129	0.208782	-0.151031	-0.0874361	0.0948663	0.0513141	0.205334	-0.218149	0.0935786	-0.181334	0.226051	0.116706	-0.0579768	0.123539	0.0917527	0	0.0777909	-0.131616	-0.352648	0.0453506	-0.325243	-0.414848	-0.157345	-0.50273	-0.736145	-0.180834	-0.340525	-0.16841	-0.250743
D000:ENSG00000178921 PFAS	0.925722	1.08287	1.00759	0.361982	0.461265	0.325549	-0.0896248	-0.23063	0.0734158	0.100596	0.283337	0.00597204	0	-0.206591	0.111572	0.0331048	-0.073892	-0.188834	0.482843	0.0716765	0.156206	-0.389507	-0.147912	-0.294916	-0.816883	-0.384462	-0.45086	-0.515844	0.227067	-0.740119	-0.607732	-0.525725	-0.988383
D000:ENSG00000149798 CDC42EP2	0.707806	1.34565	1.39046	0.450617	-0.110367	-0.0784975	0	0.133374	0.498817	0.10677	0.0875433	-0.300341	-0.0549761	-0.0601482	0.239971	-0.276338	-0.487484	-0.275496	-0.776222	-0.257772	-0.153352	0.13275	-0.330789	-0.259381	0.610489	0.0326104	0.0345441	-0.960097	-0.18602	-0.193516	0.208901	0.571353	0.381978
D000:ENSG00000133818 RRAS2	1.0828	1.01246	0.824149	0.640531	0.155969	0.251926	0.167017	0.0340673	0.418941	-0.0948095	0.0527314	0.282135	-0.0676793	-0.0658695	0.195861	-0.0985084	-0.326475	0.0165538	0	-0.187196	-0.0540667	0.0879972	-0.25676	-0.285125	0.0119422	-0.542611	-0.313958	-0.8282	0.33565	-0.639179	-0.331059	-0.550429	-0.378967
D000:ENSG00000140478 GOLGA6D	0.844544	1.23005	1.16562	0.0159038	0.160416	-0.0649626	0	-0.291929	-0.0297851	-0.174498	-0.407746	-0.106697	-0.0745191	-0.304701	-0.260573	0.159939	0.0926138	0.438829	-0.220961	-0.101141	-0.373661	-0.18771	-0.189301	-0.137761	0.189121	0.27755	0.586177	0.190441	0.862513	-0.188517	0.430365	0.052607	0.0981515
D000:ENSG00000167195 GOLGA6C	0.841417	1.07245	1.16491	0.0670463	0.176175	-0.0824624	0.0597283	-0.267034	-0.0263541	-0.126206	-0.268778	-0.0855567	-0.0332805	-0.258589	-0.2137	0.220471	0.152523	0.519657	-0.0893298	-0.0517047	-0.340614	-0.0980098	-0.152496	-0.1448	0.270366	0.332036	0.503365	0.166835	0.78343	-0.154709	0.428462	0	0.150412
D000:ENSG00000184967 NOC4L	1.05361	1.04524	0.743834	0.7161	0.314524	0.0600648	0	-0.0763661	0.204512	0.0771628	0.183973	0.154677	0.273178	0.239464	0.0727734	-0.201787	-0.028545	-0.343505	0.102408	-0.0341245	-0.0265748	-0.0438893	0.028961	0.100726	-0.319888	-0.551287	-0.235569	-0.776815	-0.191514	-0.572328	-0.0743217	-0.292433	-0.180086
D000:ENSG00000233871 DLG5-AS1	0.929199	0.976498	1.10737	0.192088	0.41275	0.0822683	0.557493	0.427421	0.206151	0	0.102799	0.266672	0.0753037	0.264093	0.26068	-0.436399	-0.303113	-0.499636	-0.0163437	-0.170836	-0.306734	-0.576874	-0.213984	-0.360123	-0.0467558	-0.580346	0.0240007	-0.0877711	-0.343794	0.347429	-0.0858141	-0.786491	-0.169402
D000:ENSG00000147202 DIAPH2	1.65366	1.20668	0.759315	0.124268	0.115097	0.118428	0.527519	0.40517	0.535083	0.270495	0.217535	0.746755	-0.0607528	-0.102263	0.365827	-0.218759	-0.302837	-0.115677	-0.0326472	-0.238408	-0.108023	-0.0575252	-0.283281	-0.0867657	-0.326248	-0.579207	0	-0.415563	0.0427561	0.0444409	-0.33258	-0.418189	0.0707026
D000:ENSG00000135632 SMYD5	1.06611	0.8497	0.671717	0.37222	0.370749	0.241286	-0.00537306	-0.0342829	0.193133	0.17822	0.237159	0.196295	0.209427	-0.0779297	0.107138	0.119101	-0.0591657	-0.225368	0.219987	-0.0764993	-0.22115	-0.068867	-0.135777	0	-0.221465	-0.368208	-0.0563669	-0.219033	0.501421	-0.501104	0.218252	-0.115337	-0.0543812
D000:ENSG00000116852 KIF21B	0.662429	0.891797	0.72709	0.295778	0.265542	0.230432	0.140688	0.233612	0.249003	0.198937	0.131704	0.222952	0.00849883	-0.0635113	0.0627846	-0.00597479	0	-0.00728633	-0.0307894	-0.11163	0.02081	-0.109154	-0.104668	-0.189899	-0.245336	-0.356568	-0.275771	-0.366511	0.226396	-0.34177	-0.291651	-0.400187	-0.396621
D000:ENSG00000126583 PRKCG	0.778461	0.80927	0.711616	0.249683	0.197134	0.400582	0.345655	0.26628	0.41571	-0.0401127	0.0234695	0.230988	-0.0512997	-0.0805589	0.0710701	0	0.0599943	0.143412	0.00748453	-0.134143	-0.129975	-0.219197	-0.134557	-0.154048	-0.0241047	-0.267395	-0.214019	-0.213093	0.0993938	-0.305911	-0.208761	-0.20102	-0.305269
D000:ENSG00000146904 EPHA1	2.65872	2.54198	2.03458	1.69138	1.22183	1.28414	1.36246	1.3476	1.69187	0.55629	0.523888	0.723319	0.287767	0.116358	0.441327	-0.207422	-0.0897556	-0.448723	0.468902	-0.349638	-0.307333	0	-0.427577	-0.18194	-0.313725	-1.42569	-0.422813	-1.68791	-1.1866	-1.38388	-1.7361	-1.69773	-1.6934
D000:ENSG00000268931 RP11-886P16.6	1.94174	1.11724	0.901955	0.470607	0.382152	0.364619	-0.0529411	-0.0648996	-0.0419258	-0.0499623	-0.15316	-0.0103967	-0.158631	-0.333626	-0.0382017	0.286005	0.379046	0.415527	0.310503	-0.0441545	-0.523703	-0.104321	0.316995	0.188357	-0.0303565	-0.424369	0	-0.294397	0.0723647	0.140423	0.397573	-0.279561	0.440926
D000:ENSG00000234261 RP11-146I2.1	1.78924	0.489334	1.02612	0.134009	0.0501794	0.0149195	0.0140308	0.128187	0.0685843	0.00812105	0.0657756	0.0829131	0.010146	0	0.0779608	0	0	0	0.124736	0	0	0	0	0	0	0	0	0	0	0	0	0	0
D000:ENSG00000130475 FCHO1	1.31481	0.991834	1.09704	0.265132	0.0114421	0.0494084	0.275008	0.386486	0.420504	-0.251075	-0.358222	0.0787294	0.037541	0.124763	0.267965	-0.176267	-0.11607	0	0.173301	-0.315775	-0.245099	-0.0437315	0.00991293	0.021098	-0.493679	-1.06759	-0.523536	-1.17998	-0.991299	-1.05811	-1.08182	-1.26407	-1.17501
D000:ENSG00000240922 LSAMP-AS1	2.05069	1.41245	0.903675	0.0889788	0.33091	0.975189	0.0854886	0.266581	0.866072	0.0965166	0.00784409	0	0.0315797	0.403093	0.408924	0.0362672	-0.0655812	0.0761659	-0.0178592	-0.0655812	-0.0381823	-0.0546272	-0.0655812	-0.0655812	-0.0220098	-0.0655812	-0.0655812	-0.0655812	-0.0655812	-0.0655812	-0.0655812	-0.0655812	-0.0655812
D000:ENSG00000249790 RP11-20D14.6	2.25735	1.34423	1.14872	0.499041	0.388166	0.532099	0.689129	0.457159	0.830805	0.419406	0.209015	0.448942	0	0.11343	0.247138	-0.0535042	-0.0567412	-0.0165739	0.2776	-0.196592	-0.0944962	-0.154979	-0.155795	-0.0648134	-0.180758	-0.22722	-0.175204	-0.218723	0.431112	-0.0252984	-0.180771	-0.212403	-0.25031
D000:ENSG00000148840 PPRC1	1.26942	1.07831	0.690509	0.646596	0.423755	0.14419	-0.0326678	-0.00981103	0.0312045	0.111402	0.196158	0.229232	-0.0258274	-0.196912	0.186211	-0.0134168	0.104047	-0.0699654	0.299963	0	-0.113549	-0.0922584	-0.195093	-0.282236	-0.202025	-0.275499	-0.397602	-0.477495	0.379902	-0.625524	0.18119	0.192532	-0.121883
D000:ENSG00000169972 PUSL1	1.17992	0.967447	0.782088	0.696681	0.403831	0.172892	0.118499	0.0413581	0.226632	0.12009	0.140508	0.178106	-0.195127	-0.100171	0.0507245	-0.110931	-0.101218	-0.413831	0.380869	-0.14185	0	0.0475122	-0.0469364	-0.0998167	-8.72072e-05	-0.312147	-0.359567	-0.638659	-0.44022	-0.440186	-0.0213167	0.0168179	-0.0603759
D000:ENSG00000187994 RINL	1.13983	0.864704	0.811374	0.315731	0.19361	0.344831	0.331892	0.184555	0.0486188	-0.0889802	-0.090133	-0.00828256	0.157661	-0.0931696	0.0830682	0.28931	0.178915	0.138178	0.264973	-0.355828	-0.436932	-0.124697	-0.175173	-0.413662	-0.0170062	0.111765	0	-0.002393	-0.365246	-0.562039	-0.417884	-0.691628	-0.687354
D000:ENSG00000148296 SURF6	1.27185	1.14792	0.44952	0.360448	-0.0254452	0.0400371	0.0399019	0.0315881	-0.0191773	0.231485	0.371486	-0.0632548	-0.0421976	0.00614778	0.0725394	-0.00820829	-0.352602	0.0683977	0.311872	-0.148113	0.114191	0	-0.251878	-0.236754	-0.550463	-0.288025	-0.141981	-0.629886	0.0858233	-0.412928	0.256794	-0.0245567	-0.113048
D000:ENSG00000166902 MRPL16	0.86735	0.718526	0.734082	0.321066	0.370894	0.198532	0.0732389	0.0383007	0.0819923	0.00321191	-0.0176592	-0.115685	0.0873225	-0.207186	-0.00538678	0.0220125	-0.266466	-0.276494	0	-0.0556999	-0.210685	0.0137607	-0.104372	0.0592729	-0.470392	-0.304377	0.0450147	-0.0297854	-0.88114	0.125587	-0.325513	-0.499792	-0.305351
D000:ENSG00000144868 TMEM108	0.552193	0.798521	0.573168	0.031234	0	0.135931	-0.149743	-0.0698578	0.0272654	-0.0544071	0.023753	-0.253607	0.22927	0.0352153	0.20703	0.0709076	-0.0548931	0.0141924	0.0698545	-0.130894	-0.184171	0.0183508	-0.0605966	-0.0297767	-0.364619	-0.475886	-0.38869	-0.448121	-0.414012	-0.35512	0.00916159	0.100078	-0.242991
D000:ENSG00000179761 PIPOX	1.19713	0.961925	0.858143	0.292576	0.170413	0.108845	-0.122986	-0.169008	0.230487	-0.307398	-0.230354	-0.0525963	-0.31132	-0.235693	-0.205779	-0.00466216	-0.151965	0.156175	0.256152	-0.0858701	0.154847	-0.0997662	0.03486	0	0.242447	0.810905	0.454357	0.326656	0.0174549	-0.151276	-0.113013	-0.0644443	-0.0604554
D000:ENSG00000166166 TRMT61A	1.11562	1.12967	0.753365	0.427227	0.43067	0.481761	0.0983867	-0.0977509	0.216837	0.41228	0.406327	0.314719	-0.0223802	0.00135345	0	-0.278702	-0.101033	-0.0853588	0.0494303	-0.121811	-0.0342925	-0.0862065	-0.10983	-0.0672479	-0.0155876	-0.00667683	-0.190706	-0.123677	-0.226777	-0.176798	0.546707	0.351768	0.177259
D000:ENSG00000204472 AIF1	2.97179	2.18091	2.416	1.19357	1.20662	1.00168	1.37828	1.6202	1.69523	0.528856	0.301766	1.44966	0.146039	-0.376524	0.59299	0.112573	-0.0259935	0.153817	0	-0.214492	-0.656192	-0.489915	-0.147194	-0.768984	-1.21672	-0.845719	-1.15406	-1.57078	-1.62545	-1.64035	-1.49707	-1.19573	-1.6498
D000:ENSG00000141391 SLMO1	0.769719	0.995011	0.91793	0.392707	0.0510961	0.437795	-0.060971	-0.180818	-0.075815	-0.426393	-0.275395	-0.267012	-0.116644	-0.241434	-0.0549288	-0.275736	-0.241287	0.0674626	0.0686348	0.0450612	-0.0913348	-0.253174	0.0349878	-0.104959	-0.0904787	-0.131704	0	0.369264	0.0871972	0.0119964	0.540888	0.323891	0.221153
D000:ENSG00000138768 USO1	1.10252	0.721847	0.887558	0.278479	-0.0366906	0.461024	0.0502382	-0.0598085	0	-0.229442	0.00822918	-0.170903	-0.231039	-0.12118	-0.0685156	-0.0145015	-0.282554	-0.0310169	-0.0230798	-0.123081	0.0906242	0.356464	0.14285	-0.033803	0.0500895	-0.00427124	0.206758	-0.101071	0.26468	-0.056512	0.324378	0.621336	0.17489
D000:ENSG00000166206 GABRB3	1.14012	1.84988	1.48907	0.693801	0.637085	0.531638	0.727293	0.55504	1.05344	0.389699	0.383	0.568397	0	0.0342633	0.264687	-0.102006	-0.114028	0.011891	0.297223	-0.136699	-0.0901379	-0.157323	-0.176113	-0.14596	-0.166214	-0.166297	-0.156176	-0.187671	-0.104073	-0.176253	-0.168117	-0.1641	-0.0975038
D000:ENSG00000225783 MIAT	1.41109	3.67461	3.54666	0.890473	1.42389	1.69272	0.887949	0.974312	1.42998	0.276468	0.838787	0.841531	-0.0568547	-0.14673	0.445635	0	0.188989	0.33112	1.03138	-0.3071	-0.0500164	-0.453862	-0.350597	-0.421073	-0.611336	-0.613196	-0.489673	-0.626989	-0.612401	-0.608039	-0.517584	-0.55412	-0.5944
D000:ENSG00000255356 RP11-277E18.2	2.50634	1.87472	2.29083	1.34768	1.35435	1.48077	0.806049	0.222768	1.74697	0.524541	0.357248	1.1979	0	0.0138487	0	0	0	0	0	0	0	0	0.12617	0	0	0	0	0	0	0	0	0	0
D000:ENSG00000067840 PDZD4	3.33745	2.73393	2.254	1.17118	0.946339	1.10646	1.78732	1.66234	1.66799	1.37232	1.1222	1.66328	0.808564	0.58559	1.30332	-0.117981	-0.0984887	0.130689	0	-0.208835	-0.134178	-0.623431	-0.505808	-0.481231	-0.767084	-0.70327	-0.636707	-0.929228	-0.625265	-0.550796	-0.832872	-0.690363	-0.570314
D000:ENSG00000181019 NQO1	1.42055	0.993754	1.53381	0.73852	0.564154	0.637837	0.430399	0.292758	0.591249	0.0418063	-0.251356	0.157692	-0.103838	-0.300755	0.0463147	-0.20644	-0.212259	-0.146444	0.272026	-0.462682	-0.270165	0.152038	-0.0742741	0.118582	-0.347573	-0.492796	0.17169	-0.787659	-0.837427	-0.403126	-0.406317	-0.552721	0
D000:ENSG00000251687 RP11-181K12.2	3.7947	3.71298	3.54178	2.52202	2.97141	2.50576	2.38937	2.45857	2.77996	1.46788	1.32557	1.95498	0.29311	0.308518	0.187542	-0.19408	-0.223259	0.0930729	0	-0.366857	-0.205734	-0.375487	-0.375487	-0.375487	-0.344695	-0.319689	-0.331347	-0.344512	-0.242001	-0.375487	-0.375487	-0.375487	-0.375487
D000:ENSG00000175029 CTBP2	0.891626	1.17081	1.08223	0.368939	-0.0315651	0.065076	0.355311	0.192225	0.489401	0.0171728	0.0668447	0.116512	0	-0.21567	0.141002	-0.0697139	-0.11857	0.0952913	0.283792	-0.072385	0.0652622	-0.100001	-0.284061	-0.136002	-0.23952	-0.527469	-0.371172	-0.843665	0.483269	-0.913753	-0.568229	-0.245106	-0.406635
D000:ENSG00000132423 COQ3	1.07839	0.936445	1.07386	-0.153896	-0.122348	0.53064	-0.481631	0.00732174	0.186765	-0.284925	-0.509075	0.154532	-0.0184015	-0.217328	0.261586	0.175749	-0.011898	0.221789	-0.0895475	0.0493809	-0.0246675	0.306767	0.392747	0.510974	-0.460033	-0.462269	0.154645	-0.389846	-0.85185	0.0857532	0	-0.0781386	-0.0816142
D000:ENSG00000164647 STEAP1	1.26281	1.63791	0.926937	0.64761	0.0686222	0.566769	0.315106	0.322549	0.0546482	0.497299	0.198999	0.356676	-0.316397	-0.22918	0.159316	-0.168546	0.159247	-0.302905	-0.0520403	0.11284	0	-0.171881	0.0582564	-0.308946	-0.428495	-0.365444	-0.308984	-0.678084	-0.633777	-0.666533	-0.685561	-0.662358	-0.417128
D000:ENSG00000204071 TCEAL6	0.666516	0.997467	0.849155	0.458925	0.165802	0.299374	0.265268	0.163501	0.292037	-0.092461	0.0491777	0.120656	0.154534	-0.131156	0.0648702	0.0546339	-0.0522928	0.140148	0.456825	0	-0.0853283	-0.0715318	-0.0362647	-0.0982276	-0.203499	-0.221581	-0.170104	-0.203391	-0.0754933	-0.098435	-0.221581	-0.221581	-0.221581
D000:ENSG00000172893 DHCR7	1.15803	1.50471	1.51868	0.891059	0.66419	0.575849	-0.0555357	0.08901	0.561213	0.501412	0.42308	0.107305	-0.579764	-0.49962	-0.131147	-0.159315	-0.631472	-0.00623565	0	-0.262532	-0.06327	-0.108733	-0.383941	0.186157	-0.607075	0.227276	0.256198	-0.601298	-0.0403083	-0.566861	0.408125	0.208686	-0.0133808
D000:ENSG00000156453 PCDH1	1.45887	1.49516	1.06768	-0.0969881	-0.0763887	-0.0597804	0.714033	0.660395	0.52692	0.589187	0.707507	0.471058	0.562425	0.341822	0.640533	0.202483	0.311159	0.122898	0.40556	-0.0108282	-0.0546389	-0.0243343	-0.0662042	-0.0621625	-0.150494	-0.179102	-0.201539	-0.224414	-0.0622462	-0.159445	-0.113893	0	-0.018301
D000:ENSG00000116670 MAD2L2	1.38274	1.32368	1.28788	0.277545	0.119186	0.448034	0.209109	0.348651	0.536074	0.0596981	0.182162	0.758977	-0.0446316	0.0744337	0.300621	-0.00872953	-0.0758119	-0.116424	0.327599	-0.228459	-0.0262599	0.0134631	-0.00516989	0	-0.377675	-0.943743	-0.289695	-0.840152	-1.28185	-0.941879	-0.914633	-0.923692	-0.766071
D000:ENSG00000159712 ANKRD18CP	0.985609	1.9696	1.62013	0.673641	0.771756	1.02004	0.233275	0.467123	0.621065	0.0421759	0.105913	0.28577	0.0179604	-0.0626336	0.0262505	0	-0.084811	0.00661935	0.0534304	-0.0747079	-0.0516205	-0.0815452	-0.137013	-0.0906319	-0.143153	-0.149879	-0.121042	-0.149879	-0.119895	-0.149879	-0.130116	-0.149879	-0.0871461
D000:ENSG00000109272 PF4V1	2.15412	1.54657	0.611008	0.0282533	0.041918	0.0283266	0.240863	0.112791	0	0	0	0.0245832	0.142123	0	0.104893	0	0.0633733	0	0	0	0	0	0	0	0.100061	0.0828894	0	0.100453	0	0	0	0	0
D000:ENSG00000115816 CEBPZ	1.8474	1.98027	1.06151	0.871055	0.37051	0.803449	0.164877	0.161841	0.591949	0.392355	0.754254	0.191526	0.0619048	-0.0749014	0.641891	-0.0227731	-0.336986	0.138234	0.0413927	-0.278928	0	-0.0165266	-0.294656	-0.329186	-0.6046	-0.565425	-0.551385	-0.732744	-0.277721	-0.611914	-0.303764	-0.503787	-0.462742
D000:ENSG00000163032 VSNL1	3.65281	2.23912	2.41101	1.72091	1.06757	1.28857	-0.280907	-0.3913	0.0316935	-0.247965	-0.298321	-0.281777	-0.375679	-0.403347	-0.421958	0.0163335	-0.0285302	-0.267924	-0.125178	-0.066269	-0.0591506	0.0788947	0.230252	0.0800947	-0.348951	-0.080178	0.0328087	0.0413556	0.0584517	0.299008	-0.0564916	0	0.37454
D000:ENSG00000120949 TNFRSF8	1.57735	0.846248	0.607614	0.263173	0.283362	0.228893	0.129773	0.0777315	0.0797051	0.0087585	-0.00352842	0.0268984	0.0170616	0.0268823	0.0055089	0.00614029	-0.0133326	0	-0.0102699	-0.0155779	-0.0248125	-0.0159747	0.0355673	-0.013232	-0.0290447	-0.0240464	-0.00965304	-0.0290447	-0.0290447	-0.0290447	-0.0290447	-0.0290447	-0.0290447
D000:ENSG00000175643 RMI2	0.940823	0.744607	0.707872	0.222952	0.21094	0.360796	-0.0428416	0.160938	0.231566	0.0522548	-0.030409	0.286042	0.185507	0	0.181355	0.101947	0.175365	0.00517862	0.2725	-0.0584582	-0.112608	-0.00214224	-0.0993351	-0.218608	-0.219287	-0.30344	-0.142483	-0.291724	-0.100886	-0.25058	-0.0712141	-0.329689	-0.302939
D000:ENSG00000003509 NDUFAF7	0.740022	1.11192	0.856908	0.324736	0.210486	0.272885	0.00808174	0.0779106	0.392058	-0.00781801	0.00774364	-0.352675	0.0265819	-0.485312	0.197771	-0.00864475	-0.186991	-0.124182	0.140747	0	-0.0275676	0.0407601	-0.0363889	0.0545985	-0.0911504	-0.442945	-0.190371	-0.221842	-0.340715	-0.540286	0.0362763	-0.603594	-0.509176
D000:ENSG00000196431 CRYBA4	1.39925	2.46984	2.70122	1.38252	1.20009	0.614268	0.214569	0.953086	0.848662	0.134351	0.376336	0.577079	0	-0.23575	0.193712	0.418999	0.20792	0.333274	-0.0282388	-0.320574	-0.590623	-0.682222	-0.432503	-0.636514	-0.812884	-0.726276	-0.607856	-0.812884	-0.681549	-0.812884	-0.200993	-0.812884	-0.812884
D000:ENSG00000128829 EIF2AK4	1.39895	1.22298	1.15954	0.38776	0.0728126	0.175003	0.163184	-0.112509	0.0398624	-0.396971	-0.353165	-0.066366	-0.173935	-0.14256	-0.164374	-0.246253	-0.304592	-0.263053	-0.246658	-0.201111	-0.142442	0.296357	0.31324	0.344412	0.0892063	-0.48065	0.505523	-0.0703657	1.0521	0.15863	0.175123	-0.0811063	0
D000:ENSG00000140451 PIF1	1.44628	1.35417	1.13923	0.11253	-0.320287	-0.228235	-0.151498	0.128537	0.339159	-0.0337158	0.132685	-0.0715454	0.0147498	0.393293	0.0787134	0.261381	0	0.0373356	0.360582	0.242443	0.0865459	-0.0673461	0.0500613	-0.126343	-1.28433	-1.34962	-0.789251	-1.41147	-1.16037	-0.998859	-1.23235	-1.32799	-1.46241
D000:ENSG00000259203 RP11-209K10.2	1.93144	1.49588	1.61402	0.942442	0.938831	1.02381	0.226542	0.283901	0.467192	-0.0136831	0.0176268	0.21829	-0.0798802	-0.136222	-0.117298	0	-0.136222	-0.136222	0.075128	-0.124382	-0.0670381	0.250626	0.153682	-0.00194171	0.302018	-0.0166172	1.23043	-0.136222	-0.136222	-0.0207354	-0.136222	-0.136222	-0.136222
D000:ENSG00000218739 AC007390.5	1.40452	1.21525	0.773802	0.716803	0.4349	0.331397	0.328239	0.170551	0.0673907	-0.188685	-0.388037	-0.512524	-0.213083	-0.35008	-0.310841	-0.184941	-0.207354	-0.40209	0.00601792	-0.237003	-0.40116	-0.0924365	0.0953409	-0.313267	-0.332735	-0.101297	0.0865494	0.0496883	0	0.0795114	0.160905	0.187702	-0.0425846
D000:ENSG00000162493 PDPN	1.47979	1.57865	1.21195	0.0581641	-0.249403	-0.32594	0	0.113275	-0.137079	0.554441	0.598139	-0.0773468	0.106833	0.365197	0.253993	-0.470366	-0.379749	-0.422076	0.407131	-0.425447	-0.620985	-0.177187	-0.402066	-0.417295	0.19286	-0.204673	0.191998	-0.567325	1.08702	0.211886	0.0136732	-0.502	-0.436105
D000:ENSG00000177192 PUS1	1.47314	1.09347	0.908298	0.652992	0.432282	0.369096	0.146613	0.137998	0.100113	0.330353	0.196922	0.331024	0.076558	0.0976687	-0.0471153	-0.100557	0.042647	-0.141492	0.194634	-0.143885	0	-0.245896	-0.0367435	-0.215685	-0.400134	-0.375607	-0.167147	-0.533471	-0.345222	-0.4724	-0.278017	-0.390319	-0.480852
D000:ENSG00000198286 CARD11	1.99571	1.96409	1.66766	1.15223	0.880894	0.804547	1.08151	0.899197	1.22564	0.0763573	-0.00941024	0.329282	0	-0.103295	0.0933066	-0.240147	-0.265307	-0.289864	-0.0136999	-0.288588	-0.20124	0.0907089	-0.0706057	-0.105782	0.704938	-0.102481	0.129792	-0.384646	0.276987	-0.0426676	-0.362085	-0.379967	-0.264534
D000:ENSG00000129455 KLK8	2.26482	1.24732	1.39649	0.121191	0.109436	0.442151	0.00897157	0.084976	-0.152534	-0.222696	-0.0787338	0.00914643	0.0902352	-0.0378862	0	0.155877	0.260133	0.32508	0.0231511	-0.259988	-0.253603	-0.0270349	-0.197591	-0.206381	0.262863	-0.443784	1.06089	-0.256425	-0.408835	-0.288852	-0.400397	-0.358083	-0.468248
D000:ENSG00000123136 DDX39A	1.22632	0.925117	0.827476	0.403564	0.333774	-0.309084	4.26526e-05	-0.0288961	0.269287	0.222354	0.0816363	0.188865	-0.0279445	0.153096	-0.295486	-0.23561	-0.302019	-0.227432	0.00528877	0.115965	-0.100931	-0.273435	-0.0931992	-0.240366	-0.451273	-0.444047	-0.4054	-0.667985	-0.762653	0.22072	0	0.186248	0.00117996
D000:ENSG00000161179 YDJC	0.798739	0.939655	0.757373	0.0384494	-0.121172	0.111012	-0.148905	-0.334035	0.0696381	0	0.029066	-0.0641597	0.162937	0.0883853	0.262319	0.0095328	-0.257549	0.056031	0.0427374	-0.268159	0.126307	0.161045	-0.0703263	-0.0429747	-0.0808425	-0.14754	0.186923	-0.327267	-1.05793	-0.681048	-0.304019	-0.312583	-0.374308
D000:ENSG00000064419 TNPO3	0.707132	0.884685	0.79089	0.333309	0.151339	0.0945084	-0.15215	-0.0862593	0.048767	-0.00130738	-0.0224695	-0.0604289	0.0998629	-0.127308	0.0451348	0.209062	0.00622511	0	0.189465	0.0479703	-0.473596	0.0504044	0.00379225	-0.10128	-0.182623	-0.466772	-0.145645	-0.423215	0.304524	-0.433644	-0.296784	-0.211232	-0.411273
D000:ENSG00000185306 C12orf56	0.826052	1.00374	0.980977	0	0.174239	0.492827	0.391289	0.422556	0.205166	0.220569	-0.0661997	0.301706	0.172676	-0.0867616	0.117182	0.126866	0.121968	0.0431186	0.288765	-0.167526	-0.0331621	-0.16383	-0.153984	-0.0185952	-0.252082	-0.150003	-0.223779	-0.245441	-0.252082	-0.233592	-0.252082	-0.235448	-0.176684
D000:ENSG00000178896 EXOSC4	1.3664	1.184	0.862937	0.777335	0.225791	0.272382	0	-0.0225263	-0.0411688	0.268913	0.257328	0.0433013	-0.0699441	-0.0371752	-0.023658	-0.223102	-0.0259798	-0.127542	0.246222	0.182514	-0.107782	0.185967	0.187293	0.200392	-0.0891151	0.0387961	0.0834278	-0.184266	-0.966377	-0.346195	-0.457638	-0.256894	-0.0707236
D000:ENSG00000260833 AC124789.1	1.97438	1.31153	1.4237	0.535489	0.469555	0.624171	0.450153	0.243597	0.750906	0	-0.0082253	0.695163	0.0389235	-0.0705437	0.346296	-0.040334	0.0601128	0.189396	0.267053	-0.314444	-0.339018	-0.281927	-0.342582	-0.37581	0.00366812	-0.725438	-0.274271	-0.829743	-0.781535	-0.731141	-0.331632	-0.695488	-0.430832
D000:ENSG00000125148 MT2A	3.01555	4.30881	4.64878	2.50113	2.2828	1.5858	0.445804	2.29641	2.96511	-1.0692	-0.368618	0	0.00615911	1.27036	-0.0633048	-0.503378	0.442854	-0.743995	-0.46778	-2.04986	-2.25255	-1.03208	-0.785108	-0.532104	-0.467758	-0.873669	-0.232481	-0.442136	-1.1379	0.692812	0.689084	1.22481	2.28416
D000:ENSG00000162639 HENMT1	1.27035	1.44142	0.957973	0.628895	0.507918	0.32955	0.705511	0.511247	0.232746	-0.193897	0.0973427	-0.195591	0.0433484	-0.211607	0.132724	-0.291469	-0.290294	-0.154745	0.0623826	-0.150038	-0.267336	0.0516263	0	-0.188152	-0.201834	0.158466	0.0809135	-0.0562547	-0.00931929	-0.00392852	-0.321273	-0.185664	-0.478384
D000:ENSG00000112972 HMGCS1	0.873078	1.71015	1.74006	0.295054	0.104441	0.249021	-0.411603	-0.355857	0.395959	0	-0.112024	-0.0431068	-0.732548	-0.836046	-0.307397	-0.241634	-0.697532	0.138541	-0.162606	-0.202191	0.310853	0.321201	0.0578244	0.414649	-0.708878	-0.0365778	0.41346	-0.470536	0.0714903	-0.477632	0.607303	0.422321	-0.0489765
D000:ENSG00000171954 CYP4F22	1.39684	2.06608	1.99813	0.478095	0.352651	0.810428	0.981727	1.1099	1.00782	0.28995	0.335171	0.671	0.102393	0.176084	0.701181	-0.130618	0	0.142494	-0.00682889	-0.223142	-0.127682	-0.271844	-0.266604	-0.269892	-0.264681	-0.196309	-0.23345	-0.241553	-0.274221	-0.195228	-0.274221	-0.274221	-0.274221
D000:ENSG00000086475 SEPHS1	2.39298	2.1757	2.05056	1.39231	1.16047	1.26805	0.838747	0.800669	1.22781	0.60785	0.488895	0.730895	0.0827551	0.236131	0.415477	-0.343437	-0.474717	-0.343876	0.262827	-0.0986752	0	-0.0723598	-0.119514	-0.0434429	-0.815401	-1.01489	-0.372527	-1.49121	-0.454423	-0.800607	-1.07987	-1.03141	-1.25318
D000:ENSG00000162188 GNG3	0.870105	2.13035	1.80869	0.463564	-0.102222	-0.0259195	-0.0730844	0.222037	0.845423	-0.262554	-0.432369	0.0245214	0.135459	0.0330825	0.190695	0.0748604	0	0.248021	0.242399	0.073665	0.17147	-0.317374	-0.390183	0.0687032	-0.5799	-0.561244	-0.562228	-0.579658	-0.00897397	-0.526755	-0.640957	-0.571608	-0.560638
D000:ENSG00000046653 GPM6B	0.874233	1.2973	1.41041	0.492053	0.301934	0.567657	-0.187343	-0.0819015	0.258898	-0.0356044	0.0254233	0.154381	-0.0836298	-0.0903886	0.124538	0.307128	0.100481	0.640094	0.0599928	-0.186013	0.111773	-0.161403	-0.226028	-0.109879	-0.308751	-0.354492	-0.495011	-0.375283	0.150607	-0.409825	0	-0.392693	-0.296047
D000:ENSG00000113407 TARS	1.59211	1.73296	1.34882	0.771394	0.674192	0.777543	-0.263187	-0.331242	0.39707	-0.13428	-0.0855524	-0.00570057	-0.236787	-0.47183	0	-0.319468	-0.589563	-0.217781	-0.0332962	-0.39846	0.00285699	0.0593001	-0.252171	0.169004	-0.146801	0.236681	0.157408	-0.545716	0.128893	-0.0960277	0.309733	0.81839	0.879754
D000:ENSG00000204711 C9orf135	2.79683	2.05781	1.80737	0.188212	-0.0796454	-0.213466	0.341571	0.519121	0.737122	0.940296	0.929403	1.36991	0.610986	0.458868	1.05974	-0.0720191	0.0091987	0.137577	0.740011	-0.522221	-0.195872	-0.187793	-0.433297	-0.316014	-0.335158	-0.49667	0	-0.395906	-0.544751	-0.249212	-0.49573	-0.544507	-0.593235
D000:ENSG00000120318 ARAP3	1.02666	1.33095	1.3093	-0.311904	-0.494241	-0.470093	0.304753	0.12787	0.200024	0.0520726	0.031448	-0.052084	0.292045	-0.00947103	0.318269	0.293308	0.291127	0.0250795	0.51018	-0.198169	-0.0388302	-0.167388	-0.24264	-0.219108	-0.869741	-0.86749	-0.880536	-0.995917	0.164048	-0.598063	0	0.366686	-0.055166
D000:ENSG00000224557 HLA-DPB2	2.04189	3.23492	3.28615	1.91718	1.81256	1.89206	0.482759	0.483363	1.21564	0.447022	0.276721	0.84038	0	-0.0545753	0.190835	-0.063792	-0.073423	-0.000999343	-0.0714699	-0.0136945	0.0365119	0.0232854	-0.146275	-0.129092	-0.131267	-0.157135	0.0654993	-0.163212	-0.183069	-0.121044	-0.183069	-0.183069	-0.183069
D000:ENSG00000101347 SAMHD1	0.700461	1.22529	0.896598	-0.208194	-0.165391	-0.161088	-0.16944	-0.153644	-0.11824	0.194406	0.371043	-0.0535753	0.42916	0.0910283	0.413637	0.285913	0.140694	0.159355	0.272088	0.00188263	0	-0.0452522	-0.0653105	-0.0736892	-0.112571	-0.173473	0.00611229	-0.0784301	-0.161576	-0.101702	0.00683169	-0.0364441	0.00587689
D000:ENSG00000131203 IDO1	4.38984	3.43941	2.44137	0.646973	0.494239	0.204737	0.0672883	-0.0163863	-0.0183424	0.081561	0.0323576	-0.00124996	-0.0173213	0	0.141777	0.170396	0.0118192	0.30247	0.282131	-0.0205485	-0.0205485	-0.0205485	-0.0205485	-0.0205485	-0.0205485	-0.0205485	0.00164232	-0.0127587	-0.0205485	-0.0205485	-0.0205485	-0.0205485	0.00209947
D000:ENSG00000164620 RELL2	1.36699	0.748668	0.785916	0.582077	0.243731	0.0577755	0.0696198	0.111656	0.127972	-0.00648968	-0.0153921	0.103091	-0.0613146	-0.0280117	0.0603607	-0.0994506	-0.0756749	-0.107583	0.102262	-0.103138	0.0168167	-0.0158128	0.0439126	-0.00930508	-0.0905525	-0.195352	0.0296639	-0.202513	0.244646	-0.0338932	-0.174112	0	-0.0350686
D000:ENSG00000169715 MT1E	2.39463	3.10693	3.30012	0.595638	0.396789	-0.334443	0.271287	2.21396	2.17905	-1.91453	-0.963991	-0.940102	-0.425689	0.650993	-1.12721	-0.79508	-0.066088	-0.90117	-0.672099	-2.45707	-2.39941	-1.52235	-1.15046	-1.68832	0.37346	-0.368154	0.449917	0.532683	0	1.09717	0.762897	0.355125	0.595389
D000:ENSG00000149269 PAK1	1.37179	1.57612	1.25207	0.509044	0.260773	0.595813	0.217974	0.315354	0.393505	0.170967	0.265295	0.236268	-0.1043	-0.0640576	0.143792	-0.132355	-0.140737	0	0.0947688	-0.279285	-0.406241	0.00846766	-0.104091	-0.12001	-0.525803	-0.907197	-0.262895	-1.17051	0.0147684	-1.07136	-0.960934	-1.26283	-1.39757
D000:ENSG00000231698 AP002856.5	3.36374	2.4426	2.07141	0.949114	0.553582	1.208	0.345342	0.289563	1.02381	0.458241	0.355157	1.26126	0.300923	0.0980919	0.653818	0	-0.242936	-0.177804	0.37052	-0.723793	-0.293533	-0.723793	-0.723793	-0.723793	-0.723793	-0.723793	-0.723793	-0.723793	-0.723793	-0.723793	-0.723793	-0.723793	-0.723793
D000:ENSG00000110446 SLC15A3	1.73163	1.11114	0.761385	0.417743	0.261389	0.336973	0.252627	0.0724531	0.279353	-0.00318889	0	0.172159	0.00708422	-0.047498	0.135676	-0.00577222	-0.0445249	0.00970613	0.0911303	0.00165225	-0.0256335	-0.0558736	-0.0311689	-0.0558736	-0.0476886	-0.0498231	-0.0558736	-0.0558736	-0.0558736	-0.0558736	-0.0142329	0.0121173	-0.0558736
D000:ENSG00000188112 C6orf132	0.961455	0.82006	0.826835	0.425782	0.277044	0.0554305	0.0693648	0.270359	0.0154364	0.314452	0.329329	0.261695	0.0226332	0.0716561	0.0785674	-0.059012	0	-0.105776	0.126205	-0.133622	-0.0711321	-0.15332	-0.100198	-0.106008	-0.187861	-0.191377	-0.207149	-0.187528	-0.0506242	-0.258194	-0.25076	-0.293667	-0.305848
D000:ENSG00000169241 SLC50A1	0.881298	1.22664	1.10504	0.306832	0.053936	0.065233	0.126892	0.116245	0.0581416	-0.30752	-0.0286727	-0.187073	-0.0790123	-0.0800273	0.360824	0.0971829	0	0.20584	0.358149	-0.00758908	0.120316	0.270052	-0.0170777	0.0795189	-0.078118	-0.210941	-0.149814	-0.66182	-0.769716	-0.98248	-0.117112	-0.507871	-0.370215
D000:ENSG00000102003 SYP	1.48955	1.71615	1.34395	0.733646	0.587698	0.0409301	0.94062	0.719148	0.90594	0.125492	0.161521	0.321809	-0.00834093	0	0.123686	-0.12768	-0.0924341	-0.108674	0.166659	-0.140915	-0.082205	-0.175611	-0.0654763	-0.116205	-0.194415	-0.0895153	-0.127396	-0.187585	-0.125143	0.162556	-0.0208396	-0.0375122	0.129201
D000:ENSG00000136997 MYC	1.19372	1.25352	1.07467	0.42048	0.66809	0.639168	0.213989	0.113747	0.282826	0	-0.111477	0.258321	-0.0814664	-0.193424	-0.0991289	-0.236645	-0.271581	-0.26943	0.027528	-0.163923	-0.148137	-0.112987	-0.166344	-0.0833795	0.0800243	0.0368792	-0.179335	-0.338115	0.504093	-0.124649	-0.134451	0.285813	0.151265
D000:ENSG00000144550 CPNE9	1.55763	0.774218	0.916315	0.356305	0.283536	0.243225	0.349983	0.22394	0.259085	0.0336482	-0.0467938	0.103522	0	0.0922431	0.0399748	-0.0487662	-0.0187731	-0.0382915	0.00280805	-0.00506225	-0.0140144	-0.053893	0.0139138	-0.0387748	-0.0430728	-0.053893	-0.0383357	-0.053893	-0.053893	-0.0388193	0.000951552	-0.053893	-0.053893
D000:ENSG00000105676 ARMC6	1.76928	1.85082	1.44957	1.16857	0.816468	0.667685	0.134896	0.128355	0.570235	0.553719	0.375606	0.528582	-0.0164964	-0.08758	-0.00389082	0.0730041	-0.104796	-0.0542256	0.376576	0.186131	0.0625251	0	-0.17201	-0.06634	-0.0981501	-0.171031	-0.353415	-0.679722	-0.321845	-0.731705	-0.379829	-0.364475	-0.365037
D000:ENSG00000176834 VSIG10	0.84348	1.04175	0.766525	0.322514	0.190872	0.214584	0.370063	0.214403	0.242061	0.115196	0.00982727	0.0428426	0.0607381	0.114492	0.0856	-0.0437667	-0.127396	0	0.080941	-0.191071	-0.140796	-0.0460393	-0.171234	-0.230931	-0.257798	-0.354671	-0.0751992	-0.378347	-0.0857596	-0.33352	-0.045901	-0.333546	-0.295355
D000:ENSG00000253838 RP11-44K6.2	5.21451	3.95135	3.62532	1.33724	0.966263	0.602817	0.1123	0	0	0.0659283	0	0	0	0	0	0.555326	0.0875656	0.801692	0.59499	0	0.121474	0	0	0	0	0	0	0	0	0	0	0	0
D000:ENSG00000240563 L1TD1	2.96748	3.54342	3.12594	1.84597	1.6696	1.969	1.69374	1.5752	1.92241	1.13058	0.879158	1.43064	0.0512549	-0.292515	0.729513	0	-0.197322	0.844237	0.197524	-1.10287	-0.178653	-1.84024	-1.91048	-1.33675	-1.22603	-2.74659	-1.4263	-3.14999	-3.17234	-3.12801	-3.11125	-3.18473	-3.16565
D000:ENSG00000227410 RP11-265B8.4	1.4758	2.24318	1.79502	0.230733	0.391756	0	-0.51082	-0.565933	0.235972	-0.531713	-0.125128	-0.484109	-0.028803	-0.39526	0.114377	0.172546	-0.0803265	-1.14745	1.24482	-1.12209	-0.630778	0.367436	-0.225885	0.39736	0.248024	-0.491503	0.4636	-0.339887	0.0281018	-0.972541	0.275833	-0.166602	0.261815
D000:ENSG00000119812 FAM98A	0.9715	1.53194	0.949328	0.436085	0.104082	0.0888376	-0.294053	-0.387214	-0.172845	-0.0732755	0.0839686	-0.26745	-0.161407	-0.153883	0.0364665	-0.0525714	-0.119493	-0.0223338	0.0118525	-0.0543193	0	0.159107	0.0973185	-0.243207	0.0582937	-0.176432	0.205288	-0.338659	0.565221	-0.229797	0.119033	0.132619	-0.199737
D000:ENSG00000197905 TEAD4	1.43594	1.17445	0.939253	0	-0.167899	-0.250392	-0.546859	-0.369333	0.0668375	0.00334534	0.270014	-0.116798	0.214585	0.2957	0.326739	0.116737	0.0123715	-0.0843544	0.495995	-0.102179	0.33008	0.151159	-0.256936	0.0983899	0.306818	-0.501361	-0.411449	-0.760428	-0.0859003	-0.157249	-0.105654	-0.1459	-0.081703
D000:ENSG00000008311 AASS	1.8814	2.22204	2.06222	0.0387251	-0.091818	0.16196	-0.229487	-0.610925	-0.227487	0	0.184164	-0.139519	-0.0634744	-0.379574	0.223061	0.0770224	-0.431295	0.225938	-0.0630857	-0.345164	0.16886	-0.424505	-0.464002	-0.413022	-0.225815	-0.364907	-0.28484	0.49316	0.890757	0.459886	1.71067	0.394395	0.649115
D000:ENSG00000163694 RBM47	0.778165	1.36671	1.22077	0.19951	0.0435064	0.149079	-0.0380629	-0.13518	0.309939	-0.022964	-0.00165455	0	0.0601571	-0.118067	0.0592644	0.151708	-0.0932459	-0.120233	0.418524	0.0433696	0.34192	0.094419	-0.154219	0.133734	-0.143155	-0.2754	0.0192891	-0.498457	-0.380456	-0.424785	-0.527875	-0.520719	-0.412788
D000:ENSG00000077080 ACTL6B	1.38165	0.989208	0.544544	0.208475	0.19369	0.24421	0.0936978	0.136955	0.0119929	-0.0309598	-0.00288334	0.0902771	0.054595	-0.025177	0.154079	-0.0379744	0.0286443	0.0588227	0.0850512	-0.0410153	-0.0355991	-0.0414771	-0.0329138	-0.0529124	-0.0529124	-0.0529124	-0.0529124	-0.0529124	-0.0529124	0.00523459	-0.0529124	-0.0529124	0
D000:ENSG00000167654 ATCAY	1.61326	1.68414	1.58742	0.793495	0.742842	0.529167	0.858473	0.651653	0.968251	0.0358083	-0.0330456	0.343555	0	-0.046927	0.377943	-0.112852	0.100135	0.0372293	0.217603	-0.177877	-0.0849827	-0.201148	-0.201499	-0.202271	-0.185687	-0.156343	-0.148112	-0.133794	0.247728	-0.149812	-0.00616681	-0.156986	-0.110358
D000:ENSG00000116771 AGMAT	1.04114	1.03677	0.822254	0.377999	0.24743	0.271056	0.0326142	-0.129052	0.0751141	0.0343136	-0.116053	-0.0555087	0.228867	-0.129728	-0.0186978	0.219045	0.299677	-0.103426	0.0349058	0.0654884	0	0.271429	0.289272	-0.00787653	-0.243853	-0.296294	-0.108978	-0.318473	-0.218904	-0.159776	-0.309417	-0.346776	-0.30956
D000:ENSG00000198417 MT1F	3.48724	4.29323	4.89092	2.18273	1.94895	1.7346	1.25145	2.33578	3.0588	-0.245478	0.450205	1.07177	0.44653	1.67835	0.389763	-0.0442624	0.877167	-0.119517	-0.284978	-1.01632	-0.84879	-0.654214	-1.00636	0.061802	-1.24334	-1.07705	-0.465215	-1.16858	-1.17007	-0.741873	-1.22327	-0.354494	0
D000:ENSG00000196218 RYR1	1.40427	1.60617	1.46961	0.210647	0.0845145	0.127997	0.14348	0	0.256196	-0.167211	-0.17217	-0.020714	-0.22877	-0.243523	-0.109291	-0.291882	-0.254521	-0.21165	-0.0307871	-0.168031	-0.0764583	0.0724414	0.084405	-0.0100944	0.293849	0.23856	0.576113	0.032959	1.20297	0.324139	-0.033324	-0.202808	-0.247547
D000:ENSG00000167721 TSR1	1.49727	1.46882	1.31152	0.928523	0.732356	0.592072	-0.0732809	-0.0757933	0.341144	0.197211	0.228912	0.157479	0.019794	-0.058736	0.203529	-0.103909	-0.0430897	-0.150366	0.482026	0.0836578	0.0333415	-0.0828828	-0.143432	-0.0665574	-0.415699	0.0381459	-0.208104	-0.149341	0	-0.273103	-0.163086	-0.151604	-0.240891
D000:ENSG00000232445 RP11-132A1.4	2.88789	3.17505	2.81934	1.94478	2.01007	1.81776	0.615141	0.914585	1.39415	0.546071	0.0564421	1.05148	0.339799	-0.238089	0.749125	-0.0926467	-0.00551077	0.173957	0.727946	0	-0.335784	-0.37315	-0.12311	-0.128244	-0.785074	-0.923881	-0.600552	-1.37348	-1.23947	-1.18005	-1.21343	-1.18008	-1.21411
D000:ENSG00000160818 GPATCH4	1.75737	1.78862	1.33195	0.724812	0.449121	0.781991	-0.151093	0.0541694	0.546464	0.513641	0.529999	0.0330935	0.172026	-0.0356903	0.328173	0	-0.0643869	-0.120381	0.0287983	0.00864874	-0.19159	-0.0714434	-0.34645	-0.197471	-0.543093	-0.500734	-0.201321	-0.736098	0.430696	-0.888267	-0.257905	-0.454791	-0.493089
D000:ENSG00000131459 GFPT2	2.39743	2.55922	2.39852	1.3165	1.10284	1.47812	1.09471	0.893165	1.41293	0.208623	0.2618	0.622418	-0.0538803	-0.0467471	0.483952	-0.130365	-0.107732	0.452318	-0.0750263	-0.531402	-0.534384	-0.0928616	-0.0288176	-0.492722	0.321594	0	-0.359723	-0.531179	1.01626	-0.853637	-0.81942	-0.95486	-1.0859
D000:ENSG00000153093 ACOXL	1.19362	1.24905	1.18694	0.391897	0.520476	0.638314	0.408531	0.446445	0.640061	0.155441	0.153726	0.237288	-0.0710013	-0.0978608	-0.0192859	-0.0605267	-0.101635	-0.060047	0.262675	-0.0626992	-0.0489855	0.0245206	-0.0776605	-0.0933483	-0.08113	-0.0389107	0.025092	-0.0861218	0.101781	0	-0.0977047	-0.128862	-0.116671
D000:ENSG00000160326 SLC2A6	1.23601	1.32197	1.3337	0.679902	0	0.0133259	0.370466	0.258684	0.680325	0.26502	0.295609	0.119671	-0.0771417	-0.074138	0.0372103	-0.361146	-0.378613	-0.312507	-0.250466	-0.338623	-0.170669	-0.153445	-0.236598	-0.138602	-0.261781	-0.319512	-0.243355	-0.472091	0.198437	-0.218915	0.233131	0.10677	0.257769
D000:ENSG00000155980 KIF5A	0.836883	0.905299	0.977349	0.157521	0.134596	0.26656	0.424116	0.247351	0.419975	0.0879372	0	0.0294316	0.0573805	0.0435647	0.107349	-0.07805	-0.080474	0.0165733	0.217082	-0.0705091	-0.0944382	-0.110351	-0.160449	-0.149703	-0.194218	-0.231065	-0.188684	-0.175106	-0.0477055	-0.206371	-0.0494319	-0.209727	-0.179272
D000:ENSG00000235215 RP11-145M4.2	1.7422	0.814815	1.09531	0	0	0	0.113986	0	0.0211331	0	0	0	0	0	0	0.0349766	0	0	0	0	0	0	0.136811	0	0	0	0	0	0	0	0	0	0
D000:ENSG00000173890 GPR160	1.75807	2.06512	1.86448	0.865582	0.888857	1.02379	0.252442	0.376341	-0.00825625	0.208609	0.246825	0.0515565	0.162395	-0.018101	0.123199	-0.0994275	0.166809	-0.342107	0.912943	0.0405478	-0.143505	-0.00439176	0	-0.090713	-0.420895	-0.65065	-0.379964	-0.901282	-0.636076	-0.521656	-0.813412	-0.866501	-0.756803
D000:ENSG00000137776 SLTM	1.20186	0.961352	0.847281	0.568046	-0.0627918	0.109691	0.0052083	-0.0282554	0.294075	-0.24086	-0.0710919	-0.0308035	-0.166718	0.000584743	-0.00579347	-0.228937	-0.35856	-0.142144	-0.0390629	-0.110815	0.0306942	-0.0122893	0.210811	0.0120045	-0.143167	-0.345366	0.0980051	-0.384016	0.146225	0	0.110425	0.102529	0.13436
D000:ENSG00000259640 RP6-33F8.1	0.93247	1.12119	0.944154	0.382103	0.418383	0.346989	0.10718	-0.169653	-0.0177271	-0.0515497	0.0765961	0.326811	0	0.273186	0.199569	0.24188	-0.0824171	-0.0788833	-0.0609976	-0.182683	0.0721565	-0.061313	-0.102082	0.125814	-0.196821	-0.159571	-0.125065	-0.146323	-0.196821	-0.127254	0.136597	-0.0731015	0.30324
D000:ENSG00000102981 PARD6A	1.04649	1.08757	0.861796	0.567735	0.188067	0.416409	-0.0785279	-0.0681185	0.192842	0.150177	0.155232	-0.0124596	-0.0950474	-0.0450776	0.151281	-0.191561	-0.178205	-0.206319	0.195078	-0.0342603	0	0.152849	-0.15623	0.164555	-0.181688	-0.1599	-0.0955164	-0.220424	0.13314	0.060863	-0.0602234	-0.141298	0.145629
D000:ENSG00000179899 PHC1P1	1.36578	1.62277	1.66067	0.540926	0.283426	0.158572	0.280037	0.261314	0.406844	0.159627	0.0218571	0.220715	0.0758084	-0.186683	0.323011	-0.131706	-0.0904853	-0.14349	0.300044	-0.05235	-0.135442	-0.0203311	-0.174063	-0.311769	-0.0277061	0	-0.00675335	-0.380066	1.16568	-0.0434598	-0.047671	-0.0261989	-0.241301
D000:ENSG00000133488 SEC14L4	1.28948	1.68469	1.01176	0.500144	0.300553	0.124173	0.707194	0.391272	0.0910322	0.0678121	0.0866056	-0.028494	0.15245	0.0599048	0.0164775	0.0835666	0	-0.120274	0.174947	-0.0355528	-0.0603601	-0.0916818	-0.094633	-0.102743	-0.124521	-0.116616	-0.106633	-0.134126	-0.134126	-0.134126	-0.134126	-0.0912755	-0.134126
D000:ENSG00000214265 SNURF	1.84414	1.92377	1.5022	0.865892	0.806282	1.07193	-0.22001	-0.0689894	0.541472	0	0.0808276	0.374676	-0.185644	-0.115183	0.570263	-0.0387287	-0.0930686	0.164668	0.0654327	-0.355726	0.0745482	0.0105623	-0.260324	-0.154691	-0.0847866	-0.52581	-0.00851952	-0.179927	-0.133575	-0.121096	0.214255	-0.133934	0.0260329
D000:ENSG00000145088 EAF2	1.22982	1.02641	1.03524	0.538801	0.208388	0.417695	-0.0695703	-0.201871	0.0166864	0.0420507	-0.0976189	0.0575358	0.0525719	-0.272172	0.0775418	-0.109631	-0.289087	-0.0118616	0.2365	-0.315463	-0.132739	-0.180948	-0.161884	0.195392	0.100085	-0.246381	0.251389	-0.359669	-0.589802	-0.0768937	-0.283903	0.0770289	0
D000:ENSG00000130477 UNC13A	1.37621	1.92922	1.7036	0.858069	0.617651	0.490059	0.774018	0.487689	0.681526	0.0996262	0	0.356289	-0.136345	-0.167927	0.0177554	-0.182072	-0.180753	-0.133007	0.00192418	-0.209542	-0.207239	-0.221086	-0.207611	-0.207243	-0.224196	-0.194009	-0.200594	-0.197333	0.182298	-0.11996	0.129259	0.0625463	-0.00692094
D000:ENSG00000187867 PALM3	1.44664	1.71413	1.51912	0.642055	0.622565	0.407058	0.545234	0.574524	0.662098	-0.0855886	0	0.123399	0.314445	0.138642	0.386735	0.417799	0.562753	0.351458	-0.0341946	-0.0296603	-0.168348	-0.16268	-0.183614	-0.133043	-0.269832	-0.299488	-0.241821	-0.281283	-0.275805	-0.23035	-0.309744	-0.275559	-0.148319
D000:ENSG00000116544 DLGAP3	1.30356	1.22154	0.839874	0.227308	0.058934	-0.0332471	0.410334	0.265768	0.553572	0.113911	0.0756647	0.192667	0.115789	0	0.274585	0.00398014	-0.0147038	0.000138308	0.00267534	-0.102479	-0.0489682	-0.0715675	-0.075788	-0.130615	-0.187644	-0.19561	-0.200586	-0.25459	-0.153983	-0.227897	-0.222177	-0.25459	-0.235986
D000:ENSG00000167281 RBFOX3	1.54325	1.10777	1.09853	0.444064	0.222587	0.370275	0.35708	0.360178	0.312783	0.13754	0.0201386	0.216593	0.105663	0.0780817	0.211151	-0.00206391	-0.0742132	-0.0101348	0.0712582	0	-0.112478	-0.136348	-0.099834	-0.174251	-0.311688	-0.30113	-0.28557	-0.323811	-0.309487	-0.317842	-0.211714	-0.335558	-0.328159
D000:ENSG00000105993 DNAJB6	0.985297	0.981537	0.770077	0.277747	0.0894649	0.195484	-0.42514	-0.197212	-0.0953594	-0.235517	-0.191656	-0.220155	-0.267314	-0.25459	0.0181512	-0.0944124	-0.283308	0.00608002	0.183728	-0.0309004	0.0806319	0.0514281	-0.22623	0.056633	0.244043	-0.0477848	0.0498667	-0.221262	-0.526322	-0.0605541	0	0.130402	0.196962
D000:ENSG00000143494 VASH2	1.37307	1.84379	1.49703	0.783355	0.702434	0.798174	0.268454	0.237608	0.611832	0.131438	0.0588822	0.187374	-0.0475059	-0.0908672	0.0872924	0.0122616	-0.0700514	0.0762386	0	-0.0356054	-0.0492509	-0.00446188	-0.151923	-0.0339828	-0.214016	-0.181519	-0.136952	-0.237887	0.131402	-0.235843	-0.214023	-0.181612	-0.238773
D000:ENSG00000123609 NMI	1.86483	2.07054	1.5558	1.11147	1.08433	0.581364	0.365087	0.387842	0.520337	0.28484	0.329851	0.0850059	0.00614428	-0.0793015	-0.0484007	-0.0822267	-0.128051	-0.131974	0	-0.116321	-0.143712	-0.101959	-0.0541039	-0.17902	-0.156479	-0.108591	-0.100343	-0.233234	-0.189212	-0.229045	0.156131	0.366512	0.167166
D000:ENSG00000100078 PLA2G3	1.64312	1.78627	1.80584	1.26795	0.565958	0.605933	0.389854	0.109743	0.728859	0.148715	0.195547	0.268469	-0.0680018	-0.0136695	0.0519584	-0.10055	-0.150714	0	-0.0729869	-0.111995	0.0506411	-0.0130377	-0.0080553	-0.0411753	-0.173161	-0.102294	-0.0454423	-0.260402	0.655675	-0.255028	0.117441	-0.152001	-0.0833747
D000:ENSG00000079459 FDFT1	1.44071	1.462	1.65003	0.730765	0.257673	0.165513	-0.133276	0.0141533	0.403584	-0.165613	-0.291933	-0.152978	-0.747008	-0.627527	-0.264035	0	-0.417179	0.468472	-0.0269521	-0.0842984	0.169434	0.210407	0.190535	0.332562	-0.29171	-0.294744	0.298727	-1.00129	0.545179	-0.561404	0.0594817	-0.328901	-0.604831
D000:ENSG00000167103 PIP5KL1	1.2291	1.17885	1.2773	0.0721922	-0.185991	0.110256	0.442079	0.318126	0.43466	-0.0434701	-0.101267	0.0761174	0.220291	0.225702	0.599739	0.0424262	0	0.164613	0.425473	-0.049413	-0.0388826	-0.0851611	-0.00313912	0.0534701	-0.248147	-0.374834	-0.187123	-0.357344	-0.31796	-0.36373	-0.28927	-0.223835	-0.274762
D000:ENSG00000259526 RP11-330L19.4	1.26632	1.17222	1.04712	0.0569385	0	0.268529	-0.0430102	-0.175481	0.23563	-0.417484	-0.149188	-0.263083	-0.140529	-0.292664	0.091083	-0.24426	-0.440405	-0.0356872	0.18011	-0.316668	0.0804584	0.292336	0.0984418	0.268284	-0.0883498	-0.141298	0.415165	0.00731465	-1.07374	0.125502	0.0988576	-0.45786	-0.180321
D000:ENSG00000130182 ZSCAN10	2.94505	3.06343	2.82636	1.36295	1.52127	1.71622	1.16893	0.988251	1.3775	0.967852	0.863332	1.31837	0.46408	0.313005	0.764723	-0.199529	0	-0.187712	0.14872	-0.531097	-0.52756	-1.34544	-1.45035	-1.23695	-1.83328	-1.88537	-1.64251	-1.93081	-1.92865	-1.85385	-1.84535	-1.91373	-1.893
D000:ENSG00000048545 GUCA1A	1.25562	1.83372	1.48567	-0.116715	-0.170333	0.0326047	0.749589	0.614055	0.391356	0.144245	0	0.353308	0.189723	-0.148121	0.348132	0.0744366	-0.0596652	0.258342	0.0369632	-0.290024	-0.074849	-0.231077	-0.302077	-0.23495	0.221982	-0.31964	0.136326	-0.327421	-0.0150753	-0.307872	-0.336811	-0.47569	-0.377092
D000:ENSG00000254979 RP11-872D17.8	1.39901	1.04396	0.997432	0.49672	0.0519182	0.0558825	-0.159197	-0.134995	0.00504262	0	0.0151705	0.0891857	0.125805	-0.138891	0.243112	-0.0806399	-0.0654302	-0.138518	0.196325	0.0581883	0.0300374	-0.140923	0.148261	-0.00724338	-0.290283	-0.198794	-0.166231	-0.537766	0.473896	-0.305938	-0.290317	-0.0867503	-0.0251855
D000:ENSG00000130768 SMPDL3B	1.95274	1.67864	1.62677	0.408347	0.309473	0.295158	-0.253711	-0.107577	0.164926	0.586554	0.505382	0.207531	0.384344	0.510296	0.264585	-0.147975	-0.0962034	-0.665834	0.783419	0	0.233925	-0.14916	-0.245802	0.0410921	-0.524669	-0.694507	-0.127862	-0.796442	-0.312362	-0.473538	-0.992411	-1.24819	-0.953035
D000:ENSG00000125144 MT1G	5.19268	5.5919	6.31836	2.75903	2.63206	2.60697	2.68761	4.09618	4.23129	-0.470148	0.601812	0.859926	1.43614	2.59035	0.977818	0.365664	1.4381	0	-0.760392	-1.99775	-1.34315	-0.585011	-1.16907	-0.0195151	-2.30738	-2.05074	-0.580551	-2.36429	-2.44586	-2.05862	-1.90394	-1.93632	-1.90575
D000:ENSG00000142530 FAM71E1	1.55578	1.30655	1.18257	0.299258	0.306761	0.448033	-0.0196117	0.124081	-0.138013	-0.134009	0.135646	0.0739608	-0.0834747	-0.17128	-0.0638673	0.150705	0.180868	0.0930119	0.101336	-0.343883	-0.551168	0	-0.249161	-0.310051	-0.0215745	0.0346628	-0.186039	-0.262603	0.754322	-0.608027	0.0889365	-0.000912338	-0.308637
D000:ENSG00000105464 GRIN2D	0.971605	1.11404	1.6474	-0.0865432	0.0923095	0.21309	0.00776022	-0.00503969	0.0926272	-0.20235	-0.13623	-0.179416	-0.100237	-0.13821	0.0788932	0.0163578	0.0750725	0.1812	-0.163202	-0.0865904	0.0175731	-0.089055	-0.0439062	0.0492807	-0.109037	-0.183909	0.0252707	-0.0646581	0.562132	-0.181754	0.179357	0	-0.142032
D000:ENSG00000092068 SLC7A8	2.07596	1.90555	1.68643	0.591202	0.24524	0.284692	0.446236	0.276121	0.669879	-0.0502598	0.148922	0.222794	-0.0448849	-0.279704	0.40185	0	-0.140836	0.116858	1.02121	-0.388872	0.137564	0.0533372	-0.458108	-0.109109	-0.262985	-0.83538	-0.577192	-1.05294	-0.248879	-0.961091	-1.02939	-1.07569	-1.04663
D000:ENSG00000139835 GRTP1	1.35502	1.72498	1.65423	0.1981	0.041409	0.370433	0.0145901	0.0425648	0.194205	0.0651652	-0.147974	0.0494528	0.34387	-0.0021269	0.319913	0.0421127	0	-0.264548	0.197459	-0.443199	-0.325486	-0.149436	-0.498014	0.0073881	-0.441671	-1.07492	-0.261707	-1.35412	-0.889101	-1.20163	-1.08979	-1.41941	-1.44342
D000:ENSG00000137078 SIT1	2.71997	2.16232	1.55338	0.175194	0.318251	0.187829	0.591024	0.426407	0.339572	0.264615	0.0915321	0.100079	0.241635	0.30822	0.181335	0.028844	0	-0.0492743	-0.00969954	-0.168597	-0.157973	-0.15659	-0.199579	-0.192491	-0.199579	-0.199579	-0.155084	-0.199579	-0.199579	-0.199579	-0.199579	-0.199579	-0.199579
D000:ENSG00000163958 ZDHHC19	1.05353	1.20025	0.991591	0.544136	0.239361	0.355749	0.15528	0.201951	0.195776	0.0596441	-0.0115246	0.393025	0.0375313	-0.0858742	0.254498	0.230836	0.0515415	0.261781	0	-0.0604063	-0.0906252	-0.116029	-0.112729	-0.109412	-0.0918478	-0.15259	-0.0961889	-0.091656	-0.15259	-0.134133	-0.0856419	-0.0685806	-0.15259
D000:ENSG00000101187 SLCO4A1	0.980503	1.13688	1.0428	0.45586	0.240621	0.377148	-0.213537	-0.0990932	0	0.0288246	0.0822001	0.00868253	0.100871	0.0259116	0.164264	-0.0849921	-0.0381636	0.00723385	0.0456563	-0.00122718	0.0656085	-0.0774278	-0.0225876	0.15357	-0.236621	-0.335515	-0.174743	-0.363652	-0.242235	-0.346644	-0.345347	-0.368029	-0.345453
D000:ENSG00000186297 GABRA5	0.904733	1.51322	1.15521	0.428747	0.289761	0.347296	0.122415	0.156591	0.387722	0.100858	0.127082	0.223533	0.0666253	0.054381	0.245276	-0.0365709	0	-0.0266772	0.0182704	-0.0624395	-0.0530466	-0.068703	-0.0536199	-0.0626857	-0.0626108	-0.0546223	-0.0770468	-0.0792879	-0.0380273	-0.0821621	-0.0869844	-0.0579139	-0.0618614
D000:ENSG00000118894 FAM86A	1.25598	1.564	0.965017	0.493235	0.134174	0.268132	-0.232583	-0.103219	0.0867646	0.0632036	0.022823	-0.184575	-0.242498	-0.443815	0.128641	-0.349399	-0.2629	-0.202918	-0.294949	0.0448391	-0.0992601	0.203223	0.0856414	-0.0731947	-0.0909364	0.0416993	-0.227012	-0.260886	0.12977	-0.376248	0.253979	-0.116739	0
D000:ENSG00000213445 SIPA1	1.26222	0.977269	0.985765	0.21323	0.212685	0.115401	0.213366	0.168349	0.24906	-0.1272	-0.287381	-0.0693641	-0.065984	-0.00976267	-0.146816	-0.054484	-0.0443596	-0.0753595	0.0905419	0.0135001	-0.112433	0.109087	0.106432	0.0710542	0	-0.372595	0.107391	-0.432555	0.528417	-0.172632	-0.0472083	-0.0776912	-0.0275164
D000:ENSG00000257086 RP11-783K16.13	1.81717	1.64149	1.58642	0.17855	0	0.209152	0.655179	0.516202	0.386987	0.0999653	-0.398355	0.0511209	0.294451	-0.311874	0.042923	0.0273007	0.05791	0.0327981	-0.555483	-0.573427	-0.757302	-0.708738	-0.593124	-0.500693	-0.421151	-0.534801	-0.568474	-0.736038	0.391218	-1.21136	-0.665659	-1.19518	-1.40446
D000:ENSG00000205362 MT1A	2.09142	2.33745	2.55657	0.99636	0.930803	0.693726	0.503271	1.34224	1.38003	-0.0200967	0.0227395	0.107185	0.261987	0.713811	0.183449	-0.106942	-0.0049938	0	-0.17605	-0.191231	-0.191231	-0.0315039	-0.0792801	-0.00399276	-0.131743	-0.147054	-0.191231	-0.131393	-0.191231	0.045197	-0.191231	-0.0452947	0.386502
D000:ENSG00000102879 CORO1A	1.47712	1.25611	1.25625	0.663057	0.507146	0.303219	0.0622018	0.165522	0.543817	-0.114808	-0.208099	0.027278	-0.0319034	0	0.00367386	-0.0365033	-0.0588166	-0.144202	0.16819	0.065146	0.0802241	0.0283447	-0.0137914	0.158497	-0.319095	-0.243616	-0.238653	-0.31899	-0.153662	-0.304094	-0.236704	-0.163311	-0.285768
D000:ENSG00000134802 SLC43A3	1.54282	1.40006	1.32968	0.511044	0.235615	0.614101	-0.423887	-0.218299	0.12829	0.0956374	0	0.187506	0.0474014	-0.0686617	0.210195	0.153887	-0.0496806	-0.170438	0.408532	-0.0560385	0.196612	-0.179257	-0.325461	-0.0611704	-0.427918	-0.299982	-0.035794	-0.798493	-0.424811	-0.488431	-0.409131	0.0339523	0.252088
D000:ENSG00000117407 ARTN	1.29509	0.948604	1.19374	0.08499	-0.0357908	-0.00283161	0.00113915	-0.0114202	0.0426511	-0.140531	-0.075696	-0.128296	-0.219608	-0.119708	-0.0217913	-0.140319	-0.108886	-0.0332503	0.217548	-0.128768	-0.0957117	-0.0655669	0	0.00198179	0.0590311	0.629666	0.399286	0.194501	0.183022	0.0167134	0.283134	0.0211769	-0.114918
D000:ENSG00000109832 DDX25	2.65992	2.13409	1.82827	0.910476	0.292611	0.741517	0.468258	0.188535	0.1172	-0.294267	-0.249243	-0.1453	-0.191097	-0.409207	0.276119	-0.187945	-0.0848797	0.119493	0.697666	-0.0405952	0	0.134415	0.050173	-0.0461654	0.0125293	0.491455	-0.268943	-0.336593	-0.679108	-0.519139	-0.545841	-0.756605	-0.754232
D000:ENSG00000101194 SLC17A9	1.83954	1.49965	1.27438	0.385923	0.23164	0.156564	0.301526	0.184625	0.188867	-0.13379	-0.00992013	-0.0347829	0	-0.208752	-0.156944	0.420135	0.497718	0.0883673	-0.126283	0.0593112	-0.0986884	0.275398	0.245875	0.0188298	-0.0394562	-0.324136	-0.162436	-0.514418	-0.379022	-0.53722	-0.585922	-0.479781	-0.480667
D000:ENSG00000167600 CYP2S1	2.96984	2.96163	2.7598	1.29896	1.20851	1.52257	0.819665	0.828224	1.80274	0.118474	0.340668	0.666288	0.0355871	0	0.78111	-0.110215	-0.00782827	0.0762099	0.159741	-0.699519	-0.3721	-0.511338	-0.732764	-0.635265	-0.304179	-1.43321	-0.740305	-1.78864	-1.35157	-1.58757	-1.74802	-1.7689	-1.85135
D000:ENSG00000105499 PLA2G4C	1.42041	1.24262	1.68448	0.2096	0.4453	0.781614	0.234524	0.161336	0.355546	0	-0.0849958	0.269429	-0.174507	-0.180482	-0.122078	-0.194394	-0.198418	-0.183395	-0.194966	-0.20747	-0.184062	-0.160417	-0.184696	-0.156008	0.0305698	-0.153518	-0.0946692	-0.105194	0.193223	0.0904031	0.310701	0.075383	0.181805
D000:ENSG00000088305 DNMT3B	3.07682	3.01872	2.57598	1.59295	1.01531	0.892874	0.91379	0.832287	1.26516	0.547356	0.52067	0.706904	0.217336	0.0506486	0.542097	0	-0.0656711	-0.0586065	0.421041	-0.291384	-0.416697	-0.799358	-0.924789	-0.872279	-1.79128	-2.15331	-1.73265	-2.3531	-1.51662	-2.44682	-2.17947	-2.70854	-2.50474
D000:ENSG00000261514 RP11-527L4.2	0.95529	1.28929	0.989089	0.426444	0.308047	0.344122	0.109437	-0.0483462	-0.0621552	-0.0778654	0.168944	0.0548461	-0.0778654	0.0211222	0.309017	0.0489224	-0.053331	0.316917	0.0261951	0.0726118	-0.0778654	-0.0778654	-0.0778654	-0.00215239	-0.0233558	0.129118	0	-0.0230344	-0.0778654	-0.0778654	-0.0778654	-0.0778654	-0.0778654
D000:ENSG00000211768 TRBJ2-4	2.40849	2.75246	1.95536	0.0288128	0.505769	0.169755	-0.338912	-0.30605	0.529897	-0.318451	-0.338912	-0.306391	-0.0556012	0.437971	0.0863227	-0.198289	-0.00338202	0.180439	0	0.0058988	0.21688	1.13925	0.348561	1.12883	-0.0759023	-0.338912	0.607446	-0.338912	-0.338912	-0.338912	-0.338912	-0.338912	-0.338912
D000:ENSG00000166105 GLB1L3	1.33379	1.56081	1.49675	0.849143	0.488235	0.584927	0.23676	0.24952	0.51154	0.0447298	0.0111729	0.101238	0.0994345	-0.00547905	0.0237242	0.0168327	-0.0129102	-0.041552	0	0.0121622	-0.039648	-0.0185158	-0.0224927	-0.0293421	-0.0400749	-0.0381338	-0.0415887	-0.0609874	-0.0496589	-0.0483282	-0.0477068	-0.0609874	-0.0477578
D000:ENSG00000205358 MT1H	5.68453	5.74603	6.68179	3.29136	2.48093	1.91424	1.49922	3.08477	3.64343	-0.379719	0.349157	0.834504	0.692149	1.81618	0.477537	0.192713	1.1025	-0.31878	-0.588706	-1.15816	-0.918632	-0.930765	-1.05914	-0.395413	-1.24525	-1.06736	0	-1.20688	-1.21244	-1.22058	-1.26071	-1.27422	-1.19299
D000:ENSG00000120437 ACAT2	1.94684	1.74038	1.94189	0.554832	0.125378	0	-0.176138	0.136069	0.654391	0.355961	0.25041	0.344855	-0.40962	0.0705696	-0.0877718	-0.495432	-0.825696	-0.269624	0.301074	-0.108373	0.318434	0.126916	0.152205	0.363826	-1.27795	-0.95635	-0.345135	-1.67341	-0.620152	-1.02198	-0.589406	-0.677081	-0.880296
D000:ENSG00000188191 PRKAR1B	1.66908	1.83448	1.45251	0.700182	0.496101	0.103598	-0.295682	-0.344764	0.0975068	0.168259	0	-0.0410314	0.0761325	-0.349481	-9.39214e-05	-0.155681	-0.00985099	-0.662458	0.567543	0.289056	0.0547899	0.0486364	-0.0337189	0.26597	0.389102	0.391681	-0.0982618	-0.072058	-0.127479	-0.0917751	-0.309144	-0.406942	-0.314
D000:ENSG00000162069 CCDC64B	0.993556	1.06626	1.04841	0.0457845	0	0.0913521	0.00663739	-0.0930529	0.106066	0.070094	-0.0272922	-0.139432	0.146701	0.283304	0.0718586	-0.0104755	0.0119224	-0.165063	0.0742181	-0.241657	-0.13047	0.000583247	-0.174917	-0.110376	0.0855609	-0.393808	0.0548904	-0.44875	-0.419244	-0.277223	-0.392513	-0.460189	-0.392945
D000:ENSG00000113356 POLR3G	3.16351	4.01593	3.94914	2.17217	1.8376	1.86668	0.374675	0.43507	0.979802	0.546146	0.153428	0.487269	0.0647444	-0.0901375	0.372586	0.00962802	-0.292886	0	0.00334587	-0.454405	-0.651623	-0.742603	-0.488304	-0.691147	-0.636515	-0.629785	-0.47711	-1.022	-0.667481	-0.800052	-0.76649	-0.95922	-0.997982
D000:ENSG00000100292 HMOX1	1.98061	1.54275	1.40811	0.487018	0.679606	0.0722092	0.142918	0	-0.1064	-0.0857655	-0.0169324	-0.0391284	0.203642	-0.103902	-0.0579106	-0.00724588	0.168346	-0.30415	-0.0826116	0.106149	-0.0584629	0.124189	0.0152831	0.062115	0.00928781	-0.049149	0.0188496	-0.40835	-0.331262	-0.347915	-0.413208	0.251535	-0.0747198
D000:ENSG00000173673 HES3	3.44593	4.29598	3.44609	0.370216	0.388925	1.28121	0.00819484	0.567779	0.667469	0.242253	0.995235	1.00081	-0.355669	0	0.687314	-0.497826	0.136898	0.183253	1.58675	-0.660824	-0.993697	-0.993697	-0.927447	-0.993697	-0.993697	-0.993697	-0.993697	-0.993697	-0.993697	-0.993697	-0.993697	-0.993697	-0.993697
D000:ENSG00000259827 RP11-343H19.2	4.1289	4.55069	5.09272	1.19647	1.18892	1.04209	1.06159	3.2075	0	-1.5803	-0.497664	0.372729	0.524586	-1.03355	-0.56817	0.41617	0.834322	0.124624	-0.295372	-2.66228	-3.10729	-1.49726	-0.817483	-1.82931	-1.30729	-0.778553	0.144557	-0.972538	-1.87273	0.64427	-0.672763	-0.210502	0.106572
D000:ENSG00000102096 PIM2	2.19192	2.62776	2.42598	0.739137	0.252318	0.678634	1.0529	1.20539	0.980625	0.632404	0.590666	0.879725	0.122448	0.194215	0.423136	-0.14147	-0.0290377	-0.0791619	-0.00383077	-0.155869	-0.138006	-0.0894646	-0.0955055	-0.0463392	-0.140123	-0.159258	-0.26206	-0.0379961	0.930747	-0.0500866	-0.117637	-0.179676	0
D000:ENSG00000130055 GDPD2	2.45794	2.30385	1.97159	0.290701	0.0403539	0.144389	0.10553	0.0775591	0.30762	0.217639	0.481606	0.462958	0.0612869	0	0.664588	-0.00923016	0.0750147	-0.0307582	1.37227	-0.259206	-0.276577	-0.276782	-0.456272	-0.459232	-0.404822	-0.525657	-0.482088	-0.394462	-0.273545	-0.400552	-0.486763	-0.495919	-0.487009
D000:ENSG00000226887 ERVMER34-1	1.37893	1.28833	1.31267	0.345162	0.47682	0.686589	-0.020937	0.00380663	0.18392	0.111885	0.116014	0.10298	-0.126092	-0.193013	0	-0.120667	-0.235642	-0.104086	0.126171	-0.101912	-0.186396	-0.13756	-0.201668	-0.112278	0.040007	-0.0439581	0.0336761	-0.0578712	0.240556	-0.180724	-0.0648603	-0.0978005	0.0450764
D000:ENSG00000177108 ZDHHC22	1.11	1.59679	1.31936	0.507979	0.364286	0.49944	0.164571	0.121218	0.144137	0	0.042107	0.0867185	0.0492791	0.0283121	9.82597e-05	-0.0403875	0.0116636	-0.0340205	0.0770362	-0.0459547	-0.0101726	-0.00965192	-0.0740654	-0.0409569	-0.0642152	-0.0746421	-0.0493366	-0.0799881	-0.0574387	-0.0591301	-0.067367	-0.019626	-0.0865584
D000:ENSG00000213023 SYT3	1.57473	1.33524	1.25145	0.340146	0.230199	0.347516	0.0282416	0.105266	0.251432	-0.0978022	-0.0704448	0.26765	0	-0.0441454	0.267686	0.0630462	0.05489	0.159568	0.0136108	-0.112171	0.0244584	-0.159137	-0.201721	-0.152725	-0.287102	-0.429523	-0.166892	-0.431491	-0.115584	-0.414545	-0.391047	-0.506514	-0.403822
D000:ENSG00000145703 IQGAP2	1.16091	1.056	0.948852	0.360658	0.193464	0.249962	0.0378701	0.0360014	0.232914	0.0157119	0.108883	-0.0144012	-0.113616	-0.110162	-0.0325347	-0.0209791	-0.0132146	0.00498931	-0.0209496	-0.18105	-0.14524	0.0337654	0.042737	0	0.0049144	-0.212056	0.253641	-0.260441	-0.148009	-0.2458	-0.126836	-0.186764	-0.227438
D000:ENSG00000089847 ANKRD24	1.51254	1.54921	1.34006	0.112921	-0.00635472	0.365088	0.516502	0.167898	0.162262	-0.0839154	-0.190084	-0.00520637	0.162699	-0.102808	0.347303	0.192854	0.223023	0.330754	-0.232283	-0.0997225	0	-0.117031	-0.0968027	-0.229367	-0.18211	0.053729	-0.0593687	-0.0367124	0.63286	-0.271621	0.118253	-0.166956	-0.334591
D000:ENSG00000147596 PRDM14	2.49665	3.38372	2.76245	0.584487	0.621617	0.603598	0.257057	0.441358	0.670158	0.368787	0.450861	0.666799	0.105147	-0.0218877	0.371631	-0.00450078	-0.0244427	0.0483315	0.452684	-0.14735	0	-0.148098	-0.145523	-0.152516	-0.176548	-0.176548	-0.161746	-0.176548	-0.176548	-0.176548	-0.146375	-0.176548	-0.176548
D000:ENSG00000176387 HSD11B2	1.05944	0.956113	0.832517	0.309256	0.0983844	0.149195	0.0214396	0.0242526	0.208998	0.086807	-0.0101051	0.0541123	0.0591294	-0.0130591	0.0921157	0.089447	-0.0253591	-0.0846994	-0.0615791	-0.0658292	0.0516181	0	-0.0126117	0.114378	-0.200174	-0.206169	-0.0528251	-0.188881	-0.130933	-0.230384	-0.136804	-0.219822	-0.195875
D000:ENSG00000111752 PHC1	2.83103	3.14996	3.01653	1.11493	0.948427	1.01257	0.920402	0.800153	1.5039	0.434067	0.19668	0.946049	0	-0.281182	0.565071	-0.271888	-0.231232	-0.13608	0.226638	-0.750696	-0.518716	-0.498772	-0.678952	-0.737246	-0.608633	-0.677577	-0.584594	-0.851933	1.64995	-0.588062	0.00525885	-0.239953	-0.508716
D000:ENSG00000142698 C1orf94	2.56298	2.20175	2.01782	0.430003	0.604558	0.791231	0.510504	0.53291	1.16807	0.14211	0.128504	0.327891	0.0310176	0.0691254	0.254458	-0.0183351	-0.0282629	0	0.0511209	-0.0338163	-0.00297907	-0.0755036	-0.0484985	-0.0779368	-0.0779368	-0.0779368	-0.0638959	-0.0779368	-0.0779368	-0.0779368	-0.0779368	-0.0779368	-0.0779368
D000:ENSG00000203909 DPPA5	2.0183	1.65715	1.23085	0.0933621	0.190241	0.0581944	0	0	0	0	0.0235444	0	0	0	0	0	0	0	0	0	0	0	0	0	0	0	0	0	0	0	0	0	0
D000:ENSG00000232301 RP11-132A1.3	5.76157	5.18164	4.71737	1.75192	2.06345	1.79277	0.680381	1.17138	1.77099	1.08062	0.466849	1.69241	0	-0.30544	0.961199	0.0766245	-0.343441	0.0385572	0.939596	-0.519929	-0.379195	-0.556531	-0.53075	-0.556531	-0.524293	-0.532648	-0.380001	-0.524102	-0.556531	-0.556531	-0.556531	-0.556531	-0.556531
D000:ENSG00000165623 UCMA	2.89139	2.49598	2.0036	0.485006	0.227245	0.697124	0.0778449	-0.0361591	0.0965495	0.236009	0.0282813	0.175842	0.0374061	-0.00346748	0.115617	-0.0669999	-0.0678136	0.0690685	0	-0.0474568	-0.0624919	-0.0810766	-0.0810766	-0.0810766	-0.0810766	-0.0591477	-0.0386266	0.117597	-0.0810766	-0.0810766	0.00461352	-0.0810766	-0.0810766
D000:ENSG00000164076 CAMKV	2.86793	3.48659	3.20102	1.36541	1.10856	1.20664	0.801684	0.917815	1.31916	0.503849	0.377246	0.827768	0.350289	-0.0425286	0.960791	0	-0.033325	0.0620818	0.976719	-0.163419	-0.181184	-0.340776	-0.279628	-0.281219	-0.396055	-0.377262	-0.279507	-0.389547	-0.367207	-0.387037	-0.377044	-0.396055	-0.396055
D000:ENSG00000136110 LECT1	4.52582	4.17792	3.7261	2.22053	2.16761	1.61143	0.0174731	-0.00308853	0.362584	-0.182343	0.0392816	0.114955	0.035126	0	0.163308	0.147698	0.0877993	0.0374732	0.506691	-0.130347	-0.049598	-0.111575	-0.420976	-0.361946	-0.58159	-0.625257	-0.406254	-0.599191	-0.544754	-0.626822	-0.560505	-0.544298	-0.529825
D000:ENSG00000242580 IGKV1D-43	1.50413	1.007	1.13609	0.027699	0	0	0	0	0.327755	0	0	0	0	0	0	0	0	0	0	0	0	0	0.0851303	0	0	0	0	0	0	0.237679	0.129074	0	0
D000:ENSG00000255618 RP11-357K6.1	2.8455	2.24653	2.53613	0.920412	0.739182	0.95604	0.357467	0.645554	0.599046	0.177716	0.294046	0.321535	0.219577	0.0268985	0.46752	0	-0.0658144	-0.0964731	0.431935	-0.0773115	-0.125391	-0.147867	-0.0418871	-0.147867	-0.147867	-0.147867	-0.147867	-0.147867	-0.147867	-0.147867	-0.147867	-0.147867	-0.147867
D000:ENSG00000230798 RP4-792G4.2	5.53723	5.37227	5.44934	2.62869	2.30931	2.46721	2.85218	3.09823	3.71543	2.58976	2.14945	3.77889	0.537104	0.503254	1.73081	-0.273589	-0.490478	0	0.184977	-1.12131	-0.765572	-1.22445	-1.12435	-1.22958	-1.16008	-1.22958	-1.06097	-1.15984	-1.22958	-1.11717	-1.08507	-1.22958	-1.22958
D000:ENSG00000157150 TIMP4	1.5763	2.15127	1.77136	0.270182	0.0626894	0	0.264692	0.317156	0.618791	0.236956	0.0169208	0.31614	-0.0358895	-0.066968	0.0333204	0.0485184	-0.0700418	-0.0482388	0.147957	0.0348096	0.015418	-0.053515	-0.0245907	-0.0631689	-0.0700418	-0.0700418	-0.0700418	-0.0700418	-0.0700418	-0.0700418	-0.0700418	-0.0700418	-0.0700418
D000:ENSG00000237923 XXbac-BPG27H4.8	2.34075	2.54877	2.18067	0.662078	1.24559	0.718378	0.384259	0.330574	0.578933	0.246575	0.0914782	0.329458	0.0683057	0	0.0446854	-0.0366353	-0.0801826	0.0478559	0.0757838	-0.0454305	-0.0609686	-0.0725139	-0.0801826	-0.0801826	-0.0801826	-0.0801826	-0.0801826	-0.0801826	-0.0801826	-0.0801826	-0.0801826	-0.0801826	-0.0801826
D000:ENSG00000136014 USP44	1.61385	1.78484	1.78612	0.29474	0.184047	0.539459	0	0.0337701	0.346697	0.0385174	0.128999	0.107154	0.0420459	-0.120178	0.148511	0.00642286	-0.0539486	0.058508	0.194288	-0.283413	-0.113645	-0.328612	-0.361445	-0.375488	-0.449886	-0.466348	-0.394375	-0.46644	-0.465955	-0.465803	-0.411747	-0.465808	-0.421688
D000:ENSG00000174721 FGFBP3	2.96716	3.43913	3.45171	1.15037	0.994794	0.906348	0.920692	1.15889	0.690859	1.17794	0.225912	1.13954	-0.435977	-0.435429	-0.259816	-0.495965	-0.57776	-0.392954	0.39996	0	-0.368069	-0.0605823	0.510878	0.51486	-0.735482	-0.341634	-0.284201	-0.716348	-0.554866	-0.638309	-0.234156	0.518678	-0.102582
D000:ENSG00000092051 JPH4	2.34511	2.33865	2.30022	0.674976	0.350175	0.526824	0.756315	0.521254	0.620658	-0.00233472	0	0.465734	0.218263	-0.157612	0.427282	0.0688434	0.0887912	0.348703	0.253389	-0.326516	-0.300834	-0.35322	-0.267243	-0.342488	-0.372241	-0.361227	-0.377075	-0.386046	-0.334195	-0.386046	-0.367722	-0.322092	-0.367792
D000:ENSG00000234779 RP11-62F24.2	2.97422	3.0544	2.6479	0.301183	0.611227	0.633607	0.0970578	0.185421	0	0.00367468	0.132338	0.444103	0.00115642	0.196076	0.64613	-0.320871	-0.075867	0.366998	0.322949	-0.692299	-1.06292	-1.24505	-1.21467	-1.259	-1.01751	-1.259	-1.17996	-1.259	-1.259	-1.18236	-1.10142	-1.12296	-1.259
D000:ENSG00000187193 MT1X	4.68845	4.18167	4.4667	0.819245	0.505417	1.39507	0.803363	2.72776	0.229248	-1.04522	0.113997	0.423264	-0.0731754	-0.365646	-0.498414	-0.0766512	0.865549	0.400462	-0.710755	-1.92791	-2.16015	-0.992241	-0.824915	-1.35149	-1.45942	-0.715412	0.0747271	-0.930426	-1.08872	0.734418	-0.573969	0	0.346066
D000:ENSG00000154096 THY1	3.90369	3.73529	3.35493	1.08357	0.594927	0.864179	0.208116	0.330219	1.12135	-0.220527	-0.666423	0.379435	0	-0.434442	0.653014	0.362354	0.214151	0.5711	0.398593	-0.35561	-0.344649	-0.211578	-0.789713	-0.782866	-1.54489	-1.40897	-0.78091	-1.9127	-0.940286	-0.396782	-0.38588	0.47646	-0.189875
D000:ENSG00000204347 BTBD17	1.25208	1.50852	1.31362	0.0312984	0.0118679	0.0176475	0.0298979	-0.0117418	-0.016941	0.0668969	0.0742045	0.153822	0.0358454	-0.00737408	0.246095	0	-0.0136222	0.0766009	0.471086	-0.0170695	0.0318569	-0.0293415	-0.00638589	-0.0327935	-0.0327935	-0.0327935	-0.0129072	-0.0327935	-0.0327935	-0.0327935	0.00766918	-0.0327935	-0.0327935
D000:ENSG00000179046 TRIML2	1.47524	1.59459	1.5994	0.000400972	-0.0411903	0.0477484	0.0528583	0.0275103	0.102491	0.0753026	-0.0389469	0.256983	-0.0382177	-0.0517175	0	0.00138274	-0.0297472	0.0678139	-0.0367257	-0.0869982	0.0946088	-0.030079	-0.0803976	0.127538	0.382198	-0.0630116	0.316549	-0.0869982	-0.050213	-0.0523443	-0.0273686	-0.0661828	-0.0869982
D000:ENSG00000147601 TERF1	2.85829	2.76677	2.68971	0.428747	0.171959	0.402427	0.113716	0.138269	0.406339	0.0685732	0.0096696	0.478402	0.0881104	0.375692	0.325987	-0.208649	-0.181493	-0.0244295	0	-0.560381	-0.114273	-0.519954	-0.537378	-0.54533	-0.836978	-0.92247	-0.543545	-0.959776	-0.123086	-0.525219	-0.416135	0.0123784	-0.645353
D000:ENSG00000237398 HLA-DPA3	1.3373	1.36815	1.41074	0	0	0	0.0568771	0	0	0	0	0	0.0412976	0	0	0	0	0	0	0	0	0	0	0	0	0	0	0	0	0	0	0	0
D001:ENSG00000144580 RQCD1	0.564096	1.3499	1.05263	0.712986	0.805881	0.180882	0.298637	0.261166	0.425501	0.30639	0.00067605	-0.106885	0.312717	-0.249574	0.450341	0.191206	-0.0430457	-0.0159093	0.619867	0.0887074	-0.17507	-0.0167199	-0.299631	0	-0.538301	-0.980854	-0.502926	-1.37335	-0.971527	-1.16602	-0.787565	-1.06964	-1.14844
D001:ENSG00000141447 OSBPL1A	1.05666	1.03416	0.680703	0.407086	0.443277	0.562027	0.22657	0.0989566	0	0.0434738	0.112931	-0.054881	0.0953134	-0.127297	0.203424	0.217752	-0.0467129	0.169593	0.425338	-0.150357	-0.109744	-0.0440679	-0.157349	-0.189107	-0.210871	-0.276686	-0.250527	-0.482423	0.0351621	-0.666656	-0.387681	-0.471164	-0.452251
D001:ENSG00000140365 COMMD4	0.338425	0.427807	0.122758	0.412311	0.226641	0.0653815	0.126494	0.165038	0.179753	0.242948	0.304557	0.0870706	0.0750227	0.191429	0.173047	-0.329589	-0.403756	-0.525311	0.367901	-0.136532	0	-0.166316	-0.357069	-0.352811	-0.833576	-1.36126	-0.855321	-1.55491	-1.88393	-0.973345	-1.03633	-0.917759	-1.2485
D001:ENSG00000153107 ANAPC1	0.632545	0.635477	0.669829	0.429772	0.210153	0.326293	0.040211	0	0.16785	0.005836	-0.0506061	0.0255371	0.143922	-0.126569	0.0588042	0.027254	-0.0160477	-0.196428	0.223664	0.0376105	-0.358249	-0.113241	-0.117136	-0.165764	-0.430117	-0.550245	-0.376086	-0.755882	0.53168	-0.591951	-0.541323	-0.536619	-0.737611
D001:ENSG00000160201 U2AF1	1.023	0.983203	0.743518	0.672505	0.651027	0.169439	-0.0945953	0.0523215	0.281572	0.135292	0.0119506	0.0495815	0.289733	0	0.300423	0.18966	-0.00784167	-0.131795	0.687455	0.311758	-0.0340757	-0.176201	-0.227117	-0.111861	-0.599677	-0.907191	-0.699061	-1.513	-2.39422	-1.24881	-1.33745	-1.09326	-1.35374
D001:ENSG00000068489 PRR11	-0.055698	0.916874	0.475478	0.0376585	0.11844	0.72584	0.136025	0.24834	0.250064	-0.281567	0.113805	0.0783717	-0.347817	-0.304184	0.167699	0.140926	-0.325713	0.127121	0.158455	0	0.0679555	0.144838	-0.365033	-0.207322	-0.890403	-1.41875	-0.510791	-1.68468	-0.108474	-0.643802	-0.386199	-0.719308	-1.079
D001:ENSG00000147419 CCDC25	0.44959	0.458202	0.0806998	0.316912	0.081266	0.33336	-0.117422	-0.232995	-0.0532784	-0.20755	-0.0685867	-0.298973	0.172439	0.0134099	0.356308	0.20948	0	0.223797	0.275491	0.0222875	-0.0310295	0.136966	0.0904885	0.0674101	-0.435446	-0.822602	-0.201834	-1.01782	-0.653216	-0.780935	-0.540432	-1.04176	-0.955817
D001:ENSG00000268889 CTD-2616J11.14	0.636331	0.835537	1.18858	0.705646	0.0232134	0.865695	-0.0638893	-0.224563	0.395681	0.0904411	0.0106564	0.0320168	0.028559	-0.35646	0.35191	0.00956967	-0.228596	0.654683	1.06853	-0.12957	0	-0.0801552	0.197254	-0.6214	-0.824902	-0.845705	-0.736003	-0.601086	-0.861886	-0.967673	-0.52955	-0.861364	-0.844792
D001:ENSG00000113048 MRPS27	0.171493	0.565963	0.430491	0.170725	0.152636	0.545409	0.286631	0.138762	0.25102	0.273105	0.427912	-0.10156	0.228062	-0.405925	0.248173	0.298411	-0.0344811	0.161851	0.182099	0	-0.18356	-0.125761	-0.435931	-0.17783	-0.501899	-0.31476	-0.652117	-0.363059	-0.832618	-0.68682	-0.597048	-0.433765	-0.586538
D001:ENSG00000126698 DNAJC8	0.313222	0.521512	0.192947	0.532788	0.270312	0.119556	0.18088	0.291911	0.288964	0.231845	0.0267896	-0.239794	0.224063	-0.0794941	0.368922	0.0703746	-0.0189107	-0.134541	0.530536	0.26184	-0.0635394	-0.0695051	-0.0183149	0	-0.164338	-0.537314	-0.260416	-0.906409	-1.29473	-0.58588	-0.560684	-0.475267	-0.667499
D001:ENSG00000168243 GNG4	1.00942	1.19485	1.23139	0.814081	0.595685	0.574145	0.717368	0.489638	0.733895	0.262142	0.064323	0.376748	0.226514	0	0.223915	-0.0196204	0.0587031	-0.0278069	0.149375	-0.104662	-0.100945	-0.234645	-0.23923	-0.234052	-0.159548	-0.369894	-0.0148657	-0.350171	-0.32867	-0.37958	-0.288403	-0.319731	-0.316766
D001:ENSG00000103550 KNOP1	1.08822	0.925854	0.626205	0.617439	0.34892	0.571578	0	0.0881661	0.147275	0.23032	0.169062	0.0628998	0.377403	-0.0845128	0.426284	0.156561	-0.0689655	-0.0836077	0.851178	0.042391	-0.313045	-0.54357	-0.550123	-0.518209	-1.25202	-1.71209	-1.31596	-2.03546	-1.86423	-1.79921	-1.77059	-1.82544	-1.89515
D001:ENSG00000071626 DAZAP1	1.19841	1.06388	0.820865	0.736883	0.38969	0.425517	0.124209	0.0769831	0.402301	-0.0985109	-0.0347782	-0.158321	0.111123	0.0906472	0.1121	0.0855966	-0.154594	-0.303035	0.100007	0.231479	-0.0227399	0	-0.0699968	-0.205327	-0.607821	-0.746949	-0.785184	-1.43632	0.00902966	-1.12345	-0.41988	-0.461019	-0.593973
D001:ENSG00000165733 BMS1	0.998621	1.07854	0.609253	0.612424	0.251657	0.622216	0.162783	0.282316	0.650015	0.016941	0.101889	0.192098	-0.0393262	-0.142697	0.139833	0	-0.185161	-0.0862896	0.15516	-0.0137202	-0.0899004	0.0587199	-0.0273787	-0.083219	-0.355812	-0.634521	-0.181111	-0.820096	0.337309	-0.638148	-0.43849	-0.449809	-0.499212
D001:ENSG00000011260 UTP18	1.14126	0.320112	0.36537	0.689152	0.233232	0.315316	0.241332	0.0633548	0.305095	-0.000556848	0.2027	0.296537	0.261976	0.125497	0.318467	0.138194	-0.106236	-0.12828	0.388105	0	-0.0917317	-0.107879	-0.107362	-0.192413	-0.764895	-1.06805	-0.679795	-1.04565	-0.738342	-1.03046	-0.80452	-0.808764	-1.11516
D001:ENSG00000105248 CCDC94	0.995059	1.34478	0.613503	0.599404	0.503001	0.601134	-0.137412	0	0.411042	0.0990734	0.108961	0.0810066	-0.0439408	-0.235938	0.214539	-0.11734	-0.512531	-0.136492	0.390666	-0.0799422	-0.00606535	-0.130567	-0.525041	-0.407388	-0.604572	0.0184598	-0.503515	-0.580114	-0.461217	-0.530073	0.589446	0.242998	0.202456
D001:ENSG00000108518 PFN1	0.708875	0.894553	0.59267	0.911868	0.303427	0.188204	0.37678	0.388113	0.548737	-0.270972	-0.0751491	0.000264772	-0.0469419	0	0.0973595	-0.668224	-0.178629	-0.80596	-0.11804	0.221563	-0.120813	0.29627	0.55407	0.213018	-0.376411	-0.745426	-0.295348	-1.21756	0.71083	-0.721812	-0.987656	-0.884586	-0.872716
D001:ENSG00000168288 MMADHC	0.716023	0.618287	0.34217	0.297763	0.297424	0.303832	0.210226	0.0370518	0.064007	0.119451	0.115855	0.0259447	-0.202914	-0.129568	-0.0231425	-0.137934	-0.359401	-0.0465256	-0.00676616	-0.287595	0.221244	0.134773	-0.176812	-0.11613	-0.136291	-0.0988444	0.127422	-0.487157	-1.11511	-0.172206	0	0.101742	-0.102386
D001:ENSG00000106538 RARRES2	3.81927	3.23227	3.49137	2.47533	2.61378	2.4232	1.86009	1.59507	1.79364	1.2225	0.731213	2.06283	0.0433145	-0.336778	0.448521	-0.812021	-1.08041	-0.576895	0.331211	-2.34145	-1.55878	-2.12941	-2.32048	-1.78803	0	-1.00403	0.115179	-3.01554	-4.03035	-3.44157	-3.57028	-2.94386	-3.28619
D001:ENSG00000167515 TRAPPC2L	0.538854	0.105151	0.271188	0.435017	0.624087	-0.111978	0.23522	0.320959	0.114757	0.328999	0.00929229	0.199479	0.286555	0.0300966	0	-0.262262	-0.490737	-0.776896	0.800347	0.0492164	-0.370091	-0.118995	-0.00734169	0.169564	-0.336765	-0.626563	-0.495031	-0.975605	-2.14394	-0.313249	-0.743403	-0.85115	-0.618622
D001:ENSG00000090273 NUDC	0.92639	0.768375	0.425605	0.664998	0.178859	0.155081	-0.182998	0.0091587	0.310896	0.107508	0.0835302	-0.094284	-0.0500311	0	0.0141284	-0.208006	-0.369437	-0.418311	0.0312136	0.0438171	-0.0681148	0.121459	0.010157	0.147599	-0.409426	-0.543281	-0.42598	-0.940468	-0.658233	-0.67383	-0.479056	-0.512724	-0.53768
D001:ENSG00000171311 EXOSC1	0.727043	0.48258	0.249377	0.463148	0.24683	0.142539	0.1336	0.0690148	0.0423834	0.149359	0.212885	-0.0824512	0.123031	0.241223	0.117349	0	0.0185781	-0.110956	0.405774	-0.0569914	-0.0827954	-0.133948	-0.0878661	-0.224735	-0.374242	-0.405078	-0.33084	-0.824338	-0.438162	-0.541787	-0.440476	-0.397828	-0.477031
D001:ENSG00000104522 TSTA3	0.901755	0.87558	0.577188	0.674819	0.369588	0.156746	-0.0976752	-0.0401251	0.341202	0.207883	0.14913	0.0868996	-0.0661953	0	0.121185	-0.44854	-0.442194	-0.610328	0.155142	0.00254164	0.0201323	0.246838	-0.0119329	-0.00327465	-0.17944	-0.50286	-0.390419	-1.09258	-0.382848	-0.57773	-0.138231	0.0782902	-0.114907
D001:ENSG00000115687 PASK	0	0.256522	0.0161323	0.290175	0.16856	0.0590254	-0.11992	-0.071054	0.0677444	0.0899744	-0.0357554	-0.282435	0.162917	-0.0987445	0.25592	0.150504	-0.0472691	0.00123009	0.0569969	0.157612	0.0983169	0.0920476	-0.122988	0.0106912	-0.87141	-0.956015	-0.61892	-1.05725	-0.694086	-0.991736	-0.842814	-1.00271	-0.983435
D001:ENSG00000050344 NFE2L3	0.746683	1.01385	0.938592	0.503211	0.432338	0.519236	0.312349	0.237701	0.389559	0.149147	0.165994	0.341522	0.0699757	0	0.172028	0.0217722	-0.00116688	0.00208146	-0.0320901	-0.0394698	-0.0595045	-0.109149	-0.101381	-0.129175	-0.0878949	-0.148344	-0.056452	-0.165966	-0.0698059	-0.11531	-0.096357	-0.138794	-0.0714062
D001:ENSG00000011478 QPCTL	0.965359	0.860947	0.62742	0.855392	0.293974	0.230711	0.0272648	0.18412	-0.0538188	-0.121213	0.143213	-0.171079	-0.297681	0.0925943	-0.355289	-0.259033	-0.391575	-0.706626	0.393624	-0.0488168	-0.0968439	0.0992808	0.416185	-0.112978	-0.0551656	-0.0765721	0.0492275	-0.0281315	0.68459	-0.088206	-0.01609	0.0115615	0
D001:ENSG00000151364 KCTD14	0.691072	0.948124	0.60135	0.442264	0.643489	0.139344	0.278861	0.125145	0.203988	0.185308	0.375624	-0.214248	0.190265	0.0905275	0.235578	0	0.13055	-0.453473	0.225848	-0.300761	-0.225299	-0.573956	-0.91283	-0.300411	-1.7978	-2.25554	-2.11828	-2.51224	-2.51224	-2.51224	-2.41907	-2.45427	-2.47421
D001:ENSG00000141543 EIF4A3	1.23949	0.995461	0.585802	0.925019	0.423594	0.162444	0.150221	0	0.322328	0.128934	0.327326	0.315189	0.0263586	0.22587	0.0998069	-0.469388	-0.414402	-0.381209	0.454244	-0.221815	-0.139609	-0.0892396	0.00383012	-0.204281	-0.40695	-0.310834	-0.0575393	-0.781392	-0.101523	-0.321911	-0.478044	-0.384191	-0.555903
D001:ENSG00000214114 MYCBP	0.368946	0.362694	0.00357375	0.294966	0.0921574	0.30727	-0.0622017	0.0444047	0.035615	0	0.0791892	-0.250977	-0.107184	0.0460811	0.223636	-0.0702963	-0.293711	0.0220464	-0.011939	-0.0737608	0.167035	0.387585	0.0195871	0.105334	-0.545159	-0.999254	-0.22537	-1.22812	-1.37305	-0.840461	-0.841475	-1.61842	-1.1187
D001:ENSG00000155561 NUP205	0.615935	0.836494	0.568069	0.290069	0.28191	0.545023	0.0791371	-0.0559892	0.140953	0.113318	0.356207	-0.19748	0.0945898	-0.281845	0.376763	0.128846	-0.120643	0.119346	0.151821	0	0.107893	-0.0298625	-0.220523	-0.331521	-0.913335	-0.925206	-0.477087	-1.43902	-0.302969	-1.29742	-1.08925	-0.927696	-1.30847
D001:ENSG00000121570 DPPA4	2.80943	3.42104	3.13302	2.24432	1.94848	2.29483	1.19524	1.3365	1.80437	1.02983	0.97065	1.31027	0.365235	-0.107742	0.938955	-0.00101197	0	0.272649	0.315509	-0.785494	-0.68925	-1.81476	-1.61503	-1.63812	-2.13365	-2.15111	-2.00918	-2.23155	-2.23833	-2.23618	-2.21151	-2.24546	-2.26202
D001:ENSG00000164032 H2AFZ	1.15389	0.945529	0.767534	0.604003	0.610368	0.490142	-0.114148	0.0705901	0.246404	0.326792	0.410591	0.480275	0	0.384616	0.37197	-0.184416	-0.268095	0.107193	0.281823	-0.0787601	0.529768	-0.311916	-0.634828	-0.300626	-1.25349	-1.27959	-0.863902	-1.70972	-3.01792	-1.4664	-1.46229	-0.837614	-1.02524
D001:ENSG00000181610 MRPS23	1.03536	0.518307	0.569728	0.607506	0.57366	0.318519	-0.229612	-0.436188	-0.0552804	-0.333343	-0.280739	-0.26314	-0.228222	-0.266527	-0.295591	-0.461908	-0.415128	-0.510833	0.0428566	-0.191922	0.0952251	-0.0909282	0.0604546	0.0907584	0.481667	0.552444	0.351373	0.78945	-0.841203	0.548081	-0.0557788	0	0.326863
D001:ENSG00000123213 NLN	0.781127	0.540075	0.617157	0.540893	0.167143	0.245532	0.0277662	-0.00332568	0.189183	0.0609651	0.230118	0.079371	0.109574	0.084718	0.135673	0.0534159	-0.136305	-0.0499281	0.129627	-0.0629981	-0.117939	-0.0290813	-0.100728	-0.195039	-0.301162	-0.334356	-0.349025	-0.421098	0	-0.375014	-0.38877	-0.432063	-0.376115
D001:ENSG00000169230 PRELID1	1.33551	1.262	0.864264	1.09199	0.435403	0.216946	-0.0177215	0.0269908	0.331538	-0.132077	-0.0491529	-0.0352553	0.0876737	0.00996505	0.149624	-0.354186	-0.254327	-0.692526	0.0730456	0.0614914	-0.325938	0.0880856	0.325345	0	-0.515504	-0.748002	-0.534881	-1.35445	0.371744	-0.661388	-0.787797	-0.490823	-0.619654
D001:ENSG00000260473 RP11-923I11.4	2.55939	1.80367	1.3035	1.26681	1.26601	1.36667	0.0929349	-0.0433062	0.162632	-0.0543451	-0.290368	0	-0.326767	-0.0426016	0.0474868	-0.0142974	-0.269199	0.523646	0.21386	-0.792904	-0.0331102	-0.234604	-0.078442	-0.161424	-0.498547	-0.158755	0.50132	-0.296063	-0.0911145	0.619184	1.0413	0.0514534	1.06976
D001:ENSG00000115942 ORC2	0.0543464	0.428522	0.498087	0.235832	0.280552	0.364867	0.174811	0	0.0292504	0.158945	0.296907	-0.170164	0.355905	-0.0615491	0.354716	0.236338	-0.0691736	0.251408	0.11584	-0.2593	0.196352	-0.295003	-0.58245	-0.123325	-1.04031	-0.971203	-0.36033	-0.923687	-1.07682	-1.15016	-1.00083	-1.07939	-0.946602
D001:ENSG00000023892 DEF6	0.439545	0.623523	0.774901	0.3786	0.290174	0.379245	0.24304	0.267811	0.308786	-0.0573858	-0.158777	-0.00666638	0.232266	0.295553	0.130002	0	0.0928658	0.00843457	-0.0433431	-0.19653	-0.223087	-0.144818	0.190613	-0.0528559	-0.112988	-0.546253	0.0176213	-0.609265	-0.381557	-0.509252	-0.596054	-0.436189	-0.462425
D001:ENSG00000080824 HSP90AA1	0.678062	0.482399	0.536438	0.656061	0.327342	0.168998	-0.0276304	-0.00377685	0.240801	-0.192637	-0.0233122	-0.246179	0	0.200259	0.161311	-0.156639	-0.353306	-0.223658	0.267462	0.174115	0.468267	0.278486	0.0861319	0.556599	-0.176193	-0.439937	0.0866778	-1.06121	-1.54033	-0.749793	-1.05971	-0.404095	-0.538714
D001:ENSG00000067334 DNTTIP2	0.724199	0.709029	0.225474	0.115542	0.444102	0.430699	0.162658	-0.164567	0.157601	0.259865	0.21753	-0.0107752	-0.0687544	-0.0134522	0.0584755	0	-0.183815	0.218664	0.211427	-0.520647	0.161251	0.0199554	-0.396292	-0.190993	-0.1117	-0.277201	0.00331637	-0.395526	-1.25868	-0.391278	-0.0251201	-0.1089	-0.110078
D001:ENSG00000160214 RRP1	1.16178	1.11923	0.79522	0.79446	0.551	0.340593	-0.0945093	0.0265297	0.118727	0.405067	0.448483	0.26138	0.263476	0	0.129975	-0.139755	0.026053	-0.27466	0.336046	0.259649	-0.216612	-0.208388	-0.092329	-0.109912	-0.254507	-0.387914	-0.51284	-0.742003	-0.0200393	-0.825813	-0.534096	-0.17837	-0.406924
D001:ENSG00000137692 DCUN1D5	1.59655	1.24662	1.07736	1.14923	0.617003	0.747259	-0.0712629	0.0411493	0.350657	-0.210871	0.0534877	-0.0269155	-0.105361	-0.175098	-0.00685991	-0.179075	-0.436948	-0.215356	-0.131131	-0.0751852	0	0.302404	0.151719	0.115085	0.130808	-0.284481	0.218572	-0.294061	1.48253	0.0382758	-0.197603	-0.438903	-0.186815
D001:ENSG00000144354 CDCA7	0.425833	0.916514	0.686369	0.569788	0.223446	0.466894	0.262588	0.142017	0	0.318867	0.325832	0.254478	0.140833	-0.526761	0.333052	0.360705	-0.0125749	0.364906	0.00286313	-0.129962	-0.162082	-0.856228	-0.741467	-0.8786	-0.955204	-1.42981	-1.07219	-1.71749	-1.305	-1.95352	-1.26909	-1.75759	-1.97866
D001:ENSG00000143106 PSMA5	1.37889	0.413647	0.596299	0.687648	0.578079	0.320893	-0.0619611	-0.0324906	0.143009	-0.0282571	0.0077713	0.18621	-0.0396594	0.471934	-0.21317	-0.0740865	-0.0757616	-0.263391	0.155531	-0.315094	0.233293	0.281528	0.204093	0.367725	0	-0.170828	0.174728	-0.437159	-1.18378	-0.137061	-0.482867	-0.326289	-0.243011
D001:ENSG00000174442 ZWILCH	0.701864	1.6628	1.0234	0.994619	0.541944	0.523475	0.123519	0.15187	0.613953	0.202981	0.344214	-0.429883	0.194387	-0.288013	0.585516	0	-0.392337	-0.0826274	0.438669	0.18962	0.186898	-0.351855	-0.503429	-0.361102	-0.963844	-1.36466	-0.810194	-1.6018	-1.33207	-1.18109	-1.26772	-1.18975	-1.22557
D001:ENSG00000130204 TOMM40	1.42196	1.1405	0.71521	1.00245	0.582248	0.414363	-0.124743	-0.0991661	0.510726	0.154744	0.139659	0.245987	-0.0965787	-0.1351	0.0769038	-0.319885	-0.450837	-0.508787	-0.0322454	-0.110955	-0.0930768	0.151928	0.367191	0	-0.442011	0.476184	-0.0213675	-0.231052	0.708698	-0.109461	0.406013	-0.241633	-0.262777
D001:ENSG00000198794 SCAMP5	1.17853	1.44952	1.04386	0.709351	0.656816	0.822625	0.00198511	-0.0779755	0.38375	-0.369047	-0.237312	-0.296368	0.087196	-0.0268493	0.209054	0	0.128243	-0.273787	0.750276	-0.0570347	-0.0915194	0.279631	-0.217008	0.057518	-0.493209	-0.378779	0.146978	-0.616601	0.891071	-0.332344	-0.457169	-0.399759	-0.295869
D001:ENSG00000160208 RRP1B	1.03084	1.05687	0.792939	0.712642	0.36593	0.439227	-0.0122503	-0.097394	0.17797	0.074379	0.254567	0.0647237	0.0231146	-0.0744428	0.0266961	-0.142656	-0.102032	-0.198913	0.140024	0	0.037114	0.0377846	-0.0445568	-0.0850447	-0.367969	-0.258574	-0.211999	-0.571251	0.550219	-0.678593	-0.37242	-0.379552	-0.566557
D001:ENSG00000086712 TXLNG	0.644593	1.39449	1.06892	0.635034	0.465106	0.663138	-0.0575905	-0.0788556	0.185214	0.289594	0.331357	0.160975	0	-0.0462279	0.199491	0.113319	0.0197378	0.180458	-0.502478	-0.332266	0.126907	-0.0849767	-0.389512	-0.125681	-0.258563	-0.194469	-0.20595	-0.419256	-0.470896	-0.794769	0.130113	-0.125572	-0.181197
D001:ENSG00000163584 RPL22L1	1.31597	1.76526	1.98443	1.15232	1.20568	0.887237	-0.0679278	0.167592	1.35144	0.234302	-0.0558727	0.636638	-0.253913	-0.213157	-0.224934	-0.294227	-0.457166	-0.152895	-0.578733	-0.518977	0.218333	-0.00718092	-0.48589	-0.220742	-0.210849	0	-0.0742595	0.103073	-2.56238	0.537427	0.308614	0.338404	0.31658
D001:ENSG00000099901 RANBP1	1.28746	0.743345	0.495017	0.992285	0.398729	0.168174	-0.0824383	0.127453	0.461214	0.0249605	0.197738	0.390451	0.267939	0.355472	0.255707	-0.118779	-0.0177175	-0.409506	0.400399	0.119217	0	-0.275651	-0.0443004	-0.240945	-1.1505	-1.69341	-1.18033	-2.00407	-1.10486	-1.71576	-1.55879	-1.6645	-1.88023
D001:ENSG00000166788 SAAL1	1.11355	0.884099	0.971345	0.457345	0.537709	0.610085	0.200857	0.177073	0.277068	0	-0.101748	0.16927	0.263514	-0.0148685	0.221656	0.0986413	-0.129134	0.0176012	0.345118	-0.126132	0.0474871	-0.0503817	-0.10401	-0.100915	-0.685285	-0.872388	-0.532909	-1.20643	-1.04541	-1.02594	-0.984382	-1.02744	-1.20058
D001:ENSG00000204209 DAXX	1.02982	1.15861	0.699702	0.812094	0.554947	0.42398	0.368892	0.397658	0.56373	0.419967	0.437727	0.125319	0.0718997	0.233771	0.552163	-0.192164	-0.0599436	-0.0570201	0.366167	-0.0992732	-0.160647	0	-0.298525	-0.347126	-0.527137	-0.910328	-0.47897	-1.23747	-0.45768	-0.863166	-0.415629	-0.702359	-0.800511
D001:ENSG00000082781 ITGB5	1.01042	0.770828	0.794459	0.862015	0.552928	0.63142	0.620249	0.461221	0.771606	0.0174798	-0.116747	0.283913	-0.141683	-0.0810312	-0.135808	-0.196567	-0.17913	-0.296457	0.120969	-0.12604	-0.284549	-0.0565075	-0.202826	-0.343876	0	-0.634852	0.00996818	-0.882561	1.3806	-0.133057	0.0810134	0.208871	-0.0278026
D001:ENSG00000102898 NUTF2	0.316959	0.568895	0.553767	0.341808	0.348607	0.197426	-0.164908	-0.05218	0.0906806	0.0860336	-0.227811	0.00743941	-0.0368684	-0.247348	0.0366272	-0.0927983	-0.159549	-0.167219	0.430686	0.122798	-0.0919283	0.180503	0	0.38276	0.164869	-0.435919	0.00141385	-0.519469	-0.87243	-0.366388	-0.404587	-0.287156	-0.262364
D001:ENSG00000084628 NKAIN1	0.979828	0.865555	1.06603	0.831869	0.366765	0.367559	0.00993685	-0.0815823	0.108761	0.00457312	0.293887	0.18332	-0.0496485	-0.0195918	0	-0.0476213	0.0400205	-0.00963474	-0.0340443	0.053956	0.142732	0.0843117	-0.188073	-0.0531893	-0.562499	-0.520572	-0.327774	-0.695569	0.628637	-0.695569	-0.695569	-0.643985	-0.519633
D001:ENSG00000196262 PPIA	0.886576	0.595874	0.515927	0.423321	0.39048	0.327845	0	0.194082	0.361489	0.235973	0.10472	0.249545	-0.199684	0.0509402	-0.0312054	-0.247836	-0.484873	-0.231267	0.140797	-0.210064	0.124408	0.141209	-0.0560444	0.056646	-0.684792	-0.758704	-0.337784	-1.16328	-1.54926	-0.597253	-0.643353	-0.635608	-0.586605
D001:ENSG00000069849 ATP1B3	0.467749	0.030218	0.0998252	0.437621	0.0231837	0.0695807	0	0.0182077	0.00334291	0.098432	0.271486	-0.132811	0.0491355	0.0251357	-0.00423654	0.048221	-0.0539722	0.00971647	-0.352589	-0.169065	-0.240003	0.141448	-0.177336	0.000130105	-0.674675	-0.828292	-0.407571	-1.36972	-0.659677	-0.821148	-0.85085	-0.571735	-0.913912
D001:ENSG00000130816 DNMT1	0.934363	0.89475	0.625484	0.721317	0.32878	0.34375	-0.0759081	-0.129564	0.325389	-0.0254639	0.0914449	0.163391	0.0750543	0	0.261992	-0.0383895	-0.0726544	0.134746	0.389661	-0.0315345	-0.0517014	-0.29221	-0.0857665	-0.271019	-0.708154	-1.0075	-0.184991	-1.0592	0.253266	-0.141687	0.0792982	0.0169319	-0.0473896
D001:ENSG00000196950 SLC39A10	0.528156	1.3126	0.703679	0.511437	0.593245	0.712307	0.587378	0.149376	0.604428	0.532685	0.599543	-0.159668	0.156311	-0.0756059	0.308433	0.0101471	-0.34565	0	0.381381	-0.1998	0.474089	-0.192392	-0.528248	-0.335346	-0.449241	-0.715094	-0.352197	-1.0988	-0.587334	-0.997206	-1.00569	-1.18339	-1.20594
D001:ENSG00000183527 PSMG1	0.94537	0.789257	0.604245	0.587271	0.402016	0.329134	0.168011	0.0882963	0.149827	0.302255	0.330928	0.0325031	0.102519	-0.106229	0.237702	-0.0513025	-0.326449	-0.180986	0.435212	-0.0150323	0.0512185	0	-0.234304	-0.0281555	-0.497416	-0.504415	-0.271433	-0.674245	-0.948917	-0.715915	-0.334127	-0.294847	-0.60918
D001:ENSG00000153046 CDYL	1.06206	0.846413	0.736587	0.815833	0.402028	0.499321	0.326683	0.300482	0.466777	0.0364231	0.0356499	0.345332	-0.0597661	-0.119794	0.149337	-0.138141	-0.0404523	0.179192	-0.0798475	-0.148116	0.0454117	-0.0215732	-0.0501599	-0.13189	0	-0.405069	-0.109507	-0.638598	1.00955	-0.434612	-0.266946	-0.253266	-0.483879
D001:ENSG00000126749 EMG1	1.38308	1.28298	0.894338	1.00273	0.614846	0.344924	-0.0878905	0.0972517	0.46174	0.146249	0.187575	-0.0335201	0.280833	0.0619847	0.35782	0.0994803	-0.172542	-0.254574	0.18193	0	-0.109279	0.110829	-0.196854	-0.027245	-0.445746	-0.632781	-0.353063	-0.595815	-1.41609	-0.668138	-0.187736	-0.484462	-0.454385
D001:ENSG00000154277 UCHL1	1.85424	1.9392	2.17538	1.47153	1.29326	0.825891	-0.0129386	0.102964	0.826324	-0.0627036	-0.422244	0.323896	0.139518	0.0209424	0.501225	-0.140797	-0.515	-0.33327	0.987803	0	0.010084	-0.139419	-0.32175	0.0466017	-1.14134	-1.49451	-0.701844	-3.52076	-2.59407	-1.69914	-1.77025	0.0937438	-1.20963
D001:ENSG00000131238 PPT1	0.39956	0.417325	0.201606	0.310119	0.260383	0.464444	0.161221	0.0300896	0.190723	0.434652	0.463017	-0.156482	0.201388	-0.0348576	0.297218	0.352589	-0.122831	0.145712	0.0502668	-0.26172	0	-0.185535	-0.777673	-0.384943	-1.31119	-1.65087	-1.14878	-2.03887	-2.1756	-1.76459	-1.28528	-1.53017	-1.50184
D001:ENSG00000151247 EIF4E	0.605398	0.939528	0.576336	0.493882	0.220961	0.425072	-0.165577	0	0.103588	0.128224	0.176168	-0.240338	-0.0960236	-0.415099	0.292946	0.0703006	-0.269284	0.0179218	0.392114	0.0525525	0.139939	0.0185721	-0.339932	-0.108648	-0.441965	-0.487144	-0.243456	-0.722308	-1.04704	-0.561482	-0.53991	-0.74005	-0.61717
D001:ENSG00000175756 AURKAIP1	0.917392	0.715631	0.544358	0.525749	0.321204	0.36213	0.2114	0.211598	0.154663	0.0516801	0.105006	0.0474791	-0.127511	0	-0.0526574	-0.382384	-0.441791	-0.371176	0.0581844	-0.33574	-0.034692	0.195949	0.00686898	0.15439	-0.145654	-0.315443	-0.0817237	-0.344452	-2.53592	-0.0823037	-0.280328	-0.382613	-0.228356
D001:ENSG00000173171 MTX1	0.462989	0.340761	0.0981761	0.22546	0.339623	0.163989	0.152052	0.157224	0.0360379	0.0141472	0.0336713	-0.0247307	0.0953282	0.0872216	0.0543868	0	-0.00252575	0.0852207	0.225782	-0.294347	-0.0784323	-0.0286781	-0.299217	-0.0571018	-0.479251	-0.705057	-0.38994	-1.2521	-1.94662	-1.0197	-0.542483	-0.812549	-0.69889
D001:ENSG00000135698 MPHOSPH6	0.771986	0.57804	0.434455	0.39641	0.183211	0.572909	-0.0375482	0.178828	0.295449	0.282423	0.238969	0.235446	0.228679	0.0624018	0.229862	0.116686	-0.0920203	0.133317	-0.114294	-0.246016	0	-0.0938095	-0.358224	-0.220027	-1.21872	-0.941498	-0.615084	-1.61717	-2.09828	-0.902568	-1.04756	-1.13066	-0.897191
D001:ENSG00000105173 CCNE1	0.955167	1.20994	0.574861	0.960203	0.448837	0.23726	0.0471446	0.165932	0.440626	-0.129108	0.0125445	-0.169014	0.600925	0.109272	0.64272	0	0.0889308	-0.178925	0.0131779	0.278205	-0.200379	-0.137869	-0.303104	-0.412791	-1.00246	-1.16454	-0.90911	-1.40765	-0.333205	-1.30529	-1.33681	-1.38516	-1.47916
D001:ENSG00000224287 MSL3P1	1.41801	1.27156	1.14176	0.718003	0.432666	1.10217	0.667101	0.701486	0.611869	0.138648	0.205503	-0.0270277	0.121093	0	0.0817359	0.110982	-0.365748	-0.109319	0.39442	-0.182069	-0.14548	-0.00417708	-0.0879251	-0.180865	-0.638068	-0.297456	-0.170035	-0.268593	-0.287576	-0.50176	0.182264	-0.367016	-0.657322
D001:ENSG00000130706 ADRM1	1.10812	1.23314	0.943563	0.944935	0.6051	0.174552	-0.0613324	0	0.380541	0.175429	0.0580822	-0.086973	0.055183	-0.10294	0.118255	-0.279803	-0.293167	-0.444927	0.0939936	0.218123	-0.00890842	0.154293	0.264023	0.110227	-0.21821	-0.373959	-0.177442	-0.859705	-1.00412	-0.510395	-0.48943	-0.181742	-0.331826
D001:ENSG00000115539 PDCL3	0.57005	0.329082	0.189115	0.451868	0.416531	0.0272038	0.210462	0.165602	0.400557	0.383765	0.348943	0.00434321	-0.218778	0	-0.11077	-0.510619	-0.633324	-0.520915	0.00308263	-0.0112873	0.211995	0.0932591	-0.168718	0.135012	-0.46553	-0.0996484	-0.362684	-0.963191	-1.6303	-0.475141	-0.654484	-0.435791	-0.504079
D001:ENSG00000163507 KIAA1524	0.640058	0.800484	0.73975	0.503483	0.557318	0.543891	-0.00628254	0	0.362549	0.349479	0.582008	0.0518424	0.0607488	-0.0517441	0.449542	0.407915	-0.186946	0.453424	0.39265	-0.150858	0.597143	-0.106036	-0.434298	-0.0400838	-1.03656	-1.11462	-0.198125	-1.22728	-1.29682	-0.832272	-0.806213	-0.923109	-1.1144
D001:ENSG00000110060 PUS3	0.973704	0.721138	0.29192	0.297391	0.398499	0.498484	0.126707	0.0731361	0.0901791	0.24095	0.241588	-0.06907	-0.0993418	-0.303789	0.166035	0.0763629	-0.251667	0.188841	0.424086	-0.118023	0.0285928	0	-0.284513	-0.0914594	-0.195748	-0.0689288	-0.224341	-0.405169	-0.33858	-0.317366	-0.172106	-0.0818122	-0.296141
D001:ENSG00000132780 NASP	1.16309	0.794147	0.538056	0.918122	0.437709	0.366272	-0.0219008	0.251447	0.274606	0.174728	0.231481	0.566433	0.305594	0.545872	0.454934	-0.100461	-0.0380824	-0.105108	0.5405	0.086679	0	-0.41405	-0.0752952	-0.516855	-1.46993	-1.8942	-1.19967	-2.11049	-0.524613	-1.27557	-1.40993	-1.57213	-1.72822
D001:ENSG00000151503 NCAPD3	0.47306	0.614912	0.384934	0.491415	0.147804	0.226112	0.0134152	0.0425556	0.341654	-0.00624117	0.136961	0.0631856	0.0232628	0	0.203309	-0.0676235	-0.111586	0.0549033	0.0282323	-0.153117	-0.164448	-0.0179171	-0.131395	-0.152042	-0.529395	-0.657283	-0.464291	-0.847497	0.24613	-0.564893	-0.540518	-0.529307	-0.799437
D001:ENSG00000179059 ZFP42	2.3361	2.50459	2.31503	1.44006	1.82119	1.42418	0.875437	0.644964	0.568716	0.744078	0.88688	-0.308088	0.820452	0.678911	0	1.09375	1.05468	-0.169913	0.182435	-0.300955	-0.658794	-1.00291	-1.77367	-1.89349	-2.60382	-2.86003	-2.70114	-3.20634	-3.18317	-3.17017	-3.11565	-3.18288	-3.26135
D001:ENSG00000148688 RPP30	0.61632	0.945641	0.341952	0.565074	0.306003	0.375584	-0.141543	-0.0174419	0.120325	0.0807027	0.361309	0	-0.000532054	-0.0786894	0.360886	0.0902928	-0.252076	0.03444	0.408208	0.227253	0.269641	0.164684	-0.130417	-0.196203	-0.662584	-0.591413	-0.554259	-0.925147	-0.726281	-0.856475	-0.352201	-0.452591	-0.776459
D001:ENSG00000268059 AL441883.1	0.219157	0.747138	0.870918	0.945233	0.689997	-0.708587	0.0870953	-0.269606	0.143362	-0.757982	-1.19369	-0.467233	0.325891	-0.130359	-0.0937285	-0.137466	-0.0712482	-0.955479	0.40974	0	-0.911205	0.088427	0.0774463	0.232312	0.0982166	-0.0416918	-0.0111709	-0.0972561	-0.555009	0.192954	-0.415582	0.146918	0.0219387
D001:ENSG00000100714 MTHFD1	1.84334	1.62937	1.25181	1.31304	0.73257	0.773731	-0.135031	0.0227662	0.67287	0.377819	0.569819	0.381358	0.0664284	0	0.341438	-0.122346	-0.294797	-0.198541	0.442187	0.0119302	-0.156003	-0.153371	-0.138458	-0.577565	-0.708098	-0.650151	-0.996051	-0.965005	0.233818	-0.894177	-0.590659	-0.841985	-0.992964
D001:ENSG00000189159 HN1	1.23534	1.37932	0.983152	0.999023	0.583727	0.485841	-0.728848	-0.157687	0.213904	-0.158672	0.163129	0	-0.226424	0.0864629	0.165756	-0.130198	-0.392713	-0.0264467	0.416768	0.211796	0.470252	0.531398	0.0890026	0.290347	-0.818026	-0.982783	-0.148569	-1.84134	-1.69203	-1.07544	-0.970775	-1.269	-1.32877
D001:ENSG00000258864 CTC-554D6.1	0.892332	0.955733	0.813068	0.835637	0.391343	0.202672	-0.182598	-0.213118	0.164761	-0.125766	-0.196987	0	0.0131984	-0.245968	0.00984923	-0.239056	-0.502161	-0.235375	-0.118676	0.186846	-0.0267603	0.216386	0.218085	0.46542	-0.0300845	-0.513918	0.325808	-0.34555	-0.342623	0.0143916	-0.245756	-0.000192187	0.0526123
D001:ENSG00000133134 BEX2	1.35033	1.19797	0.98793	0.893896	0.694707	0.612688	-0.395492	-0.341527	0.333919	-0.737735	-0.669795	-0.0437146	-0.396363	-0.402325	0.0905282	-1.09525	-0.833551	-0.803463	-0.0341067	-0.14218	0.290627	0.329557	0.0878254	0.244747	-0.0924166	0.468856	0.290919	-0.0670457	-0.156368	-0.0616451	0	0.947377	0.349995
D001:ENSG00000235119 RP11-9M16.2	0.539131	1.18169	0.327848	0.221215	0.865124	0.539843	0.58927	0.309809	0.00562027	0.273517	0.562476	-0.164951	0.204276	0.459146	0	0.0137054	-0.150511	-0.0804794	0.741588	-0.711765	-0.304251	-0.722805	-1.2575	-0.983972	-0.646378	-0.72056	-0.884757	-1.09429	-1.06368	-0.893175	-1.35722	0.466688	-0.811156
D001:ENSG00000182866 LCK	4.03528	3.78207	3.53078	3.05782	2.99751	2.60309	2.52703	2.27545	2.86749	1.17994	0.926865	1.34147	0.648539	0.433138	0.55232	-0.163176	-0.0196196	0	0.316238	-0.444783	-0.345591	-0.516286	-0.492386	-0.473402	-0.469322	-0.644261	-0.522789	-0.658041	-0.595421	-0.524963	-0.571794	-0.658041	-0.525902
D001:ENSG00000105486 LIG1	0.682527	1.34572	0.474746	0.756462	0.445518	0.539217	0.0556537	0.212023	0.530889	0.248391	0.481388	-0.0593773	0.169738	0.081916	0.620802	-0.112962	-0.180069	-0.0895587	0.207897	0.100033	-0.154498	0	-0.236711	-0.423208	-1.30503	-1.35873	-0.917612	-1.66313	-0.464721	-1.43718	-0.632184	-1.07652	-1.37609
D001:ENSG00000130520 LSM4	0.368557	0.526211	0.441451	0.201246	0.23005	0.488252	-0.0602187	0.0492455	0.135014	0.111757	0.276895	0.181134	-0.192994	0	0.10424	-0.153881	-0.279073	-0.00988043	0.103033	-0.164703	0.172385	0.200719	-0.0864584	0.04366	-0.390582	-0.590655	-0.14617	-0.798152	-1.59417	-0.963553	-0.866613	-1.33717	-1.02277
D001:ENSG00000103035 PSMD7	1.04664	0.687745	0.586225	0.638272	0.504141	0.115658	-0.0917303	-0.0549976	0.183677	0.0611676	0.00873472	0.123435	-0.0947156	0.0277251	-0.0868522	-0.184521	-0.431822	-0.248795	0.0759985	-0.118917	0.0743783	0.198738	0.115291	0.264903	-0.259208	-0.138955	-0.0473818	-0.537803	-0.671757	-0.192191	-0.217824	-0.0688316	0
D001:ENSG00000197728 RPS26	1.07628	0.416064	1.19	1.04581	1.4652	-0.294654	0.150049	0.440669	0.396197	-0.478444	-1.32156	-0.159531	0.725157	-0.36043	0	0.34925	-0.953829	-0.996812	1.76355	0.429718	-0.948239	0.24504	0.233684	0.631857	0.127716	-0.55018	-0.162241	-0.379304	-1.32733	-0.0132707	-0.377306	-0.927051	-0.641629
D001:ENSG00000121579 NAA50	0.464707	0.91107	0.980129	0.532068	0.792352	0.173041	-0.0393694	-0.0170897	0.207774	0.16363	-0.249452	-0.18216	0.3889	-0.238863	0.340388	0.387928	0.158417	0.0700715	0.68596	0.170281	-0.0859104	0	-0.0627944	0.0792875	-0.20067	-0.192308	-0.172647	-0.504267	-0.430651	-0.580356	-0.519615	-0.321692	-0.558546
D001:ENSG00000197451 HNRNPAB	0.959986	0.907172	0.450277	0.878999	0.244234	0.174673	-0.255464	-0.0577853	0.271018	0.160657	0.154019	0.24392	0.146453	0.0121264	0.291763	-0.140923	-0.1434	-0.212886	0.0412609	0.135067	0.0333263	0	-0.095957	-0.155624	-0.561342	-0.741501	-0.739008	-1.59974	-0.45134	-1.16184	-0.976616	-1.02252	-1.12315
D001:ENSG00000132541 HRSP12	0.636633	0.903564	0.746774	0.581639	0.33631	0.391801	0.0877533	0.179149	0.282079	-0.0553648	-0.07112	-0.0343726	0.00456036	-0.00923561	0.0696995	0	-0.0833116	-0.0497543	0.125956	-0.0579561	0.033557	0.257021	0.0251857	0.0769888	-0.432469	-0.301969	-0.0770452	-0.691351	-1.24542	-0.726137	-0.862445	-1.56599	-1.20486
D001:ENSG00000107719 PALD1	1.03286	0.837687	0.64775	0.779121	0.42373	0.317146	0.0178933	0.111728	0.299366	-0.152585	0	-0.113301	0.515205	0.437984	0.290978	0.205629	0.249706	-0.11587	-0.0570814	-0.331743	-0.461273	-0.274414	-0.342772	-0.451875	-0.797602	-0.582621	-0.592095	-0.354927	0.402349	-0.510621	0.0242246	-0.255065	-0.0499817
D001:ENSG00000187514 PTMA	0.867327	0.901917	0.752525	0.596676	0.349088	0.577864	-0.283746	0.0126671	0.347646	-0.288858	-0.0660663	0	0.192869	0.0308616	0.399307	0.236606	0.0950017	-0.0219698	0.567305	0.201629	0.0122899	-0.19639	-0.37155	-0.260476	-1.16498	-1.09057	-1.38946	-1.85481	-1.09359	-2.06809	-1.59143	-1.15747	-1.29989
D001:ENSG00000172336 POP7	1.07254	1.14837	0.617766	0.760963	0.568979	0.482473	-0.00282116	0.0312398	0.237906	0.417282	0.67097	0.241473	0.234755	0.209948	0.534147	0	-0.343296	-0.0638187	0.0926554	-0.204986	0.0951503	-0.0609098	-0.415321	-0.394143	-1.37411	-1.19154	-0.795648	-1.68023	-2.06927	-1.31078	-1.29141	-1.22467	-1.24246
D001:ENSG00000126215 XRCC3	0.339608	1.14814	0.608549	0.458829	0.359224	0.603925	-0.0129106	-0.088912	0.133198	0.324914	0.404511	0.227958	0.187732	0.0051137	0.461384	0.0831242	-0.196173	0.223622	0.082677	-0.146419	0	-0.253828	-0.57744	-0.45391	-0.99273	-1.3148	-0.810494	-1.47799	-0.840511	-1.03338	-0.544218	-1.08501	-1.10096
D001:ENSG00000118231 CRYGD	2.81659	2.39099	1.65637	1.74259	1.76953	1.36755	1.34786	1.1198	0.724724	0.749773	0.603437	1.08139	0.30469	0.00535587	0.515683	-0.243226	-0.111444	0.207123	0	-0.514903	-0.623791	-0.623791	-0.353264	-0.623791	-0.584711	-0.623791	-0.623791	-0.584479	-0.623791	-0.623791	-0.623791	-0.623791	-0.623791
D001:ENSG00000163444 TMEM183A	0.310406	1.00704	0.818331	0.826169	0.224743	0.267732	0.135965	-0.0481205	0.243625	-0.141094	0.42148	0	0.170777	-0.0519508	0.230923	-0.0943035	0.0715306	-0.261712	-0.138355	-0.0184607	0.0397695	0.229263	0.174103	0.29629	-0.431883	-0.531321	-0.284698	-0.779645	-0.443394	-0.657723	-0.573629	-0.353366	-0.318208
D001:ENSG00000077312 SNRPA	0.430606	0.852375	0.362277	0.545625	0.278331	0.476005	0.0291486	0.326719	0.391983	-0.161455	0	-0.106414	0.148401	0.14993	0.438488	0.0499783	-0.117376	-0.0870551	0.0458232	0.228067	-0.183207	-0.0594282	-0.0787017	-0.264292	-1.25671	-1.68138	-1.07526	-2.11071	0.231369	-1.4568	-1.51781	-2.10825	-2.1591
D001:ENSG00000254934 LINC00678	5.32813	6.27849	5.81775	4.78681	4.86279	4.85048	3.07048	2.86907	4.17818	1.77739	1.43141	2.85382	0.161821	-0.128721	0.777692	-0.147005	-0.241855	0.0248196	-0.329432	-0.329432	-0.294356	-0.253807	-0.198644	0.0818244	-0.282656	-0.313698	0	-0.308046	-0.0157578	-0.299857	-0.329432	-0.329432	-0.329432
D001:ENSG00000229335 RP1-241P17.1	2.19555	2.7134	2.77123	1.30269	1.80634	2.2417	1.05207	1.35382	1.56274	0.945439	0.884414	1.88154	0.0371322	0	0.992834	-0.729725	-0.309138	0.0884412	0.0568387	-1.84676	-0.863095	-2.53954	-1.95803	-2.32589	-2.43194	-2.69299	-2.63264	-3.14083	-2.7797	-3.25694	-3.25694	-3.25694	-3.25694
D001:ENSG00000111206 FOXM1	0.479913	1.03651	0.884979	0.570312	0.405833	0.606303	0	0.0756023	0.515024	0.0317655	0.375465	0.186423	-0.0441089	0.162014	0.364062	0.128001	-0.557261	0.305693	-0.0510113	-0.156812	0.335384	-0.00802154	-0.449778	-0.138826	-1.32614	-1.67693	-0.673809	-1.73504	-0.412545	-0.777966	-1.15758	-1.25841	-1.49663
D001:ENSG00000131467 PSME3	0.52965	1.16394	1.04407	0.95549	0.931418	-0.109117	0.0433371	0.0310883	0.336253	0.0408448	-0.555007	-0.22649	0.509198	-0.207924	0.476483	0.421089	-0.166436	-0.321434	0.9552	0.498124	-0.428187	0.026873	-0.158369	0.201902	0	-0.224888	-0.0962808	-0.627012	-0.436844	-0.357916	-0.63902	-0.611415	-0.649773
D001:ENSG00000035499 DEPDC1B	0.303751	1.02042	0.858471	0.481457	0.663555	0.560079	-0.0833112	0	0.423102	0.169059	0.35855	-0.020634	0.199751	0.266393	0.39851	0.410303	-0.0667531	0.414066	0.424151	-0.0604079	0.284564	-0.0634444	-0.526385	-0.378975	-1.49177	-1.82816	-0.974664	-2.33753	-2.18731	-1.56147	-2.04393	-2.13192	-2.00911
D001:ENSG00000101856 PGRMC1	1.08014	0.803096	0.854114	0.952961	0.165457	0.486337	-0.0715674	0.195161	0.393568	-0.0236927	0.0508643	0.0792417	-0.0200767	-0.0331089	0.10501	-0.0808337	-0.111231	0	0.033019	0.0305158	0.0333553	0.293112	-0.0950869	-0.0695629	-0.428406	-1.02422	-0.238076	-0.976247	0.716288	-0.362653	-0.407413	-0.898135	-1.01917
D001:ENSG00000258092 RP4-816N1.7	1.07944	0.607065	0.613611	1.0775	0.632443	-0.410935	0.177898	-0.0125892	0.656418	-0.211214	-0.558315	0.189403	0.363888	0.113095	-0.243812	0.0304016	-0.0884761	0	-0.105947	0.181841	-0.0918597	-0.0103073	0.0154778	0.183305	-0.136919	0.378693	-0.169558	-0.185193	-0.294582	-0.242031	-0.65298	0.0967441	-0.129243
D001:ENSG00000187736 NHEJ1	0.293233	0.387866	0.57239	0.170047	0.310996	0.462463	0.312331	0.216502	0.156102	0.0893039	0.191559	-0.0811449	0	-1.8422e-05	-0.252503	0.172619	-0.00155086	-0.177957	0.427526	-0.193535	0.0324009	0.0579397	-0.151744	0.204281	-0.805599	-0.33061	-0.507732	-0.658964	-1.00765	-0.776151	-0.459929	-0.27225	-0.455813
D001:ENSG00000130294 KIF1A	2.11255	2.29476	2.02484	1.63556	1.42866	1.62343	-0.0120841	-0.126633	0.955472	-0.0436475	-0.00366988	0.333223	-0.354317	-0.466223	0.185491	-0.683092	-0.820336	-0.624483	0.120477	-0.874648	-0.351638	-0.35266	-0.83567	-0.315284	0.134317	-0.114065	-0.0708634	0	1.99617	0.0353896	1.21372	1.66016	0.883443
D001:ENSG00000221887 HMSD	1.24199	1.03957	1.41462	0.642108	0.439956	1.02917	-0.380387	-0.324581	0.156122	-0.0425184	0.192317	-0.0481482	0.134414	0.237777	0.400083	-0.0953507	-0.143935	0.184022	0.231156	-0.12403	0.261125	-0.124006	-0.109118	-0.183884	-0.235415	-0.422979	0.0651845	-0.624903	-0.623287	0	-0.420483	-0.251089	0.331439
D001:ENSG00000138363 ATIC	1.43143	0.93264	0.817838	0.903435	0.55214	0.384131	0.139056	0.156703	0.0255333	0.0964849	0.123308	0.0717311	0.0948014	-0.11918	-0.16817	0	0.0388088	-0.190292	0.509523	0.0351474	-0.345871	-0.00775514	-0.0311232	-0.226861	-0.639733	-1.08583	-0.494212	-1.47186	-0.413326	-1.26199	-1.48739	-1.41646	-1.69972
D001:ENSG00000105186 ANKRD27	0.549165	0.831007	0.652539	0.389201	0.284475	0.538822	0.0218294	0.1049	0.373426	0	0.170077	-0.248717	0.157011	-0.0427147	0.3752	0.103231	-0.0203132	0.079065	0.109001	-0.372284	-0.232726	-0.303769	-0.511801	-0.548568	-0.419839	-0.740397	-0.414589	-0.874772	0.343599	-0.822562	-0.182592	-0.625035	-0.619074
D001:ENSG00000109576 AADAT	-0.0350761	0.422452	0.147848	0.529373	0.463922	0.108412	0.521998	-0.0317824	0.210224	0.0771202	-0.159162	-0.0633152	0.358526	0.208238	0.0916489	0.419293	-0.322977	-0.164653	0.698518	0.0504625	0.102039	0.187335	0	-0.0486913	-0.291968	-0.259302	-0.409768	-0.897282	-0.575036	-0.579515	-1.01969	-1.0553	-0.952158
D001:ENSG00000127423 AUNIP	0.427079	1.13599	0.534782	0.535767	0.479796	0.615571	0.225035	0.324167	0.255118	0.541866	0.649706	0.179791	0.197484	-0.175718	0.566843	0.0444132	-0.464585	0	0.305719	-0.331531	-0.252535	-0.322917	-0.606674	-0.527588	-1.07304	-1.32105	-0.940997	-1.64887	-1.48939	-1.4131	-1.13632	-1.44002	-1.54401
D001:ENSG00000058600 POLR3E	0.611889	1.22107	0.907149	0.809503	0.444177	0.45195	-0.0861916	-0.314571	0.0127476	0.252325	0.310693	-0.0938809	0.176146	-0.275423	0.159151	-0.0245696	-0.075099	-0.15037	0.341632	0.111938	-0.117153	-0.00331433	-0.0224692	0.0397702	-0.209389	0.0933454	-0.0894109	-0.353141	0.645914	-0.634402	0	-0.197591	-0.334603
D001:ENSG00000131153 GINS2	0.994283	1.12447	1.03085	0.856092	0.61675	0.589734	-0.136113	0	0.491906	0.373562	0.292326	0.415136	0.33621	-0.0964966	0.539931	0.119121	-0.128136	-0.00888372	0.829435	0.23361	0.0586229	-0.195131	-0.285622	-0.259149	-0.881743	-1.34242	-0.735541	-1.3489	-1.38558	-0.55514	-0.896222	-0.973865	-0.927166
D001:ENSG00000112118 MCM3	1.21347	1.37011	0.795991	0.714063	0.612169	0.824688	-0.189073	0	0.379367	0.437721	0.597686	0.130546	0.276426	-0.150406	0.611917	0.184734	-0.187986	0.170572	0.46399	0.000829556	-0.166358	-0.164932	-0.522878	-0.435761	-1.04071	-1.14473	-0.935818	-1.47867	-0.693028	-1.23555	-0.5205	-1.1341	-1.04845
D001:ENSG00000071462 WBSCR22	0.824299	0.986018	0.335723	0.675531	0.532416	0.323753	-0.406558	-0.314421	-0.272463	-0.408923	-0.360884	-0.531938	-0.304244	-0.435949	-0.101216	-0.342061	-0.390794	-0.313904	0.172154	-0.23579	-0.207143	0.20395	-0.0182109	0	0.274142	0.318683	0.319763	0.207386	-0.120353	0.211771	0.778084	0.289146	0.281682
D001:ENSG00000160957 RECQL4	0.979021	0.637202	0.490717	0.910944	0.379381	0.191924	0.259015	0.234927	0.328256	0.316333	0.401701	0.373285	0.261065	0.29168	0.255597	-0.249323	0	-0.235976	0.414107	-0.0261553	-0.161768	-0.282154	-0.217266	-0.317967	-1.14206	-1.30699	-0.987547	-1.49409	-0.402273	-1.04776	-0.904682	-1.24784	-1.31881
D001:ENSG00000126261 UBA2	0	0.505827	0.421477	0.51752	0.436996	0.100485	0.0931489	0.0108624	0.216809	0.123177	0.13925	-0.118462	0.530202	-0.106506	0.363628	0.36152	0.0278352	-0.0398042	0.467062	0.173282	-0.150808	-0.137691	-0.238885	-0.0929512	-0.634957	-0.79738	-0.630024	-0.930442	-0.556606	-0.915756	-0.775845	-0.552993	-0.828267
D001:ENSG00000105821 DNAJC2	1.29333	0.685208	0.470002	0.791501	0.401823	0.374413	0.114817	0.0901573	0.160972	0	0.066459	0.354605	0.0699181	0.34469	-0.0354263	-0.0258593	-0.0308087	-0.200083	0.29134	-0.00475221	0.0469638	-0.016021	0.0524539	-0.0793096	-0.319894	-0.433948	-0.149495	-0.443822	-0.536292	-0.148222	-0.25285	-0.0311226	-0.310575
D001:ENSG00000126787 DLGAP5	0.484134	0.435656	0.338126	0.203659	0.346219	0.589599	-0.388229	0.0646965	0.501922	-0.156817	0.219013	-0.309497	0.10451	0.315512	0.329086	0.0795787	-0.487661	0.176397	0.0162332	-0.140784	0.223637	0	-0.284225	-0.273838	-1.75639	-2.12959	-0.888107	-2.45664	-2.19321	-1.4173	-1.98014	-1.98683	-2.26897
D001:ENSG00000146731 CCT6A	0.810193	0.91756	0.552866	0.592485	0.411814	0.396535	-0.0291133	-0.0408578	0.289903	0.191918	0.291397	0	0.029846	-0.0642335	0.133551	-0.0542132	-0.238771	-0.0980774	0.462064	0.0562421	0.207809	0.171563	-0.092816	0.170447	-0.481778	-0.393406	-0.394505	-0.736415	-0.760187	-0.914774	-0.638929	-0.546617	-0.569801
D001:ENSG00000165140 FBP1	0.831851	0.874824	0.590755	0.50954	0.485253	0.383601	0.107451	0.216622	0.557966	0.148274	0.244473	0.163436	0	-0.0465093	-0.149581	-0.0846999	-0.226909	-0.238083	0.359735	0.038148	-0.201273	0.118765	-0.174189	-0.0872411	0.108529	-0.254527	-0.224715	-0.243093	-0.234968	-0.266969	-0.329371	-0.291745	-0.285717
D001:ENSG00000072042 RDH11	0.678397	1.37894	1.10432	0.887418	0.75676	0.285481	-0.0850279	-0.0135874	0.241294	-0.13453	-0.262367	-0.21686	-0.230401	-0.602837	-0.120376	-0.146334	-0.465507	-0.37035	0.00764091	0.126712	-0.0688412	0.243334	0.11537	0.400786	-0.32372	-0.317703	0.524881	-0.530188	0.380448	0.00156412	0	-0.186199	0.155448
D001:ENSG00000105202 FBL	0.811677	0.453811	0.457119	0.377559	0.404659	0.344558	0	-0.0418326	0.116364	0.198783	0.262139	0.0439971	0.149249	0.246269	0.0222806	0.112855	0.0271331	-0.00820483	0.000226452	-0.111178	-0.0870014	-0.447961	-0.384591	-0.375877	-1.09094	-0.768652	-1.17152	-1.08025	-2.24838	-1.05627	-1.20429	-1.33929	-1.06638
D001:ENSG00000231205 ZNF826P	0.281289	0.530465	0.378663	0.357584	0.390941	0.573108	0.514589	0.374857	-0.0689779	0.433874	0.340682	0.0885603	0.532288	0.00372081	0.281857	0.382734	0	0.298902	-0.0913472	-0.300665	-0.15562	-0.414504	-0.839786	-0.673435	-1.19757	-1.52354	-0.962155	-1.48243	-1.50306	-1.36869	-1.34687	-1.5874	-1.58977
D001:ENSG00000173674 EIF1AX	1.03127	0.890716	0.654939	0.696181	0.755092	0.25859	0.0125216	-0.00614996	-0.163728	0.244979	0.242483	-0.246081	0.442709	0.0381229	-0.094223	0.291413	0	-0.42662	0.94808	0.243205	0.0743645	-0.000653045	-0.193631	0.00040787	-0.611454	-0.510373	-0.358777	-0.563767	-1.13669	-0.9097	-0.795455	-0.434356	-0.651439
D001:ENSG00000166181 API5	-0.10774	0.482052	0.230637	0.299622	0.105341	0.311937	0.0230942	0.0264356	0.216287	0.0187789	0.182661	-0.309413	0.0573257	-0.354402	0.2767	0.121857	-0.238648	0.0235235	0.102133	0.0819347	-0.036648	0	-0.25408	-0.176737	-0.523579	-0.897756	-0.446375	-0.974799	-0.121812	-1.17172	-0.673026	-0.789208	-0.933856
D001:ENSG00000269416 CTB-175P5.4	0.781395	0.858143	0.510641	0.445877	0.652962	0.41641	0.172585	0.0703084	0.0640778	0.215065	0.0816652	0.102446	0.144804	0	0.205348	0.392628	-0.0338645	-0.0925196	0.760153	-0.220354	-0.0637275	-0.38188	-0.39935	-0.50228	-1.61101	-1.73521	-1.38951	-1.55183	-1.66368	-1.27541	-1.49258	-1.70095	-1.74877
D001:ENSG00000079246 XRCC5	0.734637	1.0078	0.391372	0.767283	0.277415	0.386163	0.00146175	0.107051	0.521242	0.228391	0.279477	-0.0707001	0.0903629	0.139467	0.354538	-0.116434	-0.368048	-0.183314	0.195895	0	-0.095381	0.081667	-0.154814	-0.365657	-1.01927	-1.18012	-0.863192	-1.81339	-0.787077	-1.3892	-0.776997	-1.29585	-1.48938
D001:ENSG00000105447 GRWD1	1.19074	1.15914	0.898593	0.748914	0.553932	0.656054	-0.0455106	-0.044864	0.313278	0.406244	0.554454	0.0912348	0.204247	0.129252	0.22892	-0.0411673	-0.0130634	-0.117733	0.13069	-0.0694789	0.234463	0	-0.221831	0.113934	-0.386305	-0.241549	-0.284646	-0.502182	-1.08844	-0.710371	-0.5605	-0.457403	-0.266295
D001:ENSG00000137574 TGS1	0.642977	0.66083	0.734687	0.6022	0.611262	0.0577538	0.177165	0.162342	0.175139	0.291176	-0.0497974	0	0.481735	0.0814219	0.0939207	0.307121	-0.074995	-0.148091	0.261835	0.0758229	-0.297099	-0.266201	-0.236154	-0.0504082	-0.496897	-0.806264	-0.287991	-0.837314	-1.19641	-0.638766	-0.915458	-0.452472	-0.333145
D001:ENSG00000188976 NOC2L	0.958959	1.39929	0.60561	0.982642	0.524287	0.338297	-0.0137735	0.0616698	0.571914	-0.0900171	0.071857	-0.163888	-0.115228	0	0.167874	-0.0970885	-0.260432	-0.162373	0.155177	0.117251	0.0362042	0.348105	0.225688	-0.0302102	-0.248955	-0.114754	-0.273126	-0.724618	-0.0476795	-0.649712	0.0577265	-0.396317	-0.450238
D001:ENSG00000170144 HNRNPA3	0.554124	0.712699	0.367829	0.593342	0.338531	0.233182	-0.238663	-0.0019632	0.344843	0.0565116	0.15809	-0.208822	0.163447	0.0294072	0.371374	0	-0.238001	-0.165028	0.233371	0.261389	0.197075	-0.00940712	-0.0583377	0.163826	-0.758481	-0.842856	-0.448536	-1.19947	-0.895703	-0.839666	-0.757492	-0.823487	-0.96055
D001:ENSG00000160752 FDPS	1.16983	0.878476	1.24769	0.85182	0.678685	0.464836	0	0.0656324	0.374981	-0.178162	-0.314789	-0.0797372	-0.530718	-0.00794762	-0.448559	-0.513872	-0.741834	-0.425164	0.0599694	-0.287977	0.127247	0.193197	0.143752	0.374144	-0.772903	-0.623376	0.663747	-0.884481	0.212469	-0.1281	0.206112	-0.152955	-0.0280499
D001:ENSG00000120539 MASTL	0.528917	0.483087	0.489327	0.510165	0.333432	0.288335	-0.131635	-0.0084783	0.193316	0.190487	0.310799	0.0131932	0.163951	-0.0403939	0.331768	0.136624	0	0.112687	0.583302	-0.0534801	0.0164581	-0.140151	-0.22044	-0.0950837	-0.680621	-0.908386	-0.562261	-0.961638	-0.679868	-0.606811	-0.584732	-0.660875	-0.317052
D001:ENSG00000008394 MGST1	1.4772	1.66871	1.68615	1.08753	1.02118	0.805358	0.0564215	0.174945	0.218399	-0.0324115	-0.27803	0.0136027	0	-0.534693	0.237693	0.0978409	-0.303867	0.033135	0.7434	-0.0392997	-0.128335	0.201665	-0.0883159	0.0842864	-0.361983	-1.29976	-0.37482	-1.99043	-1.81564	-1.69299	-2.18318	-2.81687	-2.98841
D001:ENSG00000173207 CKS1B	0.566131	0.106071	0.49152	0.389603	0.447372	0.302403	-0.274553	-0.179989	0.261731	0.124847	-0.066646	0.233167	0.126425	0.169196	0.0254823	0.1537	-0.00309977	0	0.450912	0.0268976	0.0995498	-0.287066	-0.364093	-0.0763179	-1.27948	-1.70896	-0.847084	-1.78208	-2.8647	-1.24856	-1.93971	-1.5968	-1.69068
D001:ENSG00000075340 ADD2	1.75989	2.07327	1.86937	1.44633	1.27206	1.367	0.385502	0.347641	1.05231	-0.012381	-0.0292902	0.380801	-0.124907	-0.27458	0.0376963	-0.198873	-0.197777	-0.163151	-0.0106428	0	-0.155211	-0.300666	0.00990992	-0.295172	-0.419554	-0.190879	-0.0563634	0.0128786	1.96891	0.18553	0.0266292	-0.338971	-0.330863
D001:ENSG00000144554 FANCD2	0.538617	0.708285	0.547421	0.47691	0.390287	0.361926	0.14137	0	0.349947	0.125078	0.162404	0.005837	0.170545	-0.0427849	0.250862	0.0783511	-0.271885	0.0472513	0.370302	-0.260274	-0.183523	-0.352813	-0.299197	-0.574355	-1.32231	-1.61218	-0.965629	-1.79995	-1.39476	-1.14822	-1.02152	-1.48666	-1.70375
D001:ENSG00000242028 HYPK	1.636	1.21675	0.848701	1.05645	0.75833	0.406799	-0.465307	-0.314042	0.0833567	-0.0856571	-0.0331626	-0.309523	-0.223072	0.0461175	-0.10685	-0.562834	-0.507993	-0.509069	0.10945	0.102067	0.0496163	0.264382	0.232669	0.28658	-0.272521	-0.0917272	-0.0648583	-0.297638	-0.418786	0.0759401	-0.278669	0.0207154	0
D001:ENSG00000109854 HTATIP2	1.15353	0.96828	1.2486	0.800614	0.547849	0.799356	0.589171	0.638739	0.483342	0.0629081	0.0590584	0.330744	0.310233	-0.0437155	0.376447	0	0.200897	-0.294281	-0.0247003	-0.124882	-0.0354848	-0.183338	-0.191541	0.0181448	-0.541903	-0.727388	-0.38077	-1.05139	-0.955657	-0.84567	-1.11172	-1.11603	-1.04544
D001:ENSG00000168411 RFWD3	0.209226	1.1062	0.746639	0.621604	0.525676	0.445416	0.0967105	0.0212113	0.380866	0.309698	0.432858	-0.01561	0.330301	0.0624879	0.575597	0.225673	-0.0243333	-0.0162044	0	-0.147305	0.0697967	-0.0723116	-0.512645	-0.151634	-0.564635	-0.922593	-0.578384	-1.09287	-0.123191	-1.1335	-0.636981	-0.705378	-0.785374
D001:ENSG00000165684 SNAPC4	0.429376	0.882816	0.1946	0.283524	0.315568	0.462423	0.0375664	0.0103713	0.235933	0.124244	0.23391	-0.324004	0.0857541	-0.302267	0.166901	-0.0675526	-0.0369973	0	0.215253	0.2575	0.0319107	-0.103954	-0.308365	-0.134807	-0.228605	-0.507597	-0.338723	-0.931301	-0.196166	-0.842441	-0.29445	-0.588301	-0.451792
D001:ENSG00000152240 HAUS1	0.396734	0.695297	0.388996	0.607985	0.346729	0.298514	0.116862	0.0671344	0.0900285	0.0808495	0.068871	0.0144533	0.120093	0	0.471652	-0.0662094	-0.152367	0.0450104	0.599161	-0.0547339	-0.0134829	-0.324006	-0.369448	-0.34667	-0.973616	-1.29272	-0.90661	-1.96139	-2.44141	-1.76072	-1.51878	-1.54938	-1.99654
D001:ENSG00000112237 CCNC	0.492321	0.594767	0.91762	0.29985	0.414541	0.567602	-0.248778	-0.346722	0.143989	-0.226285	-0.31201	-0.257422	0.139122	-0.468592	0.0741464	0.210398	-0.15346	0.0543685	0.259777	0.0632938	0.27018	0.146666	-0.0633002	0.416202	-0.361593	-0.807806	0	-0.699218	-1.64097	-0.546931	-0.893384	-0.611156	-0.681164
D001:ENSG00000162522 KIAA1522	-0.0651473	0.605673	0.533487	0.115953	0.385315	0.716676	-0.0399601	-0.14544	0.339632	-0.145209	0.349589	-0.0934217	0	-0.32309	0.417504	0.00568683	0.102714	0.102092	0.263823	-0.315349	-0.166619	0.214352	-0.0831239	0.181832	-0.0232576	-0.778446	0.308565	-0.784428	0.615571	-0.299726	-0.774157	-0.812007	-0.624848
D001:ENSG00000125835 SNRPB	0.698166	0.631009	0.598265	0.490592	0.5244	0.295817	0.00972136	0.0348595	0.254525	0.24001	0.0950077	0.105108	0.282511	-0.0634356	0.202514	0	-0.103645	-0.253075	0.357171	0.208328	-0.169859	-0.240018	-0.400838	-0.251044	-0.858231	-1.24574	-1.02208	-1.62658	-2.49231	-1.40132	-1.38834	-1.16364	-1.30756
D001:ENSG00000130305 NSUN5	1.02951	0.81035	0.617934	0.639373	0.453052	0.346506	-0.0159867	-0.0387765	0.00561001	0.0571193	-0.111626	-0.0781327	0.0860877	0.127996	0.158483	-0.0458441	-0.132407	-0.0696061	0.336992	-0.00526747	0.0577781	0.137493	0.0294932	0.0843432	0	-0.251296	-0.020379	-0.32184	-1.18173	-0.471394	-0.122561	-0.462591	-0.284915
D001:ENSG00000117877 CD3EAP	1.47486	1.15963	0.952714	0.718083	0.709592	0.821146	0.287038	0	0.316007	0.545451	0.584879	0.274622	0.0732398	-0.101018	0.171868	-0.225773	-0.218269	-0.278843	0.363464	0.0968727	0.211693	-0.323784	-0.302493	-0.461466	-0.607463	-0.446074	-0.624291	-0.614265	-0.945797	-0.994975	-0.834256	-0.867335	-0.732006
D001:ENSG00000166913 YWHAB	1.02282	0.760016	0.624043	0.705838	0.298309	0.436726	-0.0236428	0.0442202	0.378805	-0.024008	0.148151	-0.0173925	0	0.126901	0.15584	-0.240678	-0.413012	-0.148509	-0.0490454	0.0663562	0.165979	0.232318	0.151001	0.176629	-0.381396	-0.56601	-0.0203788	-0.91058	-0.210158	-0.315571	-0.57992	-0.276524	-0.295928
D001:ENSG00000163468 CCT3	0.697077	0.863496	0.515481	0.579242	0.254063	0.396609	-0.0174493	0.0997963	0.292267	0	0.0509297	0.140211	-0.103647	-0.0351182	0.0908108	-0.130893	-0.191655	-0.157869	0.0554659	0.0682462	0.0581715	0.0690521	-0.0119321	-0.132794	-0.48425	-0.501104	-0.614995	-0.951184	0.152116	-0.935736	-0.699664	-0.774669	-0.945861
D001:ENSG00000110104 CCDC86	1.56946	1.05041	0.94311	1.12432	0.729731	0.493797	-0.140897	-0.225549	0.304069	0.14366	0.20882	-0.0725696	0	-0.11671	-0.00102685	-0.0156289	-0.0379627	-0.0888298	0.260903	-0.12332	-0.00764757	0.065739	-0.0441086	0.00774132	-0.105767	0.0436265	-0.191828	-0.0790494	1.06023	-0.243649	0.0492668	0.0658874	-0.0807831
D001:ENSG00000093009 CDC45	0.72648	0.569592	0.379667	0.779076	0.515866	0.296689	-0.040033	0.0917571	0.475271	0.477084	0.223651	0.531556	0.49691	0.323928	0.575115	0.036248	0	-0.10561	0.549359	-0.042383	-0.0524771	-0.0629183	-0.30017	-0.364263	-0.935719	-1.49403	-0.833815	-1.4678	-1.07822	-0.738688	-0.876826	-0.75062	-0.983252
D001:ENSG00000007264 MATK	1.33457	1.30436	0.960055	0.923726	0.423732	0.72142	0.00209199	0.172395	0.343929	0	-0.031443	0.207878	0.0278527	-0.0356201	0.2443	0.0598496	0.111869	0.131319	-0.260399	-0.227908	-0.322601	-0.200278	0.100906	-0.217758	-0.44473	-0.235177	-0.372331	-0.432039	-0.197181	-0.592597	-0.607059	-0.536596	-0.694384
D001:ENSG00000197275 RAD54B	0.446386	0.370424	0.671342	0.38215	0.376899	0.424318	-0.0341509	-0.197646	0.0565869	0.0572225	0.356025	-0.248539	0.162103	0	0.234722	0.133215	0.0522358	0.35865	0.331584	-0.455029	0.281429	-0.252478	-0.507521	-0.0145039	-0.807853	-1.17066	-0.391475	-1.20783	-1.72413	-0.902337	-1.01175	-1.18573	-0.968396
D001:ENSG00000242114 MTFP1	0.893514	0.529151	0.500513	0.697565	0.438311	0.373277	-0.256875	-0.0922984	0.0742888	0	0.612924	-0.11728	-0.593603	-0.504942	-0.350926	-0.785203	-1.02937	-0.838531	-0.255526	-0.58359	-0.339699	-0.0750626	0.131667	-0.436555	-0.754674	0.487592	0.156192	0.443173	0.0496406	0.699375	0.134285	-0.462515	0.158543
D001:ENSG00000143570 SLC39A1	0.537197	0.797189	0.779022	0.589523	0.664861	0.254853	0.30239	0.200083	0.381491	0.344967	0.275008	0.0365287	0.433806	0	0.145109	-0.00937728	0.0540294	-0.473131	0.334129	-0.18554	-0.342982	-0.210646	-0.427933	-0.116364	-0.205857	-1.04105	-0.396498	-1.30282	-2.63795	-1.17114	-1.78527	-1.24163	-1.09443
D001:ENSG00000174780 SRP72	0.21468	0.281028	0.0342116	0.0999209	0.269749	0.318401	0.0113581	-0.134424	-0.0589845	-0.0373443	0.074934	-0.32981	0	-0.0588109	0.0679032	0.121652	-0.109055	0.219739	0.287117	0.0150935	0.178287	0.131267	-0.0953764	0.0438373	-0.361673	-0.321458	-0.350346	-0.89562	-0.881895	-1.06247	-0.599475	-0.253108	-0.722085
D001:ENSG00000127922 SHFM1	0.955302	0.029919	0.396737	0.222602	0.527045	0.484769	0.164605	0.200784	0.185806	0	-0.053807	0.319772	0.0328346	0.363384	-0.0749753	-0.209184	-0.16647	0.0137341	0.214643	-0.487471	0.221795	-0.13663	-0.29611	0.086031	-0.66983	-0.971856	-0.197927	-0.800443	-2.60646	-0.395052	-1.0045	-0.609317	-0.628575
D001:ENSG00000145423 SFRP2	3.69612	3.13907	3.05298	2.96057	2.17447	2.62482	1.97614	1.95283	2.54145	1.5988	1.19552	2.2947	0.269918	0.160854	0.553586	-0.211314	-0.121533	0	1.56223	-0.151595	-0.265198	-0.451152	-0.294692	-0.444994	-0.385757	-0.462713	-0.255159	-0.428458	-0.253513	-0.367624	-0.449098	-0.383887	-0.485145
D001:ENSG00000140650 PMM2	0.75608	1.07671	0.601639	0.455534	0.655789	0.470817	0.183757	-0.14925	0.0129973	0.425242	0.303823	0.269174	-0.0718847	-0.227388	-0.0256148	0.0271263	-0.259286	-0.111166	0.434887	-0.228124	-0.0772537	-0.0318373	-0.443282	-0.137363	0	-0.172451	0.0245822	-0.626761	-0.994367	-0.552194	-0.000335335	0.344134	0.0141406
D001:ENSG00000037474 NSUN2	0.826073	1.17748	0.814017	0.917271	0.527848	0.311131	0.36227	-0.025505	0.525652	0.0518023	0.38843	0.226603	0.18732	0.150368	0.368064	0.0748866	-0.0776261	-0.0206893	-0.09794	-0.111327	-0.0571953	0.0287783	-0.260767	-0.0733732	-0.284861	-0.359079	-0.134214	-0.486677	0	-0.446738	-0.176622	-0.00771768	-0.230834
D001:ENSG00000135372 NAT10	0.975802	0.968526	0.526094	0.733755	0.442534	0.599298	-0.0713563	0	0.191299	0.212006	0.478386	0.124325	0.0459534	-0.00313934	0.168577	0.000303729	-0.198678	-0.207112	0.236445	-0.107255	-0.198295	-0.187068	-0.255018	-0.385602	-0.731858	-0.340729	-0.468571	-0.644137	1.03261	-0.377405	0.020943	-0.216929	-0.388305
D001:ENSG00000142507 PSMB6	0.857084	0.481077	0.451877	0.456791	0.445084	0.416479	0.215462	0.213265	0.184718	-0.120413	0.00997523	-0.0733943	-0.146292	0.285086	0	-0.262389	-0.255553	-0.227534	0.212272	-0.162045	0.339348	0.267059	0.0735526	0.367382	-0.253949	-0.457724	-0.260149	-0.881269	-2.3817	-0.464773	-0.770176	-0.615257	-0.500349
D001:ENSG00000138111 TMEM180	0.906774	1.10085	0.863764	0.968527	0.440094	0.237259	0.146218	0.244975	0.316578	0.150794	0.0591411	0	-0.0496209	0.035078	0.170669	-0.008221	-0.0121071	-0.112381	0.177086	-0.05679	0.0250945	-0.0556078	-0.161193	-0.0222556	-0.0641014	-0.193771	-0.13099	-0.22156	0.264653	-0.237396	-0.128254	-0.237403	-0.100922
D001:ENSG00000172757 CFL1	0.464872	0.903225	0.345663	0.595455	0.39372	0.340894	0	0.189644	0.502309	0.0914511	0.0510861	-0.338902	-0.0691296	-0.22293	0.325268	-0.136628	-0.488812	-0.414651	0.300182	0.21385	-0.132692	0.400181	0.0574483	-0.00345697	-0.076394	-0.382947	-0.389495	-1.25855	-0.341777	-0.631628	0.301369	-0.449857	-0.406933
D001:ENSG00000100632 ERH	0.43868	0.56823	0.271282	0.441198	0.4036	0.218729	-0.202086	-0.113451	0.0937048	0	0.0600495	0.0161755	0.0119775	-0.0512246	0.303287	-0.0758576	-0.349478	0.012163	0.59927	-0.0168708	0.240046	0.149153	-0.186559	0.0424006	-0.216468	-0.396053	-0.180018	-0.655476	-1.79639	-0.58891	-0.488425	-0.728396	-0.705983
D001:ENSG00000100823 APEX1	0.357448	0.76406	0.236697	0.527025	0.316475	0.217352	0.126292	0.170745	0.358989	0.0844912	0.133329	-0.396925	0	-0.314914	0.26691	0.0732199	-0.161252	0.00444328	0.229812	0.106956	-0.387987	-0.0218889	-0.284035	-0.348684	-0.473252	-0.259129	-0.848787	-1.0627	-0.248815	-1.194	-0.734467	-1.17405	-1.25009
D001:ENSG00000184220 CMSS1	1.05787	0.686095	0.712758	0.72838	0.47612	0.354908	-0.583852	-0.374039	0.104365	-0.258683	-0.415403	0	0.041098	-0.202601	-0.0656108	0.0903251	0.0145704	-0.0762732	0.42081	0.516714	0.114385	0.154323	0.372247	0.383504	-0.376853	-0.333965	-0.33524	-0.648668	-0.462112	-0.372951	-0.754287	-0.538302	-0.486856
D001:ENSG00000104413 ESRP1	0.71139	1.26388	0.948889	0.556464	0.533569	0.847304	0.44585	0.427886	0.481588	0.0669958	0.0388945	-0.319033	0	-0.218082	0.212634	0.0727357	-0.188451	-0.517101	0.377603	0.0518893	-0.0789454	0.356087	-0.254168	-0.0710473	-0.418391	-1.16987	-0.485584	-1.65733	-1.13025	-1.40969	-1.26561	-1.62175	-1.5458
D001:ENSG00000197170 PSMD12	0.794194	1.03874	0.484803	0.623322	0.446474	0.35179	0.0209208	0.0769521	0.134102	-0.0879365	0.169245	-0.233408	0	-0.0135716	0.184569	-0.0280041	-0.112686	-0.181605	0.249209	0.0796741	0.282132	0.227814	-0.0241557	0.0645913	-0.218613	-0.212654	-0.058323	-0.44579	-0.312015	-0.442637	-0.309803	-0.127702	-0.335121
D001:ENSG00000133316 WDR74	1.65757	1.49384	0.933157	1.01459	0.839226	0.748541	0	0.0803188	0.292558	0.222565	0.315643	0.142801	-0.106765	-0.137351	0.111061	-0.154354	-0.224749	-0.122652	0.44532	0.00284883	-0.0842826	0.047528	-0.0337934	-0.100412	-0.261614	-0.10155	-0.271664	-0.471446	-0.177616	-0.61427	0.215409	-0.149297	-0.154601
D001:ENSG00000204791 CTD-3065J16.6	0.85989	0.912953	1.03929	0.674243	0.393501	0.555297	0.176601	0.139582	0.196686	0	0.0845925	-0.317578	0.276751	0.103538	0.293903	0.0875202	0.00807778	0.32126	-0.134485	-0.157608	-0.0436808	-0.200827	-0.422686	-0.37215	-0.478991	-0.424655	-0.420486	-0.465154	-0.292764	-0.478991	-0.478991	-0.444459	-0.478991
D001:ENSG00000143476 DTL	0.363658	0.561732	0.240999	0.451964	0.339793	0.265955	0.0159384	-0.0919737	0.125247	0.247363	0.175144	0.126532	0.246402	-0.101242	0.54847	0.247911	0	0.127957	0.322448	-0.274549	-0.255219	-0.389713	-0.477298	-0.464819	-0.764636	-0.80314	-0.633248	-0.847807	-0.12606	-0.590071	-0.248741	-0.670282	-0.666692
D001:ENSG00000111639 MRPL51	0.681719	0.464346	0.478186	0.467028	0.38244	0.157844	0.00404979	0.016999	0.133994	-0.0782932	0	-0.105984	-0.0414165	0.206837	0.0397174	-0.14044	-0.139681	-0.157621	0.115853	-0.0164601	0.138406	0.13512	0.0822837	0.148986	-0.219425	-0.569092	-0.257938	-0.722718	-0.702455	-0.563986	-0.819338	-0.648115	-0.715949
D001:ENSG00000138074 SLC5A6	0.972274	1.07839	0.849806	0.699914	0.705654	0.564992	0.212276	0.096346	0.333976	0.646233	0.571381	0.336708	0.221688	0.356924	0.309765	-0.2284	-0.232117	-0.219626	0.222012	-0.431479	0	-0.284319	-0.486951	-0.31717	-0.322195	-0.676848	-0.12766	-1.10464	-0.216266	-1.23071	-0.976614	-1.29464	-1.44644
D001:ENSG00000170571 EMB	0.0207705	0.852575	0.858097	0.55804	0.447701	0.341939	0.535355	0.0897682	0.320191	0.175509	0.156752	0.121145	0.203274	-0.0690835	0.156423	0	-0.126689	-0.214826	-0.0700986	-0.154055	-0.0666832	0.148899	-0.0703672	0.0337598	-0.17106	-0.471892	-0.000805647	-0.524854	-0.210198	-0.262045	-0.498043	-0.489833	-0.382309
D001:ENSG00000183207 RUVBL2	1.03293	0.702069	0.353996	0.6875	0.337016	0.347564	-0.100862	-0.0271174	0.134664	-0.107898	0.0500183	-0.0299807	-0.0977987	0.0623996	0.0454625	-0.210271	-0.259888	-0.230955	0.290074	0	0.133751	0.250584	0.203529	0.0538064	-0.315212	-0.405067	-0.283218	-0.95239	0.276908	-0.237113	-0.261695	-0.653916	-0.790964
D001:ENSG00000107949 BCCIP	0.8706	0.470129	0.456257	0.645299	0.386427	0.219452	0.133667	0.107584	0.228975	0.129582	0.066751	-0.0101829	0.251541	0.0856613	0.172698	0.0373154	0	-0.045025	0.37684	-0.098328	-0.026128	-0.127375	-0.264175	-0.0854439	-0.556218	-0.713018	-0.366633	-0.710747	-1.57934	-0.523682	-0.766422	-0.685874	-0.709004
D001:ENSG00000183479 TREX2	1.62866	1.10746	0.944887	1.04293	0.787249	0.568164	0.227595	0.318346	0.535045	0.317913	0.367112	0.27092	-0.0766305	0.208351	0.0522243	-0.236962	-0.328676	-0.193098	0.363036	-0.26614	0.0160142	0	-0.123174	-0.0342645	-0.630809	-0.674021	-0.392119	-0.906591	-1.22087	-0.525575	-0.108818	-0.434886	-0.374943
D001:ENSG00000165704 HPRT1	0.365603	0.513449	1.04332	0.495438	0.372729	0.789863	-0.326028	-0.288378	0.318454	-0.0484912	-0.159923	0.309918	0	0.00728997	0.215742	-0.304612	-0.414487	0.184636	-0.621929	-0.471724	-0.118357	-0.384981	-0.462021	-0.157092	-0.364558	-0.280756	0.414	-0.0906772	-0.979372	0.700827	0.167807	0.132351	0.79069
D001:ENSG00000124207 CSE1L	0.591352	1.1621	0.717718	0.515568	0.607209	0.508261	0.0357607	-0.0235129	0.1202	0.322248	0.40045	0.084993	-0.281832	-0.244414	0.255044	0.00759511	-0.499563	0.110337	0.401949	-0.77333	0.0776668	0	-0.714426	-0.303616	-0.962024	-0.874052	-0.665112	-1.52184	-2.23595	-1.38385	-0.688918	-1.02722	-1.28107
D001:ENSG00000108671 PSMD11	0.923158	1.03349	0.922536	0.631187	0.667787	0.378199	0.072712	-0.0122176	0.338151	0.0502015	0.143895	-0.037372	-0.0903584	0.0659038	0.021126	-0.0977295	-0.251008	-0.142523	0.134896	0	0.269748	0.133133	-0.079229	0.11568	-0.445755	-0.564137	-0.19385	-0.849141	-0.896214	-0.651177	-0.507937	-0.328909	-0.425349
D001:ENSG00000124571 XPO5	0.795822	0.664672	0.570028	0.844771	0.440237	0.343659	-0.0112099	0	0.178326	0.206264	0.362246	0.279717	-0.0617445	0.0103925	0.0414645	-0.0637749	-0.0380841	-0.186031	-0.0184836	0.0133082	-0.130535	0.135058	0.123497	-0.00139774	-0.280272	-0.16665	-0.442115	-0.460165	1.10177	-0.531708	-0.209893	-0.308643	-0.519218
D001:ENSG00000165501 LRR1	0.493968	0.832961	0.952038	0.633198	0.753998	0	0.376495	0.14751	0.307392	0.017439	-0.0951108	-0.147167	0.157315	0.0394434	0.092095	-0.0346437	-0.210642	-0.253814	0.0762932	0.1737	-0.00295278	0.00133906	0.108766	-0.0164541	-0.408051	-0.285408	-0.0840212	-0.522757	-0.7951	-0.173537	-0.770999	-0.436422	-0.698311
D001:ENSG00000070010 UFD1L	1.00151	0.885722	0.645074	0.940163	0.57814	-0.00740393	-0.190121	-0.101792	0.261386	0.265031	0.105629	-0.0222371	-0.0406428	0.0398711	0.114348	-0.497319	-0.320742	-0.629337	0.315296	0.127931	0.0271222	0.165205	0.249711	0.230765	-0.0682911	-0.370247	-0.0836398	-0.77641	0	-0.154055	-0.405267	-0.0884459	-0.209496
D001:ENSG00000116161 CACYBP	0.884073	0.493831	0.485862	0.822022	0.250466	0.099301	-0.293251	-0.145434	0.103824	-0.044833	0.0588323	-0.0425831	0.0506391	0	0.0589198	-0.131878	-0.219224	-0.237698	0.274883	0.100408	0.130039	0.189985	0.145419	0.326335	-0.557511	-0.408251	-0.413241	-0.650034	-0.609692	-0.798177	-0.826673	-0.572249	-0.649625
D001:ENSG00000131876 SNRPA1	0.985951	0.636445	0.659086	0.775834	0.464931	0.279569	-0.187151	0.0215852	0.297923	-0.201701	-0.349345	-0.227728	0.315267	0	0.354425	-0.0500818	-0.267098	-0.219556	0.547329	0.227549	0.011968	0.047874	0.0608782	0.0746838	-0.500027	-1.06512	-0.19826	-1.22065	-0.929738	-0.648709	-0.819455	-1.19424	-1.08732
D001:ENSG00000174744 BRMS1	0.898473	0.817871	0.415787	0.659622	0.515391	0.113397	0.0855189	-0.0297834	0.395343	0.167538	0.0770016	0.0568709	0.0294835	0.238614	0.0162694	-0.344935	-0.460927	-0.357488	0.0349706	0	-0.187985	0.0295638	-0.0350975	-0.105694	-0.224715	-0.468133	-0.337111	-0.905419	-0.719959	-0.639003	-0.660012	-0.406217	-0.36905
D001:ENSG00000082153 BZW1	0.000420482	0.437923	-0.0544473	0.229183	0.453716	0.423893	0.0794497	-0.0421746	0.319268	0.327271	0.390471	-0.246969	0	-0.113894	0.2631	0.0356988	-0.544308	0.0694029	0.108229	-0.108628	0.499225	0.24831	-0.397896	0.0222617	-0.663153	-0.656015	-0.148213	-1.62364	-2.02899	-1.40691	-0.806567	-0.533995	-0.883638
D001:ENSG00000091490 SEL1L3	0.985727	0.866229	0.598139	0.674216	0.116987	0.680341	-0.241376	-0.285064	0.0357976	-0.105172	-0.0260608	-0.231723	0.176838	0.108722	0.153554	0.114607	-0.132897	-0.149524	0.411592	0.0676075	-0.140682	0.226429	0.0425106	0	0.131832	-0.659091	-0.0551836	-0.827545	-0.019684	-0.556114	-0.330292	-0.157729	-0.2044
D001:ENSG00000178773 CPNE7	1.55413	1.05519	0.858785	1.09519	0.525097	0.516089	-0.0783068	0.0426662	0.0333127	-0.0517529	0	0.0414382	0.0436824	-0.159765	0.061518	-0.0293323	0.125745	0.145975	0.164338	0.231308	0.299102	-0.146274	-0.120085	-0.0810491	-0.181851	-0.296564	-0.255632	-0.341086	-0.253248	-0.433424	-0.295291	-0.403564	-0.328688
D001:ENSG00000196419 XRCC6	0.816935	0.694427	0.52985	0.337005	0.354147	0.677642	-0.144221	0	0.345638	-0.0303434	0.0368334	-0.0385393	-0.0441433	-0.00477568	0.133761	0.0436145	-0.385644	-0.0578599	0.37735	0.0544089	0.132228	0.289136	0.0310317	0.144884	-0.516573	-0.679396	-0.371405	-1.08658	-1.53439	-0.842151	-0.427262	-0.709101	-0.849395
D001:ENSG00000129071 MBD4	0.329419	0.324347	0.273733	0.318642	0.196797	0.336902	-0.113267	-0.128806	-0.0603816	-0.198648	-0.0343604	-0.471737	0.185974	-0.112597	-0.0364906	0.245268	0.199798	0.157118	0.00977732	0.150083	0.278301	0.0828302	0.0853677	0.059215	-0.108304	-0.346617	0	-0.695204	-0.963352	-0.544218	-0.58649	-0.754895	-0.56788
D001:ENSG00000263975 CTB-58E17.9	1.74196	0.527555	1.32721	0.56415	0.649577	1.40381	0.795637	0.761524	0.797784	-0.272948	0.00933091	-0.00212212	0.147392	-0.0635001	0.180267	0.0533476	0.0200173	0.127178	-0.465323	-0.259758	-0.232407	-0.496487	-0.487908	-0.214174	-0.377357	-0.456064	-0.136815	-0.506078	0	-0.318444	0.171706	-0.636341	-0.619795
D001:ENSG00000122140 MRPS2	0.711067	1.0423	0.654538	0.397823	0.294533	0.805868	0.166308	0.274922	0.239488	0	0.318494	-0.0772508	-0.0863611	-0.28951	0.149747	0.0148572	0.0705656	-0.196719	0.178154	-0.00181335	-0.0222981	0.123862	0.0321485	-0.00982778	-0.0769181	-0.0217678	-0.37416	-0.360689	-0.931153	-0.582572	-0.633478	-0.231687	-0.265827
D001:ENSG00000142864 SERBP1	0.978883	0.572517	0.464269	0.88893	0.413546	0.420193	0.0309814	0.0311153	0.240709	-0.148768	-0.113436	-0.102464	0.152639	-0.00967598	0.0523969	0.0990181	0.0171886	-0.115883	0.337975	0	-0.121156	-0.113156	0.0916948	-0.265632	-0.376021	-0.381377	-0.507565	-0.620477	1.20773	-0.422943	-0.473574	-0.514286	-0.666252
D001:ENSG00000104738 MCM4	0.843009	1.37815	0.863386	0.911061	0.799014	0.533985	-0.0727913	0.0369178	0.456516	0.493085	0.576197	0.209377	0.483677	-0.046232	0.617275	0.271998	0	0.0995846	0.54691	-0.0898537	-0.1548	-0.444335	-0.671328	-0.640264	-1.34757	-1.43199	-1.07792	-1.49861	-1.25578	-1.41017	-0.754326	-1.13822	-1.29834
D001:ENSG00000174672 BRSK2	0.771674	1.22249	0.796064	0.862584	0.488229	0.481276	0.416355	0.297008	0.490368	0.158704	0.148911	0.0992336	-0.0420034	0.0497796	0.0372222	-0.260891	-0.241636	-0.222271	-0.00950895	-0.130166	-0.186359	0	-0.115831	-0.0728842	-0.187443	-0.15441	-0.127151	-0.220428	0.497256	-0.164882	-0.0489282	0.252376	-0.0336807
D001:ENSG00000065328 MCM10	0.55753	0.986344	0.653847	0.620903	0.454238	0.58964	0.114075	0.140917	0.289864	0.317735	0.261893	0.36165	0.230831	-0.186758	0.596119	0	-0.146655	0.0602214	0.550318	-0.17238	-0.0462042	-0.332233	-0.626459	-0.600167	-0.896382	-1.12873	-0.609778	-1.2041	-0.77674	-0.932496	-0.81238	-0.989525	-1.04556
D001:ENSG00000204264 PSMB8	2.04516	1.55025	1.36059	1.26	1.25712	0.859887	0.454842	0.366153	0.374349	0.154229	0.0765552	0.34069	-0.140327	-0.17656	-0.0146493	-0.0824629	-0.0445303	-0.179357	-0.0145411	-0.22216	-0.195294	-0.243942	-0.227218	-0.148199	-0.177653	-0.189933	0	-0.0805692	-0.176134	0.0534532	0.0707804	0.497387	0.887812
D001:ENSG00000198900 TOP1	0.947178	0.563386	0.561258	0.968985	0.332617	0.267834	-0.247383	-0.164967	0.217376	-0.182087	-0.117733	0.0659905	0.0530867	0.0401809	-0.142409	0	-0.283348	-0.16951	0.337318	0.066842	-0.0127585	0.0871263	0.269711	0.0226061	-0.46971	-0.687078	-0.230691	-0.888434	0.996562	-0.377978	-0.375807	-0.200121	-0.492019
D001:ENSG00000126249 PDCD2L	1.36225	0.901037	0.640279	0.862393	0.446759	0.543246	0.057851	0.13238	-0.0748453	0.0208075	0.154703	-0.0606793	-0.0482922	-0.15974	0.114985	-0.192508	-0.238492	0.0143504	0.0495508	-0.100993	-0.0415368	0.270029	0.231163	0	-0.210196	-0.194017	-0.156583	-0.406436	0.320178	-0.294797	-0.445389	-0.808638	-0.479361
D001:ENSG00000136930 PSMB7	0.468066	0.503281	0.0593198	0.480666	0.2646	0.10843	0.0531673	0.0797214	0.0871408	-0.0927	0.0648862	-0.228675	-0.216294	-0.145796	0.102065	-0.182091	-0.382563	-0.171031	0.0596643	0.0360875	0.100969	0.200874	0.12037	0	-0.28523	-0.533415	-0.502128	-1.10278	-1.47153	-0.794883	-0.657858	-0.87504	-0.893843
D001:ENSG00000255062 RP11-712L6.5	0.788873	0.700539	0.694819	0.629066	0.528675	0.355261	0.339241	0.643889	0.190113	0.102818	-0.18809	0.319345	0.0353255	-0.273086	0.0472697	-0.361879	-0.209669	-0.264392	0.288503	-0.0928223	0	-0.159816	-0.00495949	0.416568	-0.165792	-0.398893	-0.1133	-0.432308	-0.247425	-0.0936379	-0.514225	0.227737	-0.396213
D001:ENSG00000132646 PCNA	1.25729	0.772138	0.661319	0.967643	0.593695	0.372614	0.176034	0.0913513	0.283338	0.37453	0.286716	0.632023	0.50166	0.21103	0.420209	-0.151986	-0.025469	-0.0259695	0.317007	-0.190037	-0.203165	-0.181687	-0.327022	-0.384807	-0.446111	-0.995217	-0.313638	-0.908542	0	-0.529568	-0.739089	-0.633129	-0.658556
D001:ENSG00000111581 NUP107	0.25467	0.588839	0.243132	0.55326	0.25498	0.367651	0.039575	-0.0665219	0.323382	0.101195	0.1527	-0.232386	0.299841	-0.107734	0.441316	0.109759	-0.202205	0.0323801	0.428309	0.186399	-0.0890759	0	-0.270492	-0.198501	-0.783367	-1.03341	-0.634224	-1.19642	-1.23199	-1.11157	-0.853805	-1.03619	-1.27239
D001:ENSG00000166226 CCT2	1.04434	0.518397	0.302036	0.868901	0.345519	0.162331	-0.194672	-0.0605119	0.138268	-0.00399399	0.0773558	0.0743219	0	0.225906	-0.0174832	-0.0657733	-0.100493	-0.152152	0.274583	0.150866	0.181597	0.353031	0.358665	0.0325213	-0.103392	-0.207592	-0.243012	-0.847581	-0.5042	-0.706238	-0.385601	-0.387327	-0.655835
D001:ENSG00000101003 GINS1	0.314198	1.06707	0.686326	0.616657	0.526061	0.621143	0.299214	0.127549	0.57963	0.318044	0.30886	0	0.26812	-0.0120197	0.484768	0.203768	-0.140062	-0.0357103	0.461899	-0.00068756	0.183774	-0.160856	-0.447692	-0.330486	-0.895206	-1.00178	-0.654823	-1.16472	-1.15251	-0.88312	-0.824224	-1.11978	-1.24949
D001:ENSG00000085840 ORC1	0.915841	1.09699	0.99313	0.671967	0.76405	0.610108	0.16394	0.187277	0.363435	0.284368	0.376457	0.177698	0.312029	0	0.40573	0.0378104	-0.171588	-0.161834	0.458177	-0.297228	-0.121721	-0.560265	-0.639544	-0.546149	-1.53074	-1.71637	-1.25593	-1.93017	-1.65947	-1.71726	-1.86361	-1.73931	-1.86432
D001:ENSG00000106278 PTPRZ1	2.00221	1.70855	1.77233	1.50556	0.926926	1.51306	0.712152	0.636162	1.24978	0.729181	0.631381	1.28979	0.109517	0	0.462611	-0.203894	-0.0881733	0.202767	0.712764	-0.311336	-0.288304	-0.539117	-0.494163	-0.52345	-0.647948	-0.606211	-0.656861	-0.663603	-0.482741	-0.634525	-0.43852	-0.11034	-0.532935
D001:ENSG00000085999 RAD54L	0.599543	0.344235	0.272356	0.645368	0.347576	0.185269	0.0139545	0.0327386	0.0890328	0.0997252	0.0671424	-0.0171776	0.341793	-0.0593064	0.274366	0	0.290609	-0.107894	0.364595	0.0221926	-0.344702	-0.331714	-0.178083	-0.558788	-1.12957	-1.66876	-1.03395	-1.85113	-0.861007	-1.42163	-0.961385	-1.70261	-1.28189
D001:ENSG00000234545 FAM133B	0.649489	0.646244	0.120357	0.488646	0.227694	0.313563	-0.124544	0.0462796	0.0208684	0.0668061	0.0809307	0.278571	0	0.0839362	0.10632	-0.0133758	-0.202659	-0.0871351	0.263436	0.103971	-0.142159	-0.248004	-0.0495619	-0.354248	-0.394919	-0.961335	-0.451385	-0.766001	-0.333541	-0.368707	-0.218789	-0.351436	0.0620439
D001:ENSG00000135972 MRPS9	1.18684	0.713193	0.374418	0.632817	0.242296	0.737352	-0.294415	-0.234219	0.0220154	-0.149658	0.0989514	-0.400447	0	0.154743	0.00296894	0.0816133	-0.142019	-0.0796582	0.569544	0.0159708	0.183521	0.387893	0.16892	-0.103745	-0.377116	-0.343729	-0.251853	-0.502351	-1.00239	-0.504252	-0.135986	-0.614746	-0.898987
D001:ENSG00000239732 TLR9	0.835409	0.845316	0.659322	0.704236	0.580307	0.447934	0.511264	0.341054	0.534748	0.244721	0.277907	-0.118453	0.333249	0.341894	0.280651	-0.129031	-0.0258935	-0.30843	-0.244507	-0.104579	-0.312536	0.0180144	0.14628	-0.0388868	-0.057743	-0.305491	0	-0.69083	-1.78737	-0.599484	-0.865833	-0.527608	-0.423416
D001:ENSG00000124228 DDX27	1.10811	0.689258	0.612078	0.755204	0.552107	0.240875	0.0826107	0.123795	0.303189	0.0428968	0.0150079	0	0.25831	0.323217	0.09819	-0.101536	-0.0809376	-0.196542	0.284077	0.0640526	-0.229133	-0.152128	-0.0025719	-0.0676619	-0.361156	-0.609855	-0.174591	-0.679553	-0.321969	-0.641669	-0.246772	-0.285522	-0.327365
D001:ENSG00000166562 SEC11C	1.90593	1.08594	1.18537	1.29435	0.883145	0.709053	0.0843486	-0.0588231	0.640442	-0.290326	-0.449112	0	-0.313212	0.214692	-0.338142	-0.860725	-0.978703	-0.948858	0.435036	-0.152005	0.0687906	0.227729	0.18836	0.354117	-0.475686	0.00762322	-0.126503	-1.35379	-1.64639	-0.357508	-0.92772	0.513218	-0.0277924
D001:ENSG00000171960 PPIH	0.112899	0.627478	0.343652	0.781925	0.660379	-0.020794	0.195965	0.328372	0.0996948	0.29041	-0.107911	0.118012	0.344297	0.0605901	0.446631	0.214556	0	-0.0787712	0.762931	0.341677	-0.429551	-0.0781415	-0.169825	-0.128704	-0.375146	-0.841419	-0.813967	-1.1304	-0.567292	-1.2271	-0.989573	-1.22614	-1.41002
D001:ENSG00000065057 NTHL1	1.52051	1.21446	0.998726	0.912523	0.705291	0.814266	0.223138	0.301546	0.316753	0.28107	0.258236	0.415971	-0.172599	0.169668	-0.0148409	-0.23538	-0.35264	0.0339741	0	-0.464833	-0.139047	0.124992	-0.0156673	-0.0762358	-0.563291	-0.121002	-0.192034	-0.039132	-0.754838	-0.575164	0.246532	-0.658646	-0.415851
D001:ENSG00000119335 SET	1.66205	1.89044	1.43793	1.37006	1.01298	1.17284	0.598789	0.608343	0.981195	0.552041	0.608118	0.4664	0.328707	0.242943	0.664525	-0.0979177	-0.352293	-0.141312	0.701866	-0.229176	0	-0.163684	-0.433331	-0.292131	-1.10761	-1.2487	-1.18246	-2.0492	-1.11753	-1.86218	-1.47465	-1.26632	-1.53648
D001:ENSG00000163655 GMPS	1.20393	0.550039	0.444138	0.834749	0.265979	0.401604	0.0460119	0.0767539	0.279989	-0.0627389	0	0.117807	0.0701617	0.00908765	0.159894	-0.0985727	-0.0470198	-0.0380727	0.198911	0.00942665	-0.290446	-0.065246	0.150602	-0.165314	-0.415644	-0.787824	-0.458427	-0.758195	-0.248373	-0.411818	-0.696496	-0.534352	-0.741846
D001:ENSG00000132341 RAN	0.782463	0.887257	0.878696	0.566649	0.631989	0.502294	0.0642995	0.151358	0.305501	0.191075	0.188193	0.235867	0.154349	0.0059238	0.138094	-0.115429	-0.0811304	-0.161349	0.187272	-0.0374031	0	-0.160758	-0.272495	-0.0209122	-0.969049	-0.818159	-0.590323	-1.26281	-2.34959	-1.13739	-1.55308	-1.21089	-1.21254
D001:ENSG00000101888 NXT2	-0.543408	0.419841	0.226983	0.331285	0.282339	0.551005	0.0254543	0.220833	0.179565	-0.0936358	0.166761	-0.225025	0.352559	-0.196184	0.493485	0.408522	0.0559777	0.26852	0.049117	0.118065	-0.0179156	-0.0164793	-0.411265	0	-0.596525	-0.847841	-0.542986	-1.28387	-1.31123	-1.39016	-1.16858	-0.821036	-1.22827
D001:ENSG00000008324 SS18L2	1.37164	1.15586	0.856956	0.779833	0.698761	0.738903	0.0627231	0.260132	0.323195	0.179637	0.326959	0.0905439	0.142752	0.217481	0.185723	-0.171156	-0.176595	-0.0480349	0.322176	-0.38465	0	-0.174396	-0.468719	-0.351509	-0.721612	-0.808674	-0.420547	-1.12847	-1.98887	-1.42808	-1.16429	-1.22471	-1.22385
D001:ENSG00000106355 LSM5	0.59638	0.0361383	0.50172	0.382949	0.338785	0.513439	0.0190027	-0.0657206	-0.00940632	0	0.0836866	0.0164771	0.132876	-0.0124791	0.106338	0.0607082	0.18859	-0.0428463	0.349481	-0.0547598	0.277028	-0.159271	-0.150348	0.122496	-0.798198	-0.922478	-0.352317	-0.951299	-3.38598	-0.871005	-1.81193	-1.19511	-1.10548
D001:ENSG00000183763 TRAIP	0.414829	0.360274	0.25965	0.462309	0.285565	0.315244	-0.121392	0.0317909	0	0.150233	-0.0110372	0.246031	0.0437302	0.130458	0.159542	0.122538	0.0862657	-0.106095	0.539508	0.0905816	-0.093959	-0.0192834	-0.0539316	-0.170066	-0.662539	-0.809051	-0.344366	-1.02473	-0.0958138	-0.881341	-0.525676	-0.812438	-0.924273
D001:ENSG00000265500 SENP3-EIF4A1	0.695021	0.878305	0.489419	0.754842	0.399788	0.299464	0.271879	0.309635	0.326213	0.00807332	0.0254927	0.21379	0.0197168	-0.113878	0.02661	-0.21909	-0.125546	-0.354567	0.0946266	0.0633141	-0.214972	0	-0.00182539	-0.187866	-0.751244	-0.810251	-0.811396	-1.80321	-0.421375	-1.45111	-1.41259	-1.20034	-1.38709
D001:ENSG00000174547 MRPL11	0.939819	0.757797	0.897521	0.672798	0.495747	0.575836	-0.0205933	0.0690751	0.227845	0	0.12197	0.0520683	0.13949	0.0796904	0.108084	-0.0292337	-0.0179712	-0.35127	0.393733	0.0431084	0.121626	-0.165187	-0.295202	-0.0203843	-0.988071	-1.1667	-0.941047	-1.48378	-1.95793	-1.38413	-1.52608	-1.56043	-1.69279
D001:ENSG00000158716 DUSP23	1.24597	0.977228	0.776762	0.711189	0.541409	0.79178	0.262471	8.22238e-05	-0.0616351	0.416932	0.217098	0.479624	0	-0.117046	0.303619	0.169442	-0.15872	0.0267946	0.434687	-0.459218	-0.0917386	0.1263	-0.124446	-0.031283	-0.472839	-0.564973	-0.0602781	-0.524405	-0.98945	-0.691966	-0.585487	-1.23673	-0.939115
D001:ENSG00000097046 CDC7	0	0.695828	0.603809	0.429703	0.668988	0.631702	0.229406	0.13154	0.349569	0.397009	0.593834	0.14261	0.262893	-0.08934	0.520243	0.423956	-0.00146119	0.201653	0.647958	-0.195981	-0.00390617	-0.555639	-0.722877	-0.399973	-1.19833	-1.38226	-0.869917	-1.37022	-1.67941	-1.3435	-1.27652	-1.36261	-1.34183
D001:ENSG00000160193 WDR4	1.18023	1.25949	0.995831	0.755353	0.91838	0.733224	-0.114736	0.295323	0.583519	0.500303	0.679061	0.275452	0.0510809	0.0816066	0.372474	0	-0.235827	-0.0867512	0.319801	-0.170084	0.306707	-0.231091	-0.455728	-0.105036	-1.13769	-0.882427	-0.786953	-1.50363	-1.35992	-1.69467	-0.859995	-0.739796	-1.19663
D001:ENSG00000137168 PPIL1	0.635646	1.0065	0.521002	0.501349	0.383109	0.586705	-0.304846	-0.202226	0.317291	0.0646235	0.22782	-0.235341	-0.0301142	-0.334587	0.192891	0	-0.335709	-0.0153398	0.0758942	0.266421	0.114771	0.305325	0.0720536	0.0130554	-0.428018	-0.171474	-0.256199	-0.650591	-0.33307	-0.623302	-0.72709	-0.808454	-0.771229
D001:ENSG00000250328 CTC-210G5.1	5.27856	5.82874	5.43739	4.36181	5.04465	4.91909	3.74722	3.81552	5.02117	2.36396	1.7301	3.41276	0.490882	0.20703	1.23567	-0.0509948	-0.13927	0.277521	0	-0.210751	-0.117035	-0.612176	-0.0531796	-0.650358	-0.711186	-0.843695	-0.41368	-0.772249	-0.677524	-0.641797	-0.634006	-0.676842	-0.808353
D001:ENSG00000114686 MRPL3	1.12536	0.979417	0.93053	0.823566	0.600075	0.411311	0.0626304	-0.0464409	0.249862	0.0992497	0.212387	-0.222702	0.0555628	-0.161325	0.0773927	0.0996611	-0.150004	-0.272085	0.146702	-0.0516827	0.0432382	0	-0.247159	0.0383645	-0.614978	-0.514849	-0.421631	-0.744032	-1.18765	-0.848832	-0.784256	-0.620735	-0.633857
D001:ENSG00000170515 PA2G4	1.27293	0.765743	0.381999	1.00672	0.527825	0.509904	-0.171887	0	0.18507	0.00462365	0.0662983	0.0771246	0.0314641	0.103057	-0.0704456	-0.214129	-0.128613	-0.444372	0.184815	0.15447	-0.253202	-0.10847	0.242472	-0.245463	-0.515787	-0.59461	-0.406488	-0.775919	1.21115	-0.528299	-0.509077	-0.721553	-0.889114
D001:ENSG00000196756 RP4-564F22.2	0.534584	0.707204	0.241503	0.354863	0.51892	0.35243	0.244476	-0.0304369	0.0800448	0.330885	0.167418	0.294373	0.353854	-0.0891449	0.0929271	0.0331049	-0.147953	-0.379235	0.387255	0.0470998	-0.0598781	-0.295382	-0.486295	-0.484645	-0.112681	-0.0307192	-0.389694	-0.325169	-0.854193	-0.460145	-0.0670426	-0.108266	0
D001:ENSG00000091127 PUS7	0.830017	0.74728	0.686466	0.560852	0.420949	0.482551	0.10106	0.00588962	0.290236	0.252807	0.45045	0.100425	0.110241	-0.0949193	0.0883119	0.205914	-0.186966	0	0.0640591	-0.120397	-0.0324239	-0.269426	-0.124054	-0.287884	-0.629039	-0.343605	-0.354578	-0.683957	-0.316949	-0.486827	-0.430243	-0.314753	-0.595677
D001:ENSG00000112312 GMNN	1.03168	1.20423	0.808357	0.856401	0.680845	0.554635	0.153072	0.145479	0.367028	0.216828	0.348038	0.146492	0.282987	-0.0407727	0.572985	-0.0577712	-0.328936	0	0.412056	-0.222686	0.0519773	-0.273708	-0.432997	-0.439417	-0.769174	-1.00808	-0.166985	-0.879037	-0.913269	-0.714046	-0.831722	-1.20817	-1.06901
D001:ENSG00000203279 RP11-498P14.5	1.27273	0.601624	0.434274	0.424314	0.56873	0.834447	0.413188	0.218703	0.3833	0.110782	-0.0350181	0.00941989	0.430292	0.288957	0.167087	0.028931	-0.0705045	0	0.58853	-0.160737	-0.0750722	-0.22814	-0.166529	-0.101966	-0.282846	-0.255447	-0.314116	-0.373715	-0.271154	-0.315941	-0.373715	-0.373715	-0.373715
D001:ENSG00000121653 MAPK8IP1	1.60127	1.3399	1.08181	1.1052	0.89175	0.888143	0.684071	0.545591	1.0054	-0.0149871	-0.00945226	0.224807	-0.102691	-0.0571461	0.241657	-0.529505	-0.538723	-0.581673	0.548477	-0.161567	-0.41607	0.114531	0	0.133511	-0.181078	-0.648578	-0.0923721	-0.807856	0.237591	0.00162988	-0.698135	-0.798824	-0.427146
D001:ENSG00000183010 PYCR1	0.805108	0.865728	0.727319	0.761166	0.320747	0.724752	-0.260509	-0.127085	0.209647	-0.00808132	0.127338	-0.361032	-0.529262	-0.727312	-0.191733	-0.168123	-0.136119	-0.212173	0	-0.190655	0.0571559	0.419363	0.121708	0.566255	0.194567	0.664515	-0.018944	-0.584467	-2.23643	-0.803983	-0.490163	0.2556	0.169572
D001:ENSG00000120705 ETF1	0.712463	1.18707	0.702455	0.604389	0.70104	0.331321	-0.278358	-0.203473	0.141421	-0.0178822	0.0466807	-0.301179	-0.128635	-0.33748	0.147777	0.0697683	-0.345955	-0.0722363	0.102313	-0.170027	0.048097	0.016944	-0.298778	-0.0288602	-0.154177	-0.0569941	0	-0.293356	-1.01297	-0.250454	0.0692387	0.0705859	0.033757
D001:ENSG00000146670 CDCA5	-0.311077	1.41115	0.833904	0.919815	0.863136	0.376259	0.091951	0.181274	0.570303	0.268155	0.130533	-0.197894	0.578725	0.013033	0.673658	0.324518	0.0521799	0	-0.358529	0.244633	-0.276395	-0.3463	-0.411485	-0.563212	-1.30001	-1.8296	-1.23606	-1.98911	-1.40767	-1.67752	-1.68146	-1.89175	-1.88102
D001:ENSG00000164051 CCDC51	0.683065	0.503136	0.461894	0.561794	0.464959	0.267123	0.208518	0.124058	0.122082	0.125308	0.186769	-0.225497	0.0866802	0.0379083	0.110741	-0.00846331	-0.0753722	-0.164374	0.423202	0.474731	-0.07245	-0.209311	-0.208957	0	-0.147021	-0.257931	-0.0103189	-0.387304	-1.2566	-0.374297	-0.746764	-0.576711	-0.303587
D001:ENSG00000065183 WDR3	1.07914	0.937871	0.514535	0.962979	0.185601	0.646065	-0.195838	-0.193876	0.126022	0.176231	0.441865	-0.119438	0	-0.250255	0.213436	0.0971752	-0.22213	0.244088	0.325798	-0.13135	-0.0857083	0.0398296	-0.221675	-0.383724	-0.61574	-0.276924	-0.455593	-0.626126	0.694263	-0.720928	0.00934336	-0.44774	-0.749163
D001:ENSG00000065621 GSTO2	0.966041	0.702738	1.05934	0.313639	0.4826	1.04987	0.371907	0.220998	0.426836	0.110316	0	0.562501	0.0352373	-0.0740276	0.340066	0.0588316	-0.0784505	0.332742	-0.175749	-0.334716	0.12275	-0.268368	-0.372547	-0.152183	-0.428213	-0.479442	-0.0594923	-0.411561	-0.38201	-0.424087	-0.365983	-0.470582	-0.433975
D001:ENSG00000132330 SCLY	1.042	0.862817	0.845732	0.773427	0.413823	0.501882	0.0712101	0.0542708	0.39448	0.15528	0.102201	0.215273	0.0018984	0.0781346	0.0323156	-0.126577	-0.121152	0	-0.14599	-0.210747	-0.0701889	-0.153516	-0.266187	-0.284285	-0.244277	-0.340936	-0.232701	-0.220845	-0.0834008	-0.227503	0.11917	-0.229422	-0.015645
D001:ENSG00000239672 NME1	1.75424	1.11736	1.29172	0.967718	1.0694	0.978989	-0.599099	-0.190722	0.413538	0.254442	0.245154	0.62488	-0.350099	0.201627	-0.190839	-0.0842565	-0.139362	-0.0118817	0.500937	0	0.569732	0.435235	0.439093	0.498034	-0.543022	-0.0989503	-0.0687834	-0.64641	-2.05638	-0.725906	-0.889693	-0.74925	-0.7842
D001:ENSG00000204775 KM-PA-2	2.04142	1.53649	1.22258	1.59175	0.944986	0.848643	-0.270006	0	0.400486	0.0281995	0.0237309	0.334571	-0.418602	-0.267704	-0.33578	-0.346015	-0.287892	-0.556932	0.189357	-0.0313861	-0.264764	-0.298618	-0.121307	-0.275502	-0.495684	-0.569065	-0.806114	-0.141079	0.844758	0.0463452	0.577915	0.338115	0.505265
D001:ENSG00000132382 MYBBP1A	1.74094	1.80255	1.30639	1.42043	1.05438	0.878093	-0.151046	-0.126663	0.175588	0.321707	0.386119	0.14111	-0.00698092	-0.248927	0.0433392	-0.195809	-0.0906825	-0.308534	0.356266	-0.0224243	0	-0.177668	-0.0496811	-0.27346	-0.349768	0.0218751	-0.375679	-0.433986	1.03484	-0.512895	0.230086	0.247532	-0.0916415
D001:ENSG00000186871 ERCC6L	0.318716	0.943365	0.566508	0.390689	0.485174	0.506981	0.0518851	0.0328041	0.216018	0.161499	0.418501	-0.0115739	0.118942	-0.0357393	0.351082	0.156924	-0.221016	0.0217633	0.0734346	-0.122819	0	-0.34523	-0.409609	-0.362351	-0.659236	-0.633678	-0.459163	-0.724987	-0.679785	-0.690064	-0.5766	-0.722568	-0.726717
D001:ENSG00000002549 LAP3	0.702186	0.912653	0.203741	0.875436	0.278908	0.393872	-0.187145	0.0097385	0.104102	-0.188373	-0.22352	-0.35624	-0.393906	-0.645037	-0.092649	-0.273402	-0.573658	-0.390243	0.0784193	0.114529	-0.186067	0.523339	0.408398	0.144658	0.041618	0.189188	-0.106013	-0.599953	0.735157	-0.514739	0	-0.401988	-0.572124
D001:ENSG00000116830 TTF2	0.366735	0.864533	0.721456	0.33271	0.480663	0.728933	-0.00241415	-0.0534803	0.339782	0.198489	0.417723	0	0.13467	0.0370939	0.305923	0.0149137	-0.211027	0.192635	0.209359	-0.377915	0.0755724	-0.270287	-0.405383	-0.286152	-0.916302	-1.18394	-0.368159	-1.30822	-0.549765	-1.28679	-1.18356	-1.2574	-1.53597
D001:ENSG00000123975 CKS2	1.00527	0.546641	0.62746	0.590095	0.509955	0.634633	-0.39721	0.0786435	0.000174417	0.0566567	0.326446	0.24179	-0.190358	0.586663	0	0.026499	-0.512957	0.200012	0.125154	-0.424262	0.16789	-0.0117727	-0.600225	-0.218113	-1.46814	-2.02427	-0.823377	-2.05239	-2.44214	-1.16472	-1.96876	-2.09651	-2.12098
D001:ENSG00000138182 KIF20B	0.731046	0.547959	0.499079	0.54411	0.322287	0.464513	0.106065	0.0736003	0.396227	0.0165053	0.238146	0	0.0345024	-0.0906871	0.225967	0.363385	-0.27825	0.155678	0.142699	-0.0478411	-0.00965235	-0.0477597	-0.0569054	-0.233787	-0.688976	-0.675686	-0.38487	-0.721817	-0.773337	-0.480232	-0.758665	-0.545209	-0.70347
D001:ENSG00000097021 ACOT7	1.75357	1.80297	1.67936	1.48098	1.08755	0.869911	-0.0859218	0.136268	0.712737	0.0469987	-0.23843	0.146383	0	-0.108995	0.131379	-0.486415	-0.608463	-0.711386	0.248632	-0.0296275	-0.249484	0.0232485	0.282601	0.204412	-0.840946	-1.39238	-0.475126	-1.70866	0.0109876	-0.907879	-0.747939	-0.725218	-0.786684
D001:ENSG00000161960 EIF4A1	0.433453	0.643004	0.403168	0.508514	0.395773	0.238503	0.0822775	0.139122	0.273757	0.207999	0.130028	0.0119696	-0.065113	-0.172844	0.22672	-0.0673353	0	-0.223255	0.115438	0.0115723	-0.0876297	0.0323898	-0.229769	-0.18486	-0.415376	-0.574033	-0.32219	-1.04618	-0.682957	-0.983574	-0.914745	-0.821076	-0.973123
D001:ENSG00000150990 DHX37	1.34998	1.54044	0.945448	0.991952	0.873591	0.777888	0.075854	-0.0302447	0.354592	0.540313	0.658256	0.290172	0.0746784	0.0721531	0.139898	-0.122847	-0.127822	0	0.17517	-0.138546	-0.00281146	-0.104841	-0.379077	-0.229263	-0.408436	-0.349228	-0.352331	-0.591885	0.108203	-0.876688	-0.33745	-0.146613	-0.0664559
D001:ENSG00000254339 RP11-267L5.1	5.53332	5.06041	4.10854	4.15385	4.3944	4.208	2.34833	2.47013	3.35847	1.36965	0.816236	1.94531	-0.0247899	0.338818	0.507344	-0.165637	0.0944913	0	-0.0588649	-0.122032	-0.180442	-0.20955	0.272055	-0.166445	-0.193956	-0.214746	-0.127005	-0.168812	-0.214746	-0.214746	-0.154232	-0.162743	-0.154461
D001:ENSG00000168389 MFSD2A	1.95662	1.52304	1.19237	1.37892	1.00884	0.841652	0.334232	0.213305	0.498597	0.120536	0.0409307	0.352392	0.103424	0.0525191	0.295946	-0.12172	-0.102822	0	-0.234314	-0.0866572	-0.091032	-0.302424	-0.238521	-0.195002	-0.295191	-0.283581	-0.290497	-0.32867	0.0102554	-0.195297	-0.0575857	-0.135926	-0.0995566
D001:ENSG00000163808 KIF15	0.171479	0.356938	0.192842	0.403469	0.413579	0.307909	0.0872545	0.0474693	0.115035	0.0466247	0.29934	-0.231057	0.0873563	0.121171	0.258484	0.104278	-0.135219	-0.0799776	0.510773	-0.0686209	0	-0.10683	-0.482258	-0.237042	-1.28777	-1.22039	-0.861592	-1.36324	-1.14649	-0.890913	-1.00831	-1.12576	-1.25603
D001:ENSG00000146918 NCAPG2	1.06586	1.07247	0.690525	0.723035	0.52566	0.74843	0.0146214	0	0.256765	0.203177	0.381497	-0.0699261	0.0997011	-0.0553826	0.522077	0.234378	-0.206829	0.255362	0.211529	-0.070831	0.170453	-0.18689	-0.322817	-0.414228	-1.00086	-1.16469	-0.492405	-1.34003	-0.696986	-0.74211	-0.846064	-0.881149	-1.1187
D001:ENSG00000150753 CCT5	1.15434	0.764354	0.750875	0.741213	0.554792	0.63725	-0.108513	-0.0451065	0.381564	0.23178	0.449715	0.26321	0	0.0651047	0.0416171	-0.264484	-0.380961	-0.121159	0.121243	-0.0936797	0.30339	0.188484	-0.0287607	0.310446	-0.682277	-0.588591	-0.555356	-1.06694	-1.52591	-1.0027	-1.14253	-0.640419	-0.68538
D001:ENSG00000105364 MRPL4	1.1225	0.840329	0.586611	0.857408	0.484945	0.339612	0.0781726	0.0461539	0.13279	-0.0829276	-0.178785	-0.158486	-0.319623	-0.049624	-0.155108	-0.521487	-0.562302	-0.76306	-0.194399	-0.345707	-0.364806	0.174051	0.142416	0.000263211	0	0.085389	-0.100291	-0.003449	0.244157	-0.299812	0.337863	-0.032082	0.115043
D001:ENSG00000165209 STRBP	0.881877	0.600971	0.506328	0.725058	0.177593	0.425672	0.0107365	0.0325619	0.200834	-0.0983609	0.0162034	-0.0810724	0	0.196615	0.0687302	-0.139537	-0.209593	-0.216231	0.0593532	-0.12644	-0.0205032	0.0364743	-0.050723	0.0170774	-0.429708	-0.707205	-0.101271	-0.91478	0.188689	-0.480161	-0.782412	-0.87358	-0.898542
D001:ENSG00000052749 RRP12	1.55767	0.949106	0.644036	1.23336	0.63317	0.564693	-0.164061	-0.239018	0.142962	0.3308	0.255734	0.205761	-0.0475243	0	-0.054638	-0.20789	-0.115222	-0.291187	0.229636	-0.144142	-0.157367	-0.0858204	-0.138686	-0.259733	0.179624	0.00482079	-0.228047	-0.139705	1.03308	-0.355363	0.263994	0.174008	-0.189412
D001:ENSG00000144381 HSPD1	0.963222	1.10732	0.825185	0.844049	0.466429	0.675371	0.019427	0.124828	0.677416	-0.0139169	0	-0.183379	-0.0520859	-0.412216	0.125092	-0.173056	-0.273103	-0.348128	-0.194724	0.305558	-0.160279	0.279295	0.305315	0.236125	-0.398633	0.0838112	-0.304492	-0.301285	0.230253	-0.771428	-0.749975	-0.478852	-0.806644
D001:ENSG00000092201 SUPT16H	0.693269	0.875909	0.322216	0.529182	0.421158	0.520983	-0.102167	0.00953659	0.225042	0.125052	0.256377	-0.0755824	0.127268	0.00364569	0.450886	0.204038	-0.218445	0.153105	0.186775	-0.19847	0	-0.11554	-0.384297	-0.523463	-0.792447	-0.690783	-0.612111	-1.20526	-0.624614	-1.07015	-0.194776	-0.656936	-0.974113
D001:ENSG00000198356 ASNA1	0.749288	0.347649	0.0865792	0.621764	0.251757	0.227537	0.125205	0.24467	0.184518	0.20533	0.19632	0.0370209	0	0.231017	0.135564	-0.351936	-0.300234	-0.393649	0.115033	-0.391602	-0.13787	0.0079193	-0.0878842	-0.19075	-0.588517	-0.851912	-0.55949	-1.13902	-0.399283	-0.746076	-0.59886	-0.693315	-0.395794
D001:ENSG00000066777 ARFGEF1	0.407663	1.12585	1.11388	0.231919	0.506382	1.05962	0.16747	0.0572866	0.315284	-0.146924	0	-0.191882	-0.179477	-0.262806	-0.0780013	0.0742165	-0.0996376	-0.00638281	0.177882	-0.141672	0.151103	0.16274	-0.141505	0.113455	-0.0710073	-0.332774	0.0658945	-0.424363	0.173969	-0.367538	-0.17498	-0.11652	-0.241913
D001:ENSG00000172687 ZNF738	-0.12707	0.428148	0.320058	0.521364	0.276325	0.591161	0.173219	0.0776047	0.351952	0	0.114832	-0.164593	0.170226	-0.172582	0.310094	0.458279	0.0318432	0.151428	0.720647	-0.00509934	0.170723	-0.0170609	-0.48381	-0.31047	-0.859659	-0.942372	-0.295593	-0.972747	-1.0927	-1.20041	-0.419154	-1.35772	-1.0927
D001:ENSG00000174177 CTU2	1.71615	1.28105	1.11832	1.03584	0.878695	0.924473	-0.0287649	-0.0827566	0.230064	0.227028	0.389561	0.319431	-0.0666036	-0.0796661	0.205852	-0.103132	-0.0850158	0.0108102	0.300048	-0.153005	-0.0525858	0.231408	-0.158558	0.127304	-0.0952612	-0.388602	-0.244036	-0.361394	-0.993968	-0.118037	-0.0373335	0	0.114275
D001:ENSG00000172586 CHCHD1	0.838834	0.768623	0.746357	0.696703	0.744119	0.164404	0.220539	0.292523	0.00456348	0.0489008	-0.182519	0.10899	0.20052	-0.0432564	0.0222147	-0.260481	-0.564662	-0.559274	0.550701	0	-0.235706	0.140259	-0.00884898	0.169089	-0.239862	-0.684133	-0.0569043	-0.618084	-0.78415	-0.262186	-0.961848	-0.787886	-0.540074
D001:ENSG00000100181 TPTEP1	1.8657	1.75192	1.70488	0.799015	1.02798	1.83233	0.478509	0.513878	1.16945	0.0742684	0.0986337	0.585995	-0.156086	-0.0940615	0.155509	-0.262682	-0.135722	-0.130777	-0.225847	-0.00799781	-0.0422813	-0.166304	-0.111873	-0.151489	0.0508383	-0.140846	0	-0.108085	0.110593	-0.145833	0.0980296	-0.276625	-0.227871
D001:ENSG00000069956 MAPK6	0.0283419	1.08287	0.486875	0.385543	0.487092	0.586707	0.0646162	0.0423097	0	0.158861	0.390434	-0.294646	-0.321476	-0.48105	0.292499	0.127067	-0.483845	0.267761	0.122321	-0.448141	0.136207	0.122564	-0.68097	-0.358092	-0.490053	-0.277357	-0.212451	-0.909588	-0.778299	-0.888308	-0.151382	-0.358346	-0.77164
D001:ENSG00000143742 SRP9	0.161307	0.176632	0.380266	0.197847	0.374854	0.396023	-0.136877	-0.213501	0.122685	0.0135312	0.0546446	-0.304152	0.0729979	0	-0.0387192	0.132815	-0.387318	0.0890499	0.0750231	-0.29394	0.298451	0.140045	-0.319975	0.172739	-0.651467	-0.891313	-0.0224802	-0.888489	-2.41657	-0.608162	-0.727058	-0.907976	-0.765614
D001:ENSG00000114956 DGUOK	0.841408	0.375456	0.453255	0.486228	0.411846	0.424717	0.0769207	-0.0417502	0.103998	-0.0440548	-0.134091	0.0504157	0	-0.0112757	0.0616577	0.0272846	-0.165276	-0.00157003	0.275192	-0.14492	0.173513	0.112202	-0.071033	0.250504	-0.110072	-0.679163	0.0218409	-0.657276	-1.71165	-0.402236	-0.66441	-0.670792	-0.477485
D001:ENSG00000134602 MST4	-0.535966	0.662359	0.490738	0.706921	0.472158	0.525314	-0.185591	-0.205271	0.140449	-0.0242026	-0.100724	-0.227846	-0.0567439	-0.514535	0.346838	0.150898	-0.388027	0.264883	-0.352351	0.225174	0.473776	0.600908	0	0.413648	0.215134	-0.234948	0.23439	-0.334234	0.745362	-0.597404	-0.598672	-1.61991	-1.81076
D001:ENSG00000170727 BOP1	1.94581	1.54021	1.25604	1.53393	1.03141	0.826677	-0.212834	0	0.446364	0.0772385	0.0927598	0.35491	-0.32525	-0.186972	-0.275747	-0.212877	-0.193729	-0.392443	0.228315	-0.063398	-0.170659	-0.228857	-0.12586	-0.213765	-0.403954	-0.461183	-0.671648	-0.098778	0.758198	0.105519	0.601886	0.413624	0.605827
D001:ENSG00000242372 EIF6	0.992872	1.05505	0.604526	0.695514	0.548654	0.52485	-0.258154	-0.105756	-0.0425027	-0.048742	0	0.0618871	0.020012	-0.0756495	0.0815066	-0.0765391	-0.0703587	-0.311957	0.479404	0.156004	0.038536	0.0732666	0.0498087	0.0662052	0.0408513	-0.138255	-0.271765	-0.88636	-0.372222	-0.89364	-0.487548	-0.352288	-0.305381
D001:ENSG00000133119 RFC3	0.254976	1.10553	0.515482	0.604572	0.70487	0.470832	0.0730187	-0.0529981	0.144279	0.242832	0.243067	-0.131746	0.268751	-0.170767	0.573167	0.291946	-0.147946	0.206084	0.524045	0.0691203	0	-0.193971	-0.513471	-0.392943	-0.806933	-1.00483	-0.712048	-1.32793	-1.11711	-1.0906	-0.790427	-0.896361	-1.08412
D001:ENSG00000225972 MTND1P23	1.3123	0.481289	1.00598	0	6.06426	-1.10953	5.2616	1.00297	2.24412	-0.777497	-0.330046	4.99322	1.0914	0.779793	-0.911412	-0.53661	-0.950856	1.97457	7.68768e-05	-0.513292	-1.97827	-0.532572	3.11082	-0.831815	-1.78908	-0.504014	-0.237906	-0.390649	-0.786144	-0.0495252	0.105453	0.242869	0.797371
D001:ENSG00000140905 GCSH	-0.225728	1.41991	1.27331	1.32921	0.715421	0.650814	0.748144	-0.0416201	0.550045	-0.495181	0.65567	0.385315	0.630093	0.664899	0.686052	0	0.427188	-0.247857	0.0291762	-0.433478	-0.0827084	0.139387	-0.108092	0.196339	-1.14881	-0.621096	-0.0643883	-0.409057	-1.4001	-1.11505	-1.40902	-0.807973	-0.997142
D001:ENSG00000141140 MYO19	0.0929649	0.742388	0.320653	0.529363	0.21114	0.414381	0.0181334	0.0552612	0.112013	0.167838	0.152805	-0.141218	0.0253189	-0.339863	0.135369	0.0192601	-0.0867153	-0.103862	0	-0.21996	-0.282662	-0.249627	-0.552537	-0.521789	-0.657818	-0.780591	-0.557944	-0.9012	0.54778	-0.782043	0.214741	-0.598052	-0.411104
D001:ENSG00000136522 MRPL47	0.988666	0.40965	0.195309	0.764506	0.39937	0.206952	0.0301238	-0.0624448	0.0553978	-0.0513893	-0.116833	-0.239428	0.11358	0.113982	0	-0.0228398	-0.292227	-0.211556	0.395209	0.066742	0.225061	0.277571	0.352322	-0.0983217	-0.186917	-0.527585	-0.0532132	-0.184254	-0.508116	0.00714898	-0.449873	-0.406779	-0.58172
D001:ENSG00000106803 SEC61B	0.454007	0.334977	0.34081	0.521295	0.509844	0.150167	0.0519464	0.139205	0.05553	-0.0452412	-0.157324	-0.0743775	-0.157486	0.00826622	-0.156463	-0.19324	-0.372067	-0.244245	0.459763	0.0205376	0.0950135	0.35796	0.206209	0.26309	-0.184824	-0.404749	-0.243424	-1.18375	-1.4832	-0.931276	-0.766969	0	-0.649467
D001:ENSG00000151725 MLF1IP	-0.452727	0.972921	0.893217	0.533857	0.80993	0.702111	0.0100045	0	0.332375	0.381062	0.34129	0.304067	0.375865	0.155801	0.707233	0.336607	-0.158139	0.352285	-0.238354	-0.209561	0.311415	-0.395848	-0.871401	-0.369048	-1.53574	-2.15476	-0.988328	-2.17359	-2.76273	-1.3156	-1.16461	-1.38669	-1.37792
D001:ENSG00000159259 CHAF1B	0.391848	0.889641	0.295	0.66254	0.470138	0.727495	0.104638	0.34388	0.653027	0.346022	0.464659	0.158745	0.298176	0	0.745868	-0.0851809	-0.384628	0.0198129	0.318768	-0.156721	-0.0062978	-0.21825	-0.453767	-0.367581	-1.27555	-1.46872	-0.860967	-1.55712	-1.10618	-1.14864	-0.899534	-1.26842	-1.07575
D001:ENSG00000030066 NUP160	0.309297	0.561782	0.52346	0.453426	0.651389	0.390024	-0.008418	-0.2499	0	0.167929	0.30487	-0.133221	0.263196	0.0953803	0.320929	0.321346	0.201829	0.323443	0.459634	-0.149194	0.292505	-0.392345	-0.613708	-0.265116	-1.01823	-1.00603	-0.648743	-1.15775	-1.39538	-1.31104	-0.879308	-0.810369	-1.02904
D001:ENSG00000164134 NAA15	1.18119	0.757696	0.731246	0.787021	0.518539	0.481574	0.0498657	-0.0307293	0.209227	0.0474957	-0.00804782	0.13496	0.126997	-0.148317	0.103067	0.15342	-0.131704	-0.0841167	0.368359	-0.00128799	-0.0884793	0.0788172	-0.0418083	0	-0.175608	-0.253402	-0.17095	-0.188195	-0.291479	-0.0647377	-0.1089	0.0707744	-0.204355
D001:ENSG00000183474 GTF2H2C	0.141008	0.60581	0.511927	0.504895	0.357935	0.266249	0.100384	-0.0969214	0.180765	0.0095685	0.0355265	-0.154812	0.311245	-0.0823556	0.258904	0.317417	-0.0627419	0.183638	-0.191449	0.0450566	0.107463	-0.147987	-0.242795	0	-0.293526	-0.507448	-0.0323564	-0.412797	-0.840937	-0.586961	-0.28223	-0.518528	-0.653682
D001:ENSG00000108561 C1QBP	1.82748	0.905394	0.767607	1.47989	0.712247	0.580549	0.139383	0.421301	0.660782	0.334983	0.109546	0.622755	0.0659566	0.162492	-0.10219	-0.24203	-0.31058	-0.590748	0	-0.0910547	-0.28848	-0.0560401	0.151981	-0.190996	-0.603344	-0.559379	-0.696976	-1.02378	0.422108	-0.698767	-1.12627	-1.05579	-0.926256
D001:ENSG00000072571 HMMR	0.632171	0.45716	0.603413	0.72252	0.361206	0.377877	0.107359	0.239419	0.373863	-0.443879	-0.242213	-0.335625	0.109075	0.052682	0.193868	0.258325	-0.450858	-0.0845207	0.439337	0.072496	-0.116295	0.110902	0	-0.234859	-1.06853	-1.29417	-0.545421	-1.38309	-0.750411	-0.632351	-1.11379	-1.3187	-1.32387
D001:ENSG00000125731 SH2D3A	0.874761	0.858243	0.856125	0.447819	0.675385	0.623094	0.135634	0.1662	0.417751	-0.00402688	-0.105401	0.0753619	0.0511804	-0.0676134	0.00322465	-0.0599926	-0.0782405	-0.117571	0.0513396	-0.210974	-0.0995944	0.123991	-0.138287	0	0.439333	-0.241003	0.330359	-0.496975	-0.416307	-0.201053	-0.423934	-0.468492	-0.367922
D001:ENSG00000168824 NSG1	1.0051	1.62674	1.23511	1.00701	1.05289	0.609167	0.234204	0.0824633	0.182955	-0.481927	-0.555101	-0.32052	-0.227311	-0.181098	-0.120702	0.185381	0.0521727	0.0591067	-0.358194	0.0985356	-0.0811412	-0.354579	-0.575492	-0.458904	0.436783	-0.155402	0.246231	-0.741379	-0.828974	-0.414485	-0.156592	0	0.446996
D001:ENSG00000132603 NIP7	0.788462	1.34475	0.550209	0.463879	0.609025	0.903463	-0.0095006	0.0154271	0.258791	0.295706	0.306011	0	0.0235506	-0.304366	0.245815	0.198594	-0.242314	0.0234498	0.0727347	-0.222586	0.0146841	-0.124173	-0.616045	-0.505406	-0.550584	-0.231502	-0.471958	-0.956935	-1.28983	-1.02547	-0.172217	-0.710103	-0.786614
D001:ENSG00000096384 HSP90AB1	0.664884	1.15048	0.592123	0.850478	0.32838	0.730788	0.295819	0.248179	0.581419	-0.0634359	0.0728664	-0.475354	0	-0.494438	0.321877	0.0323821	-0.0743225	-0.177361	0.321784	0.282254	-0.29548	0.179703	0.061555	-0.138686	-0.378181	-0.545963	-0.862156	-1.00545	-0.700489	-1.60389	-0.970699	-0.811227	-1.29661
D001:ENSG00000134873 CLDN10	0.97875	1.27353	1.19526	0.9504	0.825106	0.670733	0.273879	0.407773	0.4847	0.0738459	-0.154164	0.130137	0.319538	-0.0607454	0.345677	0.0540339	-0.0229332	0	0.765601	-0.0227611	-0.156734	-0.133511	0.030186	-0.0857984	-0.248264	-0.297539	-0.282295	-0.327631	-0.335131	-0.303855	-0.281269	-0.316354	-0.117628
D001:ENSG00000184635 ZNF93	0.436181	0.460162	0.52302	0.307955	0.471801	0.430306	0.326197	0.0533211	0.236656	0.10047	0	0.196567	0.108509	-0.00600061	0.270125	0.286464	-0.0430153	0.204159	0.16949	-0.12925	-0.0132164	-0.114899	-0.378233	-0.219861	-0.471549	-0.521914	-0.163537	-0.606404	-0.845053	-0.461973	-0.306136	-0.401503	-0.393137
D001:ENSG00000131236 CAP1	0.409813	0.676222	0.0875726	0.582028	0.377854	0.278176	0.124545	0.0938398	0.46403	0.0130422	0.0545244	-0.513438	-0.0384484	-0.272928	0.209142	-0.0187838	-0.29768	-0.148389	0.0127235	0.105897	0	0.290967	-0.290081	-0.0806763	0.155856	-0.648408	-0.308258	-1.68168	-1.02926	-0.765155	-0.362862	-0.200915	-0.445631
D001:ENSG00000113013 HSPA9	0.940676	0.990327	0.597782	0.846559	0.611411	0.469055	-0.224258	-0.19533	0.284025	-0.122198	0.0586266	-0.221331	-0.125778	-0.283752	-0.0291755	-0.0811583	-0.432859	-0.288813	-0.0199725	-0.0945702	0	0.0536332	0.117261	0.0272772	-0.289318	0.364508	-0.246528	-0.0698765	0.37758	-0.328718	0.013236	0.855002	0.288666
D001:ENSG00000196584 XRCC2	0.099437	0.723189	0.686923	0.511402	0.637754	0.509771	0	-0.0648067	0.0432377	0.204487	0.357946	-0.156039	0.178644	-0.279991	0.524949	0.366856	0.0285143	0.454975	0.498752	-0.182086	0.168859	-0.372188	-0.579488	-0.315851	-0.936423	-1.06362	-0.683031	-1.06207	-1.46792	-0.857506	-0.56489	-1.03538	-1.18091
D001:ENSG00000101310 SEC23B	0.524057	0.721172	0.350886	0.689282	0.31661	0.412239	0.214935	0.128649	0.347051	0.212383	0.315451	-0.303653	-0.049959	0.0321512	0.169588	-0.166806	-0.272303	-0.022405	0.136515	-0.217417	0.1313	0.19188	-0.21432	0	-0.610089	-0.69029	-0.358004	-1.58194	-0.585669	-1.34393	-0.884799	-0.728701	-0.999457
D001:ENSG00000204531 POU5F1	4.00405	3.69226	3.90785	3.61192	3.00534	3.31931	2.55379	2.66255	3.40859	1.80928	1.39487	3.00309	0.402004	0.311673	1.43742	-0.755709	-0.635826	0.00985985	0	-1.55845	-0.902992	-2.20037	-2.27482	-1.87873	-2.29809	-2.39937	-2.0069	-2.43897	-2.47605	-2.31579	-2.38228	-2.52061	-2.36148
D001:ENSG00000105131 EPHX3	1.35985	1.26865	0.779963	1.25338	0.821907	0.810262	0.841805	0.810792	0.70259	0.814827	0.542943	0.520429	0.4432	0.19723	0.440371	-0.261112	-0.227447	-0.279809	0.439857	-0.341776	0	-0.185666	-0.331891	-0.433107	-0.713967	-0.753844	-0.786543	-0.958839	-0.559253	-0.951759	-0.799062	-0.88475	-0.95022
D001:ENSG00000142731 PLK4	0.0329539	0.529115	0.49376	0.372307	0.492905	0.351608	0.24566	-0.0394488	0.0711755	0.159079	0	-0.0811068	0.314924	-0.173541	0.261894	0.308482	-0.115515	0.105255	0.363141	0.231907	0.0176815	-0.112845	-0.15406	-0.29098	-0.641704	-0.707035	-0.406787	-0.765361	-0.726653	-0.651264	-0.592768	-0.560221	-0.623349
D001:ENSG00000143401 ANP32E	0.995335	0.932572	0.754583	0.81784	0.543176	0.516287	0.207453	0.143085	0.527068	-0.416553	-0.264247	0	0.0878351	0.329615	0.206874	-0.123887	-0.338655	-0.134269	0.30132	-0.0305149	0.181009	-0.366818	-0.0368408	-0.253208	-0.301487	-0.465677	-0.0179512	-0.504906	-0.193058	0.253447	-0.107478	0.0667777	-0.242797
D001:ENSG00000177156 TALDO1	1.3347	1.51718	1.25091	1.02814	0.847437	0.843297	0.061112	0.306079	0.413164	-0.0343131	-0.02294	0.0590235	0	-0.102941	0.04107	-0.317242	-0.405777	-0.590983	0.094317	0.00771244	-0.272784	0.00183303	0.086978	0.0120685	-0.33525	-0.672639	-0.322159	-0.922056	-0.683718	-0.649346	-0.534208	-0.506367	-0.586825
D001:ENSG00000249152 RP11-562F9.2	3.68623	3.28399	3.76495	2.73405	3.05569	3.16867	1.79928	1.79958	3.07976	1.06514	0.555533	2.09203	0.22028	-0.020322	0.749185	0	-0.0742235	0.231992	-0.081865	-0.0918163	-0.0273946	-0.0819721	-0.0918163	-0.0918163	-0.0918163	-0.0918163	-0.0356916	-0.0058537	-0.0918163	-0.0918163	0.020944	-0.0918163	-0.0918163
D001:ENSG00000083093 PALB2	0.181661	0.760161	0.484319	0.173138	0.573372	0.441914	0.195113	0	0.262209	0.195124	0.136537	-0.0511775	0.0873261	-0.224994	0.260654	0.0168321	-0.0945348	0.0126196	0.183379	-0.0486705	0.0171056	-0.18324	-0.462492	-0.121117	-0.424397	-0.517875	-0.294044	-0.598583	-0.576769	-0.751326	-0.433214	-0.326988	-0.450221
D001:ENSG00000157992 KRTCAP3	1.3805	1.23934	1.28111	1.06327	0.954557	0.78806	0.379812	0.288325	0.327385	0.00112498	0	0.0962941	0.0912779	-0.128526	0.108872	0.177386	0.294042	-0.27449	0.590757	-0.190222	-0.54084	-0.0929022	-0.441342	-0.142115	-0.642403	-2.2466	-0.793905	-2.81693	-3.17901	-2.46844	-2.60744	-3.12939	-2.50415
D001:ENSG00000170161 RP11-262H14.4	0.624014	0.754399	0.810768	0.589528	0.691074	0.250612	0.28393	0.234525	0.0768384	0.0090135	-0.126918	0.247956	0.400758	-0.0230874	0	-0.444057	-0.0539213	-0.19046	0.180064	-0.281	-0.0884775	-0.152536	0.0118433	-0.0109491	-0.62659	-0.0668631	-0.223003	-0.0576898	0.0295599	0.0399029	-0.794349	-0.157401	-0.507782
D001:ENSG00000029993 HMGB3	0.313734	0.936116	0.665512	0.762068	0.609086	0.526622	0.309671	0.412196	0.565243	0.143332	0.156058	0.107357	-0.0351202	-0.32258	0.396624	0	-0.508064	-0.297014	0.254901	0.0836907	0.0336076	-0.167276	-0.408575	-0.161033	-1.27108	-1.65428	-1.05203	-2.32201	-1.45378	-1.86529	-2.15306	-2.2244	-2.66214
D001:ENSG00000110200 ANAPC15	0.60272	0.39257	0.525046	0.398524	0.498617	0.404122	-0.000729223	0.114597	0.254203	-0.0333019	0.0488278	0.172188	-0.105528	0.0767724	-0.134387	-0.162375	-0.337235	-0.299836	0.131299	0.0289824	0.225167	0	0.0215183	0.089709	-0.821172	-0.793987	-0.250475	-1.30135	-1.88465	-0.492702	-1.08872	-0.655411	-0.667686
D001:ENSG00000135336 ORC3	0.810033	0.30515	0.109803	0.639273	0.242586	0.260876	0.179608	0.0910532	0.151992	-0.0106167	0.0166056	0.00822721	0.142313	0.0525361	0.0528733	-0.149374	-0.160996	-0.170474	0.266226	0	-0.166368	-0.147814	0.0862805	-0.366292	-0.495389	-0.810721	-0.331375	-0.545984	-0.0448602	-0.353737	-0.446815	-0.924507	-0.769348
D001:ENSG00000119314 PTBP3	-0.270724	0.881794	0.572502	0.290298	0.577441	0.588393	0.323866	0	0.161539	0.0230513	0.213631	-0.448595	0.0919532	-0.488055	0.292588	0.262336	-0.292063	0.165866	-0.185657	-0.158546	0.0645636	0.024236	-0.530641	0.0509687	-0.134778	-0.838597	-0.117304	-1.55699	-0.321942	-1.32549	-0.972787	-0.682694	-1.13418
D001:ENSG00000162377 SELRC1	0.648952	1.10957	0.638645	0.519688	0.680681	0.514425	0.235562	0.236046	0.177263	0.245046	0.145884	0.279172	0.0299695	-0.0974558	0.1758	-0.143351	-0.469086	0.132677	0.0330019	-0.452466	-0.202673	-0.195373	-0.666803	-0.507287	-0.465954	-0.0898657	-0.349887	-0.224315	-0.64491	-0.621575	0	-0.297928	-0.181161
D001:ENSG00000182117 NOP10	1.23456	1.09811	0.769506	0.881197	0.832741	0.451698	0.146019	0.341177	0.277496	0.395648	0.288313	0.302471	-0.216526	0.0807534	0	-0.490138	-0.573612	-0.245571	0.136046	-0.318994	0.057762	0.134097	-0.193545	-0.110404	-0.184955	-0.0942637	-0.111128	-0.315478	-0.666217	-0.2525	-0.00125698	-0.121611	-0.0762862
D001:ENSG00000167513 CDT1	0.982119	0.814042	0.594303	0.89951	0.517192	0.524015	0.537055	0.396621	0.283597	0.174856	0.289524	0.46071	0.22322	0	0.0652859	-0.0897487	0.0861751	-0.305836	0.365407	-0.204643	-0.43035	-0.169269	-0.0114282	-0.407085	-0.813905	-1.19638	-0.79968	-1.14608	-0.325558	-0.950103	-0.769376	-0.542195	-1.02687
D001:ENSG00000241945 PWP2	1.23699	1.15023	0.560414	0.851354	0.598413	0.782986	0.240251	0.084561	0.37342	0.480878	0.533442	-0.0573445	0.146937	0.00802937	0.339502	-0.0435591	-0.201139	0.0274039	0.0993831	-0.158343	-0.206874	-0.119878	-0.437838	-0.351115	-0.565235	-0.528793	-0.517578	-0.918441	0	-0.888429	-0.12958	-0.923569	-0.687667
D001:ENSG00000101938 CHRDL1	0.548976	1.17573	0.948808	0.65746	0.519239	0.631666	0.0219076	0.0118833	0.189843	0.00604964	0.00123205	-0.00171189	0.0738514	-0.0227512	0.0833518	0	-0.0406019	0.00083639	0.0592818	-0.0515534	0.00581213	-0.0245541	-0.0483575	-0.0271828	-0.0803443	-0.0818789	-0.12651	-0.158332	-0.139715	-0.0864193	-0.0130927	-0.110735	-0.158332
D001:ENSG00000132507 EIF5A	1.15649	1.12	1.14237	0.958431	0.857899	0.590059	-0.108326	0.127725	0.730785	0.0382721	-0.1125	0.2098	-0.0828263	0.0747675	-0.032558	-0.18548	-0.397766	-0.419774	0.299808	0	0.147502	0.337242	0.266485	0.337393	-0.191943	-0.393766	-0.0385531	-0.876972	-0.864665	-0.281164	-0.305545	-0.392378	-0.391757
D001:ENSG00000112159 MDN1	1.13754	1.32656	1.26307	0.877791	0.900563	0.906923	0.486471	0.317416	0.669597	0.326767	0.40873	0.331206	0	-0.0860379	0.236385	-0.0264459	-0.202178	-0.0855552	0.0841804	-0.202277	-0.152072	-0.422995	-0.35969	-0.566851	-0.771821	-0.747093	-0.594731	-0.813947	0.237809	-0.781427	-0.247481	0.215502	-0.540897
D001:ENSG00000100206 DMC1	0.666297	0.811421	0.634315	0.557406	0.46649	0.503815	-0.0569172	0.153253	0.254822	0	0.0604002	0.208051	0.180731	0.0129596	0.336267	0.114649	-0.12077	0.0116072	0.300058	-0.226777	-0.221352	-0.357911	-0.395406	-0.434873	-0.718026	-0.725082	-0.428248	-0.739556	-0.803095	-0.354094	-0.337401	-0.486767	-0.653118
D001:ENSG00000058804 TMEM48	0.350912	0.791512	0.830584	0.287276	0.484407	0.815023	0.107812	0.0332561	0.393595	0.229362	0.313458	0.0287309	0.186266	-0.158416	0.308178	0.0510527	-0.153117	0	0.0755283	-0.100379	-0.0381291	-0.215889	-0.240261	-0.123933	-0.644904	-0.709314	-0.372226	-0.903316	-0.98529	-0.879002	-0.83356	-0.610145	-0.947234
D001:ENSG00000000460 C1orf112	0.567699	0.366349	0.385609	0.289861	0.401818	0.553083	0.0213814	0.0369018	0.448908	0.0819211	0.179864	-0.0995827	0.00378786	0	0.137896	0.0118128	-0.197506	-0.0588805	0.325297	-0.0514851	0.0857615	-0.0885129	-0.154378	-0.00338102	-0.736945	-0.905759	-0.409215	-0.9599	-0.830425	-0.8042	-0.631627	-0.579479	-0.782291
D001:ENSG00000123219 CENPK	-0.198371	0.322505	0.292214	0.325392	0.586246	0.46088	0.086502	-0.0144193	0	0.333154	0.412452	0.0885523	0.203434	0.144197	0.413073	0.244683	-0.331379	0.204197	0.0217548	-0.361938	0.256013	-0.472159	-0.747271	-0.503769	-1.45925	-1.64202	-0.737789	-1.69625	-2.3546	-1.01244	-1.0287	-1.07371	-1.06016
D001:ENSG00000111247 RAD51AP1	0.453278	0.476251	0.261388	0.531626	0.387545	0.519063	0.134235	0.105539	0.154398	0.111043	0.232748	0	0.195569	-0.116303	0.310212	0.21553	-0.16817	0.12838	0.446291	-0.0716129	-0.0601757	-0.505303	-0.452873	-0.74475	-1.13112	-1.65555	-0.950519	-1.52955	-1.52202	-1.16357	-1.09231	-1.15166	-1.38852
D001:ENSG00000164048 ZNF589	1.1811	1.49085	1.18082	0.759292	0.96838	0.921091	0.234512	0.0541854	0.334826	0.0698098	0.246335	0.0619294	0	-0.0636485	0.252015	0.179796	-0.130263	0.285387	0.147343	-0.263806	-0.0383606	-0.39074	-0.465284	-0.470064	-0.510092	-0.263201	-0.23703	-0.26801	-0.256056	-0.509519	-0.108233	-0.805724	-0.821347
D001:ENSG00000261963 RP11-74E22.4	1.55829	1.49403	0.894305	1.37951	0.778959	0.803377	0.562865	0.496879	0.65801	0.172411	-0.025913	0.402456	0.149887	0.0623206	0.535886	0	-0.0535887	0.0015433	0.573092	-0.147487	-0.283699	-0.283699	-0.127715	-0.26962	-0.283699	-0.283699	-0.283699	-0.252611	-0.041313	-0.283699	-0.283699	-0.283699	-0.283699
D001:ENSG00000127824 TUBA4A	2.13184	2.50426	2.6132	1.87142	2.05316	1.71573	0.117728	-0.0851103	1.1305	-0.279267	-0.444995	0.277024	-0.378465	-0.854479	0	-0.622853	-0.728074	-0.612617	-0.0250442	-0.576013	-0.62535	-0.434464	-0.629828	-0.451698	-0.557974	-0.843166	0.173764	0.571088	0.214381	1.4053	1.08797	0.667433	0.849513
D001:ENSG00000115241 PPM1G	1.33276	0.844346	0.659949	1.07405	0.618757	0.527243	0.260965	0.349955	0.363337	-0.0479149	0.049826	0.370295	-0.0654087	0.191307	0	-0.343138	-0.167759	-0.438141	0.0391243	-0.0069621	-0.179859	-0.135403	0.201862	-0.151624	-0.237051	-0.397157	-0.393031	-0.787279	0.737004	-0.449279	-0.201762	0.0508563	-0.189058
D001:ENSG00000163938 GNL3	0.58943	1.17239	0.670122	0.955375	0.581969	0.537774	-0.241656	-0.183844	0.0599596	0.219451	0	0.011191	0.292324	-0.338858	0.294409	0.224369	0.046711	-0.0892321	0.660192	0.282917	-0.215568	-0.370481	-0.441099	-0.428531	-0.953862	-1.02262	-1.07294	-1.26284	0.45965	-1.59188	-1.36407	-0.90557	-1.47549
D001:ENSG00000160124 CCDC58	0.915927	0.903704	0.621787	0.756687	0.462518	0.537286	-0.145319	0.0751939	0.208671	0.157238	0.198733	-0.181516	-0.00273892	-0.219606	0.226134	-0.0170406	-0.171543	-0.175819	0.225761	0	-0.076414	0.300539	0.078305	0.266751	-0.554135	0.19468	-0.120744	-0.478769	-0.529668	-0.41208	-0.103048	-0.722382	-0.502881
D001:ENSG00000048162 NOP16	1.87532	1.62661	1.278	1.5005	1.15374	0.742077	-0.0919243	0.067912	0.225794	0.313637	0.257093	0.26965	0	-0.117918	-0.0184504	-0.0110948	-0.172645	-0.275702	0.364363	0.0560698	-0.0195211	0.0815971	-0.159454	-0.0903184	-0.269991	0.186833	-0.163008	-0.228688	-0.078815	-0.573138	0.0805607	-0.223852	-0.0874296
D001:ENSG00000140525 FANCI	0.391342	0.447576	0.174008	0.510943	0.449087	0.615794	0.0463205	0	0.191052	0.181795	0.287829	-0.163971	0.35146	-0.0925726	0.515221	0.154706	-0.14634	0.058195	0.52045	-0.0432677	0.135721	-0.278999	-0.280861	-0.418501	-1.32367	-1.75725	-0.805907	-1.75568	-1.69328	-1.14614	-1.1926	-1.34442	-1.52172
D001:ENSG00000088930 XRN2	0.575084	0.572556	0.260056	0.606939	0.329676	0.323068	0.0820105	0.144211	0.191364	0.0977819	0.0887364	0	0.0996855	0.0141259	0.107868	-0.0248697	-0.0187972	-0.112693	0.235211	-0.000947776	-0.25955	-0.0849187	-0.209107	-0.247224	-0.578088	-0.861734	-0.701328	-0.965874	0.106025	-0.99751	-0.723464	-0.751987	-0.93337
D001:ENSG00000123064 DDX54	0.996488	0.987523	0.724759	0.8515	0.506427	0.667309	0.0886514	0.195627	0.466442	-0.0877616	0.00762436	0.0553133	-0.162602	-0.00632317	0.0396584	-0.196931	-0.0990134	-0.133458	0	-0.000413314	-0.0496066	0.203316	0.214844	0.0520651	-0.123162	-0.0637872	-0.215978	-0.428151	0.797884	-0.527217	-0.132078	-0.210999	-0.396374
D001:ENSG00000100410 PHF5A	1.08852	0.885416	0.847778	0.778439	0.725342	0.612665	-0.0717676	-0.0322165	0.0765916	0.357637	0.163535	0.250441	0.227252	0.0756195	0.119246	0	-0.124439	0.00526632	0.389287	-0.177581	0.142477	-0.434262	-0.616763	-0.275253	-0.753757	-1.24445	-0.729383	-1.26759	-2.33407	-1.31693	-1.3833	-1.20778	-1.12439
D001:ENSG00000149554 CHEK1	0.627008	1.03556	0.703997	0.815687	0.814295	0.760525	0	-0.0661564	0.264921	0.350005	0.42307	0.33842	0.473423	-0.0240549	0.690681	0.263052	-0.0588166	0.2968	0.788153	-0.0775734	0.175775	-0.355794	-0.650464	-0.409809	-1.3223	-1.90065	-1.07345	-1.98543	-1.97467	-1.72529	-1.48591	-1.71949	-1.77827
D001:ENSG00000176105 YES1	-0.145259	0.619787	0.405099	0.341899	0.370638	0.524562	0.0794083	-0.0742677	0.0836731	0.0632663	0.343262	-0.283632	0.0412439	-0.270361	0.220198	0.223865	-0.189822	0.317183	0.0289166	-0.259053	0.268191	0.120441	-0.501922	0	-0.54628	-0.696386	-0.278811	-1.13093	-0.744044	-1.07875	-0.477816	-0.48046	-0.645819
D001:ENSG00000142657 PGD	0.886983	0.969833	0.616751	0.778877	0.448672	0.674357	0.168585	0.173134	0.53373	0.274137	0.334262	0.235039	-0.22396	0.0549964	0.0437008	-0.0362984	-0.208908	-0.0778107	-0.156024	-0.169121	-0.0028165	0.195018	-0.0461136	0	-0.366785	-0.0953436	-0.491103	-0.799662	0.352807	-0.976714	-0.104054	-0.445831	-0.534897
D001:ENSG00000070950 RAD18	0.617526	1.19689	0.874633	0.715849	0.670843	0.55829	0.0525456	0.0389991	0.276199	-0.115033	-0.0225284	-0.213073	-0.0145951	-0.309965	0.0492539	0.085639	-0.111004	0.132047	0.419782	0.0616754	0.18127	0.0237481	-0.229391	0	-0.487476	-0.457936	-0.220454	-0.754201	-0.715113	-0.681926	-0.316117	-0.265116	-0.580311
D001:ENSG00000165304 MELK	0.0988478	0.425773	0.354102	0.611565	0.393623	0.425892	-0.161763	0	0.294621	0.0196751	0.229426	-0.141559	0.142505	-0.19027	0.415014	0.233528	-0.338873	0.0356961	0.162713	5.33479e-06	0.00466221	-0.280594	-0.620053	-0.436324	-1.41693	-2.22166	-1.03177	-2.39135	-2.2668	-1.89755	-1.78087	-1.71265	-1.86522
D001:ENSG00000169750 RAC3	1.71602	1.53013	1.26668	1.30365	1.09742	0.914422	0.535722	0.557713	0.460378	0.409189	0.377387	0.66235	-0.2112	0	-0.278746	-0.284614	-0.109539	-0.270719	-0.0759395	-0.16545	-0.182852	-0.110166	0.0406603	-0.317171	-0.500811	0.0599954	0.0156851	-0.504398	-0.261831	-0.620547	-0.326382	0.0833058	-0.385301
D001:ENSG00000073536 NLE1	0.78468	1.03703	0.616095	0.640741	0.59912	0.501582	0.207273	0.171914	0.296934	0.0777761	0.059253	0.0514589	0.0446924	-0.358862	0.0274695	0	-0.0299779	-0.41158	0.247125	0.00838387	-0.39025	-0.314346	-0.169879	-0.435576	-0.531203	-0.298626	-0.774129	-0.929822	-0.182706	-0.913209	-0.469193	-0.597835	-0.665148
D001:ENSG00000125977 EIF2S2	1.35733	0.723161	0.37286	0.870322	0.66921	0.571343	-0.00940509	0.00259352	0.151304	0	-0.0546565	0.148974	-0.21833	0.0615105	-0.138205	-0.193108	-0.418044	-0.11227	-0.00582857	-0.391569	0.0576093	0.235031	-0.00515398	0.141815	-0.199895	-0.0361543	-0.120545	-0.788229	-0.0870616	-0.31825	0.216651	0.488454	0.57452
D001:ENSG00000122952 ZWINT	0.0642715	0.624733	0.26755	0.865346	0.641464	0.194674	-0.0812988	0.0665522	0.385316	0.287996	0.240809	0	0.459826	0.0261358	0.573221	0.0875513	-0.150164	-0.163647	0.442151	0.126801	-0.0750221	-0.384231	-0.721347	-0.569901	-1.48856	-1.88029	-1.13202	-2.37206	-1.84109	-1.1757	-1.4999	-1.91971	-1.90804
D001:ENSG00000117395 EBNA1BP2	1.73701	0.957353	0.638064	1.4686	0.770972	0.562056	-0.012363	0	0.398852	-0.0839884	-0.0992569	0.0856359	0.0232255	0.0524033	-0.0362055	-0.453124	-0.358144	-0.597343	0.313666	0.0511588	-0.0424253	0.308225	0.36031	0.124602	-0.0965106	-0.490068	-0.25489	-0.868759	0.955211	-0.439492	-0.502903	-0.294725	-0.460089
D001:ENSG00000138346 DNA2	0.421905	0.797225	0.403743	0.566413	0.365825	0.615407	0.110133	0	0.368234	0.241265	0.378069	-0.106691	0.0418396	-0.0751875	0.415991	0.101647	-0.21308	0.0747741	0.407772	-0.161174	0.150529	-0.0180538	-0.29004	-0.281436	-0.661379	-0.732523	-0.470773	-0.660718	-0.743186	-0.676828	-0.542904	-0.657957	-0.809841
D001:ENSG00000017483 SLC38A5	3.28257	2.82192	2.54243	2.64897	2.32597	1.96775	0.732615	0.691338	1.43113	0.856143	0.588927	1.07648	0.0243234	0	0.450572	-0.517501	-0.555893	-0.235747	-0.0924998	-0.839325	-0.68752	-0.398863	-0.830982	-0.519268	1.30737	-0.478897	0.0234654	-1.00727	-0.626265	-0.684708	-0.951121	-0.836694	-0.999926
D001:ENSG00000164109 MAD2L1	0.523108	0.362635	0.252647	0.467226	0.582802	0.566494	-0.28447	-0.171831	0.159124	0.17955	0.330605	0.0612062	0	0.325202	0.194157	0.196221	-0.428523	0.204561	0.104432	-0.365989	0.425569	-0.239648	-0.774711	-0.355148	-1.67706	-1.97719	-0.796749	-2.03441	-3.3569	-1.23786	-1.98957	-1.9316	-2.08206
D001:ENSG00000166477 LEO1	0.792743	0.578905	0.192472	0.683011	0.210424	0.46759	0.115383	0.251074	0.167193	-0.171964	0.0874907	0.0403848	-0.0786976	0.0803287	-0.0146065	-0.234982	-0.341356	-0.248677	0.283225	-0.0376424	0.00546268	0.00478682	0	-0.117622	-0.603974	-0.563722	-0.0598472	-0.826944	0.251773	-0.561134	-0.82192	-0.630671	-0.537059
D001:ENSG00000167325 RRM1	0.337142	0.236563	0.258059	0.604857	0.317978	0.158833	0.0479711	-0.100552	0.244853	0.0121363	0.10918	-0.0647696	0.056074	-0.245681	0.218506	0.0375358	-0.234316	-0.252756	0.476934	0.0232267	0	0.0218225	-0.109562	-0.342051	-0.844714	-1.04305	-0.485539	-1.04568	-0.094303	-0.605704	-0.412928	-0.604662	-0.815341
D001:ENSG00000143727 ACP1	0.14024	0.416818	0.182104	0.39299	0.342285	0.32374	0.103399	0.111892	0.00573409	0.18137	0.234553	0.0340055	-0.0768955	-0.051717	0.191613	-0.0373031	0	-0.0117434	0.402985	-0.199216	0.102068	0.0570318	-0.266175	-0.180831	-0.127521	-0.389949	-0.22117	-0.711642	-0.8796	-0.727181	-0.47875	-0.77606	-0.744151
D001:ENSG00000145833 DDX46	0.829507	0.49806	0.302356	0.682756	0.263334	0.434437	0.0507534	0.0710514	0.150013	-0.168862	-0.125265	-0.0338582	0.177129	0.0693553	0.229831	-0.0446723	-0.168754	-0.170893	0.319014	0	0.0513095	-0.246553	0.114146	-0.297732	-0.711361	-0.941415	-0.302314	-0.782679	0.225919	-0.327743	-0.128212	-0.207968	-0.425599
D001:ENSG00000100372 SLC25A17	0.726126	0.417314	0.198305	0.3609	0.457395	0.331918	0.0774979	-0.120322	0.0201117	0.190641	0.132834	0.0918407	-0.200512	-0.162198	0	-0.114937	-0.404359	-0.0742227	0.0866354	-0.189722	0.127658	0.0461153	-0.183752	0.0545971	-0.0108276	-0.163559	0.188451	-0.556216	-0.976131	-0.39497	-0.355101	-0.305745	-0.499001
D001:ENSG00000197299 BLM	0.651442	0.574711	0.44014	0.613281	0.353328	0.533335	0.0453276	-0.0284906	0.243176	0.0679942	0.313265	0.0277938	0.152525	0	0.338181	0.0452205	-0.154331	0.0185126	0.295553	-0.0743709	-0.00829825	-0.167284	-0.330054	-0.283977	-0.812877	-0.968562	-0.648233	-1.05236	-0.948407	-0.83889	-1.02393	-0.98136	-0.919368
D001:ENSG00000145555 MYO10	0.976641	0.954144	0.363538	0.65105	0.560351	0.793772	0.463524	0.383472	0.205793	-0.101159	0	0.357117	-0.103967	0.0191983	0.0777099	0.05215	0.0158994	0.120629	0.437248	-0.177638	-0.0791397	-0.495158	-0.549926	-0.531557	-1.08727	-1.18469	-1.11394	-1.76226	-0.416983	-1.19717	-1.25719	-0.687756	-0.786049
D001:ENSG00000115484 CCT4	0.840004	0.332745	0.655914	0.697105	0.587203	0.169905	0.0096943	-0.0898499	0.030095	-0.249601	-0.39547	-0.304953	0.0748194	0.0161946	-0.210391	0.267428	0.131888	-0.0846153	0.243647	-0.0168646	0.114694	0	0.0228824	0.304485	-0.1598	-0.166255	-0.18507	-0.2302	-1.05483	-0.521951	-0.856791	-0.506108	-0.543364
D001:ENSG00000169627 BOLA2B	1.07116	0.800248	0.96348	0.905622	0.924836	0.289356	-0.191424	-0.109442	0.0728855	-0.139402	-0.524675	0.122719	0	-0.108714	-0.278253	-0.493633	-0.381767	-0.843782	-0.118536	-0.0743378	-0.399377	0.0743558	0.422914	0.318934	-0.122269	0.169472	0.452858	0.110425	-0.439053	0.60652	-0.263229	-0.133669	0.210691
D001:ENSG00000106591 MRPL32	1.08566	0.987067	0.553766	0.841105	0.623686	0.516423	0.44663	0.386953	0.191414	0.116997	0.294538	-0.116184	-0.224721	-0.104597	-0.0958443	-0.337657	-0.453269	-0.257697	-0.155306	-0.159107	0.130128	0.157354	0	-0.00842663	-0.0689875	-0.0313797	0.167463	-0.165031	0.00506602	-0.148427	0.251165	-0.112869	-0.0273239
D001:ENSG00000104897 SF3A2	0.285032	0.547995	0.152489	0.544059	0.464395	0.21919	0.108427	0.0908938	0.163913	0	0.12303	-0.490759	0.129645	-0.0881786	0.232684	0.109747	0.0200348	-0.00945538	0.577335	0.0780027	-0.0419047	-0.0384934	-0.271658	-0.168793	-0.0478378	-0.217369	-0.462361	-0.603973	-1.16309	-0.662801	-0.226391	-0.48683	-0.456872
D001:ENSG00000107937 GTPBP4	0.667283	1.04433	0.716522	0.573209	0.647065	0.593953	-0.0787237	-0.122253	0.142069	0.202474	-0.11173	-0.0523124	0.039573	-0.341725	0.298985	0.15935	-0.433006	0.137917	0.438977	-0.111666	0	0.291047	-0.229643	-0.0150115	-0.0309628	-0.11513	0.00851281	-0.385309	-0.340579	-0.549735	0.0188118	-0.120325	-0.500524
D001:ENSG00000196497 IPO4	1.14001	1.29809	0.91036	1.22367	0.755886	0.594954	0.0677897	0.141528	0.438865	0.388799	0.466743	0.435907	-0.101035	-0.136749	-0.11697	-0.145826	-0.248169	-0.598651	0.342156	0	-0.16725	0.0666675	0.159215	-0.090004	-0.532711	-0.144937	-0.872936	-0.877897	0.63479	-1.18076	-0.532619	-0.324847	-0.647896
D001:ENSG00000104381 GDAP1	0.735814	1.1624	0.829265	0.694	0.642188	0.608906	0.219545	0.0406624	0.331933	-0.0356978	-0.0988265	-0.3334	-0.0308518	-0.0462159	0.159578	-0.217348	-0.327198	-0.265061	0.149377	-0.208433	-0.105483	0.0705396	-0.105376	-0.0246108	-0.331345	-0.170284	0.134903	-0.0837182	0.00614035	0.0068128	0.236775	0	-0.243493
D001:ENSG00000137713 PPP2R1B	0.619781	0.795314	0.640208	0.492414	0.428789	0.801865	0.114822	-0.0890369	0.219108	0.20256	0.289489	-0.290895	0	0.11092	0.159326	0.0694212	-0.388995	-0.0327726	0.125467	-0.293495	0.217514	0.151225	-0.466575	-0.0520474	-0.477015	-1.11587	-0.395951	-1.5185	-1.41404	-1.12476	-1.06227	-1.18668	-1.17402
D001:ENSG00000136897 MRPL50	0.861359	0.872242	0.343586	0.61079	0.66305	0.566002	0.00752471	0.36606	0.0760499	0.160125	0.376124	0.104184	-0.176794	-0.135353	0.317095	-0.258052	-0.543801	0.228494	0.458953	-0.393112	0.144658	0	-0.483276	-0.413984	-0.84383	-0.701226	-0.271338	-1.24992	-0.58295	-1.1263	-0.606816	-1.06505	-1.03105
D001:ENSG00000170860 LSM3	0.804158	0.767361	0.620093	0.713672	0.437307	0.56085	0	0.0114261	0.164973	0.0790272	0.204239	-0.114336	0.0204959	-0.15627	0.22942	-0.325934	-0.406944	-0.279408	0.411294	-0.108849	0.139584	0.0190649	-0.252905	0.00540459	-0.587955	-0.90224	-0.461132	-1.20524	-1.77461	-0.751836	-1.03552	-0.879047	-0.695643
D001:ENSG00000228106 RP11-452F19.3	0.670262	0.693666	0.49299	0.515316	0.529009	0.536181	-0.0913245	0	0.168835	0.0554226	0.193164	0.460166	-0.0238799	-0.195098	0.270962	-0.186691	-0.274876	0.179941	-0.301992	-0.371827	0.13111	0.278166	-0.0251526	0.220724	-0.0724147	-0.735397	0.0603378	-0.417168	-1.14369	-0.0870839	-0.668207	-0.516352	-0.347087
D001:ENSG00000146386 ABRACL	1.51074	0.934796	1.24333	1.05311	1.19093	1.23143	-0.284993	-0.0770307	0.645625	0.624704	1.19934	0.493174	0.557884	1.1453	0.474949	-0.242842	-0.0710914	-0.16729	0.202601	-0.237584	0.162634	0.0777476	-0.390178	0	-0.499158	-1.53739	-0.633764	-3.06123	-3.74624	-2.17046	-2.42768	-1.86383	-1.98217
D001:ENSG00000146215 CRIP3	2.00556	2.05624	1.76118	1.59808	1.28427	1.47111	0.280534	0.348293	0.457873	-0.0700765	0	0.000786517	0.187391	-0.200972	-0.000947838	0.662387	0.427055	0.231831	0.188386	-0.20427	-0.316617	-0.296309	-0.610603	-0.542746	-1.51285	-1.30697	-1.33002	-1.25534	-1.20753	-1.0975	-0.658607	0.0953606	-0.326889
D001:ENSG00000148459 PDSS1	0.889376	0.612591	0.463954	0.858044	0.193108	0.410317	-0.145556	-0.117501	0.137136	0.006646	0.0811321	0.0462367	-0.140353	-0.017537	-0.0723317	-0.0811699	-0.223875	-0.156396	0.314067	-0.247896	0	0.0805818	0.238773	0.0677378	-0.0428932	0.0200114	-0.367813	-0.451469	0.159115	-0.353236	-0.353046	-0.2951	-0.445589
D001:ENSG00000145220 LYAR	1.89914	1.29327	1.01969	1.3589	1.00961	0.913774	0	0.0652979	0.277078	0.438466	0.357653	0.34367	0.029372	-0.0217662	0.115303	0.24487	-0.116576	0.0444977	0.205956	-0.254711	-0.127097	-0.350145	-0.657417	-0.468352	-1.09544	-1.26822	-0.857427	-1.59717	-1.2366	-0.728157	-0.738056	-1.06616	-0.864055
D001:ENSG00000213231 TCL1B	0.992669	1.28313	0.621558	0.546362	0.70256	0.929857	0.36626	0.258391	0.341244	0.209349	0.132759	0.118558	0.135716	-0.0351344	0.0771352	0.17365	0.0118911	-0.0550319	-0.0955278	0	-0.0689598	-0.0955795	-0.064122	-0.0738069	-0.100326	-0.100326	-0.100326	-0.100326	-0.100326	-0.100326	-0.100326	-0.100326	-0.100326
D001:ENSG00000196504 PRPF40A	0.462176	0.736985	0.409706	0.441602	0.374457	0.629556	0.279045	0.11964	0.177782	0	0.211874	-0.229546	0.0290612	-0.0872275	0.261658	0.107429	-0.227573	-0.0211042	0.169894	-0.189444	0.165773	0.116869	-0.209494	-0.0517905	-0.542042	-0.50052	-0.117504	-0.934763	-0.93945	-0.840915	-0.528595	-0.492419	-0.701984
D001:ENSG00000134697 GNL2	0.96628	0.786662	0.549382	0.700025	0.587791	0.401398	-0.222005	-0.0859757	0	0.123484	0.180892	0.138492	-0.0384491	-0.121213	0.105789	0.038805	-0.0818764	0.00580297	0.435097	-0.0395901	0.105413	0.136551	-0.0327822	0.0561547	-0.247047	-0.156001	-0.0637976	-0.381026	-0.216544	-0.315829	-0.37541	-0.196824	-0.320861
D001:ENSG00000089327 FXYD5	1.02256	1.34602	0.862567	1.05401	0.769245	1.16373	0.556981	0.668297	1.00515	0.19945	0.144888	0.940937	-0.3283	-0.546563	0.494143	-0.206064	-0.218867	0.600754	-1.14947	-0.879557	-0.426517	-1.07852	-0.92041	-0.561271	0.266529	-0.786153	-0.91953	-1.57275	-0.488278	-0.986557	-0.44664	0.262963	0
D001:ENSG00000250264 TAP2	1.30427	1.27036	1.03131	1.02552	0.994037	0.580373	0.181002	0.094131	0.481364	0	-0.184948	0.0985983	0.0505241	-0.044968	-0.0698622	-0.0769226	-0.0135765	-0.0945376	-0.112593	-0.205377	-0.18957	-0.268521	-0.229293	-0.195324	-0.346306	-0.412839	-0.347441	-0.296561	0.100397	0.212019	0.231201	0.322827	0.345344
D001:ENSG00000015479 MATR3	0.187207	0.867312	0.777582	0.315253	0.528976	0.656814	0.133245	-0.0718349	0.355431	-0.0265254	0.0539527	-0.123648	-0.0767794	-0.462056	0.0310013	0.127289	-0.384418	0.159936	0.021391	-0.310271	0.135734	-0.125603	-0.252967	-0.0581548	0	0.00870624	-0.0989889	0.0969978	-0.297277	-0.464943	-0.404608	-0.41372	-0.54578
D001:ENSG00000115750 TAF1B	-0.0258696	0.620665	0.24952	0.341376	0.52265	0.702878	0.0555761	0.15161	0.191094	0.194107	0.332663	-0.0239036	0.20938	-0.010936	0.524517	0.28377	-0.106648	0.391025	0.445526	0	0.404819	-0.11251	-0.504325	-0.121766	-0.369287	-0.493822	-0.119856	-1.07171	-0.714785	-0.762689	-0.238847	-0.188014	-0.612492
D001:ENSG00000204802 RP11-111F5.4	0.664912	0.887985	0.817371	0.792073	0.694288	0.256084	0.116246	0.159914	0.206305	0	0.0970212	0.274564	0.160384	-0.192111	0.166878	-0.665965	-0.544336	-0.448182	0.00211194	-0.303838	-0.378225	0.0389643	-0.363041	-0.0134376	-0.775798	-0.607218	-0.609602	-0.600204	0.226002	-0.441632	-0.54583	-0.898859	-0.370884
D001:ENSG00000198431 TXNRD1	0.403212	1.13802	0.598881	0.653262	0.628656	0.549027	-0.644308	-0.639166	-0.104281	-0.571413	-0.480578	-0.599272	-0.498731	-0.744292	0.00232136	-0.129531	-0.364305	-0.150477	0.142298	0.0289643	0.241992	0.410527	0	0.216452	0.137012	-0.118703	0.278578	-0.516643	0.226273	-0.561359	-0.0985971	0.0376123	-0.230291
D001:ENSG00000065150 IPO5	0.308874	0.929213	0.519075	0.627951	0.568103	0.834658	0.415004	0.308779	0.593518	0.399071	0.648304	0.17257	0	-0.2351	0.373783	0.201649	-0.0669236	0.329722	0.0228098	-0.146443	-0.151673	-0.124047	-0.486801	-0.385288	-0.589014	-0.348683	-0.857722	-1.04113	-0.431082	-1.45174	-0.889034	-0.911638	-1.19822
D001:ENSG00000120699 EXOSC8	0.465036	0.376846	0.238828	0.576913	0.41405	0.533411	-0.0276617	0.0741276	0.291583	-0.0511684	-0.11908	-0.0398192	0.147296	0	0.366655	0.192274	-0.272052	0.113051	0.603032	0.0181813	0.0591102	0.149493	-0.174535	-0.022992	-0.73482	-0.690635	-0.500629	-1.1114	-2.21454	-0.813989	-0.444977	-0.866569	-0.876301
D001:ENSG00000116752 BCAS2	0.521544	0.896746	0.612565	0.632402	0.628932	0.454051	0.422455	0	0.333275	0.340376	0.0403062	0.276019	0.0954118	-0.250398	0.230392	-0.333084	-0.453177	-0.208195	0.153245	-0.1675	0.18073	0.131046	-0.407366	-0.116132	-0.343071	-0.19747	-0.0488145	-0.605785	-1.03831	-0.539548	-0.0876046	-0.131708	-0.153421
D001:ENSG00000136982 DSCC1	0.598371	1.20424	1.23692	1.15248	0.973999	0.371439	0.0981934	0.0883038	0.435026	0.369618	0	0.200371	0.525147	-0.0382103	0.43906	0.339804	-0.336647	-0.154678	0.448406	0.0930205	-0.287557	-0.352949	-0.408235	-0.254746	-0.827229	-1.10218	-0.799558	-0.925332	-0.93144	-0.737873	-0.965728	-1.05728	-0.850981
D001:ENSG00000101220 C20orf27	1.54238	1.51641	1.13568	1.34848	0.925342	1.08994	0.488873	0.550932	0.636905	0.619457	0.677756	0.48616	0.227565	0.192618	0.233556	0	-0.00249475	-0.161771	0.00969147	-0.155088	-0.219214	-0.0733755	-0.129975	-0.115872	-0.910008	-0.813681	-1.01399	-0.974984	-1.56201	-1.29795	-1.22735	-1.14459	-1.13873
D001:ENSG00000115053 NCL	1.01822	1.11425	0.700079	0.948614	0.695513	0.47505	-0.163025	0.0400533	0.487218	0.0529893	0.0351118	0.021221	0.0902473	0	0.214246	0.02537	-0.152247	-0.133181	0.196232	0.166708	-0.117057	-0.209505	-0.203092	-0.379264	-0.703056	-0.395191	-0.737508	-0.999019	-0.814557	-1.00768	-0.564983	-0.52021	-0.751665
D001:ENSG00000123545 NDUFAF4	1.01268	0.639924	0.623204	0.862363	0.480267	0.380293	-0.311331	-0.310439	-0.107166	-0.29903	-0.388554	0.00681677	-0.363102	-0.562811	-0.367806	-0.424006	-0.501497	-0.52952	0.0623113	0	-0.132135	-0.0345685	-0.0107884	0.140773	-0.102676	0.121059	0.0295791	0.203669	0.00855502	0.264713	-0.179207	0.189982	0.325323
D001:ENSG00000115233 PSMD14	1.07059	1.02517	0.744578	1.0904	0.719352	0.480947	0.342886	0.332613	0.533833	0	-0.00759085	0.0622302	-0.0778941	-0.077303	-0.0487713	-0.207534	-0.626087	-0.366649	0.408702	0.208403	0.216316	0.373773	0.225327	0.307408	-0.499863	-0.607539	-0.19338	-0.89888	-0.497884	-0.533127	-0.63277	-0.660561	-0.667542
D001:ENSG00000049541 RFC2	0.797461	0.74204	0.30365	0.719396	0.71952	0.463093	0.131415	0.0258061	0.326935	0.305891	0.299933	0.175214	0.200245	0.135332	0.406971	0	-0.317533	-0.112853	0.454255	-0.301746	-0.0726462	-0.244981	-0.555474	-0.453074	-0.986785	-1.31635	-0.649806	-1.62673	-1.7045	-1.04485	-0.964471	-1.1005	-1.04132
D001:ENSG00000075131 TIPIN	0.816769	1.31503	0.563633	0.963	0.751196	0.692673	0.224379	0.112579	0.2972	0.441954	0.368624	0.247396	0.275885	-0.22627	0.571867	-0.0792544	-0.429062	0	0.370787	-0.281508	0.0193769	-0.39471	-0.506739	-0.61062	-0.638776	-0.941447	-0.69366	-1.24869	-1.14146	-1.20774	-0.955445	-1.1736	-1.11599
D001:ENSG00000226259 GTF2H2B	0.13982	0.661581	0.578617	0.5998	0.482977	0.293607	0.0760857	-0.170353	0.179002	0.0859628	0	-0.18364	0.304335	-0.143784	0.253359	0.298803	-0.0833459	0.168749	-0.385006	0.0530169	0.189543	-0.12125	-0.305039	0.066836	-0.30463	-0.51717	-0.118077	-0.322268	-0.989809	-0.582201	-0.330569	-0.536618	-0.790141
D001:ENSG00000260362 RP11-297M9.1	1.09673	2.16572	1.74514	1.15755	1.39365	1.64168	0.739788	0.637139	1.01923	0.14961	0.284535	0.747588	0.0646196	-0.0174755	0.0993817	0	-0.0174755	0.0693041	0.0227396	-0.0174755	-0.0174755	-0.00826311	-0.0174755	-0.0174755	-0.0174755	-0.0174755	-0.0174755	-0.0174755	-0.0174755	-0.0174755	-0.0174755	-0.0174755	-0.0174755
D001:ENSG00000105197 TIMM50	1.05007	0.760858	0.674363	0.783929	0.725297	0.28688	0.00821115	0.00623097	0.116579	0.00657037	-0.19018	0.119985	0.0130326	-0.19405	-0.308465	-0.200442	-0.480593	-0.510685	0.20432	-0.0474111	-0.246266	0.0904218	0.289372	0.211969	-0.193391	0	-0.267237	-0.386722	-0.15549	-0.38779	-0.0219475	-0.16745	-0.255073
D001:ENSG00000100591 AHSA1	0.847939	0.471749	0.10819	0.924112	0.188487	0.277966	-0.602799	-0.133695	0.0838956	-0.139005	0.184041	-0.497849	-0.198153	0.251836	0.00176872	-0.101798	-0.154238	0	0.0317504	0.084352	0.162293	0.327887	0.118998	0.0494829	-0.0282002	-0.065416	-0.332712	-0.486312	-0.583821	-0.562271	-0.0707627	-0.462465	-0.395632
D001:ENSG00000256646 DKFZP686D09174	0.705435	0.858212	0.661531	0.669733	0.713145	0.519001	0.337433	0.383179	0.19511	0.125139	-0.00760481	-0.0325784	0	-0.0104648	0.225884	-0.134171	-0.116947	-0.044788	0.222409	0.128816	-0.0135981	0.28102	0.110407	0.0745226	-0.164633	-0.474522	-0.135315	-0.844755	-1.79832	-0.601402	-0.540814	-0.795668	-0.785209
D001:ENSG00000265681 RPL17	0.806105	0.544137	0.607239	0.502396	0.430387	0.633859	0.111087	0.0941552	0.226632	0.135161	0.134084	0.109021	0.0158872	-0.201549	0	0.114829	0.166496	0.32884	-0.152267	-0.204654	-0.140935	-0.13279	-0.30665	-0.236298	-0.129783	-0.0604045	-0.216513	-0.129624	-0.908534	-0.893095	-0.568446	-0.372084	-0.513172
D001:ENSG00000160191 PDE9A	0.302827	0.136632	-0.191396	0.684782	0.42027	0.323433	0.328211	0.333384	0	0.230569	0.236936	0.120419	0.171294	0.165743	0.178553	-0.135502	0.0260913	0.0208988	0.0101484	-0.316534	-0.276012	-0.256139	-0.19261	-0.342303	-0.804114	-1.29082	-0.51557	-1.82949	-0.436239	-1.59536	-1.98301	-1.65217	-1.90864
D001:ENSG00000197961 ZNF121	0.0214705	1.14206	0.342246	0.630057	0.751899	0.792398	0.38202	0.359105	0	0.322268	0.140672	-0.0693708	0.0901518	-0.587323	0.343691	0.394202	0.178624	0.374592	0.781146	-0.348037	-0.0722544	-0.440855	-0.770793	-0.241551	-0.956208	-0.606791	-0.612641	-1.19764	-0.969052	-1.22369	-0.622293	-1.39483	-1.29029
D001:ENSG00000165689 SDCCAG3	0.970655	0.837936	0.549763	0.948666	0.417597	0.514647	0.0241562	0.0431775	0.255992	0.22793	0.0788918	0.0465479	0.164846	-0.0728613	0.0770115	-0.113223	-0.230895	-0.321149	0.0935617	0	-0.147238	-0.244753	-0.338516	-0.411935	-0.56025	-0.592693	-0.523009	-0.947582	0.482057	-0.950984	-0.426662	-0.684773	-0.827201
D001:ENSG00000255198 SNHG9	0.468411	0.413418	0.1513	0.319442	0.483716	0.692068	-0.611152	-0.21711	-0.507766	-0.295408	-0.37062	0.27247	-0.379092	-0.0025259	-0.381253	-0.793862	-0.779929	-0.521254	-0.970664	-1.02958	-0.3394	0.0762333	0.103151	0	0.0746781	0.0376174	0.648058	-0.0341941	-2.23246	0.168588	0.191563	0.246619	0.0247038
D001:ENSG00000145736 GTF2H2	0.0506307	0.704597	0.608469	0.597052	0.482119	0.334388	0.0798584	-0.152683	0.199756	0.0858727	0	-0.165114	0.296436	-0.17294	0.256816	0.249829	-0.131267	0.171622	-0.408815	0.0420266	0.142829	-0.178442	-0.361556	0.0802946	-0.301182	-0.483079	-0.097291	-0.329286	-1.00609	-0.585341	-0.363009	-0.529938	-0.794523
D001:ENSG00000132963 POMP	0.916179	0.439639	0.642155	0.662863	0.676302	0.402535	0.151584	0.174286	0.312853	-0.102363	-0.166447	0.0366682	-0.0840808	-0.135742	-0.124306	-0.184112	-0.61729	-0.291553	0.23636	-0.230585	0.186537	0.206123	0.00107717	0.251574	-0.23871	-0.440624	0.0395123	-0.463425	-2.29725	0	-0.594737	-0.322123	-0.332689
D001:ENSG00000138778 CENPE	0.309985	0.411761	0.387337	0.555029	0.402275	0.357573	0.164866	0.246406	0.332104	-0.122211	0.0986254	-0.0832642	-0.146226	-0.15904	0.000924094	0.05493	-0.303288	0.0522254	-0.0591109	-0.0813263	0.162272	0.0998372	0	0.147865	-0.964641	-0.99464	-0.324921	-1.06632	-0.837125	-0.615632	-0.745998	-0.843854	-0.867221
D001:ENSG00000162419 GMEB1	0.226398	0.670255	0.583349	0.444691	0.43954	0.50532	0.200985	-0.0179638	0.101493	0.0344093	0.110317	-0.108514	0.132666	-0.0495286	0.2892	0.178908	0	0.166062	0.311466	-0.0456766	0.101186	-0.0579569	-0.322739	-0.0166017	-0.411681	-0.304044	-0.191773	-0.496239	-0.753775	-0.502541	-0.498279	-0.103622	-0.446032
D001:ENSG00000106028 SSBP1	1.01164	0.700866	0.672935	0.864123	0.569063	0.502267	0.101368	0.105028	0.173479	0.0717372	0.163053	0.0858159	0.0570189	-0.0688225	0.182042	-0.35325	-0.336363	-0.340811	0.440238	-0.05706	0.147221	0	-0.0534781	-0.0649828	-0.452801	-0.720054	-0.288754	-0.667777	-1.54229	-0.475698	-0.922838	-0.739677	-0.764079
D001:ENSG00000141076 CIRH1A	1.29687	1.22017	0.884121	1.0833	0.744747	0.638605	-0.149864	-0.173142	0.135768	0.161974	0.242061	-0.199959	-0.0605604	-0.490022	0.00643296	-0.126853	-0.283628	-0.244117	0.233825	0.0533604	0	0.0489568	-0.148136	0.0211027	-0.0582516	0.0334169	-0.135321	-0.159275	-0.449407	-0.308758	-0.31618	0.00314342	-0.149581
D001:ENSG00000138385 SSB	0.823821	0.935601	0.304647	0.736124	0.36739	0.679461	-0.105954	-0.112868	0.176926	0	0.189533	-0.298733	0.0106786	-0.0564872	0.303765	0.147717	-0.38001	0.165604	0.167971	0.0422763	0.220166	0.213851	-0.142877	-0.0862313	-0.460265	-0.400147	-0.346429	-0.834317	-0.700431	-0.698953	-0.254187	-0.723379	-0.789239
D001:ENSG00000092621 PHGDH	1.36111	0.867278	0.964811	1.06195	0.678982	0.83799	-0.411329	-0.391769	0.206835	-0.691816	-0.686015	0.0475198	-0.464417	-0.452677	-0.201201	0	0.166825	-0.022037	0.312913	0.130449	0.0558711	0.355301	0.468447	0.30584	-0.172821	-0.277312	-0.320526	-2.0086	-0.43741	-1.32515	-0.758952	0.370919	-0.337799
D001:ENSG00000197989 SNHG12	1.73682	0.8318	1.17848	1.12822	1.14378	0.784949	-0.279731	0.0570306	0.70371	0.189767	0.167423	0.128288	-0.00925582	0.205229	-0.0742298	-0.0577359	0.173645	-0.108293	0.2212	-0.0158633	0.0272631	-0.155404	-0.177885	-0.321237	-0.094624	-0.486934	-0.121903	-0.384902	-0.808488	-0.585989	-0.158672	0	0.00268198
D001:ENSG00000163918 RFC4	0.682818	0.792187	0.46201	0.771635	0.522915	0.744971	0.0800317	0.0817348	0.22977	0.210837	0.33604	0.0313153	0.34313	-0.370337	0.66354	0	-0.117696	0.214018	0.420753	-0.0208954	-0.259203	-0.248338	-0.485865	-0.363433	-0.790315	-1.12136	-1.0705	-1.5211	-1.55351	-1.05941	-0.872868	-1.35024	-1.37279
D001:ENSG00000229150 CRYGEP	1.33502	0.992103	1.5339	1.06733	0.783692	1.33728	0.908282	0.471925	0.52291	0.299691	0.381792	0.868693	0.22861	0.0259534	0.328944	-0.0465861	0.0271358	-0.0455425	0	-0.180151	-0.19291	-0.19291	-0.156602	-0.19291	-0.19291	-0.19291	-0.19291	-0.19291	-0.19291	-0.19291	-0.19291	-0.19291	-0.19291
D001:ENSG00000070814 TCOF1	1.2477	1.1201	0.718324	0.999023	0.760893	0.6955	-0.00528447	0.125922	0.411127	0.197366	0.32794	0.0608333	0	0.169515	0.252013	-0.12855	-0.130701	0.0463088	0.0843658	-0.153098	0.0331738	-0.145268	-0.429741	-0.362863	-0.607282	-1.08063	-0.286125	-1.5281	-0.517607	-0.894531	-0.856459	-0.939963	-1.04411
D001:ENSG00000165480 SKA3	1.05982	1.65014	1.29068	1.08045	1.2579	0.859281	0.341002	0.17441	0.750016	0.194992	0.0173127	0.373142	0.195842	0	0.170138	0.220819	-0.162805	-0.215821	0.379382	-0.0119416	-0.114215	-0.298808	-0.266286	-0.141471	-0.913919	-0.911625	-0.679592	-0.995564	-1.03634	-0.609856	-0.92358	-0.837646	-0.938898
D001:ENSG00000136718 IMP4	1.12115	1.09724	0.651127	0.947811	0.603517	0.577258	-0.140696	-0.0279511	0.119756	0.0980191	0.108108	-0.0675129	-0.0495004	-0.173041	0	-0.159536	-0.23183	-0.298835	0.134662	-0.0635407	-0.318404	0.201742	0.0254971	-0.0988621	0.0464951	0.124198	-0.103199	-0.158303	0.00269521	-0.535214	0.188283	-0.159523	-0.0305669
[truncated: 3,703 more rows]

## Sheet: Supp Data Fig. 1E
Blot was probed for RBM20, stripped, and re-probed for GAPDH.

## Sheet: Supp. Data Fig. 4C
# dPSI splicing events (based on comparison to day 0 - unique cluster ID events only) organized and filtered by time-point using MarkerFinder
[truncated: 1,965 more rows]

[truncated: 4 more sheets: Supp. Data Fig. 4H, Supp. Data Fig. 4I, Supp. Fig. 5A, Supp Data Fig.7C]
